# Supplementary material for: Prioritizing disease and trait causal variants at the TNFAIP3 locus using functional and genomic features
Source: Nat Commun. 2020 Mar 6;11:1237. doi: 10.1038/s41467-020-15022-4 (PMC7060350; doi:10.1038/s41467-020-15022-4)
Supplement: Supplementary file 3 — Supplementary Data 1 [file 41467_2020_15022_MOESM3_ESM.xlsx]

## Sheet: Sheet1
Supplemental Table 1. A summary of the GWAS tag SNPs and trait associations with disease-associated haplotypes.
numerical_haplotype_ID	GWAS_SNPs_on_haplotype	UKBiobank_traits_95PctCredibleSet	UKBiobank_traits_PosteriorInclusionProbability10Pct	Associated_GWAS_diseases	Associated_GWAS_study_PMIDs
1	rs10499194;rs13192841			MS,IgA deficiency,RA	17982456,20694011,21833088
2	rs10499197;rs2230926;rs5029924;rs5029937;rs5029939;rs5029949;rs6932056;rs7749323;rs7752903;rs9494883;rs9494894;rs9494895;rs3757173	Eosinophil_count, Allergy_SelfReported, Allergy_SelfReported;Eosinophil_count	Allergy_SelfReported, Eosinophil_count	Allergy,ISD,IgA deficiency,Sjogrens,RA,SLE, ISD,RA,SLE	17554300,17554300,19165918,19165918,19165918,19838193,19838195,20169177,20453842,20453842,20453842,20453842,20453842,20453842,20453842,20453842,20453842,20694011,20694011,22291604,22446963,22446963,23143596,23143596,23143596,23273568,23273568,23740937,24097066,24390342,24390342,26502338,26663301,27193031,27399966,27399966,28314753,28314753,29083406, 19838193,20169177,22291604,22446963,22446963,23…
3	rs11970411			ISD,RA,SLE, RA	17554300,19838193,20169177,22291604,22446963,22446963,23273568,23273568,24097066,24390342,26663301,27399966,28314753, 17554300, 17554300,19838193,20169177,22291604,22446963,23273568,23273568,24097066,24390342,26663301,27399966,28314753
4	rs12210705			Blood metabolites	20037589
5	rs12661016			Urine metabolites	21572414
6	rs17264332;rs2327832;rs6920220;rs6927172;rs6933404	AutoimmuneDisease_Combined	AutoimmuneDisease_Combined	Celiac,IBD,ISD,Asthma,IgA deficiency,Sjogrens,T1D,Primary biliary cirrhosis,RA,SLE, RA	17554300,17982456,18794853,19503088,19838195,20190752,20190752,20190752,20453842,20453842,20453842,20453842,20453842,20694011,21150878,21297633,21383967,21383967,21383967,21383967,21383967,22057235,22057235,23128233,23143596,23143596,24097067,24390342,24390342,26394269, 24390342
7	rs2876370			RA	17554300
8	rs3900757			RA	20453842
9	rs582757;rs643177			ISD,Psoriasis, Psoriasis	23143594,25574825,25574825,25903422,25903422, 19169254,20953187,20953190,25903422,26626624, 25903422, 23143594,25574825,25574825,25903422
10	rs58721818;rs61117627	Allergy_SelfReported;Eosinophil_count	Allergy_SelfReported	RA,SLE	23143596,23143596,26502338
11	rs610604			Psoriasis	19169254,20953187,20953190,26626624, 19169254,20953187,20953190,25903422,26626624
12	rs636393			Celiac	21383967
13	rs67297943			MS	24076602
14	rs77027760			Celiac	22057235,23143596
15	rs7769192			MS	24076602
