# Supplementary material for: Prioritizing disease and trait causal variants at the TNFAIP3 locus using functional and genomic features
Source: Nat Commun. 2020 Mar 6;11:1237. doi: 10.1038/s41467-020-15022-4 (PMC7060350; doi:10.1038/s41467-020-15022-4)
Supplement: Supplementary file 4 — Supplementary Data 2 [file 41467_2020_15022_MOESM4_ESM.xlsx]

## Sheet: Sheet1
population	trait	region	queried region	rsSNP	chromosome	position	allele1	allele2	minor allele frequency	estimated effect sizes	standard error of effect size	z-score	Posterior Inclusion Probability	log10 Bayes factor	group number SNP belongs to	correlation with the marginally most significant SNP among SNPs in the same group with this SNP	posterior probability that there is at least one causal signal among SNPs in the same group with this SNP	log10 Bayes factor for quantifying evidence that there is at least one causal signal among SNPs in the same group with the SNP	marginalized shrinkage estimate of posterior effect size mean	posterior effect size standard deviation	conditional estimates of the posterior effect size mean	conditional estimates of the posterior effect size standard deviation	credible set	method	location and SNP	p value	susie_beta
UKBB	All Autoimmune Disease	chr6:137500000-138500000	2618	rs35382826	chr6	137999562	GA	G	0.234705	0.0558615	0.0106019	5.26901	0.534177	3.57691	2618	1	0.929896	4.64014	0.00873945	0.00847518	0.0163606	0.00312728	1	FINEMAP	chr6:137999562:GA:G	1.37163e-07	NA
UKBB	All Autoimmune Disease	chr6:137500000-138500000	2457	rs928722	chr6	137973832	C	T	0.222584	0.0520143	0.0107774	4.82624	0.0574695	2.30259	2618	0.953463	0.929896	4.64014	0.000876111	0.00362944	0.0152448	0.00318847	1	FINEMAP	chr6:137973832:C:T	1.39136e-06	NA
UKBB	All Autoimmune Disease	chr6:137500000-138500000	2388	rs62432712	chr6	137964697	A	G	0.222664	0.0519509	0.0108092	4.80617	0.0521856	2.25827	2618	0.954321	0.929896	4.64014	0.000792115	0.00345345	0.0151788	0.00318807	1	FINEMAP	chr6:137964697:A:G	1.53846e-06	NA
UKBB	All Autoimmune Disease	chr6:137500000-138500000	2646	rs11757201	chr6	138003822	G	C	0.22134	0.0518298	0.0107991	4.79946	0.0503722	2.24208	2618	0.957805	0.929896	4.64014	0.000765125	0.00339864	0.0151894	0.00319547	1	FINEMAP	chr6:138003822:G:C	1.59098e-06	NA
UKBB	All Autoimmune Disease	chr6:137500000-138500000	2335	rs6933404	chr6	137959235	T	C	0.221697	0.0520293	0.010852	4.79444	0.0490709	2.23012	2618	0.953499	0.929896	4.64014	0.000744136	0.00335128	0.0151645	0.00319319	1	FINEMAP	chr6:137959235:T:C	1.63127e-06	NA
UKBB	All Autoimmune Disease	chr6:137500000-138500000	2639	rs6927172	chr6	138002175	C	G	0.221415	0.0517296	0.0107987	4.79035	0.0480277	2.22031	2618	0.957712	0.929896	4.64014	0.000728012	0.00331597	0.0151582	0.00319517	1	FINEMAP	chr6:138002175:C:G	1.66487e-06	NA
UKBB	All Autoimmune Disease	chr6:137500000-138500000	2658	rs17264332	chr6	138005515	A	G	0.221354	0.0517035	0.0107981	4.7882	0.0475024	2.2153	2618	0.957718	0.929896	4.64014	0.000719789	0.00329753	0.0151527	0.00319553	1	FINEMAP	chr6:138005515:A:G	1.68281e-06	NA
UKBB	All Autoimmune Disease	chr6:137500000-138500000	2450	rs2327832	chr6	137973068	A	G	0.222523	0.0515692	0.0107815	4.78312	0.0462865	2.20348	2618	0.954935	0.929896	4.64014	0.000699288	0.00324753	0.0151078	0.00318916	1	FINEMAP	chr6:137973068:A:G	1.72596e-06	NA
UKBB	All Autoimmune Disease	chr6:137500000-138500000	2663	rs6920220	chr6	138006504	G	A	0.222214	0.0513328	0.010747	4.77648	0.0448044	2.18867	2618	0.95343	0.929896	4.64014	0.000676273	0.00319476	0.0150939	0.00319118	1	FINEMAP	chr6:138006504:G:A	1.78393e-06	NA
UKBB	All Autoimmune Disease	chr6:137500000-138500000	2648	rs142761146	chr6	138004508	T	A	0.179629	-0.0504926	0.0117031	-4.31446	0.00611444	1.30647	2648	1	0.0255112	1.9354	-8.76122e-05	0.00115374	-0.0143287	0.00369382	1	FINEMAP	chr6:138004508:T:A	1.59991e-05	NA
UKBB	All Autoimmune Disease	chr6:137500000-138500000	2461	rs75783118	chr6	137974104	T	C	0.179971	-0.0504589	0.0117003	-4.31262	0.00605547	1.30223	2648	0.991261	0.0255112	1.9354	-8.66908e-05	0.00114718	-0.0143161	0.00369035	1	FINEMAP	chr6:137974104:T:C	1.61334e-05	NA
UKBB	All Autoimmune Disease	chr6:137500000-138500000	2494	rs1878658	chr6	137978386	A	G	0.179744	-0.0503199	0.011706	-4.29864	0.0057122	1.27674	2648	0.992033	0.0255112	1.9354	-8.14955e-05	0.00111087	-0.0142669	0.00369488	1	FINEMAP	chr6:137978386:A:G	1.71848e-05	NA
UKBB	All Autoimmune Disease	chr6:137500000-138500000	2638	rs77027760	chr6	138002061	G	A	0.179762	-0.0500355	0.0116957	-4.27811	0.00524724	1.23966	2648	0.998651	0.0255112	1.9354	-7.4411e-05	0.00105899	-0.014181	0.0036983	1	FINEMAP	chr6:138002061:G:A	1.88486e-05	NA
UKBB	All Autoimmune Disease	chr6:137500000-138500000	2511	rs1002658	chr6	137981584	C	T	0.176794	-0.0481245	0.0117821	-4.08454	0.00238183	0.895392	2648	0.982041	0.0255112	1.9354	-3.20808e-05	0.000681735	-0.013469	0.00376119	1	FINEMAP	chr6:137981584:C:T	4.41636e-05	NA
UKBB	All Autoimmune Disease_Combined	chr6:137500000-138500000	2618	rs35382826	chr6	137999562	GA	G	0.234858	0.0486918	0.00830277	5.86452	0.241126	3.01952	2618	1	0.923055	4.5965	0.00395063	0.00714513	0.0163841	0.00283126	1	FINEMAP	chr6:137999562:GA:G	4.50421e-09	NA
UKBB	All Autoimmune Disease_Combined	chr6:137500000-138500000	2646	rs11757201	chr6	138003822	G	C	0.221516	0.0488108	0.00845864	5.77053	0.137557	2.7202	2618	0.957797	0.923055	4.5965	0.00225962	0.00575795	0.0164268	0.00288074	1	FINEMAP	chr6:138003822:G:C	7.90246e-09	NA
UKBB	All Autoimmune Disease_Combined	chr6:137500000-138500000	2658	rs17264332	chr6	138005515	A	G	0.221531	0.0487309	0.00845781	5.76165	0.130629	2.69428	2618	0.957712	0.923055	4.5965	0.00214229	0.0056238	0.0163998	0.00287999	1	FINEMAP	chr6:138005515:A:G	8.3298e-09	NA
UKBB	All Autoimmune Disease_Combined	chr6:137500000-138500000	2639	rs6927172	chr6	138002175	C	G	0.221592	0.048604	0.00845822	5.74636	0.119612	2.65055	2618	0.957707	0.923055	4.5965	0.00195614	0.00539963	0.016354	0.00287941	1	FINEMAP	chr6:138002175:C:G	9.11836e-09	NA
UKBB	All Autoimmune Disease_Combined	chr6:137500000-138500000	2663	rs6920220	chr6	138006504	G	A	0.222378	0.047816	0.00841838	5.67995	0.081693	2.46664	2618	0.953461	0.923055	4.5965	0.00131834	0.00449566	0.0161377	0.00287228	1	FINEMAP	chr6:138006504:G:A	1.34732e-08	NA
UKBB	All Autoimmune Disease_Combined	chr6:137500000-138500000	2457	rs928722	chr6	137973832	C	T	0.222758	0.0477168	0.00844076	5.65314	0.0701876	2.39531	2618	0.953512	0.923055	4.5965	0.00112675	0.00417102	0.0160534	0.00287164	1	FINEMAP	chr6:137973832:C:T	1.57543e-08	NA
UKBB	All Autoimmune Disease_Combined	chr6:137500000-138500000	2450	rs2327832	chr6	137973068	A	G	0.2227	0.0472005	0.00844382	5.58995	0.0490265	2.22971	2618	0.954971	0.923055	4.5965	0.000778119	0.00348542	0.0158714	0.00286998	1	FINEMAP	chr6:137973068:A:G	2.2714e-08	NA
UKBB	All Autoimmune Disease_Combined	chr6:137500000-138500000	2388	rs62432712	chr6	137964697	A	G	0.222839	0.0472719	0.00846537	5.58415	0.0473087	2.21343	2618	0.954373	0.923055	4.5965	0.000749907	0.0034226	0.0158513	0.0028693	1	FINEMAP	chr6:137964697:A:G	2.34845e-08	NA
UKBB	All Autoimmune Disease_Combined	chr6:137500000-138500000	2335	rs6933404	chr6	137959235	T	C	0.221871	0.0474193	0.0084992	5.57927	0.0459152	2.19982	2618	0.95357	0.923055	4.5965	0.000728251	0.00337628	0.0158608	0.00287299	1	FINEMAP	chr6:137959235:T:C	2.41535e-08	NA
UKBB	All Autoimmune Disease_NONA	chr6:137500000-138500000	2618	rs35382826	chr6	137999562	GA	G	0.234816	0.0536348	0.010406	5.15422	0.416528	3.37107	2618	1	0.766906	4.03466	0.00594613	0.00726536	0.0142755	0.00279677	1	FINEMAP	chr6:137999562:GA:G	2.54691e-07	NA
UKBB	All Autoimmune Disease_NONA	chr6:137500000-138500000	2335	rs6933404	chr6	137959235	T	C	0.22177	0.0502219	0.0106515	4.71501	0.0477589	2.21775	2618	0.953322	0.766906	4.03466	0.000635183	0.00290442	0.0132998	0.00286243	1	FINEMAP	chr6:137959235:T:C	2.41702e-06	NA
UKBB	All Autoimmune Disease_NONA	chr6:137500000-138500000	2457	rs928722	chr6	137973832	C	T	0.222685	0.0498372	0.0105766	4.71202	0.0470659	2.21109	2618	0.953248	0.766906	4.03466	0.000624619	0.00287817	0.0132711	0.00285856	1	FINEMAP	chr6:137973832:C:T	2.45268e-06	NA
UKBB	All Autoimmune Disease_NONA	chr6:137500000-138500000	2388	rs62432712	chr6	137964697	A	G	0.222752	0.0499617	0.0106085	4.70959	0.0464854	2.20544	2618	0.954141	0.766906	4.03466	0.000616551	0.00285956	0.0132633	0.00285802	1	FINEMAP	chr6:137964697:A:G	2.48214e-06	NA
UKBB	All Autoimmune Disease_NONA	chr6:137500000-138500000	2646	rs11757201	chr6	138003822	G	C	0.221436	0.0497955	0.0106001	4.69764	0.0438892	2.1793	2618	0.957603	0.766906	4.03466	0.000581808	0.0027811	0.0132563	0.00286552	1	FINEMAP	chr6:138003822:G:C	2.63179e-06	NA
UKBB	All Autoimmune Disease_NONA	chr6:137500000-138500000	2663	rs6920220	chr6	138006504	G	A	0.222283	0.0495186	0.0105478	4.69469	0.0432565	2.1727	2618	0.953347	0.766906	4.03466	0.000572231	0.00275619	0.0132288	0.00286121	1	FINEMAP	chr6:138006504:G:A	2.67018e-06	NA
UKBB	All Autoimmune Disease_NONA	chr6:137500000-138500000	2639	rs6927172	chr6	138002175	C	G	0.221511	0.0497049	0.0105996	4.68932	0.0421385	2.16082	2618	0.957519	0.766906	4.03466	0.000557518	0.00272238	0.0132306	0.00286511	1	FINEMAP	chr6:138002175:C:G	2.74116e-06	NA
UKBB	All Autoimmune Disease_NONA	chr6:137500000-138500000	2658	rs17264332	chr6	138005515	A	G	0.221455	0.0496564	0.010599	4.68501	0.0412646	2.15132	2618	0.957511	0.766906	4.03466	0.000545483	0.00269297	0.0132192	0.00286536	1	FINEMAP	chr6:138005515:A:G	2.79949e-06	NA
UKBB	All Autoimmune Disease_NONA	chr6:137500000-138500000	2450	rs2327832	chr6	137973068	A	G	0.222631	0.0494205	0.0105807	4.67082	0.0385197	2.12019	2618	0.954713	0.766906	4.03466	0.00050666	0.00259277	0.0131533	0.00285922	1	FINEMAP	chr6:137973068:A:G	3.00006e-06	NA
UKBB	All Autoimmune Disease_NONA	chr6:137500000-138500000	2648	rs142761146	chr6	138004508	T	A	0.180296	-0.0519505	0.0114687	-4.52976	0.0210668	1.85029	2648	1	0.08607	2.49138	-0.000287513	0.00201342	-0.0136477	0.00317708	1	FINEMAP	chr6:138004508:T:A	5.90497e-06	NA
UKBB	All Autoimmune Disease_NONA	chr6:137500000-138500000	2461	rs75783118	chr6	137974104	T	C	0.180623	-0.0519139	0.0114674	-4.52709	0.0207887	1.8444	2648	0.991193	0.08607	2.49138	-0.000283407	0.00199819	-0.0136328	0.0031743	1	FINEMAP	chr6:137974104:T:C	5.98028e-06	NA
UKBB	All Autoimmune Disease_NONA	chr6:137500000-138500000	2494	rs1878658	chr6	137978386	A	G	0.180393	-0.0517415	0.0114729	-4.50989	0.0192382	1.81005	2648	0.991975	0.08607	2.49138	-0.000261299	0.00191704	-0.0135823	0.00317778	1	FINEMAP	chr6:137978386:A:G	6.48617e-06	NA
UKBB	All Autoimmune Disease_NONA	chr6:137500000-138500000	2638	rs77027760	chr6	138002061	G	A	0.180428	-0.0514262	0.0114615	-4.48686	0.0173453	1.76423	2648	0.998648	0.08607	2.49138	-0.000234236	0.00181209	-0.0135043	0.00317947	1	FINEMAP	chr6:138002061:G:A	7.22789e-06	NA
UKBB	All Autoimmune Disease_NONA	chr6:137500000-138500000	2511	rs1002658	chr6	137981584	C	T	0.177428	-0.0496337	0.0115458	-4.29885	0.00763111	1.40336	2648	0.981967	0.08607	2.49138	-9.88772e-05	0.00116215	-0.0129571	0.00322194	1	FINEMAP	chr6:137981584:C:T	1.71684e-05	NA
UKBB	All Autoimmune Disease_NONA	chr6:137500000-138500000	2678	rs34654849	chr6	138009900	C	T	0.269972	-0.0424493	0.00994307	-4.26923	0.0066136	1.34077	2678	1	0.0920934	2.52363	-7.49741e-05	0.000948949	-0.0113364	0.00291488	1	FINEMAP	chr6:138009900:C:T	1.96145e-05	NA
UKBB	All Autoimmune Disease_NONA	chr6:137500000-138500000	2649	rs80351603	chr6	138004568	G	A	0.270226	-0.0423285	0.00992619	-4.26432	0.00647022	1.33118	2678	0.999472	0.0920934	2.52363	-7.31989e-05	0.000936659	-0.0113132	0.00290428	1	FINEMAP	chr6:138004568:G:A	2.00507e-05	NA
UKBB	All Autoimmune Disease_NONA	chr6:137500000-138500000	2640	rs10499194	chr6	138002637	C	T	0.270467	-0.0422855	0.00992154	-4.26199	0.00640537	1.32678	2678	0.998444	0.0920934	2.52363	-7.23817e-05	0.000930937	-0.0113002	0.00290235	1	FINEMAP	chr6:138002637:C:T	2.02615e-05	NA
UKBB	All Autoimmune Disease_NONA	chr6:137500000-138500000	2672	rs66499821	chr6	138008679	T	C	0.270403	-0.042317	0.00993075	-4.26121	0.00639017	1.32574	2678	0.999671	0.0920934	2.52363	-7.22393e-05	0.000930373	-0.0113047	0.00291141	1	FINEMAP	chr6:138008679:T:C	2.03324e-05	NA
UKBB	All Autoimmune Disease_NONA	chr6:137500000-138500000	2645	rs12665429	chr6	138003605	T	C	0.367898	-0.038809	0.00914209	-4.24509	0.00629207	1.31898	2645	1	0.0449574	2.19022	-6.73281e-05	0.000875528	-0.0107005	0.00283692	1	FINEMAP	chr6:138003605:T:C	2.18505e-05	NA
UKBB	All Autoimmune Disease_NONA	chr6:137500000-138500000	2689	6:138011723_AT_A	chr6	138011723	AT	A	0.266863	-0.0427277	0.0100593	-4.24758	0.00601846	1.29955	2678	0.996041	0.0920934	2.52363	-6.80048e-05	0.000902614	-0.0112994	0.00290889	1	FINEMAP	chr6:138011723:AT:A	2.1609e-05	NA
UKBB	All Autoimmune Disease_NONA	chr6:137500000-138500000	2657	rs13205649	chr6	138005428	C	G	0.270353	-0.0421272	0.00992336	-4.24526	0.00596117	1.29537	2678	0.999678	0.0920934	2.52363	-6.7074e-05	0.000894653	-0.0112518	0.00290186	1	FINEMAP	chr6:138005428:C:G	2.18344e-05	NA
UKBB	All Autoimmune Disease_NONA	chr6:137500000-138500000	2615	rs34996815	chr6	137999160	T	G	0.27082	-0.0418885	0.00991727	-4.22379	0.00542919	1.25455	2678	0.993943	0.0920934	2.52363	-6.06433e-05	0.000847784	-0.0111699	0.00288021	1	FINEMAP	chr6:137999160:T:G	2.40224e-05	NA
UKBB	All Autoimmune Disease_NONA	chr6:137500000-138500000	2469	rs66469519	chr6	137974836	T	G	0.271113	-0.0417563	0.00991454	-4.21162	0.00514994	1.23149	2678	0.991517	0.0920934	2.52363	-5.72873e-05	0.000822439	-0.0111239	0.00287036	1	FINEMAP	chr6:137974836:T:G	2.53543e-05	NA
UKBB	All Autoimmune Disease_NONA	chr6:137500000-138500000	2442	rs13199053	chr6	137971858	T	C	0.271152	-0.0416932	0.00991446	-4.20529	0.00501329	1.21975	2678	0.991342	0.0920934	2.52363	-5.56644e-05	0.000810071	-0.0111034	0.00286852	1	FINEMAP	chr6:137971858:T:C	2.60745e-05	NA
UKBB	All Autoimmune Disease_NONA	chr6:137500000-138500000	2604	rs4896295	chr6	137997332	G	C	0.270588	-0.0416176	0.00992053	-4.1951	0.00480266	1.20102	2678	0.993316	0.0920934	2.52363	-5.32306e-05	0.000791766	-0.0110836	0.00287667	1	FINEMAP	chr6:137997332:G:C	2.72753e-05	NA
UKBB	All Autoimmune Disease_NONA	chr6:137500000-138500000	2687	rs602414	chr6	138011665	G	T	0.39118	0.0374798	0.00906908	4.1327	0.00406482	1.12826	2645	-0.955802	0.0449574	2.19022	4.26145e-05	0.000693429	0.0104838	0.00297184	1	FINEMAP	chr6:138011665:G:T	3.58524e-05	NA
UKBB	All Autoimmune Disease_NONA	chr6:137500000-138500000	2673	rs655112	chr6	138008932	G	C	0.386692	0.0374612	0.00906321	4.13333	0.00405873	1.1276	2645	-0.959872	0.0449574	2.19022	4.25691e-05	0.000692991	0.0104883	0.00296047	1	FINEMAP	chr6:138008932:G:C	3.57551e-05	NA
UKBB	All Autoimmune Disease_NONA	chr6:137500000-138500000	2674	rs661675	chr6	138009026	C	G	0.38667	0.0374659	0.00906389	4.13353	0.00404551	1.12618	2645	-0.959859	0.0449574	2.19022	4.23604e-05	0.000690599	0.010471	0.00294836	1	FINEMAP	chr6:138009026:C:G	3.57227e-05	NA
UKBB	All Autoimmune Disease_NONA	chr6:137500000-138500000	2655	rs606539	chr6	138005300	C	T	0.389733	0.0373663	0.00904612	4.13064	0.00400173	1.12144	2645	-0.95699	0.0449574	2.19022	4.18293e-05	0.000685739	0.0104528	0.00294702	1	FINEMAP	chr6:138005300:C:T	3.61749e-05	NA
UKBB	All Autoimmune Disease_NONA	chr6:137500000-138500000	2667	rs636393	chr6	138007530	G	T	0.386863	0.0373478	0.00905574	4.12421	0.00388335	1.10834	2645	-0.960144	0.0449574	2.19022	4.05258e-05	0.000674429	0.0104358	0.00294056	1	FINEMAP	chr6:138007530:G:T	3.72005e-05	NA
UKBB	All Autoimmune Disease_NONA	chr6:137500000-138500000	2636	rs542829	chr6	138001902	A	T	0.387101	0.0372428	0.00905032	4.11508	0.00373953	1.09189	2645	-0.95995	0.0449574	2.19022	3.89313e-05	0.000660392	0.0104108	0.00294033	1	FINEMAP	chr6:138001902:A:T	3.87043e-05	NA
UKBB	All Autoimmune Disease_NONA	chr6:137500000-138500000	2656	rs606103	chr6	138005411	C	A	0.386863	0.0372253	0.00905511	4.11097	0.00366542	1.08316	2645	-0.960078	0.0449574	2.19022	3.80784e-05	0.00065241	0.0103886	0.00293192	1	FINEMAP	chr6:138005411:C:A	3.93998e-05	NA
UKBB	All Autoimmune Disease_NONA	chr6:137500000-138500000	2701	rs508214	chr6	138013665	A	G	0.385132	0.0373842	0.00909596	4.10998	0.00364976	1.0813	2645	-0.957934	0.0449574	2.19022	3.79344e-05	0.000651362	0.0103937	0.00293476	1	FINEMAP	chr6:138013665:A:G	3.95696e-05	NA
UKBB	All Autoimmune Disease_NONA	chr6:137500000-138500000	2700	rs694069	chr6	138013551	A	G	0.385175	0.0373658	0.0090951	4.10834	0.00362279	1.07806	2645	-0.957974	0.0449574	2.19022	3.76297e-05	0.000648544	0.0103869	0.00293315	1	FINEMAP	chr6:138013551:A:G	3.98506e-05	NA
UKBB	All Autoimmune Disease_NONA	chr6:137500000-138500000	2696	rs601705	chr6	138012970	A	G	0.391279	0.0371943	0.0090755	4.09832	0.00349838	1.06284	2645	-0.95568	0.0449574	2.19022	3.62506e-05	0.000636218	0.0103621	0.00295046	1	FINEMAP	chr6:138012970:A:G	4.1616e-05	NA
UKBB	All Autoimmune Disease_NONA	chr6:137500000-138500000	2419	rs2056224	chr6	137968599	C	T	0.267934	-0.0404165	0.00994661	-4.06334	0.00276789	0.960798	2678	0.983321	0.0920934	2.52363	-2.95898e-05	0.000581266	-0.0106904	0.00284607	1	FINEMAP	chr6:137968599:C:T	4.83746e-05	NA
UKBB	All Autoimmune Disease_NONA	chr6:137500000-138500000	2370	rs12524433	chr6	137963053	A	T	0.268327	-0.0402984	0.00993926	-4.05447	0.00266828	0.944838	2678	0.982604	0.0920934	2.52363	-2.84359e-05	0.00056903	-0.010657	0.0028426	1	FINEMAP	chr6:137963053:A:T	5.02488e-05	NA
UKBB	All Autoimmune Disease_NONA	chr6:137500000-138500000	2390	rs35706049	chr6	137964953	G	T	0.26826	-0.0402005	0.00993856	-4.0449	0.00256699	0.927986	2678	0.982544	0.0920934	2.52363	-2.72838e-05	0.000556769	-0.0106287	0.00284279	1	FINEMAP	chr6:137964953:G:T	5.2345e-05	NA
UKBB	All Autoimmune Disease_Self	chr6:137500000-138500000	2646	rs11757201	chr6	138003822	G	C	0.221436	0.0510381	0.00895527	5.69923	0.17635	2.84808	2646	1	0.958197	4.87769	0.00287567	0.00633382	0.0163066	0.00291093	1	FINEMAP	chr6:138003822:G:C	1.20353e-08	NA
UKBB	All Autoimmune Disease_Self	chr6:137500000-138500000	2639	rs6927172	chr6	138002175	C	G	0.221511	0.0509256	0.00895475	5.68699	0.16438	2.81129	2646	0.999773	0.958197	4.87769	0.00267416	0.00614364	0.0162682	0.0029098	1	FINEMAP	chr6:138002175:C:G	1.29296e-08	NA
UKBB	All Autoimmune Disease_Self	chr6:137500000-138500000	2658	rs17264332	chr6	138005515	A	G	0.221455	0.0509217	0.00895433	5.68682	0.164193	2.81069	2646	0.999928	0.958197	4.87769	0.00267121	0.006141	0.0162687	0.00290976	1	FINEMAP	chr6:138005515:A:G	1.29424e-08	NA
UKBB	All Autoimmune Disease_Self	chr6:137500000-138500000	2663	rs6920220	chr6	138006504	G	A	0.222283	0.0503308	0.00891152	5.64784	0.131304	2.69685	2646	0.994289	0.958197	4.87769	0.00211774	0.00554771	0.0161286	0.00290188	1	FINEMAP	chr6:138006504:G:A	1.6248e-08	NA
UKBB	All Autoimmune Disease_Self	chr6:137500000-138500000	2618	rs35382826	chr6	137999562	GA	G	0.234816	0.0491824	0.00878955	5.59555	0.0976827	2.5519	2646	0.957603	0.958197	4.87769	0.00153128	0.00473821	0.0156761	0.00284567	1	FINEMAP	chr6:137999562:GA:G	2.19919e-08	NA
UKBB	All Autoimmune Disease_Self	chr6:137500000-138500000	2457	rs928722	chr6	137973832	C	T	0.222685	0.0495715	0.00893485	5.54811	0.0749003	2.42574	2646	0.986707	0.958197	4.87769	0.00118549	0.00424106	0.0158276	0.00289678	1	FINEMAP	chr6:137973832:C:T	2.8878e-08	NA
UKBB	All Autoimmune Disease_Self	chr6:137500000-138500000	2335	rs6933404	chr6	137959235	T	C	0.22177	0.049346	0.00899819	5.48399	0.0524083	2.26022	2646	0.987392	0.958197	4.87769	0.000820693	0.00355217	0.0156596	0.00289664	1	FINEMAP	chr6:137959235:T:C	4.15834e-08	NA
UKBB	All Autoimmune Disease_Self	chr6:137500000-138500000	2450	rs2327832	chr6	137973068	A	G	0.222631	0.0489773	0.00893838	5.47944	0.051139	2.249	2646	0.988305	0.958197	4.87769	0.000799118	0.00350383	0.0156264	0.00289326	1	FINEMAP	chr6:137973068:A:G	4.26679e-08	NA
UKBB	All Autoimmune Disease_STRICT	chr6:137500000-138500000	2618	rs35382826	chr6	137999562	GA	G	0.234264	0.0913129	0.0187461	4.87103	0.281046	3.10952	2618	1	0.81385	4.15813	0.00440691	0.00725511	0.0156804	0.00324277	1	FINEMAP	chr6:137999562:GA:G	1.11015e-06	NA
UKBB	All Autoimmune Disease_STRICT	chr6:137500000-138500000	2646	rs11757201	chr6	138003822	G	C	0.220988	0.0886868	0.0190898	4.64577	0.0961473	2.54429	2618	0.957958	0.81385	4.15813	0.00146678	0.00461274	0.0152556	0.00330801	1	FINEMAP	chr6:138003822:G:C	3.38812e-06	NA
UKBB	All Autoimmune Disease_STRICT	chr6:137500000-138500000	2658	rs17264332	chr6	138005515	A	G	0.221004	0.0886605	0.0190881	4.6448	0.0957165	2.54213	2618	0.957879	0.81385	4.15813	0.00145986	0.00460237	0.0152519	0.00330785	1	FINEMAP	chr6:138005515:A:G	3.40398e-06	NA
UKBB	All Autoimmune Disease_STRICT	chr6:137500000-138500000	2639	rs6927172	chr6	138002175	C	G	0.221065	0.088432	0.0190887	4.63269	0.0904871	2.51522	2618	0.957871	0.81385	4.15813	0.00137633	0.00447547	0.0152103	0.00330735	1	FINEMAP	chr6:138002175:C:G	3.60948e-06	NA
UKBB	All Autoimmune Disease_STRICT	chr6:137500000-138500000	2663	rs6920220	chr6	138006504	G	A	0.221862	0.0875974	0.0189992	4.61058	0.0816852	2.4666	2618	0.953634	0.81385	4.15813	0.00123475	0.00424622	0.015116	0.00330178	1	FINEMAP	chr6:138006504:G:A	4.0154e-06	NA
UKBB	All Autoimmune Disease_STRICT	chr6:137500000-138500000	2457	rs928722	chr6	137973832	C	T	0.222214	0.0861416	0.0190525	4.52128	0.0542844	2.27636	2618	0.953626	0.81385	4.15813	0.000804143	0.00344334	0.0148135	0.00329981	1	FINEMAP	chr6:137973832:C:T	6.14681e-06	NA
UKBB	All Autoimmune Disease_STRICT	chr6:137500000-138500000	2628	rs747010145	chr6	138000487	CA	C	0.341094	0.0758123	0.0169542	4.47159	0.0427728	2.1676	2628	1	0.0427728	2.1676	0.000549162	0.00266599	0.012839	0.00289449	1	FINEMAP	chr6:138000487:CA:C	7.76387e-06	NA
UKBB	All Autoimmune Disease_STRICT	chr6:137500000-138500000	2388	rs62432712	chr6	137964697	A	G	0.222291	0.0850749	0.0191069	4.45257	0.0390727	2.12663	2618	0.954525	0.81385	4.15813	0.00056986	0.00290028	0.0145846	0.00329863	1	FINEMAP	chr6:137964697:A:G	8.48467e-06	NA
UKBB	All Autoimmune Disease_STRICT	chr6:137500000-138500000	2335	rs6933404	chr6	137959235	T	C	0.221327	0.0853538	0.0191814	4.44982	0.0385758	2.12085	2618	0.953684	0.81385	4.15813	0.000563118	0.00288514	0.0145977	0.00330327	1	FINEMAP	chr6:137959235:T:C	8.59418e-06	NA
UKBB	All Autoimmune Disease_STRICT	chr6:137500000-138500000	2450	rs2327832	chr6	137973068	A	G	0.222153	0.0846148	0.0190581	4.43983	0.0368355	2.10001	2618	0.955107	0.81385	4.15813	0.000535792	0.00281197	0.0145455	0.00329895	1	FINEMAP	chr6:137973068:A:G	9.00283e-06	NA
UKBB	All Autoimmune Disease_STRICT	chr6:137500000-138500000	2304	rs6941060	chr6	137955032	T	C	0.176744	0.0893176	0.0207916	4.29585	0.0194858	1.81571	2304	1	0.0866781	2.49473	0.000297786	0.00217114	0.0152822	0.00359415	1	FINEMAP	chr6:137955032:T:C	1.74025e-05	NA
UKBB	All Autoimmune Disease_STRICT	chr6:137500000-138500000	2207	rs9494835	chr6	137939449	C	T	0.177038	0.0870459	0.0208723	4.1704	0.0114205	1.58012	2304	0.972929	0.0866781	2.49473	0.000169199	0.00162055	0.0148154	0.00360033	1	FINEMAP	chr6:137939449:C:T	3.04062e-05	NA
UKBB	All Autoimmune Disease_STRICT	chr6:137500000-138500000	2223	rs9494837	chr6	137942154	C	T	0.17597	0.0870918	0.0209107	4.16494	0.0111626	1.57009	2304	0.976723	0.0866781	2.49473	0.000165556	0.00160418	0.0148314	0.00360889	1	FINEMAP	chr6:137942154:C:T	3.11435e-05	NA
UKBB	All Autoimmune Disease_STRICT	chr6:137500000-138500000	2213	6:137940576_AT_A	chr6	137940576	AT	A	0.177019	0.0868673	0.020936	4.14918	0.0104472	1.54101	2304	0.97963	0.0866781	2.49473	0.000153993	0.00154326	0.0147401	0.00360121	1	FINEMAP	chr6:137940576:AT:A	3.33664e-05	NA
UKBB	All Autoimmune Disease_STRICT	chr6:137500000-138500000	2240	rs6570181	chr6	137946127	G	T	0.175484	0.0864225	0.0209206	4.13098	0.00968458	1.50775	2304	0.978581	0.0866781	2.49473	0.000142592	0.00148517	0.0147237	0.00361518	1	FINEMAP	chr6:137946127:G:T	3.61226e-05	NA
UKBB	All Autoimmune Disease_STRICT	chr6:137500000-138500000	2257	rs12527045	chr6	137948693	A	G	0.176314	0.0861009	0.0208579	4.12798	0.00955723	1.50195	2304	0.98706	0.0866781	2.49473	0.000140364	0.0014718	0.0146867	0.00360793	1	FINEMAP	chr6:137948693:A:G	3.65971e-05	NA
UKBB	All Autoimmune Disease_STRICT	chr6:137500000-138500000	2229	rs140990613	chr6	137943728	A	ACAATT	0.177284	0.0848092	0.0209412	4.04987	0.00693079	1.36125	2304	0.980439	0.0866781	2.49473	9.95867e-05	0.0012293	0.0143687	0.00360679	1	FINEMAP	chr6:137943728:A:ACAATT	5.12454e-05	NA
UKBB	All Autoimmune Disease_STRICT	chr6:137500000-138500000	2323	6:137957531_GA_G	chr6	137957531	GA	G	0.184135	0.0827378	0.0208207	3.97382	0.00507497	1.22509	2304	0.949102	0.0866781	2.49473	7.05119e-05	0.00101931	0.013894	0.00355885	1	FINEMAP	chr6:137957531:GA:G	7.07278e-05	NA
UKBB	All Autoimmune Disease_STRICT	chr6:137500000-138500000	2197	rs34322720	chr6	137934971	G	A	0.195036	0.0796872	0.0202466	3.93583	0.00442159	1.16495	2197	1	0.0108527	1.55772	5.93289e-05	0.00092019	0.013418	0.00350095	1	FINEMAP	chr6:137934971:G:A	8.29092e-05	NA
UKBB	All Autoimmune Disease_STRICT_Combined	chr6:137500000-138500000	2628	rs747010145	chr6	138000487	CA	C	0.341142	0.0755123	0.0137254	5.50165	0.534997	3.57834	2628	1	0.534997	3.57834	0.00734009	0.00709078	0.0137199	0.00253983	1	FINEMAP	chr6:138000487:CA:C	3.76261e-08	NA
UKBB	All Autoimmune Disease_STRICT_Combined	chr6:137500000-138500000	2663	rs6920220	chr6	138006504	G	A	0.221936	0.0766095	0.0153786	4.98157	0.0598714	2.32148	2663	1	0.24227	3.02223	0.00095794	0.00391076	0.016	0.00384412	1	FINEMAP	chr6:138006504:G:A	6.3072e-07	NA
UKBB	All Autoimmune Disease_STRICT_Combined	chr6:137500000-138500000	2646	rs11757201	chr6	138003822	G	C	0.221056	0.0761399	0.0154515	4.92767	0.0445934	2.18653	2663	0.994257	0.24227	3.02223	0.000703958	0.00335712	0.0157861	0.00382685	1	FINEMAP	chr6:138003822:G:C	8.32158e-07	NA
UKBB	All Autoimmune Disease_STRICT_Combined	chr6:137500000-138500000	2658	rs17264332	chr6	138005515	A	G	0.221072	0.0760381	0.01545	4.92156	0.0430565	2.1706	2663	0.994375	0.24227	3.02223	0.00067816	0.00329391	0.0157504	0.00382048	1	FINEMAP	chr6:138005515:A:G	8.58571e-07	NA
UKBB	All Autoimmune Disease_STRICT_Combined	chr6:137500000-138500000	2639	rs6927172	chr6	138002175	C	G	0.221133	0.07586	0.0154505	4.90987	0.0405513	2.14343	2663	0.994109	0.24227	3.02223	0.000637053	0.00319308	0.0157098	0.00382599	1	FINEMAP	chr6:138002175:C:G	9.11352e-07	NA
UKBB	All Autoimmune Disease_STRICT_Combined	chr6:137500000-138500000	2752	rs7742214	chr6	138022804	C	A	0.229511	-0.0716321	0.015402	-4.65083	0.0316139	2.03127	2752	1	0.215311	2.95582	-0.000510752	0.00289786	-0.016156	0.00358715	1	FINEMAP	chr6:138022804:C:A	3.306e-06	NA
UKBB	All Autoimmune Disease_STRICT_Combined	chr6:137500000-138500000	2732	rs72976823	chr6	138019512	G	A	0.228802	-0.0716265	0.0154121	-4.64742	0.0308675	2.02056	2752	0.998735	0.215311	2.95582	-0.000498541	0.00286381	-0.016151	0.00359079	1	FINEMAP	chr6:138019512:G:A	3.36113e-06	NA
UKBB	All Autoimmune Disease_STRICT_Combined	chr6:137500000-138500000	2735	rs7746803	chr6	138020166	T	G	0.229401	-0.0711697	0.0153907	-4.6242	0.026971	1.96022	2752	0.999761	0.215311	2.95582	-0.000432562	0.00266443	-0.0160381	0.00359626	1	FINEMAP	chr6:138020166:T:G	3.76044e-06	NA
UKBB	All Autoimmune Disease_STRICT_Combined	chr6:137500000-138500000	2618	rs35382826	chr6	137999562	GA	G	0.234307	0.0731609	0.0151704	4.82261	0.0260654	1.94498	2663	0.953686	0.24227	3.02223	0.000389864	0.00244941	0.0149572	0.00350572	1	FINEMAP	chr6:137999562:GA:G	1.41693e-06	NA
UKBB	All Autoimmune Disease_STRICT_Combined	chr6:137500000-138500000	2630	6:138000791_GA_G	chr6	138000791	GA	G	0.226095	-0.0715154	0.0155271	-4.60584	0.0241531	1.91104	2752	0.986306	0.215311	2.95582	-0.000387027	0.00252313	-0.0160239	0.00360708	1	FINEMAP	chr6:138000791:GA:G	4.10796e-06	NA
UKBB	All Autoimmune Disease_STRICT_Combined	chr6:137500000-138500000	2727	rs6917441	chr6	138018439	A	G	0.229467	-0.0707929	0.0153827	-4.60211	0.0239337	1.90698	2752	0.999515	0.215311	2.95582	-0.000381533	0.00249934	-0.0159412	0.00359995	1	FINEMAP	chr6:138018439:A:G	4.18229e-06	NA
UKBB	All Autoimmune Disease_STRICT_Combined	chr6:137500000-138500000	2457	rs928722	chr6	137973832	C	T	0.222275	0.0710656	0.0154197	4.60875	0.00819223	1.43442	2663	0.980093	0.24227	3.02223	0.000117374	0.00133292	0.0143275	0.00364394	1	FINEMAP	chr6:137973832:C:T	4.0509e-06	NA
UKBB	All Autoimmune Disease_STRICT_Combined	chr6:137500000-138500000	2388	rs62432712	chr6	137964697	A	G	0.222354	0.07075	0.0154641	4.57511	0.00693808	1.36171	2663	0.981238	0.24227	3.02223	9.85005e-05	0.00121684	0.0141971	0.00364091	1	FINEMAP	chr6:137964697:A:G	4.75964e-06	NA
UKBB	All Autoimmune Disease_STRICT_Combined	chr6:137500000-138500000	2335	rs6933404	chr6	137959235	T	C	0.221389	0.0710087	0.0155245	4.57398	0.00686121	1.35684	2663	0.980905	0.24227	3.02223	9.73581e-05	0.00120934	0.0141896	0.00363195	1	FINEMAP	chr6:137959235:T:C	4.78553e-06	NA
UKBB	All Autoimmune Disease_STRICT_Combined	chr6:137500000-138500000	2450	rs2327832	chr6	137973068	A	G	0.222215	0.070201	0.0154247	4.55121	0.00614044	1.30832	2663	0.981736	0.24227	3.02223	8.64724e-05	0.00113604	0.0140824	0.00361689	1	FINEMAP	chr6:137973068:A:G	5.33391e-06	NA
UKBB	All Autoimmune Disease_STRICT_NONA	chr6:137500000-138500000	2618	rs35382826	chr6	137999562	GA	G	0.234816	0.0873541	0.0185997	4.69653	0.226926	2.98511	2618	1	0.769319	4.04054	0.00296499	0.00563307	0.0130659	0.00280256	1	FINEMAP	chr6:137999562:GA:G	2.64615e-06	NA
UKBB	All Autoimmune Disease_STRICT_NONA	chr6:137500000-138500000	2646	rs11757201	chr6	138003822	G	C	0.221436	0.0855107	0.0189496	4.51253	0.0970339	2.5487	2618	0.957603	0.769319	4.04054	0.00124253	0.00389343	0.0128051	0.00285671	1	FINEMAP	chr6:138003822:G:C	6.40579e-06	NA
UKBB	All Autoimmune Disease_STRICT_NONA	chr6:137500000-138500000	2658	rs17264332	chr6	138005515	A	G	0.221455	0.0854887	0.0189476	4.51185	0.0967333	2.54721	2618	0.957511	0.769319	4.04054	0.00123845	0.0038873	0.0128027	0.00285657	1	FINEMAP	chr6:138005515:A:G	6.42651e-06	NA
UKBB	All Autoimmune Disease_STRICT_NONA	chr6:137500000-138500000	2639	rs6927172	chr6	138002175	C	G	0.221511	0.0852767	0.0189484	4.50047	0.0918966	2.52261	2618	0.957519	0.769319	4.04054	0.00117343	0.00378896	0.012769	0.00285616	1	FINEMAP	chr6:138002175:C:G	6.78035e-06	NA
UKBB	All Autoimmune Disease_STRICT_NONA	chr6:137500000-138500000	2663	rs6920220	chr6	138006504	G	A	0.222283	0.0846536	0.0188558	4.48953	0.0874668	2.49904	2618	0.953347	0.769319	4.04054	0.00111264	0.00369148	0.0127208	0.00285176	1	FINEMAP	chr6:138006504:G:A	7.13819e-06	NA
UKBB	All Autoimmune Disease_STRICT_NONA	chr6:137500000-138500000	2628	rs747010145	chr6	138000487	CA	C	0.34126	0.0743426	0.0168311	4.41698	0.0633528	2.34764	2628	1	0.0633528	2.34764	0.000694796	0.00274453	0.0109671	0.00249782	1	FINEMAP	chr6:138000487:CA:C	1.0009e-05	NA
UKBB	All Autoimmune Disease_STRICT_NONA	chr6:137500000-138500000	2457	rs928722	chr6	137973832	C	T	0.222685	0.0827384	0.0189058	4.37635	0.0523786	2.25996	2618	0.953248	0.769319	4.04054	0.000648984	0.00283639	0.0123903	0.00284928	1	FINEMAP	chr6:137973832:C:T	1.20683e-05	NA
UKBB	All Autoimmune Disease_STRICT_NONA	chr6:137500000-138500000	2335	rs6933404	chr6	137959235	T	C	0.22177	0.0822773	0.019039	4.32151	0.040861	2.14687	2618	0.953322	0.769319	4.04054	0.000500597	0.00249294	0.0122512	0.0028524	1	FINEMAP	chr6:137959235:T:C	1.54962e-05	NA
UKBB	All Autoimmune Disease_STRICT_NONA	chr6:137500000-138500000	2388	rs62432712	chr6	137964697	A	G	0.222752	0.0818085	0.0189618	4.31438	0.0395839	2.1325	2618	0.954141	0.769319	4.04054	0.000483396	0.00244757	0.0122119	0.00284811	1	FINEMAP	chr6:137964697:A:G	1.60048e-05	NA
UKBB	All Autoimmune Disease_STRICT_NONA	chr6:137500000-138500000	2450	rs2327832	chr6	137973068	A	G	0.222631	0.0812418	0.018912	4.29578	0.0364395	2.09514	2618	0.954713	0.769319	4.04054	0.00044314	0.0023427	0.012161	0.00284822	1	FINEMAP	chr6:137973068:A:G	1.7408e-05	NA
UKBB	All Autoimmune Disease_STRICT_NONA	chr6:137500000-138500000	2304	rs6941060	chr6	137955032	T	C	0.177169	0.0851171	0.0205932	4.13326	0.0182331	1.7863	2304	1	0.0830477	2.47443	0.000231661	0.00175061	0.0127055	0.00309761	1	FINEMAP	chr6:137955032:T:C	3.5765e-05	NA
UKBB	All Autoimmune Disease_STRICT_NONA	chr6:137500000-138500000	2207	rs9494835	chr6	137939449	C	T	0.177482	0.0827612	0.0206703	4.00387	0.0107421	1.55323	2304	0.973024	0.0830477	2.47443	0.000132048	0.0013073	0.0122925	0.0031004	1	FINEMAP	chr6:137939449:C:T	6.23145e-05	NA
UKBB	All Autoimmune Disease_STRICT_NONA	chr6:137500000-138500000	2223	rs9494837	chr6	137942154	C	T	0.176421	0.0827954	0.0207061	3.9986	0.0105171	1.54393	2304	0.976785	0.0830477	2.47443	0.000129417	0.00129513	0.0123054	0.00310768	1	FINEMAP	chr6:137942154:C:T	6.37184e-05	NA
UKBB	All Autoimmune Disease_STRICT_NONA	chr6:137500000-138500000	2213	6:137940576_AT_A	chr6	137940576	AT	A	0.177438	0.0827356	0.0207348	3.99018	0.0101637	1.52893	2304	0.979718	0.0830477	2.47443	0.000124522	0.001268	0.0122517	0.00310087	1	FINEMAP	chr6:137940576:AT:A	6.6023e-05	NA
UKBB	All Autoimmune Disease_STRICT_NONA	chr6:137500000-138500000	2257	rs12527045	chr6	137948693	A	G	0.176745	0.0819973	0.0206575	3.96937	0.00934698	1.4922	2304	0.986964	0.0830477	2.47443	0.000114086	0.0012123	0.0122057	0.00310628	1	FINEMAP	chr6:137948693:A:G	7.20623e-05	NA
UKBB	All Autoimmune Disease_STRICT_NONA	chr6:137500000-138500000	2240	rs6570181	chr6	137946127	G	T	0.17593	0.0821614	0.020716	3.96608	0.00923154	1.48675	2304	0.97867	0.0830477	2.47443	0.000112781	0.00120604	0.0122169	0.00311242	1	FINEMAP	chr6:137946127:G:T	7.30631e-05	NA
UKBB	All Autoimmune Disease_STRICT_NONA	chr6:137500000-138500000	2229	rs140990613	chr6	137943728	A	ACAATT	0.177686	0.080804	0.0207393	3.89618	0.00699891	1.36553	2304	0.980577	0.0830477	2.47443	8.36423e-05	0.00102956	0.0119508	0.00310331	1	FINEMAP	chr6:137943728:A:ACAATT	9.77227e-05	NA
UKBB	All Autoimmune Disease_STRICT_NONA	chr6:137500000-138500000	2323	6:137957531_GA_G	chr6	137957531	GA	G	0.184657	0.078339	0.0206239	3.79846	0.00477677	1.19866	2304	0.949083	0.0830477	2.47443	5.48204e-05	0.000819118	0.0114765	0.00306298	1	FINEMAP	chr6:137957531:GA:G	0.0001456	NA
UKBB	All Autoimmune Disease_STRICT_NONA	chr6:137500000-138500000	2197	rs34322720	chr6	137934971	G	A	0.195463	0.0754827	0.0200662	3.76168	0.00419303	1.1418	2197	1	0.0106986	1.55145	4.65267e-05	0.000742957	0.0110962	0.00300562	1	FINEMAP	chr6:137934971:G:A	0.000168773	NA
UKBB	All Autoimmune Disease_STRICT_NONA	chr6:137500000-138500000	2191	rs17066622	chr6	137934410	G	T	0.194064	0.0744936	0.0201272	3.70114	0.00334128	1.04281	2197	0.990761	0.0106986	1.55145	3.65583e-05	0.000655053	0.0109414	0.00301787	1	FINEMAP	chr6:137934410:G:T	0.000214632	NA
UKBB	All Autoimmune Disease_STRICT_NONA	chr6:137500000-138500000	2194	rs17066624	chr6	137934634	C	T	0.194055	0.0741967	0.0201271	3.68641	0.00316434	1.0191	2197	0.990693	0.0106986	1.55145	3.44808e-05	0.00063512	0.0108967	0.00301897	1	FINEMAP	chr6:137934634:C:T	0.000227442	NA
UKBB	All Autoimmune Disease_STRICT_NONA	chr6:137500000-138500000	2320	rs11752876	chr6	137957336	G	A	0.183186	0.0754845	0.0205237	3.67792	0.00303787	1.00134	2304	0.962424	0.0830477	2.47443	3.38359e-05	0.00063599	0.011138	0.00307707	1	FINEMAP	chr6:137957336:G:A	0.000235145	NA
UKBB	All Autoimmune Disease_STRICT_NONA	chr6:137500000-138500000	2461	rs75783118	chr6	137974104	T	C	0.180623	-0.0713865	0.0204764	-3.48628	0.00241289	0.901032	2461	1	0.0100518	1.52408	-2.7429e-05	0.000583524	-0.0113677	0.00349342	1	FINEMAP	chr6:137974104:T:C	0.000489785	NA
UKBB	All Autoimmune Disease_STRICT_NONA	chr6:137500000-138500000	2732	rs72976823	chr6	138019512	G	A	0.228575	-0.0606089	0.0188844	-3.20947	0.00240344	0.899325	2732	1	0.0186155	1.79548	-2.98027e-05	0.000636498	-0.0124	0.00389503	1	FINEMAP	chr6:138019512:G:A	0.0013298	NA
UKBB	All Autoimmune Disease_STRICT_NONA	chr6:137500000-138500000	2648	rs142761146	chr6	138004508	T	A	0.180296	-0.0709272	0.0204789	-3.46343	0.00220683	0.862175	2461	0.991193	0.0100518	1.52408	-2.48451e-05	0.000553022	-0.0112583	0.00348077	1	FINEMAP	chr6:138004508:T:A	0.000533339	NA
UKBB	All Autoimmune Disease_STRICT_NONA	chr6:137500000-138500000	2752	rs7742214	chr6	138022804	C	A	0.229275	-0.0600214	0.0188732	-3.18025	0.00211927	0.844553	2732	0.998746	0.0186155	1.79548	-2.59361e-05	0.000590649	-0.0122383	0.00389348	1	FINEMAP	chr6:138022804:C:A	0.00147151	NA
UKBB	All Autoimmune Disease_STRICT_NONA	chr6:137500000-138500000	2494	rs1878658	chr6	137978386	A	G	0.180393	-0.0706844	0.0204864	-3.45031	0.00211148	0.842951	2461	0.999269	0.0100518	1.52408	-2.37063e-05	0.000539719	-0.0112274	0.00348873	1	FINEMAP	chr6:137978386:A:G	0.000559946	NA
UKBB	All Autoimmune Disease_STRICT_NONA	chr6:137500000-138500000	2638	rs77027760	chr6	138002061	G	A	0.180428	-0.0704606	0.020466	-3.44281	0.00204267	0.828532	2461	0.990851	0.0100518	1.52408	-2.28134e-05	0.000528135	-0.0111684	0.00347437	1	FINEMAP	chr6:138002061:G:A	0.000575698	NA
UKBB	All Autoimmune Disease_STRICT_NONA	chr6:137500000-138500000	2735	rs7746803	chr6	138020166	T	G	0.229163	-0.0595187	0.0188591	-3.15597	0.00190923	0.799134	2732	0.998819	0.0186155	1.79548	-2.31258e-05	0.000555465	-0.0121126	0.00389477	1	FINEMAP	chr6:138020166:T:G	0.00159967	NA
UKBB	All Autoimmune Disease_STRICT_NONA	chr6:137500000-138500000	2727	rs6917441	chr6	138018439	A	G	0.229231	-0.0591561	0.0188491	-3.1384	0.00177407	0.767187	2732	0.99864	0.0186155	1.79548	-2.13298e-05	0.000531882	-0.0120231	0.00389424	1	FINEMAP	chr6:138018439:A:G	0.0016987	NA
UKBB	All Autoimmune Disease_STRICT_NONA	chr6:137500000-138500000	2630	6:138000791_GA_G	chr6	138000791	GA	G	0.225899	-0.0597136	0.0190243	-3.13881	0.00175015	0.761282	2732	0.986108	0.0186155	1.79548	-2.10713e-05	0.000529066	-0.0120397	0.00390301	1	FINEMAP	chr6:138000791:GA:G	0.00169637	NA
UKBB	All Autoimmune Disease_STRICT_NONA	chr6:137500000-138500000	2511	rs1002658	chr6	137981584	C	T	0.177428	-0.0682921	0.0206171	-3.3124	0.00127789	0.624494	2461	0.989327	0.0100518	1.52408	-1.36823e-05	0.000402141	-0.010707	0.00347239	1	FINEMAP	chr6:137981584:C:T	0.000924989	NA
UKBB	All Autoimmune Disease_STRICT_NONA	chr6:137500000-138500000	2489	rs9389531	chr6	137977695	C	T	0.233758	-0.0566242	0.0185871	-3.04642	0.00121067	0.600997	2732	0.978591	0.0186155	1.79548	-1.38528e-05	0.000419905	-0.0114423	0.00385633	1	FINEMAP	chr6:137977695:C:T	0.0023158	NA
UKBB	All Autoimmune Disease_STRICT_NONA	chr6:137500000-138500000	2677	rs9376294	chr6	138009859	A	G	0.231577	-0.0568102	0.0186947	-3.03884	0.00120283	0.598175	2732	0.994055	0.0186155	1.79548	-1.38705e-05	0.000421891	-0.0115315	0.0038938	1	FINEMAP	chr6:138009859:A:G	0.00237491	NA
UKBB	All Autoimmune Disease_STRICT_NONA	chr6:137500000-138500000	2596	rs9402914	chr6	137996799	T	A	0.232911	-0.0564676	0.0186019	-3.03558	0.0011704	0.586287	2732	0.983068	0.0186155	1.79548	-1.34108e-05	0.000413771	-0.0114583	0.00389116	1	FINEMAP	chr6:137996799:T:A	0.00240072	NA
UKBB	All Autoimmune Disease_STRICT_NONA	chr6:137500000-138500000	2324	rs640701	chr6	137957575	T	C	0.209562	-0.066649	0.0195654	-3.40647	0.00115667	0.581158	2324	1	0.00115667	0.581158	-1.13014e-05	0.000346973	-0.00977063	0.00295442	1	FINEMAP	chr6:137957575:T:C	0.000658081	NA
UKBB	All Autoimmune Disease_STRICT_NONA	chr6:137500000-138500000	2475	rs9399223	chr6	137976047	C	T	0.232306	-0.0561734	0.0186237	-3.01623	0.00107701	0.550134	2732	0.981748	0.0186155	1.79548	-1.22248e-05	0.000393583	-0.0113506	0.0038901	1	FINEMAP	chr6:137976047:C:T	0.00255937	NA
UKBB	All Autoimmune Disease_STRICT_NONA	chr6:137500000-138500000	2689	6:138011723_AT_A	chr6	138011723	AT	A	0.266863	-0.0561374	0.01796	-3.12569	0.00103826	0.534202	2689	1	0.0140137	1.67013	-1.06832e-05	0.000350189	-0.0102896	0.00351401	1	FINEMAP	chr6:138011723:AT:A	0.00177388	NA
UKBB	All Autoimmune Disease_STRICT_NONA	chr6:137500000-138500000	2640	rs10499194	chr6	138002637	C	T	0.270467	-0.0545243	0.0177132	-3.07817	0.000873721	0.459198	2689	0.994801	0.0140137	1.67013	-8.78059e-06	0.000314508	-0.0100496	0.00350778	1	FINEMAP	chr6:138002637:C:T	0.00208274	NA
UKBB	All Autoimmune Disease_STRICT_NONA	chr6:137500000-138500000	2769	6:138025352_AT_A	chr6	138025352	AT	A	0.102061	0.0835698	0.0261921	3.19065	0.000773046	0.405987	2769	1	0.001579	0.716514	9.23259e-06	0.000350056	0.0119431	0.00399837	1	FINEMAP	chr6:138025352:AT:A	0.00141954	NA
UKBB	All Autoimmune Disease_STRICT_NONA	chr6:137500000-138500000	2649	rs80351603	chr6	138004568	G	A	0.270226	-0.0538602	0.0177216	-3.03924	0.000751811	0.393881	2689	0.996168	0.0140137	1.67013	-7.41822e-06	0.000287007	-0.00986713	0.00350412	1	FINEMAP	chr6:138004568:G:A	0.00237176	NA
UKBB	All Autoimmune Disease_STRICT_NONA	chr6:137500000-138500000	2678	rs34654849	chr6	138009900	C	T	0.269972	-0.0537764	0.0177519	-3.02933	0.000729258	0.380644	2689	0.996041	0.0140137	1.67013	-7.17412e-06	0.000281982	-0.00983756	0.00351093	1	FINEMAP	chr6:138009900:C:T	0.00245095	NA
UKBB	All Autoimmune Disease_STRICT_NONA	chr6:137500000-138500000	2672	rs66499821	chr6	138008679	T	C	0.270403	-0.0533769	0.0177298	-3.01058	0.000677451	0.348618	2689	0.995668	0.0140137	1.67013	-6.59748e-06	0.000269303	-0.00973868	0.00350382	1	FINEMAP	chr6:138008679:T:C	0.00260753	NA
UKBB	All Autoimmune Disease_STRICT_NONA	chr6:137500000-138500000	2657	rs13205649	chr6	138005428	C	G	0.270353	-0.0533298	0.0177166	-3.01016	0.000677424	0.348601	2689	0.995657	0.0140137	1.67013	-6.596e-06	0.000269278	-0.00973689	0.0035066	1	FINEMAP	chr6:138005428:C:G	0.0026111	NA
UKBB	All Autoimmune Disease_STRICT_NONA	chr6:137500000-138500000	2771	rs585985	chr6	138025552	T	G	0.101341	0.0799468	0.0261402	3.05839	0.000521307	0.234766	2769	0.996756	0.001579	0.716514	5.96208e-06	0.00027668	0.0114368	0.00401419	1	FINEMAP	chr6:138025552:T:G	0.00222533	NA
UKBB	All Autoimmune Disease_STRICT_NONA	chr6:137500000-138500000	2144	rs777637837	chr6	137925586	TACTCTAGGG	T	0.220258	0.0594506	0.0192135	3.09421	0.000439972	0.161063	2144	1	0.000711013	0.369632	3.78572e-06	0.000190808	0.00860444	0.00295741	1	FINEMAP	chr6:137925586:TACTCTAGGG:T	0.00197338	NA
UKBB	All Autoimmune Disease_STRICT_Self	chr6:137500000-138500000	2663	rs6920220	chr6	138006504	G	A	0.222283	0.0945927	0.0184756	5.11987	0.254641	3.05101	2663	1	0.85788	4.29822	0.00407638	0.00725906	0.0160083	0.00399041	1	FINEMAP	chr6:138006504:G:A	3.05744e-07	NA
UKBB	All Autoimmune Disease_STRICT_Self	chr6:137500000-138500000	2646	rs11757201	chr6	138003822	G	C	0.221436	0.0931571	0.0185645	5.01802	0.145347	2.74806	2663	0.994289	0.85788	4.29822	0.00225531	0.00566426	0.0155167	0.00386872	1	FINEMAP	chr6:138003822:G:C	5.22058e-07	NA
UKBB	All Autoimmune Disease_STRICT_Self	chr6:137500000-138500000	2658	rs17264332	chr6	138005515	A	G	0.221455	0.0929383	0.0185624	5.0068	0.136541	2.71647	2663	0.994407	0.85788	4.29822	0.00210975	0.00549272	0.0154514	0.00384852	1	FINEMAP	chr6:138005515:A:G	5.53412e-07	NA
UKBB	All Autoimmune Disease_STRICT_Self	chr6:137500000-138500000	2639	rs6927172	chr6	138002175	C	G	0.221511	0.0928613	0.0185632	5.00244	0.133658	2.70575	2663	0.994146	0.85788	4.29822	0.00206375	0.00543951	0.0154405	0.00385085	1	FINEMAP	chr6:138002175:C:G	5.66091e-07	NA
UKBB	All Autoimmune Disease_STRICT_Self	chr6:137500000-138500000	2457	rs928722	chr6	137973832	C	T	0.222685	0.0891402	0.018519	4.81345	0.0501273	2.23985	2663	0.979959	0.85788	4.29822	0.000731916	0.00329097	0.0146011	0.00368148	1	FINEMAP	chr6:137973832:C:T	1.4835e-06	NA
UKBB	All Autoimmune Disease_STRICT_Self	chr6:137500000-138500000	2388	rs62432712	chr6	137964697	A	G	0.222752	0.0888278	0.0185742	4.78232	0.0426755	2.16656	2663	0.981091	0.85788	4.29822	0.000618892	0.00302829	0.0145023	0.00368095	1	FINEMAP	chr6:137964697:A:G	1.73282e-06	NA
UKBB	All Autoimmune Disease_STRICT_Self	chr6:137500000-138500000	2450	rs2327832	chr6	137973068	A	G	0.222631	0.0885489	0.0185258	4.77976	0.041981	2.15912	2663	0.981569	0.85788	4.29822	0.000607757	0.00299876	0.0144769	0.00366372	1	FINEMAP	chr6:137973068:A:G	1.75504e-06	NA
UKBB	All Autoimmune Disease_STRICT_Self	chr6:137500000-138500000	2335	rs6933404	chr6	137959235	T	C	0.22177	0.0884721	0.0186492	4.74402	0.0347359	2.07358	2663	0.980827	0.85788	4.29822	0.000497475	0.00270768	0.0143216	0.0036168	1	FINEMAP	chr6:137959235:T:C	2.09522e-06	NA
UKBB	All Autoimmune Disease_STRICT_Self	chr6:137500000-138500000	2628	rs747010145	chr6	138000487	CA	C	0.34126	0.0774638	0.0164852	4.69899	0.0236432	1.90154	2628	1	0.0236432	1.90154	0.000276382	0.00181822	0.0116897	0.00253136	1	FINEMAP	chr6:138000487:CA:C	2.6145e-06	NA
UKBB	All Autoimmune Disease_STRICT_Self	chr6:137500000-138500000	2618	rs35382826	chr6	137999562	GA	G	0.234816	0.0841994	0.0182147	4.62261	0.018173	1.78484	2663	0.953347	0.85788	4.29822	0.000241193	0.00182262	0.0132721	0.00313843	1	FINEMAP	chr6:137999562:GA:G	3.78947e-06	NA
UKBB	All Autoimmune Disease_STRICT_Self	chr6:137500000-138500000	2752	rs7742214	chr6	138022804	C	A	0.229275	-0.0831036	0.0184945	-4.49342	0.0141136	1.67326	2752	1	0.11691	2.63929	-0.000201822	0.00175918	-0.0142999	0.00420395	1	FINEMAP	chr6:138022804:C:A	7.00876e-06	NA
UKBB	All Autoimmune Disease_STRICT_Self	chr6:137500000-138500000	2735	rs7746803	chr6	138020166	T	G	0.229163	-0.0821508	0.0184803	-4.44532	0.0110513	1.56568	2752	0.999765	0.11691	2.63929	-0.000154858	0.0015283	-0.0140126	0.00414332	1	FINEMAP	chr6:138020166:T:G	8.77622e-06	NA
UKBB	All Autoimmune Disease_STRICT_Self	chr6:137500000-138500000	2727	rs6917441	chr6	138018439	A	G	0.229231	-0.0820078	0.0184705	-4.43993	0.0107693	1.55433	2752	0.999522	0.11691	2.63929	-0.000150629	0.00150624	-0.0139869	0.00414031	1	FINEMAP	chr6:138018439:A:G	8.99865e-06	NA
UKBB	All Autoimmune Disease_STRICT_Self	chr6:137500000-138500000	2732	rs72976823	chr6	138019512	G	A	0.228575	-0.082102	0.0185046	-4.43684	0.0105574	1.54561	2752	0.998746	0.11691	2.63929	-0.000147328	0.00148789	-0.0139549	0.00412429	1	FINEMAP	chr6:138019512:G:A	9.12879e-06	NA
UKBB	All Autoimmune Disease_STRICT_Self	chr6:137500000-138500000	2489	rs9389531	chr6	137977695	C	T	0.233758	-0.0807709	0.0182143	-4.43448	0.0104186	1.5398	2752	0.978579	0.11691	2.63929	-0.000144429	0.0014692	-0.0138627	0.00412457	1	FINEMAP	chr6:137977695:C:T	9.22959e-06	NA
UKBB	All Autoimmune Disease_STRICT_Self	chr6:137500000-138500000	2596	rs9402914	chr6	137996799	T	A	0.232911	-0.0806749	0.0182287	-4.42571	0.010242	1.5323	2752	0.983718	0.11691	2.63929	-0.000143194	0.0014708	-0.0139811	0.00421251	1	FINEMAP	chr6:137996799:T:A	9.61266e-06	NA
UKBB	All Autoimmune Disease_STRICT_Self	chr6:137500000-138500000	2521	rs9494844	chr6	137983469	C	A	0.232834	-0.080366	0.0182312	-4.40816	0.00936564	1.49307	2752	0.983032	0.11691	2.63929	-0.000129859	0.00139556	-0.0138655	0.00418328	1	FINEMAP	chr6:137983469:C:A	1.04254e-05	NA
UKBB	Allergy_Self	chr6:137500000-138500000	3707	rs61117627	chr6	138243700	G	A	0.0323112	-0.117631	0.0176649	-6.65902	0.203562	2.92499	3707	1	0.992045	5.61334	-0.00910765	0.0183327	-0.0447414	0.0075314	1	FINEMAP	chr6:138243700:G:A	2.75651e-11	NA
UKBB	Allergy_Self	chr6:137500000-138500000	3708	rs58721818	chr6	138243739	C	T	0.0324576	-0.117027	0.0176257	-6.63957	0.178618	2.85483	3707	0.998031	0.992045	5.61334	-0.00794525	0.0173318	-0.0444817	0.00751989	1	FINEMAP	chr6:138243739:C:T	3.14608e-11	NA
UKBB	Allergy_Self	chr6:137500000-138500000	3507	rs5029949	chr6	138197506	A	G	0.0323401	-0.114896	0.0174842	-6.57142	0.113339	2.62407	3707	0.952722	0.992045	5.61334	-0.00497557	0.0141448	-0.0439	0.00751723	1	FINEMAP	chr6:138197506:A:G	4.98381e-11	NA
UKBB	Allergy_Self	chr6:137500000-138500000	3512	6:138199055_AG_A	chr6	138199055	AG	A	0.0323117	-0.114059	0.0174969	-6.51881	0.0803926	2.45906	3707	0.952947	0.992045	5.61334	-0.00349709	0.0120187	-0.0435002	0.00752638	1	FINEMAP	chr6:138199055:AG:A	7.08665e-11	NA
UKBB	Allergy_Self	chr6:137500000-138500000	3404	rs9494883	chr6	138171466	A	G	0.0320509	-0.113831	0.0176401	-6.45297	0.0507866	2.24583	3707	0.943503	0.992045	5.61334	-0.00219133	0.0096259	-0.0431477	0.00756833	1	FINEMAP	chr6:138171466:A:G	1.09681e-10	NA
UKBB	Allergy_Self	chr6:137500000-138500000	3662	rs9494895	chr6	138234778	C	T	0.0325433	-0.112611	0.0174965	-6.4362	0.0466562	2.20711	3707	0.957292	0.992045	5.61334	-0.00199455	0.00916098	-0.04275	0.00751484	1	FINEMAP	chr6:138234778:C:T	1.225e-10	NA
UKBB	Allergy_Self	chr6:137500000-138500000	3632	rs9494894	chr6	138228520	T	C	0.0325459	-0.112351	0.0174885	-6.42428	0.0434219	2.17443	3707	0.956912	0.992045	5.61334	-0.00185171	0.00883108	-0.0426446	0.00751383	1	FINEMAP	chr6:138228520:T:C	1.32496e-10	NA
UKBB	Allergy_Self	chr6:137500000-138500000	3634	rs57427648	chr6	138228774	G	T	0.0325292	-0.112388	0.0174954	-6.42386	0.0431912	2.17202	3707	0.957103	0.992045	5.61334	-0.0018423	0.00881067	-0.0426544	0.00751591	1	FINEMAP	chr6:138228774:G:T	1.32861e-10	NA
UKBB	Allergy_Self	chr6:137500000-138500000	3615	rs9494893	chr6	138223490	G	T	0.032231	-0.112679	0.0176104	-6.39844	0.0370166	2.10222	3707	0.953406	0.992045	5.61334	-0.00157654	0.00817119	-0.0425902	0.00754726	1	FINEMAP	chr6:138223490:G:T	1.56978e-10	NA
UKBB	Allergy_Self	chr6:137500000-138500000	3614	rs9494892	chr6	138223489	G	T	0.0322305	-0.112677	0.0176106	-6.39825	0.0369207	2.10105	3707	0.953408	0.992045	5.61334	-0.00157267	0.00816202	-0.0425958	0.00754687	1	FINEMAP	chr6:138223489:G:T	1.57169e-10	NA
UKBB	Allergy_Self	chr6:137500000-138500000	3640	rs200820567	chr6	138230040	T	A	0.0310392	-0.114999	0.0179859	-6.39384	0.0339322	2.06305	3707	0.971314	0.992045	5.61334	-0.00147249	0.00798345	-0.0433949	0.00768769	1	FINEMAP	chr6:138230040:T:A	1.61769e-10	NA
UKBB	Allergy_Self	chr6:137500000-138500000	3639	6:138230038_GT_G	chr6	138230038	GT	G	0.03101	-0.11483	0.0179873	-6.38395	0.0317929	2.03381	3707	0.971438	0.992045	5.61334	-0.00137773	0.00772567	-0.0433346	0.00769097	1	FINEMAP	chr6:138230038:GT:G	1.72579e-10	NA
UKBB	Allergy_Self	chr6:137500000-138500000	3628	rs7752903	chr6	138227364	T	G	0.0314587	-0.109391	0.0177745	-6.15438	0.00753866	1.39803	3707	0.973592	0.992045	5.61334	-0.000309979	0.00361834	-0.0411186	0.00766209	1	FINEMAP	chr6:138227364:T:G	7.53725e-10	NA
UKBB	Allergy_Self	chr6:137500000-138500000	3674	rs77000060	chr6	138237989	C	T	0.0315153	-0.109501	0.0178042	-6.15029	0.00737103	1.38819	3707	0.973623	0.992045	5.61334	-0.000302177	0.00356758	-0.0409952	0.00764807	1	FINEMAP	chr6:138237989:C:T	7.73412e-10	NA
UKBB	Allergy_Self	chr6:137500000-138500000	3642	rs7749323	chr6	138230389	G	A	0.0314545	-0.109413	0.0177791	-6.15402	0.00729925	1.38391	3707	0.973691	0.992045	5.61334	-0.000299305	0.00355095	-0.0410049	0.00763826	1	FINEMAP	chr6:138230389:G:A	7.55415e-10	NA
UKBB	Allergy_Self	chr6:137500000-138500000	3405	rs80300819	chr6	138171734	C	G	0.0310062	-0.110193	0.0179112	-6.15218	0.00714224	1.37439	3707	0.959437	0.992045	5.61334	-0.000295096	0.00353957	-0.041317	0.00769724	1	FINEMAP	chr6:138171734:C:G	7.64231e-10	NA
UKBB	Allergy_Self	chr6:137500000-138500000	3697	rs6932056	chr6	138242437	T	C	0.0317185	-0.109475	0.017828	-6.14062	0.00658939	1.33916	3707	0.975356	0.992045	5.61334	-0.000268823	0.00335823	-0.0407964	0.00762348	1	FINEMAP	chr6:138242437:T:C	8.21992e-10	NA
UKBB	Allergy_Self	chr6:137500000-138500000	3636	rs75424836	chr6	138229183	T	C	0.0250364	-0.123007	0.0200122	-6.1466	0.00531344	1.24514	3636	1	0.00531344	1.24514	-0.000245395	0.00341593	-0.0461838	0.00862728	1	FINEMAP	chr6:138229183:T:C	7.91611e-10	NA
UKBB	Allergy_Self	chr6:137500000-138500000	3311	rs112020444	chr6	138147490	C	T	0.0310077	-0.109489	0.0179596	-6.09641	0.0050034	1.21889	3707	0.94479	0.992045	5.61334	-0.000204373	0.00293544	-0.0408467	0.00787949	1	FINEMAP	chr6:138147490:C:T	1.0848e-09	NA
UKBB	Allergy_Self	chr6:137500000-138500000	3492	rs5029939	chr6	138195723	C	G	0.0338916	-0.103468	0.0170728	-6.0604	0.00464446	1.1864	3707	0.928537	0.992045	5.61334	-0.000180209	0.00268713	-0.0388009	0.00749437	1	FINEMAP	chr6:138195723:C:G	1.35783e-09	NA
UKBB	Allergy_Self	chr6:137500000-138500000	3488	rs5029937	chr6	138195151	G	T	0.0339133	-0.103431	0.0170767	-6.05685	0.00445744	1.16847	3707	0.928721	0.992045	5.61334	-0.000172672	0.0026286	-0.0387378	0.00749525	1	FINEMAP	chr6:138195151:G:T	1.38813e-09	NA
UKBB	Allergy_Self	chr6:137500000-138500000	3376	rs112497003	chr6	138166024	G	A	0.0308208	-0.108687	0.0179885	-6.04203	0.00356779	1.0714	3707	0.950676	0.992045	5.61334	-0.000144237	0.00245619	-0.0404276	0.00789709	1	FINEMAP	chr6:138166024:G:A	1.5219e-09	NA
UKBB	Asthma	chr6:137500000-138500000	3577	rs593622	chr6	138215354	C	T	0.360905	0.05095	0.010418	4.89057	0.0827487	2.47272	3577	1	0.930681	4.6454	0.00099981	0.00340667	0.0120825	0.00251839	1	FINEMAP	chr6:138215354:C:T	1.00542e-06	NA
UKBB	Asthma	chr6:137500000-138500000	3582	rs644340	chr6	138215574	G	A	0.360905	0.0509486	0.0104181	4.89039	0.0826677	2.47225	3577	0.999997	0.930681	4.6454	0.000998793	0.00340502	0.012082	0.00251834	1	FINEMAP	chr6:138215574:G:A	1.00635e-06	NA
UKBB	Asthma	chr6:137500000-138500000	3579	rs592810	chr6	138215516	C	T	0.360901	0.0509443	0.0104181	4.88998	0.0824879	2.47122	3577	1	0.930681	4.6454	0.000996537	0.00340135	0.012081	0.00251827	1	FINEMAP	chr6:138215516:C:T	1.00846e-06	NA
UKBB	Asthma	chr6:137500000-138500000	3553	rs603904	chr6	138209785	G	A	0.360844	0.0509251	0.0104157	4.88926	0.0821734	2.46942	3577	0.999928	0.930681	4.6454	0.000992622	0.00339504	0.0120796	0.00251829	1	FINEMAP	chr6:138209785:G:A	1.01214e-06	NA
UKBB	Asthma	chr6:137500000-138500000	3567	rs601035	chr6	138212720	A	G	0.36081	0.0508959	0.010417	4.88585	0.0806975	2.46085	3577	0.999862	0.930681	4.6454	0.000974106	0.00336467	0.0120711	0.00251735	1	FINEMAP	chr6:138212720:A:G	1.02984e-06	NA
UKBB	Asthma	chr6:137500000-138500000	3627	rs4896301	chr6	138227102	G	A	0.35495	-0.050644	0.0104636	-4.84002	0.0639347	2.35188	3577	-0.987159	0.930681	4.6454	-0.000766636	0.00300056	-0.0119909	0.00249638	1	FINEMAP	chr6:138227102:G:A	1.29828e-06	NA
UKBB	Asthma	chr6:137500000-138500000	3657	rs4896303	chr6	138234085	G	C	0.355209	-0.0506095	0.0104636	-4.83672	0.0628983	2.3443	3577	-0.986878	0.930681	4.6454	-0.000753561	0.00297524	-0.0119806	0.00249567	1	FINEMAP	chr6:138234085:G:C	1.31999e-06	NA
UKBB	Asthma	chr6:137500000-138500000	3648	rs6903624	chr6	138232479	T	A	0.355067	-0.0505254	0.0104625	-4.82919	0.0605881	2.32698	3577	-0.987185	0.930681	4.6454	-0.000724809	0.00291939	-0.0119629	0.0024957	1	FINEMAP	chr6:138232479:T:A	1.3709e-06	NA
UKBB	Asthma	chr6:137500000-138500000	3638	rs1561121	chr6	138229819	C	A	0.35506	-0.0505015	0.010462	-4.82714	0.0599713	2.32225	3577	-0.987214	0.930681	4.6454	-0.000717122	0.00290421	-0.0119578	0.00249561	1	FINEMAP	chr6:138229819:C:A	1.3851e-06	NA
UKBB	Asthma	chr6:137500000-138500000	3644	rs6570193	chr6	138231107	A	G	0.355084	-0.0504947	0.0104623	-4.82635	0.0597363	2.32043	3577	-0.987194	0.930681	4.6454	-0.000714183	0.00289835	-0.0119556	0.00249549	1	FINEMAP	chr6:138231107:A:G	1.39059e-06	NA
UKBB	Asthma	chr6:137500000-138500000	3607	rs9321634	chr6	138222510	T	G	0.355108	-0.0504698	0.0104597	-4.82517	0.0593942	2.31778	3577	-0.987405	0.930681	4.6454	-0.000709908	0.00288982	-0.0119525	0.00249548	1	FINEMAP	chr6:138222510:T:G	1.39886e-06	NA
UKBB	Asthma	chr6:137500000-138500000	3592	6:138218789_GA_G	chr6	138218789	GA	G	0.363387	-0.0491701	0.010466	-4.69808	0.0320135	2.03691	3577	-0.990712	0.930681	4.6454	-0.000370596	0.00208564	-0.0115762	0.00248139	1	FINEMAP	chr6:138218789:GA:G	2.62619e-06	NA
UKBB	Asthma	chr6:137500000-138500000	3468	6:138190118_TAA_T	chr6	138190118	TAA	T	0.355493	0.0492312	0.0104927	4.69195	0.0310884	2.02376	3577	0.977265	0.930681	4.6454	0.0003612	0.00206398	0.0116185	0.00249729	1	FINEMAP	chr6:138190118:TAA:T	2.70616e-06	NA
UKBB	Asthma	chr6:137500000-138500000	3487	rs629953	chr6	138195041	A	G	0.35599	0.0485731	0.0104567	4.64517	0.0249114	1.9248	3577	0.979153	0.930681	4.6454	0.000286415	0.00183465	0.0114974	0.00249405	1	FINEMAP	chr6:138195041:A:G	3.39804e-06	NA
UKBB	Asthma	chr6:137500000-138500000	3505	rs661561	chr6	138197331	A	C	0.355921	0.048249	0.0104439	4.61983	0.0221099	1.87174	3577	0.979792	0.930681	4.6454	0.000252813	0.00172169	0.0114344	0.00249256	1	FINEMAP	chr6:138197331:A:C	3.84062e-06	NA
UKBB	Asthma	chr6:137500000-138500000	3453	rs654874	chr6	138185452	C	T	0.356681	0.0482745	0.0104885	4.60261	0.0204015	1.83606	3577	0.97628	0.930681	4.6454	0.000232275	0.0016483	0.0113852	0.00248873	1	FINEMAP	chr6:138185452:C:T	4.17224e-06	NA
UKBB	Asthma	chr6:137500000-138500000	3493	6:138195961_TCTC_T	chr6	138195961	TCTC	T	0.355143	0.0482007	0.0104828	4.59807	0.0199773	1.82675	3577	0.977448	0.930681	4.6454	0.000227439	0.00163144	0.0113848	0.00249101	1	FINEMAP	chr6:138195961:TCTC:T	4.26413e-06	NA
UKBB	Asthma	chr6:137500000-138500000	3637	rs35404955	chr6	138229665	T	TCA	0.241642	-0.0539027	0.012129	-4.44412	0.00997536	1.52073	3637	1	0.00997536	1.52073	-0.000122437	0.00125133	-0.012274	0.00279672	1	FINEMAP	chr6:138229665:T:TCA	8.82534e-06	NA
UKBB	Asthma	chr6:137500000-138500000	3309	rs670369	chr6	138147048	C	T	0.155487	0.0613713	0.0138187	4.44118	0.00987787	1.51642	3309	1	0.0277739	1.97331	0.00014293	0.00146864	0.0144697	0.00332446	1	FINEMAP	chr6:138147048:C:T	8.94679e-06	NA
UKBB	Asthma	chr6:137500000-138500000	3307	rs657180	chr6	138146415	G	A	0.155879	0.0603655	0.0138032	4.3733	0.00729225	1.38349	3309	0.99851	0.0277739	1.97331	0.000103728	0.00124315	0.0142243	0.00332716	1	FINEMAP	chr6:138146415:G:A	1.22384e-05	NA
UKBB	Asthma_Combined	chr6:137500000-138500000	3615	rs9494893	chr6	138223490	G	T	0.0322845	-0.095691	0.021363	-4.47929	0.0771676	2.43976	3615	1	0.634458	3.75691	-0.00231093	0.00821119	-0.0299469	0.00679096	1	FINEMAP	chr6:138223490:G:T	7.48929e-06	NA
UKBB	Asthma_Combined	chr6:137500000-138500000	3614	rs9494892	chr6	138223489	G	T	0.0322841	-0.0956813	0.0213633	-4.47877	0.0769882	2.43866	3615	0.999999	0.634458	3.75691	-0.0023053	0.00820152	-0.0299436	0.00679082	1	FINEMAP	chr6:138223489:G:T	7.50745e-06	NA
UKBB	Asthma_Combined	chr6:137500000-138500000	3662	rs9494895	chr6	138234778	C	T	0.0326012	-0.093839	0.021224	-4.42136	0.0593112	2.31714	3615	0.997025	0.634458	3.75691	-0.00174451	0.00713942	-0.0294128	0.00675175	1	FINEMAP	chr6:138234778:C:T	9.80804e-06	NA
UKBB	Asthma_Combined	chr6:137500000-138500000	3634	rs57427648	chr6	138228774	G	T	0.0325877	-0.0938297	0.0212225	-4.42124	0.0592772	2.31687	3615	0.997069	0.634458	3.75691	-0.00174382	0.00713879	-0.029418	0.00675338	1	FINEMAP	chr6:138228774:G:T	9.81375e-06	NA
UKBB	Asthma_Combined	chr6:137500000-138500000	3632	rs9494894	chr6	138228520	T	C	0.0326041	-0.0937632	0.0212141	-4.41985	0.0589076	2.31399	3615	0.997201	0.634458	3.75691	-0.00173197	0.00711393	-0.0294014	0.00675177	1	FINEMAP	chr6:138228520:T:C	9.87681e-06	NA
UKBB	Asthma_Combined	chr6:137500000-138500000	3708	rs58721818	chr6	138243739	C	T	0.0325028	-0.0922558	0.0213808	-4.31489	0.037034	2.10244	3615	0.955625	0.634458	3.75691	-0.001064	0.00557892	-0.0287305	0.00674966	1	FINEMAP	chr6:138243739:C:T	1.59682e-05	NA
UKBB	Asthma_Combined	chr6:137500000-138500000	3507	rs5029949	chr6	138197506	A	G	0.0324039	-0.090799	0.0212031	-4.28235	0.0321739	2.03915	3615	0.991114	0.634458	3.75691	-0.000918679	0.0051824	-0.0285535	0.00675867	1	FINEMAP	chr6:138197506:A:G	1.84934e-05	NA
UKBB	Asthma_Combined	chr6:137500000-138500000	3707	rs61117627	chr6	138243700	G	A	0.0323616	-0.0914625	0.0214238	-4.2692	0.0303959	2.01367	3615	0.953633	0.634458	3.75691	-0.000865582	0.00502835	-0.028477	0.00674855	1	FINEMAP	chr6:138243700:G:A	1.96175e-05	NA
UKBB	Asthma_Combined	chr6:137500000-138500000	3636	rs75424836	chr6	138229183	T	C	0.025071	-0.103205	0.0242612	-4.25391	0.0282135	1.98033	3636	1	0.0282135	1.98033	-0.000906455	0.00547247	-0.0321284	0.00763967	1	FINEMAP	chr6:138229183:T:C	2.10068e-05	NA
UKBB	Asthma_Combined	chr6:137500000-138500000	3512	6:138199055_AG_A	chr6	138199055	AG	A	0.0323753	-0.0895188	0.021218	-4.219	0.0245179	1.91771	3615	0.991388	0.634458	3.75691	-0.000689765	0.00447744	-0.0281331	0.00675274	1	FINEMAP	chr6:138199055:AG:A	2.45385e-05	NA
UKBB	Asthma_Combined	chr6:137500000-138500000	3642	rs7749323	chr6	138230389	G	A	0.0315099	-0.0897548	0.0215666	-4.16175	0.0191514	1.80804	3615	0.979739	0.634458	3.75691	-0.000538317	0.00396677	-0.0281085	0.00683157	1	FINEMAP	chr6:138230389:G:A	3.15818e-05	NA
UKBB	Asthma_Combined	chr6:137500000-138500000	3628	rs7752903	chr6	138227364	T	G	0.0315143	-0.0897301	0.0215607	-4.16174	0.019151	1.80804	3615	0.979774	0.634458	3.75691	-0.000538268	0.00396646	-0.0281065	0.00683112	1	FINEMAP	chr6:138227364:T:G	3.15827e-05	NA
UKBB	Asthma_Combined	chr6:137500000-138500000	3697	rs6932056	chr6	138242437	T	C	0.0317682	-0.0896986	0.0216266	-4.14761	0.0180553	1.78196	3615	0.973884	0.634458	3.75691	-0.000503837	0.00382691	-0.0279052	0.00681831	1	FINEMAP	chr6:138242437:T:C	3.35971e-05	NA
UKBB	Asthma_Combined	chr6:137500000-138500000	3197	rs78377363	chr6	138125881	T	C	0.0208758	-0.109592	0.0264604	-4.14174	0.0173436	1.76418	3197	1	0.0173436	1.76418	-0.000593393	0.00460019	-0.0342139	0.00835816	1	FINEMAP	chr6:138125881:T:C	3.44686e-05	NA
UKBB	Asthma_Combined	chr6:137500000-138500000	1695	6:137854770_CA_C	chr6	137854770	CA	C	0.287559	-0.0342876	0.00850697	-4.03053	0.0130164	1.63763	1695	1	0.0130164	1.63763	-0.000135264	0.00121678	-0.0103918	0.00267611	1	FINEMAP	chr6:137854770:CA:C	5.56512e-05	NA
UKBB	Asthma_Combined	chr6:137500000-138500000	3674	rs77000060	chr6	138237989	C	T	0.0315742	-0.0878016	0.0215929	-4.06623	0.0128689	1.63261	3615	0.978181	0.634458	3.75691	-0.000352957	0.00318672	-0.0274272	0.00682349	1	FINEMAP	chr6:138237989:C:T	4.77807e-05	NA
UKBB	Asthma_Combined	chr6:137500000-138500000	894	rs75261604	chr6	137732402	G	A	0.035809	-0.0806626	0.0202049	-3.99223	0.0120356	1.60317	894	1	0.0120356	1.60317	-0.000328489	0.00309968	-0.027293	0.0078966	1	FINEMAP	chr6:137732402:G:A	6.54549e-05	NA
UKBB	Asthma_Combined	chr6:137500000-138500000	1803	rs59656632	chr6	137873569	T	C	0.313447	0.0332039	0.00843688	3.93557	0.0111055	1.56783	1803	1	0.0111055	1.56783	0.000109776	0.00107166	0.00988489	0.00260537	1	FINEMAP	chr6:137873569:T:C	8.30008e-05	NA
UKBB	Asthma_Combined	chr6:137500000-138500000	3404	rs9494883	chr6	138171466	A	G	0.0321151	-0.0861645	0.0213867	-4.02888	0.0110777	1.56673	3615	0.978331	0.634458	3.75691	-0.000298585	0.00290996	-0.0269537	0.00677898	1	FINEMAP	chr6:138171466:A:G	5.60426e-05	NA
UKBB	Asthma_Combined	chr6:137500000-138500000	3797	rs17781283	chr6	138262773	G	A	0.033786	-0.0845377	0.0210135	-4.02302	0.0109005	1.55965	3797	1	0.0109005	1.55965	-0.000286149	0.00281195	-0.026251	0.00661681	1	FINEMAP	chr6:138262773:G:A	5.7457e-05	NA
UKBB	Asthma_Combined	chr6:137500000-138500000	1654	rs9402902	chr6	137848642	G	T	0.154279	-0.0420357	0.0105277	-3.99287	0.0105768	1.54642	1654	1	0.0669102	2.37302	-0.000136466	0.00136406	-0.0129024	0.00334759	1	FINEMAP	chr6:137848642:G:T	6.52793e-05	NA
UKBB	Asthma_Combined	chr6:137500000-138500000	3639	6:138230038_GT_G	chr6	138230038	GT	G	0.0310723	-0.0875005	0.021806	-4.01268	0.0103454	1.53671	3615	0.973502	0.634458	3.75691	-0.000282171	0.0028471	-0.0272751	0.0068776	1	FINEMAP	chr6:138230038:GT:G	6.00333e-05	NA
UKBB	Asthma_Combined	chr6:137500000-138500000	3640	rs200820567	chr6	138230040	T	A	0.0311017	-0.0873398	0.0218043	-4.00562	0.0100521	1.52409	3615	0.973382	0.634458	3.75691	-0.000273556	0.00280084	-0.0272138	0.00687459	1	FINEMAP	chr6:138230040:T:A	6.18543e-05	NA
UKBB	Asthma_Combined	chr6:137500000-138500000	1675	rs9389514	chr6	137852019	C	T	0.153615	-0.0419312	0.0105428	-3.97724	0.0099349	1.51895	1654	0.992326	0.0669102	2.37302	-0.000127865	0.00131949	-0.0128703	0.0033537	1	FINEMAP	chr6:137852019:C:T	6.97211e-05	NA
UKBB	Asthma_Combined	chr6:137500000-138500000	1786	rs6910797	chr6	137870673	A	C	0.154256	-0.0415795	0.0105382	-3.9456	0.00868873	1.46019	1654	0.978463	0.0669102	2.37302	-0.000110751	0.00122346	-0.0127465	0.00334874	1	FINEMAP	chr6:137870673:A:C	7.96011e-05	NA
UKBB	Asthma_Combined	chr6:137500000-138500000	1629	rs9373192	chr6	137845909	G	A	0.15369	-0.0413797	0.010549	-3.92262	0.00800532	1.42432	1654	0.997813	0.0669102	2.37302	-0.000101497	0.00116902	-0.0126787	0.00335404	1	FINEMAP	chr6:137845909:G:A	8.75919e-05	NA
UKBB	Asthma_Combined	chr6:137500000-138500000	178	rs5880341	chr6	137560990	T	TA	0.181944	0.0393187	0.0105655	3.72142	0.00784743	1.41559	178	1	0.0101626	1.52889	8.97046e-05	0.00104482	0.0114311	0.00307648	1	FINEMAP	chr6:137560990:T:TA	0.000198103	NA
UKBB	Asthma_Combined	chr6:137500000-138500000	3311	rs112020444	chr6	138147490	C	T	0.0310613	-0.0852167	0.0217774	-3.91308	0.00691783	1.36043	3615	0.948115	0.634458	3.75691	-0.00018372	0.00227737	-0.0265575	0.0070213	1	FINEMAP	chr6:138147490:C:T	9.11265e-05	NA
UKBB	Asthma_Combined	chr6:137500000-138500000	3247	rs569305282	chr6	138135621	A	G	0.031147	-0.084787	0.021702	-3.90687	0.00675827	1.35023	3615	0.927305	0.634458	3.75691	-0.000178955	0.00224416	-0.0264795	0.00698401	1	FINEMAP	chr6:138135621:A:G	9.34975e-05	NA
UKBB	Asthma_Combined	chr6:137500000-138500000	3405	rs80300819	chr6	138171734	C	G	0.0310612	-0.0847263	0.0217192	-3.90099	0.00660236	1.34002	3615	0.964721	0.634458	3.75691	-0.000175031	0.00221857	-0.0265104	0.00688018	1	FINEMAP	chr6:138171734:C:G	9.58016e-05	NA
UKBB	Asthma_Combined	chr6:137500000-138500000	3948	rs56176660	chr6	138291180	G	A	0.183101	0.0367417	0.0097614	3.76398	0.00612577	1.30728	3948	1	0.00612577	1.30728	6.90478e-05	0.000912113	0.0112717	0.00308848	1	FINEMAP	chr6:138291180:G:A	0.000167231	NA
UKBB	Asthma_Combined	chr6:137500000-138500000	1744	rs9376285	chr6	137860509	C	G	0.155889	-0.0401733	0.0104641	-3.83915	0.00578089	1.28196	1654	0.992226	0.0669102	2.37302	-7.12369e-05	0.00096807	-0.0123228	0.00333755	1	FINEMAP	chr6:137860509:C:G	0.000123459	NA
UKBB	Asthma_Combined	chr6:137500000-138500000	199	rs664068	chr6	137568019	G	T	0.267712	0.0306552	0.00847874	3.61554	0.00558717	1.26707	199	1	0.0239806	1.90785	5.42683e-05	0.000751195	0.00971303	0.00267997	1	FINEMAP	chr6:137568019:G:T	0.000299725	NA
UKBB	Asthma_Combined	chr6:137500000-138500000	1726	rs9494805	chr6	137857834	C	T	0.155809	-0.0400005	0.0104665	-3.82176	0.00540889	1.25291	1654	0.992107	0.0669102	2.37302	-6.63427e-05	0.000932535	-0.0122655	0.0033388	1	FINEMAP	chr6:137857834:C:T	0.0001325	NA
UKBB	Asthma_Combined	chr6:137500000-138500000	2639	rs6927172	chr6	138002175	C	G	0.221518	-0.0343906	0.00903491	-3.80641	0.00536964	1.24973	2639	1	0.0339794	2.06368	-5.72455e-05	0.000808035	-0.010661	0.00292391	1	FINEMAP	chr6:138002175:C:G	0.000140997	NA
UKBB	Asthma_Combined	chr6:137500000-138500000	1769	rs9494809	chr6	137865147	A	G	0.155277	-0.0400846	0.0104971	-3.81864	0.00534597	1.2478	1654	0.991286	0.0669102	2.37302	-6.56104e-05	0.000927733	-0.0122729	0.0033436	1	FINEMAP	chr6:137865147:A:G	0.000134192	NA
UKBB	Asthma_Combined	chr6:137500000-138500000	3802	rs7769491	chr6	138263885	A	G	0.123531	-0.0438069	0.0114533	-3.82483	0.00522843	1.23809	3802	1	0.0181461	1.78418	-7.12576e-05	0.00101927	-0.0136289	0.00373244	1	FINEMAP	chr6:138263885:A:G	0.000130864	NA
UKBB	Asthma_Combined	chr6:137500000-138500000	2658	rs17264332	chr6	138005515	A	G	0.221464	-0.0341575	0.00903441	-3.78082	0.00487527	1.20757	2639	0.999784	0.0339794	2.06368	-5.16051e-05	0.00076504	-0.0105851	0.00292484	1	FINEMAP	chr6:138005515:A:G	0.000156311	NA
UKBB	Asthma_Combined	chr6:137500000-138500000	3804	rs6570196	chr6	138264439	T	A	0.123554	-0.0435606	0.0114456	-3.80588	0.00486294	1.20646	3802	0.999895	0.0181461	1.78418	-6.59113e-05	0.000978023	-0.0135538	0.00372636	1	FINEMAP	chr6:138264439:T:A	0.0001413	NA
UKBB	Asthma_Combined	chr6:137500000-138500000	3241	rs10499197	chr6	138132516	T	G	0.0315667	-0.0820567	0.0214693	-3.82205	0.00485799	1.20602	3615	0.913977	0.634458	3.75691	-0.000124955	0.00185277	-0.0257216	0.00694516	1	FINEMAP	chr6:138132516:T:G	0.000132348	NA
UKBB	Asthma_Combined	chr6:137500000-138500000	3237	rs58905141	chr6	138132123	A	G	0.0310935	-0.0826727	0.0216396	-3.82044	0.00482764	1.20328	3615	0.921617	0.634458	3.75691	-0.000124965	0.00185989	-0.0258853	0.00705161	1	FINEMAP	chr6:138132123:A:G	0.000133216	NA
UKBB	Asthma_Combined	chr6:137500000-138500000	2646	rs11757201	chr6	138003822	G	C	0.221444	-0.0341179	0.00903539	-3.77603	0.00478719	1.19961	2639	0.999777	0.0339794	2.06368	-5.0605e-05	0.000757193	-0.0105709	0.00292509	1	FINEMAP	chr6:138003822:G:C	0.000159348	NA
UKBB	Asthma_Combined	chr6:137500000-138500000	3820	rs9321637	chr6	138266685	T	C	0.122631	-0.0434988	0.0114473	-3.79992	0.00477495	1.19849	3802	0.991829	0.0181461	1.78418	-6.47782e-05	0.000969795	-0.0135663	0.003715	1	FINEMAP	chr6:138266685:T:C	0.000144744	NA
UKBB	Asthma_Combined	chr6:137500000-138500000	3263	rs79411652	chr6	138138945	T	C	0.0311793	-0.082493	0.021708	-3.80012	0.00445985	1.16871	3615	0.929389	0.634458	3.75691	-0.00011455	0.00177653	-0.0256846	0.00713441	1	FINEMAP	chr6:138138945:T:C	0.000144626	NA
UKBB	Asthma_Combined	chr6:137500000-138500000	1719	rs9389515	chr6	137857144	G	A	0.155294	-0.0394988	0.0104799	-3.76901	0.00443295	1.16607	1654	0.990283	0.0669102	2.37302	-5.36423e-05	0.000834175	-0.0121008	0.00334536	1	FINEMAP	chr6:137857144:G:A	0.000163899	NA
UKBB	Asthma_Combined	chr6:137500000-138500000	3253	rs77990078	chr6	138137012	T	C	0.0311161	-0.0823699	0.0216906	-3.79749	0.00441444	1.16424	3615	0.925764	0.634458	3.75691	-0.000113438	0.00176795	-0.025697	0.00711547	1	FINEMAP	chr6:138137012:T:C	0.000146167	NA
UKBB	Asthma_Combined	chr6:137500000-138500000	1733	rs9373193	chr6	137858529	C	G	0.155292	-0.0394721	0.01048	-3.76642	0.00439041	1.16186	1654	0.990271	0.0669102	2.37302	-5.3089e-05	0.000829624	-0.012092	0.00334549	1	FINEMAP	chr6:137858529:C:G	0.000165604	NA
UKBB	Asthma_Combined	chr6:137500000-138500000	3827	rs117509714	chr6	138269013	T	C	0.0355296	-0.0777899	0.0204879	-3.79687	0.00437099	1.15993	3827	1	0.00437099	1.15993	-0.000105751	0.00165258	-0.0241938	0.00648234	1	FINEMAP	chr6:138269013:T:C	0.000146534	NA
UKBB	Asthma_Combined	chr6:137500000-138500000	1768	rs9484059	chr6	137865140	A	G	0.155072	-0.039536	0.0105047	-3.76365	0.00434533	1.15736	1654	0.990599	0.0669102	2.37302	-5.25423e-05	0.000825384	-0.0120917	0.0033476	1	FINEMAP	chr6:137865140:A:G	0.000167452	NA
UKBB	Asthma_Combined	chr6:137500000-138500000	1982	rs79689527	chr6	137900027	G	A	0.0295667	-0.0862721	0.0227494	-3.79228	0.00431283	1.15409	1982	1	0.00431283	1.15409	-0.000114264	0.00179879	-0.0264939	0.00716533	1	FINEMAP	chr6:137900027:G:A	0.00014927	NA
UKBB	Asthma_Combined	chr6:137500000-138500000	2335	rs6933404	chr6	137959235	T	C	0.221784	-0.0340064	0.00907944	-3.74543	0.00427718	1.15047	2639	0.987448	0.0339794	2.06368	-4.47957e-05	0.000709743	-0.0104732	0.00292476	1	FINEMAP	chr6:137959235:T:C	0.000180086	NA
UKBB	Asthma_Combined	chr6:137500000-138500000	1800	rs12209996	chr6	137873221	T	C	0.172603	-0.0378053	0.0100656	-3.75589	0.00418762	1.14124	1800	1	0.00418762	1.14124	-4.83278e-05	0.00077359	-0.0115406	0.00320605	1	FINEMAP	chr6:137873221:T:C	0.000172726	NA
UKBB	Asthma_Combined	chr6:137500000-138500000	3388	rs111883038	chr6	138168028	C	A	0.0307472	-0.0826286	0.0218348	-3.78426	0.00418442	1.1409	3615	0.95538	0.634458	3.75691	-0.000108021	0.00172617	-0.0258151	0.00696112	1	FINEMAP	chr6:138168028:C:A	0.000154165	NA
UKBB	Asthma_Combined	chr6:137500000-138500000	1640	rs75629635	chr6	137846894	T	C	0.0441627	-0.0700295	0.0185956	-3.76592	0.00417283	1.13969	1640	1	0.00417283	1.13969	-9.20771e-05	0.00147833	-0.0220658	0.00623442	1	FINEMAP	chr6:137846894:T:C	0.000165938	NA
UKBB	Asthma_Combined	chr6:137500000-138500000	3956	rs59380231	chr6	138293497	C	A	0.350493	-0.0292447	0.00789939	-3.70215	0.00408552	1.13047	3956	1	0.0125547	1.62174	-3.66627e-05	0.000594825	-0.00897382	0.00253028	1	FINEMAP	chr6:138293497:C:A	0.000213783	NA
UKBB	Asthma_Combined	chr6:137500000-138500000	3372	rs112975146	chr6	138165690	T	C	0.0308753	-0.0821548	0.0218109	-3.76669	0.0039072	1.11101	3615	0.954185	0.634458	3.75691	-0.000100176	0.00165746	-0.0256389	0.00695125	1	FINEMAP	chr6:138165690:T:C	0.000165429	NA
UKBB	Asthma_Combined	chr6:137500000-138500000	177	rs673156	chr6	137560295	G	A	0.252649	0.0304256	0.00865237	3.51645	0.00387345	1.10723	199	0.95975	0.0239806	1.90785	3.72634e-05	0.000621268	0.00962021	0.00273061	1	FINEMAP	chr6:137560295:G:A	0.000437364	NA
UKBB	Asthma_Combined	chr6:137500000-138500000	3359	rs111425486	chr6	138160722	A	G	0.0307226	-0.0820905	0.0218401	-3.75871	0.00378914	1.09764	3615	0.954553	0.634458	3.75691	-9.7165e-05	0.00163292	-0.025643	0.00697348	1	FINEMAP	chr6:138160722:A:G	0.000170795	NA
UKBB	Asthma_Combined	chr6:137500000-138500000	3291	rs78515370	chr6	138142733	T	C	0.0308932	-0.0819095	0.0218065	-3.7562	0.00376359	1.09469	3615	0.94309	0.634458	3.75691	-9.54908e-05	0.00162378	-0.0253723	0.0076968	1	FINEMAP	chr6:138142733:T:C	0.000172515	NA
UKBB	Asthma_Combined	chr6:137500000-138500000	3376	rs112497003	chr6	138166024	G	A	0.0308665	-0.0819396	0.0218122	-3.75659	0.00376145	1.09444	3615	0.954107	0.634458	3.75691	-9.61819e-05	0.00162242	-0.0255705	0.00695741	1	FINEMAP	chr6:138166024:G:A	0.000172241	NA
UKBB	Asthma_Combined	chr6:137500000-138500000	3347	rs80213143	chr6	138157728	G	C	0.0307251	-0.0818443	0.0218374	-3.7479	0.00363681	1.07975	3615	0.954306	0.634458	3.75691	-9.29795e-05	0.00159549	-0.0255662	0.00697827	1	FINEMAP	chr6:138157728:G:C	0.000178324	NA
UKBB	Asthma_Combined	chr6:137500000-138500000	3390	rs80126770	chr6	138168083	C	T	0.0307141	-0.0818263	0.0218413	-3.7464	0.00361409	1.07702	3615	0.955608	0.634458	3.75691	-9.24323e-05	0.00159011	-0.0255755	0.00691824	1	FINEMAP	chr6:138168083:C:T	0.000179389	NA
UKBB	Asthma_Combined	chr6:137500000-138500000	3365	rs113496608	chr6	138161666	G	A	0.0307109	-0.0818163	0.0218423	-3.74577	0.00360669	1.07612	3615	0.954683	0.634458	3.75691	-9.21767e-05	0.00158843	-0.0255572	0.00698245	1	FINEMAP	chr6:138161666:G:A	0.000179839	NA
UKBB	Asthma_Combined	chr6:137500000-138500000	2618	rs35382826	chr6	137999562	GA	G	0.234848	-0.0328404	0.00886523	-3.7044	0.00359253	1.07441	2639	0.957424	0.0339794	2.06368	-3.66083e-05	0.000633455	-0.0101901	0.00286862	1	FINEMAP	chr6:137999562:GA:G	0.000211888	NA
UKBB	Asthma_Combined	chr6:137500000-138500000	4108	rs6570200	chr6	138318228	G	C	0.331447	-0.0284893	0.00800299	-3.55983	0.00332824	1.04111	4108	1	0.00637975	1.32503	-2.94108e-05	0.000529676	-0.00883674	0.00254318	1	FINEMAP	chr6:138318228:G:C	0.000371092	NA
UKBB	Asthma_Combined	chr6:137500000-138500000	2663	rs6920220	chr6	138006504	G	A	0.222294	-0.0330716	0.00899015	-3.67865	0.00332453	1.04062	2639	0.994132	0.0339794	2.06368	-3.41073e-05	0.000614129	-0.0102593	0.00292277	1	FINEMAP	chr6:138006504:G:A	0.000234473	NA
UKBB	Asthma_Combined	chr6:137500000-138500000	3882	rs72982708	chr6	138279369	G	A	0.139423	0.0384958	0.0108208	3.55757	0.00328827	1.03584	3882	1	0.00679959	1.35289	3.93117e-05	0.000712271	0.0119551	0.0034394	1	FINEMAP	chr6:138279369:G:A	0.000374295	NA
UKBB	Asthma_Combined	chr6:137500000-138500000	3815	rs6570197	chr6	138265732	C	T	0.122717	-0.0424155	0.0114597	-3.70127	0.00327975	1.03471	3802	0.992262	0.0181461	1.78418	-4.32519e-05	0.000783412	-0.0131876	0.00371299	1	FINEMAP	chr6:138265732:C:T	0.000214519	NA
UKBB	Asthma_Combined	chr6:137500000-138500000	185	rs564821	chr6	137562282	C	T	0.252396	0.0299808	0.00864789	3.46683	0.00324385	1.02992	199	0.959872	0.0239806	1.90785	3.07758e-05	0.000561462	0.00948745	0.00273151	1	FINEMAP	chr6:137562282:C:T	0.000526627	NA
UKBB	Asthma_Combined	chr6:137500000-138500000	182	6:137561810_GC_G	chr6	137561810	GC	G	0.251911	0.0299539	0.00866721	3.456	0.00312638	1.01385	199	0.958871	0.0239806	1.90785	2.95914e-05	0.00055006	0.00946508	0.00273325	1	FINEMAP	chr6:137561810:GC:G	0.00054825	NA
UKBB	Asthma_Combined	chr6:137500000-138500000	2300	rs140588929	chr6	137954742	GA	G	0.355022	-0.0294397	0.00824524	-3.57051	0.00298621	0.993865	2300	1	0.00298621	0.993865	-2.65108e-05	0.000504691	-0.00887777	0.00259177	1	FINEMAP	chr6:137954742:GA:G	0.000356289	NA
UKBB	Asthma_Combined	chr6:137500000-138500000	2388	rs62432712	chr6	137964697	A	G	0.222765	-0.032985	0.00904237	-3.64783	0.0029702	0.991523	2639	0.987874	0.0339794	2.06368	-3.01846e-05	0.000575513	-0.0101625	0.00292293	1	FINEMAP	chr6:137964697:A:G	0.000264468	NA
UKBB	Asthma_Combined	chr6:137500000-138500000	191	rs601680	chr6	137564801	C	T	0.252634	0.0296738	0.00863157	3.43782	0.00293068	0.985689	199	0.960363	0.0239806	1.90785	2.75652e-05	0.000529493	0.00940572	0.00273065	1	FINEMAP	chr6:137564801:C:T	0.000586413	NA
UKBB	Asthma_Combined	chr6:137500000-138500000	3872	rs56285314	chr6	138277505	C	T	0.139272	0.0380549	0.0108314	3.51339	0.00281213	0.967704	3882	0.998606	0.00679959	1.35289	3.32072e-05	0.000651399	0.0118086	0.00344084	1	FINEMAP	chr6:138277505:C:T	0.000442433	NA
UKBB	Asthma_Combined	chr6:137500000-138500000	192	rs543378	chr6	137565074	C	G	0.253043	0.0294988	0.00862921	3.41848	0.00274181	0.956676	199	0.962112	0.0239806	1.90785	2.56317e-05	0.000509295	0.00934845	0.0027292	1	FINEMAP	chr6:137565074:C:G	0.000629715	NA
UKBB	Asthma_Combined	chr6:137500000-138500000	2450	rs2327832	chr6	137973068	A	G	0.222644	-0.032645	0.00901872	-3.61969	0.00268408	0.947408	2639	0.988345	0.0339794	2.06368	-2.7053e-05	0.000543035	-0.0100791	0.00292417	1	FINEMAP	chr6:137973068:A:G	0.000294952	NA
UKBB	Asthma_Combined	chr6:137500000-138500000	200	rs527531	chr6	137568477	A	G	0.260164	0.0290154	0.00855519	3.39156	0.00247727	0.912497	199	0.981087	0.0239806	1.90785	2.27739e-05	0.000476408	0.00919311	0.0027046	1	FINEMAP	chr6:137568477:A:G	0.000694971	NA
UKBB	Asthma_Combined	chr6:137500000-138500000	3219	rs142373084	chr6	138128493	A	C	0.0309043	-0.0792536	0.0217613	-3.64195	0.00244249	0.906342	3615	0.918213	0.634458	3.75691	-6.01028e-05	0.00126973	-0.0246071	0.00748564	1	FINEMAP	chr6:138128493:A:C	0.000270579	NA
UKBB	Asthma_Combined	chr6:137500000-138500000	3557	rs150696510	chr6	138210809	G	A	0.0424722	-0.0680576	0.0188837	-3.60404	0.00213864	0.848513	3557	1	0.00213864	0.848513	-4.49275e-05	0.00100872	-0.0210075	0.00595061	1	FINEMAP	chr6:138210809:G:A	0.000313309	NA
UKBB	Asthma_Combined	chr6:137500000-138500000	2457	rs928722	chr6	137973832	C	T	0.222695	-0.0320112	0.00901491	-3.55092	0.00209881	0.840332	2639	0.986753	0.0339794	2.06368	-2.0716e-05	0.000471183	-0.00987033	0.00292603	1	FINEMAP	chr6:137973832:C:T	0.000383891	NA
UKBB	Asthma_Combined	chr6:137500000-138500000	1843	rs11154942	chr6	137878673	C	T	0.247092	-0.0306568	0.00874143	-3.50707	0.00191313	0.800023	1843	1	0.0139028	1.66663	-1.7992e-05	0.000429038	-0.00940447	0.00281793	1	FINEMAP	chr6:137878673:C:T	0.000453071	NA
UKBB	Asthma_Combined	chr6:137500000-138500000	1851	rs9385798	chr6	137879803	G	A	0.247011	-0.0306062	0.00874053	-3.50164	0.00187606	0.791508	1843	0.999822	0.0139028	1.66663	-1.76148e-05	0.000424241	-0.00938927	0.00281818	1	FINEMAP	chr6:137879803:G:A	0.000462402	NA
UKBB	Asthma_Combined	chr6:137500000-138500000	1826	rs6915853	chr6	137876882	G	A	0.247115	-0.0305878	0.00874405	-3.49813	0.00185417	0.786402	1843	0.999622	0.0139028	1.66663	-1.73885e-05	0.000421296	-0.00937808	0.00281778	1	FINEMAP	chr6:137876882:G:A	0.000468537	NA
UKBB	Asthma_Combined	chr6:137500000-138500000	4089	rs9389546	chr6	138314043	T	A	0.331028	-0.0277393	0.00821095	-3.37833	0.00175392	0.762219	4108	0.987095	0.00637975	1.32503	-1.46831e-05	0.000366162	-0.00837156	0.00254609	1	FINEMAP	chr6:138314043:T:A	0.000729275	NA
UKBB	Asthma_Combined	chr6:137500000-138500000	1903	rs9389523	chr6	137887274	G	A	0.249214	-0.0302355	0.00868828	-3.48003	0.00173681	0.757954	1843	0.991923	0.0139028	1.66663	-1.61525e-05	0.000404548	-0.00930006	0.00280866	1	FINEMAP	chr6:137887274:G:A	0.000501352	NA
UKBB	Asthma_Combined	chr6:137500000-138500000	1943	rs9321622	chr6	137893069	G	T	0.249151	-0.0303195	0.00870157	-3.48437	0.00173343	0.757107	1843	0.991071	0.0139028	1.66663	-1.61349e-05	0.000404482	-0.00930803	0.00280944	1	FINEMAP	chr6:137893069:G:T	0.000493295	NA
UKBB	Asthma_Combined	chr6:137500000-138500000	1911	rs9373194	chr6	137888056	G	A	0.249212	-0.0302534	0.00868885	-3.48186	0.00171989	0.753694	1843	0.991904	0.0139028	1.66663	-1.59949e-05	0.000402576	-0.00929995	0.00280914	1	FINEMAP	chr6:137888056:G:A	0.000497935	NA
UKBB	Asthma_Combined	chr6:137500000-138500000	211	rs2797673	chr6	137573291	A	T	0.159462	0.0336149	0.0102644	3.2749	0.00169739	0.747964	158	0.969395	0.0329897	2.05039	1.80719e-05	0.000458174	0.0106469	0.00324206	1	FINEMAP	chr6:137573291:A:T	0.00105699	NA
UKBB	Asthma_Combined	chr6:137500000-138500000	158	rs641029	chr6	137551037	A	G	0.155347	0.0341272	0.0104036	3.28033	0.00169391	0.747072	158	1	0.0329897	2.05039	1.82363e-05	0.000462796	0.0107658	0.00327644	1	FINEMAP	chr6:137551037:A:G	0.00103687	NA
UKBB	Asthma_Combined	chr6:137500000-138500000	210	rs2797672	chr6	137573290	A	T	0.159485	0.0335947	0.0102644	3.27293	0.00168561	0.744937	158	0.969365	0.0329897	2.05039	1.79343e-05	0.000456297	0.0106396	0.00324187	1	FINEMAP	chr6:137573290:A:T	0.00106437	NA
UKBB	Asthma_Combined	chr6:137500000-138500000	1885	rs9385799	chr6	137884196	G	T	0.249207	-0.0301494	0.00868566	-3.47117	0.00168424	0.744582	1843	0.991969	0.0139028	1.66663	-1.56196e-05	0.000397364	-0.009274	0.00280857	1	FINEMAP	chr6:137884196:G:T	0.000518196	NA
UKBB	Asthma_Combined	chr6:137500000-138500000	224	rs2807900	chr6	137576834	G	A	0.159506	0.0335785	0.0102621	3.27209	0.00168214	0.74404	158	0.96891	0.0329897	2.05039	1.78929e-05	0.000455724	0.010637	0.00324169	1	FINEMAP	chr6:137576834:G:A	0.00106756	NA
UKBB	Asthma_Combined	chr6:137500000-138500000	1909	rs4896281	chr6	137887880	C	A	0.467108	-0.0260594	0.00753174	-3.45994	0.0016787	0.743149	1914	0.999998	0.0197082	1.82074	-1.33961e-05	0.000341384	-0.00798002	0.00241881	1	FINEMAP	chr6:137887880:C:A	0.000540287	NA
UKBB	Asthma_Combined	chr6:137500000-138500000	162	rs611948	chr6	137552949	T	C	0.157126	0.0337962	0.0103269	3.27264	0.00166559	0.739739	158	0.991645	0.0329897	2.05039	1.78079e-05	0.000455844	0.0106917	0.00326121	1	FINEMAP	chr6:137552949:T:C	0.00106549	NA
UKBB	Asthma_Combined	chr6:137500000-138500000	1914	rs9373195	chr6	137888501	G	C	0.467107	-0.0260712	0.00753216	-3.46132	0.0016633	0.739141	1914	1	0.0197082	1.82074	-1.3271e-05	0.000339766	-0.00797868	0.00241891	1	FINEMAP	chr6:137888501:G:C	0.000537538	NA
UKBB	Asthma_Combined	chr6:137500000-138500000	1917	rs9385800	chr6	137888787	C	G	0.467144	-0.0260318	0.00753265	-3.45586	0.00165337	0.736534	1914	0.999944	0.0197082	1.82074	-1.31794e-05	0.000338452	-0.00797124	0.00241811	1	FINEMAP	chr6:137888787:C:G	0.000548536	NA
UKBB	Asthma_Combined	chr6:137500000-138500000	3488	rs5029937	chr6	138195151	G	T	0.0339945	-0.0726883	0.0207094	-3.50992	0.00160752	0.724302	3615	0.966266	0.634458	3.75691	-3.69032e-05	0.00096192	-0.0229566	0.00703155	1	FINEMAP	chr6:138195151:G:T	0.000448245	NA
UKBB	Asthma_Combined	chr6:137500000-138500000	163	rs609721	chr6	137553454	A	G	0.15661	0.0337237	0.010351	3.25801	0.0015877	0.718903	158	0.996758	0.0329897	2.05039	1.6924e-05	0.000443899	0.0106595	0.00326563	1	FINEMAP	chr6:137553454:A:G	0.00112195	NA
UKBB	Asthma_Combined	chr6:137500000-138500000	1900	rs9389522	chr6	137886743	T	A	0.466881	-0.0259304	0.00753012	-3.44356	0.00158372	0.717814	1914	0.999626	0.0197082	1.82074	-1.25757e-05	0.000330095	-0.0079406	0.00241834	1	FINEMAP	chr6:137886743:T:A	0.000574115	NA
UKBB	Asthma_Combined	chr6:137500000-138500000	3492	rs5029939	chr6	138195723	C	G	0.0339718	-0.0724038	0.0207048	-3.49696	0.00153535	0.704322	3615	0.96609	0.634458	3.75691	-3.51116e-05	0.000937254	-0.0228687	0.0070689	1	FINEMAP	chr6:138195723:C:G	0.000470597	NA
UKBB	Asthma_Combined	chr6:137500000-138500000	208	rs2797671	chr6	137572384	A	G	0.159495	0.0332888	0.010264	3.24326	0.00152518	0.701429	158	0.969504	0.0329897	2.05039	1.60803e-05	0.000430475	0.0105433	0.00324178	1	FINEMAP	chr6:137572384:A:G	0.00118171	NA
UKBB	Asthma_Combined	chr6:137500000-138500000	198	rs676123	chr6	137567645	G	A	0.159346	0.0333058	0.0102689	3.24337	0.00152024	0.70002	158	0.971638	0.0329897	2.05039	1.60293e-05	0.000429817	0.0105439	0.00324297	1	FINEMAP	chr6:137567645:G:A	0.00118126	NA
UKBB	Asthma_Combined	chr6:137500000-138500000	296	rs11461331	chr6	137599878	A	AT	0.152503	0.0345029	0.0106531	3.23877	0.00151196	0.697644	158	0.948994	0.0329897	2.05039	1.62247e-05	0.000436271	0.0107309	0.00330255	1	FINEMAP	chr6:137599878:A:AT	0.00120048	NA
UKBB	Asthma_Combined	chr6:137500000-138500000	3496	rs2230926	chr6	138196066	T	G	0.0340013	-0.0721885	0.0206959	-3.48806	0.00148792	0.690672	3615	0.966217	0.634458	3.75691	-3.39073e-05	0.000920071	-0.0227884	0.00709914	1	FINEMAP	chr6:138196066:T:G	0.000486542	NA
UKBB	Asthma_Combined	chr6:137500000-138500000	1880	rs7747309	chr6	137883270	A	G	0.466956	-0.0257852	0.0075287	-3.42492	0.00148752	0.690556	1914	0.999434	0.0197082	1.82074	-1.17435e-05	0.000318236	-0.00789468	0.0024185	1	FINEMAP	chr6:137883270:A:G	0.000614979	NA
UKBB	Asthma_Combined	chr6:137500000-138500000	3461	rs5029924	chr6	138187498	C	T	0.0337833	-0.0723733	0.0208103	-3.47776	0.00143511	0.674956	3615	0.962882	0.634458	3.75691	-3.27256e-05	0.000903941	-0.0228035	0.0070793	1	FINEMAP	chr6:138187498:C:T	0.000505616	NA
UKBB	Asthma_Combined	chr6:137500000-138500000	273	rs2807888	chr6	137592006	G	A	0.159667	0.0331292	0.0102702	3.22576	0.00143176	0.673937	158	0.965999	0.0329897	2.05039	1.50095e-05	0.000414918	0.0104833	0.00324034	1	FINEMAP	chr6:137592006:G:A	0.00125639	NA
UKBB	Asthma_Combined	chr6:137500000-138500000	258	rs2807891	chr6	137588065	G	A	0.159627	0.0330144	0.0102514	3.22048	0.00141576	0.66905	158	0.966513	0.0329897	2.05039	1.48199e-05	0.000412043	0.0104678	0.00324067	1	FINEMAP	chr6:137588065:G:A	0.00127977	NA
UKBB	Asthma_Combined	chr6:137500000-138500000	4096	rs55808759	chr6	138315717	T	G	0.151102	0.0347043	0.0106994	3.24357	0.00140727	0.666436	4096	1	0.0088661	1.46905	1.50528e-05	0.00041983	0.0106964	0.00331595	1	FINEMAP	chr6:138315717:T:G	0.0011804	NA
UKBB	Asthma_Combined	chr6:137500000-138500000	237	rs2807895	chr6	137582545	T	C	0.159586	0.0329727	0.0102528	3.21597	0.00139576	0.662865	158	0.96701	0.0329897	2.05039	1.45928e-05	0.000408677	0.010455	0.00324101	1	FINEMAP	chr6:137582545:T:C	0.00130004	NA
UKBB	Asthma_Combined	chr6:137500000-138500000	1872	rs9389520	chr6	137882681	C	T	0.250139	-0.0296321	0.00867782	-3.41469	0.00138504	0.659511	1843	0.989751	0.0139028	1.66663	-1.26009e-05	0.000354083	-0.00909785	0.00280437	1	FINEMAP	chr6:137882681:C:T	0.000638537	NA
UKBB	Asthma_Combined	chr6:137500000-138500000	1883	rs6915580	chr6	137883980	G	A	0.466936	-0.0256011	0.00752829	-3.40065	0.00137043	0.654899	1914	0.999311	0.0197082	1.82074	-1.07369e-05	0.000303352	-0.00783466	0.00241881	1	FINEMAP	chr6:137883980:G:A	0.000672252	NA
UKBB	Asthma_Combined	chr6:137500000-138500000	236	rs2807896	chr6	137582057	T	C	0.159527	0.03287	0.0102543	3.20548	0.00134842	0.647859	158	0.966909	0.0329897	2.05039	1.40542e-05	0.000400566	0.0104227	0.00324149	1	FINEMAP	chr6:137582057:T:C	0.00134835	NA
UKBB	Asthma_Combined	chr6:137500000-138500000	288	rs2797664	chr6	137596534	C	T	0.160254	0.0329578	0.0102916	3.2024	0.00132838	0.641347	158	0.964125	0.0329897	2.05039	1.38068e-05	0.000396508	0.0103936	0.00323553	1	FINEMAP	chr6:137596534:C:T	0.00136289	NA
UKBB	Asthma_Combined	chr6:137500000-138500000	246	rs2807894	chr6	137585274	G	A	0.159611	0.0327654	0.0102519	3.19603	0.00130783	0.634566	158	0.966805	0.0329897	2.05039	1.35879e-05	0.00039335	0.0103896	0.0032408	1	FINEMAP	chr6:137585274:G:A	0.00139332	NA
UKBB	Asthma_Combined	chr6:137500000-138500000	4086	rs9402934	chr6	138313750	A	T	0.344424	-0.0270808	0.00821863	-3.29505	0.00129759	0.631146	4108	0.915815	0.00637975	1.32503	-1.04627e-05	0.000304152	-0.00806317	0.00252232	1	FINEMAP	chr6:138313750:A:T	0.00098404	NA
UKBB	Asthma_Combined	chr6:137500000-138500000	250	rs2797678	chr6	137585538	C	G	0.159641	0.0327531	0.0102521	3.19477	0.00129451	0.630113	158	0.966772	0.0329897	2.05039	1.34424e-05	0.000391153	0.0103841	0.00324055	1	FINEMAP	chr6:137585538:C:G	0.00139942	NA
UKBB	Asthma_Combined	chr6:137500000-138500000	283	rs2807887	chr6	137594918	G	A	0.159907	0.0328747	0.010293	3.19389	0.00129108	0.628962	158	0.965306	0.0329897	2.05039	1.33944e-05	0.000390283	0.0103745	0.00323838	1	FINEMAP	chr6:137594918:G:A	0.0014037	NA
UKBB	Asthma_Combined	chr6:137500000-138500000	186	rs565583	chr6	137562335	C	T	0.156132	0.033101	0.0103641	3.19381	0.00127874	0.624785	178	0.905921	0.0101626	1.52889	1.33763e-05	0.000391682	0.0104605	0.00326974	1	FINEMAP	chr6:137562335:C:T	0.00140407	NA
UKBB	Asthma_Combined	chr6:137500000-138500000	1819	rs4569981	chr6	137875459	G	A	0.464744	-0.0255319	0.00756747	-3.3739	0.00125756	0.61752	1914	0.991725	0.0197082	1.82074	-9.7737e-06	0.000288483	-0.00777198	0.00241871	1	FINEMAP	chr6:137875459:G:A	0.000741108	NA
UKBB	Asthma_Combined	chr6:137500000-138500000	284	rs1418825	chr6	137595896	A	G	0.15609	0.0331723	0.0104315	3.18001	0.00123799	0.610701	158	0.95411	0.0329897	2.05039	1.29199e-05	0.000384595	0.0104362	0.0032709	1	FINEMAP	chr6:137595896:A:G	0.00147269	NA
UKBB	Asthma_Combined	chr6:137500000-138500000	1832	rs9399220	chr6	137877300	A	G	0.464792	-0.0254444	0.00756489	-3.36349	0.00121414	0.602242	1914	0.992196	0.0197082	1.82074	-9.40625e-06	0.000282639	-0.00774726	0.00241828	1	FINEMAP	chr6:137877300:A:G	0.000769648	NA
UKBB	Asthma_Combined	chr6:137500000-138500000	1829	rs6915614	chr6	137877042	A	G	0.464875	-0.0254438	0.00756548	-3.36314	0.00121298	0.601827	1914	0.992029	0.0197082	1.82074	-9.39626e-06	0.000282476	-0.00774643	0.00241825	1	FINEMAP	chr6:137877042:A:G	0.000770601	NA
UKBB	Asthma_Combined	chr6:137500000-138500000	1827	rs6938486	chr6	137876921	T	G	0.464873	-0.0254297	0.0075656	-3.36123	0.00120544	0.599116	1914	0.992006	0.0197082	1.82074	-9.33221e-06	0.000281442	-0.00774172	0.00241827	1	FINEMAP	chr6:137876921:T:G	0.00077597	NA
UKBB	Asthma_Combined	chr6:137500000-138500000	1825	rs6915680	chr6	137876804	G	T	0.464873	-0.0254291	0.00756579	-3.36106	0.00120481	0.598888	1914	0.991965	0.0197082	1.82074	-9.32682e-06	0.000281355	-0.00774132	0.00241827	1	FINEMAP	chr6:137876804:G:T	0.00077643	NA
UKBB	Asthma_Combined	chr6:137500000-138500000	287	rs1935887	chr6	137596106	G	A	0.16024	0.0326006	0.0102874	3.16898	0.00119826	0.596516	158	0.964406	0.0329897	2.05039	1.23261e-05	0.000373081	0.0102867	0.00323568	1	FINEMAP	chr6:137596106:G:A	0.00152973	NA
UKBB	Asthma_Combined	chr6:137500000-138500000	1858	rs541506963	chr6	137881566	A	G	0.00150577	0.334647	0.105315	3.17758	0.00119202	0.594249	1858	1	0.00119202	0.594249	0.000115824	0.00351553	0.0971656	0.0306286	1	FINEMAP	chr6:137881566:A:G	0.00148509	NA
UKBB	Asthma_Combined	chr6:137500000-138500000	269	rs2797680	chr6	137590186	G	T	0.159827	0.0323826	0.0102443	3.16104	0.00116706	0.585047	158	0.965666	0.0329897	2.05039	1.19862e-05	0.0003677	0.0102704	0.00323899	1	FINEMAP	chr6:137590186:G:T	0.00157209	NA
UKBB	Asthma_Combined	chr6:137500000-138500000	1856	rs1829311	chr6	137881135	T	C	0.464769	-0.0253127	0.00755952	-3.34845	0.00115521	0.580609	1914	0.992855	0.0197082	1.82074	-8.90735e-06	0.000274514	-0.00771058	0.00241844	1	FINEMAP	chr6:137881135:T:C	0.00081264	NA
UKBB	Asthma_Combined	chr6:137500000-138500000	1804	rs112748126	chr6	137873589	T	C	0.155652	-0.0376247	0.0111235	-3.38245	0.00113059	0.571242	1804	1	0.00113059	0.571242	-1.21314e-05	0.000377798	-0.0107302	0.0033523	1	FINEMAP	chr6:137873589:T:C	0.000718419	NA
UKBB	Asthma_Combined	chr6:137500000-138500000	1822	rs9376286	chr6	137876185	G	A	0.464677	-0.0252653	0.00756676	-3.33899	0.00111984	0.567088	1914	0.991756	0.0197082	1.82074	-8.60841e-06	0.000269538	-0.00768718	0.00241855	1	FINEMAP	chr6:137876185:G:A	0.00084085	NA
UKBB	Asthma_Combined	chr6:137500000-138500000	2628	rs747010145	chr6	138000487	CA	C	0.341294	-0.0269259	0.00802773	-3.35411	0.00111644	0.565768	2628	1	0.00111644	0.565768	-9.0957e-06	0.00028521	-0.00814703	0.00256137	1	FINEMAP	chr6:138000487:CA:C	0.000796203	NA
UKBB	Asthma_Combined	chr6:137500000-138500000	1812	rs9321619	chr6	137874408	A	G	0.46487	-0.0251647	0.00757049	-3.32405	0.00106625	0.545769	1914	0.990593	0.0197082	1.82074	-8.15727e-06	0.000261873	-0.00765042	0.00241866	1	FINEMAP	chr6:137874408:A:G	0.000887198	NA
UKBB	Asthma_Combined	chr6:137500000-138500000	3924	rs4896306	chr6	138287457	G	A	0.362045	-0.0259054	0.00782442	-3.31084	0.00105852	0.542605	3956	0.97303	0.0125547	1.62174	-8.37356e-06	0.000269936	-0.00791062	0.00251499	1	FINEMAP	chr6:138287457:G:A	0.000930165	NA
UKBB	Asthma_Combined	chr6:137500000-138500000	299	rs1935889	chr6	137600665	T	C	0.154883	0.0329797	0.0105463	3.12713	0.00104355	0.536414	158	0.95159	0.0329897	2.05039	1.07464e-05	0.000348977	0.0102978	0.00328135	1	FINEMAP	chr6:137600665:T:C	0.00176519	NA
UKBB	Asthma_Combined	chr6:137500000-138500000	172	6:137558523_CTGG_C	chr6	137558523	CTGG	C	0.156792	0.0324826	0.0103758	3.13061	0.00103645	0.533446	178	0.901534	0.0101626	1.52889	1.06108e-05	0.000345771	0.0102376	0.00326403	1	FINEMAP	chr6:137558523:CTGG:C	0.00174443	NA
UKBB	Asthma_Combined	chr6:137500000-138500000	3944	rs12213733	chr6	138290612	A	G	0.362843	-0.0258081	0.00781645	-3.30177	0.00102835	0.530032	3956	0.972709	0.0125547	1.62174	-8.10694e-06	0.000265223	-0.00788347	0.00251376	1	FINEMAP	chr6:138290612:A:G	0.000960777	NA
UKBB	Asthma_Combined	chr6:137500000-138500000	3947	rs68089724	chr6	138291024	C	G	0.362219	-0.0257688	0.00781999	-3.29525	0.00100618	0.520557	3956	0.973933	0.0125547	1.62174	-7.91809e-06	0.00026194	-0.00786949	0.00251488	1	FINEMAP	chr6:138291024:C:G	0.000983351	NA
UKBB	Asthma_Combined	chr6:137500000-138500000	297	rs2797665	chr6	137599914	T	G	0.155139	0.0325603	0.010483	3.10601	0.000979597	0.508919	158	0.952799	0.0329897	2.05039	1.00124e-05	0.00033581	0.0102209	0.00327912	1	FINEMAP	chr6:137599914:T:G	0.0018963	NA
UKBB	Asthma_Combined	chr6:137500000-138500000	3965	rs4895503	chr6	138295832	C	G	0.361236	-0.0258153	0.00786407	-3.28269	0.000960475	0.500349	3956	0.970958	0.0125547	1.62174	-7.53144e-06	0.000255122	-0.00784137	0.00251752	1	FINEMAP	chr6:138295832:C:G	0.00102822	NA
UKBB	Asthma_Combined	chr6:137500000-138500000	4326	rs181327257	chr6	138356794	C	G	0.00565395	0.171908	0.0550695	3.12166	0.000933808	0.488109	4326	1	0.000933808	0.488109	4.58229e-05	0.00157509	0.0490711	0.0158446	1	FINEMAP	chr6:138356794:C:G	0.00179837	NA
UKBB	Asthma_Combined	chr6:137500000-138500000	2308	rs35741167	chr6	137955463	C	G	0.133882	-0.0369705	0.0110717	-3.33919	0.000911011	0.477365	2308	1	0.00352563	1.06622	-1.0315e-05	0.000358418	-0.0113226	0.00359564	1	FINEMAP	chr6:137955463:C:G	0.000840233	NA
UKBB	Asthma_Combined	chr6:137500000-138500000	3949	rs4454154	chr6	138291360	C	T	0.362	-0.0255096	0.00782347	-3.26065	0.000899486	0.471831	3956	0.974189	0.0125547	1.62174	-6.99998e-06	0.000245192	-0.0077822	0.0025157	1	FINEMAP	chr6:138291360:C:T	0.00111157	NA
UKBB	Asthma_Combined	chr6:137500000-138500000	3320	rs2788287	chr6	138150434	C	T	0.173404	0.0318319	0.00989234	3.21783	0.000896657	0.470462	3320	1	0.00161231	0.725595	8.79014e-06	0.000308458	0.00980323	0.00317729	1	FINEMAP	chr6:138150434:C:T	0.00129163	NA
UKBB	Asthma_Combined	chr6:137500000-138500000	3941	rs66489050	chr6	138290081	T	C	0.362274	-0.0254415	0.00781531	-3.25534	0.00088532	0.464931	3956	0.973389	0.0125547	1.62174	-6.87657e-06	0.000242829	-0.00776732	0.00251518	1	FINEMAP	chr6:138290081:T:C	0.00113256	NA
UKBB	Asthma_Combined	chr6:137500000-138500000	3935	rs4438977	chr6	138288910	C	T	0.362088	-0.0253808	0.00781931	-3.24591	0.000857234	0.450918	3956	0.973844	0.0125547	1.62174	-6.63842e-06	0.000238306	-0.007744	0.00251582	1	FINEMAP	chr6:138288910:C:T	0.00117075	NA
UKBB	Asthma_Combined	chr6:137500000-138500000	3936	rs4438978	chr6	138288957	C	T	0.362096	-0.0253742	0.00781903	-3.24519	0.000853839	0.449193	3956	0.973849	0.0125547	1.62174	-6.61008e-06	0.000237767	-0.00774161	0.00251585	1	FINEMAP	chr6:138288957:C:T	0.00117374	NA
UKBB	Asthma_Combined	chr6:137500000-138500000	2291	rs72981346	chr6	137953547	G	T	0.133952	-0.0366658	0.0110546	-3.31679	0.000836022	0.440027	2308	0.999446	0.00352563	1.06622	-9.38625e-06	0.000340748	-0.0112273	0.00359678	1	FINEMAP	chr6:137953547:G:T	0.000910576	NA
UKBB	Asthma_Combined	chr6:137500000-138500000	1833	rs34818051	chr6	137877421	G	GT	0.465072	-0.0246719	0.00758516	-3.25265	0.00083489	0.439438	1914	0.992142	0.0197082	1.82074	-6.23714e-06	0.000226811	-0.00747061	0.00241931	1	FINEMAP	chr6:137877421:G:GT	0.00114333	NA
UKBB	Asthma_Combined	chr6:137500000-138500000	3373	rs4548024	chr6	138165744	T	C	0.237796	-0.0294133	0.00889238	-3.3077	0.00081185	0.427274	3373	1	0.001169	0.585767	-7.34302e-06	0.000270704	-0.0090448	0.00291922	1	FINEMAP	chr6:138165744:T:C	0.000940665	NA
UKBB	Asthma_Combined	chr6:137500000-138500000	2281	rs4896286	chr6	137951925	C	G	0.13407	-0.0364465	0.011043	-3.30042	0.000800598	0.421208	2308	0.998564	0.00352563	1.06622	-8.94542e-06	0.000331987	-0.0111734	0.00359454	1	FINEMAP	chr6:137951925:C:G	0.000965414	NA
UKBB	Asthma_Combined	chr6:137500000-138500000	2148	rs596014	chr6	137926346	C	T	0.226032	0.0287319	0.00901499	3.18712	0.00079892	0.420296	2148	1	0.00284428	0.972655	6.99572e-06	0.000260286	0.00875647	0.00286112	1	FINEMAP	chr6:137926346:C:T	0.00143695	NA
UKBB	Asthma_Combined	chr6:137500000-138500000	1495	rs72987465	chr6	137825730	T	C	0.0134276	-0.105568	0.0347359	-3.03916	0.000774296	0.406689	1495	1	0.000774296	0.406689	-2.4441e-05	0.000923729	-0.0315655	0.0103148	1	FINEMAP	chr6:137825730:T:C	0.00237238	NA
UKBB	Asthma_Combined	chr6:137500000-138500000	298	rs1935888	chr6	137600146	C	A	0.155441	0.031755	0.0104805	3.02991	0.000770719	0.404677	158	0.953273	0.0329897	2.05039	7.67906e-06	0.000291076	0.0099635	0.00327647	1	FINEMAP	chr6:137600146:C:A	0.00244624	NA
UKBB	Asthma_Combined	chr6:137500000-138500000	4191	rs55633971	chr6	138335570	A	G	0.149982	0.0322266	0.0105649	3.05035	0.000752776	0.394439	4096	0.966766	0.0088661	1.46905	7.59319e-06	0.000291309	0.0100869	0.00332583	1	FINEMAP	chr6:138335570:A:G	0.00228578	NA
UKBB	Asthma_Combined	chr6:137500000-138500000	3307	rs657180	chr6	138146415	G	A	0.15588	0.0340704	0.0103572	3.28954	0.00075187	0.393916	3307	1	0.00262688	0.938029	7.98426e-06	0.000306017	0.0106192	0.00344509	1	FINEMAP	chr6:138146415:G:A	0.00100352	NA
UKBB	Asthma_Combined	chr6:137500000-138500000	3782	rs7768443	chr6	138260064	T	A	0.481122	0.0243719	0.00753597	3.23408	0.000745203	0.390044	3782	1	0.00171744	0.753075	5.54769e-06	0.000213765	0.00744454	0.00243716	1	FINEMAP	chr6:138260064:T:A	0.00122037	NA
UKBB	Asthma_Combined	chr6:137500000-138500000	3309	rs670369	chr6	138147048	C	T	0.155488	0.0340823	0.0103684	3.28713	0.000745198	0.390041	3307	0.998505	0.00262688	0.938029	7.91552e-06	0.00030476	0.010622	0.00344854	1	FINEMAP	chr6:138147048:C:T	0.00101213	NA
UKBB	Asthma_Combined	chr6:137500000-138500000	4134	rs80004041	chr6	138324035	G	A	0.150574	0.0319702	0.0104844	3.04931	0.000743064	0.388795	4096	0.972367	0.0088661	1.46905	7.47545e-06	0.00028869	0.0100603	0.00332038	1	FINEMAP	chr6:138324035:G:A	0.00229367	NA
UKBB	Asthma_Combined	chr6:137500000-138500000	4126	rs56328860	chr6	138323198	C	G	0.15055	0.0318596	0.0104822	3.0394	0.000723303	0.37708	4096	0.972412	0.0088661	1.46905	7.25281e-06	0.000283988	0.0100273	0.00332064	1	FINEMAP	chr6:138323198:C:G	0.0023705	NA
UKBB	Asthma_Combined	chr6:137500000-138500000	2154	rs494739	chr6	137927444	G	A	0.22717	0.0283237	0.00899657	3.14828	0.000716456	0.372947	2148	0.996957	0.00284428	0.972655	6.21132e-06	0.000244423	0.0086695	0.00287748	1	FINEMAP	chr6:137927444:G:A	0.00164236	NA
UKBB	Asthma_Combined	chr6:137500000-138500000	4181	rs142413695	chr6	138332845	A	AC	0.151151	0.0319319	0.0105142	3.03703	0.000715939	0.372633	4096	0.966974	0.0088661	1.46905	7.16278e-06	0.00028192	0.0100047	0.0033152	1	FINEMAP	chr6:138332845:A:AC	0.00238925	NA
UKBB	Asthma_Combined	chr6:137500000-138500000	3379	rs665812	chr6	138166287	G	A	0.161599	0.0322207	0.0102434	3.14551	0.000715653	0.37246	3320	0.953463	0.00161231	0.725595	7.04619e-06	0.000277431	0.00984582	0.00326775	1	FINEMAP	chr6:138166287:G:A	0.00165798	NA
UKBB	Asthma_Combined	chr6:137500000-138500000	4116	rs55710114	chr6	138320711	T	C	0.150749	0.0318842	0.0105145	3.0324	0.000708189	0.367902	4096	0.976649	0.0088661	1.46905	7.08159e-06	0.000280291	0.00999958	0.00331884	1	FINEMAP	chr6:138320711:T:C	0.00242615	NA
UKBB	Asthma_Combined	chr6:137500000-138500000	3837	6:138271424_TA_T	chr6	138271424	TA	T	0.138585	0.0341423	0.010911	3.12916	0.000699193	0.362347	3882	0.975398	0.00679959	1.35289	7.28752e-06	0.000290336	0.0104227	0.00346453	1	FINEMAP	chr6:138271424:TA:T	0.00175305	NA
UKBB	Asthma_Combined	chr6:137500000-138500000	3955	rs9389543	chr6	138293178	C	A	0.180936	-0.0318152	0.00978689	-3.2508	0.000698154	0.3617	3955	1	0.00114833	0.578013	-6.78489e-06	0.000270086	-0.00971833	0.00317875	1	FINEMAP	chr6:138293178:C:A	0.00115082	NA
UKBB	Asthma_Combined	chr6:137500000-138500000	2219	rs13209759	chr6	137941096	G	A	0.13456	-0.0357502	0.0109792	-3.25618	0.000693394	0.358727	2308	0.992698	0.00352563	1.06622	-7.62612e-06	0.000304556	-0.0109982	0.00359044	1	FINEMAP	chr6:137941096:G:A	0.00112924	NA
UKBB	Asthma_Combined	chr6:137500000-138500000	4131	rs56156271	chr6	138323623	C	T	0.150494	0.0316838	0.0104865	3.02139	0.000682623	0.351924	4096	0.97201	0.0088661	1.46905	6.80577e-06	0.000274475	0.00997002	0.00332113	1	FINEMAP	chr6:138323623:C:T	0.00251618	NA
UKBB	Asthma_Combined	chr6:137500000-138500000	1642	rs415280	chr6	137847023	G	A	0.26507	0.0267338	0.00856288	3.12206	0.000680245	0.350407	1642	1	0.000680245	0.350407	5.58382e-06	0.000225618	0.00820855	0.00273798	1	FINEMAP	chr6:137847023:G:A	0.00179592	NA
UKBB	Asthma_Combined	chr6:137500000-138500000	2147	rs595985	chr6	137926327	C	T	0.226469	0.0281754	0.0090094	3.12733	0.000671147	0.344555	2148	0.998715	0.00284428	0.972655	5.78148e-06	0.000235219	0.00861432	0.00287772	1	FINEMAP	chr6:137926327:C:T	0.001764	NA
UKBB	Asthma_Combined	chr6:137500000-138500000	325	rs2780657	chr6	137613369	T	C	0.34534	-0.0258384	0.00834655	-3.0957	0.000670916	0.344405	325	1	0.00197614	0.814123	-5.03408e-06	0.000204883	-0.0075033	0.00251103	1	FINEMAP	chr6:137613369:T:C	0.0019635	NA
UKBB	Asthma_Combined	chr6:137500000-138500000	3796	rs12216269	chr6	138262537	A	C	0.478452	0.0241455	0.00755007	3.19805	0.000662693	0.339046	3782	0.986814	0.00171744	0.753075	4.87649e-06	0.000199508	0.00735859	0.00243931	1	FINEMAP	chr6:138262537:A:C	0.0013836	NA
UKBB	Asthma_Combined	chr6:137500000-138500000	153	rs477768	chr6	137548637	G	C	0.149361	0.0316409	0.0106243	2.97816	0.000659393	0.336877	158	0.980203	0.0329897	2.05039	6.56756e-06	0.000269604	0.00996001	0.00333103	1	FINEMAP	chr6:137548637:G:C	0.00289981	NA
UKBB	Asthma_Combined	chr6:137500000-138500000	2146	rs641576	chr6	137925991	C	A	0.227112	0.028102	0.00899101	3.12557	0.000657753	0.335795	2148	0.997812	0.00284428	0.972655	5.63333e-06	0.000231475	0.00856451	0.00285621	1	FINEMAP	chr6:137925991:C:A	0.00177463	NA
UKBB	Asthma_Combined	chr6:137500000-138500000	4166	rs112781449	chr6	138329452	G	A	0.150493	0.0315184	0.0104959	3.00292	0.000647819	0.329181	4096	0.970305	0.0088661	1.46905	6.42121e-06	0.000265991	0.00991204	0.00332114	1	FINEMAP	chr6:138329452:G:A	0.00267398	NA
UKBB	Asthma_Combined	chr6:137500000-138500000	4127	rs55822717	chr6	138323272	C	T	0.150675	0.0314151	0.0104797	2.99771	0.000633796	0.319671	4096	0.971592	0.0088661	1.46905	6.26657e-06	0.000262496	0.00988736	0.00331941	1	FINEMAP	chr6:138323272:C:T	0.00272017	NA
UKBB	Asthma_Combined	chr6:137500000-138500000	4187	rs62434249	chr6	138334860	A	G	0.150458	0.0314942	0.0105274	2.99164	0.000624989	0.31359	4096	0.968475	0.0088661	1.46905	6.17408e-06	0.000260477	0.00987871	0.00332138	1	FINEMAP	chr6:138334860:A:G	0.00277482	NA
UKBB	Asthma_Combined	chr6:137500000-138500000	4164	rs112940309	chr6	138329282	A	G	0.150674	0.0313937	0.0104916	2.99227	0.000624738	0.313415	4096	0.969854	0.0088661	1.46905	6.16817e-06	0.000260279	0.00987321	0.00331941	1	FINEMAP	chr6:138329282:A:G	0.00276911	NA
UKBB	Asthma_Combined	chr6:137500000-138500000	3629	rs72980769	chr6	138227874	G	A	0.0512826	-0.0489102	0.0171254	-2.856	0.000603819	0.298615	3629	1	0.00222395	0.865539	-9.69459e-06	0.000416207	-0.0160554	0.00540985	1	FINEMAP	chr6:138227874:G:A	0.00429011	NA
UKBB	Asthma_Combined	chr6:137500000-138500000	3286	rs677362	chr6	138141899	G	A	0.155896	0.0334414	0.010363	3.227	0.000602441	0.297622	3307	0.99866	0.00262688	0.938029	6.25488e-06	0.000267744	0.0103826	0.00335572	1	FINEMAP	chr6:138141899:G:A	0.00125096	NA
UKBB	Asthma_Combined	chr6:137500000-138500000	4184	rs62434248	chr6	138333770	A	C	0.150425	0.0313163	0.0105129	2.97885	0.000601589	0.297007	4096	0.969047	0.0088661	1.46905	5.91778e-06	0.000254589	0.0098369	0.00332169	1	FINEMAP	chr6:138333770:A:C	0.00289337	NA
UKBB	Asthma_Combined	chr6:137500000-138500000	3103	rs10782267	chr6	138102476	A	C	0.29821	-0.0259285	0.00825506	-3.14092	0.00055976	0.265691	3103	1	0.00164501	0.73433	-4.39863e-06	0.000196247	-0.00785806	0.00266234	1	FINEMAP	chr6:138102476:A:C	0.00168417	NA
UKBB	Asthma_Combined	chr6:137500000-138500000	3399	rs545842829	chr6	138170589	T	TA	0.0371647	-0.0642921	0.0203232	-3.16348	0.000553226	0.260589	3615	0.921594	0.634458	3.75691	-5.28596e-06	0.000602675	-0.0095548	0.023776	1	FINEMAP	chr6:138170589:T:TA	0.00155893	NA
UKBB	Asthma_Combined	chr6:137500000-138500000	181	rs36073176	chr6	137561681	T	TA	0.180018	0.0294643	0.0100973	2.91804	0.000549844	0.257924	158	0.927259	0.0329897	2.05039	4.97797e-06	0.000224256	0.00905344	0.00308938	1	FINEMAP	chr6:137561681:T:TA	0.00352242	NA
UKBB	Asthma_Combined	chr6:137500000-138500000	3118	rs12200698	chr6	138105782	G	A	0.298354	-0.0258844	0.00825838	-3.13432	0.000545226	0.25426	3103	0.999819	0.00164501	0.73433	-4.27313e-06	0.000193228	-0.00783736	0.00266253	1	FINEMAP	chr6:138105782:G:A	0.00172253	NA
UKBB	Asthma_Combined	chr6:137500000-138500000	3308	rs657597	chr6	138146505	T	C	0.309835	0.0260203	0.00815584	3.19039	0.000544366	0.253574	3308	1	0.000544366	0.253574	4.33355e-06	0.0001957	0.00796072	0.00264869	1	FINEMAP	chr6:138146505:T:C	0.00142082	NA
UKBB	Asthma_Combined	chr6:137500000-138500000	3000	rs3853402	chr6	138073403	A	T	0.234405	-0.0279972	0.00888009	-3.15281	0.000542394	0.251996	3000	1	0.000542394	0.251996	-4.62488e-06	0.000209599	-0.00852679	0.00288605	1	FINEMAP	chr6:138073403:A:T	0.00161709	NA
UKBB	Asthma_Combined	chr6:137500000-138500000	3565	rs72980765	chr6	138212534	G	C	0.0519153	-0.0478715	0.0169722	-2.82058	0.000540491	0.250469	3629	0.994282	0.00222395	0.865539	-8.52955e-06	0.00038751	-0.0157811	0.0053777	1	FINEMAP	chr6:138212534:G:C	0.00479365	NA
UKBB	Asthma_Combined	chr6:137500000-138500000	4234	rs62432770	chr6	138343299	A	G	0.00468021	0.167457	0.0568679	2.94467	0.00054008	0.250138	4234	1	0.00054008	0.250138	2.74521e-05	0.00124818	0.0508298	0.017389	1	FINEMAP	chr6:138343299:A:G	0.00323303	NA
UKBB	Asthma_Combined	chr6:137500000-138500000	3131	rs1953759	chr6	138109344	T	C	0.298425	-0.0258459	0.00825985	-3.1291	0.000540027	0.250096	3103	0.999694	0.00164501	0.73433	-4.22542e-06	0.000192019	-0.00782446	0.00266219	1	FINEMAP	chr6:138109344:T:C	0.00175342	NA
UKBB	Asthma_Combined	chr6:137500000-138500000	3555	rs113497926	chr6	138210325	C	T	0.0519117	-0.0477586	0.0169712	-2.8141	0.000531501	0.243181	3629	0.99422	0.00222395	0.865539	-8.36949e-06	0.00038353	-0.0157469	0.00537785	1	FINEMAP	chr6:138210325:C:T	0.00489145	NA
UKBB	Asthma_Combined	chr6:137500000-138500000	3292	rs2788289	chr6	138142737	A	G	0.155737	0.0330449	0.0103617	3.18914	0.000527373	0.239793	3307	0.998417	0.00262688	0.938029	5.41063e-06	0.000247873	0.0102596	0.00336156	1	FINEMAP	chr6:138142737:A:G	0.00142697	NA
UKBB	Asthma_Combined	chr6:137500000-138500000	731	rs112196088	chr6	137704971	C	T	0.0095502	-0.119655	0.0411426	-2.9083	0.000518417	0.232351	731	1	0.000518417	0.232351	-1.83911e-05	0.000853974	-0.0354754	0.0122014	1	FINEMAP	chr6:137704971:C:T	0.003634	NA
UKBB	Asthma_Combined	chr6:137500000-138500000	3583	rs55791233	chr6	138215636	T	A	0.0519663	-0.0475838	0.0169673	-2.80444	0.000516577	0.230805	3629	0.994762	0.00222395	0.865539	-8.10339e-06	0.000376796	-0.0156867	0.0053752	1	FINEMAP	chr6:138215636:T:A	0.00504038	NA
UKBB	Asthma_Combined	chr6:137500000-138500000	4150	6:138327562_CA_C	chr6	138327562	CA	C	0.492515	-0.0243257	0.00803065	-3.02911	0.000514097	0.228714	4150	1	0.000514097	0.228714	-3.60455e-06	0.000168124	-0.00701143	0.00241798	1	FINEMAP	chr6:138327562:CA:C	0.00245278	NA
UKBB	Asthma_Combined	chr6:137500000-138500000	1099	rs144397297	chr6	137766060	A	G	0.00823111	-0.12919	0.0447473	-2.8871	0.000493611	0.211046	1099	1	0.000758444	0.397699	-1.88762e-05	0.000898228	-0.0382411	0.0131473	1	FINEMAP	chr6:137766060:A:G	0.00388809	NA
UKBB	Asthma_Combined	chr6:137500000-138500000	3176	rs62434193	chr6	138123234	G	T	0.0281799	-0.0732927	0.0230999	-3.17286	0.000468413	0.188278	3176	1	0.000648998	0.329971	-1.05874e-05	0.000513728	-0.0226027	0.00726535	1	FINEMAP	chr6:138123234:G:T	0.00150946	NA
UKBB	Asthma_Combined	chr6:137500000-138500000	3370	rs55642441	chr6	138165005	A	G	0.135859	0.0331872	0.0110726	2.99724	0.000453354	0.17408	3370	1	0.000453354	0.17408	4.54551e-06	0.000226093	0.0100264	0.00350314	1	FINEMAP	chr6:138165005:A:G	0.00272439	NA
UKBB	Asthma_Combined	chr6:137500000-138500000	3623	rs9484098	chr6	138225173	T	C	0.00160926	0.269185	0.0944727	2.84934	0.000441088	0.162163	3623	1	0.00512669	1.22952	3.7791e-05	0.00190907	0.0856766	0.0304195	1	FINEMAP	chr6:138225173:T:C	0.00438098	NA
UKBB	Asthma_Combined	chr6:137500000-138500000	3650	rs9484099	chr6	138232683	T	C	0.00161095	0.268786	0.0944934	2.84449	0.000433503	0.154627	3623	0.999976	0.00512669	1.22952	3.70529e-05	0.00188847	0.0854732	0.030401	1	FINEMAP	chr6:138232683:T:C	0.00444819	NA
UKBB	Asthma_Combined	chr6:137500000-138500000	322	rs2797667	chr6	137612508	C	T	0.342649	-0.0233508	0.00791748	-2.94927	0.000433099	0.154221	325	0.951454	0.00197614	0.814123	-3.09945e-06	0.000157813	-0.00715644	0.00251228	1	FINEMAP	chr6:137612508:C:T	0.00318524	NA
UKBB	Asthma_Combined	chr6:137500000-138500000	908	rs140687570	chr6	137736212	C	CA	0.0449844	-0.0541401	0.0195032	-2.77596	0.000427874	0.148948	908	1	0.000427874	0.148948	-6.99488e-06	0.000358389	-0.016348	0.00574856	1	FINEMAP	chr6:137736212:C:CA	0.0055039	NA
UKBB	Asthma_Combined	chr6:137500000-138500000	3560	rs144823665	chr6	138211248	G	A	0.00162415	0.26728	0.0941785	2.83802	0.000426766	0.147821	3623	0.998824	0.00512669	1.22952	3.62724e-05	0.0018637	0.0849936	0.030298	1	FINEMAP	chr6:138211248:G:A	0.0045395	NA
UKBB	Asthma_Combined	chr6:137500000-138500000	2085	rs75311570	chr6	137916616	G	A	0.1572	-0.0319527	0.0103362	-3.09134	0.000425262	0.146288	2085	1	0.0031193	1.01286	-4.15714e-06	0.0002136	-0.00977546	0.00343041	1	FINEMAP	chr6:137916616:G:A	0.00199256	NA
UKBB	Asthma_Combined	chr6:137500000-138500000	3558	rs57606722	chr6	138210846	T	C	0.00162726	0.266472	0.093976	2.83553	0.000423721	0.144709	3623	0.998556	0.00512669	1.22952	3.5947e-05	0.00185379	0.0848367	0.0302684	1	FINEMAP	chr6:138210846:T:C	0.00457494	NA
UKBB	Asthma_Combined	chr6:137500000-138500000	3195	rs9385808	chr6	138125829	C	T	0.138754	0.0327333	0.0110907	2.95142	0.000414489	0.135139	3195	1	0.000414489	0.135139	4.08514e-06	0.000212783	0.00985585	0.0034839	1	FINEMAP	chr6:138125829:C:T	0.00316318	NA
UKBB	Asthma_Combined	chr6:137500000-138500000	3953	rs11154950	chr6	138293014	A	G	0.457838	0.0221458	0.00755477	2.93137	0.000409517	0.129896	3953	1	0.000571463	0.274682	2.78158e-06	0.000145748	0.00679233	0.00239897	1	FINEMAP	chr6:138293014:A:G	0.00337474	NA
UKBB	Asthma_Combined	chr6:137500000-138500000	324	rs72979674	chr6	137613056	A	G	0.338102	-0.0238939	0.00816686	-2.92571	0.000400123	0.119813	325	0.97002	0.00197614	0.814123	-2.84583e-06	0.000150923	-0.00711239	0.00252207	1	FINEMAP	chr6:137613056:A:G	0.00343666	NA
UKBB	Asthma_Combined	chr6:137500000-138500000	2799	rs622697	chr6	138031365	C	T	0.491997	0.0223817	0.0075037	2.98276	0.000398747	0.118317	2799	1	0.00130622	0.634029	2.72016e-06	0.000144434	0.00682176	0.00240816	1	FINEMAP	chr6:138031365:C:T	0.00285666	NA
UKBB	Asthma_Combined	chr6:137500000-138500000	2068	rs58187029	chr6	137913911	G	A	0.157069	-0.0317402	0.0103352	-3.07108	0.000393154	0.112179	2085	0.999659	0.0031193	1.01286	-3.80289e-06	0.000203067	-0.00967278	0.00337036	1	FINEMAP	chr6:137913911:G:A	0.00213288	NA
UKBB	Asthma_Combined	chr6:137500000-138500000	3452	rs654912	chr6	138185422	T	C	0.308207	0.0252595	0.0081736	3.09038	0.000389906	0.108575	3452	1	0.000843643	0.443971	3.00269e-06	0.000160866	0.00770106	0.00266198	1	FINEMAP	chr6:138185422:T:C	0.00199903	NA
UKBB	Asthma_Combined	chr6:137500000-138500000	3857	6:138274893_CA_C	chr6	138274893	CA	C	0.0175468	0.0839295	0.0294506	2.84984	0.000387785	0.106205	3857	1	0.000387785	0.106205	9.91381e-06	0.000534498	0.0255653	0.00913182	1	FINEMAP	chr6:138274893:CA:C	0.00437412	NA
UKBB	Asthma_Combined	chr6:137500000-138500000	2092	rs77166763	chr6	137917679	T	C	0.157177	-0.0316328	0.0103364	-3.06033	0.00038345	0.101321	2085	0.999847	0.0031193	1.01286	-3.71036e-06	0.000200958	-0.00967625	0.00342402	1	FINEMAP	chr6:137917679:T:C	0.00221093	NA
UKBB	Asthma_Combined	chr6:137500000-138500000	3407	rs600144	chr6	138172383	T	C	0.236732	0.0264674	0.00892248	2.96637	0.00038043	0.0978863	3407	1	0.00038043	0.0978863	3.03425e-06	0.000165095	0.00797585	0.00283828	1	FINEMAP	chr6:138172383:T:C	0.00301335	NA
UKBB	Asthma_Combined	chr6:137500000-138500000	3436	rs141553183	chr6	138181035	C	T	0.00190638	-0.259669	0.0933199	-2.78257	0.00037719	0.0941704	3436	1	0.00037719	0.0941704	-2.88039e-05	0.00157414	-0.0763645	0.0272041	1	FINEMAP	chr6:138181035:C:T	0.00539305	NA
UKBB	Asthma_Combined	chr6:137500000-138500000	1305	rs117448862	chr6	137797089	G	A	0.0148021	-0.090032	0.0322126	-2.79493	0.000372405	0.0886226	1305	1	0.000372405	0.0886226	-1.03137e-05	0.000567032	-0.0276948	0.00983173	1	FINEMAP	chr6:137797089:G:A	0.00519108	NA
UKBB	Asthma_Combined	chr6:137500000-138500000	2083	rs78690923	chr6	137916413	A	G	0.15719	-0.0315394	0.0103357	-3.0515	0.000369109	0.0847609	2085	0.999825	0.0031193	1.01286	-3.54399e-06	0.000195467	-0.00960148	0.00337015	1	FINEMAP	chr6:137916413:A:G	0.002277	NA
UKBB	Asthma_Combined	chr6:137500000-138500000	3516	rs5029953	chr6	138200760	G	A	0.00162097	0.261225	0.0938921	2.78218	0.00036147	0.0756747	3623	0.998043	0.00512669	1.22952	3.00992e-05	0.00168421	0.083269	0.0302675	1	FINEMAP	chr6:138200760:G:A	0.00539946	NA
UKBB	Asthma_Combined	chr6:137500000-138500000	2069	rs113781357	chr6	137913993	A	G	0.15715	-0.0314308	0.0103345	-3.04135	0.000357306	0.0706411	2085	0.999778	0.0031193	1.01286	-3.41778e-06	0.000191681	-0.00956543	0.00337118	1	FINEMAP	chr6:137913993:A:G	0.00235522	NA
UKBB	Asthma_Combined	chr6:137500000-138500000	4159	rs6924662	chr6	138328579	T	G	0.240927	0.0249183	0.0088091	2.8287	0.000352292	0.0645012	4159	1	0.000352292	0.0645012	2.72018e-06	0.000153997	0.0077214	0.00277808	1	FINEMAP	chr6:138328579:T:G	0.00467375	NA
UKBB	Asthma_Combined	chr6:137500000-138500000	953	rs117203645	chr6	137743255	G	A	0.0116609	-0.102546	0.0369198	-2.77753	0.000349702	0.0612956	953	1	0.000445508	0.166495	-1.08061e-05	0.000613652	-0.0309011	0.0110583	1	FINEMAP	chr6:137743255:G:A	0.00547731	NA
UKBB	Asthma_Combined	chr6:137500000-138500000	3969	rs111318173	chr6	138296933	A	AAG	0.376822	-0.0234022	0.00784518	-2.983	0.000345168	0.0556259	3956	0.943399	0.0125547	1.62174	-2.41817e-06	0.000138255	-0.0070058	0.00251264	1	FINEMAP	chr6:138296933:A:AAG	0.00285435	NA
UKBB	Asthma_Combined	chr6:137500000-138500000	3553	rs603904	chr6	138209785	G	A	0.360844	0.0233371	0.00781545	2.98602	0.00033723	0.0455181	3567	0.99992	0.00368701	1.08572	3.25615e-06	0.000228979	0.0096556	0.00789158	1	FINEMAP	chr6:138209785:G:A	0.00282633	NA
UKBB	Asthma_Combined	chr6:137500000-138500000	1886	rs769410919	chr6	137884496	C	T	0.0013903	0.306416	0.110879	2.76352	0.000334647	0.0421786	1886	1	0.000334647	0.0421786	2.94791e-05	0.0017138	0.0880902	0.0319296	1	FINEMAP	chr6:137884496:C:T	0.00571821	NA
UKBB	Asthma_Combined	chr6:137500000-138500000	1941	rs9321621	chr6	137892535	A	G	0.321375	-0.0238161	0.00805138	-2.95801	0.000333361	0.0405061	1941	1	0.00381562	1.10067	-2.40401e-06	0.000139896	-0.00721143	0.00259232	1	FINEMAP	chr6:137892535:A:G	0.00309627	NA
UKBB	Asthma_Combined	chr6:137500000-138500000	1946	rs9494818	chr6	137893717	A	T	0.321354	-0.0237645	0.00805406	-2.95062	0.000326406	0.0313453	1941	0.999911	0.00381562	1.10067	-2.34752e-06	0.0001381	-0.00719203	0.00259252	1	FINEMAP	chr6:137893717:A:T	0.00317133	NA
UKBB	Asthma_Combined	chr6:137500000-138500000	1916	rs9373196	chr6	137888655	T	C	0.320842	-0.0237181	0.0080471	-2.94741	0.000323754	0.0278017	1941	0.998526	0.00381562	1.10067	-2.32683e-06	0.000137458	-0.00718702	0.00259326	1	FINEMAP	chr6:137888655:T:C	0.00320448	NA
UKBB	Asthma_Combined	chr6:137500000-138500000	1908	rs4896280	chr6	137887822	C	T	0.320838	-0.023711	0.00804652	-2.94674	0.000323148	0.0269877	1941	0.998485	0.00381562	1.10067	-2.32191e-06	0.0001373	-0.00718527	0.00259327	1	FINEMAP	chr6:137887822:C:T	0.00321143	NA
UKBB	Asthma_Combined	chr6:137500000-138500000	4160	rs9321644	chr6	138328642	A	T	0.461142	-0.0214794	0.0075401	-2.84869	0.000322293	0.0258371	4160	1	0.000322293	0.0258371	-2.12104e-06	0.00012571	-0.00658107	0.00239508	1	FINEMAP	chr6:138328642:A:T	0.00438998	NA
UKBB	Asthma_Combined	chr6:137500000-138500000	2816	rs501907	chr6	138034643	A	G	0.49106	0.0218322	0.0075066	2.9084	0.000322204	0.0257166	2799	0.996845	0.00130622	0.634029	2.14132e-06	0.000126867	0.00664585	0.00240842	1	FINEMAP	chr6:138034643:A:G	0.00363283	NA
UKBB	Asthma_Combined	chr6:137500000-138500000	1931	rs4895493	chr6	137890653	C	T	0.320806	-0.0236852	0.0080519	-2.94157	0.000318377	0.0205265	1941	0.998809	0.00381562	1.10067	-2.28333e-06	0.000136058	-0.00717177	0.00259349	1	FINEMAP	chr6:137890653:C:T	0.00326557	NA
UKBB	Asthma_Combined	chr6:137500000-138500000	1928	rs4896283	chr6	137890574	G	A	0.320809	-0.023681	0.00805165	-2.94114	0.000317996	0.0200056	1941	0.998803	0.00381562	1.10067	-2.28023e-06	0.000135957	-0.00717061	0.00259348	1	FINEMAP	chr6:137890574:G:A	0.00327011	NA
UKBB	Asthma_Combined	chr6:137500000-138500000	3385	rs6923085	chr6	138167025	G	C	0.00165029	0.255102	0.0932405	2.73596	0.000313738	0.0141491	3623	0.988791	0.00512669	1.22952	2.54122e-05	0.00152931	0.0809982	0.0299329	1	FINEMAP	chr6:138167025:G:C	0.00621992	NA
UKBB	Asthma_Combined	chr6:137500000-138500000	1897	rs9389521	chr6	137886358	C	A	0.320835	-0.0236217	0.00804544	-2.93604	0.000312568	0.0125264	1941	0.998399	0.00381562	1.10067	-2.23772e-06	0.0001346	-0.00715914	0.00259323	1	FINEMAP	chr6:137886358:C:A	0.00332436	NA
UKBB	Asthma_Combined	chr6:137500000-138500000	3154	rs181787013	chr6	138116018	A	G	0.00311059	0.202846	0.0735449	2.75812	0.000310974	0.0103047	3154	1	0.000310974	0.0103047	1.81299e-05	0.0010946	0.0583006	0.0213306	1	FINEMAP	chr6:138116018:A:G	0.0058134	NA
UKBB	Asthma_Combined	chr6:137500000-138500000	3412	rs9484096	chr6	138173323	G	A	0.00152434	0.264236	0.0968365	2.72868	0.000307127	0.00489728	3623	0.974515	0.00512669	1.22952	2.57873e-05	0.00156886	0.083963	0.0310863	1	FINEMAP	chr6:138173323:G:A	0.0063588	NA
UKBB	Asthma_Combined	chr6:137500000-138500000	3910	rs12176096	chr6	138284972	A	C	0.238282	-0.0262221	0.0088177	-2.9738	0.000304644	0.00137138	3910	1	0.000836373	0.440209	-2.42139e-06	0.000147502	-0.00794825	0.00287438	1	FINEMAP	chr6:138284972:A:C	0.00294134	NA
UKBB	Asthma_Combined	chr6:137500000-138500000	1892	rs4379312	chr6	137885526	G	A	0.320849	-0.0235423	0.00804457	-2.92648	0.000303825	0.000201859	1941	0.998326	0.00381562	1.10067	-2.16777e-06	0.000132308	-0.00713491	0.00259323	1	FINEMAP	chr6:137885526:G:A	0.00342818	NA
UKBB	Asthma_Combined	chr6:137500000-138500000	3567	rs601035	chr6	138212720	A	G	0.360809	0.0233637	0.00781643	2.98905	0.000302091	-0.00228479	3567	1	0.00368701	1.08572	2.153e-06	0.0001316	0.00712699	0.00255927	1	FINEMAP	chr6:138212720:A:G	0.00279846	NA
UKBB	Asthma_Combined	chr6:137500000-138500000	3909	rs12174430	chr6	138284914	G	A	0.238268	-0.0261748	0.00881785	-2.96839	0.000299481	-0.00605457	3910	0.999976	0.000836373	0.440209	-2.37544e-06	0.000145983	-0.00793185	0.00287481	1	FINEMAP	chr6:138284914:G:A	0.00299366	NA
UKBB	Asthma_Combined	chr6:137500000-138500000	2239	rs6570180	chr6	137945924	G	A	0.310084	-0.0240038	0.00812981	-2.95257	0.000297579	-0.00882223	2239	1	0.000297579	-0.00882223	-2.16535e-06	0.000133494	-0.00727654	0.00263684	1	FINEMAP	chr6:137945924:G:A	0.00315145	NA
UKBB	Asthma_Combined	chr6:137500000-138500000	2806	rs651645	chr6	138033233	C	A	0.490278	0.0216268	0.00750147	2.88301	0.000296041	-0.0110738	2799	0.996101	0.00130622	0.634029	1.94806e-06	0.000120555	0.00658037	0.00240923	1	FINEMAP	chr6:138033233:C:A	0.00393897	NA
UKBB	Asthma_Combined	chr6:137500000-138500000	3577	rs593622	chr6	138215354	C	T	0.360905	0.0232951	0.0078172	2.97998	0.000293348	-0.015043	3567	0.999858	0.00368701	1.08572	2.08344e-06	0.000129288	0.00710227	0.00256002	1	FINEMAP	chr6:138215354:C:T	0.00288267	NA
UKBB	Asthma_Combined	chr6:137500000-138500000	3582	rs644340	chr6	138215574	G	A	0.360904	0.0232934	0.00781726	2.97974	0.000293146	-0.0153429	3567	0.99986	0.00368701	1.08572	2.08182e-06	0.000129233	0.00710164	0.00256004	1	FINEMAP	chr6:138215574:G:A	0.00288493	NA
UKBB	Asthma_Combined	chr6:137500000-138500000	3579	rs592810	chr6	138215516	C	T	0.360901	0.0232847	0.00781723	2.97864	0.000292219	-0.0167187	3567	0.999856	0.00368701	1.08572	2.07438e-06	0.000128982	0.00709873	0.00256012	1	FINEMAP	chr6:138215516:C:T	0.00289532	NA
UKBB	Asthma_Combined	chr6:137500000-138500000	3971	rs192577272	chr6	138297964	T	C	0.00854269	-0.117405	0.0440334	-2.66627	0.000291472	-0.0178312	3971	1	0.000291472	-0.0178312	-1.01993e-05	0.00063664	-0.0349923	0.012902	1	FINEMAP	chr6:138297964:T:C	0.00766977	NA
UKBB	Asthma_Combined	chr6:137500000-138500000	2795	rs682278	chr6	138030720	G	A	0.49009	0.0215634	0.00750375	2.87368	0.000289225	-0.0211923	2799	0.995601	0.00130622	0.634029	1.89792e-06	0.00011887	0.00656208	0.00240959	1	FINEMAP	chr6:138030720:G:A	0.00405716	NA
UKBB	Asthma_Combined	chr6:137500000-138500000	2198	rs13218619	chr6	137936261	C	T	0.133581	-0.0329775	0.0110741	-2.97789	0.000284609	-0.0281811	2308	0.989607	0.00352563	1.06622	-2.84797e-06	0.000179486	-0.0100066	0.00361767	1	FINEMAP	chr6:137936261:C:T	0.00290236	NA
UKBB	Asthma_Combined	chr6:137500000-138500000	323	rs9494710	chr6	137612554	T	C	0.369289	-0.0217804	0.00777266	-2.80218	0.000283288	-0.0302025	323	1	0.000547204	0.255833	-1.8898e-06	0.000119714	-0.00667094	0.00246992	1	FINEMAP	chr6:137612554:T:C	0.00507584	NA
UKBB	Asthma_Combined	chr6:137500000-138500000	1876	rs9402905	chr6	137882779	T	C	0.320832	-0.0233325	0.00804485	-2.9003	0.000280516	-0.0344751	1941	0.998136	0.00381562	1.10067	-1.98336e-06	0.000126118	-0.0070704	0.00259325	1	FINEMAP	chr6:137882779:T:C	0.00372802	NA
UKBB	Asthma_Combined	chr6:137500000-138500000	2214	rs693964	chr6	137940600	T	C	0.253036	0.0244761	0.00864546	2.83109	0.00027865	-0.0373738	2214	1	0.00183928	0.782893	2.08228e-06	0.00013288	0.00747274	0.00274603	1	FINEMAP	chr6:137940600:T:C	0.00463893	NA
UKBB	Asthma_Combined	chr6:137500000-138500000	1849	rs12204400	chr6	137879323	G	A	0.318721	-0.0234465	0.00809047	-2.89804	0.00027814	-0.0381699	1941	0.990635	0.00381562	1.10067	-1.96872e-06	0.000125721	-0.00707817	0.0025961	1	FINEMAP	chr6:137879323:G:A	0.00375504	NA
UKBB	Asthma_Combined	chr6:137500000-138500000	3389	rs10223631	chr6	138168053	C	T	0.00153694	0.260095	0.0966132	2.69213	0.000277174	-0.0396819	3623	0.973796	0.00512669	1.22952	2.28542e-05	0.00146601	0.0824546	0.0309359	1	FINEMAP	chr6:138168053:C:T	0.00709979	NA
UKBB	Asthma_Combined	chr6:137500000-138500000	3391	rs10223636	chr6	138168214	G	A	0.0015369	0.260028	0.0966135	2.69143	0.000276646	-0.0405092	3623	0.973809	0.00512669	1.22952	2.28049e-05	0.00146429	0.0824336	0.0309359	1	FINEMAP	chr6:138168214:G:A	0.00711475	NA
UKBB	Asthma_Combined	chr6:137500000-138500000	1840	rs12202602	chr6	137878561	G	A	0.31874	-0.0234255	0.00809133	-2.89514	0.000275901	-0.0416805	1941	0.99047	0.00381562	1.10067	-1.95072e-06	0.000125092	-0.00707035	0.0025961	1	FINEMAP	chr6:137878561:G:A	0.00378994	NA
UKBB	Asthma_Combined	chr6:137500000-138500000	3750	rs570661127	chr6	138253606	C	G	0.00119806	0.322594	0.118962	2.71174	0.000275899	-0.0416845	3750	1	0.000275899	-0.0416845	2.54993e-05	0.00163727	0.0924228	0.0342988	1	FINEMAP	chr6:138253606:C:G	0.00669311	NA
UKBB	Asthma_Combined	chr6:137500000-138500000	2243	rs620607	chr6	137947208	G	A	0.252601	0.0244464	0.00863745	2.83028	0.000273864	-0.0449	2214	0.997827	0.00183928	0.782893	2.04415e-06	0.00013162	0.0074641	0.00274947	1	FINEMAP	chr6:137947208:G:A	0.00465073	NA
UKBB	Asthma_Combined	chr6:137500000-138500000	2238	rs536324	chr6	137945865	A	G	0.253229	0.0243137	0.0086356	2.81552	0.000266356	-0.0569755	2214	0.999324	0.00183928	0.782893	1.97849e-06	0.000129227	0.00742798	0.00274529	1	FINEMAP	chr6:137945865:A:G	0.00486984	NA
UKBB	Asthma_Combined	chr6:137500000-138500000	4352	rs117731887	chr6	138361722	G	A	0.0150519	0.0880189	0.0325463	2.70442	0.000264796	-0.0595276	4352	1	0.000264796	-0.0595276	6.91577e-06	0.000453573	0.0261173	0.0097466	1	FINEMAP	chr6:138361722:G:A	0.00684235	NA
UKBB	Asthma_Combined	chr6:137500000-138500000	321	rs4896254	chr6	137612394	T	A	0.370377	0.0216894	0.00781038	2.777	0.000263916	-0.0609742	323	-0.996427	0.000547204	0.255833	1.74285e-06	0.000114519	0.0066038	0.00246859	1	FINEMAP	chr6:137612394:T:A	0.00548637	NA
UKBB	Asthma_Combined	chr6:137500000-138500000	2236	rs773749	chr6	137945548	T	C	0.253218	0.0242156	0.00863615	2.80398	0.000257645	-0.0714197	2214	0.999375	0.00183928	0.782893	1.90624e-06	0.000126653	0.00739871	0.00274471	1	FINEMAP	chr6:137945548:T:C	0.00504759	NA
UKBB	Asthma_Combined	chr6:137500000-138500000	1075	rs572024831	chr6	137762577	T	C	0.00340114	0.179142	0.0666845	2.68641	0.000252517	-0.0801537	1075	1	0.000252517	-0.0801537	1.371e-05	0.000921477	0.0542934	0.0203862	1	FINEMAP	chr6:137762577:T:C	0.00722241	NA
UKBB	Asthma_Combined	chr6:137500000-138500000	2246	rs486491	chr6	137947897	A	G	0.252835	0.0241763	0.00863216	2.80072	0.000251585	-0.0817595	2214	0.992956	0.00183928	0.782893	1.85738e-06	0.000124935	0.00738269	0.00274797	1	FINEMAP	chr6:137947897:A:G	0.00509881	NA
UKBB	Asthma_Combined	chr6:137500000-138500000	1174	rs576202796	chr6	137777711	C	A	0.0036444	0.176031	0.0656479	2.68144	0.000251308	-0.0822378	1174	1	0.000251308	-0.0822378	1.31678e-05	0.000887272	0.0523972	0.0196936	1	FINEMAP	chr6:137777711:C:A	0.00733057	NA
UKBB	Asthma_Combined	chr6:137500000-138500000	310	rs7769903	chr6	137607358	C	T	0.36996	0.0212061	0.00772647	2.7446	0.000247595	-0.0887041	310	1	0.000247595	-0.0887041	1.62033e-06	0.000110038	0.00654427	0.00246719	1	FINEMAP	chr6:137607358:C:T	0.0060584	NA
UKBB	Asthma_Combined	chr6:137500000-138500000	3788	rs111520261	chr6	138260930	G	A	0.00287407	0.192282	0.0724158	2.65525	0.000247158	-0.0894712	3788	1	0.00109812	0.558573	1.45461e-05	0.000988937	0.0588534	0.0222282	1	FINEMAP	chr6:138260930:G:A	0.00792498	NA
UKBB	Asthma_Combined	chr6:137500000-138500000	3758	rs7750634	chr6	138255536	C	T	0.00284305	0.19209	0.0724431	2.6516	0.000245108	-0.09309	3788	0.985443	0.00109812	0.558573	1.4487e-05	0.000989176	0.0591044	0.02235	1	FINEMAP	chr6:138255536:C:T	0.00801118	NA
UKBB	Asthma_Combined	chr6:137500000-138500000	2251	rs636107	chr6	137948434	G	A	0.252572	0.0241047	0.00863596	2.7912	0.000244818	-0.0936047	2214	0.993454	0.00183928	0.782893	1.80197e-06	0.000122922	0.00736045	0.00274876	1	FINEMAP	chr6:137948434:G:A	0.00525129	NA
UKBB	Asthma_Combined	chr6:137500000-138500000	3542	rs549854048	chr6	138206988	C	G	0.00161553	0.26406	0.0987942	2.67283	0.000244605	-0.0939825	3542	1	0.000244605	-0.0939825	1.91521e-05	0.00130872	0.0782982	0.029546	1	FINEMAP	chr6:138206988:C:G	0.00752146	NA
UKBB	Asthma_Combined	chr6:137500000-138500000	3736	rs73566291	chr6	138251203	C	T	0.00152305	0.263354	0.0992327	2.6539	0.00024404	-0.0949867	3736	1	0.00119639	0.59584	1.9671e-05	0.00134581	0.0806055	0.0304317	1	FINEMAP	chr6:138251203:C:T	0.00795666	NA
UKBB	Asthma_Combined	chr6:137500000-138500000	314	rs4896252	chr6	137609434	A	T	0.34667	0.0218336	0.00795414	2.74494	0.000242593	-0.0975707	325	-0.93544	0.00197614	0.814123	1.6067e-06	0.000110277	0.00662302	0.00250503	1	FINEMAP	chr6:137609434:A:T	0.00605228	NA
UKBB	Asthma_Combined	chr6:137500000-138500000	3735	rs73566289	chr6	138250676	C	T	0.00155466	0.261265	0.0986527	2.64833	0.000242359	-0.097989	3736	0.995194	0.00119639	0.59584	1.93166e-05	0.0013263	0.0797022	0.0301202	1	FINEMAP	chr6:138250676:C:T	0.00808903	NA
UKBB	Asthma_Combined	chr6:137500000-138500000	312	rs11154918	chr6	137607938	C	T	0.348983	0.0216506	0.00794845	2.72388	0.000229411	-0.12184	325	-0.923153	0.00197614	0.814123	1.50521e-06	0.000106342	0.00656118	0.00250104	1	FINEMAP	chr6:137607938:C:T	0.00645205	NA
UKBB	Asthma_Combined	chr6:137500000-138500000	2879	rs9494850	chr6	138046665	C	T	0.448193	-0.0213719	0.0075795	-2.8197	0.000228996	-0.122627	2879	1	0.000228996	-0.122627	-1.4752e-06	0.000104189	-0.00644202	0.00243178	1	FINEMAP	chr6:138046665:C:T	0.00480689	NA
UKBB	Asthma_Combined	chr6:137500000-138500000	1449	rs1412927	chr6	137818747	A	T	0.405668	-0.0215194	0.00774123	-2.77984	0.00022484	-0.130583	1449	1	0.00022484	-0.130583	-1.45443e-06	0.000103644	-0.00646873	0.00243744	1	FINEMAP	chr6:137818747:A:T	0.00543853	NA
UKBB	Asthma_Combined	chr6:137500000-138500000	2273	rs590523	chr6	137950877	G	A	0.25241	0.0238562	0.00864665	2.75901	0.000224213	-0.131797	2214	0.992867	0.00183928	0.782893	1.6307e-06	0.000116414	0.007273	0.00274938	1	FINEMAP	chr6:137950877:G:A	0.00579766	NA
UKBB	Asthma_Combined	chr6:137500000-138500000	3657	rs4896303	chr6	138234085	G	C	0.355208	-0.022655	0.00785153	-2.88542	0.000218899	-0.142215	3567	-0.986846	0.00368701	1.08572	-1.51752e-06	0.000110217	-0.0069325	0.00272873	1	FINEMAP	chr6:138234085:G:C	0.00390886	NA
UKBB	Asthma_Combined	chr6:137500000-138500000	1896	6:137886121_AT_A	chr6	137886121	AT	A	0.320718	-0.0227044	0.00807179	-2.81281	0.000214738	-0.150552	1941	0.996161	0.00381562	1.10067	-1.47036e-06	0.000107285	-0.00684725	0.00259349	1	FINEMAP	chr6:137886121:AT:A	0.00491109	NA
UKBB	Asthma_Combined	chr6:137500000-138500000	3648	rs6903624	chr6	138232479	T	A	0.355067	-0.022514	0.00785067	-2.86778	0.00020694	-0.16662	3567	-0.987154	0.00368701	1.08572	-1.41667e-06	0.000105204	-0.00684578	0.00257467	1	FINEMAP	chr6:138232479:T:A	0.00413362	NA
UKBB	Asthma_Combined	chr6:137500000-138500000	1846	6:137879057_CTT_C	chr6	137879057	CTT	C	0.319649	-0.022691	0.00810881	-2.79831	0.000206892	-0.166721	1941	0.990807	0.00381562	1.10067	-1.41014e-06	0.000104897	-0.00681585	0.00259573	1	FINEMAP	chr6:137879057:CTT:C	0.00513701	NA
UKBB	Asthma_Combined	chr6:137500000-138500000	3644	rs6570193	chr6	138231107	A	G	0.355084	-0.0224953	0.00785058	-2.86543	0.000205602	-0.169437	3567	-0.987163	0.00368701	1.08572	-1.40621e-06	0.00010478	-0.00683944	0.00257482	1	FINEMAP	chr6:138231107:A:G	0.00416441	NA
UKBB	Asthma_Combined	chr6:137500000-138500000	2757	rs540085	chr6	138023348	T	C	0.451685	0.0212807	0.00764936	2.78202	0.000205099	-0.170502	2757	1	0.000205099	-0.170502	1.2995e-06	9.71777e-05	0.00633596	0.00243054	1	FINEMAP	chr6:138023348:T:C	0.00540211	NA
UKBB	Asthma_Combined	chr6:137500000-138500000	3638	rs1561121	chr6	138229819	C	A	0.35506	-0.0224874	0.0078503	-2.86453	0.000205095	-0.170509	3567	-0.987184	0.00368701	1.08572	-1.40226e-06	0.000104619	-0.00683709	0.00257492	1	FINEMAP	chr6:138229819:C:A	0.00417632	NA
UKBB	Asthma_Combined	chr6:137500000-138500000	3627	rs4896301	chr6	138227102	G	A	0.354949	-0.0224628	0.00785143	-2.86098	0.000202585	-0.175859	3567	-0.98713	0.00368701	1.08572	-1.38348e-06	0.000103874	-0.00682911	0.00257554	1	FINEMAP	chr6:138227102:G:A	0.00422331	NA
UKBB	Asthma_Combined	chr6:137500000-138500000	3607	rs9321634	chr6	138222510	T	G	0.355108	-0.0223972	0.00784854	-2.85368	0.000198599	-0.184491	3567	-0.987299	0.00368701	1.08572	-1.35222e-06	0.000102581	-0.0068088	0.00257578	1	FINEMAP	chr6:138222510:T:G	0.00432164	NA
UKBB	Asthma_Combined	chr6:137500000-138500000	3817	rs10872479	chr6	138266248	G	A	0.492006	0.021053	0.00754034	2.79205	0.000194893	-0.192674	3782	0.90597	0.00171744	0.753075	1.23786e-06	9.50012e-05	0.00635152	0.00244434	1	FINEMAP	chr6:138266248:G:A	0.00523754	NA
UKBB	Asthma_Combined	chr6:137500000-138500000	3925	rs4895501	chr6	138287560	C	T	0.379666	-0.0213367	0.00774804	-2.75382	0.000192621	-0.197767	3956	0.937813	0.0125547	1.62174	-1.23673e-06	9.55852e-05	-0.00642054	0.00249347	1	FINEMAP	chr6:138287560:C:T	0.00589043	NA
UKBB	Asthma_Combined	chr6:137500000-138500000	3923	rs4896305	chr6	138287429	G	A	0.379351	-0.0213383	0.00775208	-2.75259	0.00019203	-0.199101	3956	0.937645	0.0125547	1.62174	-1.23256e-06	9.54153e-05	-0.00641858	0.00249387	1	FINEMAP	chr6:138287429:G:A	0.00591258	NA
UKBB	Asthma_Combined	chr6:137500000-138500000	3940	rs9373203	chr6	138289848	T	C	0.379632	-0.0212817	0.0077439	-2.74819	0.000189922	-0.203895	3956	0.938299	0.0125547	1.62174	-1.21675e-06	9.4734e-05	-0.00640657	0.00249344	1	FINEMAP	chr6:138289848:T:C	0.00599255	NA
UKBB	Asthma_Combined	chr6:137500000-138500000	3592	6:138218789_GA_G	chr6	138218789	GA	G	0.363386	-0.022231	0.00785415	-2.83048	0.000186643	-0.21146	3567	-0.990715	0.00368701	1.08572	-1.25315e-06	9.81724e-05	-0.00671413	0.00256251	1	FINEMAP	chr6:138218789:GA:G	0.00464785	NA
UKBB	Asthma_Combined	chr6:137500000-138500000	3129	rs6929671	chr6	138108194	C	A	0.461796	-0.0216897	0.00786994	-2.75602	0.000177848	-0.232428	3129	1	0.000496914	0.213943	-1.11416e-06	8.96698e-05	-0.00626466	0.00244375	1	FINEMAP	chr6:138108194:C:A	0.00585097	NA
UKBB	Asthma_Combined	chr6:137500000-138500000	3865	rs9389542	chr6	138276464	G	A	0.191967	-0.0265759	0.00954541	-2.78415	0.000167603	-0.258201	3955	0.954302	0.00114833	0.578013	-1.35005e-06	0.000111842	-0.00805504	0.00312406	1	FINEMAP	chr6:138276464:G:A	0.00536674	NA
UKBB	Asthma_Combined	chr6:137500000-138500000	2914	rs12526015	chr6	138054380	C	T	0.323179	-0.0220086	0.00807093	-2.7269	0.000162888	-0.270594	2914	1	0.000377587	0.0946267	-1.07848e-06	9.08528e-05	-0.00662098	0.00261611	1	FINEMAP	chr6:138054380:C:T	0.00639329	NA
UKBB	Asthma_Combined	chr6:137500000-138500000	2125	rs646807	chr6	137922827	G	A	0.22626	0.0240551	0.00905594	2.65628	0.000162833	-0.270741	2125	1	0.000841569	0.442901	1.18265e-06	9.95738e-05	0.00726294	0.00285456	1	FINEMAP	chr6:137922827:G:A	0.00790083	NA
UKBB	Asthma_Combined	chr6:137500000-138500000	3159	rs35266020	chr6	138117622	C	T	0.429008	-0.0205251	0.00763985	-2.68658	0.000160951	-0.275791	3129	0.917342	0.000496914	0.213943	-1.00277e-06	8.50268e-05	-0.00623031	0.0024713	1	FINEMAP	chr6:138117622:C:T	0.00721868	NA
UKBB	Asthma_Combined	chr6:137500000-138500000	3156	rs7741965	chr6	138116325	G	C	0.429007	-0.0204642	0.0076371	-2.67958	0.000158115	-0.283512	3129	0.917746	0.000496914	0.213943	-9.82312e-07	8.40688e-05	-0.00621264	0.00247144	1	FINEMAP	chr6:138116325:G:C	0.00737152	NA
UKBB	Asthma_Combined	chr6:137500000-138500000	3916	rs9373202	chr6	138285462	G	A	0.192962	-0.0261958	0.00949914	-2.7577	0.000155626	-0.290405	3955	0.95217	0.00114833	0.578013	-1.23867e-06	0.000106631	-0.00795928	0.00311774	1	FINEMAP	chr6:138285462:G:A	0.00582092	NA
UKBB	Asthma_Combined	chr6:137500000-138500000	3748	rs6928190	chr6	138253577	T	C	0.365189	0.0206401	0.00779359	2.64834	0.000146856	-0.315599	3748	1	0.00192698	0.803162	9.56403e-07	8.50152e-05	0.00651253	0.00260933	1	FINEMAP	chr6:138253577:T:C	0.00808874	NA
UKBB	Asthma_Combined	chr6:137500000-138500000	2954	rs62434175	chr6	138063325	A	G	0.323403	-0.0216315	0.00806694	-2.6815	0.000141633	-0.331327	2914	0.999141	0.000377587	0.0946267	-9.19264e-07	8.32655e-05	-0.00649044	0.0026137	1	FINEMAP	chr6:138063325:A:G	0.00732929	NA
UKBB	Asthma_Combined	chr6:137500000-138500000	3487	rs629953	chr6	138195041	A	G	0.355989	0.0214436	0.007846	2.73306	0.000140536	-0.334705	3567	0.979358	0.00368701	1.08572	9.13242e-07	8.28897e-05	0.00649827	0.00258217	1	FINEMAP	chr6:138195041:A:G	0.00627486	NA
UKBB	Asthma_Combined	chr6:137500000-138500000	4087	rs35788099	chr6	138313955	A	T	0.127151	-0.0310396	0.0116752	-2.65859	0.000135674	-0.35	4087	1	0.000213842	-0.152369	-1.22563e-06	0.00011357	-0.00903369	0.00367018	1	FINEMAP	chr6:138313955:A:T	0.00784678	NA
UKBB	Asthma_Combined	chr6:137500000-138500000	3166	rs143077153	chr6	138119876	A	AC	0.479438	-0.0210494	0.00788762	-2.66866	0.00013475	-0.352967	3166	1	0.00013475	-0.352967	-8.17331e-07	7.59228e-05	-0.00606553	0.00244781	1	FINEMAP	chr6:138119876:A:AC	0.00761538	NA
UKBB	Asthma_Combined	chr6:137500000-138500000	3505	rs661561	chr6	138197331	A	C	0.355921	0.0212199	0.00783643	2.70785	0.000131126	-0.364808	3567	0.98	0.00368701	1.08572	8.43308e-07	7.93653e-05	0.00643127	0.00258471	1	FINEMAP	chr6:138197331:A:C	0.006772	NA
UKBB	Asthma_Combined	chr6:137500000-138500000	3911	rs9385813	chr6	138285044	T	A	0.191805	-0.0256358	0.00953541	-2.68848	0.000126952	-0.378861	3955	0.955865	0.00114833	0.578013	-9.85315e-07	9.42899e-05	-0.00776134	0.00313058	1	FINEMAP	chr6:138285044:T:A	0.00717772	NA
UKBB	Asthma_Combined	chr6:137500000-138500000	2037	rs61070362	chr6	137908309	G	A	0.149123	-0.0283498	0.0105423	-2.68915	0.00012375	-0.389954	2085	0.97059	0.0031193	1.01286	-1.06252e-06	0.000102948	-0.00858603	0.00345411	1	FINEMAP	chr6:137908309:G:A	0.00716348	NA
UKBB	Asthma_Combined	chr6:137500000-138500000	3310	rs671703	chr6	138147365	A	G	0.0983025	0.0345296	0.0126316	2.73359	0.000123664	-0.390258	3310	1	0.000123664	-0.390258	1.33296e-06	0.000128129	0.0107789	0.00407239	1	FINEMAP	chr6:138147365:A:G	0.00626482	NA
UKBB	Asthma_Combined	chr6:137500000-138500000	1995	rs11966432	chr6	137902222	G	C	0.14913	-0.0283158	0.0105354	-2.68768	0.000123338	-0.391405	2085	0.970414	0.0031193	1.01286	-1.05829e-06	0.000102717	-0.00858039	0.00345393	1	FINEMAP	chr6:137902222:G:C	0.007195	NA
UKBB	Asthma_Combined	chr6:137500000-138500000	3016	rs72978766	chr6	138077685	T	C	0.181496	-0.0261665	0.00973715	-2.68729	0.000122604	-0.393997	3016	1	0.000446572	0.167531	-9.70733e-07	9.45785e-05	-0.00791765	0.00320592	1	FINEMAP	chr6:138077685:T:C	0.00720354	NA
UKBB	Asthma_Combined	chr6:137500000-138500000	1999	rs60638137	chr6	137902750	C	T	0.149221	-0.0282644	0.0105321	-2.68364	0.00012206	-0.395927	2085	0.970068	0.0031193	1.01286	-1.0453e-06	0.000102011	-0.00856379	0.00345338	1	FINEMAP	chr6:137902750:C:T	0.00728248	NA
UKBB	Asthma_Combined	chr6:137500000-138500000	2167	rs78249719	chr6	137930272	T	C	0.139662	-0.0293772	0.0109234	-2.68938	0.000121981	-0.396207	2167	1	0.00052213	0.235452	-1.07795e-06	0.000105217	-0.008837	0.0035601	1	FINEMAP	chr6:137930272:T:C	0.00715844	NA
UKBB	Asthma_Combined	chr6:137500000-138500000	2033	rs17261354	chr6	137907843	G	C	0.149123	-0.0282862	0.0105417	-2.68327	0.000121894	-0.396519	2085	0.970576	0.0031193	1.01286	-1.04402e-06	0.000101959	-0.00856497	0.00345456	1	FINEMAP	chr6:137907843:G:C	0.00729067	NA
UKBB	Asthma_Combined	chr6:137500000-138500000	3058	rs7452120	chr6	138087512	T	G	0.181427	-0.0261311	0.00973293	-2.68481	0.000121784	-0.396911	3016	0.998362	0.000446572	0.167531	-9.63401e-07	9.41948e-05	-0.00791074	0.00320679	1	FINEMAP	chr6:138087512:T:G	0.00725703	NA
UKBB	Asthma_Combined	chr6:137500000-138500000	2005	rs11970302	chr6	137903756	T	C	0.149136	-0.028264	0.0105359	-2.68264	0.000121728	-0.39711	2085	0.970466	0.0031193	1.01286	-1.04227e-06	0.000101861	-0.00856227	0.00345435	1	FINEMAP	chr6:137903756:T:C	0.00730441	NA
UKBB	Asthma_Combined	chr6:137500000-138500000	2000	rs59020051	chr6	137902944	T	C	0.149133	-0.0282563	0.0105346	-2.68224	0.000121611	-0.397529	2085	0.970447	0.0031193	1.01286	-1.0411e-06	0.000101798	-0.00856088	0.00345437	1	FINEMAP	chr6:137902944:T:C	0.00731315	NA
UKBB	Asthma_Combined	chr6:137500000-138500000	2978	rs62434176	chr6	138067890	T	C	0.0296154	-0.0603315	0.0221316	-2.72603	0.000119361	-0.40564	3176	0.949588	0.000648998	0.329971	-2.25254e-06	0.000220755	-0.0188717	0.00722387	1	FINEMAP	chr6:138067890:T:C	0.00641003	NA
UKBB	Asthma_Combined	chr6:137500000-138500000	2109	rs78258830	chr6	137921184	G	T	0.149206	-0.0281774	0.0105508	-2.67064	0.000117975	-0.410713	2085	0.97077	0.0031193	1.01286	-1.00491e-06	9.9835e-05	-0.00851799	0.00345493	1	FINEMAP	chr6:137921184:G:T	0.00757065	NA
UKBB	Asthma_Combined	chr6:137500000-138500000	3493	6:138195961_TCTC_T	chr6	138195961	TCTC	T	0.355143	0.0209682	0.007866	2.66568	0.000115818	-0.418728	3567	0.977607	0.00368701	1.08572	7.57533e-07	7.91696e-05	0.00654072	0.00336778	1	FINEMAP	chr6:138195961:TCTC:T	0.00768339	NA
UKBB	Asthma_Combined	chr6:137500000-138500000	2102	rs17261591	chr6	137919837	C	T	0.149218	-0.0280543	0.0105497	-2.65925	0.000114604	-0.423305	2085	0.970813	0.0031193	1.01286	-9.71482e-07	9.79936e-05	-0.00847687	0.00345568	1	FINEMAP	chr6:137919837:C:T	0.00783146	NA
UKBB	Asthma_Combined	chr6:137500000-138500000	2106	rs2876371	chr6	137920720	A	T	0.149218	-0.0280522	0.0105502	-2.65893	0.000114506	-0.423676	2085	0.970809	0.0031193	1.01286	-9.70519e-07	9.79405e-05	-0.00847572	0.00345572	1	FINEMAP	chr6:137920720:A:T	0.00783902	NA
UKBB	Asthma_Combined	chr6:137500000-138500000	3468	6:138190118_TAA_T	chr6	138190118	TAA	T	0.355493	0.0209397	0.00787312	2.65964	0.000112575	-0.431063	3567	0.977424	0.00368701	1.08572	7.11989e-07	7.24816e-05	0.00632456	0.00258296	1	FINEMAP	chr6:138190118:TAA:T	0.00782232	NA
UKBB	Asthma_Combined	chr6:137500000-138500000	3093	rs3866716	chr6	138099740	A	G	0.181522	-0.0257995	0.00973073	-2.65134	0.000110884	-0.437636	3016	0.997608	0.000446572	0.167531	-8.655e-07	8.8863e-05	-0.00780543	0.00320891	1	FINEMAP	chr6:138099740:A:G	0.00801724	NA
UKBB	Asthma_Combined	chr6:137500000-138500000	3453	rs654874	chr6	138185452	C	T	0.356681	0.0208387	0.00787028	2.64777	0.000109211	-0.444242	3567	0.976415	0.00368701	1.08572	6.86701e-07	7.10319e-05	0.00628786	0.00258209	1	FINEMAP	chr6:138185452:C:T	0.00810244	NA
UKBB	Asthma_Combined	chr6:137500000-138500000	3306	6:138146145_CT_C	chr6	138146145	CT	C	0.091216	0.0379686	0.0142035	2.67319	0.000102639	-0.471196	3306	1	0.000102639	-0.471196	1.11811e-06	0.00011839	0.0108936	0.00423088	1	FINEMAP	chr6:138146145:CT:C	0.00751345	NA
UKBB	Asthma_Self	chr6:137500000-138500000	3615	rs9494893	chr6	138223490	G	T	0.0322845	-0.107643	0.0223113	-4.8246	0.102347	2.57441	3615	1	0.841626	4.24288	-0.00330687	0.0100302	-0.0323103	0.0067731	1	FINEMAP	chr6:138223490:G:T	1.40288e-06	NA
UKBB	Asthma_Self	chr6:137500000-138500000	3614	rs9494892	chr6	138223489	G	T	0.0322841	-0.107635	0.0223115	-4.82419	0.102149	2.57348	3615	0.999999	0.841626	4.24288	-0.00330022	0.0100208	-0.0323077	0.00677304	1	FINEMAP	chr6:138223489:G:T	1.40571e-06	NA
UKBB	Asthma_Self	chr6:137500000-138500000	3634	rs57427648	chr6	138228774	G	T	0.0325877	-0.106134	0.0221646	-4.78845	0.0855572	2.48855	3615	0.997069	0.841626	4.24288	-0.0027311	0.00914382	-0.0319213	0.00674129	1	FINEMAP	chr6:138228774:G:T	1.68077e-06	NA
UKBB	Asthma_Self	chr6:137500000-138500000	3662	rs9494895	chr6	138234778	C	T	0.0326012	-0.106101	0.0221661	-4.78663	0.084774	2.48418	3615	0.997025	0.841626	4.24288	-0.00270449	0.00910031	-0.0319024	0.00673915	1	FINEMAP	chr6:138234778:C:T	1.69602e-06	NA
UKBB	Asthma_Self	chr6:137500000-138500000	3632	rs9494894	chr6	138228520	T	C	0.0326041	-0.105996	0.0221557	-4.78414	0.0837309	2.47831	3615	0.997201	0.841626	4.24288	-0.0026697	0.00904416	-0.0318843	0.00673895	1	FINEMAP	chr6:138228520:T:C	1.7172e-06	NA
UKBB	Asthma_Self	chr6:137500000-138500000	3636	rs75424836	chr6	138229183	T	C	0.025071	-0.119685	0.0253436	-4.72249	0.0619009	2.33689	3636	1	0.0619009	2.33689	-0.00221277	0.00882047	-0.035747	0.0076228	1	FINEMAP	chr6:138229183:T:C	2.3297e-06	NA
UKBB	Asthma_Self	chr6:137500000-138500000	3507	rs5029949	chr6	138197506	A	G	0.0324039	-0.103391	0.0221429	-4.66926	0.0480284	2.22032	3615	0.991114	0.841626	4.24288	-0.00149862	0.00683402	-0.0312028	0.00675013	1	FINEMAP	chr6:138197506:A:G	3.02284e-06	NA
UKBB	Asthma_Self	chr6:137500000-138500000	3708	rs58721818	chr6	138243739	C	T	0.0325028	-0.103792	0.0223295	-4.6482	0.0434131	2.17434	3615	0.955625	0.841626	4.24288	-0.00134618	0.00647285	-0.0310086	0.00673082	1	FINEMAP	chr6:138243739:C:T	3.34843e-06	NA
UKBB	Asthma_Self	chr6:137500000-138500000	3707	rs61117627	chr6	138243700	G	A	0.0323616	-0.103485	0.0223747	-4.62509	0.0389466	2.12517	3615	0.953633	0.841626	4.24288	-0.00120405	0.00612703	-0.0309154	0.0067349	1	FINEMAP	chr6:138243700:G:A	3.74436e-06	NA
UKBB	Asthma_Self	chr6:137500000-138500000	3512	6:138199055_AG_A	chr6	138199055	AG	A	0.0323753	-0.102291	0.0221583	-4.61637	0.0374331	2.10727	3615	0.991388	0.841626	4.24288	-0.00115504	0.0060007	-0.030856	0.00674427	1	FINEMAP	chr6:138199055:AG:A	3.90503e-06	NA
UKBB	Asthma_Self	chr6:137500000-138500000	3642	rs7749323	chr6	138230389	G	A	0.0315099	-0.102277	0.0225231	-4.54098	0.0262785	1.94861	3615	0.979739	0.841626	4.24288	-0.000807856	0.00504031	-0.0307421	0.00681962	1	FINEMAP	chr6:138230389:G:A	5.59927e-06	NA
UKBB	Asthma_Self	chr6:137500000-138500000	3628	rs7752903	chr6	138227364	T	G	0.0315143	-0.102239	0.022517	-4.54052	0.0262237	1.94768	3615	0.979774	0.841626	4.24288	-0.000806034	0.00503435	-0.0307369	0.00681918	1	FINEMAP	chr6:138227364:T:G	5.61143e-06	NA
UKBB	Asthma_Self	chr6:137500000-138500000	3697	rs6932056	chr6	138242437	T	C	0.0317682	-0.101823	0.0225856	-4.50832	0.0226232	1.88194	3615	0.973884	0.841626	4.24288	-0.000687751	0.00463473	-0.0304003	0.00679928	1	FINEMAP	chr6:138242437:T:C	6.53445e-06	NA
UKBB	Asthma_Self	chr6:137500000-138500000	3197	rs78377363	chr6	138125881	T	C	0.0208758	-0.12432	0.0276344	-4.49874	0.0215329	1.86	3197	1	0.0215329	1.86	-0.000801745	0.00554164	-0.0372335	0.00834831	1	FINEMAP	chr6:138125881:T:C	6.83572e-06	NA
UKBB	Asthma_Self	chr6:137500000-138500000	3674	rs77000060	chr6	138237989	C	T	0.0315742	-0.100295	0.02255	-4.44767	0.0171398	1.75896	3615	0.978181	0.841626	4.24288	-0.000515472	0.004004	-0.0300745	0.00681122	1	FINEMAP	chr6:138237989:C:T	8.6806e-06	NA
UKBB	Asthma_Self	chr6:137500000-138500000	3639	6:138230038_GT_G	chr6	138230038	GT	G	0.0310723	-0.100821	0.022773	-4.42722	0.015652	1.71887	3615	0.973502	0.841626	4.24288	-0.000472229	0.00384214	-0.0301705	0.00686492	1	FINEMAP	chr6:138230038:GT:G	9.54569e-06	NA
UKBB	Asthma_Self	chr6:137500000-138500000	3640	rs200820567	chr6	138230040	T	A	0.0311017	-0.10067	0.0227712	-4.42094	0.015216	1.70641	3615	0.973382	0.841626	4.24288	-0.000458199	0.00378205	-0.0301129	0.00686048	1	FINEMAP	chr6:138230040:T:A	9.82746e-06	NA
UKBB	Asthma_Self	chr6:137500000-138500000	3404	rs9494883	chr6	138171466	A	G	0.0321151	-0.0977081	0.0223323	-4.37519	0.0124386	1.61765	3615	0.978331	0.841626	4.24288	-0.000364928	0.00333818	-0.0293383	0.00677109	1	FINEMAP	chr6:138171466:A:G	1.21326e-05	NA
UKBB	Asthma_Self	chr6:137500000-138500000	3405	rs80300819	chr6	138171734	C	G	0.0310612	-0.096943	0.0226802	-4.27435	0.0079805	1.42296	3615	0.964721	0.841626	4.24288	-0.00023241	0.00266284	-0.0291222	0.00686784	1	FINEMAP	chr6:138171734:C:G	1.917e-05	NA
UKBB	Asthma_Self	chr6:137500000-138500000	3797	rs17781283	chr6	138262773	G	A	0.033786	-0.0935021	0.0219383	-4.26205	0.00762866	1.40322	3797	1	0.00762866	1.40322	-0.000212496	0.002492	-0.027855	0.00663771	1	FINEMAP	chr6:138262773:G:A	2.02561e-05	NA
UKBB	Asthma_Self	chr6:137500000-138500000	3247	rs569305282	chr6	138135621	A	G	0.031147	-0.0965181	0.0226612	-4.25918	0.00746714	1.39386	3615	0.927305	0.841626	4.24288	-0.000215992	0.00256307	-0.0289257	0.0070225	1	FINEMAP	chr6:138135621:A:G	2.05179e-05	NA
UKBB	Asthma_Self	chr6:137500000-138500000	3311	rs112020444	chr6	138147490	C	T	0.0310613	-0.096181	0.0227398	-4.22963	0.00657501	1.33821	3615	0.948115	0.841626	4.24288	-0.00018906	0.00239413	-0.0287543	0.00709842	1	FINEMAP	chr6:138147490:C:T	2.34073e-05	NA
UKBB	Asthma_Self	chr6:137500000-138500000	1982	rs79689527	chr6	137900027	G	A	0.0295667	-0.10028	0.0237506	-4.22221	0.00641719	1.32759	1982	1	0.00641719	1.32759	-0.000188705	0.00241777	-0.0294061	0.00719437	1	FINEMAP	chr6:137900027:G:A	2.41919e-05	NA
UKBB	Asthma_Self	chr6:137500000-138500000	3237	rs58905141	chr6	138132123	A	G	0.0310935	-0.0941157	0.0225948	-4.16537	0.0050045	1.21899	3615	0.921617	0.841626	4.24288	-0.000141481	0.00205787	-0.0282708	0.00713914	1	FINEMAP	chr6:138132123:A:G	3.10848e-05	NA
UKBB	Asthma_Self	chr6:137500000-138500000	3241	rs10499197	chr6	138132516	T	G	0.0315667	-0.0930714	0.0224173	-4.15177	0.00472824	1.1942	3615	0.913977	0.841626	4.24288	-0.000132289	0.00197961	-0.0279784	0.00705219	1	FINEMAP	chr6:138132516:T:G	3.29918e-05	NA
UKBB	Asthma_Self	chr6:137500000-138500000	3372	rs112975146	chr6	138165690	T	C	0.0308753	-0.0940054	0.0227758	-4.12742	0.00426495	1.14922	3615	0.954185	0.841626	4.24288	-0.000120186	0.00189155	-0.0281799	0.00694275	1	FINEMAP	chr6:138165690:T:C	3.66848e-05	NA
UKBB	Asthma_Self	chr6:137500000-138500000	3388	rs111883038	chr6	138168028	C	A	0.0307472	-0.0940468	0.0228003	-4.12481	0.00421707	1.14429	3615	0.95538	0.841626	4.24288	-0.000118994	0.0018836	-0.0282173	0.00696178	1	FINEMAP	chr6:138168028:C:A	3.71048e-05	NA
UKBB	Asthma_Self	chr6:137500000-138500000	3376	rs112497003	chr6	138166024	G	A	0.0308665	-0.0938194	0.0227771	-4.11902	0.00411807	1.13393	3615	0.954107	0.841626	4.24288	-0.000115819	0.00185547	-0.0281245	0.00694846	1	FINEMAP	chr6:138166024:G:A	3.80482e-05	NA
UKBB	Asthma_Self	chr6:137500000-138500000	3557	rs150696510	chr6	138210809	G	A	0.0424722	-0.0809606	0.0197145	-4.10665	0.00391314	1.11167	3557	1	0.00391314	1.11167	-9.40789e-05	0.00154658	-0.0240418	0.00595837	1	FINEMAP	chr6:138210809:G:A	4.01435e-05	NA
UKBB	Asthma_Self	chr6:137500000-138500000	3253	rs77990078	chr6	138137012	T	C	0.0311161	-0.0929277	0.0226475	-4.10322	0.00386634	1.10643	3615	0.925764	0.841626	4.24288	-0.00010734	0.00178344	-0.0277626	0.00740756	1	FINEMAP	chr6:138137012:T:C	4.07438e-05	NA
UKBB	Asthma_Self	chr6:137500000-138500000	3359	rs111425486	chr6	138160722	A	G	0.0307226	-0.0935612	0.0228056	-4.10255	0.00384519	1.10404	3615	0.954553	0.841626	4.24288	-0.000107943	0.00179043	-0.0280722	0.0069755	1	FINEMAP	chr6:138160722:A:G	4.08615e-05	NA
UKBB	Asthma_Self	chr6:137500000-138500000	3365	rs113496608	chr6	138161666	G	A	0.0307109	-0.0933206	0.0228078	-4.09161	0.00367645	1.08447	3615	0.954683	0.841626	4.24288	-0.000102941	0.00174675	-0.0280001	0.00698495	1	FINEMAP	chr6:138161666:G:A	4.2839e-05	NA
UKBB	Asthma_Self	chr6:137500000-138500000	3390	rs80126770	chr6	138168083	C	T	0.0307141	-0.0932995	0.0228068	-4.09086	0.00366416	1.08301	3615	0.955608	0.841626	4.24288	-0.000102634	0.0017434	-0.0280103	0.00691415	1	FINEMAP	chr6:138168083:C:T	4.2977e-05	NA
UKBB	Asthma_Self	chr6:137500000-138500000	3347	rs80213143	chr6	138157728	G	C	0.0307251	-0.093192	0.0228027	-4.08688	0.00360507	1.07593	3615	0.954306	0.841626	4.24288	-0.0001008	0.00172748	-0.0279606	0.00698533	1	FINEMAP	chr6:138157728:G:C	4.37205e-05	NA
UKBB	Asthma_Self	chr6:137500000-138500000	3291	rs78515370	chr6	138142733	T	C	0.0308932	-0.0929963	0.0227693	-4.08428	0.00358332	1.07329	3615	0.94309	0.841626	4.24288	-9.87866e-05	0.0017187	-0.0275684	0.00818892	1	FINEMAP	chr6:138142733:T:C	4.42128e-05	NA
UKBB	Asthma_Self	chr6:137500000-138500000	3263	rs79411652	chr6	138138945	T	C	0.0311793	-0.0923713	0.0226649	-4.07552	0.00345464	1.05735	3615	0.929389	0.841626	4.24288	-9.49658e-05	0.00167395	-0.0274894	0.0076197	1	FINEMAP	chr6:138138945:T:C	4.59112e-05	NA
UKBB	Asthma_Self	chr6:137500000-138500000	3827	rs117509714	chr6	138269013	T	C	0.0355296	-0.086143	0.0213882	-4.02759	0.00285419	0.97417	3827	1	0.00285419	0.97417	-7.32891e-05	0.00141375	-0.0256777	0.00654254	1	FINEMAP	chr6:138269013:T:C	5.63504e-05	NA
UKBB	Asthma_Self	chr6:137500000-138500000	3219	rs142373084	chr6	138128493	A	C	0.0309043	-0.0901441	0.0227203	-3.96756	0.00222595	0.865929	3615	0.918213	0.841626	4.24288	-5.9556e-05	0.00131655	-0.0267553	0.00802659	1	FINEMAP	chr6:138128493:A:C	7.2613e-05	NA
UKBB	Asthma_Self	chr6:137500000-138500000	3488	rs5029937	chr6	138195151	G	T	0.0339945	-0.0844665	0.0216217	-3.90656	0.00183709	0.782375	3615	0.966266	0.841626	4.24288	-4.70981e-05	0.00113782	-0.0256374	0.00697519	1	FINEMAP	chr6:138195151:G:T	9.36188e-05	NA
UKBB	Asthma_Self	chr6:137500000-138500000	3496	rs2230926	chr6	138196066	T	G	0.0340013	-0.0842894	0.0216076	-3.90091	0.00179635	0.772618	3615	0.966217	0.841626	4.24288	-4.59732e-05	0.00112347	-0.0255925	0.00698824	1	FINEMAP	chr6:138196066:T:G	9.583e-05	NA
UKBB	Asthma_Self	chr6:137500000-138500000	3461	rs5029924	chr6	138187498	C	T	0.0337833	-0.084673	0.0217272	-3.8971	0.00176936	0.766031	3615	0.962882	0.841626	4.24288	-4.54081e-05	0.0011177	-0.0256636	0.00697074	1	FINEMAP	chr6:138187498:C:T	9.73527e-05	NA
UKBB	Asthma_Self	chr6:137500000-138500000	3492	rs5029939	chr6	138195723	C	G	0.0339718	-0.0841687	0.0216168	-3.89367	0.00174441	0.759853	3615	0.96609	0.841626	4.24288	-4.45722e-05	0.0011057	-0.0255515	0.00700829	1	FINEMAP	chr6:138195723:C:G	9.87387e-05	NA
UKBB	Asthma_Self	chr6:137500000-138500000	2639	rs6927172	chr6	138002175	C	G	0.221518	-0.0356601	0.0094273	-3.78264	0.00165632	0.737311	2639	1	0.0109158	1.56027	-1.6777e-05	0.000429832	-0.010129	0.00301965	1	FINEMAP	chr6:138002175:C:G	0.000155173	NA
UKBB	Asthma_Self	chr6:137500000-138500000	1640	rs75629635	chr6	137846894	T	C	0.0441627	-0.0748977	0.0194079	-3.85913	0.00157006	0.714044	1640	1	0.00157006	0.714044	-3.4365e-05	0.000900982	-0.0218878	0.00622167	1	FINEMAP	chr6:137846894:T:C	0.000113789	NA
UKBB	Asthma_Self	chr6:137500000-138500000	2658	rs17264332	chr6	138005515	A	G	0.221464	-0.0354883	0.00942679	-3.76462	0.00154855	0.708045	2639	0.999784	0.0109158	1.56027	-1.55946e-05	0.000413442	-0.0100704	0.00302097	1	FINEMAP	chr6:138005515:A:G	0.000166801	NA
UKBB	Asthma_Self	chr6:137500000-138500000	2646	rs11757201	chr6	138003822	G	C	0.221444	-0.035433	0.00942781	-3.75835	0.00151395	0.698216	2639	0.999777	0.0109158	1.56027	-1.52158e-05	0.000408062	-0.0100504	0.00302141	1	FINEMAP	chr6:138003822:G:C	0.000171038	NA
UKBB	Asthma_Self	chr6:137500000-138500000	2308	rs35741167	chr6	137955463	C	G	0.133882	-0.0434622	0.0115551	-3.7613	0.00124777	0.614123	2308	1	0.00491719	1.2113	-1.55091e-05	0.000458121	-0.0124294	0.0037285	1	FINEMAP	chr6:137955463:C:G	0.000169032	NA
UKBB	Asthma_Self	chr6:137500000-138500000	2663	rs6920220	chr6	138006504	G	A	0.222294	-0.0346565	0.00938066	-3.69446	0.00120769	0.599926	2639	0.994132	0.0109158	1.56027	-1.18695e-05	0.000357113	-0.00982831	0.0030198	1	FINEMAP	chr6:138006504:G:A	0.000220352	NA
UKBB	Asthma_Self	chr6:137500000-138500000	2291	rs72981346	chr6	137953547	G	T	0.133952	-0.04324	0.0115373	-3.74784	0.00119079	0.593799	2308	0.999446	0.00491719	1.2113	-1.4731e-05	0.000445623	-0.0123707	0.00372953	1	FINEMAP	chr6:137953547:G:T	0.000178361	NA
UKBB	Asthma_Self	chr6:137500000-138500000	2335	rs6933404	chr6	137959235	T	C	0.221784	-0.0349368	0.00947377	-3.68774	0.00118619	0.592116	2639	0.987448	0.0109158	1.56027	-1.16419e-05	0.000353485	-0.00981448	0.00302142	1	FINEMAP	chr6:137959235:T:C	0.000226255	NA
UKBB	Asthma_Self	chr6:137500000-138500000	2618	rs35382826	chr6	137999562	GA	G	0.234848	-0.0344201	0.0092503	-3.72097	0.00116451	0.584095	2639	0.957424	0.0109158	1.56027	-1.14299e-05	0.000349964	-0.00981519	0.00299118	1	FINEMAP	chr6:137999562:GA:G	0.000198458	NA
UKBB	Asthma_Self	chr6:137500000-138500000	2281	rs4896286	chr6	137951925	C	G	0.13407	-0.0429633	0.0115253	-3.72774	0.00110749	0.562266	2308	0.998564	0.00491719	1.2113	-1.36069e-05	0.000427099	-0.0122863	0.00373132	1	FINEMAP	chr6:137951925:C:G	0.000193206	NA
UKBB	Asthma_Self	chr6:137500000-138500000	894	rs75261604	chr6	137732402	G	A	0.035809	-0.0776488	0.0210802	-3.68349	0.000871535	0.45811	894	1	0.000871535	0.45811	-2.00127e-05	0.000709445	-0.0229626	0.00711899	1	FINEMAP	chr6:137732402:G:A	0.000230058	NA
UKBB	Eosino	chr6:137500000-138500000	3704	rs6932056	chr6	138242437	T	C	0.031755	-0.049548	0.0067561	-7.33382	0.117267	2.64163	3704	1	0.972573	5.06802	-0.00583396	0.0161826	-0.0497493	0.00695725	1	FINEMAP	chr6:138242437:T:C	2.23689e-13	NA
UKBB	Eosino	chr6:137500000-138500000	3635	rs7752903	chr6	138227364	T	G	0.031502	-0.049334	0.0067354	-7.32458	0.109903	2.60985	3704	0.994295	0.972573	5.06802	-0.00548336	0.0157767	-0.0498926	0.00700407	1	FINEMAP	chr6:138227364:T:G	2.39642e-13	NA
UKBB	Eosino	chr6:137500000-138500000	3649	rs7749323	chr6	138230389	G	A	0.031498	-0.0493	0.0067372	-7.31758	0.10449	2.58528	3704	0.994339	0.972573	5.06802	-0.00520895	0.0154167	-0.0498512	0.00700964	1	FINEMAP	chr6:138230389:G:A	2.52483e-13	NA
UKBB	Eosino	chr6:137500000-138500000	3681	rs77000060	chr6	138237989	C	T	0.031561	-0.049258	0.0067461	-7.3017	0.0928745	2.52851	3704	0.99387	0.972573	5.06802	-0.00461396	0.014576	-0.0496796	0.00698347	1	FINEMAP	chr6:138237989:C:T	2.84154e-13	NA
UKBB	Eosino	chr6:137500000-138500000	3641	rs57427648	chr6	138228774	G	T	0.032581	-0.047513	0.0066283	-7.1682	0.0349163	2.07674	3704	0.977481	0.972573	5.06802	-0.00167446	0.00889523	-0.0479564	0.00682784	1	FINEMAP	chr6:138228774:G:T	7.59886e-13	NA
UKBB	Eosino	chr6:137500000-138500000	3669	rs9494895	chr6	138234778	C	T	0.032594	-0.047508	0.0066287	-7.16702	0.0346191	2.0729	3704	0.977591	0.972573	5.06802	-0.0016596	0.0088554	-0.0479388	0.00682627	1	FINEMAP	chr6:138234778:C:T	7.665e-13	NA
UKBB	Eosino	chr6:137500000-138500000	3646	6:138230038_GT_G	chr6	138230038	GT	G	0.031061	-0.0488	0.0068125	-7.1633	0.0335492	2.05878	3704	0.987787	0.972573	5.06802	-0.0016468	0.008932	-0.0490861	0.00702887	1	FINEMAP	chr6:138230038:GT:G	7.87562e-13	NA
UKBB	Eosino	chr6:137500000-138500000	3621	rs9494892	chr6	138223489	G	T	0.032278	-0.047766	0.0066726	-7.15853	0.0326035	2.04594	3704	0.974013	0.972573	5.06802	-0.00156819	0.00863141	-0.0480987	0.00685611	1	FINEMAP	chr6:138223489:G:T	8.15474e-13	NA
UKBB	Eosino	chr6:137500000-138500000	3622	rs9494893	chr6	138223490	G	T	0.032279	-0.04776	0.0066725	-7.15774	0.0323913	2.04301	3704	0.974012	0.972573	5.06802	-0.00155782	0.00860334	-0.0480939	0.00685577	1	FINEMAP	chr6:138223490:G:T	8.20197e-13	NA
UKBB	Eosino	chr6:137500000-138500000	3639	rs9494894	chr6	138228520	T	C	0.032597	-0.047408	0.0066258	-7.15506	0.0317252	2.03369	3704	0.977386	0.972573	5.06802	-0.00151818	0.00847492	-0.0478541	0.00682544	1	FINEMAP	chr6:138228520:T:C	8.3636e-13	NA
UKBB	Eosino	chr6:137500000-138500000	3647	rs200820567	chr6	138230040	T	A	0.031091	-0.048694	0.0068119	-7.14837	0.0301056	2.0102	3704	0.987658	0.972573	5.06802	-0.00147383	0.00845365	-0.0489553	0.00702243	1	FINEMAP	chr6:138230040:T:A	8.78126e-13	NA
UKBB	Eosino	chr6:137500000-138500000	3408	rs80300819	chr6	138171734	C	G	0.031051	-0.04847	0.0067852	-7.14349	0.02922	1.99684	3704	0.977278	0.972573	5.06802	-0.00143156	0.00833965	-0.0489924	0.0070772	1	FINEMAP	chr6:138171734:C:G	9.09914e-13	NA
UKBB	Eosino	chr6:137500000-138500000	3250	rs569305282	chr6	138135621	A	G	0.031128	-0.048304	0.0067811	-7.12333	0.0253298	1.93305	3704	0.939583	0.972573	5.06802	-0.00123527	0.00774578	-0.0487677	0.00711288	1	FINEMAP	chr6:138135621:A:G	1.05352e-12	NA
UKBB	Eosino	chr6:137500000-138500000	3510	rs5029949	chr6	138197506	A	G	0.032391	-0.047124	0.0066238	-7.11435	0.0237267	1.90395	3704	0.974004	0.972573	5.06802	-0.00113228	0.0073393	-0.0477215	0.00685078	1	FINEMAP	chr6:138197506:A:G	1.12445e-12	NA
UKBB	Eosino	chr6:137500000-138500000	3804	rs17781283	chr6	138262773	G	A	0.033766	-0.046705	0.0065638	-7.11554	0.0235648	1.9009	3804	1	0.0235648	1.9009	-0.00110025	0.00715821	-0.0466903	0.00676872	1	FINEMAP	chr6:138262773:G:A	1.11473e-12	NA
UKBB	Eosino	chr6:137500000-138500000	3240	rs58905141	chr6	138132123	A	G	0.031075	-0.047984	0.0067626	-7.0955	0.0207831	1.84511	3704	0.933886	0.972573	5.06802	-0.00100983	0.00700706	-0.0485891	0.00711454	1	FINEMAP	chr6:138132123:A:G	1.28889e-12	NA
UKBB	Eosino	chr6:137500000-138500000	3314	rs112020444	chr6	138147490	C	T	0.031047	-0.048277	0.0068055	-7.09382	0.0204876	1.83876	3704	0.960719	0.972573	5.06802	-0.000997091	0.00696923	-0.0486681	0.00711737	1	FINEMAP	chr6:138147490:C:T	1.30459e-12	NA
UKBB	Eosino	chr6:137500000-138500000	3515	6:138199055_AG_A	chr6	138199055	AG	A	0.032364	-0.046965	0.0066288	-7.08499	0.0192416	1.81096	3704	0.974264	0.972573	5.06802	-0.000914671	0.00659901	-0.0475362	0.00685262	1	FINEMAP	chr6:138199055:AG:A	1.39052e-12	NA
UKBB	Eosino	chr6:137500000-138500000	3222	rs142373084	chr6	138128493	A	C	0.030884	-0.048049	0.0068018	-7.06416	0.01659	1.74539	3704	0.930457	0.972573	5.06802	-0.000804584	0.00626241	-0.0484982	0.00713385	1	FINEMAP	chr6:138128493:A:C	1.61591e-12	NA
UKBB	Eosino	chr6:137500000-138500000	3294	rs78515370	chr6	138142733	T	C	0.030883	-0.048077	0.0068139	-7.05572	0.015629	1.71905	3704	0.955492	0.972573	5.06802	-0.000758234	0.00608345	-0.0485146	0.0071448	1	FINEMAP	chr6:138142733:T:C	1.71704e-12	NA
UKBB	Eosino	chr6:137500000-138500000	3368	rs113496608	chr6	138161666	G	A	0.030703	-0.048037	0.0068246	-7.0388	0.0138327	1.66524	3704	0.967391	0.972573	5.06802	-0.000671251	0.00572922	-0.0485265	0.00711957	1	FINEMAP	chr6:138161666:G:A	1.93901e-12	NA
UKBB	Eosino	chr6:137500000-138500000	3715	rs58721818	chr6	138243739	C	T	0.032492	-0.04699	0.006678	-7.03654	0.0134787	1.65382	3704	0.977635	0.972573	5.06802	-0.000634896	0.00548932	-0.0471037	0.00683542	1	FINEMAP	chr6:138243739:C:T	1.97075e-12	NA
UKBB	Eosino	chr6:137500000-138500000	3391	rs111883038	chr6	138168028	C	A	0.030739	-0.047993	0.006822	-7.03503	0.0134633	1.65332	3704	0.968001	0.972573	5.06802	-0.000652557	0.00564661	-0.0484694	0.00711198	1	FINEMAP	chr6:138168028:C:A	1.99213e-12	NA
UKBB	Eosino	chr6:137500000-138500000	3375	rs112975146	chr6	138165690	T	C	0.030867	-0.047896	0.0068149	-7.02813	0.0128409	1.63249	3704	0.966781	0.972573	5.06802	-0.000620454	0.00549914	-0.0483186	0.00709291	1	FINEMAP	chr6:138165690:T:C	2.09321e-12	NA
UKBB	Eosino	chr6:137500000-138500000	3362	rs111425486	chr6	138160722	A	G	0.030715	-0.047959	0.0068239	-7.02809	0.0128288	1.63207	3704	0.967259	0.972573	5.06802	-0.000621409	0.00551031	-0.0484386	0.00711497	1	FINEMAP	chr6:138160722:A:G	2.09376e-12	NA
UKBB	Eosino	chr6:137500000-138500000	3393	rs80126770	chr6	138168083	C	T	0.030706	-0.047894	0.0068244	-7.01805	0.0119406	1.60052	3704	0.968333	0.972573	5.06802	-0.000577596	0.00531128	-0.0483726	0.007109	1	FINEMAP	chr6:138168083:C:T	2.24981e-12	NA
UKBB	Eosino	chr6:137500000-138500000	3350	rs80213143	chr6	138157728	G	C	0.030717	-0.047833	0.006823	-7.01055	0.0113304	1.57747	3704	0.967015	0.972573	5.06802	-0.000547379	0.0051689	-0.0483107	0.00711046	1	FINEMAP	chr6:138157728:G:C	2.37379e-12	NA
UKBB	Eosino	chr6:137500000-138500000	3256	rs77990078	chr6	138137012	T	C	0.0311	-0.047504	0.0067787	-7.00783	0.0111524	1.57052	3704	0.937901	0.972573	5.06802	-0.000534523	0.00508976	-0.0479289	0.00716301	1	FINEMAP	chr6:138137012:T:C	2.42037e-12	NA
UKBB	Eosino	chr6:137500000-138500000	3379	rs112497003	chr6	138166024	G	A	0.030858	-0.0476	0.0068154	-6.98418	0.00941301	1.49612	3704	0.966813	0.972573	5.06802	-0.000451897	0.00468639	-0.0480077	0.00708115	1	FINEMAP	chr6:138166024:G:A	2.86519e-12	NA
UKBB	T2D	chr6:137500000-138500000	2655	rs606539	chr6	138005300	C	T	0.389514	0.101065	0.0239666	4.21691	0.079034	2.45102	2655	1	0.713527	3.91377	0.00080583	0.00283425	0.010196	0.0024284	1	FINEMAP	chr6:138005300:C:T	2.47673e-05	NA
UKBB	T2D	chr6:137500000-138500000	2636	rs542829	chr6	138001902	A	T	0.386886	0.100942	0.0239767	4.21	0.0767638	2.43729	2655	0.996475	0.713527	3.91377	0.000782356	0.00279558	0.0101917	0.00243131	1	FINEMAP	chr6:138001902:A:T	2.55366e-05	NA
UKBB	T2D	chr6:137500000-138500000	2656	rs606103	chr6	138005411	C	A	0.386645	0.100644	0.0239894	4.19535	0.0721818	2.40841	2655	0.996653	0.713527	3.91377	0.000733161	0.00270851	0.0101572	0.00243138	1	FINEMAP	chr6:138005411:C:A	2.72447e-05	NA
UKBB	T2D	chr6:137500000-138500000	2687	rs602414	chr6	138011665	G	T	0.390969	0.100691	0.0240265	4.19083	0.0707774	2.39922	2655	0.998822	0.713527	3.91377	0.000716682	0.00267585	0.0101259	0.00242664	1	FINEMAP	chr6:138011665:G:T	2.77935e-05	NA
UKBB	T2D	chr6:137500000-138500000	2673	rs655112	chr6	138008932	G	C	0.38648	0.100622	0.0240107	4.19071	0.0707215	2.39885	2655	0.996315	0.713527	3.91377	0.000717586	0.00268035	0.0101466	0.00243153	1	FINEMAP	chr6:138008932:G:C	2.78077e-05	NA
UKBB	T2D	chr6:137500000-138500000	2674	rs661675	chr6	138009026	C	G	0.386458	0.100626	0.0240124	4.19058	0.0706698	2.39851	2655	0.996304	0.713527	3.91377	0.000717047	0.00267939	0.0101464	0.00243155	1	FINEMAP	chr6:138009026:C:G	2.78236e-05	NA
UKBB	T2D	chr6:137500000-138500000	2667	rs636393	chr6	138007530	G	T	0.386647	0.100272	0.0239911	4.17955	0.0670449	2.37395	2655	0.996585	0.713527	3.91377	0.000678402	0.00260779	0.0101186	0.0024312	1	FINEMAP	chr6:138007530:G:T	2.92087e-05	NA
UKBB	T2D	chr6:137500000-138500000	2700	rs694069	chr6	138013551	A	G	0.384947	0.0986699	0.0240956	4.09493	0.0465052	2.20563	2655	0.994673	0.713527	3.91377	0.000461342	0.00215379	0.00992022	0.00243196	1	FINEMAP	chr6:138013551:A:G	4.22288e-05	NA
UKBB	T2D	chr6:137500000-138500000	2701	rs508214	chr6	138013665	A	G	0.384905	0.0986738	0.0240978	4.09472	0.0464628	2.20521	2655	0.994635	0.713527	3.91377	0.000460906	0.00215279	0.0099199	0.00243201	1	FINEMAP	chr6:138013665:A:G	4.22675e-05	NA
UKBB	T2D	chr6:137500000-138500000	2696	rs601705	chr6	138012970	A	G	0.391053	0.0982397	0.0240438	4.08586	0.0447648	2.18827	2655	0.998791	0.713527	3.91377	0.000441822	0.00210446	0.00986987	0.00242503	1	FINEMAP	chr6:138012970:A:G	4.39131e-05	NA
UKBB	T2D	chr6:137500000-138500000	2617	rs9376293	chr6	137999286	C	T	0.400044	0.0972773	0.0238373	4.08089	0.0439644	2.18007	2655	0.964276	0.713527	3.91377	0.000431794	0.00207635	0.00982146	0.00241691	1	FINEMAP	chr6:137999286:C:T	4.48644e-05	NA
UKBB	T2D	chr6:137500000-138500000	2645	rs12665429	chr6	138003605	T	C	0.36761	-0.0954148	0.0242182	-3.9398	0.0246372	1.91987	2655	-0.956897	0.713527	3.91377	-0.000237196	0.00154116	-0.00962755	0.00244954	1	FINEMAP	chr6:138003605:T:C	8.15505e-05	NA
UKBB	T2D	chr6:137500000-138500000	2626	rs617328	chr6	138000398	A	G	0.29097	0.0944857	0.025679	3.67949	0.00906531	1.47878	2626	1	0.107395	2.59777	8.64422e-05	0.000937269	0.00953549	0.00260837	1	FINEMAP	chr6:138000398:A:G	0.000233698	NA
UKBB	T2D	chr6:137500000-138500000	2646	rs11757201	chr6	138003822	G	C	0.221387	0.100463	0.0280987	3.57536	0.00632998	1.32161	2646	1	0.0353511	2.08148	6.4266e-05	0.000837094	0.0101526	0.00287678	1	FINEMAP	chr6:138003822:G:C	0.000349745	NA
UKBB	T2D	chr6:137500000-138500000	2640	rs10499194	chr6	138002637	C	T	0.270321	-0.0939217	0.0262586	-3.5768	0.0062377	1.31519	2626	-0.945469	0.107395	2.59777	-5.91234e-05	0.000775509	-0.0094784	0.0026714	1	FINEMAP	chr6:138002637:C:T	0.000347829	NA
UKBB	T2D	chr6:137500000-138500000	2658	rs17264332	chr6	138005515	A	G	0.221407	0.100297	0.028096	3.5698	0.0062033	1.31277	2646	0.999922	0.0353511	2.08148	6.28767e-05	0.000827466	0.010136	0.00287673	1	FINEMAP	chr6:138005515:A:G	0.000357259	NA
UKBB	T2D	chr6:137500000-138500000	2639	rs6927172	chr6	138002175	C	G	0.221463	0.100137	0.0280971	3.56396	0.00607482	1.30363	2646	0.999772	0.0353511	2.08148	6.14658e-05	0.000817561	0.0101181	0.00287652	1	FINEMAP	chr6:138002175:C:G	0.000365299	NA
UKBB	T2D	chr6:137500000-138500000	2689	6:138011723_AT_A	chr6	138011723	AT	A	0.266725	-0.094568	0.0266222	-3.55222	0.00570489	1.27618	2626	-0.942581	0.107395	2.59777	-5.39242e-05	0.000740192	-0.00945227	0.00268367	1	FINEMAP	chr6:138011723:AT:A	0.00038199	NA
UKBB	T2D	chr6:137500000-138500000	2672	rs66499821	chr6	138008679	T	C	0.27026	-0.0924587	0.0262828	-3.51784	0.00504452	1.22246	2626	-0.946312	0.107395	2.59777	-4.7018e-05	0.000687093	-0.00932059	0.00267409	1	FINEMAP	chr6:138008679:T:C	0.000435074	NA
UKBB	T2D	chr6:137500000-138500000	2657	rs13205649	chr6	138005428	C	G	0.270214	-0.09227	0.0262635	-3.51324	0.00496247	1.2153	2626	-0.94654	0.107395	2.59777	-4.6194e-05	0.000680711	-0.00930868	0.00267449	1	FINEMAP	chr6:138005428:C:G	0.000442676	NA
UKBB	T2D	chr6:137500000-138500000	2649	rs80351603	chr6	138004568	G	A	0.270085	-0.0920869	0.0262704	-3.50535	0.00482598	1.20313	2626	-0.946509	0.107395	2.59777	-4.48279e-05	0.000670025	-0.00928887	0.00267535	1	FINEMAP	chr6:138004568:G:A	0.00045601	NA
UKBB	T2D	chr6:137500000-138500000	2663	rs6920220	chr6	138006504	G	A	0.222222	0.0976691	0.0279622	3.4929	0.00471102	1.19261	2646	0.994289	0.0353511	2.08148	4.66187e-05	0.000705709	0.00989568	0.00287258	1	FINEMAP	chr6:138006504:G:A	0.00047781	NA
UKBB	T2D	chr6:137500000-138500000	2678	rs34654849	chr6	138009900	C	T	0.269837	-0.0919432	0.0263145	-3.49401	0.00463622	1.18563	2626	-0.946424	0.107395	2.59777	-4.29371e-05	0.000655001	-0.00926122	0.00267678	1	FINEMAP	chr6:138009900:C:T	0.000475818	NA
UKBB	T2D	chr6:137500000-138500000	2471	rs73558137	chr6	137975119	G	C	0.283931	-0.0898197	0.0258497	-3.47469	0.0043444	1.15727	2626	-0.915715	0.107395	2.59777	-3.93867e-05	0.000620998	-0.00906609	0.00263247	1	FINEMAP	chr6:137975119:G:C	0.000511444	NA
UKBB	T2D	chr6:137500000-138500000	2435	rs35858108	chr6	137970958	C	T	0.283966	-0.089545	0.0258507	-3.46393	0.00418478	1.14094	2626	-0.915584	0.107395	2.59777	-3.78191e-05	0.000607752	-0.00903729	0.00263297	1	FINEMAP	chr6:137970958:C:T	0.000532346	NA
UKBB	T2D	chr6:137500000-138500000	2483	rs68161003	chr6	137977053	A	G	0.28417	-0.0894967	0.0258417	-3.46327	0.0041752	1.13994	2626	-0.915174	0.107395	2.59777	-3.77169e-05	0.000606819	-0.00903356	0.00263246	1	FINEMAP	chr6:137977053:A:G	0.000533659	NA
UKBB	T2D	chr6:137500000-138500000	2469	rs66469519	chr6	137974836	T	G	0.27097	-0.0903957	0.0262392	-3.44506	0.00390733	1.11103	2626	-0.947694	0.107395	2.59777	-3.56272e-05	0.000592921	-0.00911804	0.0026757	1	FINEMAP	chr6:137974836:T:G	0.000570926	NA
UKBB	T2D	chr6:137500000-138500000	2442	rs13199053	chr6	137971858	T	C	0.271008	-0.0902375	0.0262389	-3.43907	0.00382614	1.10187	2626	-0.947522	0.107395	2.59777	-3.48237e-05	0.000585778	-0.00910154	0.00267601	1	FINEMAP	chr6:137971858:T:C	0.000583709	NA
UKBB	T2D	chr6:137500000-138500000	2373	rs151268394	chr6	137963367	C	CTCCA	0.282307	-0.0884788	0.0259303	-3.41218	0.00349997	1.06303	2626	-0.905871	0.107395	2.59777	-3.1206e-05	0.000549238	-0.00891608	0.00264041	1	FINEMAP	chr6:137963367:C:CTCCA	0.00064446	NA
UKBB	T2D	chr6:137500000-138500000	2506	rs759111360	chr6	137980240	AAGG	A	0.280302	-0.0885255	0.0259732	-3.40834	0.00345419	1.0573	2626	-0.908904	0.107395	2.59777	-3.08291e-05	0.000546258	-0.00892512	0.00264661	1	FINEMAP	chr6:137980240:AAGG:A	0.000653594	NA
UKBB	T2D	chr6:137500000-138500000	2515	rs67355614	chr6	137982660	C	T	0.280803	-0.0879063	0.0259358	-3.38938	0.00323641	1.02892	2626	-0.90905	0.107395	2.59777	-2.87058e-05	0.00052579	-0.00886965	0.00264652	1	FINEMAP	chr6:137982660:C:T	0.000700507	NA
UKBB	T2D	chr6:137500000-138500000	2604	rs4896295	chr6	137997332	G	C	0.270456	-0.0888932	0.0262536	-3.38594	0.00318767	1.02231	2626	-0.949454	0.107395	2.59777	-2.85737e-05	0.000527494	-0.00896381	0.00268248	1	FINEMAP	chr6:137997332:G:C	0.00070934	NA
UKBB	T2D	chr6:137500000-138500000	2615	rs34996815	chr6	137999160	T	G	0.270699	-0.088542	0.0262443	-3.37376	0.00305781	1.00419	2626	-0.949765	0.107395	2.59777	-2.72994e-05	0.000514758	-0.00892774	0.00268226	1	FINEMAP	chr6:137999160:T:G	0.000741487	NA
UKBB	T2D	chr6:137500000-138500000	4748	6:138428244_CG_C	chr6	138428244	CG	C	0.00181084	1.01309	0.313544	3.23109	0.00305337	1.00355	4748	1	0.00305337	1.00355	0.000275267	0.00520475	0.0901517	0.0277391	1	FINEMAP	chr6:138428244:CG:C	0.00123318	NA
UKBB	T2D	chr6:137500000-138500000	2618	rs35382826	chr6	137999562	GA	G	0.234811	0.0927086	0.0275739	3.36219	0.00299762	0.995527	2646	0.957577	0.0353511	2.08148	2.79846e-05	0.000533152	0.00933558	0.00281664	1	FINEMAP	chr6:137999562:GA:G	0.000773278	NA
UKBB	T2D	chr6:137500000-138500000	2508	rs67178054	chr6	137980874	C	T	0.267793	-0.0884117	0.0263348	-3.35722	0.00289086	0.979731	2626	-0.94118	0.107395	2.59777	-2.57685e-05	0.000499984	-0.00891377	0.00269222	1	FINEMAP	chr6:137980874:C:T	0.000787306	NA
UKBB	T2D	chr6:137500000-138500000	2420	rs2056223	chr6	137968637	G	C	0.267856	-0.0880282	0.026322	-3.34428	0.0027678	0.960785	2626	-0.939956	0.107395	2.59777	-2.45724e-05	0.000487467	-0.00887793	0.0026932	1	FINEMAP	chr6:137968637:G:C	0.000824957	NA
UKBB	T2D	chr6:137500000-138500000	2355	rs17066662	chr6	137961013	C	T	0.266944	-0.0880586	0.0263547	-3.34129	0.0027399	0.956371	2626	-0.936317	0.107395	2.59777	-2.43289e-05	0.000485129	-0.0088795	0.00269594	1	FINEMAP	chr6:137961013:C:T	0.000833912	NA
UKBB	T2D	chr6:137500000-138500000	2370	rs12524433	chr6	137963053	A	T	0.268193	-0.087772	0.026304	-3.33683	0.00269915	0.949847	2626	-0.939172	0.107395	2.59777	-2.38987e-05	0.000480212	-0.00885414	0.00269284	1	FINEMAP	chr6:137963053:A:T	0.000847395	NA
UKBB	T2D	chr6:137500000-138500000	2419	rs2056224	chr6	137968599	C	T	0.267801	-0.087719	0.0263223	-3.3325	0.00266012	0.943505	2626	-0.939895	0.107395	2.59777	-2.35326e-05	0.000476384	-0.00884644	0.00269466	1	FINEMAP	chr6:137968599:C:T	0.000860702	NA
UKBB	T2D	chr6:137500000-138500000	2395	rs13207033	chr6	137965418	G	A	0.268071	-0.0875872	0.0263067	-3.32946	0.00263347	0.93912	2626	-0.939092	0.107395	2.59777	-2.32677e-05	0.000473446	-0.00883539	0.00269402	1	FINEMAP	chr6:137965418:G:A	0.000870134	NA
UKBB	T2D	chr6:137500000-138500000	2410	rs12527282	chr6	137967252	C	T	0.268131	-0.0875002	0.0263018	-3.32678	0.00260969	0.93517	2626	-0.939115	0.107395	2.59777	-2.30369e-05	0.000470923	-0.00882744	0.00269414	1	FINEMAP	chr6:137967252:C:T	0.000878569	NA
UKBB	T2D	chr6:137500000-138500000	2406	rs34810205	chr6	137966860	C	T	0.268129	-0.0874946	0.0263017	-3.32658	0.00260796	0.934881	2626	-0.939119	0.107395	2.59777	-2.30202e-05	0.000470742	-0.00882692	0.00269417	1	FINEMAP	chr6:137966860:C:T	0.000879201	NA
UKBB	T2D	chr6:137500000-138500000	2390	rs35706049	chr6	137964953	G	T	0.268124	-0.0874893	0.0263018	-3.32636	0.00260611	0.934572	2626	-0.939117	0.107395	2.59777	-2.30025e-05	0.00047055	-0.00882639	0.00269421	1	FINEMAP	chr6:137964953:G:T	0.000879877	NA
UKBB	T2D	chr6:137500000-138500000	2409	rs13192841	chr6	137967214	G	A	0.268124	-0.0874852	0.0263016	-3.32623	0.00260498	0.934383	2626	-0.939079	0.107395	2.59777	-2.29916e-05	0.000470431	-0.00882603	0.00269422	1	FINEMAP	chr6:137967214:G:A	0.000880289	NA
UKBB	T2D	chr6:137500000-138500000	2399	rs4896289	chr6	137965887	C	G	0.268123	-0.087481	0.0263019	-3.32603	0.00260328	0.934098	2626	-0.939118	0.107395	2.59777	-2.29752e-05	0.000470252	-0.0088255	0.00269425	1	FINEMAP	chr6:137965887:C:G	0.000880913	NA
UKBB	T2D	chr6:137500000-138500000	2457	rs928722	chr6	137973832	C	T	0.222647	0.0927273	0.0280329	3.3078	0.00246771	0.910813	2646	0.986777	0.0353511	2.08148	2.30412e-05	0.000484617	0.0093371	0.00286435	1	FINEMAP	chr6:137973832:C:T	0.000940311	NA
UKBB	T2D	chr6:137500000-138500000	2450	rs2327832	chr6	137973068	A	G	0.2226	0.0923324	0.0280411	3.29275	0.00237167	0.893532	2646	0.988387	0.0353511	2.08148	2.20847e-05	0.00047405	0.00931188	0.00287189	1	FINEMAP	chr6:137973068:A:G	0.000992118	NA
UKBB	T2D	chr6:137500000-138500000	2388	rs62432712	chr6	137964697	A	G	0.222716	0.0918748	0.0281135	3.268	0.00218417	0.857682	2646	0.988016	0.0353511	2.08148	2.01788e-05	0.000451685	0.00923867	0.00287079	1	FINEMAP	chr6:137964697:A:G	0.00108312	NA
UKBB	T2D	chr6:137500000-138500000	295	rs151150463	chr6	137599861	C	G	0.0105201	-0.40081	0.126852	-3.15967	0.0020653	0.833328	295	1	0.0020653	0.833328	-7.47306e-05	0.00172476	-0.0361838	0.0115673	1	FINEMAP	chr6:137599861:C:G	0.0015795	NA
UKBB	T2D	chr6:137500000-138500000	2335	rs6933404	chr6	137959235	T	C	0.221744	0.0915313	0.0282262	3.24278	0.00201081	0.821692	2646	0.987492	0.0353511	2.08148	1.84587e-05	0.000430975	0.00917973	0.0028762	1	FINEMAP	chr6:137959235:T:C	0.0011837	NA
UKBB	T2D	chr6:137500000-138500000	3797	rs17781283	chr6	138262773	G	A	0.0337195	0.205268	0.0653322	3.14191	0.00172328	0.754551	3797	1	0.00172328	0.754551	3.48187e-05	0.000881395	0.0202049	0.00657771	1	FINEMAP	chr6:138262773:G:A	0.00167849	NA
UKBB	T2D	chr6:137500000-138500000	589	rs9373185	chr6	137672197	C	A	0.0620804	0.16069	0.0521142	3.08342	0.00150642	0.696047	589	1	0.00150642	0.696047	2.23571e-05	0.000606249	0.0148412	0.00490423	1	FINEMAP	chr6:137672197:C:A	0.00204636	NA
UKBB	T2D	chr6:137500000-138500000	4889	rs539378999	chr6	138449542	G	A	0.00121734	-1.13366	0.378068	-2.99856	0.00139855	0.663731	4889	1	0.00139855	0.663731	-0.000141923	0.00399757	-0.101479	0.0338079	1	FINEMAP	chr6:138449542:G:A	0.00271258	NA
UKBB	T2D	chr6:137500000-138500000	4703	rs142251669	chr6	138419386	G	A	0.00127665	-1.03862	0.358082	-2.90051	0.0010716	0.547943	4703	1	0.00140547	0.665877	-0.00010302	0.00332593	-0.096137	0.0330196	1	FINEMAP	chr6:138419386:G:A	0.00372557	NA
UKBB	T2D	chr6:137500000-138500000	2163	rs138228669	chr6	137929300	T	C	0.00437016	-0.531682	0.186253	-2.85462	0.000986259	0.511865	2163	1	0.000986259	0.511865	-5.08689e-05	0.00171373	-0.0515776	0.0178926	1	FINEMAP	chr6:137929300:T:C	0.0043088	NA
UKBB	T2D	chr6:137500000-138500000	4918	rs139886970	chr6	138453107	C	T	0.00408255	0.548935	0.195617	2.80617	0.00083794	0.441023	4918	1	0.00125196	0.615582	4.38031e-05	0.00160454	0.0522747	0.0184967	1	FINEMAP	chr6:138453107:C:T	0.00501339	NA
UKBB	T2D	chr6:137500000-138500000	561	rs140598293	chr6	137666029	A	G	0.0057605	0.477963	0.166558	2.86965	0.000822813	0.433104	561	1	0.000822813	0.433104	3.62435e-05	0.00134013	0.0440483	0.0156215	1	FINEMAP	chr6:137666029:A:G	0.00410928	NA
UKBB	T2D	chr6:137500000-138500000	1811	rs76306715	chr6	137874157	C	T	0.00514088	0.467881	0.167548	2.79252	0.000667016	0.341872	1811	1	0.000667016	0.341872	3.02703e-05	0.00124713	0.0453817	0.016542	1	FINEMAP	chr6:137874157:C:T	0.00522994	NA
UKBB	T2D	chr6:137500000-138500000	251	rs12175607	chr6	137585955	C	T	0.188891	0.0818008	0.0298043	2.7446	0.000666159	0.341314	251	1	0.00378161	1.09677	5.50558e-06	0.000226968	0.00826466	0.00301186	1	FINEMAP	chr6:137585955:C:T	0.00605852	NA
UKBB	T2D	chr6:137500000-138500000	245	rs6570142	chr6	137584800	A	G	0.188883	0.0817373	0.0298048	2.74242	0.000661425	0.338214	251	0.999941	0.00378161	1.09677	5.46209e-06	0.000226001	0.00825806	0.00301191	1	FINEMAP	chr6:137584800:A:G	0.00609882	NA
UKBB	T2D	chr6:137500000-138500000	253	rs12176587	chr6	137586045	T	C	0.1889	0.0817281	0.0298028	2.7423	0.000661186	0.338057	251	0.999947	0.00378161	1.09677	5.45967e-06	0.000225943	0.00825738	0.00301181	1	FINEMAP	chr6:137586045:T:C	0.00610113	NA
UKBB	T2D	chr6:137500000-138500000	3789	rs143730145	chr6	138261193	T	A	0.00131814	-0.956772	0.353427	-2.70713	0.000647644	0.329064	3789	1	0.000647644	0.329064	-5.75765e-05	0.00240838	-0.0889015	0.0325207	1	FINEMAP	chr6:138261193:T:A	0.00678682	NA
UKBB	T2D	chr6:137500000-138500000	3243	rs113097728	chr6	138133201	A	C	0.00559647	0.478459	0.171647	2.78746	0.000633091	0.319187	3243	1	0.000633091	0.319187	2.73981e-05	0.00115951	0.0432767	0.0158738	1	FINEMAP	chr6:138133201:A:C	0.00531232	NA
UKBB	T2D	chr6:137500000-138500000	2685	rs12525643	chr6	138011151	A	G	0.280444	-0.0745873	0.0260537	-2.86283	0.000620563	0.310502	2626	-0.920798	0.107395	2.59777	-4.61012e-06	0.000197418	-0.00742893	0.00276574	1	FINEMAP	chr6:138011151:A:G	0.00419876	NA
UKBB	T2D	chr6:137500000-138500000	267	rs6570143	chr6	137589217	A	G	0.188939	0.0806776	0.0298017	2.70715	0.000601736	0.297113	251	0.999628	0.00378161	1.09677	4.90503e-06	0.000213112	0.00815146	0.00301157	1	FINEMAP	chr6:137589217:A:G	0.00678641	NA
UKBB	T2D	chr6:137500000-138500000	3975	rs78264649	chr6	138298470	G	A	0.00476135	0.495063	0.183381	2.69964	0.000601039	0.29661	3975	1	0.000601039	0.29661	2.78755e-05	0.00121178	0.0463789	0.0171293	1	FINEMAP	chr6:138298470:G:A	0.00694142	NA
UKBB	T2D	chr6:137500000-138500000	261	rs9484008	chr6	137588673	G	T	0.188925	0.0806164	0.0298005	2.7052	0.000598587	0.294833	251	0.999653	0.00378161	1.09677	4.876e-06	0.000212426	0.00814585	0.00301165	1	FINEMAP	chr6:137588673:G:T	0.00682627	NA
UKBB	T2D	chr6:137500000-138500000	266	rs9494704	chr6	137589000	T	C	0.188958	0.0805005	0.0297983	2.70151	0.000592519	0.290406	251	0.999686	0.00378161	1.09677	4.81952e-06	0.000211073	0.00813395	0.00301145	1	FINEMAP	chr6:137589000:T:C	0.00690247	NA
UKBB	T2D	chr6:137500000-138500000	2702	rs576508028	chr6	138013774	A	C	0.0025513	-0.666834	0.242137	-2.75395	0.000565397	0.270045	2702	1	0.000958193	0.499315	-3.57094e-05	0.00160195	-0.0631582	0.0234973	1	FINEMAP	chr6:138013774:A:C	0.00588802	NA
UKBB	T2D	chr6:137500000-138500000	824	rs576735767	chr6	137720478	C	T	0.00128534	0.989626	0.364749	2.71317	0.000555775	0.262586	824	1	0.000555775	0.262586	4.90396e-05	0.00221989	0.0882365	0.0329456	1	FINEMAP	chr6:137720478:C:T	0.00666429	NA
UKBB	T2D	chr6:137500000-138500000	3383	rs72980759	chr6	138166718	C	T	0.00219228	0.680357	0.253306	2.68591	0.000517524	0.231602	3383	1	0.00073224	0.382418	3.46272e-05	0.0016265	0.0669094	0.0252451	1	FINEMAP	chr6:138166718:C:T	0.00723327	NA
UKBB	T2D	chr6:137500000-138500000	344	rs11154919	chr6	137616514	C	T	0.0930083	0.119131	0.0443186	2.68806	0.000508443	0.223909	344	1	0.000508443	0.223909	5.46844e-06	0.000259226	0.0107553	0.00406791	1	FINEMAP	chr6:137616514:C:T	0.00718688	NA
UKBB	T2D	chr6:137500000-138500000	3956	rs59380231	chr6	138293497	C	A	0.350395	-0.0659794	0.0245525	-2.68728	0.000441517	0.162585	3956	1	0.00273844	0.956141	-2.87019e-06	0.000146351	-0.00650075	0.00250407	1	FINEMAP	chr6:138293497:C:A	0.00720369	NA
UKBB	T2D	chr6:137500000-138500000	3263	rs79411652	chr6	138138945	T	C	0.0311513	0.179602	0.0672164	2.672	0.000440909	0.161986	3263	1	0.0102603	1.53308	7.83505e-06	0.000399721	0.0177702	0.00683658	1	FINEMAP	chr6:138138945:T:C	0.00754014	NA
UKBB	T2D	chr6:137500000-138500000	32	rs9373182	chr6	137505342	C	T	0.165249	-0.0820663	0.0315228	-2.6034	0.000433107	0.15423	32	1	0.00212464	0.845655	-3.55318e-06	0.000183046	-0.00820393	0.00317586	1	FINEMAP	chr6:137505342:C:T	0.00923055	NA
UKBB	T2D	chr6:137500000-138500000	3405	rs80300819	chr6	138171734	C	G	0.0309986	0.178997	0.0672602	2.66126	0.000427088	0.148149	3263	0.967876	0.0102603	1.53308	7.57435e-06	0.000392857	0.0177349	0.00685413	1	FINEMAP	chr6:138171734:C:G	0.00778484	NA
UKBB	T2D	chr6:137500000-138500000	3939	rs778853264	chr6	138289741	GA	G	0.169856	-0.0837192	0.0310778	-2.69386	0.000423593	0.144579	3939	1	0.000423593	0.144579	-3.50927e-06	0.000182681	-0.00828453	0.00319047	1	FINEMAP	chr6:138289741:GA:G	0.00706301	NA
UKBB	T2D	chr6:137500000-138500000	2117	rs183506865	chr6	137921821	G	A	0.0122718	0.298731	0.11285	2.64715	0.000412803	0.133369	2117	1	0.000412803	0.133369	1.14612e-05	0.000605043	0.0277642	0.0107831	1	FINEMAP	chr6:137921821:G:A	0.00811731	NA
UKBB	T2D	chr6:137500000-138500000	123	rs112481008	chr6	137538512	A	T	0.0139345	0.271731	0.106595	2.54919	0.00040599	0.126137	123	1	0.00040599	0.126137	1.04492e-05	0.000556685	0.0257376	0.010058	1	FINEMAP	chr6:137538512:A:T	0.0107973	NA
UKBB	T2D	chr6:137500000-138500000	2899	rs185508825	chr6	138050926	G	A	0.0110123	0.299884	0.113548	2.64103	0.000402689	0.122591	2899	1	0.000755283	0.395884	1.17631e-05	0.000628991	0.0292113	0.0113804	1	FINEMAP	chr6:138050926:G:A	0.00826537	NA
UKBB	T2D	chr6:137500000-138500000	4733	rs55849258	chr6	138426740	A	G	0.0846944	-0.108916	0.0420087	-2.5927	0.000401594	0.121408	4733	1	0.00173492	0.757479	-4.35138e-06	0.000233145	-0.0108353	0.00424214	1	FINEMAP	chr6:138426740:A:G	0.00952255	NA
UKBB	T2D	chr6:137500000-138500000	4606	rs7749355	chr6	138406100	G	A	0.0199126	0.218999	0.0852299	2.56951	0.000398851	0.11843	4606	1	0.000398851	0.11843	8.59668e-06	0.0004622	0.0215536	0.00844029	1	FINEMAP	chr6:138406100:G:A	0.0101843	NA
UKBB	T2D	chr6:137500000-138500000	2807	rs537678908	chr6	138033246	G	T	0.00311268	-0.568381	0.217074	-2.61837	0.000392796	0.111784	2702	0.913032	0.000958193	0.499315	-2.13496e-05	0.00115658	-0.054353	0.0212711	1	FINEMAP	chr6:138033246:G:T	0.00883498	NA
UKBB	T2D	chr6:137500000-138500000	4720	rs147371157	chr6	138424477	C	T	0.084651	-0.108502	0.0420263	-2.58176	0.00039064	0.109392	4733	0.999718	0.00173492	0.757479	-4.21565e-06	0.000229149	-0.0107917	0.00424309	1	FINEMAP	chr6:138424477:C:T	0.00982967	NA
UKBB	T2D	chr6:137500000-138500000	3707	rs61117627	chr6	138243700	G	A	0.0322892	0.173943	0.0663424	2.6219	0.000390294	0.109008	3263	0.924205	0.0102603	1.53308	6.68827e-06	0.000363541	0.0171365	0.00671397	1	FINEMAP	chr6:138243700:G:A	0.00874416	NA
UKBB	T2D	chr6:137500000-138500000	3376	rs112497003	chr6	138166024	G	A	0.0308028	0.17656	0.0675115	2.61526	0.000378107	0.0952252	3263	0.975366	0.0102603	1.53308	6.60561e-06	0.000365016	0.0174702	0.0068765	1	FINEMAP	chr6:138166024:G:A	0.008916	NA
UKBB	T2D	chr6:137500000-138500000	57	rs17181618	chr6	137510725	G	T	0.162658	-0.0812203	0.031858	-2.54945	0.000376588	0.0934756	32	0.987588	0.00212464	0.845655	-3.04424e-06	0.000168661	-0.00808374	0.00319614	1	FINEMAP	chr6:137510725:G:T	0.0107894	NA
UKBB	T2D	chr6:137500000-138500000	704	rs188588259	chr6	137700969	A	G	0.00271835	-0.605287	0.234172	-2.5848	0.00037491	0.0915355	704	1	0.00037491	0.0915355	-2.15839e-05	0.00119812	-0.057571	0.0227101	1	FINEMAP	chr6:137700969:A:G	0.00974364	NA
UKBB	T2D	chr6:137500000-138500000	3372	rs112975146	chr6	138165690	T	C	0.0308121	0.176106	0.0675038	2.60883	0.00037198	0.0881267	3263	0.975373	0.0102603	1.53308	6.48109e-06	0.000361198	0.0174232	0.00687554	1	FINEMAP	chr6:138165690:T:C	0.00908521	NA
UKBB	T2D	chr6:137500000-138500000	3291	rs78515370	chr6	138142733	T	C	0.0308371	0.175553	0.0675146	2.60022	0.000364244	0.0789964	3263	0.985408	0.0102603	1.53308	6.32268e-06	0.000356252	0.0173584	0.0068726	1	FINEMAP	chr6:138142733:T:C	0.00931633	NA
UKBB	T2D	chr6:137500000-138500000	1762	rs34301020	chr6	137864625	C	CT	0.47353	0.0608788	0.0241739	2.51837	0.000363506	0.0781154	1762	1	0.000363506	0.0781154	2.16382e-06	0.000122078	0.00595264	0.00236157	1	FINEMAP	chr6:137864625:C:CT	0.01179	NA
UKBB	T2D	chr6:137500000-138500000	3692	rs56748957	chr6	138240361	C	CTTCT	0.238971	0.0750985	0.0286867	2.61789	0.000357822	0.0712685	3692	1	0.000357822	0.0712685	2.53065e-06	0.000143863	0.00707238	0.0028	1	FINEMAP	chr6:138240361:C:CTTCT	0.00884765	NA
UKBB	T2D	chr6:137500000-138500000	3399	rs545842829	chr6	138170589	T	TA	0.0371004	0.163207	0.0630141	2.59001	0.000357507	0.0708859	3263	0.901988	0.0102603	1.53308	5.65661e-06	0.000321822	0.0158224	0.00628013	1	FINEMAP	chr6:138170589:T:TA	0.00959738	NA
UKBB	T2D	chr6:137500000-138500000	2648	rs142761146	chr6	138004508	T	A	0.18006	-0.0806169	0.0303376	-2.65733	0.000352577	0.0648537	2648	1	0.00149308	0.692178	-2.84489e-06	0.000162743	-0.00806885	0.0031679	1	FINEMAP	chr6:138004508:T:A	0.00787632	NA
UKBB	T2D	chr6:137500000-138500000	56	6:137510722_TA_T	chr6	137510722	TA	T	0.161726	-0.0806649	0.0319829	-2.52213	0.000347771	0.0588906	32	0.985174	0.00212464	0.845655	-2.78647e-06	0.000160897	-0.00801238	0.00320366	1	FINEMAP	chr6:137510722:TA:T	0.0116648	NA
UKBB	T2D	chr6:137500000-138500000	4737	rs75604586	chr6	138426997	G	C	0.0844785	-0.106746	0.0420492	-2.5386	0.000346559	0.0573737	4733	0.998872	0.00173492	0.757479	-3.67934e-06	0.00021284	-0.0106168	0.00424719	1	FINEMAP	chr6:138426997:G:C	0.0111298	NA
UKBB	T2D	chr6:137500000-138500000	3253	rs77990078	chr6	138137012	T	C	0.0310869	0.173196	0.0671488	2.57929	0.000346365	0.0571308	3263	0.997246	0.0102603	1.53308	5.94028e-06	0.000343614	0.0171503	0.00684481	1	FINEMAP	chr6:138137012:T:C	0.00990046	NA
UKBB	T2D	chr6:137500000-138500000	2985	rs568301685	chr6	138069261	C	G	0.00266592	-0.625151	0.243773	-2.56448	0.000344644	0.054966	2985	1	0.000344644	0.054966	-1.98294e-05	0.0011499	-0.057536	0.0229641	1	FINEMAP	chr6:138069261:C:G	0.0103331	NA
UKBB	T2D	chr6:137500000-138500000	3937	rs117083320	chr6	138289293	G	A	0.00638455	0.38324	0.150955	2.53877	0.000344084	0.0542595	3937	1	0.000344084	0.0542595	1.27639e-05	0.000741038	0.0370954	0.014844	1	FINEMAP	chr6:138289293:G:A	0.0111243	NA
UKBB	T2D	chr6:137500000-138500000	4719	rs142753208	chr6	138424372	C	T	0.0844814	-0.106516	0.042064	-2.53224	0.000340611	0.0498531	4733	0.998799	0.00173492	0.757479	-3.60681e-06	0.000210534	-0.0105892	0.00424717	1	FINEMAP	chr6:138424372:C:T	0.0113337	NA
UKBB	T2D	chr6:137500000-138500000	3390	rs80126770	chr6	138168083	C	T	0.0306469	0.173525	0.0675997	2.56695	0.000334061	0.041417	3263	0.976328	0.0102603	1.53308	5.73956e-06	0.00033831	0.0171812	0.00689348	1	FINEMAP	chr6:138168083:C:T	0.0102598	NA
UKBB	T2D	chr6:137500000-138500000	4576	rs563528276	chr6	138399476	C	T	0.00128203	-0.867879	0.350772	-2.4742	0.00033387	0.0411679	4703	0.903814	0.00140547	0.665877	-2.73571e-05	0.00161351	-0.0819396	0.0329515	1	FINEMAP	chr6:138399476:C:T	0.0133536	NA
UKBB	T2D	chr6:137500000-138500000	3708	rs58721818	chr6	138243739	C	T	0.0324314	0.169275	0.0661951	2.55721	0.000330774	0.0371209	3263	0.922527	0.0102603	1.53308	5.51209e-06	0.000326613	0.0166642	0.00670066	1	FINEMAP	chr6:138243739:C:T	0.0105514	NA
UKBB	T2D	chr6:137500000-138500000	14	rs9373180	chr6	137503455	A	G	0.162315	-0.0791013	0.0316363	-2.50033	0.000329022	0.0348137	32	0.991709	0.00212464	0.845655	-2.60987e-06	0.00015512	-0.00793221	0.00319889	1	FINEMAP	chr6:137503455:A:G	0.0124076	NA
UKBB	T2D	chr6:137500000-138500000	28	rs9385789	chr6	137505172	T	A	0.16213	-0.0788524	0.0316443	-2.49184	0.000321608	0.0249124	32	0.99237	0.00212464	0.845655	-2.54328e-06	0.00015297	-0.007908	0.00320039	1	FINEMAP	chr6:137505172:T:A	0.0127085	NA
UKBB	T2D	chr6:137500000-138500000	3365	rs113496608	chr6	138161666	G	A	0.0306463	0.172373	0.0675965	2.55003	0.000320196	0.0230008	3263	0.977023	0.0102603	1.53308	5.46375e-06	0.000329272	0.0170638	0.00689384	1	FINEMAP	chr6:138161666:G:A	0.0107714	NA
UKBB	T2D	chr6:137500000-138500000	3359	rs111425486	chr6	138160722	A	G	0.0306588	0.172286	0.0675882	2.54905	0.00031942	0.0219467	3263	0.977056	0.0102603	1.53308	5.44728e-06	0.000328696	0.0170537	0.0068925	1	FINEMAP	chr6:138160722:A:G	0.0108015	NA
UKBB	T2D	chr6:137500000-138500000	1	rs9385787	chr6	137500399	G	C	0.162104	-0.0786686	0.0316458	-2.48591	0.000316543	0.0180155	32	0.992325	0.00212464	0.845655	-2.49736e-06	0.000151457	-0.0078895	0.00320059	1	FINEMAP	chr6:137500399:G:C	0.0129221	NA
UKBB	T2D	chr6:137500000-138500000	3388	rs111883038	chr6	138168028	C	A	0.030683	0.171983	0.0675741	2.5451	0.000316258	0.0176252	3263	0.976009	0.0102603	1.53308	5.38257e-06	0.000326486	0.0170195	0.00688997	1	FINEMAP	chr6:138168028:C:A	0.0109246	NA
UKBB	T2D	chr6:137500000-138500000	2459	rs34640615	chr6	137974005	C	CT	0.447773	-0.064062	0.0245172	-2.61294	0.000314109	0.0146629	2459	1	0.000314109	0.0146629	-1.9144e-06	0.000116875	-0.00609469	0.00252069	1	FINEMAP	chr6:137974005:C:CT	0.00897668	NA
UKBB	T2D	chr6:137500000-138500000	3347	rs80213143	chr6	138157728	G	C	0.0306621	0.171268	0.0675776	2.53439	0.000307974	0.00609318	3263	0.977525	0.0102603	1.53308	5.22043e-06	0.000321083	0.0169509	0.0068924	1	FINEMAP	chr6:138157728:G:C	0.0112643	NA
UKBB	T2D	chr6:137500000-138500000	2461	rs75783118	chr6	137974104	T	C	0.1804	-0.0789728	0.03033	-2.60379	0.000306349	0.00379593	2648	0.991278	0.00149308	0.692178	-2.41653e-06	0.000148828	-0.00788816	0.00317782	1	FINEMAP	chr6:137974104:T:C	0.00922006	NA
UKBB	T2D	chr6:137500000-138500000	2638	rs77027760	chr6	138002061	G	A	0.180192	-0.0788418	0.0303173	-2.60055	0.000303816	0.00018925	2648	0.998682	0.00149308	0.692178	-2.394e-06	0.000148113	-0.00787976	0.00318346	1	FINEMAP	chr6:138002061:G:A	0.00930732	NA
UKBB	T2D	chr6:137500000-138500000	1438	rs553517061	chr6	137816334	C	A	0.00532875	0.413818	0.16543	2.50147	0.000303545	-0.000199435	1438	1	0.000303545	-0.000199435	1.20974e-05	0.000749661	0.0398537	0.0162354	1	FINEMAP	chr6:137816334:C:A	0.0123679	NA
UKBB	T2D	chr6:137500000-138500000	4361	rs113510771	chr6	138364121	T	C	0.00543916	-0.439776	0.177218	-2.48155	0.000298334	-0.00772161	4361	1	0.000298334	-0.00772161	-1.16959e-05	0.000731937	-0.0392039	0.0161014	1	FINEMAP	chr6:138364121:T:C	0.0130811	NA
UKBB	T2D	chr6:137500000-138500000	3639	6:138230038_GT_G	chr6	138230038	GT	G	0.0310098	0.17013	0.0674886	2.52087	0.000298212	-0.00790001	3263	0.951279	0.0102603	1.53308	4.99992e-06	0.000312755	0.0167664	0.0068542	1	FINEMAP	chr6:138230038:GT:G	0.0117065	NA
UKBB	T2D	chr6:137500000-138500000	3237	rs58905141	chr6	138132123	A	G	0.0310628	0.168661	0.0670004	2.51731	0.000296296	-0.0106997	3263	0.995034	0.0102603	1.53308	4.95779e-06	0.000311169	0.0167326	0.00684778	1	FINEMAP	chr6:138132123:A:G	0.0118254	NA
UKBB	T2D	chr6:137500000-138500000	2494	rs1878658	chr6	137978386	A	G	0.180177	-0.0784691	0.0303461	-2.58581	0.000292558	-0.0162151	2648	0.992033	0.00149308	0.692178	-2.29145e-06	0.000144605	-0.00783245	0.00318529	1	FINEMAP	chr6:137978386:A:G	0.00971518	NA
UKBB	T2D	chr6:137500000-138500000	3640	rs200820567	chr6	138230040	T	A	0.0310394	0.16944	0.0674828	2.51086	0.000291025	-0.0184976	3263	0.951158	0.0102603	1.53308	4.85716e-06	0.000307736	0.0166898	0.00685105	1	FINEMAP	chr6:138230040:T:A	0.0120437	NA
UKBB	T2D	chr6:137500000-138500000	3247	rs569305282	chr6	138135621	A	G	0.0311001	0.16854	0.0672051	2.50785	0.000289225	-0.021193	3263	0.994061	0.0102603	1.53308	4.8174e-06	0.000306212	0.0166563	0.00684443	1	FINEMAP	chr6:138135621:A:G	0.012147	NA
UKBB	T2D	chr6:137500000-138500000	4780	rs148198447	chr6	138434392	C	T	0.003916	0.479906	0.199524	2.40525	0.000286668	-0.0250504	4918	0.975687	0.00125196	0.615582	1.31343e-05	0.000838956	0.0458172	0.0188853	1	FINEMAP	chr6:138434392:C:T	0.0161612	NA
UKBB	T2D	chr6:137500000-138500000	4268	rs536964973	chr6	138347421	C	T	0.00151128	0.818269	0.33535	2.44004	0.000285278	-0.027162	4268	1	0.000285278	-0.027162	2.10014e-05	0.00134478	0.0736173	0.0303522	1	FINEMAP	chr6:138347421:C:T	0.0146854	NA
UKBB	T2D	chr6:137500000-138500000	3603	rs200318096	chr6	138220904	A	T	0.00311533	-0.515848	0.216895	-2.37833	0.00028509	-0.0274488	3603	1	0.000432484	0.153604	-1.46529e-05	0.000938676	-0.0513974	0.0212063	1	FINEMAP	chr6:138220904:A:T	0.0173912	NA
UKBB	T2D	chr6:137500000-138500000	2669	rs1518048	chr6	138008124	T	C	0.453017	0.0602296	0.0234736	2.56584	0.000284944	-0.0276707	2669	1	0.0117742	1.59352	1.67774e-06	0.000109857	0.00588795	0.00277414	1	FINEMAP	chr6:138008124:T:C	0.0102925	NA
UKBB	T2D	chr6:137500000-138500000	3404	rs9494883	chr6	138171466	A	G	0.0320626	0.165418	0.0661907	2.49911	0.000284702	-0.0280394	3263	0.953837	0.0102603	1.53308	4.6576e-06	0.000298514	0.0163595	0.00674065	1	FINEMAP	chr6:138171466:A:G	0.0124505	NA
UKBB	T2D	chr6:137500000-138500000	2199	rs556742	chr6	137936396	T	C	0.478221	-0.0602536	0.0235061	-2.56332	0.00028081	-0.0340203	2199	1	0.00028081	-0.0340203	-1.67104e-06	0.000107683	-0.00595081	0.00242722	1	FINEMAP	chr6:137936396:T:C	0.0103677	NA
UKBB	T2D	chr6:137500000-138500000	3642	rs7749323	chr6	138230389	G	A	0.0314469	0.165955	0.0667595	2.48586	0.000271846	-0.0481126	3263	0.946569	0.0102603	1.53308	4.46163e-06	0.000292938	0.0164123	0.00680993	1	FINEMAP	chr6:138230389:G:A	0.0129238	NA
UKBB	T2D	chr6:137500000-138500000	3628	rs7752903	chr6	138227364	T	G	0.0314512	0.165858	0.0667416	2.48508	0.000271332	-0.0489345	3263	0.946636	0.0102603	1.53308	4.45145e-06	0.00029256	0.0164059	0.00680948	1	FINEMAP	chr6:138227364:T:G	0.0129523	NA
UKBB	T2D	chr6:137500000-138500000	3965	rs4895503	chr6	138295832	C	G	0.361155	-0.0605934	0.0244365	-2.47963	0.000261615	-0.0647779	3956	0.970954	0.00273844	0.956141	-1.55335e-06	0.000104101	-0.00593753	0.00248571	1	FINEMAP	chr6:138295832:C:G	0.013152	NA
UKBB	T2D	chr6:137500000-138500000	3674	rs77000060	chr6	138237989	C	T	0.0315059	0.165105	0.0668415	2.4701	0.000261364	-0.0651945	3263	0.944791	0.0102603	1.53308	4.25798e-06	0.000285393	0.0162914	0.0068037	1	FINEMAP	chr6:138237989:C:T	0.0135076	NA
UKBB	T2D	chr6:137500000-138500000	4169	rs11464444	chr6	138330303	G	GA	0.412022	0.057827	0.0239622	2.41326	0.000260248	-0.0670531	4169	1	0.000399384	0.11901	1.49293e-06	0.00010028	0.00573657	0.00239601	1	FINEMAP	chr6:138330303:G:GA	0.0158106	NA
UKBB	T2D	chr6:137500000-138500000	4746	rs79089865	chr6	138427985	T	G	0.0856156	-0.101095	0.0417892	-2.41917	0.000255513	-0.0750293	4733	0.990825	0.00173492	0.757479	-2.56636e-06	0.000174139	-0.0100439	0.00422198	1	FINEMAP	chr6:138427985:T:G	0.0155562	NA
UKBB	T2D	chr6:137500000-138500000	3219	rs142373084	chr6	138128493	A	C	0.0308809	0.165512	0.0673887	2.45608	0.000253193	-0.0789926	3263	0.991418	0.0102603	1.53308	4.1425e-06	0.000282318	0.016361	0.00686851	1	FINEMAP	chr6:138128493:A:C	0.0140462	NA
UKBB	T2D	chr6:137500000-138500000	2623	rs373779311	chr6	138000035	C	T	0.0107814	0.287588	0.117415	2.44933	0.000245179	-0.0929643	2899	0.941626	0.000755283	0.395884	6.6963e-06	0.00046403	0.0273119	0.0115098	1	FINEMAP	chr6:138000035:C:T	0.0143123	NA
UKBB	T2D	chr6:137500000-138500000	3461	rs5029924	chr6	138187498	C	T	0.0337133	0.157253	0.0644843	2.43862	0.000244688	-0.0938354	3263	0.915476	0.0102603	1.53308	3.81169e-06	0.00026447	0.0155778	0.00657612	1	FINEMAP	chr6:138187498:C:T	0.0147433	NA
UKBB	T2D	chr6:137500000-138500000	5023	rs182664641	chr6	138470340	A	G	0.00617172	0.390111	0.163899	2.38019	0.000241184	-0.100101	5023	1	0.000241184	-0.100101	8.56973e-06	0.000599264	0.0355319	0.0150588	1	FINEMAP	chr6:138470340:A:G	0.0173036	NA
UKBB	T2D	chr6:137500000-138500000	898	rs564764327	chr6	137733499	A	G	0.00494095	0.401867	0.170123	2.36221	0.000240374	-0.101563	898	1	0.000240374	-0.101563	9.5132e-06	0.000666632	0.0395767	0.0168179	1	FINEMAP	chr6:137733499:A:G	0.0181661	NA
UKBB	T2D	chr6:137500000-138500000	2511	rs1002658	chr6	137981584	C	T	0.177217	-0.0764375	0.0305367	-2.50314	0.000237778	-0.10628	2648	0.982067	0.00149308	0.692178	-1.80898e-06	0.00012744	-0.00760787	0.00323071	1	FINEMAP	chr6:137981584:C:T	0.0123098	NA
UKBB	T2D	chr6:137500000-138500000	1499	rs1569528	chr6	137826217	G	A	0.0531364	-0.121524	0.0518279	-2.34476	0.000234578	-0.112164	1499	1	0.000465864	0.185907	-2.89023e-06	0.000205172	-0.0123209	0.00526137	1	FINEMAP	chr6:137826217:G:A	0.0190393	NA
UKBB	T2D	chr6:137500000-138500000	3311	rs112020444	chr6	138147490	C	T	0.0310008	0.163425	0.0674105	2.42433	0.000233434	-0.114289	3263	0.984596	0.0102603	1.53308	3.75979e-06	0.000267432	0.0161065	0.00685746	1	FINEMAP	chr6:138147490:C:T	0.0153368	NA
UKBB	T2D	chr6:137500000-138500000	3697	rs6932056	chr6	138242437	T	C	0.0317149	0.16215	0.0669042	2.42361	0.000232439	-0.116145	3263	0.939763	0.0102603	1.53308	3.7006e-06	0.000263816	0.0159207	0.00678372	1	FINEMAP	chr6:138242437:T:C	0.0153669	NA
UKBB	T2D	chr6:137500000-138500000	3969	rs111318173	chr6	138296933	A	AAG	0.376606	-0.0593907	0.0243935	-2.43469	0.000231292	-0.118292	3956	0.943546	0.00273844	0.956141	-1.33649e-06	9.55578e-05	-0.00577837	0.00246933	1	FINEMAP	chr6:138296933:A:AAG	0.0149044	NA
UKBB	T2D	chr6:137500000-138500000	1489	rs72987463	chr6	137824993	G	A	0.0529568	-0.121513	0.0519587	-2.33865	0.000231286	-0.118305	1499	0.99759	0.000465864	0.185907	-2.8473e-06	0.000203638	-0.0123108	0.00527019	1	FINEMAP	chr6:137824993:G:A	0.0193538	NA
UKBB	T2D	chr6:137500000-138500000	910	rs560969301	chr6	137736657	T	C	0.00187849	-0.685019	0.285921	-2.39583	0.000230933	-0.118967	910	1	0.000230933	-0.118967	-1.47926e-05	0.00105813	-0.0640557	0.0273154	1	FINEMAP	chr6:137736657:T:C	0.0165826	NA
UKBB	T2D	chr6:137500000-138500000	2347	rs9373197	chr6	137960537	G	A	0.454934	0.0582149	0.0234647	2.48096	0.000229817	-0.121072	2669	0.989652	0.0117742	1.59352	1.28395e-06	9.51497e-05	0.00558685	0.00286155	1	FINEMAP	chr6:137960537:G:A	0.013103	NA
UKBB	T2D	chr6:137500000-138500000	2513	rs9321626	chr6	137982245	T	G	0.455209	0.0579267	0.0234166	2.47375	0.00022595	-0.128444	2669	0.990611	0.0117742	1.59352	1.25676e-06	9.40961e-05	0.00556213	0.00287327	1	FINEMAP	chr6:137982245:T:G	0.0133705	NA
UKBB	T2D	chr6:137500000-138500000	2466	rs2090108	chr6	137974635	C	T	0.455214	0.0578874	0.0234168	2.47205	0.000225541	-0.12923	2669	0.990581	0.0117742	1.59352	1.25488e-06	9.4083e-05	0.00556387	0.00288035	1	FINEMAP	chr6:137974635:C:T	0.0134342	NA
UKBB	T2D	chr6:137500000-138500000	2346	rs9321625	chr6	137960426	T	A	0.454945	0.0580175	0.0234644	2.47258	0.000225331	-0.129635	2669	0.989657	0.0117742	1.59352	1.25232e-06	9.39289e-05	0.00555768	0.00287634	1	FINEMAP	chr6:137960426:T:A	0.0134143	NA
UKBB	T2D	chr6:137500000-138500000	2338	rs9402908	chr6	137959872	G	A	0.454871	0.0580112	0.0234702	2.4717	0.000224861	-0.130542	2669	0.989524	0.0117742	1.59352	1.24909e-06	9.38018e-05	0.00555495	0.00287738	1	FINEMAP	chr6:137959872:G:A	0.0134474	NA
UKBB	T2D	chr6:137500000-138500000	2486	rs9376291	chr6	137977513	T	C	0.455225	0.0578491	0.0234173	2.47036	0.000224651	-0.130947	2669	0.990647	0.0117742	1.59352	1.24858e-06	9.38393e-05	0.00555784	0.00288357	1	FINEMAP	chr6:137977513:T:C	0.0134978	NA
UKBB	T2D	chr6:137500000-138500000	2485	rs9376290	chr6	137977167	C	T	0.455223	0.0578555	0.0234174	2.47062	0.000224302	-0.131624	2669	0.990645	0.0117742	1.59352	1.24512e-06	9.36453e-05	0.00555109	0.00287905	1	FINEMAP	chr6:137977167:C:T	0.0134879	NA
UKBB	T2D	chr6:137500000-138500000	2441	rs9389530	chr6	137971814	G	A	0.455213	0.0578455	0.023425	2.46939	0.000224144	-0.131929	2669	0.990547	0.0117742	1.59352	1.24495e-06	9.36995e-05	0.00555423	0.00288563	1	FINEMAP	chr6:137971814:G:A	0.0135343	NA
UKBB	T2D	chr6:137500000-138500000	2434	rs928721	chr6	137970954	G	A	0.455212	0.0578385	0.023425	2.46909	0.000223987	-0.132234	2669	0.990546	0.0117742	1.59352	1.24384e-06	9.36564e-05	0.00555317	0.00288618	1	FINEMAP	chr6:137970954:G:A	0.0135456	NA
UKBB	T2D	chr6:137500000-138500000	2436	rs928720	chr6	137971064	T	G	0.455209	0.0578523	0.0234251	2.46967	0.000223806	-0.132585	2669	0.990545	0.0117742	1.59352	1.24158e-06	9.35093e-05	0.00554756	0.00288114	1	FINEMAP	chr6:137971064:T:G	0.0135237	NA
UKBB	T2D	chr6:137500000-138500000	2430	rs1889135	chr6	137970525	T	A	0.455212	0.0578385	0.023425	2.46909	0.000223503	-0.133174	2669	0.990546	0.0117742	1.59352	1.23944e-06	9.34262e-05	0.00554553	0.00288218	1	FINEMAP	chr6:137970525:T:A	0.0135456	NA
UKBB	T2D	chr6:137500000-138500000	2340	rs9321624	chr6	137960054	G	A	0.454946	0.0579108	0.0234667	2.46779	0.000223289	-0.13359	2669	0.989597	0.0117742	1.59352	1.2389e-06	9.34647e-05	0.00554844	0.00288865	1	FINEMAP	chr6:137960054:G:A	0.0135951	NA
UKBB	T2D	chr6:137500000-138500000	2375	rs9402909	chr6	137963394	C	G	0.454904	0.0579869	0.023496	2.46795	0.000222494	-0.13514	2669	0.989565	0.0117742	1.59352	1.23123e-06	9.30674e-05	0.00553377	0.00288332	1	FINEMAP	chr6:137963394:C:G	0.013589	NA
UKBB	T2D	chr6:137500000-138500000	2352	rs9389526	chr6	137960862	A	G	0.455143	0.0577555	0.0234597	2.4619	0.000219832	-0.140368	2669	0.989905	0.0117742	1.59352	1.21356e-06	9.24262e-05	0.00552039	0.00289685	1	FINEMAP	chr6:137960862:A:G	0.0138202	NA
UKBB	T2D	chr6:137500000-138500000	2364	rs7769192	chr6	137962655	G	A	0.455189	0.0577002	0.0234577	2.45976	0.000218738	-0.142534	2669	0.990034	0.0117742	1.59352	1.20582e-06	9.21233e-05	0.00551261	0.00290108	1	FINEMAP	chr6:137962655:G:A	0.0139032	NA
UKBB	T2D	chr6:137500000-138500000	2363	rs1547295	chr6	137962376	A	C	0.455195	0.0576929	0.0234575	2.45946	0.00021813	-0.143745	2669	0.990039	0.0117742	1.59352	1.2006e-06	9.18612e-05	0.00550408	0.0028978	1	FINEMAP	chr6:137962376:A:C	0.0139144	NA
UKBB	T2D	chr6:137500000-138500000	2631	rs6921233	chr6	138001115	G	A	0.465794	0.0575076	0.023427	2.45476	0.000217781	-0.14444	2669	0.971806	0.0117742	1.59352	1.17574e-06	9.17018e-05	0.00539874	0.00307786	1	FINEMAP	chr6:138001115:G:A	0.014098	NA
UKBB	T2D	chr6:137500000-138500000	1423	rs547629382	chr6	137813593	C	A	0.00282981	0.559812	0.237216	2.35993	0.000217202	-0.145597	1423	1	0.000301543	-0.00307351	1.12089e-05	0.000828059	0.0516059	0.0222329	1	FINEMAP	chr6:137813593:C:A	0.0182786	NA
UKBB	T2D	chr6:137500000-138500000	2377	rs9389527	chr6	137963523	A	G	0.455193	0.0576174	0.0234572	2.45628	0.000216979	-0.146043	2669	0.990056	0.0117742	1.59352	1.19341e-06	9.16355e-05	0.00550012	0.00290778	1	FINEMAP	chr6:137963523:A:G	0.0140385	NA
UKBB	T2D	chr6:137500000-138500000	2391	rs9385802	chr6	137965077	C	T	0.45519	0.0576337	0.0234571	2.45698	0.000216877	-0.146247	2669	0.990058	0.0117742	1.59352	1.19179e-06	9.15143e-05	0.00549526	0.0029025	1	FINEMAP	chr6:137965077:C:T	0.0140109	NA
UKBB	T2D	chr6:137500000-138500000	2407	rs9484079	chr6	137966943	G	T	0.455192	0.0576268	0.0234571	2.45669	0.000216732	-0.146537	2669	0.990138	0.0117742	1.59352	1.19073e-06	9.14741e-05	0.00549401	0.00290344	1	FINEMAP	chr6:137966943:G:T	0.0140224	NA
UKBB	T2D	chr6:137500000-138500000	2361	rs9484077	chr6	137962011	A	T	0.455216	0.0575935	0.0234575	2.45523	0.000215997	-0.148013	2669	0.989987	0.0117742	1.59352	1.18559e-06	9.12697e-05	0.00548892	0.00290592	1	FINEMAP	chr6:137962011:A:T	0.0140795	NA
UKBB	T2D	chr6:137500000-138500000	2327	rs9321623	chr6	137958265	C	T	0.455344	0.058047	0.0236423	2.45522	0.000215395	-0.149224	2669	0.978684	0.0117742	1.59352	1.18949e-06	9.11233e-05	0.00552234	0.00283905	1	FINEMAP	chr6:137958265:C:T	0.0140799	NA
UKBB	T2D	chr6:137500000-138500000	2405	rs9389529	chr6	137966635	A	G	0.455213	0.0575544	0.0234568	2.45363	0.000215201	-0.149617	2669	0.990107	0.0117742	1.59352	1.18e-06	9.10486e-05	0.00548323	0.00290897	1	FINEMAP	chr6:137966635:A:G	0.0141421	NA
UKBB	T2D	chr6:137500000-138500000	2360	rs9373198	chr6	137961760	G	A	0.455157	0.0575361	0.0234588	2.45264	0.000215155	-0.149709	2669	0.98994	0.0117742	1.59352	1.18061e-06	9.11287e-05	0.00548725	0.00291445	1	FINEMAP	chr6:137961760:G:A	0.014181	NA
UKBB	T2D	chr6:137500000-138500000	2389	rs9484078	chr6	137964825	G	A	0.455211	0.0575314	0.023457	2.45263	0.000214698	-0.150633	2669	0.99002	0.0117742	1.59352	1.17653e-06	9.09089e-05	0.00547991	0.00291038	1	FINEMAP	chr6:137964825:G:A	0.0141815	NA
UKBB	T2D	chr6:137500000-138500000	2575	rs2152655	chr6	137993578	C	T	0.455464	0.0573929	0.0234092	2.45172	0.000214249	-0.151542	2669	0.991318	0.0117742	1.59352	1.1733e-06	9.07796e-05	0.00547633	0.00291214	1	FINEMAP	chr6:137993578:C:T	0.0142174	NA
UKBB	T2D	chr6:137500000-138500000	3492	rs5029939	chr6	138195723	C	G	0.0338961	0.152649	0.0641472	2.37967	0.000212022	-0.156081	3263	0.912866	0.0102603	1.53308	3.21233e-06	0.000240376	0.0151509	0.00655901	1	FINEMAP	chr6:138195723:C:G	0.0173283	NA
UKBB	T2D	chr6:137500000-138500000	2559	rs2137868	chr6	137991460	G	A	0.455458	0.0572273	0.0234095	2.44462	0.000210766	-0.158663	2669	0.991307	0.0117742	1.59352	1.14884e-06	8.98059e-05	0.00545078	0.00292592	1	FINEMAP	chr6:137991460:G:A	0.0145005	NA
UKBB	T2D	chr6:137500000-138500000	3488	rs5029937	chr6	138195151	G	T	0.0339204	0.152133	0.064161	2.37111	0.000207406	-0.165643	3263	0.913902	0.0102603	1.53308	3.1295e-06	0.000236913	0.0150888	0.00655703	1	FINEMAP	chr6:138195151:G:T	0.0177346	NA
UKBB	T2D	chr6:137500000-138500000	2544	rs10782265	chr6	137988295	C	G	0.455455	0.0570618	0.0234097	2.43753	0.000207362	-0.165736	2669	0.991307	0.0117742	1.59352	1.12495e-06	8.88477e-05	0.00542505	0.00293995	1	FINEMAP	chr6:137988295:C:G	0.0147881	NA
UKBB	T2D	chr6:137500000-138500000	4753	rs539341372	chr6	138428594	G	A	0.00406182	0.434132	0.190577	2.27799	0.000206136	-0.168311	4753	1	0.000206136	-0.168311	8.76281e-06	0.000665793	0.0425099	0.0185395	1	FINEMAP	chr6:138428594:G:A	0.0227273	NA
UKBB	T2D	chr6:137500000-138500000	4696	rs757525967	chr6	138418176	TG	T	0.336131	-0.0567502	0.0248385	-2.28477	0.000205214	-0.170259	4696	1	0.000205214	-0.170259	-1.17172e-06	8.92575e-05	-0.00570973	0.00249562	1	FINEMAP	chr6:138418176:TG:T	0.0223265	NA
UKBB	T2D	chr6:137500000-138500000	1052	rs188475142	chr6	137759824	C	G	0.00187913	0.632341	0.27259	2.31975	0.000205095	-0.170509	1052	1	0.000390663	0.109418	1.28103e-05	0.000975823	0.06246	0.0272472	1	FINEMAP	chr6:137759824:C:G	0.0203543	NA
UKBB	T2D	chr6:137500000-138500000	3496	rs2230926	chr6	138196066	T	G	0.0339282	0.151753	0.0641228	2.3666	0.000204872	-0.170982	3263	0.91276	0.0102603	1.53308	3.08524e-06	0.000235071	0.0150593	0.00655618	1	FINEMAP	chr6:138196066:T:G	0.0179523	NA
UKBB	T2D	chr6:137500000-138500000	2670	rs75525553	chr6	138008508	A	G	0.0422551	0.140837	0.0584874	2.40799	0.000204742	-0.171258	2670	1	0.000391757	0.110632	2.81312e-06	0.000214361	0.0137398	0.00597396	1	FINEMAP	chr6:138008508:A:G	0.0160407	NA
UKBB	T2D	chr6:137500000-138500000	2518	rs11758213	chr6	137982944	A	G	0.455465	0.0568052	0.0234134	2.42618	0.000202066	-0.176974	2669	0.991085	0.0117742	1.59352	1.08775e-06	8.73434e-05	0.00538313	0.00296347	1	FINEMAP	chr6:137982944:A:G	0.0152586	NA
UKBB	T2D	chr6:137500000-138500000	2551	rs7768363	chr6	137989264	T	A	0.44487	0.0572377	0.0236178	2.4235	0.000200246	-0.180904	2669	0.977708	0.0117742	1.59352	1.08538e-06	8.70248e-05	0.00542023	0.0029064	1	FINEMAP	chr6:137989264:T:A	0.0153718	NA
UKBB	T2D	chr6:137500000-138500000	2042	rs138284224	chr6	137910386	C	A	0.00132942	0.704545	0.31954	2.20487	0.00019859	-0.184511	2042	1	0.00019859	-0.184511	1.46505e-05	0.00113594	0.0737727	0.0325002	1	FINEMAP	chr6:137910386:C:A	0.027463	NA
UKBB	T2D	chr6:137500000-138500000	4996	rs188148270	chr6	138467245	A	G	0.00134998	0.750448	0.327181	2.29368	0.000197645	-0.186582	4996	1	0.000197645	-0.186582	1.44545e-05	0.00112282	0.0731334	0.0321141	1	FINEMAP	chr6:138467245:A:G	0.021809	NA
UKBB	T2D	chr6:137500000-138500000	4282	rs34347939	chr6	138348209	C	A	0.00222426	-0.58576	0.259355	-2.25853	0.000196645	-0.188785	4282	1	0.000196645	-0.188785	-1.11888e-05	0.000871611	-0.0568986	0.0250303	1	FINEMAP	chr6:138348209:C:A	0.0239129	NA
UKBB	T2D	chr6:137500000-138500000	4834	rs35023212	chr6	138441191	T	TA	0.233919	-0.0633414	0.0276137	-2.29384	0.000195953	-0.190316	4834	1	0.0023994	0.898592	-1.2398e-06	9.67689e-05	-0.00632703	0.00278649	1	FINEMAP	chr6:138441191:T:TA	0.0217997	NA
UKBB	T2D	chr6:137500000-138500000	2371	6:137963070_ATTTT_A	chr6	137963070	ATTTT	A	0.456549	0.0567361	0.0235587	2.40829	0.00019379	-0.195137	2669	0.98635	0.0117742	1.59352	1.03321e-06	8.49484e-05	0.00533158	0.00296934	1	FINEMAP	chr6:137963070:ATTTT:A	0.0160276	NA
UKBB	T2D	chr6:137500000-138500000	4921	rs10457668	chr6	138453706	G	A	0.0114044	-0.253842	0.111568	-2.27522	0.000191879	-0.199443	4921	1	0.000359433	0.0732203	-4.8263e-06	0.000380823	-0.0251528	0.011103	1	FINEMAP	chr6:138453706:G:A	0.0228926	NA
UKBB	T2D	chr6:137500000-138500000	1777	rs140415874	chr6	137867577	A	G	0.000950996	0.933376	0.406993	2.29335	0.0001912	-0.200982	1777	1	0.0001912	-0.200982	1.65835e-05	0.00131081	0.0867337	0.0382781	1	FINEMAP	chr6:137867577:A:G	0.0218281	NA
UKBB	T2D	chr6:137500000-138500000	3941	rs66489050	chr6	138290081	T	C	0.362206	-0.0571913	0.0242862	-2.35489	0.000190476	-0.202631	3956	0.973311	0.00273844	0.956141	-1.07004e-06	8.47828e-05	-0.00561772	0.00248694	1	FINEMAP	chr6:138290081:T:C	0.0185283	NA
UKBB	T2D	chr6:137500000-138500000	3947	rs68089724	chr6	138291024	C	G	0.362145	-0.057124	0.0243004	-2.35074	0.000188662	-0.206788	3956	0.973863	0.00273844	0.956141	-1.05791e-06	8.42501e-05	-0.00560745	0.00248712	1	FINEMAP	chr6:138291024:C:G	0.018736	NA
UKBB	T2D	chr6:137500000-138500000	4779	rs72984659	chr6	138434222	A	T	0.235279	-0.0625209	0.0274624	-2.2766	0.000187628	-0.209176	4834	0.99082	0.0023994	0.898592	-1.17568e-06	9.38961e-05	-0.00626604	0.00278089	1	FINEMAP	chr6:138434222:A:T	0.0228101	NA
UKBB	T2D	chr6:137500000-138500000	2710	rs76198372	chr6	138015376	A	G	0.0421143	0.139144	0.0587385	2.36887	0.000187014	-0.210598	2670	0.997199	0.000391757	0.110632	2.52901e-06	0.000202224	0.0135231	0.00598592	1	FINEMAP	chr6:138015376:A:G	0.0178424	NA
UKBB	T2D	chr6:137500000-138500000	3924	rs4896306	chr6	138287457	G	A	0.361974	-0.0570699	0.0243158	-2.34703	0.000186999	-0.210633	3956	0.97294	0.00273844	0.956141	-1.04693e-06	8.37699e-05	-0.00559858	0.00248757	1	FINEMAP	chr6:138287457:G:A	0.0189238	NA
UKBB	T2D	chr6:137500000-138500000	4107	rs6570199	chr6	138318199	T	C	0.48222	0.0528655	0.0233336	2.26564	0.00018683	-0.211027	4107	1	0.000371613	0.0876982	9.9444e-07	7.95753e-05	0.00532271	0.00235947	1	FINEMAP	chr6:138318199:T:C	0.0234735	NA
UKBB	T2D	chr6:137500000-138500000	3241	rs10499197	chr6	138132516	T	G	0.0315396	0.154916	0.0664607	2.33094	0.000186688	-0.211357	3263	0.987613	0.0102603	1.53308	2.86368e-06	0.000229241	0.0153394	0.00679992	1	FINEMAP	chr6:138132516:T:G	0.0197564	NA
UKBB	T2D	chr6:137500000-138500000	1177	rs181039597	chr6	137778105	G	A	0.00491139	0.390059	0.169771	2.29756	0.000186326	-0.212199	1177	1	0.000492212	0.209812	7.10137e-06	0.000569055	0.0381125	0.016901	1	FINEMAP	chr6:137778105:G:A	0.0215869	NA
UKBB	T2D	chr6:137500000-138500000	1166	rs192077038	chr6	137776805	G	C	0.00178387	0.635535	0.279087	2.27719	0.000185568	-0.213971	1052	0.977823	0.000390663	0.109418	1.16726e-05	0.000937668	0.0629023	0.0279649	1	FINEMAP	chr6:137776805:G:C	0.0227747	NA
UKBB	T2D	chr6:137500000-138500000	4106	rs4263598	chr6	138317996	C	T	0.482004	0.0528086	0.0233477	2.26183	0.000184783	-0.215811	4107	0.996996	0.000371613	0.0876982	9.81932e-07	7.90299e-05	0.00531397	0.0023595	1	FINEMAP	chr6:138317996:C:T	0.0237077	NA
UKBB	T2D	chr6:137500000-138500000	3581	rs183030307	chr6	138215533	G	A	0.00479231	-0.404801	0.175725	-2.30361	0.000184139	-0.217327	3581	1	0.000184139	-0.217327	-7.09328e-06	0.000572481	-0.0385212	0.0172106	1	FINEMAP	chr6:138215533:G:A	0.0212448	NA
UKBB	T2D	chr6:137500000-138500000	2563	rs9402913	chr6	137991761	G	A	0.455181	0.0558345	0.0234138	2.38468	0.000184109	-0.217399	2669	0.990928	0.0117742	1.59352	9.62182e-07	8.2121e-05	0.00522616	0.00305321	1	FINEMAP	chr6:137991761:G:A	0.0170938	NA
UKBB	T2D	chr6:137500000-138500000	3944	rs12213733	chr6	138290612	A	G	0.362773	-0.0566285	0.0242883	-2.33151	0.000180224	-0.226662	3956	0.972625	0.00273844	0.956141	-1.00156e-06	8.17263e-05	-0.0055573	0.00248644	1	FINEMAP	chr6:138290612:A:G	0.0197263	NA
UKBB	T2D	chr6:137500000-138500000	3935	rs4438977	chr6	138288910	C	T	0.36201	-0.0566178	0.0242991	-2.33004	0.000179631	-0.228094	3956	0.973791	0.00273844	0.956141	-9.98049e-07	8.15832e-05	-0.00555609	0.00248757	1	FINEMAP	chr6:138288910:C:T	0.0198042	NA
UKBB	T2D	chr6:137500000-138500000	3936	rs4438978	chr6	138288957	C	T	0.362018	-0.0566143	0.0242983	-2.32997	0.000179601	-0.228167	3956	0.973796	0.00273844	0.956141	-9.97844e-07	8.15738e-05	-0.00555589	0.00248756	1	FINEMAP	chr6:138288957:C:T	0.0198078	NA
UKBB	T2D	chr6:137500000-138500000	3507	rs5029949	chr6	138197506	A	G	0.0323469	0.151665	0.0656185	2.31131	0.000179097	-0.229388	3263	0.93551	0.0102603	1.53308	2.69078e-06	0.000220217	0.0150241	0.00671529	1	FINEMAP	chr6:138197506:A:G	0.0208155	NA
UKBB	T2D	chr6:137500000-138500000	4867	rs2327876	chr6	138446279	C	T	0.239546	-0.0616614	0.0273067	-2.25811	0.000178925	-0.229806	4834	0.981319	0.0023994	0.898592	-1.10434e-06	9.04534e-05	-0.00617208	0.00276405	1	FINEMAP	chr6:138446279:C:T	0.0239391	NA
UKBB	T2D	chr6:137500000-138500000	3932	rs180808891	chr6	138287979	G	A	0.00287744	0.544088	0.240735	2.26011	0.000178367	-0.231161	3932	1	0.000178367	-0.231161	8.78e-06	0.000720158	0.0492243	0.0220236	1	FINEMAP	chr6:138287979:G:A	0.0238143	NA
UKBB	T2D	chr6:137500000-138500000	3940	rs9373203	chr6	138289848	T	C	0.379497	-0.0558078	0.0240696	-2.3186	0.000176436	-0.235889	3956	0.938366	0.00273844	0.956141	-9.66414e-07	7.97636e-05	-0.00547741	0.00246231	1	FINEMAP	chr6:138289848:T:C	0.0204167	NA
UKBB	T2D	chr6:137500000-138500000	3925	rs4895501	chr6	138287560	C	T	0.379529	-0.0558374	0.0240824	-2.3186	0.000176435	-0.235892	3956	0.937878	0.00273844	0.956141	-9.66395e-07	7.97623e-05	-0.00547733	0.00246227	1	FINEMAP	chr6:138287560:C:T	0.0204169	NA
UKBB	T2D	chr6:137500000-138500000	3634	rs57427648	chr6	138228774	G	T	0.0325296	0.151235	0.0656564	2.30343	0.000175702	-0.237702	3263	0.930887	0.0102603	1.53308	2.62286e-06	0.000216863	0.0149279	0.00669813	1	FINEMAP	chr6:138228774:G:T	0.0212546	NA
UKBB	T2D	chr6:137500000-138500000	3662	rs9494895	chr6	138234778	C	T	0.0325423	0.15117	0.0656608	2.30229	0.000175262	-0.23879	3263	0.930809	0.0102603	1.53308	2.61446e-06	0.000216459	0.0149175	0.00669684	1	FINEMAP	chr6:138234778:C:T	0.021319	NA
UKBB	T2D	chr6:137500000-138500000	3156	rs7741965	chr6	138116325	G	C	0.42902	0.056171	0.0237483	2.36526	0.000174853	-0.239806	3156	1	0.000372336	0.0885426	9.61863e-07	7.97062e-05	0.005501	0.00246541	1	FINEMAP	chr6:138116325:G:C	0.0180172	NA
UKBB	T2D	chr6:137500000-138500000	3949	rs4454154	chr6	138291360	C	T	0.361917	-0.0563449	0.0243107	-2.3177	0.000174687	-0.240218	3956	0.974142	0.00273844	0.956141	-9.65192e-07	8.00829e-05	-0.00552527	0.00248791	1	FINEMAP	chr6:138291360:C:T	0.0204657	NA
UKBB	T2D	chr6:137500000-138500000	3632	rs9494894	chr6	138228520	T	C	0.0325457	0.150824	0.0656347	2.29793	0.000173554	-0.243044	3263	0.930887	0.0102603	1.53308	2.58375e-06	0.000215038	0.0148873	0.00669658	1	FINEMAP	chr6:138228520:T:C	0.0215657	NA
UKBB	T2D	chr6:137500000-138500000	4865	rs2327875	chr6	138446210	A	G	0.23963	-0.0612159	0.027301	-2.24226	0.00017274	-0.245085	4834	0.981133	0.0023994	0.898592	-1.05849e-06	8.83421e-05	-0.00612764	0.00276372	1	FINEMAP	chr6:138446210:A:G	0.0249447	NA
UKBB	T2D	chr6:137500000-138500000	3512	6:138199055_AG_A	chr6	138199055	AG	A	0.03232	0.150442	0.0656571	2.29133	0.000171287	-0.248756	3263	0.9361	0.0102603	1.53308	2.55137e-06	0.00021384	0.0148953	0.00671808	1	FINEMAP	chr6:138199055:AG:A	0.0219444	NA
UKBB	T2D	chr6:137500000-138500000	3923	rs4896305	chr6	138287429	G	A	0.379217	-0.0555251	0.0240946	-2.30446	0.000170866	-0.249823	3956	0.937702	0.00273844	0.956141	-9.30002e-07	7.80867e-05	-0.00544286	0.00246299	1	FINEMAP	chr6:138287429:G:A	0.0211967	NA
UKBB	T2D	chr6:137500000-138500000	3615	rs9494893	chr6	138223490	G	T	0.0322319	0.151378	0.0660926	2.29039	0.000170721	-0.250193	3263	0.929206	0.0102603	1.53308	2.54489e-06	0.000213675	0.0149067	0.00672784	1	FINEMAP	chr6:138223490:G:T	0.0219986	NA
UKBB	T2D	chr6:137500000-138500000	3614	rs9494892	chr6	138223489	G	T	0.0322315	0.151379	0.0660934	2.29038	0.000170717	-0.250204	3263	0.929205	0.0102603	1.53308	2.54483e-06	0.000213672	0.0149067	0.00672788	1	FINEMAP	chr6:138223489:G:T	0.0219993	NA
UKBB	T2D	chr6:137500000-138500000	1821	rs143961877	chr6	137875898	C	G	0.0114297	0.254437	0.111741	2.27702	0.000169437	-0.253473	1821	1	0.000169437	-0.253473	4.18023e-06	0.000352526	0.0246714	0.0111751	1	FINEMAP	chr6:137875898:C:G	0.0227848	NA
UKBB	T2D	chr6:137500000-138500000	4904	rs12197448	chr6	138450893	T	C	0.0112216	-0.25002	0.112765	-2.21718	0.000167554	-0.258326	4921	0.990194	0.000359433	0.0732203	-4.13689e-06	0.000350873	-0.0246899	0.0111924	1	FINEMAP	chr6:138450893:T:C	0.026611	NA
UKBB	T2D	chr6:137500000-138500000	4851	rs182921420	chr6	138444671	A	G	0.00481575	-0.401273	0.180742	-2.22014	0.000166215	-0.261811	4851	1	0.000166215	-0.261811	-6.24491e-06	0.000531802	-0.0375712	0.0170331	1	FINEMAP	chr6:138444671:A:G	0.0264091	NA
UKBB	T2D	chr6:137500000-138500000	4830	rs111851454	chr6	138440850	T	TA	0.23649	-0.060845	0.0274054	-2.22018	0.000164589	-0.266082	4834	0.995464	0.0023994	0.898592	-1.00405e-06	8.59781e-05	-0.00610034	0.00277585	1	FINEMAP	chr6:138440850:T:TA	0.0264064	NA
UKBB	T2D	chr6:137500000-138500000	2878	rs148059849	chr6	138046651	G	A	0.00649216	-0.340539	0.149173	-2.28285	0.000163983	-0.267685	2878	1	0.000262675	-0.0630209	-5.34702e-06	0.00045868	-0.0326072	0.0148301	1	FINEMAP	chr6:138046651:G:A	0.0224394	NA
UKBB	T2D	chr6:137500000-138500000	4848	rs6921895	chr6	138444633	A	T	0.236383	-0.060757	0.0274101	-2.21659	0.000162913	-0.270526	4834	0.995179	0.0023994	0.898592	-9.92416e-07	8.54411e-05	-0.00609168	0.00277627	1	FINEMAP	chr6:138444633:A:T	0.026651	NA
UKBB	T2D	chr6:137500000-138500000	4841	rs72984675	chr6	138442560	C	T	0.236403	-0.0607248	0.0274046	-2.21586	0.000162228	-0.272359	4834	0.995211	0.0023994	0.898592	-9.87845e-07	8.52326e-05	-0.00608926	0.00277619	1	FINEMAP	chr6:138442560:C:T	0.026701	NA
UKBB	T2D	chr6:137500000-138500000	2621	6:137999852_TTG_T	chr6	137999852	TTG	T	0.472502	0.0544489	0.0234727	2.31967	0.000161488	-0.274344	2669	0.961651	0.0117742	1.59352	7.81695e-07	7.50982e-05	0.00484058	0.00339061	1	FINEMAP	chr6:137999852:TTG:T	0.0203588	NA
UKBB	T2D	chr6:137500000-138500000	2665	rs583021	chr6	138007087	G	C	0.144277	0.0742343	0.033191	2.23658	0.000158781	-0.281686	2665	1	0.00285153	0.973764	1.25419e-06	0.00011015	0.00789884	0.00374591	1	FINEMAP	chr6:138007087:G:C	0.0253139	NA
UKBB	T2D	chr6:137500000-138500000	4831	rs6921218	chr6	138441016	T	A	0.236323	-0.0604185	0.0274141	-2.20392	0.000158032	-0.28374	4834	0.995193	0.0023994	0.898592	-9.57156e-07	8.37531e-05	-0.00605672	0.00277652	1	FINEMAP	chr6:138441016:T:A	0.0275299	NA
UKBB	T2D	chr6:137500000-138500000	4813	rs1537621	chr6	138438723	T	C	0.236387	-0.0604055	0.0274109	-2.2037	0.000157941	-0.283989	4834	0.995137	0.0023994	0.898592	-9.56404e-07	8.37132e-05	-0.00605544	0.00277627	1	FINEMAP	chr6:138438723:T:C	0.0275452	NA
UKBB	T2D	chr6:137500000-138500000	241	rs189680940	chr6	137583929	A	G	0.00173049	0.646941	0.298162	2.16976	0.000157895	-0.284117	241	1	0.000157895	-0.284117	9.76975e-06	0.000855259	0.061875	0.0283676	1	FINEMAP	chr6:137583929:A:G	0.0300248	NA
UKBB	T2D	chr6:137500000-138500000	2930	rs563976524	chr6	138057089	G	A	0.00107723	0.828223	0.391597	2.11499	0.000157811	-0.284348	2930	1	0.000157811	-0.284348	1.23851e-05	0.00108504	0.0784807	0.0360837	1	FINEMAP	chr6:138057089:G:A	0.034431	NA
UKBB	T2D	chr6:137500000-138500000	4827	rs2152010	chr6	138440242	G	A	0.235586	-0.0603728	0.0274404	-2.20014	0.000156756	-0.287261	4834	0.993033	0.0023994	0.898592	-9.48833e-07	8.33868e-05	-0.00605291	0.00277951	1	FINEMAP	chr6:138440242:G:A	0.0277968	NA
UKBB	T2D	chr6:137500000-138500000	3159	rs35266020	chr6	138117622	C	T	0.429009	0.055026	0.0237564	2.31626	0.000156347	-0.288397	3156	0.99926	0.000372336	0.0885426	8.40483e-07	7.39745e-05	0.00537575	0.00247109	1	FINEMAP	chr6:138117622:C:T	0.0205441	NA
UKBB	T2D	chr6:137500000-138500000	3636	rs75424836	chr6	138229183	T	C	0.025053	0.168354	0.0749618	2.24586	0.000154534	-0.293464	3636	1	0.000154534	-0.293464	2.54986e-06	0.000225836	0.0165004	0.00760382	1	FINEMAP	chr6:138229183:T:C	0.0247127	NA
UKBB	T2D	chr6:137500000-138500000	3374	rs560284615	chr6	138165852	G	A	0.00111436	0.833743	0.3788	2.20101	0.000153643	-0.295974	3374	1	0.000153643	-0.295974	1.17914e-05	0.00104742	0.0767456	0.0353759	1	FINEMAP	chr6:138165852:G:A	0.0277352	NA
UKBB	T2D	chr6:137500000-138500000	1930	rs76444626	chr6	137890589	T	C	0.00700097	0.318649	0.143593	2.21911	0.000153372	-0.296741	1930	1	0.000287531	-0.0237445	4.71711e-06	0.000419439	0.030756	0.0141877	1	FINEMAP	chr6:137890589:T:C	0.0264791	NA
UKBB	T2D	chr6:137500000-138500000	2624	rs34949469	chr6	138000176	C	T	0.1441	0.0733124	0.0331663	2.21045	0.000153096	-0.297525	2665	0.997627	0.00285153	0.973764	1.20704e-06	0.000108228	0.00788425	0.00378913	1	FINEMAP	chr6:138000176:C:T	0.027074	NA
UKBB	T2D	chr6:137500000-138500000	3007	rs575592204	chr6	138076638	T	C	0.00314546	-0.453186	0.21613	-2.09682	0.000150944	-0.303672	3007	1	0.000150944	-0.303672	-6.88882e-06	0.000617929	-0.0456382	0.0211452	1	FINEMAP	chr6:138076638:T:C	0.0360094	NA
UKBB	T2D	chr6:137500000-138500000	4837	rs6942220	chr6	138441386	A	G	0.237136	-0.059717	0.0273953	-2.17983	0.000150023	-0.306331	4834	0.992968	0.0023994	0.898592	-8.97592e-07	8.0767e-05	-0.00598303	0.00277322	1	FINEMAP	chr6:138441386:A:G	0.0292703	NA
UKBB	T2D	chr6:137500000-138500000	1399	rs145155325	chr6	137809222	C	T	0.00672674	-0.315794	0.152476	-2.07111	0.000147828	-0.312733	1399	1	0.000147828	-0.312733	-4.60864e-06	0.000418102	-0.0311756	0.0145169	1	FINEMAP	chr6:137809222:C:T	0.0383489	NA
UKBB	T2D	chr6:137500000-138500000	3703	rs528313694	chr6	138242977	C	T	0.00283774	-0.475688	0.227053	-2.09505	0.000147395	-0.314009	3603	0.960938	0.000432484	0.153604	-7.03893e-06	0.000639505	-0.0477557	0.0222344	1	FINEMAP	chr6:138242977:C:T	0.0361663	NA
UKBB	T2D	chr6:137500000-138500000	4970	rs112270301	chr6	138463347	G	A	0.00528853	-0.349746	0.162728	-2.14927	0.000146916	-0.315423	4970	1	0.000303904	0.000313914	-5.13186e-06	0.000466948	-0.0349307	0.0162527	1	FINEMAP	chr6:138463347:G:A	0.0316132	NA
UKBB	T2D	chr6:137500000-138500000	2628	rs747010145	chr6	138000487	CA	C	0.341087	0.056243	0.024971	2.25233	0.000146773	-0.315844	2628	1	0.000146773	-0.315844	7.97072e-07	7.25774e-05	0.00543065	0.00253003	1	FINEMAP	chr6:138000487:CA:C	0.0243013	NA
UKBB	T2D	chr6:137500000-138500000	4854	rs6922466	chr6	138444930	A	G	0.235644	-0.0595275	0.0274412	-2.16927	0.00014624	-0.317425	4834	0.992901	0.0023994	0.898592	-8.72548e-07	7.95924e-05	-0.00596655	0.00277927	1	FINEMAP	chr6:138444930:A:G	0.0300618	NA
UKBB	T2D	chr6:137500000-138500000	4011	rs753443901	chr6	138304545	C	T	0.0015135	0.693125	0.318587	2.17562	0.000146073	-0.31792	4011	1	0.000146073	-0.31792	9.50307e-06	0.000867675	0.0650568	0.030368	1	FINEMAP	chr6:138304545:C:T	0.0295835	NA
UKBB	T2D	chr6:137500000-138500000	4858	rs56071175	chr6	138445463	C	T	0.236392	-0.0594464	0.0274139	-2.16848	0.000146017	-0.318086	4834	0.994927	0.0023994	0.898592	-8.69976e-07	7.94228e-05	-0.00595803	0.00277621	1	FINEMAP	chr6:138445463:C:T	0.0301224	NA
UKBB	T2D	chr6:137500000-138500000	1554	rs1831777	chr6	137832921	G	A	0.158288	-0.0704149	0.0323812	-2.17456	0.000142426	-0.328902	1554	1	0.000474874	0.19423	-9.83171e-07	9.09999e-05	-0.00690302	0.00323997	1	FINEMAP	chr6:137832921:G:A	0.029663	NA
UKBB	T2D	chr6:137500000-138500000	4879	rs12660547	chr6	138448062	T	C	0.271868	-0.056418	0.0261744	-2.15546	0.000139277	-0.338615	4879	1	0.000278534	-0.0375545	-7.84646e-07	7.34847e-05	-0.00563372	0.00265281	1	FINEMAP	chr6:138448062:T:C	0.0311255	NA
UKBB	T2D	chr6:137500000-138500000	4881	rs12661926	chr6	138448110	A	G	0.271866	-0.0564161	0.0261743	-2.1554	0.000139258	-0.338675	4879	1	0.000278534	-0.0375545	-7.84517e-07	7.34781e-05	-0.00563357	0.00265282	1	FINEMAP	chr6:138448110:A:G	0.0311305	NA
UKBB	T2D	chr6:137500000-138500000	4196	rs4612182	chr6	138336137	A	G	0.402985	0.0513497	0.0240524	2.13491	0.000139135	-0.339056	4169	0.972634	0.000399384	0.11901	7.10235e-07	6.65496e-05	0.00510463	0.00240367	1	FINEMAP	chr6:138336137:A:G	0.0327684	NA
UKBB	T2D	chr6:137500000-138500000	5090	rs78824391	chr6	138483878	G	A	0.00329264	0.450025	0.210871	2.13412	0.0001388	-0.340105	5090	1	0.0001388	-0.340105	6.06309e-06	0.000568858	0.0436822	0.0205801	1	FINEMAP	chr6:138483878:G:A	0.0328326	NA
UKBB	T2D	chr6:137500000-138500000	2622	rs35931823	chr6	137999962	T	C	0.1443	0.0726327	0.0331507	2.19099	0.000138707	-0.340396	2665	0.996835	0.00285153	0.973764	1.0547e-06	9.94193e-05	0.00760382	0.00366739	1	FINEMAP	chr6:137999962:T:C	0.0284528	NA
UKBB	T2D	chr6:137500000-138500000	4808	rs749588053	chr6	138437318	ATTT	A	0.235208	-0.0588487	0.0274848	-2.14114	0.000137806	-0.343226	4834	0.992209	0.0023994	0.898592	-8.1207e-07	7.64888e-05	-0.00589285	0.00278101	1	FINEMAP	chr6:138437318:ATTT:A	0.0322631	NA
UKBB	T2D	chr6:137500000-138500000	4075	rs9494913	chr6	138312656	G	A	0.016368	-0.205715	0.095842	-2.1464	0.00013627	-0.348096	4075	1	0.00013627	-0.348096	-2.67656e-06	0.00025373	-0.0196417	0.00931107	1	FINEMAP	chr6:138312656:G:A	0.0318413	NA
UKBB	T2D	chr6:137500000-138500000	4373	rs34744522	chr6	138366236	G	A	0.024516	-0.161588	0.0755098	-2.13996	0.000136249	-0.348162	4373	1	0.000204058	-0.172712	-2.19694e-06	0.000208208	-0.0161245	0.00762943	1	FINEMAP	chr6:138366236:G:A	0.0323579	NA
UKBB	T2D	chr6:137500000-138500000	2765	rs78015284	chr6	138025067	C	T	0.0108083	0.261163	0.119842	2.17923	0.000135802	-0.34959	2765	1	0.000135802	-0.34959	3.29004e-06	0.000312514	0.0242268	0.0115028	1	FINEMAP	chr6:138025067:C:T	0.0293148	NA
UKBB	T2D	chr6:137500000-138500000	4568	6:138397084_AT_A	chr6	138397084	AT	A	0.10301	0.0903354	0.0429176	2.10486	0.000134784	-0.352856	4568	1	0.000134784	-0.352856	1.1016e-06	0.000105021	0.00817308	0.00387819	1	FINEMAP	chr6:138397084:AT:A	0.0353038	NA
UKBB	T2D	chr6:137500000-138500000	4722	rs75875437	chr6	138425061	T	A	0.0457322	-0.1206	0.0560933	-2.14999	0.000134553	-0.353603	4722	1	0.00065125	0.331477	-1.60295e-06	0.000152974	-0.0119132	0.00565806	1	FINEMAP	chr6:138425061:T:A	0.0315561	NA
UKBB	T2D	chr6:137500000-138500000	2421	rs528762	chr6	137969259	G	A	0.143954	0.0721449	0.0332367	2.17064	0.000134277	-0.354494	2665	0.993724	0.00285153	0.973764	1.01689e-06	9.76135e-05	0.00757311	0.00369003	1	FINEMAP	chr6:137969259:G:A	0.0299584	NA
UKBB	T2D	chr6:137500000-138500000	1932	rs75875372	chr6	137890692	T	A	0.00693576	0.310591	0.144071	2.15582	0.000134159	-0.354876	1930	0.991178	0.000287531	-0.0237445	4.02518e-06	0.000384712	0.0300031	0.0142524	1	FINEMAP	chr6:137890692:T:A	0.0310978	NA
UKBB	T2D	chr6:137500000-138500000	2472	rs11961844	chr6	137975154	C	A	0.143996	0.0721845	0.0332162	2.17317	0.000133236	-0.357873	2665	0.993782	0.00285153	0.973764	1.00447e-06	9.6786e-05	0.00753897	0.00367138	1	FINEMAP	chr6:137975154:C:A	0.0297674	NA
UKBB	T2D	chr6:137500000-138500000	4704	rs79058578	chr6	138420181	G	C	0.0457627	-0.120349	0.0561269	-2.14423	0.000132949	-0.358811	4722	0.999357	0.00065125	0.331477	-1.57904e-06	0.000151675	-0.011877	0.00565623	1	FINEMAP	chr6:138420181:G:C	0.0320144	NA
UKBB	T2D	chr6:137500000-138500000	2440	rs672612	chr6	137971727	T	A	0.143954	0.0721471	0.0332366	2.17071	0.000132476	-0.360359	2665	0.993725	0.00285153	0.973764	9.97442e-07	9.64097e-05	0.00752922	0.00367159	1	FINEMAP	chr6:137971727:T:A	0.0299529	NA
UKBB	T2D	chr6:137500000-138500000	2427	rs13191300	chr6	137970295	T	C	0.143954	0.0721449	0.0332367	2.17064	0.000132454	-0.360431	2665	0.993724	0.00285153	0.973764	9.97236e-07	9.63985e-05	0.00752891	0.00367159	1	FINEMAP	chr6:137970295:T:C	0.0299584	NA
UKBB	T2D	chr6:137500000-138500000	2425	rs694733	chr6	137969951	C	G	0.143954	0.0721415	0.0332367	2.17054	0.000132424	-0.36053	2665	0.993725	0.00285153	0.973764	9.96956e-07	9.63834e-05	0.00752851	0.0036716	1	FINEMAP	chr6:137969951:C:G	0.0299662	NA
UKBB	T2D	chr6:137500000-138500000	3694	rs4895499	chr6	138241185	A	G	0.0739701	0.0978252	0.0444802	2.1993	0.000129837	-0.369098	3694	1	0.000129837	-0.369098	1.24457e-06	0.000121107	0.0095856	0.0045925	1	FINEMAP	chr6:138241185:A:G	0.0278568	NA
UKBB	T2D	chr6:137500000-138500000	2424	rs651320	chr6	137969775	G	T	0.143866	0.071872	0.0332485	2.16166	0.000129809	-0.369192	2665	0.993768	0.00285153	0.973764	9.72831e-07	9.50823e-05	0.00749431	0.00367262	1	FINEMAP	chr6:137969775:G:T	0.0306443	NA
UKBB	T2D	chr6:137500000-138500000	1159	rs72987413	chr6	137775610	C	T	0.0164403	0.194847	0.0916705	2.12551	0.000129728	-0.369463	1159	1	0.000129728	-0.369463	2.51727e-06	0.000244997	0.0194042	0.00928512	1	FINEMAP	chr6:137775610:C:T	0.0335437	NA
UKBB	T2D	chr6:137500000-138500000	2357	rs607447	chr6	137961334	T	G	0.143872	0.0719754	0.0333034	2.1612	0.000129561	-0.370024	2665	0.992177	0.00285153	0.973764	9.70221e-07	9.49227e-05	0.00748853	0.00367073	1	FINEMAP	chr6:137961334:T:G	0.0306797	NA
UKBB	T2D	chr6:137500000-138500000	1415	rs548954645	chr6	137811464	G	A	0.00463629	0.37715	0.176999	2.1308	0.000129411	-0.370525	1177	0.977962	0.000492212	0.209812	4.70055e-06	0.000458108	0.0363226	0.0173929	1	FINEMAP	chr6:137811464:G:A	0.0331054	NA
UKBB	T2D	chr6:137500000-138500000	4875	rs9389560	chr6	138447681	C	T	0.11955	-0.0768269	0.0359837	-2.13505	0.000129309	-0.370869	4875	1	0.00191826	0.801187	-9.83775e-07	9.59203e-05	-0.00760793	0.00364412	1	FINEMAP	chr6:138447681:C:T	0.0327572	NA
UKBB	T2D	chr6:137500000-138500000	2415	rs582546	chr6	137968148	G	A	0.143758	0.0719006	0.0333063	2.15877	0.000128817	-0.372524	2665	0.992491	0.00285153	0.973764	9.63569e-07	9.45692e-05	0.00748012	0.00367172	1	FINEMAP	chr6:137968148:G:A	0.0308681	NA
UKBB	T2D	chr6:137500000-138500000	1669	rs74663692	chr6	137851278	C	T	0.00875749	0.274054	0.127871	2.14321	0.000128654	-0.373075	1669	1	0.000269705	-0.0515477	3.40845e-06	0.000333335	0.0264932	0.0127223	1	FINEMAP	chr6:137851278:C:T	0.0320965	NA
UKBB	T2D	chr6:137500000-138500000	3812	rs6941603	chr6	138265348	C	A	0.368298	0.053398	0.0242879	2.19854	0.000128279	-0.374344	3812	1	0.000237041	-0.107629	6.6674e-07	6.53095e-05	0.00519759	0.00249781	1	FINEMAP	chr6:138265348:C:A	0.0279104	NA
UKBB	T2D	chr6:137500000-138500000	2344	rs566097	chr6	137960364	G	T	0.143995	0.071816	0.0333023	2.15649	0.00012812	-0.374882	2665	0.991999	0.00285153	0.973764	9.5635e-07	9.41393e-05	0.00746449	0.00366875	1	FINEMAP	chr6:137960364:G:T	0.0310456	NA
UKBB	T2D	chr6:137500000-138500000	2032	rs147098156	chr6	137907730	A	G	0.00240781	0.552274	0.259919	2.12479	0.000127914	-0.375581	2032	1	0.000127914	-0.375581	6.42247e-06	0.00062989	0.0502093	0.0241067	1	FINEMAP	chr6:137907730:A:G	0.0336039	NA
UKBB	T2D	chr6:137500000-138500000	2560	rs145053748	chr6	137991507	G	GTATA	0.144917	0.07148	0.0331926	2.15349	0.000127833	-0.375857	2665	0.993827	0.00285153	0.973764	9.52358e-07	9.38764e-05	0.00745004	0.00366661	1	FINEMAP	chr6:137991507:G:GTATA	0.03128	NA
UKBB	T2D	chr6:137500000-138500000	4756	rs181052939	chr6	138428739	G	A	0.00376451	0.418926	0.203553	2.05807	0.000127355	-0.377483	4918	0.953113	0.00125196	0.615582	5.10597e-06	0.000501938	0.0400924	0.019263	1	FINEMAP	chr6:138428739:G:A	0.0395836	NA
UKBB	T2D	chr6:137500000-138500000	2488	rs480581	chr6	137977682	C	T	0.144386	0.0712881	0.03319	2.14788	0.000127107	-0.37833	2665	0.994377	0.00285153	0.973764	9.51279e-07	9.40061e-05	0.00748408	0.00367708	1	FINEMAP	chr6:137977682:C:T	0.0317234	NA
UKBB	T2D	chr6:137500000-138500000	2490	rs481445	chr6	137977755	A	G	0.144164	0.0712179	0.0332049	2.1448	0.000126378	-0.380829	2665	0.994794	0.00285153	0.973764	9.4541e-07	9.37246e-05	0.00748083	0.00368139	1	FINEMAP	chr6:137977755:A:G	0.0319688	NA
UKBB	T2D	chr6:137500000-138500000	4170	rs9389547	chr6	138330626	T	C	0.299359	0.0529735	0.0254908	2.07814	0.000126164	-0.381563	4170	1	0.000126164	-0.381563	6.74543e-07	6.66476e-05	0.00534654	0.00257397	1	FINEMAP	chr6:138330626:T:C	0.0376963	NA
UKBB	T2D	chr6:137500000-138500000	4984	rs9389566	chr6	138465286	T	C	0.120658	-0.0763365	0.0359762	-2.12186	0.0001258	-0.382819	4875	0.984494	0.00191826	0.801187	-9.47236e-07	9.37487e-05	-0.00752969	0.00362964	1	FINEMAP	chr6:138465286:T:C	0.0338494	NA
UKBB	T2D	chr6:137500000-138500000	1823	rs572900794	chr6	137876282	C	A	0.0035974	-0.442983	0.206461	-2.1456	0.000125796	-0.382832	1823	1	0.000125796	-0.382832	-5.17509e-06	0.000512172	-0.0411387	0.0198267	1	FINEMAP	chr6:137876282:C:A	0.0319048	NA
UKBB	T2D	chr6:137500000-138500000	2574	rs752224852	chr6	137993533	ATG	A	0.476632	-0.051699	0.0233564	-2.21348	0.000125763	-0.382945	2669	-0.950566	0.0117742	1.59352	-5.99532e-07	6.32701e-05	-0.00476714	0.00301789	1	FINEMAP	chr6:137993533:ATG:A	0.0268643	NA
UKBB	T2D	chr6:137500000-138500000	2555	rs557529	chr6	137990198	T	G	0.144288	0.0710526	0.0331721	2.14194	0.000123914	-0.389381	2665	0.994839	0.00285153	0.973764	9.19902e-07	9.2142e-05	0.00742373	0.0036622	1	FINEMAP	chr6:137990198:T:G	0.0321984	NA
UKBB	T2D	chr6:137500000-138500000	4873	rs9399232	chr6	138447598	G	A	0.120228	-0.0758188	0.0358611	-2.11424	0.000123829	-0.389678	4875	0.997898	0.00191826	0.801187	-9.30399e-07	9.28772e-05	-0.00751358	0.00363525	1	FINEMAP	chr6:138447598:G:A	0.0344952	NA
UKBB	T2D	chr6:137500000-138500000	2557	rs477468	chr6	137991254	T	C	0.144351	0.0708126	0.0331686	2.13493	0.000123642	-0.390333	2665	0.994683	0.00285153	0.973764	9.19562e-07	9.22629e-05	0.00743727	0.00367981	1	FINEMAP	chr6:137991254:T:C	0.0327668	NA
UKBB	T2D	chr6:137500000-138500000	2354	rs17066658	chr6	137960986	C	T	0.0221464	0.171395	0.0796529	2.15177	0.000123499	-0.390838	2354	1	0.000687152	0.354797	2.06843e-06	0.000206921	0.0167486	0.00813718	1	FINEMAP	chr6:137960986:C:T	0.0314152	NA
UKBB	T2D	chr6:137500000-138500000	4888	rs76607921	chr6	138449399	G	A	0.120181	-0.0756629	0.0358536	-2.11033	0.000122823	-0.393221	4875	0.998061	0.00191826	0.801187	-9.21236e-07	9.23719e-05	-0.00750051	0.00363588	1	FINEMAP	chr6:138449399:G:A	0.03483	NA
UKBB	T2D	chr6:137500000-138500000	324	rs72979674	chr6	137613056	A	G	0.337873	-0.0530354	0.0253718	-2.09033	0.000122688	-0.3937	324	1	0.000630016	0.317071	-6.31962e-07	6.33882e-05	-0.00515099	0.00249419	1	FINEMAP	chr6:137613056:A:G	0.0365883	NA
UKBB	T2D	chr6:137500000-138500000	2444	rs74473088	chr6	137972044	C	T	0.0221354	0.170855	0.0795211	2.14855	0.000122682	-0.39372	2354	0.999745	0.000687152	0.354797	2.05199e-06	0.000206021	0.0167261	0.00813914	1	FINEMAP	chr6:137972044:C:T	0.0316701	NA
UKBB	T2D	chr6:137500000-138500000	2493	rs642434	chr6	137978360	C	T	0.144138	0.0709698	0.0332058	2.13727	0.000122626	-0.393918	2665	0.994773	0.00285153	0.973764	9.08374e-07	9.15098e-05	0.00740767	0.00366364	1	FINEMAP	chr6:137978360:C:T	0.0325759	NA
UKBB	T2D	chr6:137500000-138500000	2871	rs372356296	chr6	138044659	G	T	0.00187026	0.615163	0.292468	2.10335	0.000122542	-0.394215	2871	1	0.000122542	-0.394215	6.91156e-06	0.000693826	0.0564014	0.0273434	1	FINEMAP	chr6:138044659:G:T	0.0354351	NA
UKBB	T2D	chr6:137500000-138500000	2522	rs117584190	chr6	137983623	G	A	0.0221363	0.170583	0.0794814	2.1462	0.000122084	-0.395842	2354	0.999636	0.000687152	0.354797	2.03958e-06	0.000205322	0.0167063	0.00813906	1	FINEMAP	chr6:137983623:G:A	0.031857	NA
UKBB	T2D	chr6:137500000-138500000	2530	rs595101	chr6	137985132	G	C	0.144218	0.0706067	0.0331871	2.12753	0.000121634	-0.397446	2665	0.994956	0.00285153	0.973764	9.01324e-07	9.12496e-05	0.00741012	0.0036813	1	FINEMAP	chr6:137985132:G:C	0.0333757	NA
UKBB	T2D	chr6:137500000-138500000	4871	rs75471170	chr6	138446873	G	A	0.271609	-0.0547389	0.0261859	-2.0904	0.00012161	-0.397533	4834	0.901053	0.0023994	0.898592	-6.64378e-07	6.69738e-05	-0.00546319	0.00265356	1	FINEMAP	chr6:138446873:G:A	0.0365822	NA
UKBB	T2D	chr6:137500000-138500000	2573	rs686144	chr6	137993403	T	G	0.144341	0.0706774	0.03317	2.13076	0.000120832	-0.40032	2665	0.994697	0.00285153	0.973764	8.91228e-07	9.05113e-05	0.00737576	0.00366111	1	FINEMAP	chr6:137993403:T:G	0.0331087	NA
UKBB	T2D	chr6:137500000-138500000	2194	rs17066624	chr6	137934634	C	T	0.193872	0.0651502	0.0298724	2.18095	0.000120725	-0.400704	2194	1	0.000328084	0.0335731	7.58714e-07	7.68361e-05	0.00628464	0.0030677	1	FINEMAP	chr6:137934634:C:T	0.0291871	NA
UKBB	T2D	chr6:137500000-138500000	3643	rs775154781	chr6	138230734	T	TAGAGGGGGAGAGG	0.00230856	0.509112	0.243308	2.09246	0.000119916	-0.403624	3383	0.946033	0.00073224	0.382418	6.06049e-06	0.000615537	0.0505393	0.0246103	1	FINEMAP	chr6:138230734:T:TAGAGGGGGAGAGG	0.0363975	NA
UKBB	T2D	chr6:137500000-138500000	2532	rs17066693	chr6	137985490	C	T	0.0221498	0.169905	0.0794839	2.1376	0.000119908	-0.403654	2354	0.999422	0.000687152	0.354797	1.9941e-06	0.000202726	0.0166303	0.00813721	1	FINEMAP	chr6:137985490:C:T	0.032549	NA
UKBB	T2D	chr6:137500000-138500000	2603	rs2327837	chr6	137997197	T	C	0.475951	-0.051112	0.0233419	-2.18971	0.000119883	-0.403746	2669	-0.951426	0.0117742	1.59352	-5.60847e-07	6.12013e-05	-0.0046783	0.00305942	1	FINEMAP	chr6:137997197:T:C	0.0285453	NA
UKBB	T2D	chr6:137500000-138500000	2601	rs666619	chr6	137997122	G	A	0.475967	-0.0511005	0.0233408	-2.18932	0.000119789	-0.404086	2669	-0.951367	0.0117742	1.59352	-5.60238e-07	6.11678e-05	-0.00467688	0.00306	1	FINEMAP	chr6:137997122:G:A	0.0285735	NA
UKBB	T2D	chr6:137500000-138500000	3238	rs56402635	chr6	138132130	T	C	0.0296617	0.146692	0.0685792	2.13902	0.000119709	-0.404377	3238	1	0.000119709	-0.404377	1.72456e-06	0.000175378	0.0144063	0.00702988	1	FINEMAP	chr6:138132130:T:C	0.0324344	NA
UKBB	T2D	chr6:137500000-138500000	2501	rs540414	chr6	137979598	C	G	0.475768	-0.0510972	0.0233443	-2.18885	0.000119653	-0.404577	2669	-0.950375	0.0117742	1.59352	-5.59655e-07	6.11217e-05	-0.00467729	0.00305742	1	FINEMAP	chr6:137979598:C:G	0.0286077	NA
UKBB	T2D	chr6:137500000-138500000	2598	rs665668	chr6	137996885	A	T	0.476028	-0.0510672	0.0233355	-2.18839	0.00011956	-0.404917	2669	-0.951096	0.0117742	1.59352	-5.58817e-07	6.10861e-05	-0.00467396	0.00306059	1	FINEMAP	chr6:137996885:A:T	0.0286411	NA
UKBB	T2D	chr6:137500000-138500000	2600	rs666584	chr6	137997094	T	A	0.47603	-0.0510669	0.0233368	-2.18826	0.000119532	-0.40502	2669	-0.951163	0.0117742	1.59352	-5.58582e-07	6.10759e-05	-0.00467309	0.0030614	1	FINEMAP	chr6:137997094:T:A	0.0286509	NA
UKBB	T2D	chr6:137500000-138500000	2505	rs686851	chr6	137979971	C	T	0.47578	-0.0510776	0.0233438	-2.18806	0.000119466	-0.405258	2669	-0.950377	0.0117742	1.59352	-5.584e-07	6.10547e-05	-0.00467414	0.00305906	1	FINEMAP	chr6:137979971:C:T	0.0286653	NA
UKBB	T2D	chr6:137500000-138500000	3342	rs533115086	chr6	138156876	T	A	0.00207445	0.578772	0.276981	2.08957	0.000119464	-0.405264	3342	1	0.000119464	-0.405264	6.36219e-06	0.00064751	0.0532561	0.0259559	1	FINEMAP	chr6:138156876:T:A	0.0366562	NA
UKBB	T2D	chr6:137500000-138500000	2507	rs567915	chr6	137980306	G	A	0.475784	-0.0510751	0.0233436	-2.18797	0.000119445	-0.405335	2669	-0.95038	0.0117742	1.59352	-5.58263e-07	6.10471e-05	-0.00467381	0.00305919	1	FINEMAP	chr6:137980306:G:A	0.0286718	NA
UKBB	T2D	chr6:137500000-138500000	2491	rs505662	chr6	137978106	T	G	0.47578	-0.0510745	0.0233438	-2.18793	0.000119435	-0.405372	2669	-0.950375	0.0117742	1.59352	-5.58191e-07	6.10435e-05	-0.00467361	0.00305934	1	FINEMAP	chr6:137978106:T:G	0.028675	NA
UKBB	T2D	chr6:137500000-138500000	2476	rs522563	chr6	137976223	T	C	0.47578	-0.0510744	0.0233438	-2.18792	0.000119434	-0.405376	2669	-0.950375	0.0117742	1.59352	-5.58184e-07	6.10431e-05	-0.00467359	0.00305935	1	FINEMAP	chr6:137976223:T:C	0.0286753	NA
UKBB	T2D	chr6:137500000-138500000	2495	rs509260	chr6	137978480	T	G	0.475785	-0.0510606	0.0233438	-2.18733	0.000119294	-0.405885	2669	-0.950369	0.0117742	1.59352	-5.57253e-07	6.09932e-05	-0.00467127	0.00306052	1	FINEMAP	chr6:137978480:T:G	0.0287184	NA
UKBB	T2D	chr6:137500000-138500000	2465	rs583816	chr6	137974450	T	C	0.475784	-0.051045	0.0233438	-2.18666	0.000119137	-0.406457	2669	-0.950368	0.0117742	1.59352	-5.56198e-07	6.0937e-05	-0.00466857	0.00306196	1	FINEMAP	chr6:137974450:T:C	0.0287672	NA
UKBB	T2D	chr6:137500000-138500000	2585	rs605777	chr6	137994980	C	T	0.476077	-0.0510256	0.0233358	-2.18658	0.00011913	-0.40648	2669	-0.950987	0.0117742	1.59352	-5.55975e-07	6.09325e-05	-0.00466695	0.00306396	1	FINEMAP	chr6:137994980:C:T	0.0287732	NA
UKBB	T2D	chr6:137500000-138500000	2452	rs688096	chr6	137973622	C	T	0.475781	-0.0509927	0.0233449	-2.18432	0.000118588	-0.408462	2669	-0.950415	0.0117742	1.59352	-5.52517e-07	6.07407e-05	-0.00465914	0.00306699	1	FINEMAP	chr6:137973622:C:T	0.0289388	NA
UKBB	T2D	chr6:137500000-138500000	2456	rs593115	chr6	137973770	A	C	0.475796	-0.0509874	0.0233444	-2.18414	0.000118546	-0.408614	2669	-0.950427	0.0117742	1.59352	-5.52232e-07	6.07257e-05	-0.00465836	0.00306744	1	FINEMAP	chr6:137973770:A:C	0.0289521	NA
UKBB	T2D	chr6:137500000-138500000	2593	rs652401	chr6	137996203	A	G	0.47606	-0.0509662	0.0233358	-2.18403	0.000118537	-0.408649	2669	-0.951083	0.0117742	1.59352	-5.51964e-07	6.07203e-05	-0.00465647	0.0030698	1	FINEMAP	chr6:137996203:A:G	0.0289597	NA
UKBB	T2D	chr6:137500000-138500000	4898	rs6922054	chr6	138450465	G	A	0.120128	-0.0750578	0.0358661	-2.09272	0.00011843	-0.409041	4875	0.997778	0.00191826	0.801187	-8.80826e-07	9.00924e-05	-0.00743752	0.00363664	1	FINEMAP	chr6:138450465:G:A	0.0363739	NA
UKBB	T2D	chr6:137500000-138500000	2463	rs583719	chr6	137974396	C	T	0.475801	-0.0509714	0.0233444	-2.18345	0.000118386	-0.409203	2669	-0.950415	0.0117742	1.59352	-5.51164e-07	6.06682e-05	-0.00465566	0.00306881	1	FINEMAP	chr6:137974396:C:T	0.0290025	NA
UKBB	T2D	chr6:137500000-138500000	2446	rs609905	chr6	137972591	G	A	0.475777	-0.0509565	0.0233496	-2.18233	0.000118125	-0.410162	2669	-0.950345	0.0117742	1.59352	-5.49411e-07	6.05747e-05	-0.00465111	0.00307126	1	FINEMAP	chr6:137972591:G:A	0.0290853	NA
UKBB	T2D	chr6:137500000-138500000	2439	rs486165	chr6	137971714	C	G	0.47577	-0.0509331	0.0233523	-2.18107	0.000117835	-0.41123	2669	-0.950331	0.0117742	1.59352	-5.47459e-07	6.04706e-05	-0.004646	0.00307404	1	FINEMAP	chr6:137971714:C:G	0.0291779	NA
UKBB	T2D	chr6:137500000-138500000	2525	rs17066690	chr6	137983981	A	C	0.0221702	0.168914	0.0794189	2.12687	0.000117286	-0.413256	2354	0.998771	0.000687152	0.354797	1.93921e-06	0.000199546	0.016534	0.00813369	1	FINEMAP	chr6:137983981:A:C	0.0334305	NA
UKBB	T2D	chr6:137500000-138500000	2567	rs678385	chr6	137992550	A	G	0.476055	-0.0508216	0.0233355	-2.17787	0.000117108	-0.413916	2669	-0.951089	0.0117742	1.59352	-5.42413e-07	6.02074e-05	-0.00463173	0.00308275	1	FINEMAP	chr6:137992550:A:G	0.029416	NA
UKBB	T2D	chr6:137500000-138500000	2572	rs675520	chr6	137993232	A	G	0.476062	-0.0507981	0.0233356	-2.17685	0.000116874	-0.414784	2669	-0.951078	0.0117742	1.59352	-5.40858e-07	6.01232e-05	-0.00462768	0.0030848	1	FINEMAP	chr6:137993232:A:G	0.0294918	NA
UKBB	T2D	chr6:137500000-138500000	2579	rs590861	chr6	137993950	C	T	0.47607	-0.0507751	0.0233351	-2.17591	0.000116658	-0.415588	2669	-0.951051	0.0117742	1.59352	-5.3943e-07	6.00454e-05	-0.00462402	0.00308658	1	FINEMAP	chr6:137993950:C:T	0.0295619	NA
UKBB	T2D	chr6:137500000-138500000	1557	rs9385797	chr6	137833298	C	G	0.159518	-0.0667671	0.032122	-2.07855	0.000116638	-0.415662	1554	0.983555	0.000474874	0.19423	-7.66692e-07	7.90897e-05	-0.00657325	0.00322897	1	FINEMAP	chr6:137833298:C:G	0.037659	NA
UKBB	T2D	chr6:137500000-138500000	2039	rs144141149	chr6	137909307	A	G	0.00234839	-0.52086	0.257322	-2.02416	0.000114784	-0.422624	2039	1	0.000114784	-0.422624	-5.67826e-06	0.000590726	-0.0494692	0.0243559	1	FINEMAP	chr6:137909307:A:G	0.0429541	NA
UKBB	T2D	chr6:137500000-138500000	2386	rs628099	chr6	137964623	G	C	0.143707	0.0703168	0.0333148	2.11068	0.000114643	-0.423156	2665	0.992418	0.00285153	0.973764	8.40959e-07	8.77114e-05	0.00733544	0.00364743	1	FINEMAP	chr6:137964623:G:C	0.0348	NA
UKBB	T2D	chr6:137500000-138500000	4609	rs480631	chr6	138406328	C	A	0.472903	-0.0467643	0.0235022	-1.98978	0.000114524	-0.42361	4609	1	0.000114524	-0.42361	-5.50316e-07	5.73175e-05	-0.00480527	0.00236615	1	FINEMAP	chr6:138406328:C:A	0.0466147	NA
UKBB	T2D	chr6:137500000-138500000	2552	rs530181	chr6	137989538	T	C	0.47606	-0.0504531	0.0233356	-2.16207	0.000113557	-0.427293	2669	-0.951036	0.0117742	1.59352	-5.18691e-07	5.89213e-05	-0.00456769	0.00311628	1	FINEMAP	chr6:137989538:T:C	0.0306131	NA
UKBB	T2D	chr6:137500000-138500000	2543	rs6904167	chr6	137987908	G	A	0.476063	-0.0504418	0.0233353	-2.16161	0.000113457	-0.427675	2669	-0.951053	0.0117742	1.59352	-5.18018e-07	5.88849e-05	-0.00456577	0.00311734	1	FINEMAP	chr6:137987908:G:A	0.0306483	NA
UKBB	T2D	chr6:137500000-138500000	2549	rs628791	chr6	137988785	G	A	0.476064	-0.0504411	0.0233353	-2.16158	0.00011345	-0.4277	2669	-0.951054	0.0117742	1.59352	-5.17973e-07	5.88825e-05	-0.00456565	0.00311741	1	FINEMAP	chr6:137988785:G:A	0.0306506	NA
UKBB	T2D	chr6:137500000-138500000	2535	rs529693	chr6	137986062	A	T	0.476063	-0.0504019	0.0233358	-2.15985	0.000113072	-0.429151	2669	-0.951044	0.0117742	1.59352	-5.1545e-07	5.87445e-05	-0.00455861	0.00312109	1	FINEMAP	chr6:137986062:A:T	0.030784	NA
UKBB	T2D	chr6:137500000-138500000	4959	rs78919651	chr6	138460774	C	T	0.120053	-0.0743321	0.0359047	-2.07026	0.000113058	-0.429205	4875	0.995221	0.00191826	0.801187	-8.31735e-07	8.72602e-05	-0.00735674	0.00363781	1	FINEMAP	chr6:138460774:C:T	0.0384279	NA
UKBB	T2D	chr6:137500000-138500000	2533	rs525977	chr6	137985652	G	A	0.476063	-0.0503921	0.0233358	-2.15943	0.00011298	-0.429502	2669	-0.951046	0.0117742	1.59352	-5.14836e-07	5.87111e-05	-0.00455687	0.00312202	1	FINEMAP	chr6:137985652:G:A	0.0308166	NA
UKBB	T2D	chr6:137500000-138500000	4986	rs17067151	chr6	138465435	G	A	0.120152	-0.0745453	0.0360406	-2.06837	0.000112771	-0.430307	4875	0.980126	0.00191826	0.801187	-8.28759e-07	8.70686e-05	-0.00734904	0.00363618	1	FINEMAP	chr6:138465435:G:A	0.0386052	NA
UKBB	T2D	chr6:137500000-138500000	1551	rs1831776	chr6	137832811	G	A	0.159184	-0.0662597	0.0321265	-2.06246	0.00011276	-0.430349	1554	0.984055	0.000474874	0.19423	-7.35783e-07	7.732e-05	-0.0065252	0.00323189	1	FINEMAP	chr6:137832811:G:A	0.0391637	NA
UKBB	T2D	chr6:137500000-138500000	2345	rs611460	chr6	137960388	T	A	0.475536	-0.0504474	0.0233955	-2.15629	0.000112287	-0.432176	2669	-0.94952	0.0117742	1.59352	-5.10354e-07	5.84608e-05	-0.00454509	0.00312753	1	FINEMAP	chr6:137960388:T:A	0.0310613	NA
UKBB	T2D	chr6:137500000-138500000	4909	rs78780929	chr6	138451300	A	G	0.120147	-0.0741012	0.035863	-2.06623	0.000112227	-0.432409	4875	0.997564	0.00191826	0.801187	-8.2382e-07	8.67797e-05	-0.00734067	0.00363639	1	FINEMAP	chr6:138451300:A:G	0.0388068	NA
UKBB	T2D	chr6:137500000-138500000	4910	rs76640076	chr6	138451840	G	T	0.120147	-0.0740917	0.0358633	-2.06595	0.000112162	-0.432659	4875	0.997557	0.00191826	0.801187	-8.2323e-07	8.67449e-05	-0.00733963	0.00363639	1	FINEMAP	chr6:138451840:G:T	0.0388334	NA
UKBB	T2D	chr6:137500000-138500000	2358	rs600469	chr6	137961672	C	T	0.47571	-0.0503208	0.0233885	-2.15152	0.000111273	-0.436117	2669	-0.949743	0.0117742	1.59352	-5.03433e-07	5.80877e-05	-0.00452432	0.00313948	1	FINEMAP	chr6:137961672:C:T	0.0314353	NA
UKBB	T2D	chr6:137500000-138500000	2738	rs640353	chr6	138020871	C	T	0.143867	0.0698464	0.0333886	2.09192	0.000111159	-0.436561	2665	0.996413	0.00285153	0.973764	8.09792e-07	8.59264e-05	0.00728499	0.00365463	1	FINEMAP	chr6:138020871:C:T	0.0364454	NA
UKBB	T2D	chr6:137500000-138500000	2359	rs533091	chr6	137961704	A	C	0.475701	-0.0503084	0.02339	-2.15085	0.000111132	-0.436666	2669	-0.949796	0.0117742	1.59352	-5.02469e-07	5.8036e-05	-0.00452136	0.00314124	1	FINEMAP	chr6:137961704:A:C	0.031488	NA
UKBB	T2D	chr6:137500000-138500000	2527	rs598047	chr6	137984459	A	G	0.475997	-0.0501287	0.023341	-2.14767	0.000110462	-0.439294	2669	-0.950972	0.0117742	1.59352	-4.97909e-07	5.77876e-05	-0.00450752	0.00314894	1	FINEMAP	chr6:137984459:A:G	0.0317402	NA
UKBB	T2D	chr6:137500000-138500000	2397	rs535730	chr6	137965665	G	A	0.475588	-0.0501789	0.0233884	-2.14546	0.000109984	-0.441176	2669	-0.949671	0.0117742	1.59352	-4.94906e-07	5.76139e-05	-0.0044998	0.0031519	1	FINEMAP	chr6:137965665:G:A	0.031916	NA
UKBB	T2D	chr6:137500000-138500000	2514	rs627031	chr6	137982618	C	T	0.476011	-0.0500697	0.023342	-2.14505	0.000109911	-0.441467	2669	-0.950906	0.0117742	1.59352	-4.94223e-07	5.75842e-05	-0.00449659	0.00315473	1	FINEMAP	chr6:137982618:C:T	0.031949	NA
UKBB	T2D	chr6:137500000-138500000	4939	rs76993683	chr6	138457109	A	G	0.12016	-0.07365	0.0358682	-2.05335	0.000109348	-0.443695	4875	0.997028	0.00191826	0.801187	-7.97517e-07	8.5216e-05	-0.00729337	0.00363623	1	FINEMAP	chr6:138457109:A:G	0.0400386	NA
UKBB	T2D	chr6:137500000-138500000	2523	rs693699	chr6	137983823	T	C	0.476032	-0.0499889	0.0233414	-2.14164	0.000109202	-0.444277	2669	-0.950923	0.0117742	1.59352	-4.89456e-07	5.7322e-05	-0.00448212	0.00316262	1	FINEMAP	chr6:137983823:T:C	0.0322224	NA
UKBB	T2D	chr6:137500000-138500000	2519	rs493179	chr6	137983293	T	A	0.476032	-0.0499877	0.0233413	-2.1416	0.000109193	-0.444311	2669	-0.950921	0.0117742	1.59352	-4.89397e-07	5.73188e-05	-0.00448193	0.00316273	1	FINEMAP	chr6:137983293:T:A	0.0322258	NA
UKBB	T2D	chr6:137500000-138500000	2520	rs678645	chr6	137983436	G	A	0.476036	-0.0499771	0.0233413	-2.14114	0.000109099	-0.444686	2669	-0.950913	0.0117742	1.59352	-4.88767e-07	5.72839e-05	-0.00448004	0.00316372	1	FINEMAP	chr6:137983436:G:A	0.0322624	NA
UKBB	T2D	chr6:137500000-138500000	3800	rs6929321	chr6	138263305	C	T	0.367193	0.0515448	0.0243145	2.11992	0.000108762	-0.446031	3812	0.996019	0.000237041	-0.107629	5.43771e-07	5.83062e-05	0.00499965	0.00250272	1	FINEMAP	chr6:138263305:C:T	0.0340128	NA
UKBB	T2D	chr6:137500000-138500000	3742	rs530301032	chr6	138252006	A	G	0.00115396	-0.745869	0.365216	-2.04227	0.00010874	-0.446117	3742	1	0.00010874	-0.446117	-7.57929e-06	0.000812312	-0.0697009	0.0347916	1	FINEMAP	chr6:138252006:A:G	0.0411249	NA
UKBB	T2D	chr6:137500000-138500000	96	rs55881171	chr6	137524803	G	T	6.96532e-05	2.88305	1.4419	1.99948	0.000108052	-0.448876	96	1	0.000108052	-0.448876	3.05724e-05	0.00328713	0.282943	0.141253	1	FINEMAP	chr6:137524803:G:T	0.0455565	NA
UKBB	T2D	chr6:137500000-138500000	4884	rs79880580	chr6	138448923	C	T	0.120035	-0.073429	0.0358743	-2.04684	0.000107492	-0.45113	4875	0.996789	0.00191826	0.801187	-7.81765e-07	8.43066e-05	-0.00727275	0.00363796	1	FINEMAP	chr6:138448923:C:T	0.0406737	NA
UKBB	T2D	chr6:137500000-138500000	3107	rs564652957	chr6	138103254	G	T	0.0102342	0.248924	0.120205	2.07083	0.000107415	-0.451443	2899	0.950161	0.000755283	0.395884	2.53148e-06	0.000273158	0.0235673	0.0118021	1	FINEMAP	chr6:138103254:G:T	0.0383748	NA
UKBB	T2D	chr6:137500000-138500000	4891	rs77280703	chr6	138449635	T	A	0.120352	-0.073345	0.0358333	-2.04684	0.000107408	-0.451471	4875	0.997291	0.00191826	0.801187	-7.80141e-07	8.41681e-05	-0.00726336	0.00363402	1	FINEMAP	chr6:138449635:T:A	0.0406739	NA
UKBB	T2D	chr6:137500000-138500000	4982	rs9389565	chr6	138465225	A	G	0.119837	-0.0738	0.0360704	-2.046	0.000107267	-0.452041	4875	0.987973	0.00191826	0.801187	-7.80291e-07	8.42449e-05	-0.00727428	0.00364066	1	FINEMAP	chr6:138465225:A:G	0.0407565	NA
UKBB	T2D	chr6:137500000-138500000	2561	rs481095	chr6	137991626	T	C	0.475799	-0.049725	0.0233384	-2.13061	0.000106932	-0.453401	2669	-0.950653	0.0117742	1.59352	-4.7446e-07	5.64798e-05	-0.00443703	0.00318537	1	FINEMAP	chr6:137991626:T:C	0.0331214	NA
UKBB	T2D	chr6:137500000-138500000	4940	6:138457248_CAGA_C	chr6	138457248	CAGA	C	0.119665	-0.073559	0.0360009	-2.04325	0.000106801	-0.453931	4875	0.99571	0.00191826	0.801187	-7.76488e-07	8.40351e-05	-0.0072704	0.00364263	1	FINEMAP	chr6:138457248:CAGA:C	0.0410273	NA
UKBB	T2D	chr6:137500000-138500000	2197	rs34322720	chr6	137934971	G	A	0.195278	0.0631718	0.0297761	2.12156	0.000106464	-0.455304	2194	0.990734	0.000328084	0.0335731	6.48125e-07	7.02994e-05	0.00608772	0.0030599	1	FINEMAP	chr6:137934971:G:A	0.0338747	NA
UKBB	T2D	chr6:137500000-138500000	4948	rs9376326	chr6	138458581	C	T	0.119975	-0.0732865	0.0358929	-2.04181	0.000106394	-0.45559	4875	0.996077	0.00191826	0.801187	-7.71962e-07	8.37214e-05	-0.00725568	0.0036388	1	FINEMAP	chr6:138458581:C:T	0.0411703	NA
UKBB	T2D	chr6:137500000-138500000	4108	rs6570200	chr6	138318228	G	C	0.331423	0.0505406	0.0248241	2.03595	0.000106393	-0.455595	4108	1	0.000222775	-0.134592	5.32552e-07	5.7755e-05	0.00500551	0.0025099	1	FINEMAP	chr6:138318228:G:C	0.0417555	NA
UKBB	T2D	chr6:137500000-138500000	2590	rs199907766	chr6	137995747	GT	G	0.476145	-0.0495946	0.0233381	-2.12505	0.000105805	-0.458	2669	-0.950593	0.0117742	1.59352	-4.67103e-07	5.60568e-05	-0.00441474	0.00319555	1	FINEMAP	chr6:137995747:GT:G	0.0335825	NA
UKBB	T2D	chr6:137500000-138500000	204	6:137570789_AT_A	chr6	137570789	AT	A	0.100439	0.0776979	0.0389904	1.99274	0.000105347	-0.459887	204	1	0.000737632	0.385606	8.21524e-07	8.95886e-05	0.00779829	0.00392182	1	FINEMAP	chr6:137570789:AT:A	0.0462894	NA
UKBB	T2D	chr6:137500000-138500000	2940	rs112548620	chr6	138060274	C	T	0.00110649	0.759238	0.375828	2.02017	0.000104396	-0.463824	2940	1	0.000104396	-0.463824	7.35964e-06	0.000806501	0.0704972	0.0355133	1	FINEMAP	chr6:138060274:C:T	0.0433653	NA
UKBB	T2D	chr6:137500000-138500000	325	rs2780657	chr6	137613369	T	C	0.345158	-0.0520192	0.0259269	-2.00638	0.000103976	-0.465576	324	0.970017	0.000630016	0.317071	-5.11689e-07	5.61954e-05	-0.00492123	0.00248108	1	FINEMAP	chr6:137613369:T:C	0.0448158	NA
UKBB	T2D	chr6:137500000-138500000	1600	rs72987482	chr6	137840402	C	G	0.159457	-0.0649156	0.0321351	-2.02008	0.000103049	-0.469466	1554	0.982705	0.000474874	0.19423	-6.57361e-07	7.25796e-05	-0.00637912	0.00322964	1	FINEMAP	chr6:137840402:C:G	0.0433747	NA
UKBB	T2D	chr6:137500000-138500000	1496	rs9376283	chr6	137825845	A	T	0.225067	-0.0552644	0.0281721	-1.96167	0.000102793	-0.470546	1496	1	0.000385341	0.103459	-5.74093e-07	6.34476e-05	-0.00558495	0.00282377	1	FINEMAP	chr6:137825845:A:T	0.0498008	NA
UKBB	T2D	chr6:137500000-138500000	4916	rs9402943	chr6	138453052	T	A	0.119987	-0.0726412	0.0358835	-2.02436	0.000102784	-0.470584	4875	0.996852	0.00191826	0.801187	-7.39224e-07	8.17115e-05	-0.00719202	0.00363862	1	FINEMAP	chr6:138453052:T:A	0.0429329	NA
UKBB	T2D	chr6:137500000-138500000	1494	rs13200244	chr6	137825631	G	T	0.225044	-0.0551473	0.0281755	-1.95728	0.000101926	-0.474224	1496	0.999925	0.000385341	0.103459	-5.68041e-07	6.3073e-05	-0.00557306	0.00282389	1	FINEMAP	chr6:137825631:G:T	0.0503147	NA
UKBB	T2D	chr6:137500000-138500000	4175	6:138332217_AC_A	chr6	138332217	AC	A	0.309526	0.0559884	0.0273408	2.0478	0.000101736	-0.475037	4175	1	0.000203285	-0.17436	5.15251e-07	5.72922e-05	0.00506461	0.00257223	1	FINEMAP	chr6:138332217:AC:A	0.0405799	NA
UKBB	T2D	chr6:137500000-138500000	4174	rs550820941	chr6	138332200	C	A	0.309526	0.0559632	0.0273408	2.04688	0.00010155	-0.475832	4175	1	0.000203285	-0.17436	5.14066e-07	5.72184e-05	0.00506222	0.00257223	1	FINEMAP	chr6:138332200:C:A	0.0406704	NA
UKBB	T2D	chr6:137500000-138500000	2191	rs17066622	chr6	137934410	G	T	0.193882	0.0626028	0.0298683	2.09596	0.000100894	-0.478643	2194	0.997849	0.000328084	0.0335731	6.07708e-07	6.7912e-05	0.00602321	0.00307184	1	FINEMAP	chr6:137934410:G:T	0.0360856	NA
UKBB	T2D	chr6:137500000-138500000	4946	rs9402945	chr6	138458286	T	C	0.120001	-0.0722169	0.0358871	-2.01234	0.000100355	-0.48097	4875	0.996162	0.00191826	0.801187	-7.17296e-07	8.03428e-05	-0.00714756	0.00363849	1	FINEMAP	chr6:138458286:T:C	0.0441845	NA
BBJ	Asthma	chr6:137500000-138500000	1694	rs73776677	chr6	137873667	C	T	0.0537874	0.132066	0.0384021	3.43903	0.0279537	1.95202	1694	1	0.0279537	1.95202	0.000716087	0.00440331	0.0256169	0.00746556	1	FINEMAP	chr6:137873667:C:T	0.000583801	NA
BBJ	Asthma	chr6:137500000-138500000	3015	rs542422892	chr6	138114731	G	A	0.000989428	0.903712	0.27861	3.24365	0.0145015	1.66103	3015	1	0.0145015	1.66103	0.00251508	0.0217164	0.173436	0.053638	1	FINEMAP	chr6:138114731:G:A	0.00118011	NA
BBJ	Asthma	chr6:137500000-138500000	650	rs748799994	chr6	137681608	G	A	0.00301115	0.585076	0.184258	3.17531	0.0116875	1.5661	650	1	0.0116875	1.5661	0.00113891	0.0109871	0.097447	0.0307218	1	FINEMAP	chr6:137681608:G:A	0.00149677	NA
BBJ	Asthma	chr6:137500000-138500000	3280	rs112975146	chr6	138165690	T	C	0.0848107	-0.0945794	0.030735	-3.07725	0.00874069	1.43863	3280	1	0.0378799	2.08845	-0.00016947	0.00194501	-0.0193886	0.00775745	1	FINEMAP	chr6:138165690:T:C	0.00208917	NA
BBJ	Asthma	chr6:137500000-138500000	3236	rs80213143	chr6	138157728	G	C	0.0849	-0.0943217	0.0306546	-3.07692	0.00868551	1.43585	3280	0.998458	0.0378799	2.08845	-0.000166846	0.00191041	-0.0192097	0.00737521	1	FINEMAP	chr6:138157728:G:C	0.00209153	NA
BBJ	Asthma	chr6:137500000-138500000	3252	rs111425486	chr6	138160722	A	G	0.0848497	-0.0939096	0.0306559	-3.06335	0.00831277	1.41664	3280	0.998776	0.0378799	2.08845	-0.000158934	0.00186085	-0.0191193	0.00735184	1	FINEMAP	chr6:138160722:A:G	0.00218878	NA
BBJ	Asthma	chr6:137500000-138500000	2940	rs193097017	chr6	138092182	G	A	0.00164421	0.607844	0.202817	2.99701	0.00647771	1.30751	2940	1	0.0534304	2.2449	0.000810082	0.0106365	0.125057	0.0439009	1	FINEMAP	chr6:138092182:G:A	0.00272644	NA
BBJ	Asthma	chr6:137500000-138500000	3292	6:138167429:A:G	chr6	138167429	A	G	0.00121211	0.711387	0.25121	2.83184	0.00404502	1.10195	3292	1	0.00806823	1.40356	0.000553673	0.00921658	0.136878	0.0483758	1	FINEMAP	chr6:138167429:A:G	0.00462807	NA
BBJ	Asthma	chr6:137500000-138500000	3383	6:138190017:C:G	chr6	138190017	C	G	0.00126517	0.703502	0.248584	2.83004	0.00402321	1.09959	3292	0.995694	0.00806823	1.40356	0.000538691	0.00899217	0.133896	0.0473518	1	FINEMAP	chr6:138190017:C:G	0.00465426	NA
BBJ	Asthma	chr6:137500000-138500000	3348	rs11970361	chr6	138179136	C	T	0.0121976	0.223762	0.0791194	2.82816	0.00390773	1.08689	3348	1	0.104417	2.55993	0.000169642	0.00287434	0.0434119	0.0153949	1	FINEMAP	chr6:138179136:C:T	0.0046817	NA
BBJ	Asthma	chr6:137500000-138500000	2897	rs184955617	chr6	138081981	C	T	0.00195577	0.534404	0.190952	2.79863	0.00357977	1.04868	2940	0.966307	0.0534304	2.2449	0.000381267	0.00676123	0.106506	0.0383044	1	FINEMAP	chr6:138081981:C:T	0.00513199	NA
BBJ	Asthma	chr6:137500000-138500000	2866	rs528398194	chr6	138074546	A	G	0.000598267	1.14041	0.413135	2.76038	0.00328838	1.01168	2866	1	0.00328838	1.01168	0.000624155	0.0115612	0.189806	0.0688355	1	FINEMAP	chr6:138074546:A:G	0.0057734	NA
BBJ	Asthma	chr6:137500000-138500000	1893	rs146734597	chr6	137903656	C	T	0.00345314	0.437262	0.158518	2.75844	0.0032664	1.00876	1893	1	0.0032664	1.00876	0.000258338	0.00480164	0.0790895	0.0287009	1	FINEMAP	chr6:137903656:C:T	0.00580784	NA
BBJ	Asthma	chr6:137500000-138500000	1880	rs544814248	chr6	137901640	T	G	0.00164283	0.693901	0.252847	2.74435	0.00314187	0.991822	1880	1	0.00314187	0.991822	0.000357987	0.00678884	0.113941	0.0415611	1	FINEMAP	chr6:137901640:T:G	0.00606306	NA
BBJ	Asthma	chr6:137500000-138500000	3196	6:138150862:T:TTAA	chr6	138150862	T	TTAA	0.00915199	0.246494	0.0895363	2.75301	0.00313848	0.991352	3196	1	0.00313848	0.991352	0.000152719	0.00289704	0.0486603	0.0177138	1	FINEMAP	chr6:138150862:T:TTAA	0.00590508	NA
BBJ	Asthma	chr6:137500000-138500000	3473	rs148768253	chr6	138221595	T	C	0.0121827	0.212772	0.0778283	2.73386	0.00298673	0.969763	3348	0.987227	0.104417	2.55993	0.000125389	0.00244063	0.0419819	0.0153999	1	FINEMAP	chr6:138221595:T:C	0.00625959	NA
BBJ	Asthma	chr6:137500000-138500000	3460	rs141023350	chr6	138217598	G	A	0.0122057	0.212064	0.0776192	2.73211	0.00297207	0.96762	3348	0.987812	0.104417	2.55993	0.000124574	0.00243094	0.0419149	0.0153848	1	FINEMAP	chr6:138217598:G:A	0.00629306	NA
BBJ	Asthma	chr6:137500000-138500000	3440	rs144935658	chr6	138212644	C	T	0.0122496	0.210946	0.0772657	2.73014	0.0029554	0.96517	3348	0.988488	0.104417	2.55993	0.000123565	0.00241824	0.0418098	0.0153567	1	FINEMAP	chr6:138212644:C:T	0.00633079	NA
BBJ	Asthma	chr6:137500000-138500000	3478	rs17066926	chr6	138223082	T	C	0.0121659	0.213369	0.0781552	2.73007	0.00295478	0.965077	3348	0.986973	0.104417	2.55993	0.000123959	0.00242624	0.041952	0.0154102	1	FINEMAP	chr6:138223082:T:C	0.00633213	NA
BBJ	Asthma	chr6:137500000-138500000	3451	rs149567902	chr6	138215529	A	C	0.0122256	0.211472	0.0774658	2.72988	0.00295315	0.964838	3348	0.988116	0.104417	2.55993	0.000123581	0.00241952	0.0418471	0.0153723	1	FINEMAP	chr6:138215529:A:C	0.00633582	NA
BBJ	Asthma	chr6:137500000-138500000	3420	rs148258798	chr6	138205704	A	G	0.0123024	0.209182	0.0768155	2.72317	0.00289834	0.956678	3348	0.988973	0.104417	2.55993	0.000120613	0.00238438	0.0416144	0.0153236	1	FINEMAP	chr6:138205704:A:G	0.00646579	NA
BBJ	Asthma	chr6:137500000-138500000	3428	rs146933397	chr6	138207791	T	C	0.0122863	0.209365	0.0769534	2.72067	0.00287817	0.953636	3348	0.988844	0.104417	2.55993	0.000119737	0.00237562	0.0416019	0.0153325	1	FINEMAP	chr6:138207791:T:C	0.00651493	NA
BBJ	Asthma	chr6:137500000-138500000	3380	rs186585061	chr6	138189526	G	A	0.0123527	0.20728	0.0764701	2.7106	0.00279938	0.941547	3348	0.989948	0.104417	2.55993	0.000115719	0.0023291	0.0413373	0.0152917	1	FINEMAP	chr6:138189526:G:A	0.00671612	NA
BBJ	Asthma	chr6:137500000-138500000	3378	rs139054966	chr6	138188023	T	G	0.0123405	0.207328	0.076571	2.70766	0.00277691	0.938038	3348	0.990191	0.104417	2.55993	0.000114721	0.00231867	0.0413125	0.0152991	1	FINEMAP	chr6:138188023:T:G	0.006776	NA
BBJ	Asthma	chr6:137500000-138500000	3369	rs148162028	chr6	138185894	T	C	0.012319	0.207495	0.076745	2.70369	0.00274694	0.933312	3348	0.990598	0.104417	2.55993	0.000113415	0.00230517	0.0412876	0.0153123	1	FINEMAP	chr6:138185894:T:C	0.00685734	NA
BBJ	Asthma	chr6:137500000-138500000	3364	6:138184421:C:T	chr6	138184421	C	T	0.0123087	0.207473	0.0768569	2.69947	0.00271508	0.928231	3348	0.990794	0.104417	2.55993	0.000111971	0.00228961	0.0412404	0.0153185	1	FINEMAP	chr6:138184421:C:T	0.00694497	NA
BBJ	Asthma	chr6:137500000-138500000	3400	rs146534657	chr6	138195991	A	G	0.0123792	0.204235	0.0762172	2.67964	0.00257281	0.904793	3348	0.989066	0.104417	2.55993	0.00010502	0.00220818	0.0408194	0.0152738	1	FINEMAP	chr6:138195991:A:G	0.00737004	NA
BBJ	Asthma	chr6:137500000-138500000	3392	rs5029936	chr6	138194937	G	A	0.0123951	0.204111	0.0761807	2.6793	0.00257032	0.904373	3348	0.989642	0.104417	2.55993	0.000104839	0.00220547	0.0407884	0.0152642	1	FINEMAP	chr6:138194937:G:A	0.00737761	NA
BBJ	Asthma	chr6:137500000-138500000	2904	6:138083984:TG:T	chr6	138083984	TG	T	0.002166	0.478863	0.178967	2.67571	0.00253707	0.898703	2940	0.903578	0.0534304	2.2449	0.000245295	0.00519516	0.0966843	0.0362493	1	FINEMAP	chr6:138083984:TG:T	0.00745721	NA
BBJ	Asthma	chr6:137500000-138500000	2906	rs118165552	chr6	138084554	C	T	0.00216587	0.478769	0.178959	2.6753	0.00253433	0.898232	2940	0.903549	0.0534304	2.2449	0.000245	0.00519182	0.0966725	0.0362504	1	FINEMAP	chr6:138084554:C:T	0.00746624	NA
BBJ	Asthma	chr6:137500000-138500000	2951	rs138119607	chr6	138093865	G	A	0.00216809	0.478792	0.178975	2.67519	0.00253359	0.898106	2940	0.90346	0.0534304	2.2449	0.000244794	0.00518824	0.0966192	0.0362319	1	FINEMAP	chr6:138093865:G:A	0.00746871	NA
BBJ	Asthma	chr6:137500000-138500000	2905	rs147495861	chr6	138084478	T	G	0.00216594	0.478743	0.178961	2.67512	0.00253314	0.898029	2940	0.90356	0.0534304	2.2449	0.000244865	0.00519023	0.0966645	0.0362498	1	FINEMAP	chr6:138084478:T:G	0.00747014	NA
BBJ	Asthma	chr6:137500000-138500000	2922	rs146372493	chr6	138088266	G	C	0.00216651	0.478643	0.178956	2.67464	0.00252975	0.897446	2940	0.903539	0.0534304	2.2449	0.000244461	0.00518526	0.0966344	0.0362451	1	FINEMAP	chr6:138088266:G:C	0.00748094	NA
BBJ	Asthma	chr6:137500000-138500000	2935	rs117661514	chr6	138090185	C	T	0.00216728	0.478455	0.178964	2.67347	0.00252188	0.896088	2940	0.903527	0.0534304	2.2449	0.00024355	0.0051743	0.0965749	0.0362388	1	FINEMAP	chr6:138090185:C:T	0.00750708	NA
BBJ	Asthma	chr6:137500000-138500000	3019	6:138115967:C:T	chr6	138115967	C	T	0.000265132	1.45341	0.545357	2.66506	0.00247693	0.888259	3019	1	0.00355574	1.04574	0.000680931	0.0146029	0.274909	0.10346	1	FINEMAP	chr6:138115967:C:T	0.00769742	NA
BBJ	Asthma	chr6:137500000-138500000	2974	rs190653431	chr6	138103604	A	G	0.00217188	0.476027	0.179123	2.65754	0.00241295	0.876866	2940	0.903115	0.0534304	2.2449	0.000231406	0.00502998	0.0959016	0.0362003	1	FINEMAP	chr6:138103604:A:G	0.00787126	NA
BBJ	Asthma	chr6:137500000-138500000	3282	rs149314011	chr6	138165836	A	G	0.0123095	0.205235	0.0771249	2.66107	0.00240441	0.875322	3348	0.985892	0.104417	2.55993	9.75465e-05	0.00212348	0.0405698	0.0152779	1	FINEMAP	chr6:138165836:A:G	0.0077892	NA
BBJ	Asthma	chr6:137500000-138500000	2970	rs73562225	chr6	138101416	T	A	0.00226215	0.467864	0.176192	2.65542	0.00239903	0.874346	2970	1	0.00690114	1.3352	0.000225256	0.00491101	0.0938946	0.0354709	1	FINEMAP	chr6:138101416:T:A	0.00792094	NA
BBJ	Asthma	chr6:137500000-138500000	2975	rs9494866	chr6	138103791	G	A	0.00233687	0.467212	0.176061	2.65369	0.00238746	0.872241	2970	0.99929	0.00690114	1.3352	0.000220427	0.00481774	0.0923269	0.0348996	1	FINEMAP	chr6:138103791:G:A	0.0079616	NA
BBJ	Asthma	chr6:137500000-138500000	2969	rs9494863	chr6	138101017	T	C	0.00225842	0.471651	0.177928	2.6508	0.00236894	0.868852	2940	0.901455	0.0534304	2.2449	0.000222236	0.00487696	0.0938122	0.0355012	1	FINEMAP	chr6:138101017:T:C	0.00803021	NA
BBJ	Asthma	chr6:137500000-138500000	3505	rs147689921	chr6	138232959	C	T	0.0118465	0.215855	0.0815974	2.64537	0.00234155	0.86379	3348	0.980074	0.104417	2.55993	9.64139e-05	0.00212855	0.0411752	0.0156043	1	FINEMAP	chr6:138232959:C:T	0.00816026	NA
BBJ	Asthma	chr6:137500000-138500000	3507	rs145866478	chr6	138233533	A	G	0.0118316	0.216056	0.081796	2.6414	0.00231662	0.859129	3348	0.979267	0.104417	2.55993	9.53017e-05	0.00211571	0.0411383	0.0156136	1	FINEMAP	chr6:138233533:A:G	0.0082564	NA
BBJ	Asthma	chr6:137500000-138500000	3508	rs148995904	chr6	138233921	T	A	0.011822	0.21618	0.0819003	2.63955	0.00230506	0.856953	3348	0.978808	0.104417	2.55993	9.47974e-05	0.00210998	0.0411257	0.0156197	1	FINEMAP	chr6:138233921:T:A	0.0083016	NA
BBJ	Asthma	chr6:137500000-138500000	3514	rs144706912	chr6	138234452	A	T	0.0117983	0.216629	0.0821618	2.63661	0.00228674	0.853479	3348	0.977623	0.104417	2.55993	9.40302e-05	0.00210158	0.0411198	0.0156347	1	FINEMAP	chr6:138234452:A:T	0.00837379	NA
BBJ	Asthma	chr6:137500000-138500000	3513	rs141337627	chr6	138234360	C	T	0.0118042	0.216444	0.0821287	2.63542	0.00227946	0.852091	3348	0.9778	0.104417	2.55993	9.36668e-05	0.00209692	0.0410916	0.0156306	1	FINEMAP	chr6:138234360:C:T	0.00840321	NA
BBJ	Asthma	chr6:137500000-138500000	3519	rs1583527	chr6	138235155	C	T	0.0116596	0.218776	0.0830469	2.63437	0.00227272	0.850802	3348	0.976573	0.104417	2.55993	9.39202e-05	0.00210581	0.041325	0.0157255	1	FINEMAP	chr6:138235155:C:T	0.00842944	NA
BBJ	Asthma	chr6:137500000-138500000	3521	6:138235908:C:CT	chr6	138235908	C	CT	0.0116734	0.219042	0.0831717	2.63361	0.00226805	0.849907	3348	0.975844	0.104417	2.55993	9.3645e-05	0.00210188	0.0412887	0.015716	1	FINEMAP	chr6:138235908:C:CT	0.00844819	NA
BBJ	Asthma	chr6:137500000-138500000	1109	6:137778705:T:C	chr6	137778705	T	C	0.00302738	0.436615	0.166354	2.62461	0.00226157	0.848661	1109	1	0.00226157	0.848661	0.00018166	0.00408446	0.0803249	0.0306458	1	FINEMAP	chr6:137778705:T:C	0.00867473	NA
BBJ	Asthma	chr6:137500000-138500000	3515	rs141161914	chr6	138234585	A	G	0.0118014	0.216431	0.0822295	2.63204	0.00225882	0.848132	3348	0.977309	0.104417	2.55993	9.27092e-05	0.0020853	0.0410431	0.0156322	1	FINEMAP	chr6:138234585:A:G	0.00848749	NA
BBJ	Asthma	chr6:137500000-138500000	3422	rs117573160	chr6	138206006	C	G	0.0131596	0.198356	0.0755524	2.62541	0.00221896	0.840382	3348	0.97655	0.104417	2.55993	8.60743e-05	0.00195403	0.0387904	0.0148117	1	FINEMAP	chr6:138206006:C:G	0.00865448	NA
BBJ	Asthma	chr6:137500000-138500000	2973	rs112893452	chr6	138103353	T	C	0.00221144	0.467471	0.178007	2.62614	0.00221396	0.8394	2940	0.901551	0.0534304	2.2449	0.000207955	0.00472641	0.0939289	0.0358744	1	FINEMAP	chr6:138103353:T:C	0.00863597	NA
BBJ	Asthma	chr6:137500000-138500000	3523	rs148730605	chr6	138236492	G	A	0.0116342	0.21871	0.083376	2.62318	0.00220633	0.837897	3348	0.974645	0.104417	2.55993	9.08834e-05	0.00206933	0.0411921	0.0157415	1	FINEMAP	chr6:138236492:G:A	0.0087114	NA
BBJ	Asthma	chr6:137500000-138500000	3002	rs117392648	chr6	138110475	A	G	0.00217448	0.469084	0.179477	2.61362	0.00214055	0.824724	2940	0.902684	0.0534304	2.2449	0.000201816	0.00466777	0.0942824	0.036174	1	FINEMAP	chr6:138110475:A:G	0.00895896	NA
BBJ	Asthma	chr6:137500000-138500000	3270	rs146331967	chr6	138163137	A	G	0.0144455	0.186641	0.0715984	2.60678	0.00210986	0.818438	3348	0.910992	0.104417	2.55993	7.75729e-05	0.00180768	0.0367669	0.0141362	1	FINEMAP	chr6:138163137:A:G	0.00913991	NA
BBJ	Asthma	chr6:137500000-138500000	3527	6:138238084:C:G	chr6	138238084	C	G	0.0116319	0.218228	0.0838039	2.60403	0.00209662	0.815699	3348	0.971007	0.104417	2.55993	8.57386e-05	0.00200459	0.0408937	0.0157417	1	FINEMAP	chr6:138238084:C:G	0.00921343	NA
BBJ	Asthma	chr6:137500000-138500000	3528	rs143496838	chr6	138238131	G	A	0.0115788	0.218198	0.0838495	2.60226	0.0020865	0.813593	3348	0.971282	0.104417	2.55993	8.54578e-05	0.00200305	0.0409575	0.015777	1	FINEMAP	chr6:138238131:G:A	0.00926123	NA
BBJ	Asthma	chr6:137500000-138500000	3004	rs117805665	chr6	138111707	C	T	0.00217467	0.467334	0.179533	2.60305	0.0020808	0.812402	2940	0.902533	0.0534304	2.2449	0.000195394	0.00458611	0.0939035	0.0361708	1	FINEMAP	chr6:138111707:C:T	0.00923975	NA
BBJ	Asthma	chr6:137500000-138500000	3532	rs117900542	chr6	138238577	C	T	0.0115627	0.218227	0.0840281	2.59707	0.00205767	0.807537	3348	0.969896	0.104417	2.55993	8.41625e-05	0.00198699	0.0409019	0.0157867	1	FINEMAP	chr6:138238577:C:T	0.00940223	NA
BBJ	Asthma	chr6:137500000-138500000	3005	rs116992465	chr6	138112513	A	C	0.00217484	0.466477	0.179557	2.59793	0.00205285	0.806517	2940	0.902436	0.0534304	2.2449	0.000192386	0.00454733	0.0937165	0.0361691	1	FINEMAP	chr6:138112513:A:C	0.00937869	NA
BBJ	Asthma	chr6:137500000-138500000	3534	rs139141170	chr6	138238835	G	A	0.0115577	0.218239	0.0840865	2.59541	0.00204868	0.805632	3348	0.969419	0.104417	2.55993	8.37585e-05	0.00198196	0.0408842	0.0157899	1	FINEMAP	chr6:138238835:G:A	0.0094478	NA
BBJ	Asthma	chr6:137500000-138500000	3533	rs138903142	chr6	138238661	A	T	0.0115616	0.218036	0.0840403	2.59442	0.00204332	0.804492	3348	0.969788	0.104417	2.55993	8.34923e-05	0.00197835	0.0408611	0.015787	1	FINEMAP	chr6:138238661:A:T	0.00947501	NA
BBJ	Asthma	chr6:137500000-138500000	3261	rs79331961	chr6	138161461	G	T	0.0144617	0.185278	0.0714735	2.59226	0.00202984	0.801611	3348	0.909504	0.104417	2.55993	7.41711e-05	0.00176348	0.0365404	0.0141274	1	FINEMAP	chr6:138161461:G:T	0.00953473	NA
BBJ	Asthma	chr6:137500000-138500000	1368	rs74747277	chr6	137823227	G	A	0.00396481	0.372524	0.14414	2.58446	0.00201407	0.798218	1368	1	0.00201407	0.798218	0.000139252	0.00332553	0.0691399	0.0268379	1	FINEMAP	chr6:137823227:G:A	0.00975317	NA
BBJ	Asthma	chr6:137500000-138500000	3260	rs150236080	chr6	138161095	T	C	0.0144638	0.184922	0.071453	2.58802	0.00200758	0.796813	3348	0.909204	0.104417	2.55993	7.3232e-05	0.00175117	0.0364778	0.0141263	1	FINEMAP	chr6:138161095:T:C	0.00965286	NA
BBJ	Asthma	chr6:137500000-138500000	2493	rs562225887	chr6	137999414	A	G	0.00482145	0.362509	0.140673	2.57696	0.00199695	0.794504	2493	1	0.00286252	0.951262	0.000124989	0.00299792	0.0625896	0.0243098	1	FINEMAP	chr6:137999414:A:G	0.00996729	NA
BBJ	Asthma	chr6:137500000-138500000	3535	rs144183810	chr6	138239109	G	A	0.0115443	0.217521	0.0841887	2.58373	0.00198644	0.792207	3348	0.968583	0.104417	2.55993	8.08903e-05	0.00194502	0.0407212	0.0157966	1	FINEMAP	chr6:138239109:G:A	0.00977378	NA
BBJ	Asthma	chr6:137500000-138500000	3242	rs141158619	chr6	138159726	C	A	0.0144866	0.184846	0.0715684	2.58279	0.00198057	0.790919	3348	0.908417	0.104417	2.55993	7.20453e-05	0.00173498	0.036376	0.0141154	1	FINEMAP	chr6:138159726:C:A	0.00980055	NA
BBJ	Asthma	chr6:137500000-138500000	3536	rs146641972	chr6	138239334	T	A	0.0115393	0.217585	0.0842582	2.58236	0.0019789	0.790552	3348	0.967968	0.104417	2.55993	8.05572e-05	0.00194082	0.040708	0.0157992	1	FINEMAP	chr6:138239334:T:A	0.00981272	NA
BBJ	Asthma	chr6:137500000-138500000	3016	rs185291446	chr6	138114820	G	A	0.00217443	0.464066	0.179642	2.58328	0.00197399	0.789471	2940	0.902069	0.0534304	2.2449	0.000183971	0.00443788	0.0931974	0.0361736	1	FINEMAP	chr6:138114820:G:A	0.00978652	NA
BBJ	Asthma	chr6:137500000-138500000	3540	rs140540238	chr6	138240127	C	T	0.0115212	0.21749	0.0844242	2.57616	0.00194686	0.78345	3348	0.966455	0.104417	2.55993	7.91196e-05	0.00192243	0.0406395	0.0158098	1	FINEMAP	chr6:138240127:C:T	0.00999053	NA
BBJ	Asthma	chr6:137500000-138500000	1594	rs75422855	chr6	137857074	C	G	0.0338078	0.121366	0.0471355	2.57483	0.0019464	0.783346	1594	1	0.0019464	0.783346	4.657e-05	0.00113196	0.0239262	0.00932545	1	FINEMAP	chr6:137857074:C:G	0.0100289	NA
BBJ	Asthma	chr6:137500000-138500000	3219	rs141619364	chr6	138155549	T	C	0.014542	0.184332	0.071715	2.57034	0.00191869	0.777106	3348	0.90495	0.104417	2.55993	6.93323e-05	0.00169747	0.0361353	0.0140889	1	FINEMAP	chr6:138155549:T:C	0.0101598	NA
BBJ	Asthma	chr6:137500000-138500000	3214	rs59231171	chr6	138154633	G	A	0.0145567	0.184047	0.0717242	2.56604	0.00189794	0.772376	3348	0.903511	0.104417	2.55993	6.84354e-05	0.00168502	0.0360576	0.014082	1	FINEMAP	chr6:138154633:G:A	0.0102868	NA
BBJ	Asthma	chr6:137500000-138500000	3541	rs138935486	chr6	138241676	G	C	0.0114838	0.216836	0.0847877	2.5574	0.00185374	0.762121	3348	0.962808	0.104417	2.55993	7.49117e-05	0.00186717	0.0404112	0.0158323	1	FINEMAP	chr6:138241676:G:C	0.0105458	NA
BBJ	Asthma	chr6:137500000-138500000	3251	rs7754689	chr6	138160648	C	T	0.0145784	0.182177	0.0712576	2.5566	0.00184967	0.761167	3348	0.908721	0.104417	2.55993	6.63928e-05	0.00165678	0.0358943	0.0140705	1	FINEMAP	chr6:138160648:C:T	0.0105701	NA
BBJ	Asthma	chr6:137500000-138500000	3202	rs55938753	chr6	138152228	T	C	0.0145847	0.183241	0.0716913	2.55597	0.00184846	0.760882	3348	0.900183	0.104417	2.55993	6.63314e-05	0.00165581	0.0358846	0.0140679	1	FINEMAP	chr6:138152228:T:C	0.0105891	NA
BBJ	Asthma	chr6:137500000-138500000	3530	rs72980771	chr6	138238271	T	A	0.0138977	0.203682	0.0797048	2.55545	0.00184547	0.760178	3348	0.922682	0.104417	2.55993	6.78011e-05	0.00169389	0.0367392	0.0144043	1	FINEMAP	chr6:138238271:T:A	0.0106049	NA
BBJ	Asthma	chr6:137500000-138500000	3543	rs142933366	chr6	138242101	C	T	0.0115041	0.216613	0.0848601	2.55259	0.00183074	0.75669	3348	0.961731	0.104417	2.55993	7.37768e-05	0.00185088	0.0402989	0.015818	1	FINEMAP	chr6:138242101:C:T	0.0106925	NA
BBJ	Asthma	chr6:137500000-138500000	4385	rs514552	chr6	138411514	A	G	0.179245	-0.0575406	0.0226986	-2.53498	0.00178224	0.745009	4385	1	0.00178224	0.745009	-1.98157e-05	0.000504248	-0.0111184	0.00438945	1	FINEMAP	chr6:138411514:A:G	0.0112452	NA
BBJ	Asthma	chr6:137500000-138500000	4564	6:138439038:C:G	chr6	138439038	C	G	0.000316588	1.4141	0.5623	2.51485	0.00169276	0.7226	4564	1	0.00169276	0.7226	0.000402319	0.0105171	0.23767	0.0946128	1	FINEMAP	chr6:138439038:C:G	0.0119083	NA
BBJ	Asthma	chr6:137500000-138500000	3023	rs143036669	chr6	138117391	T	G	0.00218967	0.453245	0.179756	2.52145	0.00167101	0.716974	2940	0.901408	0.0534304	2.2449	0.000151484	0.00398515	0.0906542	0.0360503	1	FINEMAP	chr6:138117391:T:G	0.0116874	NA
BBJ	Asthma	chr6:137500000-138500000	1327	rs189730400	chr6	137815310	T	C	0.00202957	0.551777	0.224794	2.45459	0.00145154	0.655728	1327	1	0.00145154	0.655728	0.000133092	0.00377079	0.0916899	0.0374279	1	FINEMAP	chr6:137815310:T:C	0.0141046	NA
BBJ	Asthma	chr6:137500000-138500000	3411	rs549044662	chr6	138200652	A	G	0.0093275	-0.243753	0.099284	-2.45511	0.00144583	0.654012	3411	1	0.00144583	0.654012	-6.20548e-05	0.00176154	-0.0429199	0.0175137	1	FINEMAP	chr6:138200652:A:G	0.0140842	NA
BBJ	Asthma	chr6:137500000-138500000	138	rs189367743	chr6	137537989	C	A	0.00498005	0.305006	0.124438	2.45107	0.0014426	0.653041	138	1	0.0014426	0.653041	8.44683e-05	0.00240073	0.0585528	0.0239107	1	FINEMAP	chr6:137537989:C:A	0.0142433	NA
BBJ	Asthma	chr6:137500000-138500000	2622	6:138022804:C:A	chr6	138022804	C	A	0.484362	-0.0412426	0.0168402	-2.44906	0.00144006	0.652273	2622	1	0.0512249	2.22559	-1.188e-05	0.000337953	-0.00824968	0.00336928	1	FINEMAP	chr6:138022804:C:A	0.0143231	NA
BBJ	Asthma	chr6:137500000-138500000	1135	rs527282280	chr6	137782952	A	C	0.00312156	-0.398439	0.162595	-2.4505	0.00143877	0.651883	1135	1	0.00186852	0.765578	-0.00010627	0.00302456	-0.0738619	0.030174	1	FINEMAP	chr6:137782952:A:C	0.0142658	NA
BBJ	Asthma	chr6:137500000-138500000	2624	rs9321627	chr6	138023048	G	A	0.483899	-0.0412818	0.0169067	-2.44174	0.00141388	0.644295	2622	0.996125	0.0512249	2.22559	-1.16295e-05	0.000334022	-0.00822521	0.00336937	1	FINEMAP	chr6:138023048:G:A	0.0146166	NA
BBJ	Asthma	chr6:137500000-138500000	3037	rs139961135	chr6	138119612	C	T	0.00220723	0.440929	0.179748	2.45304	0.0014134	0.644146	2940	0.900229	0.0534304	2.2449	0.000124168	0.00356594	0.0878506	0.0359152	1	FINEMAP	chr6:138119612:C:T	0.0141655	NA
BBJ	Asthma	chr6:137500000-138500000	3039	6:138119791:G:T	chr6	138119791	G	T	0.00220837	0.440074	0.179742	2.44836	0.00139684	0.639021	2940	0.900122	0.0534304	2.2449	0.000122447	0.00353831	0.08766	0.035907	1	FINEMAP	chr6:138119791:G:T	0.0143506	NA
BBJ	Asthma	chr6:137500000-138500000	1358	rs145514580	chr6	137821639	C	T	0.00300572	0.423213	0.173562	2.4384	0.00138942	0.636706	1358	1	0.00138942	0.636706	0.000104061	0.00301602	0.0748952	0.0307472	1	FINEMAP	chr6:137821639:C:T	0.0147526	NA
BBJ	Asthma	chr6:137500000-138500000	1175	rs76017458	chr6	137788541	C	T	0.00733305	0.26444	0.108386	2.4398	0.00137236	0.631331	1175	1	0.00192813	0.779242	6.59793e-05	0.00192411	0.0480774	0.0197343	1	FINEMAP	chr6:137788541:C:T	0.0146955	NA
BBJ	Asthma	chr6:137500000-138500000	4867	rs117632622	chr6	138492290	C	T	0.0605822	-0.0954981	0.0392716	-2.43173	0.00137028	0.630674	4867	1	0.00137028	0.630674	-2.34805e-05	0.000685574	-0.0171355	0.00705552	1	FINEMAP	chr6:138492290:C:T	0.0150267	NA
BBJ	Asthma	chr6:137500000-138500000	2899	6:138082699:T:C	chr6	138082699	T	C	0.000739997	0.847274	0.350388	2.4181	0.00132857	0.61723	2899	1	0.00132857	0.61723	0.000198669	0.00589567	0.149536	0.0618978	1	FINEMAP	chr6:138082699:T:C	0.0156017	NA
BBJ	Asthma	chr6:137500000-138500000	2568	rs141577452	chr6	138012004	C	A	0.000797868	0.719699	0.30033	2.39636	0.00123081	0.583993	2568	1	0.00345536	1.03326	0.000175505	0.00542071	0.142593	0.0597165	1	FINEMAP	chr6:138012004:C:A	0.0165588	NA
BBJ	Asthma	chr6:137500000-138500000	252	6:137575502:A:T	chr6	137575502	A	T	0.00154828	0.498727	0.209298	2.38286	0.00121614	0.57878	252	1	0.00121614	0.57878	0.000123928	0.00385253	0.101903	0.0428091	1	FINEMAP	chr6:137575502:A:T	0.0171789	NA
BBJ	Asthma	chr6:137500000-138500000	3410	rs610604	chr6	138199417	G	T	0.0633386	-0.0821343	0.0345101	-2.38001	0.00120304	0.57407	3410	1	0.00120304	0.57407	-1.99872e-05	0.000626872	-0.0166139	0.00713833	1	FINEMAP	chr6:138199417:G:T	0.0173123	NA
BBJ	Asthma	chr6:137500000-138500000	3138	rs610366	chr6	138139694	G	C	0.141633	0.0576198	0.0243849	2.36293	0.00117631	0.5643	3138	1	0.00268289	0.923038	1.36717e-05	0.000436666	0.0116226	0.00521279	1	FINEMAP	chr6:138139694:G:C	0.0181311	NA
BBJ	Asthma	chr6:137500000-138500000	2453	6:137994071:CAAATCTCCCCTGCACTCTAAAGCACTGTT:C	chr6	137994071	CAAATCTCCCCTGCACTCTAAAGCACTGTT	C	0.012375	-0.20704	0.0875215	-2.36559	0.00116114	0.558655	2453	1	0.00261149	0.911291	-4.17527e-05	0.00132997	-0.0359585	0.0152265	1	FINEMAP	chr6:137994071:CAAATCTCCCCTGCACTCTAAAGCACTGTT:C	0.0180014	NA
BBJ	Asthma	chr6:137500000-138500000	479	rs912733401	chr6	137642408	T	C	0.00289648	-0.416679	0.176446	-2.36151	0.00115518	0.556419	479	1	0.00225964	0.848289	-8.53385e-05	0.00272585	-0.0738746	0.0313202	1	FINEMAP	chr6:137642408:T:C	0.0182007	NA
BBJ	Asthma	chr6:137500000-138500000	3525	6:138237357:AT:A	chr6	138237357	AT	A	0.0118759	0.196208	0.0828028	2.36958	0.00115315	0.555654	3348	0.961606	0.104417	2.55993	4.24424e-05	0.00135634	0.0368057	0.0155642	1	FINEMAP	chr6:138237357:AT:A	0.0178082	NA
BBJ	Asthma	chr6:137500000-138500000	3107	rs530518749	chr6	138133123	A	T	0.00113624	0.578995	0.245799	2.35556	0.00113475	0.548662	3107	1	0.00272769	0.930248	0.000133394	0.00430065	0.117553	0.0499616	1	FINEMAP	chr6:138133123:A:T	0.0184947	NA
BBJ	Asthma	chr6:137500000-138500000	2549	rs1518048	chr6	138008124	T	C	0.487222	-0.0392062	0.0166829	-2.35008	0.00112842	0.546228	2622	0.991708	0.0512249	2.22559	-8.92942e-06	0.000288764	-0.00791322	0.00336848	1	FINEMAP	chr6:138008124:T:C	0.0187692	NA
BBJ	Asthma	chr6:137500000-138500000	2558	rs9376294	chr6	138009859	A	G	0.498515	-0.0394196	0.0167776	-2.34954	0.00112663	0.545538	2622	0.968767	0.0512249	2.22559	-8.90991e-06	0.000288374	-0.00790848	0.00336736	1	FINEMAP	chr6:138009859:A:G	0.0187968	NA
BBJ	Asthma	chr6:137500000-138500000	373	rs977875268	chr6	137614908	G	C	0.00282811	-0.421087	0.179706	-2.3432	0.00110446	0.536897	479	0.984245	0.00225964	0.848289	-8.1926e-05	0.00267953	-0.0741776	0.0316953	1	FINEMAP	chr6:137614908:G:C	0.0191192	NA
BBJ	Asthma	chr6:137500000-138500000	2328	rs561300643	chr6	137974847	T	C	0.000807043	0.702021	0.298527	2.35162	0.00110388	0.536668	2568	0.997186	0.00345536	1.03326	0.00015359	0.00502387	0.139137	0.0593856	1	FINEMAP	chr6:137974847:T:C	0.018692	NA
BBJ	Asthma	chr6:137500000-138500000	2499	6:137999852:TTG:T	chr6	137999852	TTG	T	0.487167	-0.0390804	0.0167215	-2.33713	0.0010937	0.532643	2622	0.990705	0.0512249	2.22559	-8.60678e-06	0.000282959	-0.00786938	0.00336845	1	FINEMAP	chr6:137999852:TTG:T	0.0194322	NA
BBJ	Asthma	chr6:137500000-138500000	3522	rs574991890	chr6	138236156	C	T	0.000276434	1.20062	0.512782	2.34138	0.00107881	0.52668	3019	0.947919	0.00355574	1.04574	0.000255201	0.0084486	0.236559	0.101316	1	FINEMAP	chr6:138236156:C:T	0.0192124	NA
BBJ	Asthma	chr6:137500000-138500000	3049	rs117320316	chr6	138123745	T	A	0.00224095	0.419587	0.179428	2.33847	0.00106617	0.521556	2970	0.978583	0.00690114	1.3352	8.8602e-05	0.00295161	0.0831033	0.0356728	1	FINEMAP	chr6:138123745:T:A	0.0193629	NA
BBJ	Asthma	chr6:137500000-138500000	1328	rs117016780	chr6	137815325	G	A	0.00126969	-0.656585	0.282061	-2.32781	0.00106343	0.52044	1328	1	0.00106343	0.52044	-0.000116869	0.00389947	-0.109898	0.0472662	1	FINEMAP	chr6:137815325:G:A	0.0199221	NA
BBJ	Asthma	chr6:137500000-138500000	4239	rs77156674	chr6	138382115	G	A	0.158704	0.0533318	0.0229564	2.32318	0.00105634	0.517529	4239	1	0.00105634	0.517529	1.12991e-05	0.000378352	0.0106965	0.00460667	1	FINEMAP	chr6:138382115:G:A	0.0201696	NA
BBJ	Asthma	chr6:137500000-138500000	2450	rs200491465	chr6	137993866	A	T	0.0130314	-0.196571	0.084578	-2.32414	0.00105223	0.515836	2453	0.995301	0.00261149	0.911291	-3.62365e-05	0.0012159	-0.0344378	0.0148429	1	FINEMAP	chr6:137993866:A:T	0.0201181	NA
BBJ	Asthma	chr6:137500000-138500000	3050	rs117653077	chr6	138124082	A	G	0.002241	0.418254	0.179405	2.33134	0.00104849	0.514286	2970	0.978299	0.00690114	1.3352	8.68648e-05	0.00291949	0.0828478	0.0356749	1	FINEMAP	chr6:138124082:A:G	0.0197355	NA
BBJ	Asthma	chr6:137500000-138500000	2608	6:138020166:T:G	chr6	138020166	T	G	0.487067	-0.0386961	0.0167364	-2.31209	0.00103107	0.507004	2622	0.9962	0.0512249	2.22559	-8.02701e-06	0.000272261	-0.00778512	0.00336845	1	FINEMAP	chr6:138020166:T:G	0.0207726	NA
BBJ	Asthma	chr6:137500000-138500000	1165	rs547902003	chr6	137786980	C	T	0.00235524	-0.415637	0.179977	-2.30939	0.00101842	0.501638	1165	1	0.00194972	0.784088	-8.15579e-05	0.00278435	-0.0800826	0.0347233	1	FINEMAP	chr6:137786980:C:T	0.020922	NA
BBJ	Asthma	chr6:137500000-138500000	2508	rs6921233	chr6	138001115	G	A	0.487086	-0.038391	0.016683	-2.3012	0.00100542	0.49605	2622	0.99126	0.0512249	2.22559	-7.79022e-06	0.000267783	-0.00774826	0.00336842	1	FINEMAP	chr6:138001115:G:A	0.0213801	NA
BBJ	Asthma	chr6:137500000-138500000	2925	6:138088497:CT:C	chr6	138088497	CT	C	0.000381652	1.1432	0.497209	2.29923	0.000996891	0.492349	2925	1	0.000996891	0.492349	0.000197306	0.00681286	0.197922	0.0861736	1	FINEMAP	chr6:138088497:CT:C	0.0214916	NA
BBJ	Asthma	chr6:137500000-138500000	3971	rs995797917	chr6	138343581	G	A	0.00214781	0.448012	0.195938	2.2865	0.000966958	0.479095	3971	1	0.000966958	0.479095	8.02981e-05	0.00281778	0.083042	0.0363576	1	FINEMAP	chr6:138343581:G:A	0.0222251	NA
BBJ	Asthma	chr6:137500000-138500000	2556	rs550383525	chr6	138009300	C	T	0.000905858	0.660851	0.289242	2.28477	0.000963458	0.477519	2556	1	0.00178334	0.745276	0.000123028	0.00432558	0.127694	0.0559488	1	FINEMAP	chr6:138009300:C:T	0.0223264	NA
BBJ	Asthma	chr6:137500000-138500000	2601	rs72976823	chr6	138019512	G	A	0.486725	-0.0380924	0.0167327	-2.27652	0.0009489	0.470901	2622	0.994522	0.0512249	2.22559	-7.27358e-06	0.000257814	-0.00766528	0.00336848	1	FINEMAP	chr6:138019512:G:A	0.0228146	NA
BBJ	Asthma	chr6:137500000-138500000	1528	rs576368446	chr6	137848764	C	A	0.00438555	-0.286562	0.126022	-2.2739	0.000939386	0.46652	1528	1	0.000939386	0.46652	-5.4341e-05	0.00193651	-0.0578474	0.0254727	1	FINEMAP	chr6:137848764:C:A	0.0229717	NA
BBJ	Asthma	chr6:137500000-138500000	2506	6:138000791:GA:G	chr6	138000791	GA	G	0.485718	-0.0379664	0.0167104	-2.27202	0.000939169	0.46642	2622	0.991217	0.0512249	2.22559	-7.18502e-06	0.000256075	-0.0076504	0.00336865	1	FINEMAP	chr6:138000791:GA:G	0.0230852	NA
BBJ	Asthma	chr6:137500000-138500000	3190	rs539773648	chr6	138149934	A	G	0.00119294	0.542863	0.238801	2.27329	0.000937982	0.46587	3107	0.938883	0.00272769	0.930248	0.000103858	0.00370392	0.110725	0.0487612	1	FINEMAP	chr6:138149934:A:G	0.0230089	NA
BBJ	Asthma	chr6:137500000-138500000	2595	rs6917441	chr6	138018439	A	G	0.487053	-0.0378928	0.0166796	-2.27181	0.000937231	0.465522	2622	0.99405	0.0512249	2.22559	-7.16856e-06	0.000255758	-0.00764865	0.00336835	1	FINEMAP	chr6:138018439:A:G	0.0230983	NA
BBJ	Asthma	chr6:137500000-138500000	660	rs192609285	chr6	137683005	C	G	0.00331217	0.389654	0.171866	2.2672	0.0009269	0.460703	660	1	0.0009269	0.460703	6.15018e-05	0.00220736	0.0663521	0.0292948	1	FINEMAP	chr6:137683005:C:G	0.0233782	NA
BBJ	Asthma	chr6:137500000-138500000	2190	6:137957456:C:T	chr6	137957456	C	T	0.00245467	0.403128	0.178338	2.26047	0.000909053	0.452252	2190	1	0.00170904	0.726763	6.98098e-05	0.00253143	0.0767941	0.0340185	1	FINEMAP	chr6:137957456:C:T	0.023792	NA
BBJ	Asthma	chr6:137500000-138500000	4880	rs12191707	chr6	138494188	A	C	0.206996	0.0502622	0.0222487	2.25911	0.000904799	0.450213	4880	1	0.000904799	0.450213	8.48058e-06	0.000308276	0.0093729	0.00415476	1	FINEMAP	chr6:138494188:A:C	0.0238767	NA
BBJ	Asthma	chr6:137500000-138500000	3544	rs6932056	chr6	138242437	T	C	0.0702676	-0.0743499	0.0330433	-2.25007	0.000897212	0.446553	3280	0.904117	0.0378799	2.08845	-1.36305e-05	0.000512882	-0.015192	0.00791154	1	FINEMAP	chr6:138242437:T:C	0.0244442	NA
BBJ	Asthma	chr6:137500000-138500000	1229	rs146754008	chr6	137795897	T	A	0.00673206	0.267362	0.118889	2.24884	0.000886014	0.441093	1229	1	0.000886014	0.441093	4.09637e-05	0.00150594	0.0462337	0.0205905	1	FINEMAP	chr6:137795897:T:A	0.0245229	NA
BBJ	Asthma	chr6:137500000-138500000	4191	rs184140644	chr6	138376854	T	A	0.00143288	0.545737	0.242636	2.2492	0.000880711	0.438484	4191	1	0.000880711	0.438484	8.79446e-05	0.00324331	0.0998564	0.0445119	1	FINEMAP	chr6:138376854:T:A	0.0244997	NA
BBJ	Asthma	chr6:137500000-138500000	204	rs535808884	chr6	137557894	C	T	0.00121697	0.50756	0.226076	2.24509	0.00087913	0.437703	204	1	0.00138789	0.636227	9.51912e-05	0.00351386	0.108279	0.048278	1	FINEMAP	chr6:137557894:C:T	0.0247626	NA
BBJ	Asthma	chr6:137500000-138500000	3571	rs9402927	chr6	138249756	G	A	0.23135	0.0451739	0.0201113	2.24619	0.000874736	0.435525	3571	1	0.00614048	1.28414	7.82588e-06	0.000289658	0.00894655	0.00399322	1	FINEMAP	chr6:138249756:G:A	0.0246915	NA
BBJ	Asthma	chr6:137500000-138500000	2704	rs151250923	chr6	138039792	T	G	0.00493444	0.299081	0.133646	2.23786	0.000865571	0.430947	2493	0.946493	0.00286252	0.951262	4.64793e-05	0.00173016	0.0536978	0.0240289	1	FINEMAP	chr6:138039792:T:G	0.0252302	NA
BBJ	Asthma	chr6:137500000-138500000	105	rs117282416	chr6	137526071	T	C	0.0367524	-0.110112	0.0492644	-2.23512	0.000860361	0.428322	105	1	0.000860361	0.428322	-1.7183e-05	0.000641672	-0.0199718	0.00894651	1	FINEMAP	chr6:137526071:T:C	0.0254093	NA
BBJ	Asthma	chr6:137500000-138500000	3345	rs532188362	chr6	138178657	T	C	0.00331394	-0.360003	0.161466	-2.22959	0.000849499	0.4228	3345	1	0.00230689	0.857297	-5.54041e-05	0.00208304	-0.0652197	0.0292877	1	FINEMAP	chr6:138178657:T:C	0.0257747	NA
BBJ	Asthma	chr6:137500000-138500000	3576	rs559907122	chr6	138251362	A	T	0.000399134	-0.998616	0.449331	-2.22245	0.000835435	0.415543	3576	1	0.00227173	0.850612	-0.000156269	0.00592775	-0.187051	0.0842659	1	FINEMAP	chr6:138251362:A:T	0.0262529	NA
BBJ	Asthma	chr6:137500000-138500000	4386	6:138411813:AAAAC:A	chr6	138411813	AAAAC	A	0.282136	-0.0427355	0.0192193	-2.22357	0.000833706	0.414643	4386	1	0.000833706	0.414643	-6.92064e-06	0.000262804	-0.00830106	0.00374057	1	FINEMAP	chr6:138411813:AAAAC:A	0.0261772	NA
BBJ	Asthma	chr6:137500000-138500000	2765	6:138052685:C:T	chr6	138052685	C	T	0.00401573	-0.323346	0.145687	-2.21946	0.000831105	0.413285	2765	1	0.00129611	0.606474	-4.90376e-05	0.00186539	-0.0590029	0.0266151	1	FINEMAP	chr6:138052685:C:T	0.0264557	NA
BBJ	Asthma	chr6:137500000-138500000	2258	rs535730	chr6	137965665	G	A	0.491182	0.0375794	0.0169809	2.21304	0.0008265	0.41087	2622	-0.971327	0.0512249	2.22559	6.1656e-06	0.000235235	0.00745988	0.0033686	1	FINEMAP	chr6:137965665:G:A	0.0268949	NA
BBJ	Asthma	chr6:137500000-138500000	2713	6:138042129:T:C	chr6	138042129	T	C	0.000914388	0.636315	0.287399	2.21405	0.000819879	0.407374	2556	0.976516	0.00178334	0.745276	0.000100979	0.00386901	0.123163	0.0556875	1	FINEMAP	chr6:138042129:T:C	0.0268255	NA
BBJ	Asthma	chr6:137500000-138500000	4820	rs540268512	chr6	138482840	G	A	0.000674733	0.80789	0.365217	2.21208	0.000815988	0.405306	4820	1	0.00201705	0.798862	0.000116871	0.00448929	0.143226	0.0648193	1	FINEMAP	chr6:138482840:G:A	0.026961	NA
BBJ	Asthma	chr6:137500000-138500000	4217	rs141912854	chr6	138380107	A	G	0.0483855	-0.0922619	0.0417227	-2.21131	0.000813015	0.403719	4217	1	0.000813015	0.403719	-1.40818e-05	0.000541968	-0.0173204	0.00784419	1	FINEMAP	chr6:138380107:A:G	0.0270143	NA
BBJ	Asthma	chr6:137500000-138500000	986	rs532228015	chr6	137757886	G	T	0.00449738	0.302351	0.13693	2.20807	0.000808942	0.401537	986	1	0.000808942	0.401537	4.48857e-05	0.00173218	0.0554869	0.0251552	1	FINEMAP	chr6:137757886:G:T	0.0272394	NA
BBJ	Asthma	chr6:137500000-138500000	2635	6:138023807:T:G	chr6	138023807	T	G	0.00162629	0.46384	0.209189	2.21733	0.00080731	0.400659	2635	1	0.0103071	1.5109	7.46556e-05	0.00288291	0.0924745	0.041836	1	FINEMAP	chr6:138023807:T:G	0.0266009	NA
BBJ	Asthma	chr6:137500000-138500000	2657	rs633010	chr6	138028152	C	T	0.455085	0.0368263	0.0167131	2.20344	0.000805268	0.399558	2657	1	0.003681	1.06084	5.99943e-06	0.000232102	0.00745023	0.0033819	1	FINEMAP	chr6:138028152:C:T	0.0275638	NA
BBJ	Asthma	chr6:137500000-138500000	3499	rs200820567	chr6	138230040	T	A	0.0706079	-0.0727478	0.0330477	-2.2013	0.000805205	0.399524	3280	0.910259	0.0378799	2.08845	-1.19575e-05	0.000479885	-0.0148502	0.00810245	1	FINEMAP	chr6:138230040:T:A	0.027715	NA
BBJ	Asthma	chr6:137500000-138500000	3498	6:138230038:GT:G	chr6	138230038	GT	G	0.0706092	-0.0727436	0.0330472	-2.2012	0.000805041	0.399436	3280	0.910269	0.0378799	2.08845	-1.19545e-05	0.000479823	-0.0148495	0.00810285	1	FINEMAP	chr6:138230038:GT:G	0.0277216	NA
BBJ	Asthma	chr6:137500000-138500000	2633	6:138023800:CTCAT:C	chr6	138023800	CTCAT	C	0.00162862	0.463152	0.209066	2.21534	0.000803772	0.39875	2635	0.999987	0.0103071	1.5109	7.42087e-05	0.00287239	0.0923256	0.041806	1	FINEMAP	chr6:138023800:CTCAT:C	0.0267368	NA
BBJ	Asthma	chr6:137500000-138500000	2634	6:138023805:A:AGC	chr6	138023805	A	AGC	0.00162744	0.463014	0.209128	2.21402	0.000801138	0.397323	2635	0.999998	0.0103071	1.5109	7.3948e-05	0.00286731	0.0923037	0.0418218	1	FINEMAP	chr6:138023805:A:AGC	0.0268273	NA
BBJ	Asthma	chr6:137500000-138500000	2632	6:138023796:CA:C	chr6	138023796	CA	C	0.00162964	0.462726	0.208998	2.21402	0.000801135	0.397322	2635	0.99997	0.0103071	1.5109	7.3898e-05	0.00286537	0.0922416	0.041793	1	FINEMAP	chr6:138023796:CA:C	0.0268273	NA
BBJ	Asthma	chr6:137500000-138500000	3516	rs9494895	chr6	138234778	C	T	0.0706207	-0.0728577	0.0330534	-2.20424	0.000800499	0.396976	3280	0.908679	0.0378799	2.08845	-1.15854e-05	0.000454209	-0.0144727	0.00695908	1	FINEMAP	chr6:138234778:C:T	0.0275073	NA
BBJ	Asthma	chr6:137500000-138500000	2473	rs665668	chr6	137996885	A	T	0.489774	0.0367485	0.0167379	2.19553	0.000794617	0.393771	2622	-0.986344	0.0512249	2.22559	5.88096e-06	0.000229146	0.00740099	0.00336876	1	FINEMAP	chr6:137996885:A:T	0.0281259	NA
BBJ	Asthma	chr6:137500000-138500000	689	rs9376273	chr6	137693167	G	A	0.44018	-0.0369929	0.0168141	-2.20011	0.000792279	0.39249	689	1	0.00146467	0.659644	-5.90012e-06	0.000230258	-0.00744703	0.00339186	1	FINEMAP	chr6:137693167:G:A	0.027799	NA
BBJ	Asthma	chr6:137500000-138500000	312	rs2797681	chr6	137593036	G	C	0.0908368	0.0728619	0.0331611	2.19721	0.000792208	0.392451	312	1	0.000792208	0.392451	1.01899e-05	0.000397671	0.0128626	0.00585717	1	FINEMAP	chr6:137593036:G:C	0.0280055	NA
BBJ	Asthma	chr6:137500000-138500000	2366	6:137980306:G:A	chr6	137980306	G	A	0.489597	0.0367253	0.0167479	2.19283	0.000789924	0.391196	2622	-0.98026	0.0512249	2.22559	5.83908e-06	0.000228238	0.00739196	0.00336878	1	FINEMAP	chr6:137980306:G:A	0.0283196	NA
BBJ	Asthma	chr6:137500000-138500000	65	rs377543246	chr6	137512952	T	A	0.00857012	-0.22182	0.100957	-2.19717	0.000788487	0.390405	65	1	0.0015757	0.691426	-3.15938e-05	0.00123606	-0.0400689	0.01826	1	FINEMAP	chr6:137512952:T:A	0.0280081	NA
BBJ	Asthma	chr6:137500000-138500000	66	rs375431134	chr6	137512987	G	A	0.00856943	-0.221752	0.10096	-2.19643	0.000787211	0.389701	65	1	0.0015757	0.691426	-3.15333e-05	0.00123476	-0.040057	0.0182607	1	FINEMAP	chr6:137512987:G:A	0.0280609	NA
BBJ	Asthma	chr6:137500000-138500000	410	rs546156120	chr6	137622120	C	T	0.00133466	0.561525	0.256094	2.19265	0.000781889	0.386752	410	1	0.000781889	0.386752	7.89596e-05	0.00310313	0.100986	0.0461029	1	FINEMAP	chr6:137622120:C:T	0.0283325	NA
BBJ	Asthma	chr6:137500000-138500000	2451	rs590861	chr6	137993950	C	T	0.489749	0.0366424	0.0167501	2.18759	0.000780925	0.386216	2622	-0.985903	0.0512249	2.22559	5.75878e-06	0.000226487	0.0073743	0.00336876	1	FINEMAP	chr6:137993950:C:T	0.0286993	NA
BBJ	Asthma	chr6:137500000-138500000	3502	rs7749323	chr6	138230389	G	A	0.0706671	-0.0724107	0.0330258	-2.19255	0.000779959	0.385678	3280	0.909867	0.0378799	2.08845	-1.12197e-05	0.000446393	-0.014385	0.00697985	1	FINEMAP	chr6:138230389:G:A	0.0283399	NA
BBJ	Asthma	chr6:137500000-138500000	2446	6:137993533:ATG:A	chr6	137993533	ATG	A	0.489743	0.0366242	0.0167523	2.18622	0.000777678	0.384406	2622	-0.985781	0.0512249	2.22559	5.73088e-06	0.000225886	0.00736922	0.00336872	1	FINEMAP	chr6:137993533:ATG:A	0.0287996	NA
BBJ	Asthma	chr6:137500000-138500000	2443	rs675520	chr6	137993232	A	G	0.489739	0.0366148	0.0167533	2.18553	0.000776378	0.383678	2622	-0.985732	0.0512249	2.22559	5.71947e-06	0.000225638	0.00736686	0.00336872	1	FINEMAP	chr6:137993232:A:G	0.0288502	NA
BBJ	Asthma	chr6:137500000-138500000	3489	rs7752903	chr6	138227364	T	G	0.0707548	-0.071989	0.0329934	-2.18192	0.000770374	0.380304	3280	0.910486	0.0378799	2.08845	-1.12916e-05	0.000463374	-0.0146573	0.00800274	1	FINEMAP	chr6:138227364:T:G	0.0291153	NA
BBJ	Asthma	chr6:137500000-138500000	4374	6:138409628:T:A	chr6	138409628	T	A	0.000736735	-0.753828	0.344894	-2.18568	0.00077034	0.380285	4374	1	0.00077034	0.380285	-0.000104329	0.00413317	-0.135433	0.0620337	1	FINEMAP	chr6:138409628:T:A	0.028839	NA
BBJ	Asthma	chr6:137500000-138500000	3143	rs12528429	chr6	138140349	C	G	0.0073826	0.223277	0.101874	2.1917	0.000770078	0.380137	3143	1	0.0198054	1.79874	3.31593e-05	0.00131335	0.0430597	0.0196766	1	FINEMAP	chr6:138140349:C:G	0.0284014	NA
BBJ	Asthma	chr6:137500000-138500000	3493	rs9494894	chr6	138228520	T	C	0.0707821	-0.0721576	0.0330017	-2.18648	0.000769631	0.379884	3280	0.910314	0.0378799	2.08845	-1.10296e-05	0.000442161	-0.0143311	0.00698604	1	FINEMAP	chr6:138228520:T:C	0.0287804	NA
BBJ	Asthma	chr6:137500000-138500000	2429	rs481095	chr6	137991626	T	C	0.489722	0.0365377	0.0167577	2.18035	0.000767658	0.378769	2622	-0.985349	0.0512249	2.22559	5.64186e-06	0.000223929	0.00734945	0.00336872	1	FINEMAP	chr6:137991626:T:C	0.0292313	NA
BBJ	Asthma	chr6:137500000-138500000	4142	rs1997692	chr6	138370371	C	T	0.34954	-0.0380929	0.0174787	-2.17939	0.000765216	0.377384	4142	1	0.00728548	1.3589	-5.89003e-06	0.000234183	-0.00769721	0.00353078	1	FINEMAP	chr6:138370371:C:T	0.0293027	NA
BBJ	Asthma	chr6:137500000-138500000	1653	6:137867219:G:A	chr6	137867219	G	A	0.000296467	-1.1368	0.521344	-2.18052	0.000760659	0.374788	1653	1	0.00151539	0.67445	-0.000161961	0.00645986	-0.212922	0.0977686	1	FINEMAP	chr6:137867219:G:A	0.0292191	NA
BBJ	Asthma	chr6:137500000-138500000	2417	rs530181	chr6	137989538	T	C	0.489712	0.036446	0.0167608	2.17448	0.000758782	0.373714	2622	-0.98486	0.0512249	2.22559	5.56198e-06	0.000222149	0.00733014	0.00336876	1	FINEMAP	chr6:137989538:T:C	0.0296692	NA
BBJ	Asthma	chr6:137500000-138500000	3438	rs549671217	chr6	138212438	C	T	0.0037458	-0.344494	0.158163	-2.17809	0.000757851	0.373181	3345	0.966389	0.00230689	0.857297	-4.54253e-05	0.00181551	-0.0599395	0.0275535	1	FINEMAP	chr6:138212438:C:T	0.029399	NA
BBJ	Asthma	chr6:137500000-138500000	2399	rs529693	chr6	137986062	A	T	0.489284	0.0364338	0.0167593	2.17395	0.000757032	0.372711	2622	-0.983189	0.0512249	2.22559	5.54756e-06	0.000221841	0.00732803	0.00336878	1	FINEMAP	chr6:137986062:A:T	0.0297093	NA
BBJ	Asthma	chr6:137500000-138500000	4466	6:138423963:G:C	chr6	138423963	G	C	0.000632252	0.779747	0.358117	2.17735	0.000756348	0.372318	4820	0.97983	0.00201705	0.798862	0.000110147	0.0044068	0.145631	0.0669601	1	FINEMAP	chr6:138423963:G:C	0.0294543	NA
BBJ	Asthma	chr6:137500000-138500000	2397	rs525977	chr6	137985652	G	A	0.489277	0.0364101	0.016759	2.17257	0.000755649	0.371916	2622	-0.983065	0.0512249	2.22559	5.53428e-06	0.000221535	0.00732387	0.00336882	1	FINEMAP	chr6:137985652:G:A	0.0298127	NA
BBJ	Asthma	chr6:137500000-138500000	3103	rs9494868	chr6	138132445	T	G	0.0177744	0.136116	0.0622301	2.1873	0.000755025	0.371557	3103	1	0.000755025	0.371557	2.10091e-05	0.000840752	0.0278257	0.0127486	1	FINEMAP	chr6:138132445:T:G	0.0287205	NA
BBJ	Asthma	chr6:137500000-138500000	1378	rs554646819	chr6	137824793	C	T	0.000278817	-1.1258	0.517252	-2.1765	0.000754729	0.371387	1653	0.997782	0.00151539	0.67445	-0.0001654	0.00662504	-0.219152	0.100815	1	FINEMAP	chr6:137824793:C:T	0.0295177	NA
BBJ	Asthma	chr6:137500000-138500000	2652	rs472391	chr6	138027229	C	T	0.455584	0.036303	0.0167223	2.17093	0.00074945	0.368336	2657	0.999191	0.003681	1.06084	5.50067e-06	0.000221162	0.00733961	0.00338158	1	FINEMAP	chr6:138027229:C:T	0.0299362	NA
BBJ	Asthma	chr6:137500000-138500000	2383	rs678645	chr6	137983436	G	A	0.489274	0.0362556	0.0167546	2.16392	0.000741351	0.363614	2622	-0.982077	0.0512249	2.22559	5.40786e-06	0.000218706	0.0072946	0.00336881	1	FINEMAP	chr6:137983436:G:A	0.0304706	NA
BBJ	Asthma	chr6:137500000-138500000	4177	rs1045167639	chr6	138375510	G	A	0.000209478	1.34875	0.623951	2.16163	0.000730964	0.357481	4177	1	0.000730964	0.357481	0.000183564	0.0074801	0.251127	0.116305	1	FINEMAP	chr6:138375510:G:A	0.0306469	NA
BBJ	Asthma	chr6:137500000-138500000	1277	rs553368547	chr6	137803825	C	G	0.00228278	-0.391144	0.180879	-2.16246	0.000730665	0.357303	1165	0.991473	0.00194972	0.784088	-5.5652e-05	0.00226817	-0.0761663	0.0352688	1	FINEMAP	chr6:137803825:C:G	0.0305826	NA
BBJ	Asthma	chr6:137500000-138500000	4422	rs7773560	chr6	138415606	A	G	0.292638	-0.0410327	0.0190142	-2.158	0.000722229	0.352256	4422	1	0.000722229	0.352256	-5.75609e-06	0.00023607	-0.0079699	0.00369984	1	FINEMAP	chr6:138415606:A:G	0.0309276	NA
BBJ	Asthma	chr6:137500000-138500000	2302	rs486165	chr6	137971714	C	G	0.489347	0.036149	0.016815	2.14981	0.000718202	0.349826	2622	-0.976941	0.0512249	2.22559	5.20455e-06	0.0002141	0.00724664	0.00336876	1	FINEMAP	chr6:137971714:C:G	0.0315705	NA
BBJ	Asthma	chr6:137500000-138500000	2358	rs509260	chr6	137978480	T	G	0.489296	0.0359588	0.0167387	2.14824	0.000716579	0.348843	2622	-0.980005	0.0512249	2.22559	5.18929e-06	0.00021374	0.00724175	0.0033688	1	FINEMAP	chr6:137978480:T:G	0.0316944	NA
BBJ	Asthma	chr6:137500000-138500000	2309	rs609905	chr6	137972591	G	A	0.489324	0.0360184	0.0167848	2.14589	0.000712999	0.346667	2622	-0.977135	0.0512249	2.22559	5.15776e-06	0.000213016	0.0072339	0.0033688	1	FINEMAP	chr6:137972591:G:A	0.0318814	NA
BBJ	Asthma	chr6:137500000-138500000	1907	rs368579060	chr6	137906080	G	A	0.00126242	0.583128	0.271486	2.14791	0.00071	0.344835	1907	1	0.00071	0.344835	7.22168e-05	0.00298924	0.101714	0.0474022	1	FINEMAP	chr6:137906080:G:A	0.0317208	NA
BBJ	Asthma	chr6:137500000-138500000	2320	rs583719	chr6	137974396	C	T	0.489216	0.0358197	0.0167167	2.14275	0.00070817	0.343713	2622	-0.977337	0.0512249	2.22559	5.11528e-06	0.000212037	0.00722324	0.0033688	1	FINEMAP	chr6:137974396:C:T	0.0321332	NA
BBJ	Asthma	chr6:137500000-138500000	1488	rs563547107	chr6	137844015	A	C	0.00444719	-0.279657	0.130706	-2.13959	0.000705031	0.341782	1488	1	0.00128694	0.603387	-3.82382e-05	0.00158889	-0.0542362	0.025324	1	FINEMAP	chr6:137844015:A:C	0.0323881	NA
BBJ	Asthma	chr6:137500000-138500000	4341	6:138403165:ACATGGGGTCAGGT:A	chr6	138403165	ACATGGGGTCAGGT	A	0.376856	-0.0370335	0.0172948	-2.14131	0.000703612	0.340907	4142	0.931885	0.00728548	1.3589	-5.23562e-06	0.000217768	-0.00744107	0.00347404	1	FINEMAP	chr6:138403165:ACATGGGGTCAGGT:A	0.0322492	NA
BBJ	Asthma	chr6:137500000-138500000	3547	rs6570194	chr6	138242638	A	C	0.0723756	-0.0713379	0.033261	-2.14479	0.000701321	0.339489	3547	1	0.00135068	0.624407	-9.73277e-06	0.000407847	-0.0138778	0.00668746	1	FINEMAP	chr6:138242638:A:C	0.0319695	NA
BBJ	Asthma	chr6:137500000-138500000	3030	6:138118623:A:C	chr6	138118623	A	C	0.00419457	-0.286093	0.133596	-2.14148	0.000699536	0.338382	3345	0.922513	0.00230689	0.857297	-3.8964e-05	0.0016258	-0.0556998	0.0260437	1	FINEMAP	chr6:138118623:A:C	0.0322354	NA
BBJ	Asthma	chr6:137500000-138500000	297	rs139501244	chr6	137588340	G	A	0.00718124	-0.238358	0.111446	-2.13878	0.000695338	0.335766	297	1	0.000695338	0.335766	-2.96092e-05	0.00123946	-0.0425824	0.0199338	1	FINEMAP	chr6:137588340:G:A	0.0324538	NA
BBJ	Asthma	chr6:137500000-138500000	3480	rs9494893	chr6	138223490	G	T	0.0711909	-0.0701869	0.0328709	-2.13523	0.000694435	0.335201	3280	0.913062	0.0378799	2.08845	-9.87277e-06	0.000428928	-0.014217	0.00793424	1	FINEMAP	chr6:138223490:G:T	0.0327423	NA
BBJ	Asthma	chr6:137500000-138500000	3479	rs9494892	chr6	138223489	G	T	0.0711875	-0.0701423	0.0328716	-2.13383	0.000692328	0.33388	3280	0.913079	0.0378799	2.08845	-9.83366e-06	0.000427884	-0.0142038	0.0079272	1	FINEMAP	chr6:138223489:G:T	0.032857	NA
BBJ	Asthma	chr6:137500000-138500000	4509	rs62432795	chr6	138429600	G	A	0.0547706	0.0794396	0.0372156	2.13458	0.000691125	0.333125	4509	1	0.000691125	0.333125	1.09076e-05	0.000458099	0.0157823	0.00739807	1	FINEMAP	chr6:138429600:G:A	0.0327955	NA
BBJ	Asthma	chr6:137500000-138500000	3144	6:138140389:CG:C	chr6	138140389	CG	C	0.00735648	0.218218	0.101915	2.14118	0.000689568	0.332145	3143	0.999573	0.0198054	1.79874	2.90555e-05	0.00122119	0.0421358	0.0197097	1	FINEMAP	chr6:138140389:CG:C	0.0322598	NA
BBJ	Asthma	chr6:137500000-138500000	3467	rs564194255	chr6	138219367	C	T	0.0002862	1.17326	0.550088	2.13286	0.000686753	0.330366	3467	1	0.000686753	0.330366	0.000145587	0.00613532	0.211993	0.0995063	1	FINEMAP	chr6:138219367:C:T	0.0329363	NA
BBJ	Asthma	chr6:137500000-138500000	4248	rs4895509	chr6	138382903	G	A	0.353407	-0.0371894	0.0174965	-2.12553	0.000681018	0.326722	4142	0.988419	0.00728548	1.3589	-5.09952e-06	0.000215886	-0.00748809	0.00352186	1	FINEMAP	chr6:138382903:G:A	0.0335421	NA
BBJ	Asthma	chr6:137500000-138500000	2986	rs189356561	chr6	138106763	C	T	0.00227488	-0.37158	0.174562	-2.12864	0.00068006	0.32611	2986	1	0.00114605	0.552968	-5.10785e-05	0.00216395	-0.0751089	0.0353298	1	FINEMAP	chr6:138106763:C:T	0.0332839	NA
BBJ	Asthma	chr6:137500000-138500000	4174	rs6420764	chr6	138374999	C	T	0.350291	-0.0370515	0.0174376	-2.12481	0.000679282	0.325613	4142	0.997465	0.00728548	1.3589	-5.09497e-06	0.000215983	-0.00750053	0.003529	1	FINEMAP	chr6:138374999:C:T	0.0336029	NA
BBJ	Asthma	chr6:137500000-138500000	4199	rs9494929	chr6	138377485	G	T	0.35055	-0.0370866	0.0174721	-2.12262	0.000676824	0.324037	4142	0.997165	0.00728548	1.3589	-5.07059e-06	0.000215379	-0.00749174	0.0035284	1	FINEMAP	chr6:138377485:G:T	0.0337858	NA
BBJ	Asthma	chr6:137500000-138500000	4260	rs12662032	chr6	138385320	C	T	0.368732	-0.0367155	0.017299	-2.12241	0.000675658	0.323288	4142	0.951078	0.00728548	1.3589	-5.00522e-06	0.000212791	-0.00740793	0.00348942	1	FINEMAP	chr6:138385320:C:T	0.0338037	NA
BBJ	Asthma	chr6:137500000-138500000	47	rs369927773	chr6	137509467	A	T	0.00149782	0.505774	0.238062	2.12455	0.00067335	0.321801	47	1	0.00129946	0.607595	6.2183e-05	0.00264857	0.0923488	0.0435362	1	FINEMAP	chr6:137509467:A:T	0.0336244	NA
BBJ	Asthma	chr6:137500000-138500000	706	rs4896263	chr6	137698614	T	G	0.458813	-0.0364175	0.0171389	-2.12484	0.000672391	0.321182	689	0.936377	0.00146467	0.659644	-4.81742e-06	0.000205348	-0.00716462	0.00337879	1	FINEMAP	chr6:137698614:T:G	0.0335996	NA
BBJ	Asthma	chr6:137500000-138500000	4176	rs9389553	chr6	138375163	G	A	0.350301	-0.0369551	0.017443	-2.11862	0.000670307	0.319833	4142	0.997572	0.00728548	1.3589	-5.01301e-06	0.00021404	-0.00747867	0.00352897	1	FINEMAP	chr6:138375163:G:A	0.0341225	NA
BBJ	Asthma	chr6:137500000-138500000	2094	rs990281906	chr6	137942426	C	A	0.000591296	-0.797901	0.376353	-2.12009	0.00066776	0.318178	2094	1	0.00166337	0.714979	-9.79067e-05	0.00418888	-0.14662	0.0692389	1	FINEMAP	chr6:137942426:C:A	0.0339987	NA
BBJ	Asthma	chr6:137500000-138500000	4338	rs7743142	chr6	138402872	T	A	0.376284	-0.0365904	0.0172878	-2.11654	0.000667248	0.317845	4142	0.932558	0.00728548	1.3589	-4.90911e-06	0.000210122	-0.00735725	0.00347508	1	FINEMAP	chr6:138402872:T:A	0.0342985	NA
BBJ	Asthma	chr6:137500000-138500000	3150	rs372920577	chr6	138140755	G	A	0.00709678	0.218491	0.102806	2.12527	0.000666129	0.317116	3143	0.995206	0.0198054	1.79874	2.83595e-05	0.00121439	0.0425736	0.0200645	1	FINEMAP	chr6:138140755:G:A	0.0335637	NA
BBJ	Asthma	chr6:137500000-138500000	3151	rs372580035	chr6	138140773	T	C	0.00709695	0.21838	0.102805	2.12422	0.000664635	0.31614	3143	0.9952	0.0198054	1.79874	2.82815e-05	0.00121252	0.0425519	0.0200642	1	FINEMAP	chr6:138140773:T:C	0.0336521	NA
BBJ	Asthma	chr6:137500000-138500000	4440	rs2484067	chr6	138417415	T	C	0.121447	0.0546573	0.0258576	2.11378	0.000661038	0.313782	4440	1	0.000661038	0.313782	7.19684e-06	0.000309609	0.0108872	0.00515351	1	FINEMAP	chr6:138417415:T:C	0.034534	NA
BBJ	Asthma	chr6:137500000-138500000	4344	rs592940	chr6	138403496	C	T	0.32547	-0.0375529	0.0177781	-2.11231	0.000660968	0.313736	4142	0.907674	0.00728548	1.3589	-5.01648e-06	0.000215823	-0.00758958	0.0035928	1	FINEMAP	chr6:138403496:C:T	0.0346597	NA
BBJ	Asthma	chr6:137500000-138500000	53	rs17175232	chr6	137510532	C	A	0.240635	0.0464639	0.0220201	2.11007	0.000656131	0.310543	53	1	0.000656131	0.310543	5.44869e-06	0.000235355	0.00830428	0.00393781	1	FINEMAP	chr6:137510532:C:A	0.0348525	NA
BBJ	Asthma	chr6:137500000-138500000	3565	6:138247575:C:T	chr6	138247575	C	T	0.00104865	0.534506	0.253176	2.1112	0.00065495	0.309761	3107	0.961247	0.00272769	0.930248	7.1828e-05	0.00310539	0.109669	0.052004	1	FINEMAP	chr6:138247575:C:T	0.0347548	NA
BBJ	Asthma	chr6:137500000-138500000	1289	6:137806522:G:A	chr6	137806522	G	A	0.0224688	0.128532	0.0608875	2.11098	0.000653541	0.308825	1289	1	0.000653541	0.308825	1.56489e-05	0.000677358	0.0239448	0.0113606	1	FINEMAP	chr6:137806522:G:A	0.0347744	NA
BBJ	Asthma	chr6:137500000-138500000	3708	rs562515653	chr6	138286318	T	C	0.000907406	0.684709	0.323001	2.11984	0.000653083	0.30852	3708	1	0.000653083	0.30852	7.72485e-05	0.00334423	0.118283	0.0560628	1	FINEMAP	chr6:138286318:T:C	0.0340199	NA
BBJ	Asthma	chr6:137500000-138500000	3405	rs5029949	chr6	138197506	A	G	0.0712307	-0.0688963	0.03282	-2.09922	0.000637965	0.298342	3280	0.913852	0.0378799	2.08845	-8.69664e-06	0.00038836	-0.0136319	0.0071207	1	FINEMAP	chr6:138197506:A:G	0.0357978	NA
BBJ	Asthma	chr6:137500000-138500000	1492	6:137844625:A:C	chr6	137844625	A	C	0.00263145	-0.351766	0.167959	-2.09436	0.000631611	0.293992	1492	1	0.000819	0.406908	-4.34039e-05	0.00191379	-0.0687193	0.0328552	1	FINEMAP	chr6:137844625:A:C	0.0362282	NA
BBJ	Asthma	chr6:137500000-138500000	4519	6:138430718:TC:T	chr6	138430718	TC	T	0.00073914	0.666956	0.318861	2.09168	0.000628215	0.291649	4519	1	0.000628215	0.291649	8.12894e-05	0.00359467	0.129398	0.0619329	1	FINEMAP	chr6:138430718:TC:T	0.0364669	NA
BBJ	Asthma	chr6:137500000-138500000	3409	6:138199055:AG:A	chr6	138199055	AG	A	0.0710484	-0.0688047	0.0328908	-2.09191	0.000628186	0.291629	3280	0.91335	0.0378799	2.08845	-8.53856e-06	0.000384582	-0.0135924	0.00712794	1	FINEMAP	chr6:138199055:AG:A	0.0364463	NA
BBJ	Asthma	chr6:137500000-138500000	3072	rs188473926	chr6	138127431	A	G	0.003759	0.303135	0.145086	2.08935	0.00062723	0.290967	3072	1	0.00062723	0.290967	3.60165e-05	0.00159417	0.0574214	0.0275064	1	FINEMAP	chr6:138127431:A:G	0.0366765	NA
BBJ	Asthma	chr6:137500000-138500000	40	6:137507947:C:A	chr6	137507947	C	A	0.00113885	0.566863	0.271156	2.09054	0.000626108	0.290189	47	0.921399	0.00129946	0.607595	6.52318e-05	0.0028901	0.104186	0.0499269	1	FINEMAP	chr6:137507947:C:A	0.0365691	NA
BBJ	Asthma	chr6:137500000-138500000	1827	rs139346639	chr6	137892932	G	A	0.00591594	-0.233067	0.111982	-2.08129	0.000621549	0.287013	1827	1	0.000621549	0.287013	-2.84358e-05	0.00126492	-0.04575	0.0219654	1	FINEMAP	chr6:137892932:G:A	0.0374074	NA
BBJ	Asthma	chr6:137500000-138500000	3526	6:138237989:C:T	chr6	138237989	C	T	0.0708535	-0.0688309	0.033016	-2.08477	0.000620713	0.286428	3280	0.905895	0.0378799	2.08845	-8.50478e-06	0.000386971	-0.0137016	0.00732331	1	FINEMAP	chr6:138237989:C:T	0.0370898	NA
BBJ	Asthma	chr6:137500000-138500000	719	rs9402890	chr6	137703331	A	G	0.40978	-0.0362285	0.0173999	-2.08211	0.000612677	0.280765	719	1	0.0023069	0.857299	-4.358e-06	0.000195344	-0.00711306	0.00342318	1	FINEMAP	chr6:137703331:A:G	0.0373325	NA
BBJ	Asthma	chr6:137500000-138500000	3635	rs145249942	chr6	138266255	T	C	0.0111556	-0.191072	0.0919862	-2.07718	0.00061195	0.280249	3635	1	0.00061195	0.280249	-2.03633e-05	0.000913521	-0.0332762	0.0160338	1	FINEMAP	chr6:138266255:T:C	0.0377848	NA
BBJ	Asthma	chr6:137500000-138500000	62	rs923949882	chr6	137512635	C	T	0.00116077	-0.5635	0.271193	-2.07786	0.000610572	0.27927	62	1	0.000610572	0.27927	-6.26364e-05	0.00281312	-0.102587	0.0494316	1	FINEMAP	chr6:137512635:C:T	0.0377226	NA
BBJ	Asthma	chr6:137500000-138500000	3401	6:138196066:T:G	chr6	138196066	T	G	0.0712573	-0.0679817	0.0328093	-2.07203	0.000605684	0.275777	3280	0.91411	0.0378799	2.08845	-8.24819e-06	0.00038586	-0.013618	0.00777693	1	FINEMAP	chr6:138196066:T:G	0.0382631	NA
BBJ	Asthma	chr6:137500000-138500000	3394	rs5029937	chr6	138195151	G	T	0.0712578	-0.0679747	0.0328094	-2.07181	0.000605411	0.275581	3280	0.914118	0.0378799	2.08845	-8.24329e-06	0.000385736	-0.013616	0.00777735	1	FINEMAP	chr6:138195151:G:T	0.0382836	NA
BBJ	Asthma	chr6:137500000-138500000	709	rs9402889	chr6	137699088	A	G	0.409481	-0.0361418	0.017407	-2.07628	0.000604764	0.275116	719	0.999597	0.0023069	0.857299	-4.29024e-06	0.000193662	-0.00709407	0.00342355	1	FINEMAP	chr6:137699088:A:G	0.0378681	NA
BBJ	Asthma	chr6:137500000-138500000	3397	rs5029939	chr6	138195723	C	G	0.0712573	-0.0679817	0.0328093	-2.07203	0.000602306	0.273347	3280	0.91411	0.0378799	2.08845	-8.08088e-06	0.000373522	-0.0134166	0.00719337	1	FINEMAP	chr6:138195723:C:G	0.0382631	NA
BBJ	Asthma	chr6:137500000-138500000	3056	rs1656893	chr6	138125335	G	A	0.157047	0.0479192	0.0235743	2.03269	0.000602043	0.273157	3056	1	0.000602043	0.273157	5.86466e-06	0.000266062	0.00974127	0.00476931	1	FINEMAP	chr6:138125335:G:A	0.042084	NA
BBJ	Asthma	chr6:137500000-138500000	3120	rs188170437	chr6	138136623	A	T	0.00191699	0.38827	0.186857	2.0779	0.000598923	0.270899	2940	0.934275	0.0534304	2.2449	4.74536e-05	0.00218167	0.0792315	0.0409046	1	FINEMAP	chr6:138136623:A:T	0.0377186	NA
BBJ	Asthma	chr6:137500000-138500000	2072	rs143466136	chr6	137938863	T	A	0.0015779	-0.444002	0.214838	-2.06668	0.000596504	0.26914	2072	1	0.0011633	0.559463	-5.22114e-05	0.00237486	-0.087529	0.0424062	1	FINEMAP	chr6:137938863:T:A	0.0387641	NA
BBJ	Asthma	chr6:137500000-138500000	2518	rs921587633	chr6	138002565	G	A	0.000596864	-0.781035	0.378371	-2.0642	0.000594113	0.267395	2094	0.987224	0.00166337	0.714979	-8.4416e-05	0.00384824	-0.142087	0.0689154	1	FINEMAP	chr6:138002565:G:A	0.0389984	NA
BBJ	Asthma	chr6:137500000-138500000	2812	rs142161118	chr6	138063900	G	A	0.0122565	0.173682	0.0839226	2.06955	0.000591869	0.265751	2812	1	0.000591869	0.265751	1.87166e-05	0.000854498	0.0316228	0.0153053	1	FINEMAP	chr6:138063900:G:A	0.0384945	NA
BBJ	Asthma	chr6:137500000-138500000	3488	rs1026223545	chr6	138227131	T	C	0.00330134	0.342144	0.166069	2.06025	0.000587692	0.262673	3488	1	0.000932668	0.4634	3.54782e-05	0.00162688	0.0603686	0.0293493	1	FINEMAP	chr6:138227131:T:C	0.0393744	NA
BBJ	Asthma	chr6:137500000-138500000	3085	rs202190483	chr6	138129854	G	A	0.00797293	0.206984	0.100203	2.06565	0.000586862	0.262059	3143	0.92136	0.0198054	1.79874	2.29131e-05	0.00105092	0.0390434	0.0189326	1	FINEMAP	chr6:138129854:G:A	0.0388618	NA
BBJ	Asthma	chr6:137500000-138500000	3167	rs375272719	chr6	138143818	G	A	0.00713685	0.211222	0.102257	2.0656	0.000586822	0.262029	3143	0.995095	0.0198054	1.79874	2.42069e-05	0.00111032	0.0412509	0.0200044	1	FINEMAP	chr6:138143818:G:A	0.0388663	NA
BBJ	Asthma	chr6:137500000-138500000	1839	rs117328680	chr6	137894326	G	T	0.0146176	-0.167908	0.0815814	-2.05817	0.000585983	0.261408	1839	1	0.000585983	0.261408	-1.68923e-05	0.000775844	-0.0288273	0.0140248	1	FINEMAP	chr6:137894326:G:T	0.0395743	NA
BBJ	Asthma	chr6:137500000-138500000	2477	rs2327837	chr6	137997197	T	C	0.45723	0.0345137	0.0168248	2.05136	0.000580176	0.25708	2622	-0.93308	0.0512249	2.22559	4.02122e-06	0.000185693	0.00693103	0.00337969	1	FINEMAP	chr6:137997197:T:C	0.040232	NA
BBJ	Asthma	chr6:137500000-138500000	993	6:137758939:CAT:C	chr6	137758939	CAT	C	0.00901713	-0.206331	0.100509	-2.05286	0.00057979	0.256791	993	1	0.00057979	0.256791	-2.11642e-05	0.000977723	-0.0365031	0.0178064	1	FINEMAP	chr6:137758939:CAT:C	0.0400861	NA
BBJ	Asthma	chr6:137500000-138500000	3162	rs75489919	chr6	138142738	A	G	0.00223394	0.37009	0.179583	2.06083	0.000577264	0.254893	3162	1	0.00114833	0.553835	4.2294e-05	0.0019604	0.0732663	0.0359544	1	FINEMAP	chr6:138142738:A:G	0.0393193	NA
BBJ	Asthma	chr6:137500000-138500000	3168	rs372172758	chr6	138144326	A	G	0.00713818	0.210269	0.102239	2.05664	0.00057559	0.253631	3143	0.994958	0.0198054	1.79874	2.36343e-05	0.0010955	0.041061	0.0200001	1	FINEMAP	chr6:138144326:A:G	0.0397207	NA
BBJ	Asthma	chr6:137500000-138500000	2476	rs666619	chr6	137997122	G	A	0.457013	0.0344173	0.0168323	2.04472	0.000572352	0.25118	2622	-0.933005	0.0512249	2.22559	3.95431e-06	0.000183963	0.00690888	0.00337981	1	FINEMAP	chr6:137997122:G:A	0.0408827	NA
BBJ	Asthma	chr6:137500000-138500000	2468	rs652401	chr6	137996203	A	G	0.457238	0.0343989	0.0168266	2.04432	0.000572274	0.251121	2622	-0.932813	0.0512249	2.22559	3.95304e-06	0.000183922	0.0069076	0.00337971	1	FINEMAP	chr6:137996203:A:G	0.0409223	NA
BBJ	Asthma	chr6:137500000-138500000	2475	rs666584	chr6	137997094	T	A	0.457014	0.0344045	0.0168325	2.04393	0.000571829	0.250782	2622	-0.932986	0.0512249	2.22559	3.94938e-06	0.00018383	0.00690658	0.00337984	1	FINEMAP	chr6:137997094:T:A	0.0409602	NA
BBJ	Asthma	chr6:137500000-138500000	3165	rs187700063	chr6	138143238	G	C	0.0019682	0.375069	0.182432	2.05594	0.000571611	0.250617	2940	0.905665	0.0534304	2.2449	4.44676e-05	0.00207516	0.0777933	0.0385386	1	FINEMAP	chr6:138143238:G:C	0.0397884	NA
BBJ	Asthma	chr6:137500000-138500000	3158	rs59468939	chr6	138142320	G	A	0.00223004	0.369844	0.179924	2.05556	0.000571071	0.250206	3162	0.999963	0.00114833	0.553835	4.17641e-05	0.00194766	0.0731328	0.036017	1	FINEMAP	chr6:138142320:G:A	0.0398253	NA
BBJ	Asthma	chr6:137500000-138500000	2043	6:137933063:T:A	chr6	137933063	T	A	0.00223046	0.381543	0.186623	2.04446	0.00057059	0.24984	2043	1	0.00057059	0.24984	4.15786e-05	0.00193764	0.0728694	0.0356791	1	FINEMAP	chr6:137933063:T:A	0.0409083	NA
BBJ	Asthma	chr6:137500000-138500000	3569	rs374038123	chr6	138248736	G	T	0.00826631	0.210594	0.10277	2.04918	0.000566895	0.247016	3569	1	0.00721817	1.35484	2.15661e-05	0.00100799	0.0380425	0.0185983	1	FINEMAP	chr6:138248736:G:T	0.0404447	NA
BBJ	Asthma	chr6:137500000-138500000	1627	rs550506668	chr6	137862496	A	G	0.00154435	-0.441403	0.216183	-2.0418	0.000566791	0.246937	2072	0.979484	0.0011633	0.559463	-4.95423e-05	0.00231718	-0.0874083	0.0428636	1	FINEMAP	chr6:137862496:A:G	0.0411711	NA
BBJ	Asthma	chr6:137500000-138500000	2462	6:137994980:C:T	chr6	137994980	C	T	0.457236	0.034315	0.0168278	2.03919	0.00056593	0.246276	2622	-0.932569	0.0512249	2.22559	3.89922e-06	0.000182522	0.00688993	0.00337968	1	FINEMAP	chr6:137994980:C:T	0.0414316	NA
BBJ	Asthma	chr6:137500000-138500000	4314	rs1855600	chr6	138397403	G	A	0.37732	-0.0352159	0.017294	-2.03631	0.000564488	0.245168	4142	0.933726	0.00728548	1.3589	-3.99376e-06	0.000187215	-0.00707501	0.00347319	1	FINEMAP	chr6:138397403:G:A	0.0417195	NA
BBJ	Asthma	chr6:137500000-138500000	733	rs9399214	chr6	137705749	C	T	0.401873	-0.0356359	0.0174539	-2.04172	0.000562738	0.243818	719	0.985831	0.0023069	0.857299	-3.9375e-06	0.000184852	-0.00699705	0.00343367	1	FINEMAP	chr6:137705749:C:T	0.0411797	NA
BBJ	Asthma	chr6:137500000-138500000	3149	rs189244688	chr6	138140659	T	C	0.00195416	0.376197	0.18371	2.04778	0.000562291	0.243473	2940	0.913873	0.0534304	2.2449	4.36816e-05	0.00206046	0.077685	0.0389714	1	FINEMAP	chr6:138140659:T:C	0.0405819	NA
BBJ	Asthma	chr6:137500000-138500000	2929	6:138089064:G:C	chr6	138089064	G	C	0.000874456	0.6099	0.29807	2.04616	0.000560569	0.24214	2568	0.923697	0.00345536	1.03326	6.51094e-05	0.00306806	0.116149	0.0575225	1	FINEMAP	chr6:138089064:G:C	0.0407403	NA
BBJ	Asthma	chr6:137500000-138500000	2926	6:138088698:C:G	chr6	138088698	C	G	0.000874367	0.609809	0.298068	2.04587	0.00056011	0.241784	2568	0.923711	0.00345536	1.03326	6.50498e-05	0.00306661	0.116138	0.0575265	1	FINEMAP	chr6:138088698:C:G	0.040769	NA
BBJ	Asthma	chr6:137500000-138500000	3756	6:138298202:C:A	chr6	138298202	C	A	0.0098991	0.202028	0.0989911	2.04087	0.000557412	0.239687	3569	0.90683	0.00721817	1.35484	1.93154e-05	0.000911167	0.0346519	0.01701	1	FINEMAP	chr6:138298202:C:A	0.0412637	NA
BBJ	Asthma	chr6:137500000-138500000	2472	rs9402914	chr6	137996799	T	A	0.456275	-0.034198	0.0168339	-2.0315	0.000557018	0.239379	2622	0.93376	0.0512249	2.22559	-3.82402e-06	0.000180561	-0.00686516	0.00338024	1	FINEMAP	chr6:137996799:T:A	0.0422047	NA
BBJ	Asthma	chr6:137500000-138500000	1129	6:137782186:G:T	chr6	137782186	G	T	0.00799268	0.210649	0.103253	2.04012	0.000555772	0.238406	1175	0.968285	0.00192813	0.779242	2.1399e-05	0.00101106	0.0385032	0.0189114	1	FINEMAP	chr6:137782186:G:T	0.0413379	NA
BBJ	Asthma	chr6:137500000-138500000	3086	rs575728781	chr6	138129855	A	T	0.00779767	0.199477	0.0978839	2.03789	0.000554187	0.237165	3143	0.936344	0.0198054	1.79874	2.15825e-05	0.00102134	0.0389445	0.0191428	1	FINEMAP	chr6:138129855:A:T	0.0415605	NA
BBJ	Asthma	chr6:137500000-138500000	2447	rs2152655	chr6	137993578	C	T	0.456866	-0.0340945	0.0168293	-2.0259	0.000550869	0.234556	2622	0.932185	0.0512249	2.22559	-3.7712e-06	0.000179154	-0.00684592	0.00337992	1	FINEMAP	chr6:137993578:C:T	0.0427749	NA
BBJ	Asthma	chr6:137500000-138500000	243	6:137573580:G:GTCT	chr6	137573580	G	GTCT	0.00197279	0.355556	0.175414	2.02695	0.000550826	0.234521	243	1	0.000550826	0.234521	4.23121e-05	0.00201023	0.0768157	0.0379328	1	FINEMAP	chr6:137573580:G:GTCT	0.0426672	NA
BBJ	Asthma	chr6:137500000-138500000	3097	rs570658839	chr6	138131175	G	T	0.00761068	0.202344	0.0994235	2.03517	0.000550746	0.234458	3143	0.928915	0.0198054	1.79874	2.16775e-05	0.00102931	0.0393603	0.019374	1	FINEMAP	chr6:138131175:G:T	0.0418335	NA
BBJ	Asthma	chr6:137500000-138500000	2439	rs678385	chr6	137992550	A	G	0.45724	0.0340739	0.0168288	2.02474	0.000549207	0.233243	2622	-0.931803	0.0512249	2.22559	3.75725e-06	0.000178783	0.00684123	0.00337967	1	FINEMAP	chr6:137992550:A:G	0.0428943	NA
BBJ	Asthma	chr6:137500000-138500000	3148	rs73562287	chr6	138140621	A	G	0.00206271	0.371953	0.182774	2.03504	0.000547623	0.231987	2940	0.909283	0.0534304	2.2449	4.11635e-05	0.00196887	0.0751676	0.0378364	1	FINEMAP	chr6:138140621:A:G	0.0418465	NA
BBJ	Asthma	chr6:137500000-138500000	1512	rs6570174	chr6	137846731	G	A	0.288167	-0.0372775	0.0184104	-2.02481	0.000544186	0.229251	1512	1	0.00610268	1.28145	-4.08846e-06	0.000195497	-0.00751297	0.00371719	1	FINEMAP	chr6:137846731:G:A	0.0428872	NA
BBJ	Asthma	chr6:137500000-138500000	3572	6:138249918:AT:A	chr6	138249918	AT	A	0.00826588	0.208359	0.102727	2.02828	0.000542931	0.228248	3569	0.99996	0.00721817	1.35484	2.04416e-05	0.000978248	0.0376504	0.0185961	1	FINEMAP	chr6:138249918:AT:A	0.0425318	NA
BBJ	Asthma	chr6:137500000-138500000	3135	rs111603898	chr6	138139110	T	C	0.00194936	0.374963	0.184677	2.03037	0.000542881	0.228208	2940	0.920972	0.0534304	2.2449	4.17647e-05	0.00201673	0.0769317	0.0397063	1	FINEMAP	chr6:138139110:T:C	0.0423187	NA
BBJ	Asthma	chr6:137500000-138500000	2430	rs9402913	chr6	137991761	G	A	0.456856	-0.0339486	0.0168292	-2.01724	0.000540956	0.226665	2622	0.931664	0.0512249	2.22559	-3.68735e-06	0.000176919	-0.00681636	0.00337989	1	FINEMAP	chr6:137991761:G:A	0.0436701	NA
BBJ	Asthma	chr6:137500000-138500000	4329	rs9494936	chr6	138400662	G	A	0.376653	-0.0348315	0.0172825	-2.01542	0.000540861	0.226588	4142	0.932969	0.00728548	1.3589	-3.78866e-06	0.000181807	-0.00700487	0.0034744	1	FINEMAP	chr6:138400662:G:A	0.0438606	NA
BBJ	Asthma	chr6:137500000-138500000	2427	rs2137868	chr6	137991460	G	A	0.457254	-0.0339087	0.0168372	-2.01392	0.000537586	0.22395	2622	0.931173	0.0512249	2.22559	-3.65832e-06	0.000176131	-0.00680508	0.00337969	1	FINEMAP	chr6:137991460:G:A	0.0440184	NA
BBJ	Asthma	chr6:137500000-138500000	3130	rs113454247	chr6	138138819	A	G	0.00194453	0.374672	0.184987	2.0254	0.000537541	0.223913	2940	0.922712	0.0534304	2.2449	4.12734e-05	0.00200665	0.0767818	0.0399827	1	FINEMAP	chr6:138138819:A:G	0.0428267	NA
BBJ	Asthma	chr6:137500000-138500000	712	rs150418306	chr6	137699531	G	A	0.00657174	0.227557	0.113055	2.0128	0.00053506	0.221903	712	1	0.000751154	0.369323	2.24127e-05	0.0010819	0.0418882	0.0208315	1	FINEMAP	chr6:137699531:G:A	0.0441358	NA
BBJ	Asthma	chr6:137500000-138500000	3187	rs117900108	chr6	138149044	T	C	0.00202165	0.367677	0.181762	2.02285	0.000534196	0.2212	2940	0.901677	0.0534304	2.2449	4.03358e-05	0.00195392	0.0755076	0.0380591	1	FINEMAP	chr6:138149044:T:C	0.0430888	NA
BBJ	Asthma	chr6:137500000-138500000	3577	rs9285486	chr6	138251635	T	C	0.233126	0.0406149	0.0201248	2.01815	0.000533651	0.220757	3571	0.988434	0.00614048	1.28414	4.28007e-06	0.000206813	0.00802035	0.00398211	1	FINEMAP	chr6:138251635:T:C	0.0435755	NA
BBJ	Asthma	chr6:137500000-138500000	3128	rs181443981	chr6	138138062	G	A	0.00193911	0.374541	0.185343	2.0208	0.000532721	0.219999	2940	0.925207	0.0534304	2.2449	4.0821e-05	0.00199896	0.0766274	0.0404005	1	FINEMAP	chr6:138138062:G:A	0.0433005	NA
BBJ	Asthma	chr6:137500000-138500000	217	rs558723683	chr6	137561950	G	T	0.00673718	0.22984	0.114395	2.00918	0.000531371	0.218896	217	1	0.000531371	0.218896	2.19455e-05	0.0010634	0.0412998	0.0205757	1	FINEMAP	chr6:137561950:G:T	0.0445182	NA
BBJ	Asthma	chr6:137500000-138500000	3124	rs117525567	chr6	138137552	G	A	0.0019365	0.374653	0.18556	2.01904	0.000530938	0.218542	2940	0.92692	0.0534304	2.2449	4.06419e-05	0.00199728	0.0765473	0.0407056	1	FINEMAP	chr6:138137552:G:A	0.0434831	NA
BBJ	Asthma	chr6:137500000-138500000	3125	rs117348352	chr6	138137862	G	A	0.0019444	0.374164	0.185389	2.01826	0.000530046	0.217812	2940	0.925564	0.0534304	2.2449	4.04977e-05	0.0019898	0.0764041	0.0404382	1	FINEMAP	chr6:138137862:G:A	0.0435637	NA
BBJ	Asthma	chr6:137500000-138500000	3093	6:138130780:TAA:T	chr6	138130780	TAA	T	0.00190701	0.376852	0.187056	2.01465	0.0005275	0.215719	2940	0.93934	0.0534304	2.2449	4.01438e-05	0.00202954	0.0761021	0.0449456	1	FINEMAP	chr6:138130780:TAA:T	0.0439415	NA
BBJ	Asthma	chr6:137500000-138500000	3321	rs7753873	chr6	138173422	A	C	0.0973088	-0.0552468	0.0289503	-1.90833	0.000524227	0.213015	3280	0.92645	0.0378799	2.08845	-5.79266e-06	0.000331043	-0.0110499	0.00932808	1	FINEMAP	chr6:138173422:A:C	0.0563482	NA
BBJ	Asthma	chr6:137500000-138500000	2416	rs7768363	chr6	137989264	T	A	0.455924	-0.0336998	0.0168528	-1.99966	0.000522455	0.211544	2622	0.930507	0.0512249	2.22559	-3.53105e-06	0.000172693	-0.00675857	0.00338048	1	FINEMAP	chr6:137989264:T:A	0.0455374	NA
BBJ	Asthma	chr6:137500000-138500000	584	6:137666302:AG:A	chr6	137666302	AG	A	0.0129311	0.176357	0.088394	1.99512	0.000518741	0.208444	584	1	0.000518741	0.208444	1.54265e-05	0.000757475	0.0297384	0.0149053	1	FINEMAP	chr6:137666302:AG:A	0.0460293	NA
BBJ	Asthma	chr6:137500000-138500000	2222	rs9373198	chr6	137961760	G	A	0.458091	-0.034209	0.0171408	-1.99576	0.000518367	0.20813	2622	0.912136	0.0512249	2.22559	-3.49548e-06	0.000171692	-0.00674326	0.00337923	1	FINEMAP	chr6:137961760:G:A	0.0459596	NA
BBJ	Asthma	chr6:137500000-138500000	3296	rs887528410	chr6	138167857	A	G	0.000444076	-0.888319	0.444793	-1.99715	0.000517451	0.207362	3576	0.958991	0.00227173	0.850612	-8.24598e-05	0.00405418	-0.159358	0.0798901	1	FINEMAP	chr6:138167857:A:G	0.0458087	NA
BBJ	Asthma	chr6:137500000-138500000	3116	rs540573938	chr6	138135541	G	A	0.00193082	0.372968	0.186034	2.00484	0.000516448	0.206519	2940	0.931108	0.0534304	2.2449	3.91662e-05	0.00196933	0.0758377	0.0419651	1	FINEMAP	chr6:138135541:G:A	0.0449804	NA
BBJ	Asthma	chr6:137500000-138500000	3574	rs188756745	chr6	138250871	T	G	0.00826606	0.205357	0.102746	1.99869	0.000511481	0.20232	3569	0.999852	0.00721817	1.35484	1.8976e-05	0.000938364	0.0371	0.018596	1	FINEMAP	chr6:138250871:T:G	0.0456423	NA
BBJ	Asthma	chr6:137500000-138500000	2266	rs9389529	chr6	137966635	A	G	0.458644	-0.0337819	0.0169837	-1.98908	0.00051112	0.202013	2622	0.915884	0.0512249	2.22559	-3.43449e-06	0.000170005	-0.00671954	0.00337887	1	FINEMAP	chr6:137966635:A:G	0.0466926	NA
BBJ	Asthma	chr6:137500000-138500000	1571	6:137855127:G:A	chr6	137855127	G	A	0.00113983	-0.587719	0.295272	-1.99043	0.000510772	0.201717	1571	1	0.000728454	0.355986	-5.06572e-05	0.00250848	-0.0991777	0.0498832	1	FINEMAP	chr6:137855127:G:A	0.0465433	NA
BBJ	Asthma	chr6:137500000-138500000	2208	rs9321624	chr6	137960054	G	A	0.457917	-0.0341769	0.0171892	-1.98828	0.000510358	0.201364	2622	0.909401	0.0512249	2.22559	-3.42851e-06	0.000169849	-0.00671785	0.0033793	1	FINEMAP	chr6:137960054:G:A	0.046781	NA
BBJ	Asthma	chr6:137500000-138500000	2211	rs611460	chr6	137960388	T	A	0.458674	0.0341424	0.0171749	1.98792	0.000509992	0.201052	2622	-0.909845	0.0512249	2.22559	3.42499e-06	0.000169742	0.00671578	0.00337887	1	FINEMAP	chr6:137960388:T:A	0.0468201	NA
BBJ	Asthma	chr6:137500000-138500000	2213	rs9373197	chr6	137960537	G	A	0.457913	-0.0341482	0.017178	-1.9879	0.000509976	0.201039	2622	0.910161	0.0512249	2.22559	-3.4253e-06	0.00016976	-0.00671658	0.0033793	1	FINEMAP	chr6:137960537:G:A	0.0468224	NA
BBJ	Asthma	chr6:137500000-138500000	2205	rs9402908	chr6	137959872	G	A	0.457904	-0.034179	0.0171942	-1.98782	0.000509897	0.200972	2622	0.909065	0.0512249	2.22559	-3.42464e-06	0.000169741	-0.00671633	0.00337931	1	FINEMAP	chr6:137959872:G:A	0.0468314	NA
BBJ	Asthma	chr6:137500000-138500000	2223	rs9484077	chr6	137962011	A	T	0.458003	-0.0340553	0.0171364	-1.98731	0.000509717	0.200818	2622	0.912287	0.0512249	2.22559	-3.42265e-06	0.00016968	-0.0067148	0.00337928	1	FINEMAP	chr6:137962011:A:T	0.0468883	NA
BBJ	Asthma	chr6:137500000-138500000	2212	rs9321625	chr6	137960426	T	A	0.457936	-0.0341412	0.017178	-1.9875	0.000509564	0.200688	2622	0.910112	0.0512249	2.22559	-3.42181e-06	0.000169663	-0.00671518	0.00337929	1	FINEMAP	chr6:137960426:T:A	0.0468675	NA
BBJ	Asthma	chr6:137500000-138500000	2220	rs600469	chr6	137961672	C	T	0.458574	0.0340627	0.017142	1.98709	0.000509142	0.200328	2622	-0.911811	0.0512249	2.22559	3.4179e-06	0.000169546	0.00671305	0.00337892	1	FINEMAP	chr6:137961672:C:T	0.0469124	NA
BBJ	Asthma	chr6:137500000-138500000	2413	rs628791	chr6	137988785	G	A	0.457229	0.0334242	0.0168242	1.98667	0.000508993	0.200201	2622	-0.930439	0.0512249	2.22559	3.41699e-06	0.000169533	0.00671324	0.0033797	1	FINEMAP	chr6:137988785:G:A	0.0469585	NA
BBJ	Asthma	chr6:137500000-138500000	3092	rs78650974	chr6	138130772	C	T	0.00815558	0.189779	0.0950857	1.99587	0.000508792	0.200029	3143	0.942216	0.0198054	1.79874	1.89763e-05	0.000941117	0.0372967	0.0187205	1	FINEMAP	chr6:138130772:C:T	0.0459477	NA
BBJ	Asthma	chr6:137500000-138500000	568	rs568909876	chr6	137662542	T	A	0.00118234	0.461153	0.23199	1.98781	0.000508764	0.200006	204	0.958403	0.00138789	0.636227	4.94847e-05	0.00245584	0.0972644	0.0489792	1	FINEMAP	chr6:137662542:T:A	0.0468323	NA
BBJ	Asthma	chr6:137500000-138500000	3088	rs74793336	chr6	138130069	T	C	0.0081534	0.189779	0.0950904	1.99577	0.000508693	0.199944	3143	0.941869	0.0198054	1.79874	1.89741e-05	0.000941114	0.0372998	0.018723	1	FINEMAP	chr6:138130069:T:C	0.0459585	NA
BBJ	Asthma	chr6:137500000-138500000	3087	rs113237273	chr6	138129883	G	A	0.00815493	0.18973	0.0950797	1.99548	0.000508399	0.199693	3143	0.941752	0.0198054	1.79874	1.89587e-05	0.000940645	0.0372909	0.0187213	1	FINEMAP	chr6:138129883:G:A	0.0459901	NA
BBJ	Asthma	chr6:137500000-138500000	2215	rs9389526	chr6	137960862	A	G	0.457959	-0.0340938	0.0171655	-1.98618	0.000508234	0.199552	2622	0.910838	0.0512249	2.22559	-3.41061e-06	0.000169351	-0.00671071	0.00337927	1	FINEMAP	chr6:137960862:A:G	0.0470132	NA
BBJ	Asthma	chr6:137500000-138500000	2228	rs1547295	chr6	137962376	A	C	0.458019	-0.0340102	0.0171271	-1.98575	0.000508145	0.199476	2622	0.912689	0.0512249	2.22559	-3.40941e-06	0.000169312	-0.00670953	0.00337927	1	FINEMAP	chr6:137962376:A:C	0.0470607	NA
BBJ	Asthma	chr6:137500000-138500000	2229	rs7769192	chr6	137962655	G	A	0.458038	-0.0339954	0.01712	-1.98571	0.000507751	0.199139	2622	0.912985	0.0512249	2.22559	-3.4065e-06	0.000169236	-0.006709	0.00337922	1	FINEMAP	chr6:137962655:G:A	0.0470652	NA
BBJ	Asthma	chr6:137500000-138500000	2221	rs533091	chr6	137961704	A	C	0.458674	0.0340184	0.017136	1.9852	0.000507237	0.198699	2622	-0.911964	0.0512249	2.22559	3.40182e-06	0.000169097	0.00670656	0.00337886	1	FINEMAP	chr6:137961704:A:C	0.0471221	NA
BBJ	Asthma	chr6:137500000-138500000	1030	6:137765340:C:A	chr6	137765340	C	A	0.00118322	0.5478	0.275806	1.98618	0.000506876	0.198389	1030	1	0.000506876	0.198389	4.92412e-05	0.00244873	0.0971465	0.0489609	1	FINEMAP	chr6:137765340:C:A	0.0470135	NA
BBJ	Asthma	chr6:137500000-138500000	2225	rs1547296	chr6	137962133	G	A	0.457444	-0.0340272	0.0171585	-1.98311	0.000505142	0.196901	2622	0.913131	0.0512249	2.22559	-3.38491e-06	0.000168641	-0.00670091	0.00337957	1	FINEMAP	chr6:137962133:G:A	0.0473551	NA
BBJ	Asthma	chr6:137500000-138500000	2236	6:137963070:ATTTT:A	chr6	137963070	ATTTT	A	0.45805	-0.0339102	0.0171022	-1.9828	0.000504822	0.196625	2622	0.913658	0.0512249	2.22559	-3.38187e-06	0.000168549	-0.00669913	0.00337921	1	FINEMAP	chr6:137963070:ATTTT:A	0.04739	NA
BBJ	Asthma	chr6:137500000-138500000	2408	rs6904167	chr6	137987908	G	A	0.457237	0.0333375	0.0168218	1.9818	0.000504104	0.196007	2622	-0.930056	0.0512249	2.22559	3.37588e-06	0.000168387	0.00669679	0.00337969	1	FINEMAP	chr6:137987908:G:A	0.0475013	NA
BBJ	Asthma	chr6:137500000-138500000	2252	rs9484078	chr6	137964825	G	A	0.458068	-0.033782	0.0170509	-1.98124	0.000503609	0.19558	2622	0.915235	0.0512249	2.22559	-3.37125e-06	0.000168248	-0.00669419	0.00337923	1	FINEMAP	chr6:137964825:G:A	0.0475639	NA
BBJ	Asthma	chr6:137500000-138500000	2409	rs10782265	chr6	137988295	C	G	0.456842	-0.0333282	0.0168264	-1.98071	0.000502664	0.194764	2622	0.930266	0.0512249	2.22559	-3.36442e-06	0.000168076	-0.00669318	0.00337989	1	FINEMAP	chr6:137988295:C:G	0.0476239	NA
BBJ	Asthma	chr6:137500000-138500000	2241	rs9389527	chr6	137963523	A	G	0.45807	-0.0338289	0.0170873	-1.97977	0.000501802	0.194018	2622	0.914162	0.0512249	2.22559	-3.35648e-06	0.000167839	-0.00668887	0.0033792	1	FINEMAP	chr6:137963523:A:G	0.0477295	NA
BBJ	Asthma	chr6:137500000-138500000	3096	rs142853093	chr6	138131108	G	A	0.00191938	0.371766	0.187041	1.98762	0.000500139	0.192576	2940	0.937938	0.0534304	2.2449	3.73084e-05	0.00195555	0.0745962	0.0456551	1	FINEMAP	chr6:138131108:G:A	0.046854	NA
BBJ	Asthma	chr6:137500000-138500000	3339	6:138177458:T:G	chr6	138177458	T	G	0.0974496	-0.0545006	0.0289559	-1.88219	0.000498999	0.191584	3280	0.925308	0.0378799	2.08845	-5.36349e-06	0.000322896	-0.0107485	0.00966798	1	FINEMAP	chr6:138177458:T:G	0.0598098	NA
BBJ	Asthma	chr6:137500000-138500000	3771	rs9321638	chr6	138300165	A	G	0.118337	-0.0577096	0.02917	-1.97839	0.000498928	0.191523	3771	1	0.000912259	0.453782	-5.14091e-06	0.000257875	-0.0103039	0.00521221	1	FINEMAP	chr6:138300165:A:G	0.0478849	NA
BBJ	Asthma	chr6:137500000-138500000	4134	rs994279670	chr6	138368827	G	C	0.00192741	-0.445591	0.225343	-1.97739	0.000496933	0.189782	4134	1	0.000496933	0.189782	-3.76621e-05	0.00189335	-0.0757891	0.0383757	1	FINEMAP	chr6:138368827:G:C	0.0479976	NA
BBJ	Asthma	chr6:137500000-138500000	3332	rs558230979	chr6	138176398	C	T	0.0064693	0.217407	0.109596	1.98371	0.000496588	0.189479	3143	0.958764	0.0198054	1.79874	2.06506e-05	0.00103796	0.0415849	0.0210023	1	FINEMAP	chr6:138176398:C:T	0.0472879	NA
BBJ	Asthma	chr6:137500000-138500000	3108	rs142697766	chr6	138134288	A	G	0.0019242	0.370183	0.186615	1.98367	0.000495646	0.188654	2940	0.933128	0.0534304	2.2449	3.70843e-05	0.00192603	0.0748203	0.0434636	1	FINEMAP	chr6:138134288:A:G	0.0472924	NA
BBJ	Asthma	chr6:137500000-138500000	3585	rs6905889	chr6	138253578	G	A	0.22985	0.0400796	0.0202185	1.98232	0.000495481	0.18851	3571	0.993355	0.00614048	1.28414	3.92319e-06	0.000197437	0.00791795	0.00400142	1	FINEMAP	chr6:138253578:G:A	0.0474431	NA
BBJ	Asthma	chr6:137500000-138500000	2391	rs598047	chr6	137984459	A	G	0.456846	0.0331629	0.0168061	1.97327	0.000495219	0.18828	2622	-0.928027	0.0512249	2.22559	3.30218e-06	0.00016633	0.00666812	0.0033799	1	FINEMAP	chr6:137984459:A:G	0.0484653	NA
BBJ	Asthma	chr6:137500000-138500000	3584	rs6928190	chr6	138253577	T	C	0.232547	0.0399222	0.0201517	1.98108	0.000494545	0.187689	3571	0.987432	0.00614048	1.28414	3.89763e-06	0.000196361	0.00788123	0.00398535	1	FINEMAP	chr6:138253577:T:C	0.0475819	NA
BBJ	Asthma	chr6:137500000-138500000	3349	rs17780048	chr6	138179146	C	T	0.00790326	0.197412	0.0996279	1.98149	0.000494422	0.18758	3143	0.95147	0.0198054	1.79874	1.85943e-05	0.000936862	0.0376081	0.0190146	1	FINEMAP	chr6:138179146:C:T	0.047536	NA
BBJ	Asthma	chr6:137500000-138500000	3590	rs1436272	chr6	138254704	A	G	0.229969	0.0400373	0.0202154	1.98053	0.000493739	0.18698	3571	0.993157	0.00614048	1.28414	3.90518e-06	0.000196913	0.00790939	0.00400069	1	FINEMAP	chr6:138254704:A:G	0.0476435	NA
BBJ	Asthma	chr6:137500000-138500000	3181	rs193289548	chr6	138147629	A	G	0.00713109	0.202544	0.10228	1.98029	0.000493249	0.186549	3143	0.993992	0.0198054	1.79874	1.95094e-05	0.000984264	0.0395529	0.0200103	1	FINEMAP	chr6:138147629:A:G	0.047671	NA
BBJ	Asthma	chr6:137500000-138500000	3185	rs184023568	chr6	138148540	C	T	0.00713417	0.202394	0.102288	1.97867	0.000491673	0.185157	3143	0.993966	0.0198054	1.79874	1.9427e-05	0.000981839	0.039512	0.020006	1	FINEMAP	chr6:138148540:C:T	0.0478534	NA
BBJ	Asthma	chr6:137500000-138500000	3628	rs1046697068	chr6	138264543	T	C	0.000322289	-1.03778	0.526462	-1.97123	0.000490686	0.184284	3576	0.956288	0.00227173	0.850612	-9.05888e-05	0.00458592	-0.184617	0.0937718	1	FINEMAP	chr6:138264543:T:C	0.0486971	NA
BBJ	Asthma	chr6:137500000-138500000	2386	rs693699	chr6	137983823	T	C	0.456853	0.0330758	0.0168026	1.96849	0.000490588	0.184198	2622	-0.927683	0.0512249	2.22559	3.26339e-06	0.000165232	0.00665199	0.00337989	1	FINEMAP	chr6:137983823:T:C	0.0490113	NA
BBJ	Asthma	chr6:137500000-138500000	2404	rs9385803	chr6	137986983	G	A	0.455954	-0.0331208	0.0168365	-1.9672	0.000489333	0.183085	2622	0.930611	0.0512249	2.22559	-3.2534e-06	0.00016496	-0.00664864	0.00338042	1	FINEMAP	chr6:137986983:G:A	0.0491599	NA
BBJ	Asthma	chr6:137500000-138500000	3067	rs78050333	chr6	138126734	G	A	0.00816638	0.187657	0.0950479	1.97434	0.000487438	0.181399	3143	0.940392	0.0198054	1.79874	1.79717e-05	0.000912628	0.0368696	0.0187084	1	FINEMAP	chr6:138126734:G:A	0.0483429	NA
BBJ	Asthma	chr6:137500000-138500000	2254	rs9385802	chr6	137965077	C	T	0.458501	-0.0334941	0.0170449	-1.96505	0.000487408	0.181372	2622	0.915149	0.0512249	2.22559	-3.23589e-06	0.00016443	-0.00663896	0.00337896	1	FINEMAP	chr6:137965077:C:T	0.0494083	NA
BBJ	Asthma	chr6:137500000-138500000	2382	rs493179	chr6	137983293	T	A	0.456859	0.0330127	0.0167995	1.9651	0.000487329	0.181302	2622	-0.927396	0.0512249	2.22559	3.23612e-06	0.000164457	0.00664053	0.00337989	1	FINEMAP	chr6:137983293:T:A	0.0494026	NA
BBJ	Asthma	chr6:137500000-138500000	2381	rs11758213	chr6	137982944	A	G	0.456515	-0.0329841	0.0168047	-1.96279	0.000484995	0.179215	2622	0.927282	0.0512249	2.22559	-3.21706e-06	0.000163921	-0.00663319	0.00338009	1	FINEMAP	chr6:137982944:A:G	0.0496706	NA
BBJ	Asthma	chr6:137500000-138500000	726	rs144568417	chr6	137704822	T	C	0.0212124	0.12924	0.0657984	1.96418	0.000484163	0.17847	726	1	0.000484163	0.17847	1.10941e-05	0.000565857	0.0229139	0.0116851	1	FINEMAP	chr6:137704822:T:C	0.049509	NA
BBJ	Asthma	chr6:137500000-138500000	1146	rs907405589	chr6	137784809	A	C	0.00208122	-0.42286	0.215495	-1.96227	0.000481817	0.176359	1146	1	0.000481817	0.176359	-3.4878e-05	0.00178348	-0.0723884	0.0369343	1	FINEMAP	chr6:137784809:A:C	0.0497307	NA
BBJ	Asthma	chr6:137500000-138500000	3301	rs373683211	chr6	138168588	T	C	0.00720715	0.201872	0.10257	1.96814	0.000481465	0.176042	3143	0.988501	0.0198054	1.79874	1.88268e-05	0.000962599	0.0391032	0.0199052	1	FINEMAP	chr6:138168588:T:C	0.0490521	NA
BBJ	Asthma	chr6:137500000-138500000	3106	rs186649306	chr6	138132765	C	T	0.0019189	0.367184	0.186675	1.96697	0.000480072	0.174783	2940	0.934489	0.0534304	2.2449	3.54953e-05	0.00189588	0.0739373	0.0449782	1	FINEMAP	chr6:138132765:C:T	0.0491867	NA
BBJ	Asthma	chr6:137500000-138500000	2384	rs9494844	chr6	137983469	C	A	0.455688	-0.0329279	0.0168217	-1.95747	0.000479921	0.174646	2622	0.928347	0.0512249	2.22559	-3.17543e-06	0.000162742	-0.00661657	0.00338059	1	FINEMAP	chr6:137983469:C:A	0.0502927	NA
BBJ	Asthma	chr6:137500000-138500000	2377	rs627031	chr6	137982618	C	T	0.456856	0.0328463	0.0167934	1.95591	0.000478383	0.173251	2622	-0.926796	0.0512249	2.22559	3.16195e-06	0.00016234	0.00660965	0.00337988	1	FINEMAP	chr6:137982618:C:T	0.0504763	NA
BBJ	Asthma	chr6:137500000-138500000	2375	rs9321626	chr6	137982245	T	G	0.4565	-0.0328423	0.016798	-1.95513	0.000477609	0.172548	2622	0.926646	0.0512249	2.22559	-3.15596e-06	0.000162175	-0.00660782	0.0033801	1	FINEMAP	chr6:137982245:T:G	0.0505675	NA
BBJ	Asthma	chr6:137500000-138500000	3305	rs569827827	chr6	138169467	G	C	0.00645145	0.215293	0.109794	1.96088	0.000474533	0.16974	3143	0.961159	0.0198054	1.79874	1.95327e-05	0.00100674	0.041162	0.0210313	1	FINEMAP	chr6:138169467:G:C	0.0498929	NA
BBJ	Asthma	chr6:137500000-138500000	3104	rs112568500	chr6	138132491	A	T	0.00192037	0.365888	0.186617	1.96064	0.000474181	0.169418	2940	0.934643	0.0534304	2.2449	3.48776e-05	0.00188215	0.0735532	0.0454226	1	FINEMAP	chr6:138132491:A:T	0.0499215	NA
BBJ	Asthma	chr6:137500000-138500000	1788	rs371157428	chr6	137887609	C	T	0.00213367	-0.356737	0.182591	-1.95375	0.000472843	0.16819	1788	1	0.000472843	0.16819	-3.36558e-05	0.00173884	-0.0711775	0.0364777	1	FINEMAP	chr6:137887609:C:T	0.0507309	NA
BBJ	Asthma	chr6:137500000-138500000	3338	6:138177368:G:A	chr6	138177368	G	A	0.00723948	0.200655	0.102439	1.95878	0.000472603	0.167969	3143	0.9823	0.0198054	1.79874	1.83515e-05	0.000947992	0.0388307	0.019861	1	FINEMAP	chr6:138177368:G:A	0.0501391	NA
BBJ	Asthma	chr6:137500000-138500000	3334	rs375286933	chr6	138176687	T	C	0.00723614	0.200597	0.102473	1.95756	0.000471482	0.166938	3143	0.982664	0.0198054	1.79874	1.83008e-05	0.000946618	0.0388155	0.0198656	1	FINEMAP	chr6:138176687:T:C	0.0502817	NA
BBJ	Asthma	chr6:137500000-138500000	2638	rs7753975	chr6	138025200	G	C	0.495515	-0.0325709	0.0167148	-1.94863	0.000470903	0.166404	2657	-0.921132	0.003681	1.06084	-3.08861e-06	0.000159961	-0.00655891	0.00336721	1	FINEMAP	chr6:138025200:G:C	0.0513401	NA
BBJ	Asthma	chr6:137500000-138500000	2636	rs185112537	chr6	138023808	C	G	0.00190901	0.373953	0.190814	1.95978	0.000470839	0.166344	2635	0.956847	0.0103071	1.5109	3.55282e-05	0.0018386	0.0754572	0.0385813	1	FINEMAP	chr6:138023808:C:G	0.0500218	NA
BBJ	Asthma	chr6:137500000-138500000	3216	rs544581623	chr6	138155022	G	A	0.00715845	0.20037	0.102461	1.95557	0.000469648	0.165244	3143	0.992918	0.0198054	1.79874	1.83088e-05	0.000949084	0.0389842	0.0199724	1	FINEMAP	chr6:138155022:G:A	0.0505154	NA
BBJ	Asthma	chr6:137500000-138500000	2287	rs4142969	chr6	137969492	T	C	0.45452	-0.0330014	0.0169552	-1.94639	0.00046939	0.165005	2622	0.922131	0.0512249	2.22559	-3.08888e-06	0.000160262	-0.00658063	0.0033813	1	FINEMAP	chr6:137969492:T:C	0.0516081	NA
BBJ	Asthma	chr6:137500000-138500000	2354	rs505662	chr6	137978106	T	G	0.456939	0.0326075	0.0167673	1.94471	0.000467814	0.163544	2622	-0.924774	0.0512249	2.22559	3.07444e-06	0.000159811	0.00657192	0.00337982	1	FINEMAP	chr6:137978106:T:G	0.0518101	NA
BBJ	Asthma	chr6:137500000-138500000	3342	rs6914639	chr6	138177963	G	A	0.00727994	0.199842	0.102319	1.95313	0.000467424	0.163182	3143	0.981107	0.0198054	1.79874	1.8048e-05	0.000938031	0.0386117	0.0198062	1	FINEMAP	chr6:138177963:G:A	0.0508046	NA
BBJ	Asthma	chr6:137500000-138500000	2364	rs686851	chr6	137979971	C	T	0.456852	0.032606	0.0167819	1.94293	0.000466198	0.162041	2622	-0.925681	0.0512249	2.22559	3.06106e-06	0.000159422	0.00656601	0.00337988	1	FINEMAP	chr6:137979971:C:T	0.052025	NA
BBJ	Asthma	chr6:137500000-138500000	2864	rs569783046	chr6	138073577	C	G	0.0041871	-0.250917	0.128955	-1.94577	0.000465009	0.160931	2765	0.929621	0.00129611	0.606474	-2.35545e-05	0.00122822	-0.0506538	0.0260666	1	FINEMAP	chr6:138073577:C:G	0.0516822	NA
BBJ	Asthma	chr6:137500000-138500000	2362	rs540414	chr6	137979598	C	G	0.456936	0.0325688	0.0167765	1.94133	0.00046476	0.160698	2622	-0.925441	0.0512249	2.22559	3.04907e-06	0.00015907	0.00656053	0.00337982	1	FINEMAP	chr6:137979598:C:G	0.0522177	NA
BBJ	Asthma	chr6:137500000-138500000	3218	rs372660748	chr6	138155534	C	T	0.00715456	0.199716	0.102448	1.94944	0.000463943	0.159934	3143	0.992781	0.0198054	1.79874	1.80345e-05	0.000941212	0.0388722	0.0199778	1	FINEMAP	chr6:138155534:C:T	0.0512432	NA
BBJ	Asthma	chr6:137500000-138500000	2342	rs9376291	chr6	137977513	T	C	0.456533	-0.032531	0.0167715	-1.93966	0.00046345	0.159472	2622	0.924427	0.0512249	2.22559	-3.03816e-06	0.000158753	-0.00655554	0.00338008	1	FINEMAP	chr6:137977513:T:C	0.0524211	NA
BBJ	Asthma	chr6:137500000-138500000	3220	6:138156157:T:C	chr6	138156157	T	C	0.0071561	0.19959	0.102453	1.94811	0.00046275	0.158815	3143	0.992622	0.0198054	1.79874	1.79739e-05	0.000939395	0.0388416	0.0199757	1	FINEMAP	chr6:138156157:T:C	0.0514015	NA
BBJ	Asthma	chr6:137500000-138500000	3325	rs190803754	chr6	138174260	G	C	0.00722545	0.199734	0.10257	1.94729	0.000462026	0.158135	3143	0.983845	0.0198054	1.79874	1.78527e-05	0.00093387	0.03864	0.0198803	1	FINEMAP	chr6:138174260:G:C	0.0514994	NA
BBJ	Asthma	chr6:137500000-138500000	3278	rs371982874	chr6	138165510	G	A	0.00718647	0.199707	0.102564	1.94715	0.000461882	0.157999	3143	0.989331	0.0198054	1.79874	1.78936e-05	0.000936174	0.0387407	0.0199337	1	FINEMAP	chr6:138165510:G:A	0.0515173	NA
BBJ	Asthma	chr6:137500000-138500000	3363	rs9494886	chr6	138184330	C	G	0.0974599	-0.0532656	0.0289348	-1.84088	0.000461832	0.157952	3280	0.922869	0.0378799	2.08845	-4.75566e-06	0.00031017	-0.0102974	0.0101156	1	FINEMAP	chr6:138184330:C:G	0.0656386	NA
BBJ	Asthma	chr6:137500000-138500000	2270	rs9484079	chr6	137966943	G	T	0.456517	-0.0328945	0.0169826	-1.93695	0.000460886	0.157061	2622	0.920268	0.0512249	2.22559	-3.01716e-06	0.00015814	-0.00654644	0.00338009	1	FINEMAP	chr6:137966943:G:T	0.0527511	NA
BBJ	Asthma	chr6:137500000-138500000	3326	rs2027276	chr6	138174328	A	C	0.00727496	0.199367	0.102462	1.94577	0.000460657	0.156845	3143	0.982848	0.0198054	1.79874	1.77256e-05	0.000928753	0.038479	0.019813	1	FINEMAP	chr6:138174328:A:C	0.0516829	NA
BBJ	Asthma	chr6:137500000-138500000	2341	rs9376290	chr6	137977167	C	T	0.456549	-0.0324691	0.0167674	-1.93644	0.000460375	0.156579	2622	0.924144	0.0512249	2.22559	-3.0129e-06	0.000158014	-0.00654444	0.00338005	1	FINEMAP	chr6:137977167:C:T	0.0528136	NA
BBJ	Asthma	chr6:137500000-138500000	708	6:137698869:A:AT	chr6	137698869	A	AT	0.002327	-0.365443	0.188352	-1.94021	0.000460289	0.156498	708	1	0.000842807	0.419362	-3.11588e-05	0.00163401	-0.0676939	0.0349329	1	FINEMAP	chr6:137698869:A:AT	0.0523538	NA
BBJ	Asthma	chr6:137500000-138500000	1837	6:137894135:A:G	chr6	137894135	A	G	0.00200932	0.369137	0.190564	1.93708	0.000458656	0.154954	2190	0.923231	0.00170904	0.726763	3.33507e-05	0.00175275	0.072714	0.0375931	1	FINEMAP	chr6:137894135:A:G	0.052736	NA
BBJ	Asthma	chr6:137500000-138500000	3323	rs58424023	chr6	138173826	T	C	0.00727718	0.199083	0.102472	1.9428	0.000457894	0.154232	3143	0.982997	0.0198054	1.79874	1.75898e-05	0.000924709	0.0384145	0.01981	1	FINEMAP	chr6:138173826:T:C	0.0520399	NA
BBJ	Asthma	chr6:137500000-138500000	10	rs566329469	chr6	137500886	C	T	0.00503017	0.260603	0.134535	1.93706	0.000457688	0.154036	10	1	0.000457688	0.154036	2.10671e-05	0.00110831	0.0460294	0.0237923	1	FINEMAP	chr6:137500886:C:T	0.0527374	NA
BBJ	Asthma	chr6:137500000-138500000	3275	rs183738624	chr6	138164107	G	A	0.00718104	0.199111	0.102546	1.94167	0.000456883	0.153271	3143	0.989489	0.0198054	1.79874	1.76568e-05	0.000929374	0.0386462	0.0199412	1	FINEMAP	chr6:138164107:G:A	0.0521765	NA
BBJ	Asthma	chr6:137500000-138500000	3137	rs77724896	chr6	138139540	G	A	0.0082023	0.185136	0.0954133	1.94036	0.000455767	0.152209	3143	0.945614	0.0198054	1.79874	1.64783e-05	0.000868523	0.0361551	0.0186678	1	FINEMAP	chr6:138139540:G:A	0.0523361	NA
BBJ	Asthma	chr6:137500000-138500000	3274	6:138163992:C:T	chr6	138163992	C	T	0.00717977	0.198855	0.102544	1.93922	0.000454589	0.151084	3143	0.989517	0.0198054	1.79874	1.75469e-05	0.00092617	0.0385995	0.0199429	1	FINEMAP	chr6:138163992:C:T	0.052475	NA
BBJ	Asthma	chr6:137500000-138500000	3064	rs187445365	chr6	138126528	G	A	0.000744017	0.502667	0.260353	1.93071	0.000452745	0.149318	3064	1	0.000884165	0.440185	5.39034e-05	0.00285307	0.119059	0.0617299	1	FINEMAP	chr6:138126528:G:A	0.0535185	NA
BBJ	Asthma	chr6:137500000-138500000	2304	rs9389530	chr6	137971814	G	A	0.456602	-0.0324583	0.0168446	-1.92693	0.000451269	0.1479	2622	0.921982	0.0512249	2.22559	-2.93907e-06	0.000155848	-0.00651289	0.00338	1	FINEMAP	chr6:137971814:G:A	0.0539888	NA
BBJ	Asthma	chr6:137500000-138500000	3057	rs79828293	chr6	138125365	C	T	0.00826505	0.184291	0.0952702	1.9344	0.000450565	0.147221	3143	0.939105	0.0198054	1.79874	1.61791e-05	0.000858218	0.0359084	0.0185975	1	FINEMAP	chr6:138125365:C:T	0.0530635	NA
BBJ	Asthma	chr6:137500000-138500000	2292	rs1889135	chr6	137970525	T	A	0.45715	-0.0324943	0.0168853	-1.92441	0.000449098	0.145804	2622	0.920583	0.0512249	2.22559	-2.92085e-06	0.000155299	-0.00650381	0.00337968	1	FINEMAP	chr6:137970525:T:A	0.0543028	NA
BBJ	Asthma	chr6:137500000-138500000	2297	rs928721	chr6	137970954	G	A	0.456564	-0.0324482	0.0168645	-1.92405	0.000448787	0.145503	2622	0.921777	0.0512249	2.22559	-2.91858e-06	0.000155238	-0.00650326	0.00338002	1	FINEMAP	chr6:137970954:G:A	0.0543479	NA
BBJ	Asthma	chr6:137500000-138500000	2300	rs928720	chr6	137971064	T	G	0.456552	-0.0324292	0.0168598	-1.92346	0.000448277	0.145009	2622	0.921818	0.0512249	2.22559	-2.91437e-06	0.000155113	-0.00650127	0.00338003	1	FINEMAP	chr6:137971064:T:G	0.0544219	NA
BBJ	Asthma	chr6:137500000-138500000	2317	rs593115	chr6	137973770	A	C	0.456991	0.0322412	0.0167641	1.92323	0.00044806	0.144799	2622	-0.922042	0.0512249	2.22559	2.91235e-06	0.000155047	0.00649992	0.00337977	1	FINEMAP	chr6:137973770:A:C	0.0544513	NA
BBJ	Asthma	chr6:137500000-138500000	2315	rs688096	chr6	137973622	C	T	0.456994	0.0322563	0.0167724	1.92318	0.000448017	0.144757	2622	-0.922025	0.0512249	2.22559	2.912e-06	0.000155037	0.00649975	0.00337976	1	FINEMAP	chr6:137973622:C:T	0.0544578	NA
BBJ	Asthma	chr6:137500000-138500000	2332	rs9399223	chr6	137976047	C	T	0.4554	-0.0322704	0.016781	-1.92303	0.000447885	0.144629	2622	0.923931	0.0512249	2.22559	-2.91173e-06	0.000155048	-0.00650106	0.00338072	1	FINEMAP	chr6:137976047:C:T	0.054476	NA
BBJ	Asthma	chr6:137500000-138500000	3594	6:138256785:G:GTTC	chr6	138256785	G	GTTC	0.232686	0.0389489	0.0202021	1.92796	0.000445199	0.142015	3571	0.983826	0.00614048	1.28414	3.41391e-06	0.000182303	0.00766827	0.00398425	1	FINEMAP	chr6:138256785:G:GTTC	0.0538597	NA
BBJ	Asthma	chr6:137500000-138500000	4503	rs146568280	chr6	138428303	C	T	0.0007717	0.691168	0.359592	1.92209	0.000444718	0.141545	4820	0.97932	0.00201705	0.798862	5.17548e-05	0.00276663	0.116377	0.0606133	1	FINEMAP	chr6:138428303:C:T	0.0545945	NA
BBJ	Asthma	chr6:137500000-138500000	2321	rs583816	chr6	137974450	T	C	0.456979	0.0320947	0.016732	1.91816	0.000443718	0.140568	2622	-0.92207	0.0512249	2.22559	2.87653e-06	0.000153975	0.00648279	0.00337977	1	FINEMAP	chr6:137974450:T:C	0.0550904	NA
BBJ	Asthma	chr6:137500000-138500000	3243	rs368450425	chr6	138159767	G	A	0.00716569	0.197271	0.102471	1.92514	0.000442174	0.139053	3143	0.990804	0.0198054	1.79874	1.69597e-05	0.000909068	0.0383551	0.0199623	1	FINEMAP	chr6:138159767:G:A	0.0542119	NA
BBJ	Asthma	chr6:137500000-138500000	2334	rs522563	chr6	137976223	T	C	0.457223	0.0320574	0.016742	1.91479	0.000440841	0.137742	2622	-0.922527	0.0512249	2.22559	2.8527e-06	0.000153255	0.00647104	0.00337962	1	FINEMAP	chr6:137976223:T:C	0.0555194	NA
BBJ	Asthma	chr6:137500000-138500000	3264	rs550926067	chr6	138161728	T	A	0.00717638	0.197042	0.102482	1.9227	0.000439982	0.136894	3143	0.989707	0.0198054	1.79874	1.68416e-05	0.000905236	0.038278	0.0199475	1	FINEMAP	chr6:138161728:T:A	0.0545179	NA
BBJ	Asthma	chr6:137500000-138500000	2324	rs2090108	chr6	137974635	C	T	0.456622	-0.0319953	0.0167433	-1.91093	0.000437806	0.13474	2622	0.922346	0.0512249	2.22559	-2.82778e-06	0.000152506	-0.00645897	0.00337999	1	FINEMAP	chr6:137974635:C:T	0.0560134	NA
BBJ	Asthma	chr6:137500000-138500000	3258	rs192493761	chr6	138161009	C	T	0.00716612	0.19672	0.102461	1.91995	0.000437671	0.134606	3143	0.989776	0.0198054	1.79874	1.67411e-05	0.000902481	0.0382504	0.0199617	1	FINEMAP	chr6:138161009:C:T	0.0548642	NA
BBJ	Asthma	chr6:137500000-138500000	3053	rs559875540	chr6	138124688	T	A	0.000753148	0.496341	0.260352	1.90642	0.00043142	0.128355	3064	0.999725	0.000884165	0.440185	5.04096e-05	0.00274074	0.116846	0.0613549	1	FINEMAP	chr6:138124688:T:A	0.0565954	NA
BBJ	Asthma	chr6:137500000-138500000	2563	rs547113707	chr6	138010920	C	T	0.000689566	0.710514	0.372963	1.90505	0.000430511	0.127439	2563	1	0.000430511	0.127439	5.25452e-05	0.00286031	0.122053	0.0641358	1	FINEMAP	chr6:138010920:C:T	0.0567733	NA
BBJ	Asthma	chr6:137500000-138500000	1680	rs186187260	chr6	137872202	A	G	0.00325467	-0.291737	0.153033	-1.90637	0.000429755	0.126675	1135	0.950575	0.00186852	0.765578	-2.41803e-05	0.00131728	-0.0562653	0.0295518	1	FINEMAP	chr6:137872202:A:G	0.0566027	NA
BBJ	Asthma	chr6:137500000-138500000	3310	rs191016045	chr6	138170427	G	A	0.00543378	0.231009	0.121417	1.90261	0.000428733	0.125641	3310	1	0.000669725	0.319455	1.86591e-05	0.00101808	0.0435215	0.0228962	1	FINEMAP	chr6:138170427:G:A	0.0570917	NA
BBJ	Asthma	chr6:137500000-138500000	3518	rs549354140	chr6	138235008	C	A	0.000439945	-0.85021	0.44662	-1.90365	0.000428156	0.125056	3576	0.972251	0.00227173	0.850612	-6.53416e-05	0.00356734	-0.152611	0.0802641	1	FINEMAP	chr6:138235008:C:A	0.0569552	NA
BBJ	Asthma	chr6:137500000-138500000	2467	rs651973	chr6	137996134	G	A	0.382597	0.0326659	0.0172583	1.89276	0.000425451	0.122302	2467	1	0.00122343	0.58138	2.79216e-06	0.000153051	0.00656283	0.00346497	1	FINEMAP	chr6:137996134:G:A	0.0583892	NA
BBJ	Asthma	chr6:137500000-138500000	2774	rs188787054	chr6	138055062	C	T	0.00275458	0.323215	0.169453	1.9074	0.000425388	0.122238	2774	1	0.00748483	1.37071	2.60188e-05	0.00142474	0.0611649	0.0321293	1	FINEMAP	chr6:138055062:C:T	0.0564685	NA
BBJ	Asthma	chr6:137500000-138500000	3591	rs377575360	chr6	138255149	G	A	0.0082365	0.194883	0.102503	1.90124	0.000422254	0.119024	3569	0.9983	0.00721817	1.35484	1.49266e-05	0.000820962	0.0353499	0.0186294	1	FINEMAP	chr6:138255149:G:A	0.0572703	NA
BBJ	Asthma	chr6:137500000-138500000	3814	6:138311375:C:G	chr6	138311375	C	G	0.000616819	-0.752624	0.397089	-1.89535	0.000420998	0.11773	3814	1	0.000420998	0.11773	-5.40257e-05	0.0029774	-0.128328	0.0677923	1	FINEMAP	chr6:138311375:C:G	0.0580456	NA
BBJ	Asthma	chr6:137500000-138500000	4149	rs146629168	chr6	138371365	G	A	0.0959097	0.0539951	0.0286689	1.8834	0.000413369	0.109785	4149	1	0.0117063	1.5668	4.44658e-06	0.000247626	0.0107569	0.00571619	1	FINEMAP	chr6:138371365:G:A	0.0596457	NA
BBJ	Asthma	chr6:137500000-138500000	3770	rs6931953	chr6	138300092	T	C	0.119582	-0.0546787	0.029033	-1.88333	0.000413331	0.109745	3771	0.996635	0.000912259	0.453782	-4.03582e-06	0.000224761	-0.00976415	0.00518862	1	FINEMAP	chr6:138300092:T:C	0.0596558	NA
BBJ	Asthma	chr6:137500000-138500000	2715	rs146247391	chr6	138042868	G	A	0.0014126	0.409175	0.216434	1.89053	0.000412571	0.108945	2635	0.932315	0.0103071	1.5109	3.47719e-05	0.00194798	0.0842811	0.0457947	1	FINEMAP	chr6:138042868:G:A	0.0586871	NA
BBJ	Asthma	chr6:137500000-138500000	2441	rs536331	chr6	137993049	T	C	0.38254	0.0323901	0.0172771	1.87474	0.000411125	0.10742	2467	0.999901	0.00122343	0.58138	2.67256e-06	0.00014934	0.0065006	0.00346506	1	FINEMAP	chr6:137993049:T:C	0.0608283	NA
BBJ	Asthma	chr6:137500000-138500000	2345	rs9389531	chr6	137977695	C	T	0.454772	-0.0315309	0.0168063	-1.87614	0.00040926	0.105445	2622	0.924468	0.0512249	2.22559	-2.59603e-06	0.000145393	-0.00634323	0.00338109	1	FINEMAP	chr6:137977695:C:T	0.0606366	NA
BBJ	Asthma	chr6:137500000-138500000	2194	rs9321623	chr6	137958265	C	T	0.445529	-0.0326145	0.0174185	-1.87241	0.000407012	0.103051	2194	1	0.000407012	0.103051	-2.58196e-06	0.000145062	-0.0063437	0.00338752	1	FINEMAP	chr6:137958265:C:T	0.0611505	NA
BBJ	Asthma	chr6:137500000-138500000	581	rs542473725	chr6	137665927	T	C	0.00135488	-0.49916	0.265963	-1.8768	0.000406216	0.102201	581	1	0.000406216	0.102201	-3.48421e-05	0.00195904	-0.0857724	0.0457582	1	FINEMAP	chr6:137665927:T:C	0.0605452	NA
BBJ	Asthma	chr6:137500000-138500000	2445	6:137993462:A:C	chr6	137993462	A	C	0.000190536	1.23258	0.657229	1.87542	0.000405598	0.10154	2445	1	0.000639828	0.299609	9.26586e-05	0.0052145	0.228449	0.121949	1	FINEMAP	chr6:137993462:A:C	0.0607351	NA
BBJ	Asthma	chr6:137500000-138500000	173	rs608914	chr6	137547038	G	A	0.373312	0.0322513	0.0172226	1.87262	0.000404906	0.100798	173	1	0.000404906	0.100798	2.63653e-06	0.00014854	0.00651145	0.00347997	1	FINEMAP	chr6:137547038:G:A	0.0611216	NA
BBJ	Asthma	chr6:137500000-138500000	3354	rs115980634	chr6	138180944	T	A	0.00501961	0.225625	0.119933	1.88126	0.00040483	0.100716	3354	1	0.00393101	1.08948	1.81131e-05	0.00101977	0.0447426	0.0238267	1	FINEMAP	chr6:138180944:T:A	0.0599367	NA
BBJ	Asthma	chr6:137500000-138500000	94	rs182911045	chr6	137521325	C	A	0.00651345	0.219903	0.117329	1.87424	0.000404726	0.100605	94	1	0.000404726	0.100605	1.58543e-05	0.000893306	0.0391728	0.0209237	1	FINEMAP	chr6:137521325:C:A	0.060897	NA
BBJ	Asthma	chr6:137500000-138500000	3361	rs151004500	chr6	138183039	C	G	0.00503124	0.225136	0.119701	1.88082	0.000404497	0.100358	3354	0.999965	0.00393101	1.08948	1.80732e-05	0.00101799	0.0446807	0.0237993	1	FINEMAP	chr6:138183039:C:G	0.0599964	NA
BBJ	Asthma	chr6:137500000-138500000	1087	rs138384748	chr6	137774670	A	G	0.0216394	0.117734	0.0627061	1.87755	0.000402712	0.0984375	1087	1	0.00100802	0.497177	8.73035e-06	0.000493085	0.0216789	0.0115739	1	FINEMAP	chr6:137774670:A:G	0.0604424	NA
BBJ	Asthma	chr6:137500000-138500000	3355	rs150901681	chr6	138181075	T	A	0.00501995	0.225167	0.11992	1.87764	0.000402096	0.0977717	3354	0.999993	0.00393101	1.08948	1.79556e-05	0.00101476	0.044655	0.023826	1	FINEMAP	chr6:138181075:T:A	0.06043	NA
BBJ	Asthma	chr6:137500000-138500000	2867	6:138074571:T:TTTTGTTTTGCATGG	chr6	138074571	T	TTTTGTTTTGCATGG	0.000608545	-0.716878	0.383245	-1.87055	0.000401494	0.097121	2094	0.97181	0.00166337	0.714979	-5.11984e-05	0.00289766	-0.12752	0.0682513	1	FINEMAP	chr6:138074571:T:TTTTGTTTTGCATGG	0.0614078	NA
BBJ	Asthma	chr6:137500000-138500000	247	rs147929461	chr6	137574209	C	T	0.0488156	0.0813811	0.0435741	1.86765	0.000401054	0.0966449	247	1	0.000401054	0.0966449	5.84782e-06	0.000331219	0.0145811	0.00781152	1	FINEMAP	chr6:137574209:C:T	0.0618111	NA
BBJ	Asthma	chr6:137500000-138500000	3352	rs117648826	chr6	138180672	C	A	0.00501659	0.225111	0.119987	1.87613	0.000400957	0.0965393	3354	0.999994	0.00393101	1.08948	1.78962e-05	0.00101303	0.0446338	0.0238339	1	FINEMAP	chr6:138180672:C:A	0.0606377	NA
BBJ	Asthma	chr6:137500000-138500000	3346	rs149933902	chr6	138179031	C	T	0.00500732	0.22512	0.120168	1.87338	0.000398899	0.0943042	3354	0.999974	0.00393101	1.08948	1.77946e-05	0.0010102	0.0446093	0.0238559	1	FINEMAP	chr6:138179031:C:T	0.0610163	NA
BBJ	Asthma	chr6:137500000-138500000	2078	rs199645485	chr6	137940458	G	A	0.0139987	-0.147749	0.0791065	-1.86772	0.000398122	0.0934564	2453	0.932444	0.00261149	0.911291	-1.06346e-05	0.000604721	-0.026712	0.0143279	1	FINEMAP	chr6:137940458:G:A	0.0618007	NA
BBJ	Asthma	chr6:137500000-138500000	1138	6:137783135:G:A	chr6	137783135	G	A	0.00273714	0.35146	0.188407	1.86543	0.000397943	0.0932614	1138	1	0.000397943	0.0932614	2.38899e-05	0.00135891	0.0600336	0.0322162	1	FINEMAP	chr6:137783135:G:A	0.0621212	NA
BBJ	Asthma	chr6:137500000-138500000	3277	rs560903214	chr6	138165305	T	C	0.00185989	0.396285	0.21254	1.86452	0.000397267	0.0925232	3277	1	0.000397267	0.0925232	2.89053e-05	0.00164578	0.0727603	0.039065	1	FINEMAP	chr6:138165305:T:C	0.0622488	NA
BBJ	Asthma	chr6:137500000-138500000	3341	rs144762022	chr6	138177801	G	C	0.004996	0.225186	0.120375	1.8707	0.000396913	0.0921354	3354	0.999906	0.00393101	1.08948	1.77006e-05	0.0010077	0.0445957	0.0238829	1	FINEMAP	chr6:138177801:G:C	0.0613861	NA
BBJ	Asthma	chr6:137500000-138500000	3304	6:138169363:CA:C	chr6	138169363	CA	C	0.00732428	0.191349	0.102517	1.86651	0.000395318	0.0903862	3143	0.983625	0.0198054	1.79874	1.45412e-05	0.000829951	0.0367836	0.0197469	1	FINEMAP	chr6:138169363:CA:C	0.0619701	NA
BBJ	Asthma	chr6:137500000-138500000	2845	rs117074670	chr6	138070027	T	A	0.00222416	0.333122	0.178291	1.86842	0.000395165	0.0902177	2774	0.954371	0.00748483	1.37071	2.63405e-05	0.00150338	0.0666571	0.0357503	1	FINEMAP	chr6:138070027:T:A	0.0617039	NA
BBJ	Asthma	chr6:137500000-138500000	3271	rs181921258	chr6	138163209	T	G	0.00731922	0.187233	0.10029	1.86692	0.000394166	0.0891179	3271	1	0.00279864	0.941432	1.45111e-05	0.000829337	0.0368146	0.0197526	1	FINEMAP	chr6:138163209:T:G	0.0619133	NA
BBJ	Asthma	chr6:137500000-138500000	3359	rs117388059	chr6	138182675	G	A	0.00744886	0.19001	0.101934	1.86405	0.000393513	0.0883974	3143	0.977112	0.0198054	1.79874	1.43352e-05	0.00082031	0.0364289	0.0195823	1	FINEMAP	chr6:138182675:G:A	0.0623148	NA
BBJ	Asthma	chr6:137500000-138500000	3329	rs140788329	chr6	138175695	G	A	0.00498426	0.224877	0.120578	1.86499	0.000392711	0.0875117	3354	0.999782	0.00393101	1.08948	1.74802e-05	0.00100114	0.0445115	0.023911	1	FINEMAP	chr6:138175695:G:A	0.0621825	NA
BBJ	Asthma	chr6:137500000-138500000	1115	6:137779774:A:C	chr6	137779774	A	C	0.0769503	-0.0685987	0.0369687	-1.85559	0.000390341	0.0848818	1115	1	0.000390341	0.0848818	-4.56815e-06	0.000262701	-0.011703	0.00631603	1	FINEMAP	chr6:137779774:A:C	0.0635122	NA
BBJ	Asthma	chr6:137500000-138500000	3285	6:138166068:C:G	chr6	138166068	C	G	0.10683	-0.0494064	0.0277488	-1.78049	0.000390341	0.0848811	3285	1	0.000989189	0.488977	-3.98255e-06	0.000239689	-0.0102028	0.00656699	1	FINEMAP	chr6:138166068:C:G	0.0749962	NA
BBJ	Asthma	chr6:137500000-138500000	2540	6:138006049:C:T	chr6	138006049	C	T	0.000619458	0.76597	0.412901	1.85509	0.000390005	0.084507	2540	1	0.000390005	0.084507	4.88911e-05	0.00281271	0.12536	0.0676479	1	FINEMAP	chr6:138006049:C:T	0.0635829	NA
BBJ	Asthma	chr6:137500000-138500000	3133	rs79411652	chr6	138138945	T	C	0.0509021	-0.071733	0.0386224	-1.85729	0.000388661	0.0830075	3133	1	0.00439808	1.13844	-5.50925e-06	0.000318014	-0.0141749	0.00770438	1	FINEMAP	chr6:138138945:T:C	0.0632699	NA
BBJ	Asthma	chr6:137500000-138500000	4678	rs150212071	chr6	138455971	A	T	0.00768584	-0.19037	0.102749	-1.85277	0.000387918	0.0821757	4678	1	0.000387918	0.0821757	-1.38357e-05	0.00079837	-0.0356666	0.0192745	1	FINEMAP	chr6:138455971:A:T	0.0639157	NA
BBJ	Asthma	chr6:137500000-138500000	4156	rs146846472	chr6	138372295	G	A	0.0959722	0.0530396	0.0286462	1.85154	0.000387273	0.0814532	4149	0.997347	0.0117063	1.5668	4.0931e-06	0.00023641	0.010569	0.00571448	1	FINEMAP	chr6:138372295:G:A	0.0640918	NA
BBJ	Asthma	chr6:137500000-138500000	2392	rs498549	chr6	137984935	A	G	0.382752	0.0318775	0.0172961	1.84305	0.000386858	0.0809874	2467	0.998186	0.00122343	0.58138	2.47188e-06	0.000142941	0.00638964	0.00346466	1	FINEMAP	chr6:137984935:A:G	0.0653224	NA
BBJ	Asthma	chr6:137500000-138500000	3281	rs4548024	chr6	138165744	T	C	0.106375	-0.0493068	0.0277763	-1.77514	0.000386226	0.0802775	3285	0.999686	0.000989189	0.488977	-3.92553e-06	0.000238425	-0.0101638	0.00662735	1	FINEMAP	chr6:138165744:T:C	0.0758749	NA
BBJ	Asthma	chr6:137500000-138500000	4618	6:138446908:T:A	chr6	138446908	T	A	0.00348805	0.286136	0.154795	1.84848	0.000384928	0.0788145	4618	1	0.00067756	0.32451	2.02908e-05	0.00117598	0.0527133	0.0285494	1	FINEMAP	chr6:138446908:T:A	0.0645324	NA
BBJ	Asthma	chr6:137500000-138500000	3996	rs536613823	chr6	138346809	G	T	0.00119086	-0.479267	0.259506	-1.84684	0.000383827	0.0775704	3996	1	0.000383827	0.0775704	-3.45581e-05	0.00200611	-0.0900356	0.048804	1	FINEMAP	chr6:138346809:G:T	0.0647698	NA
BBJ	Asthma	chr6:137500000-138500000	833	rs141955566	chr6	137727449	C	T	0.0101608	-0.168227	0.091095	-1.84672	0.000383523	0.0772252	833	1	0.000383523	0.0772252	-1.18722e-05	0.000689495	-0.0309556	0.0167835	1	FINEMAP	chr6:137727449:C:T	0.0647877	NA
BBJ	Asthma	chr6:137500000-138500000	2919	rs143900034	chr6	138088015	T	C	0.0203006	-0.111481	0.0602826	-1.84931	0.000383046	0.0766852	2919	1	0.000755178	0.371645	-8.43951e-06	0.000490373	-0.0220326	0.0119382	1	FINEMAP	chr6:138088015:T:C	0.0644136	NA
BBJ	Asthma	chr6:137500000-138500000	690	6:137693642:C:T	chr6	137693642	C	T	0.00253367	-0.339904	0.184103	-1.84627	0.000382518	0.0760862	708	0.969414	0.000842807	0.419362	-2.36176e-05	0.00137348	-0.0617424	0.0334814	1	FINEMAP	chr6:137693642:C:T	0.0648529	NA
BBJ	Asthma	chr6:137500000-138500000	4147	rs149564648	chr6	138371308	T	G	0.0957089	0.0528766	0.0286908	1.84298	0.00038208	0.0755875	4149	0.998746	0.0117063	1.5668	4.02532e-06	0.000234306	0.0105353	0.00572153	1	FINEMAP	chr6:138371308:T:G	0.0653318	NA
BBJ	Asthma	chr6:137500000-138500000	2885	rs971639875	chr6	138078565	C	T	0.00215806	0.318597	0.17285	1.8432	0.000381316	0.0747185	2885	1	0.00207692	0.81159	2.54666e-05	0.00148386	0.066786	0.0362716	1	FINEMAP	chr6:138078565:C:T	0.0652999	NA
BBJ	Asthma	chr6:137500000-138500000	2883	6:138078155:G:A	chr6	138078155	G	A	0.00215814	0.318509	0.172845	1.84274	0.000380997	0.0743544	2885	1	0.00207692	0.81159	2.54385e-05	0.00148292	0.0667683	0.0362709	1	FINEMAP	chr6:138078155:G:A	0.0653665	NA
BBJ	Asthma	chr6:137500000-138500000	3313	rs117449400	chr6	138171201	T	C	0.0049582	0.223783	0.121117	1.84766	0.000380308	0.0735689	3354	0.999085	0.00393101	1.08948	1.68144e-05	0.000980664	0.0442124	0.0239738	1	FINEMAP	chr6:138171201:T:C	0.0646516	NA
BBJ	Asthma	chr6:137500000-138500000	4379	rs3822943	chr6	138410112	A	G	0.189332	-0.0410356	0.0222652	-1.84304	0.000379788	0.0729741	4379	1	0.000379788	0.0729741	-3.00429e-06	0.000175406	-0.00791043	0.00429652	1	FINEMAP	chr6:138410112:A:G	0.0653235	NA
BBJ	Asthma	chr6:137500000-138500000	1471	rs17627274	chr6	137840750	G	T	0.00357506	-0.266315	0.145397	-1.83164	0.000379535	0.072684	1471	1	0.00273756	0.931822	-1.96635e-05	0.00114937	-0.0518096	0.0282401	1	FINEMAP	chr6:137840750:G:T	0.067005	NA
BBJ	Asthma	chr6:137500000-138500000	1728	6:137878670:G:C	chr6	137878670	G	C	0.00313935	0.2937	0.1597	1.83907	0.0003784	0.0713831	1728	1	0.00136993	0.630561	2.09158e-05	0.00122402	0.0552744	0.0300878	1	FINEMAP	chr6:137878670:G:C	0.0659044	NA
BBJ	Asthma	chr6:137500000-138500000	3311	rs150913785	chr6	138170559	C	T	0.00495614	0.22342	0.121177	1.84375	0.00037758	0.0704413	3354	0.998938	0.00393101	1.08948	1.66618e-05	0.000975744	0.0441279	0.0239789	1	FINEMAP	chr6:138170559:C:T	0.0652197	NA
BBJ	Asthma	chr6:137500000-138500000	3268	6:138162312:T:TA	chr6	138162312	T	TA	0.000504474	-0.84244	0.458903	-1.83577	0.000375861	0.0684578	3268	1	0.000375861	0.0684578	-5.16598e-05	0.00303471	-0.137444	0.0749576	1	FINEMAP	chr6:138162312:T:TA	0.0663918	NA
BBJ	Asthma	chr6:137500000-138500000	3905	rs61356547	chr6	138329821	C	G	0.000551777	-0.718483	0.3917	-1.83427	0.00037578	0.0683643	3905	1	0.00037578	0.0683643	-4.93549e-05	0.00290005	-0.13134	0.0716746	1	FINEMAP	chr6:138329821:C:G	0.0666141	NA
BBJ	Asthma	chr6:137500000-138500000	3606	rs9321636	chr6	138258580	C	T	0.22992	0.0371622	0.0202178	1.83809	0.000375488	0.0680268	3571	0.988833	0.00614048	1.28414	2.75641e-06	0.00016198	0.00734087	0.00400096	1	FINEMAP	chr6:138258580:C:T	0.0660487	NA
BBJ	Asthma	chr6:137500000-138500000	3880	rs536366340	chr6	138325393	C	T	0.000381797	0.88654	0.483427	1.83387	0.000374716	0.0671323	3880	1	0.000374716	0.0671323	5.91378e-05	0.00348011	0.15782	0.0861571	1	FINEMAP	chr6:138325393:C:T	0.066674	NA
BBJ	Asthma	chr6:137500000-138500000	4246	rs12111165	chr6	138382675	A	G	0.0965919	0.0525284	0.0286702	1.83216	0.000374067	0.0663798	4149	0.991378	0.0117063	1.5668	3.90157e-06	0.000229834	0.0104301	0.00569809	1	FINEMAP	chr6:138382675:A:G	0.0669276	NA
BBJ	Asthma	chr6:137500000-138500000	3652	rs552101819	chr6	138273214	C	A	0.00323729	0.32861	0.179185	1.83391	0.000373775	0.06604	3652	1	0.000373775	0.06604	2.02779e-05	0.001195	0.0542516	0.0296381	1	FINEMAP	chr6:138273214:C:A	0.0666667	NA
BBJ	Asthma	chr6:137500000-138500000	3122	rs77990078	chr6	138137012	T	C	0.0508727	-0.0709464	0.0386407	-1.83605	0.00037341	0.0656161	3133	0.999789	0.00439808	1.13844	-5.23332e-06	0.000309054	-0.0140149	0.00771004	1	FINEMAP	chr6:138137012:T:C	0.0663497	NA
BBJ	Asthma	chr6:137500000-138500000	4364	6:138407269:GT:G	chr6	138407269	GT	G	0.413224	-0.0317795	0.0173975	-1.82667	0.000372961	0.0650934	4364	1	0.000940571	0.467068	-2.32956e-06	0.000137493	-0.00624612	0.00341877	1	FINEMAP	chr6:138407269:GT:G	0.0677493	NA
BBJ	Asthma	chr6:137500000-138500000	2651	rs2048687	chr6	138027145	C	T	0.496006	-0.030364	0.0166615	-1.8224	0.000372359	0.0643917	2657	-0.921513	0.003681	1.06084	-2.2869e-06	0.000135143	-0.00614166	0.00336789	1	FINEMAP	chr6:138027145:C:T	0.0683936	NA
BBJ	Asthma	chr6:137500000-138500000	4366	rs5021984	chr6	138407271	A	G	0.413225	-0.0317721	0.0174028	-1.82569	0.000372294	0.0643153	4364	0.999997	0.000940571	0.467068	-2.32414e-06	0.000137314	-0.00624276	0.00341876	1	FINEMAP	chr6:138407271:A:G	0.0678971	NA
BBJ	Asthma	chr6:137500000-138500000	3288	rs145862752	chr6	138166527	G	A	0.00510842	0.217755	0.118607	1.83594	0.000372217	0.0642254	3354	0.993655	0.00393101	1.08948	1.61113e-05	0.000951198	0.0432847	0.0236201	1	FINEMAP	chr6:138166527:G:A	0.0663669	NA
BBJ	Asthma	chr6:137500000-138500000	2963	rs117836831	chr6	138099065	A	T	0.020323	-0.110699	0.0603616	-1.83393	0.000372131	0.0641258	2919	0.999461	0.000755178	0.371645	-8.12766e-06	0.000480016	-0.0218408	0.0119303	1	FINEMAP	chr6:138099065:A:T	0.0666643	NA
BBJ	Asthma	chr6:137500000-138500000	4144	rs140865265	chr6	138370914	T	C	0.0956545	0.052447	0.0286969	1.82762	0.000370865	0.0626451	4149	0.998847	0.0117063	1.5668	3.87545e-06	0.00022941	0.0104497	0.00572297	1	FINEMAP	chr6:138370914:T:C	0.0676068	NA
BBJ	Asthma	chr6:137500000-138500000	3472	rs149615527	chr6	138221497	C	G	0.00664754	0.209175	0.114445	1.82773	0.00036958	0.0611366	3472	1	0.00036958	0.0611366	1.39689e-05	0.000828515	0.0377968	0.0207189	1	FINEMAP	chr6:138221497:C:G	0.0675895	NA
BBJ	Asthma	chr6:137500000-138500000	2620	rs117798213	chr6	138022731	C	T	0.00183831	0.358332	0.195655	1.83145	0.000369085	0.060555	2635	0.916503	0.0103071	1.5109	2.65182e-05	0.00157331	0.0718483	0.0393228	1	FINEMAP	chr6:138022731:C:T	0.0670337	NA
BBJ	Asthma	chr6:137500000-138500000	3621	rs6929321	chr6	138263305	C	T	0.21084	0.0376687	0.0205974	1.82881	0.000368853	0.0602808	3621	1	0.000996426	0.492146	2.77933e-06	0.000164977	0.00753506	0.00412708	1	FINEMAP	chr6:138263305:C:T	0.0674283	NA
BBJ	Asthma	chr6:137500000-138500000	4145	rs138858563	chr6	138370933	T	C	0.095655	0.0523665	0.028697	1.82481	0.00036884	0.0602661	4149	0.998853	0.0117063	1.5668	3.84831e-06	0.000228511	0.0104336	0.00572296	1	FINEMAP	chr6:138370933:T:C	0.0680301	NA
BBJ	Asthma	chr6:137500000-138500000	1562	rs72989417	chr6	137854094	G	A	0.283265	-0.03382	0.0185253	-1.82561	0.000366803	0.0578594	1512	0.987295	0.00610268	1.28145	-2.49791e-06	0.000148745	-0.00680997	0.00373636	1	FINEMAP	chr6:137854094:G:A	0.0679088	NA
BBJ	Asthma	chr6:137500000-138500000	1324	rs117770313	chr6	137814509	A	G	0.103096	-0.050282	0.0275657	-1.82408	0.000366453	0.0574448	1324	1	0.00177795	0.74396	-3.69397e-06	0.000220118	-0.0100803	0.00553561	1	FINEMAP	chr6:137814509:A:G	0.0681402	NA
BBJ	Asthma	chr6:137500000-138500000	1563	rs72989419	chr6	137854163	G	A	0.283206	-0.0338087	0.0185257	-1.82496	0.000366369	0.0573456	1512	0.987312	0.00610268	1.28145	-2.49423e-06	0.000148626	-0.00680797	0.0037366	1	FINEMAP	chr6:137854163:G:A	0.0680068	NA
BBJ	Asthma	chr6:137500000-138500000	1558	rs56167770	chr6	137853884	G	A	0.283269	-0.0337301	0.018523	-1.82098	0.000363729	0.0542039	1512	0.987384	0.00610268	1.28145	-2.47069e-06	0.000147832	-0.00679267	0.00373635	1	FINEMAP	chr6:137853884:G:A	0.0686092	NA
BBJ	Asthma	chr6:137500000-138500000	185	6:137550499:C:A	chr6	137550499	C	A	0.00097895	0.552079	0.303415	1.81955	0.000363606	0.054057	185	1	0.000363606	0.054057	3.55562e-05	0.00212819	0.0977877	0.0538272	1	FINEMAP	chr6:137550499:C:A	0.0688274	NA
BBJ	Asthma	chr6:137500000-138500000	1557	6:137853658:A:AG	chr6	137853658	A	AG	0.283269	-0.0337202	0.0185224	-1.82051	0.000363415	0.0538288	1512	0.987404	0.00610268	1.28145	-2.46792e-06	0.000147738	-0.0067909	0.00373635	1	FINEMAP	chr6:137853658:A:AG	0.0686815	NA
BBJ	Asthma	chr6:137500000-138500000	306	6:137590786:G:A	chr6	137590786	G	A	0.000706747	0.561747	0.308932	1.81835	0.00036331	0.0537033	306	1	0.00036331	0.0537033	4.1794e-05	0.00250269	0.115037	0.0633354	1	FINEMAP	chr6:137590786:G:A	0.0690104	NA
BBJ	Asthma	chr6:137500000-138500000	2614	rs640353	chr6	138020871	C	T	0.318876	0.0324472	0.0178966	1.81304	0.0003616	0.0516529	2614	1	0.000892805	0.444412	2.36601e-06	0.000142112	0.00654316	0.00361306	1	FINEMAP	chr6:138020871:C:T	0.0698261	NA
BBJ	Asthma	chr6:137500000-138500000	4821	6:138482929:G:A	chr6	138482929	G	A	0.000462784	-0.847159	0.466882	-1.8145	0.000360736	0.0506142	4821	1	0.000360736	0.0506142	-5.11655e-05	0.00307634	-0.141836	0.0782593	1	FINEMAP	chr6:138482929:G:A	0.0696003	NA
BBJ	Asthma	chr6:137500000-138500000	2988	rs528966417	chr6	138107472	G	C	0.00213259	0.314767	0.173634	1.81282	0.000360014	0.0497431	2885	0.998511	0.00207692	0.81159	2.37877e-05	0.00143195	0.0660744	0.0364871	1	FINEMAP	chr6:138107472:G:C	0.0698598	NA
BBJ	Asthma	chr6:137500000-138500000	4557	rs117920608	chr6	138438205	T	G	0.043051	-0.0764963	0.0422549	-1.81035	0.000357332	0.0464944	4557	1	0.000357332	0.0464944	-5.35735e-06	0.000323828	-0.0149926	0.0082926	1	FINEMAP	chr6:138438205:T:G	0.070241	NA
BBJ	Asthma	chr6:137500000-138500000	1997	6:137923968:A:G	chr6	137923968	A	G	0.000575106	-0.771353	0.426466	-1.80871	0.0003568	0.0458479	1997	1	0.0003568	0.0458479	-4.52527e-05	0.00273788	-0.126829	0.0702064	1	FINEMAP	chr6:137923968:A:G	0.0704962	NA
BBJ	Asthma	chr6:137500000-138500000	2260	6:137965946:AT:A	chr6	137965946	AT	A	0.00248688	0.297066	0.164473	1.80617	0.000355497	0.0442586	2885	0.928568	0.00207692	0.81159	2.16764e-05	0.00131424	0.0609747	0.0337943	1	FINEMAP	chr6:137965946:AT:A	0.070892	NA
BBJ	Asthma	chr6:137500000-138500000	3607	rs7748190	chr6	138259865	G	T	0.232066	0.0364436	0.0201513	1.8085	0.000355224	0.0439244	3571	0.981679	0.00614048	1.28414	2.55726e-06	0.000155089	0.00719899	0.00398798	1	FINEMAP	chr6:138259865:G:T	0.0705289	NA
BBJ	Asthma	chr6:137500000-138500000	4162	6:138372865:G:T	chr6	138372865	G	T	0.0956965	0.0517678	0.0286888	1.80446	0.000354757	0.0433531	4149	0.99858	0.0117063	1.5668	3.65933e-06	0.000222142	0.010315	0.00572185	1	FINEMAP	chr6:138372865:G:T	0.0711592	NA
BBJ	Asthma	chr6:137500000-138500000	1548	rs12661588	chr6	137852374	A	G	0.28321	-0.033434	0.0185201	-1.80528	0.000352677	0.0407983	1512	0.987706	0.00610268	1.28145	-2.37509e-06	0.000144615	-0.00673445	0.00373658	1	FINEMAP	chr6:137852374:A:G	0.0710306	NA
BBJ	Asthma	chr6:137500000-138500000	3611	rs9402929	chr6	138260644	C	T	0.231921	0.0363372	0.0201457	1.80372	0.000352056	0.0400323	3571	0.980779	0.00614048	1.28414	2.52841e-06	0.000154122	0.00718183	0.00398882	1	FINEMAP	chr6:138260644:C:T	0.0712752	NA
BBJ	Asthma	chr6:137500000-138500000	3785	rs80283514	chr6	138302683	G	T	0.00054111	-0.818675	0.454606	-1.80085	0.000351903	0.0398434	3785	1	0.000616839	0.283707	-4.58162e-05	0.00279399	-0.130196	0.0723769	1	FINEMAP	chr6:138302683:G:T	0.0717273	NA
BBJ	Asthma	chr6:137500000-138500000	4165	6:138373439:T:TCAAAAATAAAGA	chr6	138373439	T	TCAAAAATAAAGA	0.0957063	0.0516223	0.028681	1.79988	0.000351846	0.0397729	4149	0.998291	0.0117063	1.5668	3.61992e-06	0.00022079	0.0102884	0.00572159	1	FINEMAP	chr6:138373439:T:TCAAAAATAAAGA	0.0718799	NA
BBJ	Asthma	chr6:137500000-138500000	339	rs2807886	chr6	137603161	T	C	0.441222	0.0323124	0.0179715	1.79798	0.000351345	0.0391546	339	1	0.000351345	0.0391546	2.14086e-06	0.000130685	0.00609332	0.00339021	1	FINEMAP	chr6:137603161:T:C	0.0721802	NA
BBJ	Asthma	chr6:137500000-138500000	2719	rs601756	chr6	138043572	G	A	0.290832	-0.0349546	0.0193626	-1.80526	0.000351298	0.0390965	2719	1	0.00285074	0.949466	-2.34673e-06	0.00014317	-0.00668017	0.0037067	1	FINEMAP	chr6:138043572:G:A	0.0710334	NA
BBJ	Asthma	chr6:137500000-138500000	1547	rs111410654	chr6	137852181	C	T	0.28321	-0.0333923	0.0185199	-1.80305	0.000351263	0.0390531	1512	0.987745	0.00610268	1.28145	-2.36264e-06	0.000144188	-0.00672612	0.00373658	1	FINEMAP	chr6:137852181:C:T	0.0713804	NA
BBJ	Asthma	chr6:137500000-138500000	884	6:137740490:AGATCACGAGGTCAGGAGATCGAGACCATCT:A	chr6	137740490	AGATCACGAGGTCAGGAGATCGAGACCATCT	A	0.0220973	0.114344	0.0634921	1.80092	0.000348655	0.0358145	1087	0.971711	0.00100802	0.497177	7.17551e-06	0.000439754	0.0205806	0.0114563	1	FINEMAP	chr6:137740490:AGATCACGAGGTCAGGAGATCGAGACCATCT:A	0.071716	NA
BBJ	Asthma	chr6:137500000-138500000	1554	6:137853273:G:T	chr6	137853273	G	T	0.00057995	-0.710123	0.396298	-1.79189	0.000345961	0.0324455	1554	1	0.000870467	0.433398	-4.32894e-05	0.00266568	-0.125128	0.0699128	1	FINEMAP	chr6:137853273:G:T	0.0731504	NA
BBJ	Asthma	chr6:137500000-138500000	1446	rs79044378	chr6	137834352	C	A	0.0689786	0.0601102	0.0337544	1.78081	0.000345754	0.032185	1446	1	0.000898579	0.447215	4.12337e-06	0.000254196	0.0119257	0.00668648	1	FINEMAP	chr6:137834352:C:A	0.0749434	NA
BBJ	Asthma	chr6:137500000-138500000	2849	rs9494859	chr6	138070659	G	A	0.00223844	0.319886	0.178183	1.79527	0.000345731	0.0321567	2774	0.953025	0.00748483	1.37071	2.20711e-05	0.00135929	0.063839	0.0356398	1	FINEMAP	chr6:138070659:G:A	0.0726112	NA
BBJ	Asthma	chr6:137500000-138500000	1542	rs17589010	chr6	137851233	A	G	0.283212	-0.0332223	0.0185187	-1.79399	0.000345349	0.0316757	1512	0.987878	0.00610268	1.28145	-2.31124e-06	0.000142423	-0.00669247	0.00373657	1	FINEMAP	chr6:137851233:A:G	0.0728153	NA
BBJ	Asthma	chr6:137500000-138500000	3599	rs575063038	chr6	138257800	A	G	0.00432534	0.260416	0.145375	1.79134	0.000344976	0.0312066	3488	0.902206	0.000932668	0.4634	1.58232e-05	0.000976007	0.0458674	0.0256559	1	FINEMAP	chr6:138257800:A:G	0.0732388	NA
BBJ	Asthma	chr6:137500000-138500000	3732	rs4454154	chr6	138291360	C	T	0.355041	-0.0311812	0.0174732	-1.78452	0.00034226	0.0277728	3732	1	0.00219615	0.835884	-2.15212e-06	0.000133324	-0.00628796	0.00352285	1	FINEMAP	chr6:138291360:C:T	0.0743399	NA
BBJ	Asthma	chr6:137500000-138500000	1538	rs61318640	chr6	137850389	A	T	0.283211	-0.0331254	0.0185177	-1.78885	0.000342194	0.0276884	1512	0.987944	0.00610268	1.28145	-2.28356e-06	0.000141462	-0.00667331	0.00373658	1	FINEMAP	chr6:137850389:A:T	0.0736389	NA
BBJ	Asthma	chr6:137500000-138500000	2567	6:138011987:G:A	chr6	138011987	G	A	0.00177014	0.379872	0.212872	1.78451	0.000341333	0.0265939	2190	0.921494	0.00170904	0.726763	2.43529e-05	0.00151141	0.0713465	0.0400484	1	FINEMAP	chr6:138011987:G:A	0.074341	NA
BBJ	Asthma	chr6:137500000-138500000	2703	rs543666	chr6	138039771	G	A	0.297297	-0.0343236	0.0192375	-1.7842	0.000341095	0.0262917	2719	0.984731	0.00285074	0.949466	-2.23888e-06	0.000138988	-0.00656378	0.00368316	1	FINEMAP	chr6:138039771:G:A	0.0743907	NA
BBJ	Asthma	chr6:137500000-138500000	1533	rs72989411	chr6	137849641	C	T	0.283298	-0.0330548	0.0185172	-1.78509	0.000339905	0.0247731	1512	0.987969	0.00610268	1.28145	-2.2633e-06	0.000140749	-0.00665863	0.00373623	1	FINEMAP	chr6:137849641:C:T	0.0742473	NA
BBJ	Asthma	chr6:137500000-138500000	1522	rs76669018	chr6	137847833	T	C	0.283328	-0.0330334	0.0185146	-1.78418	0.000339357	0.0240725	1512	0.988064	0.00610268	1.28145	-2.25844e-06	0.000140577	-0.00665504	0.00373611	1	FINEMAP	chr6:137847833:T:C	0.0743942	NA
BBJ	Asthma	chr6:137500000-138500000	2629	6:138023550:G:A	chr6	138023550	G	A	0.00193777	0.336442	0.188793	1.78207	0.00033766	0.0218946	2635	0.953206	0.0103071	1.5109	2.29926e-05	0.00143545	0.0680938	0.0383035	1	FINEMAP	chr6:138023550:G:A	0.0747381	NA
BBJ	Asthma	chr6:137500000-138500000	3105	rs10499197	chr6	138132516	T	G	0.0507424	-0.0687929	0.0386394	-1.78038	0.000337108	0.0211838	3133	0.998776	0.00439808	1.13844	-4.58501e-06	0.000287197	-0.013601	0.0077298	1	FINEMAP	chr6:138132516:T:G	0.0750134	NA
BBJ	Asthma	chr6:137500000-138500000	2233	rs7769441	chr6	137963040	A	G	0.400513	-0.0308714	0.0174093	-1.77327	0.000336699	0.0206564	2233	1	0.00350984	1.04008	-2.04961e-06	0.000128253	-0.00608737	0.00343651	1	FINEMAP	chr6:137963040:A:G	0.0761839	NA
BBJ	Asthma	chr6:137500000-138500000	2262	rs511075	chr6	137966051	T	C	0.400204	0.0306457	0.0172984	1.77159	0.000335681	0.0193406	2233	-0.998974	0.00350984	1.04008	2.0417e-06	0.000127981	0.00608225	0.00343694	1	FINEMAP	chr6:137966051:T:C	0.0764624	NA
BBJ	Asthma	chr6:137500000-138500000	1518	rs72987499	chr6	137847346	A	G	0.283235	-0.032914	0.0185123	-1.77795	0.000335623	0.0192657	1512	0.988111	0.00610268	1.28145	-2.22601e-06	0.000139444	-0.00663245	0.00373649	1	FINEMAP	chr6:137847346:A:G	0.0754116	NA
BBJ	Asthma	chr6:137500000-138500000	1513	rs1591157	chr6	137846871	G	A	0.283237	-0.0329068	0.0185119	-1.7776	0.000335415	0.0189956	1512	0.988113	0.00610268	1.28145	-2.22418e-06	0.00013938	-0.00663113	0.00373648	1	FINEMAP	chr6:137846871:G:A	0.0754692	NA
BBJ	Asthma	chr6:137500000-138500000	3102	rs58905141	chr6	138132123	A	G	0.0507277	-0.0685285	0.0386382	-1.77359	0.000333086	0.015969	3133	0.998516	0.00439808	1.13844	-4.51338e-06	0.000284694	-0.0135502	0.00773214	1	FINEMAP	chr6:138132123:A:G	0.0761302	NA
BBJ	Asthma	chr6:137500000-138500000	4609	rs78900516	chr6	138445718	G	A	0.00364875	-0.259199	0.146764	-1.76609	0.000332996	0.0158512	4609	1	0.00213839	0.824283	-1.64142e-05	0.00103364	-0.0492926	0.0279199	1	FINEMAP	chr6:138445718:G:A	0.0773801	NA
BBJ	Asthma	chr6:137500000-138500000	2232	6:137963038:TA:T	chr6	137963038	TA	T	0.400133	0.0307083	0.0173975	1.7651	0.000331734	0.0142023	2233	-0.99954	0.00350984	1.04008	2.01032e-06	0.000126876	0.00606004	0.00343705	1	FINEMAP	chr6:137963038:TA:T	0.0775472	NA
BBJ	Asthma	chr6:137500000-138500000	2243	rs507779	chr6	137963592	C	A	0.40016	0.0306308	0.0173743	1.76299	0.00033039	0.0124383	2233	-0.999508	0.00350984	1.04008	1.99969e-06	0.000126499	0.00605251	0.00343698	1	FINEMAP	chr6:137963592:C:A	0.0779014	NA
BBJ	Asthma	chr6:137500000-138500000	2234	rs57715651	chr6	137963041	C	G	0.40013	0.0306671	0.0173955	1.76293	0.000330358	0.0123959	2233	-0.999541	0.00350984	1.04008	1.99946e-06	0.000126492	0.0060524	0.00343703	1	FINEMAP	chr6:137963041:C:G	0.0779118	NA
BBJ	Asthma	chr6:137500000-138500000	510	rs184967892	chr6	137649460	T	C	0.000313938	-0.899128	0.509435	-1.76495	0.000329452	0.0112036	510	1	0.000329452	0.0112036	-5.51809e-05	0.00349476	-0.167493	0.0950105	1	FINEMAP	chr6:137649460:T:C	0.0775719	NA
BBJ	Asthma	chr6:137500000-138500000	3537	6:138239348:G:C	chr6	138239348	G	C	0.00665178	0.2049	0.115924	1.76754	0.000329186	0.0108526	3143	0.929412	0.0198054	1.79874	1.2027e-05	0.000761923	0.0365355	0.0207151	1	FINEMAP	chr6:138239348:G:C	0.0771383	NA
BBJ	Asthma	chr6:137500000-138500000	2226	6:137962271:C:T	chr6	137962271	C	T	0.00141447	0.389643	0.221224	1.76131	0.000327671	0.00884775	2226	1	0.00058677	0.26199	2.58186e-05	0.0016404	0.0787942	0.0447854	1	FINEMAP	chr6:137962271:C:T	0.0781867	NA
BBJ	Asthma	chr6:137500000-138500000	1676	6:137871586:A:AT	chr6	137871586	A	AT	0.00306053	0.288171	0.163738	1.75995	0.000326923	0.00785482	1728	0.977331	0.00136993	0.630561	1.75136e-05	0.00111421	0.0535711	0.0304715	1	FINEMAP	chr6:137871586:A:AT	0.078416	NA
BBJ	Asthma	chr6:137500000-138500000	678	rs548124606	chr6	137690054	G	C	0.000533382	-0.605492	0.343941	-1.76045	0.000326866	0.00778007	678	1	0.00060592	0.275946	-4.18999e-05	0.00266577	-0.128187	0.0728991	1	FINEMAP	chr6:137690054:G:C	0.078331	NA
BBJ	Asthma	chr6:137500000-138500000	1675	6:137871585:T:A	chr6	137871585	T	A	0.00305982	0.288049	0.163744	1.75914	0.000326458	0.00723729	1728	0.977333	0.00136993	0.630561	1.74827e-05	0.00111316	0.0535527	0.0304751	1	FINEMAP	chr6:137871585:T:A	0.0785533	NA
BBJ	Asthma	chr6:137500000-138500000	3550	rs61117627	chr6	138243700	G	A	0.0596911	-0.0638423	0.03628	-1.75971	0.000325487	0.00594211	3547	0.913979	0.00135068	0.624407	-4.03123e-06	0.000259697	-0.0123852	0.007339	1	FINEMAP	chr6:138243700:G:A	0.0784569	NA
BBJ	Asthma	chr6:137500000-138500000	2643	rs8180657	chr6	138026272	C	T	0.498947	-0.0292048	0.0166474	-1.75432	0.000325086	0.00540689	2657	-0.911719	0.003681	1.06084	-1.91869e-06	0.000122497	-0.0059021	0.00336679	1	FINEMAP	chr6:138026272:C:T	0.0793764	NA
BBJ	Asthma	chr6:137500000-138500000	2644	rs8180663	chr6	138026354	G	A	0.498948	-0.0291847	0.0166475	-1.7531	0.000324393	0.0044806	2657	-0.911732	0.003681	1.06084	-1.91327e-06	0.000122303	-0.005898	0.00336679	1	FINEMAP	chr6:138026354:G:A	0.0795852	NA
BBJ	Asthma	chr6:137500000-138500000	3551	6:138243739:C:T	chr6	138243739	C	T	0.0597304	-0.0637492	0.0362813	-1.75708	0.000323874	0.00378423	3547	0.914144	0.00135068	0.624407	-4.00367e-06	0.000258693	-0.0123618	0.00733926	1	FINEMAP	chr6:138243739:C:T	0.0789039	NA
BBJ	Asthma	chr6:137500000-138500000	2654	rs6901613	chr6	138027662	A	G	0.49359	-0.0291275	0.0166638	-1.74795	0.000323314	0.00303281	2657	-0.926295	0.003681	1.06084	-1.90357e-06	0.000121946	-0.00588769	0.00336769	1	FINEMAP	chr6:138027662:A:G	0.0804726	NA
BBJ	Asthma	chr6:137500000-138500000	3501	6:138230361:C:T	chr6	138230361	C	T	0.000695824	-0.634326	0.362398	-1.75036	0.00032053	-0.000724387	3501	1	0.00129841	0.607243	-3.57708e-05	0.00230144	-0.111599	0.0638303	1	FINEMAP	chr6:138230361:C:T	0.0800567	NA
BBJ	Asthma	chr6:137500000-138500000	2821	rs139405439	chr6	138066332	C	A	0.00225379	0.309275	0.176577	1.7515	0.000319979	-0.00147218	2774	0.941504	0.00748483	1.37071	1.98605e-05	0.00127907	0.0620683	0.0355199	1	FINEMAP	chr6:138066332:C:A	0.0798594	NA
BBJ	Asthma	chr6:137500000-138500000	4206	rs142265334	chr6	138378771	G	A	0.0958551	0.0501411	0.028711	1.74641	0.000319717	-0.00182769	4149	0.996527	0.0117063	1.5668	3.18933e-06	0.000205565	0.00997549	0.00571761	1	FINEMAP	chr6:138378771:G:A	0.0807402	NA
BBJ	Asthma	chr6:137500000-138500000	4711	6:138460684:C:A	chr6	138460684	C	A	0.000313359	1.0039	0.574877	1.74629	0.000318272	-0.00379555	4711	1	0.000318272	-0.00379555	5.27955e-05	0.00341077	0.165882	0.0950982	1	FINEMAP	chr6:138460684:C:A	0.0807612	NA
BBJ	Asthma	chr6:137500000-138500000	2543	rs583021	chr6	138007087	G	C	0.318639	0.0311717	0.0178818	1.74321	0.000318007	-0.00415751	2614	0.997215	0.000892805	0.444412	2.00027e-06	0.000129346	0.00629002	0.00361363	1	FINEMAP	chr6:138007087:G:C	0.0812973	NA
BBJ	Asthma	chr6:137500000-138500000	3255	rs144559298	chr6	138160926	G	T	0.00729567	0.17496	0.100193	1.74623	0.000317122	-0.00536857	3271	0.996426	0.00279864	0.941432	1.09368e-05	0.000707958	0.0344876	0.0197854	1	FINEMAP	chr6:138160926:G:T	0.080771	NA
BBJ	Asthma	chr6:137500000-138500000	330	6:137598945:G:T	chr6	137598945	G	T	0.000463218	-0.811108	0.465249	-1.74338	0.000316978	-0.00556557	330	1	0.000316978	-0.00556557	-4.3181e-05	0.00279644	-0.136227	0.0782228	1	FINEMAP	chr6:137598945:G:T	0.0812664	NA
BBJ	Asthma	chr6:137500000-138500000	3078	rs142373084	chr6	138128493	A	C	0.0506655	-0.0673266	0.0386285	-1.74293	0.000315442	-0.00767578	3133	0.997087	0.00439808	1.13844	-4.20166e-06	0.000273602	-0.0133199	0.0077426	1	FINEMAP	chr6:138128493:A:C	0.0813466	NA
BBJ	Asthma	chr6:137500000-138500000	3250	rs148736885	chr6	138160639	C	T	0.00730061	0.174674	0.100241	1.74254	0.000315093	-0.00815696	3271	0.99638	0.00279864	0.941432	1.08402e-05	0.000704331	0.0344031	0.0197788	1	FINEMAP	chr6:138160639:C:T	0.0814139	NA
BBJ	Asthma	chr6:137500000-138500000	3249	6:138160554:GGGGA:G	chr6	138160554	GGGGA	G	0.00730202	0.174677	0.100252	1.74238	0.000315005	-0.00827868	3271	0.996364	0.00279864	0.941432	1.08351e-05	0.000704116	0.0343966	0.0197769	1	FINEMAP	chr6:138160554:GGGGA:G	0.0814421	NA
BBJ	Asthma	chr6:137500000-138500000	3248	6:138160507:AGAG:A	chr6	138160507	AGAG	A	0.00730364	0.174608	0.100261	1.74153	0.000314543	-0.00891615	3271	0.99634	0.00279864	0.941432	1.08128e-05	0.000703266	0.0343762	0.0197747	1	FINEMAP	chr6:138160507:AGAG:A	0.0815899	NA
BBJ	Asthma	chr6:137500000-138500000	3729	rs68089724	chr6	138291024	C	G	0.355093	-0.0303392	0.0174869	-1.73497	0.000313543	-0.0102987	3732	0.999684	0.00219615	0.835884	-1.91681e-06	0.00012492	-0.00611338	0.00352256	1	FINEMAP	chr6:138291024:C:G	0.0827466	NA
BBJ	Asthma	chr6:137500000-138500000	1501	rs72987488	chr6	137845676	C	T	0.282717	-0.0323081	0.018586	-1.7383	0.000312954	-0.0111164	1512	0.986893	0.00610268	1.28145	-2.03047e-06	0.000132453	-0.00648808	0.00373857	1	FINEMAP	chr6:137845676:C:T	0.0821574	NA
BBJ	Asthma	chr6:137500000-138500000	4213	rs138734659	chr6	138379760	T	A	0.0958921	0.049772	0.0287164	1.73323	0.000312108	-0.0122916	4149	0.995845	0.0117063	1.5668	3.0893e-06	0.000201912	0.00989817	0.00571661	1	FINEMAP	chr6:138379760:T:A	0.0830556	NA
BBJ	Asthma	chr6:137500000-138500000	4336	6:138402540:G:C	chr6	138402540	G	C	0.271361	-0.0329462	0.0190078	-1.7333	0.000311006	-0.0138287	4336	1	0.00259394	0.908356	-2.03843e-06	0.000133464	-0.00655432	0.00378534	1	FINEMAP	chr6:138402540:G:C	0.0830425	NA
BBJ	Asthma	chr6:137500000-138500000	118	6:137530517:TTG:T	chr6	137530517	TTG	T	0.0100362	-0.154583	0.0892222	-1.73256	0.000310611	-0.0143812	118	1	0.000310611	-0.0143812	-9.07669e-06	0.000594749	-0.0292221	0.0168862	1	FINEMAP	chr6:137530517:TTG:T	0.0831735	NA
BBJ	Asthma	chr6:137500000-138500000	2684	rs501907	chr6	138034643	A	G	0.29219	-0.0336029	0.0193653	-1.73521	0.000310434	-0.0146288	2719	0.998107	0.00285074	0.949466	-1.9905e-06	0.000130433	-0.00641199	0.00370164	1	FINEMAP	chr6:138034643:A:G	0.0827033	NA
BBJ	Asthma	chr6:137500000-138500000	2277	rs633722	chr6	137968127	T	C	0.401893	0.0297892	0.0172293	1.72898	0.00031027	-0.0148582	2233	-0.995048	0.00350984	1.04008	1.83986e-06	0.000120692	0.00592988	0.00343443	1	FINEMAP	chr6:137968127:T:C	0.0838118	NA
BBJ	Asthma	chr6:137500000-138500000	2649	rs4432993	chr6	138027115	C	A	0.498935	-0.0287726	0.0166479	-1.7283	0.000310228	-0.0149172	2657	-0.911828	0.003681	1.06084	-1.80373e-06	0.000118324	-0.00581423	0.00336674	1	FINEMAP	chr6:138027115:C:A	0.0839341	NA
BBJ	Asthma	chr6:137500000-138500000	3632	rs6941603	chr6	138265348	C	A	0.211137	0.0354902	0.0204791	1.733	0.000310139	-0.0150416	3621	0.997708	0.000996426	0.492146	2.2133e-06	0.000145146	0.00713649	0.00412493	1	FINEMAP	chr6:138265348:C:A	0.0830964	NA
BBJ	Asthma	chr6:137500000-138500000	1201	6:137790960:G:GC	chr6	137790960	G	GC	0.00323462	-0.2701	0.156939	-1.72105	0.000310117	-0.0150713	1471	0.91688	0.00273756	0.931822	-1.58587e-05	0.00104107	-0.0511378	0.0296756	1	FINEMAP	chr6:137790960:G:GC	0.0852416	NA
BBJ	Asthma	chr6:137500000-138500000	422	rs371233118	chr6	137625545	C	A	0.000632141	-0.671881	0.388163	-1.73092	0.000309717	-0.0156321	422	1	0.000309717	-0.0156321	-3.58577e-05	0.00235353	-0.115776	0.0669663	1	FINEMAP	chr6:137625545:C:A	0.0834652	NA
BBJ	Asthma	chr6:137500000-138500000	1398	rs544588249	chr6	137827682	C	T	0.00087626	0.577966	0.334181	1.7295	0.000309686	-0.015676	1398	1	0.000309686	-0.015676	3.0454e-05	0.00199906	0.0983383	0.0568925	1	FINEMAP	chr6:137827682:C:T	0.0837197	NA
BBJ	Asthma	chr6:137500000-138500000	3614	6:138261913:G:C	chr6	138261913	G	C	0.232526	0.0348711	0.0201298	1.73231	0.000309625	-0.0157618	3571	0.978772	0.00614048	1.28414	2.13357e-06	0.000140053	0.00689083	0.00398521	1	FINEMAP	chr6:138261913:G:C	0.083218	NA
BBJ	Asthma	chr6:137500000-138500000	3279	rs377258508	chr6	138165533	G	A	0.00736373	0.176122	0.101682	1.73209	0.000309619	-0.0157704	3143	0.978537	0.0198054	1.79874	1.05282e-05	0.000692179	0.0340036	0.0197872	1	FINEMAP	chr6:138165533:G:A	0.0832582	NA
BBJ	Asthma	chr6:137500000-138500000	1322	rs535126639	chr6	137813835	A	G	0.000321243	-0.891217	0.515247	-1.72969	0.000309114	-0.01648	1322	1	0.000309114	-0.01648	-5.01618e-05	0.00329613	-0.162276	0.0939244	1	FINEMAP	chr6:137813835:A:G	0.0836859	NA
BBJ	Asthma	chr6:137500000-138500000	3723	rs66489050	chr6	138290081	T	C	0.354406	-0.030262	0.017531	-1.7262	0.000308834	-0.0168728	3732	0.999502	0.00219615	0.835884	-1.87935e-06	0.000123566	-0.00608531	0.00352413	1	FINEMAP	chr6:138290081:T:C	0.0843116	NA
BBJ	Asthma	chr6:137500000-138500000	2372	rs489738	chr6	137981528	T	C	0.401742	0.0295005	0.0170896	1.72623	0.000308787	-0.0169388	2233	-0.990768	0.00350984	1.04008	1.82824e-06	0.000120266	0.00592071	0.00343463	1	FINEMAP	chr6:137981528:T:C	0.0843069	NA
BBJ	Asthma	chr6:137500000-138500000	891	6:137741857:TGACAGAGTAA:T	chr6	137741857	TGACAGAGTAA	T	0.00900899	-0.181334	0.104835	-1.72971	0.000308772	-0.0169601	891	1	0.000587679	0.262663	-9.50104e-06	0.000624695	-0.0307704	0.0178138	1	FINEMAP	chr6:137741857:TGACAGAGTAA:T	0.0836824	NA
BBJ	Asthma	chr6:137500000-138500000	2694	rs584794	chr6	138037172	C	T	0.291107	-0.0335837	0.0193917	-1.73186	0.000308641	-0.0171441	2719	0.997469	0.00285074	0.949466	-1.97734e-06	0.000130009	-0.0064066	0.00370569	1	FINEMAP	chr6:138037172:C:T	0.0832986	NA
BBJ	Asthma	chr6:137500000-138500000	1553	rs79631812	chr6	137853032	C	T	0.00485809	-0.211796	0.123222	-1.71882	0.00030833	-0.0175825	1488	0.966434	0.00128694	0.603387	-1.28489e-05	0.000846301	-0.0416726	0.0242249	1	FINEMAP	chr6:137853032:C:T	0.0856478	NA
BBJ	Asthma	chr6:137500000-138500000	2286	rs649441	chr6	137969374	C	T	0.40188	0.0296548	0.0171915	1.72497	0.000307999	-0.0180487	2233	-0.994443	0.00350984	1.04008	1.8221e-06	0.000120038	0.00591592	0.00343443	1	FINEMAP	chr6:137969374:C:T	0.0845331	NA
BBJ	Asthma	chr6:137500000-138500000	3558	rs113849526	chr6	138245166	C	G	0.0219515	0.109256	0.0632783	1.7266	0.000306634	-0.0199785	3558	1	0.00118279	0.56669	6.07112e-06	0.000400806	0.0197992	0.0114896	1	FINEMAP	chr6:138245166:C:G	0.0842404	NA
BBJ	Asthma	chr6:137500000-138500000	3559	rs112437718	chr6	138245236	T	C	0.0219516	0.109204	0.0632736	1.7259	0.000306268	-0.0204971	3558	1	0.00118279	0.56669	6.06142e-06	0.000400445	0.0197912	0.0114895	1	FINEMAP	chr6:138245236:T:C	0.0843651	NA
BBJ	Asthma	chr6:137500000-138500000	2296	rs658376	chr6	137970840	G	A	0.401862	0.029534	0.0171545	1.72165	0.000306243	-0.0205329	2233	-0.993765	0.00350984	1.04008	1.80823e-06	0.000119523	0.00590455	0.00343446	1	FINEMAP	chr6:137970840:G:A	0.0851334	NA
BBJ	Asthma	chr6:137500000-138500000	2295	rs1186348	chr6	137970715	C	T	0.401906	0.0295445	0.0171609	1.72162	0.000306228	-0.020555	2233	-0.993859	0.00350984	1.04008	1.80807e-06	0.000119516	0.00590434	0.0034344	1	FINEMAP	chr6:137970715:C:T	0.0851389	NA
BBJ	Asthma	chr6:137500000-138500000	2294	rs1811972	chr6	137970706	T	C	0.401907	0.0295208	0.0171619	1.72014	0.00030545	-0.0216599	2233	-0.99388	0.00350984	1.04008	1.80193e-06	0.000119288	0.00589925	0.0034344	1	FINEMAP	chr6:137970706:T:C	0.0854077	NA
BBJ	Asthma	chr6:137500000-138500000	2691	rs651714	chr6	138036203	A	G	0.29198	-0.0334031	0.0193626	-1.72514	0.000304957	-0.0223612	2719	0.998526	0.00285074	0.949466	-1.94447e-06	0.000128743	-0.0063762	0.00370242	1	FINEMAP	chr6:138036203:A:G	0.0845031	NA
BBJ	Asthma	chr6:137500000-138500000	2803	6:138061811:AT:A	chr6	138061811	AT	A	0.00337492	-0.259999	0.151004	-1.7218	0.000304805	-0.0225784	2803	1	0.00131013	0.611151	-1.52138e-05	0.00100791	-0.0499133	0.0290222	1	FINEMAP	chr6:138061811:AT:A	0.0851054	NA
BBJ	Asthma	chr6:137500000-138500000	2823	rs6924845	chr6	138066957	G	C	0.00230391	0.302934	0.175924	1.72196	0.000303893	-0.0238789	2774	0.939793	0.00748483	1.37071	1.83411e-05	0.00121726	0.0603536	0.0351336	1	FINEMAP	chr6:138066957:G:C	0.0850769	NA
BBJ	Asthma	chr6:137500000-138500000	3560	rs111784190	chr6	138245429	G	C	0.0219512	0.108879	0.0632631	1.72105	0.000303726	-0.0241182	3558	0.999995	0.00118279	0.56669	5.99425e-06	0.000397945	0.0197357	0.0114897	1	FINEMAP	chr6:138245429:G:C	0.0852416	NA
BBJ	Asthma	chr6:137500000-138500000	2681	rs498361	chr6	138034294	T	C	0.292051	-0.033318	0.019366	-1.72044	0.00030238	-0.0260481	2719	0.998051	0.00285074	0.949466	-1.92264e-06	0.000127928	-0.00635836	0.00370216	1	FINEMAP	chr6:138034294:T:C	0.0853529	NA
BBJ	Asthma	chr6:137500000-138500000	3238	rs116957777	chr6	138158280	G	A	0.00734093	0.172652	0.100465	1.71853	0.00030218	-0.0263359	3271	0.994928	0.00279864	0.941432	1.02246e-05	0.000680754	0.033836	0.0197251	1	FINEMAP	chr6:138158280:G:A	0.0857002	NA
BBJ	Asthma	chr6:137500000-138500000	2261	6:137965960:TTTATCCATTGA:T	chr6	137965960	TTTATCCATTGA	T	0.00254268	0.281536	0.164225	1.71433	0.000301106	-0.0278826	2885	0.926149	0.00207692	0.81159	1.72337e-05	0.00114997	0.0572347	0.0334223	1	FINEMAP	chr6:137965960:TTTATCCATTGA:T	0.086468	NA
BBJ	Asthma	chr6:137500000-138500000	3622	rs117526986	chr6	138263548	G	A	0.0105993	0.147794	0.0862248	1.71405	0.000301091	-0.0279037	3622	1	0.000592338	0.266094	8.47355e-06	0.000565457	0.0281428	0.0164367	1	FINEMAP	chr6:138263548:G:A	0.0865187	NA
BBJ	Asthma	chr6:137500000-138500000	2938	rs143858783	chr6	138091717	G	A	0.00485287	0.22488	0.131177	1.71432	0.000301069	-0.0279351	2938	1	0.000576144	0.254049	1.2487e-05	0.000833286	0.0414754	0.0242206	1	FINEMAP	chr6:138091717:G:A	0.0864691	NA
BBJ	Asthma	chr6:137500000-138500000	4525	rs79959582	chr6	138432169	A	C	0.00217381	-0.343222	0.200371	-1.71293	0.000300065	-0.0293863	4525	1	0.000589769	0.264206	-1.85541e-05	0.0012405	-0.0618334	0.0361399	1	FINEMAP	chr6:138432169:A:C	0.086725	NA
BBJ	Asthma	chr6:137500000-138500000	1332	rs143091528	chr6	137815987	A	C	0.00334724	-0.262811	0.154459	-1.70149	0.000299707	-0.0299052	1471	0.948227	0.00273756	0.931822	-1.48973e-05	0.000997678	-0.0497062	0.0291744	1	FINEMAP	chr6:137815987:A:C	0.0888503	NA
BBJ	Asthma	chr6:137500000-138500000	2835	rs77568869	chr6	138069045	T	G	0.0507729	-0.0668295	0.0389956	-1.71377	0.00029949	-0.0302203	3133	0.933288	0.00439808	1.13844	-3.92439e-06	0.000262941	-0.0131036	0.0076942	1	FINEMAP	chr6:138069045:T:G	0.0865709	NA
BBJ	Asthma	chr6:137500000-138500000	3013	rs149576721	chr6	138114284	G	A	0.0032343	-0.256147	0.149691	-1.71117	0.000299181	-0.0306678	2803	0.991287	0.00131013	0.611151	-1.51591e-05	0.00101527	-0.0506686	0.0296443	1	FINEMAP	chr6:138114284:G:A	0.0870494	NA
BBJ	Asthma	chr6:137500000-138500000	4232	rs75622022	chr6	138381680	G	A	0.0959588	0.049076	0.0287139	1.70914	0.000299085	-0.0308072	4149	0.994426	0.0117063	1.5668	2.91827e-06	0.000195535	0.00975732	0.00571483	1	FINEMAP	chr6:138381680:G:A	0.0874255	NA
BBJ	Asthma	chr6:137500000-138500000	2716	rs599077	chr6	138042978	T	C	0.291631	-0.0331362	0.0193343	-1.71386	0.000298991	-0.0309442	2719	0.999156	0.00285074	0.949466	-1.89461e-06	0.000126899	-0.00633669	0.00370372	1	FINEMAP	chr6:138042978:T:C	0.0865552	NA
BBJ	Asthma	chr6:137500000-138500000	3234	rs75163761	chr6	138157489	C	T	0.0496749	-0.066802	0.0390203	-1.71198	0.000298858	-0.031137	3133	0.981153	0.00439808	1.13844	-3.94511e-06	0.000265259	-0.0132006	0.00782514	1	FINEMAP	chr6:138157489:C:T	0.0869002	NA
BBJ	Asthma	chr6:137500000-138500000	2070	rs191753232	chr6	137938065	G	T	0.000914844	-0.508539	0.298066	-1.70613	0.000298821	-0.0311916	2070	1	0.000298821	-0.0311916	-2.85544e-05	0.00191676	-0.0955571	0.0562718	1	FINEMAP	chr6:137938065:G:T	0.0879841	NA
BBJ	Asthma	chr6:137500000-138500000	4234	rs77941786	chr6	138381732	T	C	0.0959604	0.0490324	0.0287135	1.70764	0.000298324	-0.0319142	4149	0.994356	0.0117063	1.5668	2.90828e-06	0.000195157	0.00974872	0.00571479	1	FINEMAP	chr6:138381732:T:C	0.0877027	NA
BBJ	Asthma	chr6:137500000-138500000	3046	rs545228527	chr6	138122280	C	G	0.00234807	0.289682	0.169575	1.70828	0.000297989	-0.0324031	2885	0.965434	0.00207692	0.81159	1.76832e-05	0.00118719	0.0593418	0.0347764	1	FINEMAP	chr6:138122280:C:G	0.0875839	NA
BBJ	Asthma	chr6:137500000-138500000	4235	rs74694555	chr6	138381775	T	C	0.0959625	0.0489986	0.0287132	1.70648	0.000297736	-0.0327722	4149	0.994282	0.0117063	1.5668	2.90054e-06	0.000194864	0.009742	0.00571473	1	FINEMAP	chr6:138381775:T:C	0.0879181	NA
[truncated: 3,810 more rows]
