# Supplementary material for: Prioritizing disease and trait causal variants at the TNFAIP3 locus using functional and genomic features
Source: Nat Commun. 2020 Mar 6;11:1237. doi: 10.1038/s41467-020-15022-4 (PMC7060350; doi:10.1038/s41467-020-15022-4)
Supplement: Supplementary file 5 — Supplementary Data 3 [file 41467_2020_15022_MOESM5_ESM.xlsx]

## Sheet: Sheet1
NA = not tested or not applicable
			Haplotypes		HiChIP			TF ChIP + motif				Open chromatin							CRISPRa				CRISPRi					MPRA										Assay summaries										GWAS associations
SNPID	pos	inTAD	EAS_hap	EUR_hap	HiChIP_GM	HiChIP_NaiveT	HiChIP_Th17	TF_ChIP	TF_Motif	TF_Motif_ID	TF_MotifAndChIP	BJAB_ATAC	GM_DHS	Jurkat_ATAC	THP1_ATAC	U937_ATAC	All_DHS	Blood_DHS	BJAB_CRISPRa	Jurkat_CRISPRa	THP1_CRISPRa	U937_CRISPRa	BJAB_CRISPRi	GM_CRISPRi	Jurkat_CRISPRi	THP1_CRISPRi	U937_CRISPRi	MPRA_lentiviral_BJAB_stim	MPRA_lentiviral_BJAB_unstim	MPRA_lentiviral_Jurkat_stim	MPRA_lentiviral_Jurkat_unstim	MPRA_lentiviral_U937_stim	MPRA_lentiviral_U937_unstim	MPRA_transfection_GM12878_stim	MPRA_transfection_GM12878_unstim	MPRA_transfection_Jurkat_stim	MPRA_transfection_Jurkat_unstim	any_CRISPRa	any_CRISPRi	any_lentiMPRA	any_epiMPRA	any_CRISPR	any_HiChIP	hasChIPMotif	Blood_DHSATAC	any_MPRA	any_ATAC	GWAS_tagSNP	GWAS_disease
rs1002658	137981584	TRUE	NA	rs77027760	0	10.06	0	BRD4,MED1,HDAC1,IRF4,HDAC2,SPI1,CDK8,EP300	ZNF187,IRF1,MAFF,MAFK,HNF4A,SPDEF,SPIC,ZNF232,NFE2,XBP1	M0395_1.02,M1882_1.02,M2295_1.02,M4626_1.02,M4699_1.02,M5862_1.02,M5865_1.02,M5967_1.02,M6367_1.02,M6536_1.02		FALSE	FALSE	FALSE	FALSE	FALSE	TRUE	TRUE	FALSE	FALSE	FALSE	FALSE	NA	NA	NA	NA	NA	FALSE	FALSE	FALSE	FALSE	FALSE	FALSE	TRUE	TRUE	FALSE	FALSE	FALSE	NA	FALSE	TRUE	FALSE	FALSE	FALSE	TRUE	TRUE	FALSE	rs77027760,rs77027760	Celiac
rs10080841	137924218	TRUE	NA	NA	0	0	0	ATF4	ID2,ID1,SOHLH2,C13orf38-SOHLH2,TCFL5,ARNTL2,ZNF711,KLF9,NFYA,HINFP,ZBTB33,ARNT,CUX1,MAX,MSX1,SRF,USF1,BRCA1,PBX3,PBX4,BHLHE40,ARNTL,BHLHE41,HOXA13,HOXB13,HOXC13,HOXD13,MLX,RARG,SOX10,SOX8,SOX9,TFE3,TFEB,NFYB	M0189_1.02,M0198_1.02,M0212_1.02,M0220_1.02,M0403_1.02,M0415_1.02,M1890_1.02,M1951_1.02,M2323_1.02,M2957_1.02,M3022_1.02,M3539_1.02,M3576_1.02,M3956_1.02,M3960_1.02,M4080_1.02,M4454_1.02,M4473_1.02,M4512_1.02,M4553_1.02,M4633_1.02,M5290_1.02,M5305_1.02,M5306_1.02,M5309_1.02,M5515_1.02,M5534_1.02,M5536_1.02,M5539_1.02,M5553_1.02,M5561_1.02,M5632_1.02,M5767_1.02,M5770_1.02,M5812_1.02,M5845_1.02,M58…		FALSE	FALSE	FALSE	FALSE	FALSE	TRUE	TRUE	FALSE	FALSE	FALSE	FALSE	NA	NA	NA	NA	NA	FALSE	FALSE	FALSE	FALSE	FALSE	FALSE	FALSE	FALSE	FALSE	FALSE	FALSE	NA	FALSE	FALSE	FALSE	FALSE	FALSE	TRUE	FALSE	FALSE
rs10085317	138308358	TRUE	NA	NA	0	0	0		FOXD4L6,FOXD4,FOXJ1,FOXN3,FOXD4L2,FOXL2,FOXD4L3,FOXD4L1,FOXD4L4,FOXD4L5,TP53,FOXA1,TP63,SRY,FOXA2,ESRRG,FOXG1,TCF7L1,TP73,FOXA3,FOXP3,NRF1,PROP1	M0728_1.02,M1879_1.02,M1929_1.02,M1965_1.02,M2321_1.02,M2339_1.02,M3296_1.02,M3961_1.02,M4105_1.02,M4439_1.02,M4566_1.02,M4567_1.02,M4664_1.02,M4689_1.02,M5199_1.02,M5412_1.02,M5449_1.02,M5903_1.02,M6011_1.02,M6114_1.02,M6116_1.02,M6232_1.02,M6233_1.02,M6234_1.02,M6249_1.02,M6398_1.02,M6438_1.02		FALSE	FALSE	FALSE	FALSE	FALSE	FALSE	FALSE	NA	NA	NA	NA	NA	NA	NA	NA	NA	FALSE	FALSE	FALSE	FALSE	FALSE	FALSE	FALSE	FALSE	FALSE	FALSE	NA	NA	FALSE	FALSE	NA	FALSE	FALSE	FALSE	FALSE	FALSE
rs10214726	138435950	FALSE	NA	NA	0	0	0		TFCP2L1,FOXD4L3,FOXD4L4,FOXD4L6,FOXD1,FOXL2,FOXE3,FOXJ1,FOXD4L2,FOXD4,FOXD4L5,FOXD4L1,TP53,FOXO1,FOXO3,FOXO4,FOXO6,GRHL1,SCRT1,SNAI2,SOX4,TBX21,TFCP2,NR3C1,TP63,PGR,SOX17	M0820_1.02,M1863_1.02,M3699_1.02,M5463_1.02,M5465_1.02,M5468_1.02,M5471_1.02,M5497_1.02,M5498_1.02,M5499_1.02,M5804_1.02,M5809_1.02,M5834_1.02,M5891_1.02,M5894_1.02,M5928_1.02,M6261_1.02,M6404_1.02,M6437_1.02,M6473_1.02		FALSE	FALSE	FALSE	FALSE	FALSE	FALSE	FALSE	FALSE	FALSE	FALSE	FALSE	NA	NA	NA	NA	NA	FALSE	FALSE	FALSE	FALSE	FALSE	FALSE	FALSE	FALSE	FALSE	FALSE	FALSE	NA	FALSE	FALSE	FALSE	FALSE	FALSE	FALSE	FALSE	FALSE
rs1022505	138407434	FALSE	NA	NA	0	0	0		ARID3B,ZNF35,HOXA4,LHX5,LHX1,DBX1,NKX6-2,HOXB4,HOXA6,HOXC5,NKX6-3,HMG20B,SOX30,SOX6,SOX11,FOXD4L1,FOXD4,FOXJ1,FOXL2,FOXD4L4,FOXD4L2,FOXE1,FOXD4L3,FOXD4L5,FOXD4L6,ALX1,FOXD3,POU2F1,PBX1,PBX4,CDX1,DLX5,HOXC10,LHX2,LMX1B,MEOX2,MNX1,ONECUT3,POU3F3,SPDEF,FOXJ3,FOXN3,FOXN2,HOXC6,HOXD10,SOX13,ZNF333	M0104_1.02,M0436_1.02,M0905_1.02,M0931_1.02,M0983_1.02,M0999_1.02,M1012_1.02,M1027_1.02,M1070_1.02,M1163_1.02,M1582_1.02,M1589_1.02,M1591_1.02,M1595_1.02,M1601_1.02,M1873_1.02,M3016_1.02,M3250_1.02,M3677_1.02,M3732_1.02,M4737_1.02,M5008_1.02,M5312_1.02,M5343_1.02,M5545_1.02,M5598_1.02,M5605_1.02,M5625_1.02,M5626_1.02,M5635_1.02,M5697_1.02,M5737_1.02,M5859_1.02,M6243_1.02,M6299_1.02,M6301_1.02,M64…		FALSE	FALSE	FALSE	FALSE	FALSE	FALSE	FALSE	FALSE	FALSE	FALSE	FALSE	NA	NA	NA	NA	NA	FALSE	FALSE	FALSE	FALSE	FALSE	NA	FALSE	FALSE	FALSE	FALSE	FALSE	NA	FALSE	FALSE	FALSE	FALSE	FALSE	FALSE	FALSE	FALSE
rs10440882	138393028	FALSE	NA	NA	0	0	0		MYPOP,CIC,SOX6,SOX11,MAFK,REST,BCL6B,NRL,DDIT3,MAFA,MAF	M1359_1.02,M1581_1.02,M1591_1.02,M1601_1.02,M2296_1.02,M4469_1.02,M5303_1.02,M5609_1.02,M5611_1.02,M5689_1.02,M6187_1.02,M6330_1.02,M6332_1.02		FALSE	FALSE	FALSE	FALSE	FALSE	FALSE	FALSE	FALSE	FALSE	FALSE	FALSE	NA	NA	NA	NA	NA	FALSE	FALSE	FALSE	FALSE	FALSE	FALSE	FALSE	FALSE	FALSE	FALSE	FALSE	NA	FALSE	FALSE	FALSE	FALSE	FALSE	FALSE	FALSE	FALSE
rs10447420	137989828	TRUE	NA	NA	0	5.03	4.21		ZNF274,RFX2,RFX3,RFX4	M4555_1.02,M5774_1.02,M5776_1.02,M5778_1.02		FALSE	FALSE	FALSE	FALSE	FALSE	FALSE	FALSE	FALSE	FALSE	FALSE	FALSE	NA	NA	NA	NA	NA	FALSE	FALSE	FALSE	FALSE	FALSE	FALSE	FALSE	FALSE	FALSE	FALSE	FALSE	NA	FALSE	FALSE	FALSE	FALSE	FALSE	FALSE	FALSE	FALSE
rs10447442	137987387	TRUE	NA	NA	4.76	0	4.21		ZNF711,PAX5,EGR4,ZBTB6,SP2,EGR1,E2F2,MBD2,NR0B1,PLAG1,PLAGL1	M0403_1.02,M1848_1.02,M3630_1.02,M4151_1.02,M4492_1.02,M4632_1.02,M5365_1.02,M5366_1.02,M6191_1.02,M6337_1.02,M6381_1.02,M6408_1.02,M6421_1.02,M6422_1.02,M6542_1.02		FALSE	FALSE	FALSE	FALSE	FALSE	TRUE	TRUE	FALSE	FALSE	FALSE	FALSE	NA	NA	NA	NA	NA	FALSE	FALSE	FALSE	FALSE	FALSE	FALSE	FALSE	FALSE	FALSE	FALSE	FALSE	NA	FALSE	FALSE	FALSE	FALSE	FALSE	TRUE	FALSE	FALSE
rs10452650	138390198	FALSE	NA	NA	0	0	0		NHLH1,LYL1,NR1I2,NR1I3	M3375_1.02,M3376_1.02,M6385_1.02,M6387_1.02		FALSE	FALSE	FALSE	FALSE	FALSE	FALSE	FALSE	FALSE	FALSE	FALSE	FALSE	NA	NA	NA	NA	NA	FALSE	FALSE	FALSE	FALSE	FALSE	FALSE	FALSE	FALSE	FALSE	FALSE	FALSE	NA	FALSE	FALSE	FALSE	FALSE	FALSE	FALSE	FALSE	FALSE
rs10457665	138320263	TRUE	NA	NA	4.76	5.03	0		ZNF711,NHLH1,LYL1,NFYA,USF1,NFYB,USF2,SREBF1,SREBF2,ZEB1,ARNT,TP53,PAX5,ATF3,PBX3,PBX4,BHLHE40,BACH1,ARNTL,BHLHE41,EN2,MLXIPL,RARG,TFAP4,TFEC,THRB,CEBPZ,E2F2,FOS,FOXD4L4,FOXD4L3,FOXD4,FOXI1,FOXL2,FOXD4L5,FOXD4L6,FOXD4L2,FOXD4L1,FOXJ1,MITF,NFYC,NR1H4,RXRB,TFE3,TFEB,THRA,VSX2,CSDA,YBX1,YBX2,ZBTB7B	M0403_1.02,M1880_1.02,M1890_1.02,M1917_1.02,M2301_1.02,M2322_1.02,M2387_1.02,M2388_1.02,M2952_1.02,M2953_1.02,M2957_1.02,M3114_1.02,M3628_1.02,M3699_1.02,M3721_1.02,M3944_1.02,M4429_1.02,M4451_1.02,M4473_1.02,M4480_1.02,M4481_1.02,M4483_1.02,M4500_1.02,M4514_1.02,M4515_1.02,M4550_1.02,M4553_1.02,M4578_1.02,M4579_1.02,M4637_1.02,M4680_1.02,M4683_1.02,M4705_1.02,M5290_1.02,M5305_1.02,M5306_1.02,M53…		FALSE	FALSE	FALSE	FALSE	FALSE	FALSE	FALSE	FALSE	FALSE	FALSE	FALSE	NA	NA	NA	NA	NA	FALSE	FALSE	FALSE	FALSE	FALSE	FALSE	FALSE	FALSE	FALSE	FALSE	FALSE	NA	FALSE	FALSE	FALSE	FALSE	FALSE	FALSE	FALSE	FALSE
rs10457667	138444360	FALSE	NA	NA	0	0	0	CTCF	HINFP,PLAG1,RFX2,NR3C1,RFX5,VDR,YY2,ZFP42,MLXIPL,RFX3	M1951_1.02,M1972_1.02,M2392_1.02,M3356_1.02,M4575_1.02,M5779_1.02,M5780_1.02,M5781_1.02,M5946_1.02,M5957_1.02,M6276_1.02,M6346_1.02,M6453_1.02,M6533_1.02		FALSE	FALSE	FALSE	FALSE	FALSE	FALSE	FALSE	FALSE	FALSE	FALSE	FALSE	NA	NA	NA	NA	NA	FALSE	FALSE	FALSE	FALSE	FALSE	FALSE	FALSE	FALSE	FALSE	FALSE	FALSE	NA	FALSE	FALSE	FALSE	FALSE	FALSE	FALSE	FALSE	FALSE
rs10484592	137865631	TRUE	NA	rs12661016	0	0	0		MYPOP,NFATC3,NFATC2,RELA,NFKB1,PPARG,STAT1,ZNF274,E2F7,E2F8,NFAT5,SOX21,GATA5,HMGA2,NFATC1,ONECUT2,AL845464.3,PBX2,CR933878.8,PBX4,BX284686.1,CR812478.2,BX927239.6,AL662830.5,SOX17,UBP1,TFCP2L1	M1359_1.02,M1517_1.02,M1518_1.02,M1930_1.02,M3623_1.02,M3624_1.02,M3784_1.02,M3966_1.02,M4551_1.02,M4653_1.02,M5362_1.02,M5363_1.02,M5655_1.02,M5826_1.02,M6257_1.02,M6280_1.02,M6361_1.02,M6366_1.02,M6399_1.02,M6413_1.02,M6473_1.02,M6529_1.02		FALSE	FALSE	FALSE	FALSE	FALSE	FALSE	FALSE	FALSE	FALSE	FALSE	FALSE	NA	NA	NA	NA	NA	FALSE	FALSE	FALSE	FALSE	FALSE	FALSE	FALSE	FALSE	FALSE	FALSE	FALSE	NA	FALSE	FALSE	FALSE	FALSE	FALSE	FALSE	FALSE	FALSE	rs12661016	Other
rs10484593	137864877	TRUE	NA	rs12661016	0	0	0		HOXA4,MAFF,IRF7,NFE2L3,NFE2L1,BARHL2,MAFK,POU2F1,POU2F3,POU3F2,POU3F3,AL662833.4,CR759815.4,CR388229.2,AL773544.1,CR847794.3,POU3F4,BX088580.2,POU4F1,POU4F2,POU4F3,POU5F1B,ARID3A,HOXD4,MAFB,MAFG,NR2E3	M1952_1.02,M2295_1.02,M3480_1.02,M4030_1.02,M4908_1.02,M5281_1.02,M5294_1.02,M5297_1.02,M5611_1.02,M5726_1.02,M5730_1.02,M5733_1.02,M5737_1.02,M5739_1.02,M5740_1.02,M5741_1.02,M5743_1.02,M5745_1.02,M6148_1.02,M6303_1.02,M6331_1.02,M6333_1.02,M6359_1.02,M6391_1.02		FALSE	FALSE	FALSE	FALSE	FALSE	FALSE	FALSE	FALSE	FALSE	FALSE	FALSE	NA	NA	NA	NA	NA	FALSE	FALSE	FALSE	FALSE	FALSE	FALSE	FALSE	FALSE	FALSE	FALSE	FALSE	NA	FALSE	FALSE	FALSE	FALSE	FALSE	FALSE	FALSE	FALSE	rs12661016	Other
rs10499194	138002637	TRUE	NA	rs10499194;rs13192841	4.76	5.03	4.21		FOXD4L3,FOXD4,FOXD4L2,FOXD4L5,FOXD4L1,FOXD4L4,FOXD4L6,FOXL2,FOXJ1,MYBL2,ZBTB47,ZNF652,FOXP3	M4964_1.02,M5648_1.02,M5650_1.02,M6111_1.02,M6249_1.02		FALSE	FALSE	FALSE	FALSE	FALSE	TRUE	FALSE	FALSE	FALSE	FALSE	FALSE	NA	NA	NA	NA	NA	TRUE	TRUE	FALSE	TRUE	TRUE	TRUE	FALSE	FALSE	FALSE	FALSE	FALSE	NA	TRUE	FALSE	FALSE	FALSE	FALSE	FALSE	TRUE	FALSE	rs10499194,rs10499194,rs13192841	MS,Other,RA
rs10499195	138018675	TRUE	NA	NA	0	5.03	8.43	STAG1,CTCF,NR3C1,RAD21,SMC1A,PAX5,IKZF1,KLF1	CTCF,POU2F1,EP300,STAT1,FOS,JUND,CTCFL,ELK1,JDP2,MGA,PROX1,TBX2,ATF3,BATF,FOSL2,JUN,SOX10	M1957_1.02,M3681_1.02,M3695_1.02,M3966_1.02,M4427_1.02,M4430_1.02,M4431_1.02,M4432_1.02,M4433_1.02,M4434_1.02,M4435_1.02,M4436_1.02,M4437_1.02,M4441_1.02,M4442_1.02,M4443_1.02,M4445_1.02,M4446_1.02,M4447_1.02,M4448_1.02,M4449_1.02,M4450_1.02,M4455_1.02,M4456_1.02,M4458_1.02,M4502_1.02,M4503_1.02,M4517_1.02,M4518_1.02,M4519_1.02,M4520_1.02,M4521_1.02,M4523_1.02,M4530_1.02,M4533_1.02,M4534_1.02,M45…	CTCF	TRUE	FALSE	FALSE	FALSE	FALSE	TRUE	TRUE	FALSE	FALSE	FALSE	FALSE	FALSE	FALSE	FALSE	FALSE	FALSE	FALSE	FALSE	FALSE	FALSE	FALSE	FALSE	FALSE	FALSE	FALSE	FALSE	FALSE	FALSE	FALSE	FALSE	FALSE	FALSE	TRUE	TRUE	FALSE	TRUE
rs10499196	138019666	TRUE	NA	NA	4.76	5.03	8.43	KDM1A,SPI1	HNF4A,BRCA1,CR847794.3,BX088580.2,AL662833.4,AL773544.1,CR759815.4,CR388229.2,HNF4G,POU2F2,POU2F1,TBP,NFATC1,NFIA,NFIX,POU2F3,POU3F4,POU5F1B,RFX2,RFX3,HINFP,POU5F1	M1936_1.02,M1953_1.02,M1959_1.02,M2286_1.02,M2306_1.02,M3675_1.02,M4470_1.02,M4474_1.02,M4486_1.02,M4488_1.02,M4698_1.02,M4708_1.02,M5658_1.02,M5661_1.02,M5666_1.02,M5727_1.02,M5729_1.02,M5738_1.02,M5744_1.02,M5774_1.02,M5776_1.02,M6128_1.02,M6276_1.02,M6283_1.02,M6423_1.02,M6424_1.02,M6428_1.02,M6452_1.02		FALSE	FALSE	FALSE	FALSE	TRUE	FALSE	FALSE	FALSE	FALSE	FALSE	FALSE	FALSE	FALSE	FALSE	FALSE	FALSE	FALSE	FALSE	FALSE	FALSE	FALSE	FALSE	FALSE	FALSE	FALSE	FALSE	FALSE	FALSE	FALSE	FALSE	FALSE	FALSE	FALSE	TRUE	FALSE	TRUE
rs10499197	138132516	TRUE	NA	rs10499197;rs2230926;rs5029924;rs5029937;rs5029939;rs5029949;rs6932056;rs7749323;rs7752903;rs9494883;rs9494894;rs9494895;rs3757173	23.78	50.29	67.44	CEBPB,BRD4,MED1,ARID3A	HOXA4,SRF,YY1,ZFP42,E2F2,FOXD4L6,FOXJ1,FOXD4L3,FOXD4L4,FOXI1,FOXD4L1,FOXL2,FOXD4L2,FOXD4,FOXD4L5,GMEB2,RORA,RORB,ETV7	M2558_1.02,M3952_1.02,M3956_1.02,M3960_1.02,M4109_1.02,M4477_1.02,M4633_1.02,M5355_1.02,M5452_1.02,M5495_1.02,M5787_1.02,M5868_1.02,M6224_1.02,M6489_1.02		FALSE	FALSE	TRUE	FALSE	TRUE	TRUE	TRUE	FALSE	FALSE	FALSE	FALSE	TRUE	FALSE	FALSE	FALSE	TRUE	FALSE	FALSE	FALSE	FALSE	FALSE	FALSE	TRUE	FALSE	FALSE	FALSE	FALSE	TRUE	FALSE	TRUE	TRUE	TRUE	FALSE	TRUE	TRUE	TRUE	rs10499197,rs10499197,rs10499197,rs2230926,rs2230926,rs2230926,rs2230926,rs5029924,rs5029937,rs5029937,rs5029937,rs5029937,rs5029937,rs5029939,rs5029939,rs5029939,rs5029939,rs5029949,rs6932056,rs6932056,rs6932056,rs7749323,rs7749323,rs7749323,rs7749323,rs7752903,rs7752903,rs7752903,rs7752903,rs7752903,rs9494883,rs9494894,rs9494895	Allergy,ISD,Other,RA,SLE
rs10499198	138266431	TRUE	NA	NA	4.76	5.03	4.21	STAG1,CTCF,SMC1A,BRD4	TERF2,CUX1,GATA1,ZFP42,YY1,CUX2,GSC2,MYBL1,PAX2,PAX5,GATA5,PROP1	M1358_1.02,M3020_1.02,M3022_1.02,M3313_1.02,M4110_1.02,M5336_1.02,M5501_1.02,M5646_1.02,M5703_1.02,M5707_1.02,M6257_1.02,M6438_1.02		FALSE	FALSE	FALSE	FALSE	FALSE	TRUE	TRUE	FALSE	FALSE	FALSE	FALSE	FALSE	FALSE	FALSE	FALSE	FALSE	FALSE	FALSE	FALSE	FALSE	FALSE	FALSE	FALSE	FALSE	FALSE	FALSE	FALSE	FALSE	FALSE	FALSE	FALSE	FALSE	FALSE	TRUE	FALSE	FALSE
rs10545648	138402692	FALSE	NA	NA	0	0	0		FOXP1,MECOM,BPTF,PBX4,IRF4	M2283_1.02,M3228_1.02,M3234_1.02,M4959_1.02,M6310_1.02		FALSE	FALSE	FALSE	FALSE	FALSE	FALSE	FALSE	FALSE	FALSE	FALSE	FALSE	NA	NA	NA	NA	NA	NA	NA	NA	NA	NA	NA	NA	NA	NA	NA	FALSE	NA	NA	NA	FALSE	FALSE	FALSE	FALSE	NA	FALSE
rs10607561	137999852	TRUE	NA	rs7769192	9.51	0	4.21	NFIC,RELA,IKZF1,STAG1,EP300,BATF,FOXM1,RUNX3,STAT5A,BCL3,IRF4,CREB1,TP53,BRD4	ZFP3,EGR2,RREB1,EGR4,ZSCAN4,EGR3	M0426_1.02,M3176_1.02,M3843_1.02,M5371_1.02,M5981_1.02,M6200_1.02		FALSE	FALSE	FALSE	FALSE	FALSE	FALSE	FALSE	FALSE	FALSE	FALSE	FALSE	NA	NA	NA	NA	NA	FALSE	FALSE	FALSE	FALSE	FALSE	FALSE	FALSE	FALSE	FALSE	FALSE	FALSE	NA	FALSE	FALSE	FALSE	FALSE	FALSE	FALSE	FALSE	FALSE	rs7769192	MS
rs10636920	137897541	TRUE	NA	NA	0	0	0		ZNF32,FOXD4,FOXD4L2,FOXL2,FOXJ1,FOXD4L1,FOXD4L5,FOXD4L4,FOXD4L6,FOXD4L3,FOXS1,FOXB2,POU2F1,FOXB1,FOXC2,FOXF2	M0437_1.02,M0732_1.02,M0734_1.02,M0737_1.02,M3678_1.02,M5436_1.02,M5437_1.02,M5442_1.02,M6239_1.02		FALSE	FALSE	FALSE	FALSE	FALSE	FALSE	FALSE	FALSE	FALSE	FALSE	FALSE	NA	NA	NA	NA	NA	NA	NA	NA	NA	NA	NA	NA	NA	NA	NA	FALSE	NA	NA	NA	FALSE	FALSE	FALSE	FALSE	NA	FALSE
rs10636921	137897560	TRUE	NA	NA	0	0	0		MEF2A,FOXD4L5,FOXD4L4,FOXJ1,FOXD4,FOXD4L6,FOXD4L3,FOXL2,FOXB1,FOXD4L2,FOXD4L1,ZNF232,FOXF2	M3551_1.02,M3552_1.02,M5437_1.02,M5967_1.02,M6239_1.02		FALSE	FALSE	FALSE	FALSE	FALSE	FALSE	FALSE	FALSE	FALSE	FALSE	FALSE	NA	NA	NA	NA	NA	NA	NA	NA	NA	NA	NA	NA	NA	NA	NA	FALSE	NA	NA	NA	FALSE	FALSE	FALSE	FALSE	NA	FALSE
rs10651274	138424235	FALSE	NA	NA	0	0	8.43	MethylCap,TET2	CR388229.2,CR847794.3,AL773544.1,BX088580.2,AL662833.4,CR759815.4	M6121_1.02		FALSE	FALSE	FALSE	FALSE	FALSE	FALSE	FALSE	FALSE	FALSE	FALSE	FALSE	NA	NA	NA	NA	NA	FALSE	FALSE	FALSE	FALSE	FALSE	FALSE	FALSE	FALSE	FALSE	FALSE	FALSE	NA	FALSE	FALSE	FALSE	FALSE	FALSE	FALSE	FALSE	FALSE
rs10681805	138229665	TRUE	NA	NA	9.51	0	0	KDM3A				FALSE	FALSE	FALSE	FALSE	FALSE	FALSE	FALSE	FALSE	FALSE	FALSE	FALSE	NA	NA	NA	NA	NA	NA	NA	NA	NA	NA	NA	NA	NA	NA	NA	FALSE	NA	NA	NA	FALSE	FALSE	FALSE	FALSE	NA	FALSE	NA
rs10709357	138183407	TRUE	NA	NA	42.8	75.43	71.65		PBX4,FOXN2,FOXN3,FOXD4L4,FOXL2,FOXD4L1,FOXD4L6,FOXD4,FOXJ1,FOXD4L3,FOXD4L5,FOXJ2,FOXD4L2,FOXJ3,IRF3	M4959_1.02,M5453_1.02,M5456_1.02,M5457_1.02,M6017_1.02,M6309_1.02		FALSE	FALSE	FALSE	FALSE	FALSE	FALSE	FALSE	FALSE	FALSE	FALSE	FALSE	NA	NA	NA	NA	NA	FALSE	FALSE	FALSE	FALSE	FALSE	FALSE	FALSE	FALSE	FALSE	FALSE	FALSE	NA	FALSE	FALSE	FALSE	TRUE	FALSE	FALSE	FALSE	FALSE
rs10715387	138300097	TRUE	NA	NA	0	0	0	PAX5				FALSE	FALSE	FALSE	FALSE	FALSE	TRUE	FALSE	NA	NA	NA	NA	NA	NA	NA	NA	NA	NA	NA	NA	NA	NA	NA	NA	NA	NA	NA	NA	NA	NA	NA	NA	FALSE	FALSE	FALSE	NA	FALSE
rs1076662	138357017	FALSE	NA	NA	0	0	0		ENSG00000250542,KLF9,OVOL2,FOXD4L1,FOXD4,FOXJ1,FOXL2,FOXD4L4,FOXD4L2,FOXE1,FOXD4L3,FOXD4L5,FOXD4L6,FOXD3,XBP1,MEF2A,SOX10,SOX15,SOX2,SOX21,SOX7,SOX9,SRY,TEAD3,HOXA9,MEIS1	M0307_1.02,M0415_1.02,M0448_1.02,M1873_1.02,M3250_1.02,M3447_1.02,M3846_1.02,M5810_1.02,M5818_1.02,M5824_1.02,M5825_1.02,M5831_1.02,M5835_1.02,M5850_1.02,M5869_1.02,M5870_1.02,M5906_1.02,M6294_1.02,M6343_1.02		FALSE	FALSE	FALSE	FALSE	FALSE	FALSE	FALSE	FALSE	FALSE	FALSE	FALSE	NA	NA	NA	NA	NA	FALSE	FALSE	FALSE	FALSE	FALSE	FALSE	FALSE	FALSE	FALSE	FALSE	FALSE	NA	FALSE	FALSE	FALSE	FALSE	FALSE	FALSE	FALSE	FALSE
rs10782265	137988295	TRUE	NA	rs7769192	4.76	0	16.86		NFE2L3,NFE2L1,IRF4,SMARCC2,HNF4A,HES1,NR1H2,NR1H3	M4030_1.02,M4463_1.02,M4527_1.02,M4699_1.02,M6271_1.02,M6383_1.02		FALSE	FALSE	FALSE	FALSE	FALSE	FALSE	FALSE	FALSE	FALSE	FALSE	FALSE	NA	NA	NA	NA	NA	FALSE	FALSE	FALSE	FALSE	FALSE	FALSE	FALSE	FALSE	FALSE	FALSE	FALSE	NA	FALSE	FALSE	FALSE	FALSE	FALSE	FALSE	FALSE	FALSE	rs7769192	MS
rs10782266	137988709	TRUE	NA	NA	0	5.03	4.21		NKX2-6,NKX3-1,NR3C1,HSF1,HSF2,NKX2-2,RFX5,SP2,FOXL2,FOXD4,FOXD4L5,FOXJ1,FOXD4L2,FOXD4L3,FOXD4L6,FOXD4L1,FOXD4L4,FOXB1,ISL2,MSX1,MSX2,SPDEF,ZNF232,RFX2	M1029_1.02,M1944_1.02,M3356_1.02,M3439_1.02,M3444_1.02,M3631_1.02,M3638_1.02,M4428_1.02,M4510_1.02,M4632_1.02,M5436_1.02,M5583_1.02,M5637_1.02,M5640_1.02,M5859_1.02,M5862_1.02,M5967_1.02,M6375_1.02,M6378_1.02,M6452_1.02		FALSE	FALSE	FALSE	FALSE	FALSE	FALSE	FALSE	FALSE	FALSE	FALSE	FALSE	NA	NA	NA	NA	NA	TRUE	TRUE	TRUE	TRUE	TRUE	FALSE	TRUE	TRUE	FALSE	FALSE	FALSE	NA	TRUE	TRUE	FALSE	FALSE	FALSE	FALSE	TRUE	FALSE
rs10782267	138102476	TRUE	NA	NA	0	5.03	4.21		ZBTB1,SP140,MEF2A,MZF1,E2F1,E2F2,E2F3,E2F4,ERG,RFX4,ZNF238	M0413_1.02,M1556_1.02,M3551_1.02,M3553_1.02,M3595_1.02,M5350_1.02,M5351_1.02,M5352_1.02,M5353_1.02,M5354_1.02,M5355_1.02,M5357_1.02,M5359_1.02,M5360_1.02,M5361_1.02,M5402_1.02,M5778_1.02,M6554_1.02		FALSE	FALSE	FALSE	FALSE	FALSE	FALSE	FALSE	FALSE	FALSE	FALSE	FALSE	NA	NA	NA	NA	NA	FALSE	FALSE	FALSE	FALSE	FALSE	FALSE	FALSE	FALSE	FALSE	FALSE	FALSE	NA	FALSE	FALSE	FALSE	FALSE	FALSE	FALSE	FALSE	FALSE
rs1082425	138210537	TRUE	rs582757;rs643177	rs610604	0	0	0		ARID5A,KLF9,OVOL2,SOX30,SOX6,HOXA4,HOXA3,ARID5B,PAX2,SOX5,BATF,FOXL2,FOXD4,FOXD4L5,FOXJ1,FOXD4L2,FOXD4L3,FOXD4L6,FOXD4L1,FOXD4L4,FOXB1,FOXC1,FOXC2,FOXD2,FOXD3,HOMEZ,MYBL1,MYBL2,TBX1,AIRE	M0108_1.02,M0415_1.02,M0448_1.02,M1589_1.02,M1603_1.02,M1914_1.02,M3433_1.02,M3574_1.02,M3710_1.02,M3913_1.02,M4452_1.02,M5436_1.02,M5440_1.02,M5442_1.02,M5445_1.02,M5447_1.02,M5530_1.02,M5646_1.02,M5648_1.02,M5879_1.02,M6140_1.02,M6149_1.02,M6477_1.02		FALSE	FALSE	FALSE	FALSE	FALSE	FALSE	FALSE	FALSE	FALSE	FALSE	FALSE	NA	NA	NA	NA	NA	FALSE	FALSE	FALSE	FALSE	FALSE	FALSE	FALSE	FALSE	FALSE	FALSE	FALSE	NA	FALSE	FALSE	FALSE	FALSE	FALSE	FALSE	FALSE	FALSE	rs643177,rs643177,rs610604,rs610604,rs610604,rs610604,rs610604,rs610604,rs610604	Psoriasis
rs1082427	138208128	TRUE	NA	NA	0	0	4.21		CUX1,PAX5,CR759815.4,AL773544.1,CR847794.3,POU5F1,CR388229.2,BX088580.2,AL662833.4,GATA5,ONECUT2,POU1F1	M3020_1.02,M3021_1.02,M3720_1.02,M4509_1.02,M6184_1.02,M6257_1.02,M6399_1.02,M6417_1.02		FALSE	FALSE	FALSE	FALSE	FALSE	FALSE	FALSE	NA	NA	NA	NA	NA	NA	NA	NA	NA	FALSE	FALSE	FALSE	FALSE	FALSE	FALSE	FALSE	FALSE	FALSE	FALSE	NA	NA	FALSE	FALSE	NA	FALSE	FALSE	FALSE	FALSE	FALSE
rs1082428	138207729	TRUE	rs582757;rs643177	rs610604	0	0	4.21		RFX2,TLX2,SRF,CTCF,LHX6,MYBL1,MYBL2,TFCP2	M2392_1.02,M3602_1.02,M3952_1.02,M4433_1.02,M4434_1.02,M4441_1.02,M4455_1.02,M4456_1.02,M4502_1.02,M4518_1.02,M4519_1.02,M4520_1.02,M4521_1.02,M4533_1.02,M4534_1.02,M4561_1.02,M4580_1.02,M4582_1.02,M4584_1.02,M4587_1.02,M4593_1.02,M4611_1.02,M4613_1.02,M4644_1.02,M4647_1.02,M4648_1.02,M4649_1.02,M4654_1.02,M4658_1.02,M4661_1.02,M5331_1.02,M5601_1.02,M5643_1.02,M5646_1.02,M5649_1.02,M5929_1.02		FALSE	FALSE	FALSE	FALSE	FALSE	FALSE	FALSE	FALSE	FALSE	FALSE	FALSE	NA	NA	NA	NA	NA	FALSE	FALSE	FALSE	FALSE	FALSE	FALSE	FALSE	FALSE	FALSE	FALSE	FALSE	NA	FALSE	FALSE	FALSE	FALSE	FALSE	FALSE	FALSE	FALSE	rs643177,rs643177,rs610604,rs610604,rs610604,rs610604,rs610604,rs610604,rs610604	Psoriasis
rs10872479	138266248	TRUE	NA	NA	4.76	5.03	4.21	SMC1A,STAG1,CTCF,BRD4,SMC3,MYC,RUNX3,RAD21,ILF3,MED1,CBX3,CTCFL,MYB,JUND,SPI1,SMAD1,TEAD4,BHLHE40,ZNF143,STAT1,RELA,MAX,BCLAF1,MAZ,SKI,RCOR1,STAT3,KLF1,YY1,NFE2,CUX1,GATA1,ARID3A,RXRA	OSR2,OSR1,ZEB1,CTCF,ATOH1,NEUROD4,NEUROD6,MYF5,KLF12,KLF2,TFAP4,TCF3,LMO2,MYOD1,TCF12,MAX,CTCFL,MXI1,FIGLA,MESP2,MESP1,SCRT2,SNAI2,TCF4,MYF6,MYOG,NEUROD1,SNAI1,TWIST1	M0396_1.02,M0431_1.02,M1926_1.02,M1957_1.02,M2264_1.02,M2299_1.02,M2300_1.02,M2942_1.02,M2943_1.02,M3154_1.02,M3516_1.02,M3589_1.02,M3591_1.02,M4427_1.02,M4430_1.02,M4431_1.02,M4432_1.02,M4433_1.02,M4434_1.02,M4435_1.02,M4436_1.02,M4437_1.02,M4441_1.02,M4442_1.02,M4443_1.02,M4445_1.02,M4446_1.02,M4447_1.02,M4448_1.02,M4449_1.02,M4450_1.02,M4455_1.02,M4456_1.02,M4457_1.02,M4458_1.02,M4479_1.02,M45…	CTCF,CTCFL,MAX	TRUE	FALSE	FALSE	FALSE	TRUE	TRUE	TRUE	FALSE	FALSE	FALSE	FALSE	FALSE	FALSE	FALSE	FALSE	FALSE	FALSE	FALSE	FALSE	FALSE	FALSE	FALSE	FALSE	FALSE	TRUE	FALSE	FALSE	FALSE	FALSE	TRUE	FALSE	FALSE	TRUE	TRUE	TRUE	TRUE
rs10872482	138390953	FALSE	NA	NA	0	0	0		SMAD9,MECOM,REST,NFYC,SMAD2,SMAD3	M1573_1.02,M3230_1.02,M3666_1.02,M6373_1.02,M6464_1.02,M6465_1.02		FALSE	FALSE	FALSE	FALSE	FALSE	FALSE	FALSE	FALSE	FALSE	FALSE	FALSE	NA	NA	NA	NA	NA	FALSE	FALSE	FALSE	FALSE	FALSE	FALSE	FALSE	FALSE	FALSE	FALSE	FALSE	NA	FALSE	FALSE	FALSE	FALSE	FALSE	FALSE	FALSE	FALSE
rs1091226	138407431	FALSE	NA	NA	0	0	0		ARID3B,HOXA4,LHX5,LHX1,DBX1,NKX6-2,HOXB4,HOXA6,HOXC5,NKX6-3,HMG20B,SOX30,SOX11,FOXD4L1,FOXD4,FOXJ1,FOXL2,FOXD4L4,FOXD4L2,FOXE1,FOXD4L3,FOXD4L5,FOXD4L6,ALX1,FOXD3,POU2F1,PBX1,PBX4,CDX1,DLX5,HOXA13,LHX2,MEOX2,MNX1,ONECUT3,SPDEF,FOXJ3,FOXN3,FOXN2,ONECUT2,SOX6,SOX13,SOX5,STAT6,ZNF333	M0104_1.02,M0905_1.02,M0931_1.02,M0983_1.02,M0999_1.02,M1012_1.02,M1027_1.02,M1070_1.02,M1163_1.02,M1582_1.02,M1589_1.02,M1601_1.02,M1873_1.02,M3016_1.02,M3250_1.02,M3677_1.02,M3678_1.02,M3732_1.02,M4737_1.02,M5008_1.02,M5260_1.02,M5312_1.02,M5343_1.02,M5537_1.02,M5598_1.02,M5625_1.02,M5626_1.02,M5635_1.02,M5697_1.02,M5859_1.02,M6243_1.02,M6399_1.02,M6471_1.02,M6477_1.02,M6497_1.02,M6555_1.02		FALSE	FALSE	FALSE	FALSE	FALSE	FALSE	FALSE	FALSE	FALSE	FALSE	FALSE	NA	NA	NA	NA	NA	NA	NA	NA	NA	NA	NA	NA	NA	NA	NA	FALSE	NA	NA	NA	FALSE	FALSE	FALSE	FALSE	NA	FALSE
rs1105088	137930558	TRUE	NA	NA	0	0	0		ZFP42,YY1,DUX4L3,ENSG00000228710,ENSG00000226866,ENSG00000233698,DUX4,DUX4L5,DUX4L2,ENSG00000224558,ENSG00000225958,ENSG00000230776,ENSG00000233294,ENSG00000227522,AL592170.2,ENSG00000232923,ENSG00000237516,ENSG00000217642,ENSG00000250589,CT476828.2,ENSG00000233361,DUX4L6,ENSG00000215754,ENSG00000236207,ENSG00000233794,DUX3,DUX1,ENSG00000230380,ENSG00000234550,ZNF274,ZNF263,ETS1,SPI1,ELF5	M1919_1.02,M2270_1.02,M4551_1.02,M4604_1.02,M5417_1.02,M5419_1.02,M5863_1.02,M6206_1.02,M6528_1.02		FALSE	FALSE	FALSE	FALSE	FALSE	FALSE	FALSE	FALSE	FALSE	FALSE	FALSE	NA	NA	NA	NA	NA	TRUE	TRUE	TRUE	TRUE	FALSE	FALSE	TRUE	FALSE	FALSE	FALSE	FALSE	NA	TRUE	TRUE	FALSE	FALSE	FALSE	FALSE	TRUE	FALSE
rs1111799	138086230	TRUE	NA	NA	0	10.06	8.43		IRF7,SMAD9,SMAD3,PTF1A,UBP1,TFCP2L1	M5577_1.02,M5808_1.02,M6441_1.02,M6529_1.02		FALSE	FALSE	FALSE	FALSE	FALSE	TRUE	FALSE	FALSE	FALSE	FALSE	FALSE	NA	NA	NA	NA	NA	FALSE	FALSE	FALSE	FALSE	FALSE	FALSE	FALSE	FALSE	FALSE	FALSE	FALSE	NA	FALSE	FALSE	FALSE	FALSE	FALSE	FALSE	FALSE	FALSE
rs1111800	138086139	TRUE	NA	NA	0	10.06	8.43		LHX2,MYBL1,HOXB1,PBX4,PBX1	M5598_1.02,M5646_1.02,M6295_1.02,M6412_1.02		FALSE	FALSE	FALSE	FALSE	FALSE	TRUE	FALSE	FALSE	FALSE	FALSE	FALSE	NA	NA	NA	NA	NA	TRUE	TRUE	TRUE	TRUE	TRUE	TRUE	FALSE	FALSE	FALSE	FALSE	FALSE	NA	TRUE	FALSE	FALSE	FALSE	FALSE	FALSE	TRUE	FALSE
rs111231590	138103408	TRUE	rs17264332;rs2327832;rs6920220;rs6927172;rs6933404	NA	9.51	15.09	0		BPTF,RREB1,CENPB,ZNF713,IRX3,IRX1,AIRE,HOXD13,RUNX3	M3234_1.02,M3843_1.02,M5320_1.02,M5976_1.02,M6037_1.02,M6140_1.02,M6302_1.02,M6459_1.02		FALSE	FALSE	FALSE	FALSE	FALSE	FALSE	FALSE	FALSE	FALSE	FALSE	FALSE	NA	NA	NA	NA	NA	TRUE	FALSE	TRUE	TRUE	FALSE	FALSE	TRUE	TRUE	TRUE	FALSE	FALSE	NA	TRUE	TRUE	FALSE	FALSE	FALSE	FALSE	TRUE	FALSE	rs17264332	RA
rs111270432	138328294	FALSE	NA	NA	0	0	8.43	SMC1A,CTCF,STAG1,IRF4,EP300,MED1,BRD4,SMC3,ZNF143,EGR1,RAD21,RELA,MAZ,TRIM28,MAX,MYC,EBF1	EBF1,HSF1,HSF2,BCL6B,ESRRA,ESRRG,HSF4,PRDM4,BCL6,NR3C1	M1968_1.02,M3439_1.02,M3444_1.02,M5303_1.02,M5405_1.02,M5408_1.02,M5412_1.02,M5564_1.02,M5565_1.02,M5567_1.02,M5750_1.02,M6159_1.02,M6175_1.02,M6261_1.02	EBF1	FALSE	FALSE	FALSE	FALSE	TRUE	TRUE	TRUE	FALSE	FALSE	FALSE	FALSE	FALSE	FALSE	FALSE	FALSE	FALSE	FALSE	FALSE	FALSE	FALSE	FALSE	FALSE	FALSE	FALSE	FALSE	FALSE	FALSE	FALSE	FALSE	FALSE	FALSE	FALSE	TRUE	TRUE	FALSE	TRUE
rs111291290	138287723	TRUE	NA	NA	0	0	0		BACH1,E2F1,ZNF423,JUN,ATF3,ZFP42,CREB3L1,JDP2,NFE2,HESX1,MAZ,PAX5,TBX2,XBP1	M2979_1.02,M3134_1.02,M3836_1.02,M4531_1.02,M4684_1.02,M5151_1.02,M5328_1.02,M5330_1.02,M5350_1.02,M5351_1.02,M5352_1.02,M5587_1.02,M5589_1.02,M5659_1.02,M6272_1.02,M6336_1.02,M6408_1.02,M6503_1.02,M6536_1.02		FALSE	FALSE	FALSE	FALSE	FALSE	FALSE	FALSE	FALSE	FALSE	FALSE	FALSE	NA	NA	NA	NA	NA	FALSE	FALSE	FALSE	FALSE	FALSE	FALSE	FALSE	FALSE	FALSE	FALSE	FALSE	NA	FALSE	FALSE	FALSE	FALSE	FALSE	FALSE	FALSE	FALSE
rs111318173	138296933	TRUE	NA	NA	0	30.17	8.43	MED1,BRD4,SMC1A,IRF4,STAG1,HDAC1,MYB,NFIC,CTCF,KDM6A,CDK8,RAD21,HDAC2,CDK7,SMC3,ZNF384,MEF2A,FOXM1,ZNF143	SRF,TBP,GRHL1,MYBL2,NR4A2,IRF5,SPZ1	M3956_1.02,M4010_1.02,M4633_1.02,M5499_1.02,M5650_1.02,M5686_1.02,M5867_1.02,M6311_1.02,M6486_1.02		FALSE	TRUE	FALSE	FALSE	TRUE	TRUE	TRUE	FALSE	FALSE	FALSE	FALSE	FALSE	FALSE	FALSE	FALSE	FALSE	FALSE	FALSE	FALSE	FALSE	FALSE	FALSE	FALSE	FALSE	FALSE	FALSE	FALSE	FALSE	FALSE	FALSE	FALSE	TRUE	FALSE	TRUE	FALSE	TRUE
rs111396436	138068695	TRUE	NA	NA	14.27	0	8.43		STAT2,IRF7,ETV7,LYL1,TAL2,TAL1	M4635_1.02,M5577_1.02,M6224_1.02,M6500_1.02		FALSE	FALSE	FALSE	FALSE	FALSE	FALSE	FALSE	FALSE	FALSE	FALSE	FALSE	NA	NA	NA	NA	NA	FALSE	FALSE	FALSE	FALSE	FALSE	FALSE	FALSE	FALSE	FALSE	FALSE	FALSE	NA	FALSE	FALSE	FALSE	FALSE	FALSE	FALSE	FALSE	FALSE
rs111399371	138100459	TRUE	NA	NA	0	0	0		FOXD4L1,FOXN3,FOXD4L6,FOXL2,FOXD4L2,FOXD4,FOXD4L3,FOXD4L5,FOXD4L4,FOXN2,FOXJ1,ZEB1,FOXJ2,FOXO1,FOXO4,FOXI1,FOXA2,FOXC2,FOXL1,HMBOX1,HOXA9,HOXC10,HOXC11,HOXC12,HOXD11,HOXD12,ZNF232,FOXA1,FOXA3,FOXF1,FOXF2,FOXJ3,FOXM1,FOXO3,FUBP1,PROP1	M0726_1.02,M0728_1.02,M0746_1.02,M2122_1.02,M2339_1.02,M2955_1.02,M3256_1.02,M3275_1.02,M3282_1.02,M3383_1.02,M3411_1.02,M4217_1.02,M4376_1.02,M4964_1.02,M5443_1.02,M5444_1.02,M5454_1.02,M5461_1.02,M5517_1.02,M5531_1.02,M5546_1.02,M5547_1.02,M5549_1.02,M5552_1.02,M5555_1.02,M5558_1.02,M5559_1.02,M5967_1.02,M6009_1.02,M6015_1.02,M6016_1.02,M6114_1.02,M6232_1.02,M6233_1.02,M6234_1.02,M6238_1.02,M62…		FALSE	FALSE	FALSE	FALSE	FALSE	FALSE	FALSE	FALSE	FALSE	FALSE	FALSE	NA	NA	NA	NA	NA	FALSE	FALSE	FALSE	FALSE	FALSE	FALSE	FALSE	FALSE	FALSE	FALSE	FALSE	NA	FALSE	FALSE	FALSE	FALSE	FALSE	FALSE	FALSE	FALSE
rs111410654	137852181	TRUE	NA	NA	0	0	0		HOXA4,E2F1,STAT1,STAT5A,HOXC13,NFATC1,HESX1,HOXA9,NFATC3,NFATC4,STAT4	M2591_1.02,M3133_1.02,M3968_1.02,M3985_1.02,M5554_1.02,M5658_1.02,M6272_1.02,M6294_1.02,M6364_1.02,M6365_1.02,M6496_1.02		FALSE	FALSE	FALSE	FALSE	FALSE	FALSE	FALSE	FALSE	FALSE	FALSE	FALSE	NA	NA	NA	NA	NA	FALSE	FALSE	FALSE	FALSE	FALSE	FALSE	FALSE	FALSE	FALSE	FALSE	FALSE	NA	FALSE	FALSE	FALSE	FALSE	FALSE	FALSE	FALSE	FALSE
rs111425486	138160722	TRUE	rs10499197;rs2230926;rs5029924;rs5029937;rs5029939;rs5029949;rs6932056;rs7749323;rs7752903;rs9494883;rs9494894;rs9494895;rs3757173	rs10499197;rs2230926;rs5029924;rs5029937;rs5029939;rs5029949;rs6932056;rs7749323;rs7752903;rs9494883;rs9494894;rs9494895;rs3757173	4.76	30.17	4.21		ARNTL2,USF1,USF2,SREBF2,ARNT,GFI1,MAX,POU2F1,SREBF1,XBP1,ATF3,BHLHE40,BACH1,ARNTL,BHLHE41,MLX,MLXIPL,TFE3,TFEB,MITF	M0220_1.02,M1917_1.02,M2322_1.02,M2388_1.02,M2956_1.02,M2957_1.02,M3341_1.02,M3539_1.02,M3680_1.02,M3944_1.02,M4080_1.02,M4081_1.02,M4101_1.02,M4429_1.02,M4451_1.02,M4465_1.02,M4480_1.02,M4481_1.02,M4500_1.02,M4514_1.02,M4515_1.02,M4542_1.02,M4550_1.02,M4552_1.02,M4553_1.02,M4578_1.02,M4579_1.02,M4596_1.02,M4597_1.02,M4637_1.02,M4638_1.02,M4680_1.02,M4683_1.02,M5290_1.02,M5305_1.02,M5306_1.02,M53…		FALSE	FALSE	FALSE	FALSE	FALSE	FALSE	FALSE	NA	NA	NA	NA	NA	NA	NA	NA	NA	TRUE	TRUE	TRUE	TRUE	TRUE	TRUE	TRUE	TRUE	TRUE	TRUE	NA	NA	TRUE	TRUE	NA	TRUE	FALSE	FALSE	TRUE	FALSE	rs2230926,rs2230926,rs2230926,rs2230926,rs2230926,rs2230926,rs2230926,rs2230926,rs2230926,rs2230926,rs3757173,rs5029937,rs5029939,rs6932056,rs7752903,rs7752903,rs7752903,rs10499197,rs10499197,rs10499197,rs2230926,rs2230926,rs2230926,rs2230926,rs5029924,rs5029937,rs5029937,rs5029937,rs5029937,rs5029937,rs5029939,rs5029939,rs5029939,rs5029939,rs5029949,rs6932056,rs6932056,rs6932056,rs7749323,rs7749…	Allergy,ISD,Other,RA,SLE
rs111439029	138310265	TRUE	NA	NA	0	0	4.21		HOXA4,HOXA5,ESRRA,RARA,RARG,SOX4,SOX7,TCF7L1,THRB,NR1I2,NR1I3	M3428_1.02,M5405_1.02,M5758_1.02,M5762_1.02,M5767_1.02,M5770_1.02,M5834_1.02,M5836_1.02,M5903_1.02,M5938_1.02,M5939_1.02,M6385_1.02,M6387_1.02,M6523_1.02		FALSE	FALSE	FALSE	FALSE	FALSE	FALSE	FALSE	NA	NA	NA	NA	NA	NA	NA	NA	NA	FALSE	FALSE	FALSE	FALSE	FALSE	FALSE	FALSE	FALSE	FALSE	FALSE	NA	NA	FALSE	FALSE	NA	FALSE	FALSE	FALSE	FALSE	FALSE
rs111453551	138173858	TRUE	NA	NA	9.51	20.11	8.43	EBF1	RORB,REL,NFKB1,RFX2,IKZF1,IKZF4,IRF2,RELA,RFX1,STAT1,STAT6,ZNF274,RXRA,MXI1,NR2F2,ETV6,NFIX,NR2E1,RFX3,RFX4,RFX5,TCF7L1,THRB,ZNF75A,ZNF75C,ZNF75D,T,IRF9,NR3C2,NR1H2,NR1H3,NR2F6,NR4A1,NR4A2,RXRG,HIVEP1,HIVEP3,HIVEP2	M1452_1.02,M1924_1.02,M1928_1.02,M2392_1.02,M3091_1.02,M3450_1.02,M3471_1.02,M3623_1.02,M3830_1.02,M3968_1.02,M3992_1.02,M4444_1.02,M4485_1.02,M4495_1.02,M4497_1.02,M4555_1.02,M4576_1.02,M4678_1.02,M4702_1.02,M5425_1.02,M5665_1.02,M5666_1.02,M5674_1.02,M5774_1.02,M5775_1.02,M5776_1.02,M5777_1.02,M5778_1.02,M5779_1.02,M5780_1.02,M5781_1.02,M5903_1.02,M5938_1.02,M5979_1.02,M6164_1.02,M6314_1.02,M63…		FALSE	FALSE	FALSE	FALSE	FALSE	TRUE	FALSE	FALSE	FALSE	FALSE	FALSE	NA	NA	NA	NA	NA	FALSE	FALSE	FALSE	FALSE	FALSE	FALSE	FALSE	FALSE	FALSE	FALSE	FALSE	NA	FALSE	FALSE	FALSE	TRUE	FALSE	FALSE	FALSE	FALSE
rs111543057	138180351	TRUE	NA	NA	28.53	25.14	42.15		MYF5,ASCL1,ASCL2,TCF23,ENSG00000187728,TCF21,FOXJ1,FOXD4L3,FOXD4,FOXD4L4,FOXD4L5,FOXD4L6,FOXD4L2,FOXD4L1,FOXL2,FOXP4,FOXP1,FOXN3,FOXN2,FOXB2,FOXF2,FOXD1,FOXE3,FOXA1,FOXP2,TFAP4,VSX2,TCF3,FOXJ2,FOXO1,LMO2,MYOD1,ZNF238,ZBTB42,TCF12,RFX5,FOXA2,FERD3L,FIGLA,FOXB1,FOXD2,FOXD3,FOXI1,FOXL1,FOXO3,FOXO4,FOXO6,FOXP3,ID3,ID4,MESP2,MESP1,MSC,MYF6,LYL1,NHLH1,FOXA3,FOXC1,FOXF1,MYOG	M0168_1.02,M0178_1.02,M0195_1.02,M0210_1.02,M0214_1.02,M0715_1.02,M0717_1.02,M0722_1.02,M0729_1.02,M0737_1.02,M0738_1.02,M0747_1.02,M1862_1.02,M1863_1.02,M1879_1.02,M1965_1.02,M2102_1.02,M2299_1.02,M2300_1.02,M2339_1.02,M2385_1.02,M2546_1.02,M2943_1.02,M2944_1.02,M2947_1.02,M3059_1.02,M3154_1.02,M3155_1.02,M3256_1.02,M3276_1.02,M3296_1.02,M3382_1.02,M3516_1.02,M3589_1.02,M3591_1.02,M3841_1.02,M41…		FALSE	FALSE	FALSE	FALSE	FALSE	TRUE	FALSE	FALSE	FALSE	FALSE	FALSE	NA	NA	NA	NA	NA	FALSE	FALSE	FALSE	FALSE	FALSE	FALSE	FALSE	FALSE	TRUE	FALSE	FALSE	NA	FALSE	TRUE	FALSE	TRUE	FALSE	FALSE	TRUE	FALSE
rs11154940	137846312	TRUE	NA	NA	0	0	0		MECOM,HNF4A,GATA1,IRX3,IRX1,CR388229.2,CR847794.3,AL773544.1,BX088580.2,AL662833.4,CR759815.4,NR2F6,SOX18,SOX2	M3230_1.02,M3415_1.02,M4656_1.02,M5524_1.02,M5528_1.02,M6037_1.02,M6121_1.02,M6283_1.02,M6392_1.02,M6474_1.02,M6475_1.02		FALSE	FALSE	FALSE	FALSE	FALSE	FALSE	FALSE	FALSE	FALSE	FALSE	FALSE	NA	NA	NA	NA	NA	FALSE	FALSE	FALSE	FALSE	FALSE	FALSE	FALSE	FALSE	FALSE	FALSE	FALSE	NA	FALSE	FALSE	FALSE	FALSE	FALSE	FALSE	FALSE	FALSE
rs11154941	137859142	TRUE	NA	NA	0	0	0		HINFP,CUX1,PAX6,MYC,ATOH1,NEUROD4,NEUROD6,BHLHE22,EHF,ETV4,FOXJ1,FOXD4L5,FOXD4L4,FOXD4,FOXD4L6,FOXD4L1,FOXD4L2,FOXL2,FOXG1,FOXD4L3,FOXK1,NRF1,THRA,THRB,YY2,ZFP42,SMAD3,SMAD9,SMAD4,TAL2,TAL1,LYL1	M1951_1.02,M3022_1.02,M3727_1.02,M4610_1.02,M4735_1.02,M4750_1.02,M5227_1.02,M5307_1.02,M5372_1.02,M5423_1.02,M5450_1.02,M5459_1.02,M5688_1.02,M5708_1.02,M5936_1.02,M5937_1.02,M5957_1.02,M6398_1.02,M6465_1.02,M6466_1.02,M6501_1.02		FALSE	FALSE	FALSE	FALSE	FALSE	FALSE	FALSE	FALSE	FALSE	FALSE	FALSE	NA	NA	NA	NA	NA	FALSE	FALSE	FALSE	FALSE	FALSE	FALSE	FALSE	FALSE	FALSE	FALSE	FALSE	NA	FALSE	FALSE	FALSE	FALSE	FALSE	FALSE	FALSE	FALSE
rs11154942	137878673	TRUE	NA	NA	0	0	0		RUNX2,ENSG00000250096,E2F1,MECOM,FEZF2,FEZF1,E2F2,E2F3,NR4A2,HMGA2	M2310_1.02,M3133_1.02,M3230_1.02,M4840_1.02,M5354_1.02,M5355_1.02,M5357_1.02,M5359_1.02,M5685_1.02,M6280_1.02		FALSE	FALSE	FALSE	FALSE	FALSE	FALSE	FALSE	FALSE	FALSE	FALSE	FALSE	NA	NA	NA	NA	NA	FALSE	FALSE	FALSE	FALSE	FALSE	FALSE	FALSE	FALSE	FALSE	FALSE	FALSE	NA	FALSE	FALSE	FALSE	FALSE	FALSE	FALSE	FALSE	FALSE
rs11154948	138288536	TRUE	NA	NA	0	15.09	8.43	SPI1	MEF2A,MEF2C,TFAP4,POU3F1,MSC,MYF6,MYF5,CR388229.2,CR847794.3,AL773544.1,BX088580.2,AL662833.4,CR759815.4,MEF2D	M1884_1.02,M2297_1.02,M2947_1.02,M3550_1.02,M3551_1.02,M3552_1.02,M3846_1.02,M4075_1.02,M4466_1.02,M4467_1.02,M4695_1.02,M5636_1.02,M5651_1.02,M6121_1.02,M6340_1.02,M6342_1.02		FALSE	FALSE	FALSE	FALSE	FALSE	FALSE	FALSE	FALSE	FALSE	FALSE	FALSE	NA	NA	NA	NA	NA	FALSE	FALSE	FALSE	FALSE	FALSE	FALSE	FALSE	FALSE	FALSE	FALSE	FALSE	NA	FALSE	FALSE	FALSE	FALSE	FALSE	FALSE	FALSE	FALSE
rs11154949	138290693	TRUE	NA	NA	0	0	8.43		FOXJ1,DBX1,HOXC9,FOXF2,FOXD4L4,FOXD4L6,FOXL2,FOXD4L2,FOXD4L1,FOXD4L3,FOXD4L5,FOXD4,HNF1A,TBP,REST,HOXD11,ZNF232,EOMES,FOXC2,FOXF1,MEF2D	M0743_1.02,M0983_1.02,M1003_1.02,M1862_1.02,M1878_1.02,M3402_1.02,M4014_1.02,M4376_1.02,M4508_1.02,M4544_1.02,M5556_1.02,M5967_1.02,M6211_1.02,M6236_1.02,M6238_1.02,M6342_1.02		FALSE	FALSE	FALSE	FALSE	FALSE	FALSE	FALSE	FALSE	FALSE	FALSE	FALSE	NA	NA	NA	NA	NA	FALSE	FALSE	FALSE	FALSE	FALSE	FALSE	FALSE	FALSE	FALSE	FALSE	FALSE	NA	FALSE	FALSE	FALSE	FALSE	FALSE	FALSE	FALSE	FALSE
rs11154950	138293014	TRUE	NA	NA	4.76	10.06	4.21		TWIST2,ASCL1,ASCL2,HEYL,TCF23,NPAS2,MYF5,ENSG00000187728,TCF21,CREB3L2,MAX,MYCL1,ZEB1,CREB1,ATF2,TCF3,LMO2,MYOD1,MYCN,PAX5,ZNF238,ZBTB42,USF1,MYC,MXI1,USF2,JUND,ATOH1,FERD3L,SMAD9,SMAD5,NEUROD4,NEUROD6,ATF4,ATF7,CLOCK,CREB3L3,CREB3,CREB3L4,E2F4,ELK1,GMEB2,HEY2,HINFP,JDP2,NEUROD2,NFIL3,SCRT1,XBP1,ZBED1,ZIC1,ZIC4,CREB5,ATF1,ATF3,E4F1,LYL1,NHLH1,MAZ,MITF,NRF1,TAL2,TAL1,TWIST1	M0177_1.02,M0178_1.02,M0183_1.02,M0195_1.02,M0196_1.02,M0209_1.02,M0214_1.02,M0305_1.02,M1889_1.02,M1927_1.02,M2954_1.02,M3083_1.02,M3088_1.02,M3089_1.02,M3090_1.02,M3154_1.02,M3516_1.02,M3589_1.02,M3642_1.02,M3721_1.02,M3841_1.02,M4080_1.02,M4086_1.02,M4507_1.02,M4532_1.02,M4542_1.02,M4543_1.02,M4550_1.02,M4558_1.02,M4571_1.02,M4578_1.02,M4596_1.02,M4609_1.02,M4610_1.02,M4627_1.02,M4628_1.02,M46…		FALSE	FALSE	FALSE	FALSE	FALSE	FALSE	FALSE	FALSE	FALSE	FALSE	FALSE	NA	NA	NA	NA	NA	FALSE	FALSE	FALSE	FALSE	FALSE	FALSE	FALSE	FALSE	FALSE	FALSE	FALSE	NA	FALSE	FALSE	FALSE	FALSE	FALSE	FALSE	FALSE	FALSE
rs11154951	138298302	TRUE	NA	NA	0	0	21.07		CR847794.3,BX088580.2,AL662833.4,AL773544.1,CR759815.4,CR388229.2,TFCP2,POU2F1,POU5F1,SPI1,SPIC,ZBTB33,SOX18,SOX2	M1959_1.02,M3079_1.02,M3675_1.02,M4509_1.02,M4631_1.02,M5865_1.02,M6121_1.02,M6128_1.02,M6133_1.02,M6320_1.02,M6428_1.02,M6474_1.02,M6475_1.02		FALSE	FALSE	FALSE	FALSE	FALSE	FALSE	FALSE	FALSE	FALSE	FALSE	FALSE	NA	NA	NA	NA	NA	FALSE	FALSE	FALSE	FALSE	FALSE	FALSE	FALSE	FALSE	FALSE	FALSE	FALSE	NA	FALSE	FALSE	FALSE	TRUE	FALSE	FALSE	FALSE	FALSE
rs11154952	138300252	TRUE	NA	NA	4.76	0	0		CREB3L2,PAX5,ZEB1,RUNX1,LMO2,TCF12,ATOH1,KLF2,SMAD9,SMAD5,ATOH8,CREB3L1,FIGLA,ID3,ID4,MESP2,MESP1,PAX2,PAX6,TBX18,TBX22,TBX15,TBX21,TBX4,TBX5,TCF3,TCF4,ZNF238,NEUROD4,NEUROD6,NEUROD1,SNAI1,SNAI2,TFAP4,TWIST1	M0305_1.02,M1848_1.02,M1926_1.02,M2925_1.02,M2952_1.02,M2954_1.02,M3516_1.02,M4483_1.02,M4487_1.02,M4513_1.02,M4752_1.02,M4754_1.02,M4794_1.02,M4889_1.02,M5099_1.02,M5116_1.02,M5325_1.02,M5328_1.02,M5430_1.02,M5571_1.02,M5627_1.02,M5703_1.02,M5707_1.02,M5708_1.02,M5881_1.02,M5892_1.02,M5896_1.02,M5897_1.02,M5898_1.02,M5899_1.02,M5900_1.02,M5901_1.02,M5902_1.02,M5968_1.02,M5969_1.02,M6316_1.02,M63…		FALSE	FALSE	FALSE	FALSE	FALSE	FALSE	FALSE	NA	NA	NA	NA	NA	NA	NA	NA	NA	FALSE	FALSE	FALSE	FALSE	FALSE	FALSE	FALSE	FALSE	FALSE	FALSE	NA	NA	FALSE	FALSE	NA	FALSE	FALSE	FALSE	FALSE	FALSE
rs11154953	138300355	TRUE	NA	NA	4.76	0	0		ZEB1,MYF5,NRF1,TCF3,ESR1,LMO2,MYOD1,TCF12,MAX,MXI1,ATOH1,NPAS3,SIM2,NPAS1,SIM1,ENSG00000250811,CTCF,ID3,ID4,MESP2,MESP1,MYBL2,NHLH1,LYL1,SNAI2,TCF4,THRA,THRB,DDIT3,KLF15,NR3C2,MYF6,NEUROD4,NEUROD6,NEUROD1,SNAI1	M1926_1.02,M2299_1.02,M2300_1.02,M2305_1.02,M3154_1.02,M3206_1.02,M3516_1.02,M3589_1.02,M3591_1.02,M4479_1.02,M4507_1.02,M4628_1.02,M4679_1.02,M4735_1.02,M4750_1.02,M4754_1.02,M5113_1.02,M5234_1.02,M5331_1.02,M5571_1.02,M5627_1.02,M5647_1.02,M5670_1.02,M5809_1.02,M5901_1.02,M5936_1.02,M5937_1.02,M6187_1.02,M6288_1.02,M6321_1.02,M6338_1.02,M6353_1.02,M6354_1.02,M6358_1.02,M6398_1.02,M6468_1.02		FALSE	FALSE	FALSE	FALSE	FALSE	FALSE	FALSE	FALSE	FALSE	FALSE	FALSE	NA	NA	NA	NA	NA	FALSE	FALSE	FALSE	FALSE	FALSE	FALSE	FALSE	FALSE	FALSE	FALSE	FALSE	NA	FALSE	FALSE	FALSE	FALSE	FALSE	FALSE	FALSE	FALSE
rs11154954	138304615	TRUE	NA	NA	0	0	16.86	HDAC1	ZFP3,PAX3,FOXO3,HINFP,TBX21,ZBTB4	M0426_1.02,M3713_1.02,M5467_1.02,M5515_1.02,M5891_1.02,M5894_1.02,M6540_1.02		FALSE	FALSE	FALSE	FALSE	FALSE	TRUE	FALSE	FALSE	FALSE	FALSE	FALSE	NA	NA	NA	NA	NA	NA	NA	NA	NA	NA	NA	NA	NA	NA	NA	FALSE	NA	NA	NA	FALSE	FALSE	FALSE	FALSE	NA	FALSE
rs11154955	138306536	TRUE	NA	NA	0	0	0		PAX6,STAT1,STAT3,CEBPB,E2F1,IKZF1,STAT6,YY1,ZFP42,LHX6,RFX3,RFX4,NFATC2,NFATC3,NFATC4	M1897_1.02,M1955_1.02,M1961_1.02,M3036_1.02,M3133_1.02,M3451_1.02,M3452_1.02,M3992_1.02,M4109_1.02,M4548_1.02,M4634_1.02,M4641_1.02,M4642_1.02,M5600_1.02,M5776_1.02,M5778_1.02,M6363_1.02,M6364_1.02,M6365_1.02,M6495_1.02		FALSE	FALSE	FALSE	FALSE	FALSE	FALSE	FALSE	NA	NA	NA	NA	NA	NA	NA	NA	NA	FALSE	FALSE	FALSE	FALSE	FALSE	FALSE	FALSE	FALSE	FALSE	FALSE	NA	NA	FALSE	FALSE	NA	FALSE	FALSE	FALSE	FALSE	FALSE
rs111560719	138179838	TRUE	NA	NA	4.76	30.17	37.93		CR388229.2,CR847794.3,AL773544.1,BX088580.2,AL662833.4,CR759815.4	M6121_1.02		FALSE	FALSE	FALSE	FALSE	FALSE	FALSE	FALSE	FALSE	FALSE	FALSE	FALSE	NA	NA	NA	NA	NA	FALSE	FALSE	FALSE	FALSE	FALSE	FALSE	FALSE	FALSE	FALSE	FALSE	FALSE	NA	FALSE	FALSE	FALSE	TRUE	FALSE	FALSE	FALSE	FALSE
rs111574448	138384137	FALSE	NA	NA	0	0	0		ZNF202,ZNF281,MZF1,RREB1,HNF4A,PATZ1,CENPB,GLIS2,KLF16,KLF11,SP4,SP7,SP8,SP9,ZNF740,EGR4,NR0B1,PLAG1,SP2,ZIC1,ZNF148,ZNF219	M0404_1.02,M0420_1.02,M1887_1.02,M1888_1.02,M1901_1.02,M3415_1.02,M3546_1.02,M3594_1.02,M3595_1.02,M5320_1.02,M5491_1.02,M5593_1.02,M5855_1.02,M5856_1.02,M5977_1.02,M5978_1.02,M6201_1.02,M6381_1.02,M6421_1.02,M6481_1.02,M6548_1.02,M6552_1.02,M6553_1.02		FALSE	FALSE	FALSE	FALSE	FALSE	FALSE	FALSE	FALSE	FALSE	FALSE	FALSE	NA	NA	NA	NA	NA	FALSE	FALSE	FALSE	FALSE	FALSE	FALSE	FALSE	FALSE	FALSE	FALSE	FALSE	NA	FALSE	FALSE	FALSE	FALSE	FALSE	FALSE	FALSE	FALSE
rs111578151	137964205	TRUE	NA	NA	4.76	0	0		SOX6,GFI1,IKZF1,SMAD9,SMAD3,SOX14,SOX15,SOX18,SOX21,SOX2,SRY,ZKSCAN3,ZKSCAN4	M1603_1.02,M3341_1.02,M3452_1.02,M5808_1.02,M5815_1.02,M5816_1.02,M5817_1.02,M5818_1.02,M5822_1.02,M5825_1.02,M5827_1.02,M5828_1.02,M5829_1.02,M5830_1.02,M5832_1.02,M5869_1.02,M5871_1.02,M5872_1.02,M5971_1.02,M6263_1.02		FALSE	FALSE	FALSE	FALSE	FALSE	FALSE	FALSE	NA	NA	NA	NA	NA	NA	NA	NA	NA	NA	NA	NA	NA	NA	NA	NA	NA	NA	NA	NA	NA	NA	NA	NA	FALSE	FALSE	FALSE	NA	FALSE
rs111585304	137930725	TRUE	NA	NA	0	0	0		HNF4A,PPARA,RXRA,NR2F2,FOXN2,FOXN3,FOXD4L4,FOXL2,FOXD4L1,FOXD4L6,FOXD4,FOXJ1,FOXD4L3,FOXD4L5,FOXJ2,FOXD4L2,SOX2,SRY,NR2E3	M3415_1.02,M3781_1.02,M4576_1.02,M4703_1.02,M5453_1.02,M5830_1.02,M5871_1.02,M6179_1.02,M6391_1.02		FALSE	FALSE	FALSE	FALSE	FALSE	FALSE	FALSE	FALSE	FALSE	FALSE	FALSE	NA	NA	NA	NA	NA	FALSE	FALSE	FALSE	FALSE	FALSE	FALSE	FALSE	FALSE	TRUE	FALSE	FALSE	NA	FALSE	TRUE	FALSE	FALSE	FALSE	FALSE	TRUE	FALSE
rs111609334	138220496	TRUE	NA	NA	0	5.03	0		HES2,ENSG00000250542,NAIF1,NR3C2,POU3F2,ATF2,MEF2A,PAX5,RFX1,FOXN3,FOXD4L6,FOXN2,FOXL2,FOXD4L5,FOXD4L2,FOXJ1,FOXD4L4,FOXD4,FOXD4L1,FOXJ3,FOXD4L3,FOXO3,GMEB2,HOXA9,HOXC10,HOXC11,HOXC12,HOXD12,HOXD13,PRDM1,RFX2,SPIC,ZNF232,IRX3,IRX1,CDX2,E4F1,FOXQ1	M0199_1.02,M0307_1.02,M1281_1.02,M1433_1.02,M3009_1.02,M3087_1.02,M3550_1.02,M3721_1.02,M3829_1.02,M5457_1.02,M5466_1.02,M5493_1.02,M5496_1.02,M5531_1.02,M5544_1.02,M5547_1.02,M5549_1.02,M5552_1.02,M5558_1.02,M5559_1.02,M5562_1.02,M5749_1.02,M5774_1.02,M5865_1.02,M5967_1.02,M6037_1.02,M6168_1.02,M6197_1.02,M6250_1.02,M6289_1.02,M6435_1.02		FALSE	FALSE	FALSE	FALSE	FALSE	FALSE	FALSE	FALSE	FALSE	FALSE	FALSE	NA	NA	NA	NA	NA	FALSE	FALSE	FALSE	FALSE	FALSE	FALSE	FALSE	FALSE	FALSE	FALSE	FALSE	NA	FALSE	FALSE	FALSE	FALSE	FALSE	FALSE	FALSE	FALSE
rs111710107	138095075	TRUE	rs17264332;rs2327832;rs6920220;rs6927172;rs6933404	NA	0	0	4.21	CEBPB,BRD4,STAT1,CEBPA,SPI1,TRIM28,SKI,SMC1A,JMJD1C,IRF1,NR3C1	ZBTB3,ESR1,EGR1,GFI1,EGR4,HINFP,MAFK,DDIT3,ESR2,NR1I2,SP2,SP3,TGIF1,ZFX	M0442_1.02,M1934_1.02,M1971_1.02,M3206_1.02,M3341_1.02,M3630_1.02,M4459_1.02,M4504_1.02,M5403_1.02,M5513_1.02,M5514_1.02,M5612_1.02,M6187_1.02,M6198_1.02,M6217_1.02,M6218_1.02,M6385_1.02,M6481_1.02,M6482_1.02,M6519_1.02,M6547_1.02		FALSE	FALSE	FALSE	FALSE	TRUE	TRUE	TRUE	NA	NA	NA	NA	FALSE	FALSE	FALSE	FALSE	FALSE	FALSE	FALSE	FALSE	FALSE	FALSE	FALSE	FALSE	FALSE	FALSE	FALSE	NA	FALSE	FALSE	FALSE	FALSE	FALSE	FALSE	TRUE	FALSE	TRUE	rs17264332	RA
rs111744330	137906153	TRUE	NA	NA	0	0	4.21		MLL,DNMT1,MZF1,SP1,HINFP,EGR1,SP2,ESR1,ZNF143,GABPA,ETS1,NR2C2,RXRA,RXRG,ZBTB7A,NR2F2,DDIT3,PPARA,SP3,ZNF219	M0608_1.02,M0609_1.02,M1888_1.02,M1906_1.02,M1951_1.02,M1971_1.02,M2314_1.02,M3206_1.02,M3926_1.02,M4459_1.02,M4484_1.02,M4540_1.02,M4618_1.02,M5513_1.02,M5514_1.02,M5673_1.02,M5795_1.02,M5800_1.02,M5960_1.02,M6179_1.02,M6187_1.02,M6276_1.02,M6431_1.02,M6462_1.02,M6479_1.02,M6481_1.02,M6482_1.02,M6553_1.02		FALSE	FALSE	FALSE	FALSE	FALSE	FALSE	FALSE	NA	NA	NA	NA	NA	NA	NA	NA	NA	FALSE	FALSE	FALSE	FALSE	FALSE	FALSE	FALSE	FALSE	FALSE	FALSE	NA	NA	FALSE	FALSE	NA	FALSE	FALSE	FALSE	FALSE	FALSE
rs111784190	138245429	TRUE	NA	NA	9.51	0	4.21		FOXD4L1,FOXD4,FOXJ1,FOXL2,FOXD4L4,FOXD4L2,FOXE1,FOXD4L3,FOXD4L5,FOXD4L6,RELA,FOXH1,E2F1,ELK1,FOXD3,FOXN2,FOXN3,FOXJ2,FOXA2,IRF7,FEZF2,FEZF1,FOXB1,FOXC1,FOXC2,FOXD2,ONECUT1,ONECUT2,ONECUT3,BCL6,FOXA3,NFATC2,NFATC4,PGR,SOX17,TAL2,TAL1,LYL1	M1873_1.02,M1930_1.02,M2281_1.02,M3133_1.02,M3186_1.02,M3250_1.02,M3257_1.02,M3411_1.02,M3480_1.02,M4840_1.02,M5436_1.02,M5440_1.02,M5441_1.02,M5442_1.02,M5444_1.02,M5445_1.02,M5447_1.02,M5576_1.02,M5694_1.02,M5695_1.02,M5696_1.02,M5697_1.02,M6159_1.02,M6234_1.02,M6235_1.02,M6237_1.02,M6363_1.02,M6365_1.02,M6437_1.02,M6473_1.02,M6501_1.02		FALSE	FALSE	FALSE	FALSE	FALSE	TRUE	FALSE	FALSE	FALSE	FALSE	FALSE	NA	NA	NA	NA	NA	FALSE	FALSE	FALSE	FALSE	FALSE	FALSE	FALSE	FALSE	FALSE	FALSE	FALSE	NA	FALSE	FALSE	FALSE	FALSE	FALSE	FALSE	FALSE	FALSE
rs111842674	138374694	FALSE	NA	NA	0	0	0		SRF,SPDEF,IRF3,PAX8	M3956_1.02,M4477_1.02,M4512_1.02,M4577_1.02,M5859_1.02,M5862_1.02,M6309_1.02,M6411_1.02		FALSE	FALSE	FALSE	FALSE	FALSE	FALSE	FALSE	FALSE	FALSE	FALSE	FALSE	NA	NA	NA	NA	NA	FALSE	FALSE	FALSE	FALSE	FALSE	FALSE	FALSE	FALSE	FALSE	FALSE	FALSE	NA	FALSE	FALSE	FALSE	FALSE	FALSE	FALSE	FALSE	FALSE
rs111851454	138440850	FALSE	NA	NA	0	0	0		IRF2,ZNF274	M1883_1.02,M4551_1.02		FALSE	FALSE	FALSE	FALSE	FALSE	TRUE	FALSE	FALSE	FALSE	FALSE	FALSE	NA	NA	NA	NA	NA	FALSE	FALSE	FALSE	FALSE	FALSE	FALSE	FALSE	FALSE	FALSE	FALSE	FALSE	NA	FALSE	FALSE	FALSE	FALSE	FALSE	FALSE	FALSE	FALSE
rs111883038	138168028	TRUE	NA	rs10499197;rs2230926;rs5029924;rs5029937;rs5029939;rs5029949;rs6932056;rs7749323;rs7752903;rs9494883;rs9494894;rs9494895;rs3757173	4.76	5.03	12.64	RARA,MYH11,SPI1,BRD4,VDR,STAT1,EP300,TCF3,ERG,RUNX1,AML1-ETO,GATA2,CDK9,FLI1,JUND,HDAC1,ZBTB16,LYL1,TCF12,JMJD1C,CEBPA,SKI,FOS,SMAD1,MAX,LMO2,CEBPB,SMC1A,PML,DEK,FUS,TRIM28,JUN,TAL1,RUNX1T1,LMO3,JUNB,NR4A1,ELF1,HDAC2,KDM1A,MYC,FOXO1,MECOM,TCF4,RXRA,KLF1,CBFB,IRF1,EBF1,RUNX3,STAT5B,CDC73	ARID2,THAP1,MZF1,CTCF,NR2C2,GCM1,HINFP,NR4A2,ZNF282,HIC1,RFX2,SP4,TFDP2,TFDP1,TFDP3,ZBTB7A,ZNF143,ZNF423	M1536_1.02,M2389_1.02,M3595_1.02,M4432_1.02,M4636_1.02,M4701_1.02,M5485_1.02,M5513_1.02,M5514_1.02,M5685_1.02,M5970_1.02,M6274_1.02,M6452_1.02,M6483_1.02,M6515_1.02,M6538_1.02,M6551_1.02,M6558_1.02		FALSE	FALSE	FALSE	TRUE	TRUE	TRUE	TRUE	FALSE	FALSE	TRUE	FALSE	FALSE	FALSE	FALSE	FALSE	FALSE	FALSE	FALSE	TRUE	FALSE	FALSE	FALSE	TRUE	TRUE	TRUE	TRUE	TRUE	FALSE	TRUE	TRUE	TRUE	FALSE	FALSE	TRUE	TRUE	TRUE	rs10499197,rs10499197,rs10499197,rs2230926,rs2230926,rs2230926,rs2230926,rs5029924,rs5029937,rs5029937,rs5029937,rs5029937,rs5029937,rs5029939,rs5029939,rs5029939,rs5029939,rs5029949,rs6932056,rs6932056,rs6932056,rs7749323,rs7749323,rs7749323,rs7749323,rs7752903,rs7752903,rs7752903,rs7752903,rs7752903,rs9494883,rs9494894,rs9494895	Allergy,ISD,Other,RA,SLE
rs111887523	138139624	TRUE	NA	NA	4.76	35.2	25.29		HINFP,MECOM,ERG,ETS1,SPI1,ETV5,NFATC1,HIVEP1,HIVEP3	M1951_1.02,M3226_1.02,M3230_1.02,M5402_1.02,M5417_1.02,M5863_1.02,M6223_1.02,M6361_1.02,M6544_1.02		FALSE	FALSE	FALSE	FALSE	FALSE	FALSE	FALSE	FALSE	FALSE	FALSE	FALSE	NA	NA	NA	NA	NA	FALSE	FALSE	FALSE	FALSE	FALSE	FALSE	FALSE	FALSE	FALSE	FALSE	FALSE	NA	FALSE	FALSE	FALSE	TRUE	FALSE	FALSE	FALSE	FALSE
rs111902362	138363330	FALSE	NA	NA	0	0	4.21		CEBPA,PAX3,CREB3L1,FOXO1,FOXO4,FOXO6,RORA,RORB,TBX1,ARID5B	M3031_1.02,M3713_1.02,M5325_1.02,M5330_1.02,M5464_1.02,M5470_1.02,M5473_1.02,M5787_1.02,M5879_1.02,M6149_1.02		FALSE	FALSE	FALSE	FALSE	FALSE	FALSE	FALSE	FALSE	FALSE	FALSE	FALSE	NA	NA	NA	NA	NA	FALSE	FALSE	FALSE	FALSE	FALSE	FALSE	FALSE	FALSE	FALSE	FALSE	FALSE	NA	FALSE	FALSE	FALSE	FALSE	FALSE	FALSE	FALSE	FALSE
rs111914659	138182989	TRUE	NA	NA	42.8	75.43	71.65	STAT1	MAFK,ZNF143,MAFF,NRL,NR1I3	M2296_1.02,M3965_1.02,M4572_1.02,M5609_1.02,M5611_1.02,M5689_1.02,M6387_1.02		FALSE	FALSE	FALSE	FALSE	FALSE	TRUE	TRUE	TRUE	FALSE	TRUE	FALSE	NA	NA	NA	NA	NA	FALSE	FALSE	FALSE	FALSE	FALSE	FALSE	TRUE	TRUE	TRUE	FALSE	TRUE	NA	FALSE	TRUE	TRUE	TRUE	FALSE	TRUE	TRUE	FALSE
rs111958187	138066984	TRUE	NA	NA	4.76	0	0		CUX1,SOX18	M6184_1.02,M6474_1.02		FALSE	FALSE	FALSE	FALSE	FALSE	FALSE	FALSE	FALSE	FALSE	FALSE	FALSE	NA	NA	NA	NA	NA	FALSE	FALSE	FALSE	FALSE	FALSE	FALSE	FALSE	FALSE	FALSE	FALSE	FALSE	NA	FALSE	FALSE	FALSE	FALSE	FALSE	FALSE	FALSE	FALSE
rs112020444	138147490	TRUE	NA	rs10499197;rs2230926;rs5029924;rs5029937;rs5029939;rs5029949;rs6932056;rs7749323;rs7752903;rs9494883;rs9494894;rs9494895;rs3757173	4.76	25.14	37.93		SOX4,PAX2,E2F4,PROX1,TEAD3	M1578_1.02,M3711_1.02,M5361_1.02,M5753_1.02,M6508_1.02		FALSE	FALSE	FALSE	FALSE	FALSE	FALSE	FALSE	FALSE	FALSE	FALSE	FALSE	NA	NA	NA	NA	NA	FALSE	FALSE	FALSE	FALSE	FALSE	FALSE	FALSE	FALSE	TRUE	FALSE	FALSE	NA	FALSE	TRUE	FALSE	TRUE	FALSE	FALSE	TRUE	FALSE	rs10499197,rs10499197,rs10499197,rs2230926,rs2230926,rs2230926,rs2230926,rs5029924,rs5029937,rs5029937,rs5029937,rs5029937,rs5029937,rs5029939,rs5029939,rs5029939,rs5029939,rs5029949,rs6932056,rs6932056,rs6932056,rs7749323,rs7749323,rs7749323,rs7749323,rs7752903,rs7752903,rs7752903,rs7752903,rs7752903,rs9494883,rs9494894,rs9494895	Allergy,ISD,Other,RA,SLE
rs112021110	138446557	FALSE	NA	NA	0	0	0	SPI1	THAP1,ETS1,NR3C1,ELF1,NR2C2,AR,ELK1,ELK3,ERG,ETV3,FLI1,NR3C2,PGR,PURA	M2389_1.02,M3049_1.02,M4428_1.02,M4440_1.02,M4688_1.02,M4700_1.02,M5288_1.02,M5381_1.02,M5383_1.02,M5384_1.02,M5400_1.02,M5402_1.02,M5422_1.02,M5432_1.02,M5434_1.02,M5683_1.02,M5684_1.02,M6142_1.02,M6208_1.02,M6213_1.02,M6436_1.02,M6442_1.02		FALSE	FALSE	FALSE	FALSE	FALSE	FALSE	FALSE	NA	NA	NA	NA	NA	NA	NA	NA	NA	FALSE	FALSE	FALSE	FALSE	FALSE	FALSE	FALSE	FALSE	FALSE	FALSE	NA	NA	FALSE	FALSE	NA	FALSE	FALSE	FALSE	FALSE	FALSE
rs112044924	137854595	TRUE	NA	NA	0	0	0		HLF,CEBPA,CEBPB,YY1,ZFP42,FLI1,GRHL1,SOX8,CEBPD,CEBPG,ERG,ZNF589	M1875_1.02,M1925_1.02,M2268_1.02,M3035_1.02,M4482_1.02,M4493_1.02,M4516_1.02,M4529_1.02,M4556_1.02,M4603_1.02,M4606_1.02,M5432_1.02,M5434_1.02,M5498_1.02,M5844_1.02,M6169_1.02,M6170_1.02,M6171_1.02,M6173_1.02,M6213_1.02,M6559_1.02		FALSE	FALSE	FALSE	FALSE	FALSE	FALSE	FALSE	NA	NA	NA	NA	NA	NA	NA	NA	NA	FALSE	FALSE	FALSE	FALSE	FALSE	FALSE	FALSE	FALSE	TRUE	FALSE	NA	NA	FALSE	TRUE	NA	FALSE	FALSE	FALSE	TRUE	FALSE
rs112073085	138305764	TRUE	NA	NA	0	0	16.86		TCF23,HES2,ENSG00000187728,TCF21,NEUROD4,NEUROG1,NEUROD6,ENSG00000250542,ZKSCAN1,KDM2B,ZEB1,TP53,CUX1,FOXO4,FOXD4L5,FOXD4L3,FOXJ1,FOXL2,FOXD4L6,FOXD4L4,FOXD4L1,FOXF2,FOXD4,FOXD4L2,XBP1,POU2F1,BHLHE22,BHLHE23,NEUROD2,OLIG1,OLIG2,OLIG3,TEAD3,ARNT,HIF1A,MTF1,TEAD1	M0195_1.02,M0199_1.02,M0214_1.02,M0217_1.02,M0307_1.02,M0408_1.02,M0607_1.02,M1926_1.02,M1929_1.02,M2952_1.02,M3022_1.02,M3282_1.02,M3294_1.02,M3447_1.02,M3676_1.02,M3698_1.02,M4101_1.02,M4483_1.02,M5307_1.02,M5308_1.02,M5652_1.02,M5690_1.02,M5691_1.02,M5692_1.02,M5693_1.02,M5907_1.02,M6151_1.02,M6275_1.02,M6348_1.02,M6403_1.02,M6507_1.02,M6536_1.02		FALSE	FALSE	FALSE	FALSE	FALSE	FALSE	FALSE	NA	NA	NA	NA	NA	NA	NA	NA	NA	FALSE	FALSE	FALSE	FALSE	FALSE	FALSE	FALSE	FALSE	FALSE	FALSE	NA	NA	FALSE	FALSE	NA	FALSE	FALSE	FALSE	FALSE	FALSE
rs112110755	138135722	TRUE	NA	NA	4.76	10.06	16.86		BBX,RUNX2,ENSG00000250096,GATA2,POU2F1,PAX4,ZNF143,GATA1,HOXA4,CUX1,TBX21,TEAD4,TGIF1	M1583_1.02,M2310_1.02,M3319_1.02,M3680_1.02,M3718_1.02,M3964_1.02,M4691_1.02,M4908_1.02,M5333_1.02,M5889_1.02,M5892_1.02,M5966_1.02,M6509_1.02,M6519_1.02		FALSE	FALSE	FALSE	FALSE	FALSE	FALSE	FALSE	NA	NA	NA	NA	NA	NA	NA	NA	NA	FALSE	FALSE	FALSE	FALSE	FALSE	FALSE	FALSE	FALSE	FALSE	FALSE	NA	NA	FALSE	FALSE	NA	FALSE	FALSE	FALSE	FALSE	FALSE
rs112159068	138305038	TRUE	NA	NA	0	0	16.86		PAX6,POU2F2,POU2F1,TBP,BARX1,POU1F1,POU2F3,POU3F1,POU3F2,POU3F3,AL773544.1,CR759815.4,CR847794.3,BX088580.2,AL662833.4,POU3F4,CR388229.2,POU5F1B,XBP1,ZBTB47,ZNF652,E4F1,HOXA9	M1897_1.02,M2306_1.02,M3675_1.02,M3679_1.02,M3684_1.02,M4470_1.02,M4474_1.02,M4486_1.02,M4488_1.02,M4708_1.02,M5300_1.02,M5724_1.02,M5725_1.02,M5727_1.02,M5729_1.02,M5731_1.02,M5734_1.02,M5735_1.02,M5738_1.02,M5744_1.02,M5953_1.02,M6111_1.02,M6197_1.02,M6294_1.02,M6423_1.02,M6424_1.02		FALSE	FALSE	FALSE	FALSE	FALSE	FALSE	FALSE	FALSE	FALSE	FALSE	FALSE	NA	NA	NA	NA	NA	FALSE	FALSE	FALSE	FALSE	FALSE	FALSE	FALSE	FALSE	FALSE	FALSE	FALSE	NA	FALSE	FALSE	FALSE	FALSE	FALSE	FALSE	FALSE	FALSE
rs112185574	137949915	TRUE	NA	NA	0	0	0	MethylCap	ZNF35,IRF1,FOXP1,BPTF	M0436_1.02,M1882_1.02,M2283_1.02,M3234_1.02,M6163_1.02		FALSE	FALSE	FALSE	FALSE	FALSE	FALSE	FALSE	FALSE	FALSE	FALSE	FALSE	NA	NA	NA	NA	NA	NA	NA	NA	NA	NA	NA	NA	NA	NA	NA	FALSE	NA	NA	NA	FALSE	FALSE	FALSE	FALSE	NA	FALSE
rs112187076	138442711	FALSE	NA	NA	0	0	4.21		SOHLH2,C13orf38-SOHLH2,ZNF691,PAX5,TFCP2L1,MEF2A,AR,NFIX,NR4A2,TFCP2,NR3C1,HESX1,SMAD3,SMAD9,SMAD4	M0198_1.02,M0428_1.02,M1848_1.02,M1962_1.02,M3552_1.02,M4471_1.02,M4472_1.02,M4704_1.02,M5289_1.02,M5665_1.02,M5687_1.02,M5929_1.02,M6131_1.02,M6132_1.02,M6260_1.02,M6272_1.02,M6465_1.02,M6466_1.02,M6514_1.02		FALSE	FALSE	FALSE	FALSE	FALSE	TRUE	FALSE	FALSE	FALSE	FALSE	FALSE	NA	NA	NA	NA	NA	FALSE	FALSE	FALSE	FALSE	FALSE	FALSE	FALSE	FALSE	FALSE	FALSE	FALSE	NA	FALSE	FALSE	FALSE	FALSE	FALSE	FALSE	FALSE	FALSE
rs112308288	138223087	TRUE	NA	NA	4.76	5.03	4.21		MYF5,NHLH2,LYL1,ZNF8,NAIF1,GMEB1,RORA,RORB,CREB1,ATF2,NHLH1,MYOD1,BACH1,ATOH1,ATF7,GMEB2,JDP2,ATF1,ATF3,NKX2-2,NR1D2,NR1D1,PTF1A	M0210_1.02,M0216_1.02,M0438_1.02,M1281_1.02,M1545_1.02,M1900_1.02,M3083_1.02,M3087_1.02,M3089_1.02,M3090_1.02,M3375_1.02,M3591_1.02,M3838_1.02,M4680_1.02,M4750_1.02,M4752_1.02,M4754_1.02,M4794_1.02,M5114_1.02,M5293_1.02,M5493_1.02,M5496_1.02,M5588_1.02,M5590_1.02,M5671_1.02,M6152_1.02,M6153_1.02,M6180_1.02,M6375_1.02,M6382_1.02,M6441_1.02		FALSE	FALSE	FALSE	FALSE	FALSE	FALSE	FALSE	FALSE	FALSE	TRUE	FALSE	NA	NA	NA	NA	NA	FALSE	FALSE	FALSE	FALSE	FALSE	FALSE	FALSE	FALSE	FALSE	FALSE	TRUE	NA	FALSE	FALSE	TRUE	FALSE	FALSE	FALSE	FALSE	FALSE
rs112314129	138332019	FALSE	NA	NA	0	0	12.64		TFCP2L1,ZIC1,SCRT1,SCRT2,VDR,ZBTB49,ZBTB7A	M0820_1.02,M4147_1.02,M5804_1.02,M5805_1.02,M5946_1.02,M5959_1.02,M6538_1.02		FALSE	FALSE	FALSE	FALSE	FALSE	FALSE	FALSE	FALSE	FALSE	FALSE	FALSE	NA	NA	NA	NA	NA	FALSE	FALSE	FALSE	FALSE	FALSE	FALSE	FALSE	FALSE	FALSE	FALSE	FALSE	NA	FALSE	FALSE	FALSE	FALSE	FALSE	FALSE	FALSE	FALSE
rs112349808	138221817	TRUE	NA	NA	0	5.03	4.21		EBF1,NR3C1,NR2C2,HSF1,VDR,ZNF524,NR2F1,HES1,INSM1,TWIST1	M1968_1.02,M3356_1.02,M4549_1.02,M4554_1.02,M4569_1.02,M4602_1.02,M4700_1.02,M5946_1.02,M5974_1.02,M5975_1.02,M6176_1.02,M6271_1.02,M6306_1.02,M6527_1.02,M6533_1.02		FALSE	FALSE	FALSE	FALSE	FALSE	FALSE	FALSE	NA	NA	NA	NA	NA	NA	NA	NA	NA	FALSE	FALSE	FALSE	FALSE	FALSE	FALSE	FALSE	FALSE	FALSE	FALSE	NA	NA	FALSE	FALSE	NA	FALSE	FALSE	FALSE	FALSE	FALSE
rs112370866	138185770	TRUE	NA	NA	52.31	135.78	164.38		HEYL,ID2,ID1,HES2,AC226150.2,GMEB1,ZFP42,YY1,AHR,AHRR,ARNT,T,E2F1,XBP1,POU2F1,RFX1,ARNTL,BHLHE40,BHLHE41,CREB3,CREB3L1,E2F2,E2F3,ESR1,GMEB2,HES5,HES7,HEY1,HEY2,IRX5,MLX,RARA,RARG,RFX2,RFX3,RFX4,TBX1,TBX15,TBX22,TBX18,TBX20,TEAD3,IRX3,IRX1,E2F7,E4F1,TFEB,TLX1	M0183_1.02,M0189_1.02,M0199_1.02,M0901_1.02,M1545_1.02,M1919_1.02,M2917_1.02,M2957_1.02,M3004_1.02,M3133_1.02,M3447_1.02,M3680_1.02,M3829_1.02,M4101_1.02,M4109_1.02,M4110_1.02,M4639_1.02,M4652_1.02,M5154_1.02,M5290_1.02,M5305_1.02,M5306_1.02,M5309_1.02,M5324_1.02,M5325_1.02,M5326_1.02,M5327_1.02,M5328_1.02,M5329_1.02,M5330_1.02,M5350_1.02,M5352_1.02,M5356_1.02,M5357_1.02,M5358_1.02,M5403_1.02,M54…		FALSE	FALSE	FALSE	FALSE	FALSE	FALSE	FALSE	FALSE	FALSE	FALSE	FALSE	NA	NA	NA	NA	NA	FALSE	FALSE	FALSE	FALSE	FALSE	FALSE	FALSE	FALSE	FALSE	FALSE	FALSE	NA	FALSE	FALSE	FALSE	TRUE	FALSE	FALSE	FALSE	FALSE
rs112437718	138245236	TRUE	NA	NA	9.51	0	4.21	MAFK,MAFF,GATA1,GATA3	CR388219.4,CR759784.3,AL844853.8,ZBTB12,AL662834.13,TFAP4,REST,CENPB,ZKSCAN3,ZKSCAN4	M0433_1.02,M2943_1.02,M3666_1.02,M5320_1.02,M5971_1.02		FALSE	FALSE	FALSE	FALSE	FALSE	TRUE	FALSE	FALSE	FALSE	FALSE	FALSE	NA	NA	NA	NA	NA	FALSE	FALSE	FALSE	FALSE	FALSE	FALSE	FALSE	FALSE	FALSE	FALSE	FALSE	NA	FALSE	FALSE	FALSE	FALSE	FALSE	FALSE	FALSE	FALSE
rs112444994	137928390	TRUE	NA	NA	0	0	0		IRF1,FOXP1,MECOM,BPTF,FOXN3,FOXD4L6,FOXJ3,FOXD4L4,FOXL2,FOXJ1,FOXD4L1,FOXD4L2,FOXD4,FOXD4L3,FOXD4L5,FOXN2,ARID3A	M1882_1.02,M2283_1.02,M3228_1.02,M3234_1.02,M5456_1.02,M6147_1.02,M6163_1.02		FALSE	FALSE	FALSE	FALSE	FALSE	FALSE	FALSE	NA	NA	NA	NA	NA	NA	NA	NA	NA	FALSE	FALSE	FALSE	FALSE	FALSE	FALSE	FALSE	FALSE	FALSE	FALSE	NA	NA	FALSE	FALSE	NA	FALSE	FALSE	FALSE	FALSE	FALSE
rs112464023	138098853	TRUE	NA	NA	0	5.03	0	GATA2	STAT3,SMARCC2,HOXA9,HOXC10,HOXC11,HOXD11,SPI1,NR6A1,TEAD3	M4478_1.02,M4527_1.02,M5531_1.02,M5546_1.02,M5549_1.02,M5555_1.02,M5863_1.02,M6397_1.02,M6508_1.02		FALSE	FALSE	FALSE	FALSE	FALSE	TRUE	FALSE	FALSE	FALSE	FALSE	FALSE	NA	NA	NA	NA	NA	FALSE	FALSE	FALSE	FALSE	FALSE	FALSE	FALSE	FALSE	FALSE	FALSE	FALSE	NA	FALSE	FALSE	FALSE	FALSE	FALSE	FALSE	FALSE	FALSE
rs112497003	138166024	TRUE	NA	rs10499197;rs2230926;rs5029924;rs5029937;rs5029939;rs5029949;rs6932056;rs7749323;rs7752903;rs9494883;rs9494894;rs9494895;rs3757173	4.76	0	4.21		SRF,CDX2,ZBTB7A,ELF1,MEIS2,TFAP2A,TFAP2B,TFAP2C,EGR3,EHF,ZBTB4	M1910_1.02,M2267_1.02,M3956_1.02,M4477_1.02,M4512_1.02,M4577_1.02,M4633_1.02,M4640_1.02,M4688_1.02,M5619_1.02,M5867_1.02,M5868_1.02,M5913_1.02,M5916_1.02,M5919_1.02,M5922_1.02,M6200_1.02,M6202_1.02,M6489_1.02,M6541_1.02		FALSE	FALSE	FALSE	FALSE	FALSE	TRUE	TRUE	FALSE	FALSE	FALSE	FALSE	NA	NA	NA	NA	NA	FALSE	FALSE	FALSE	FALSE	FALSE	FALSE	FALSE	FALSE	TRUE	FALSE	FALSE	NA	FALSE	TRUE	FALSE	FALSE	FALSE	TRUE	TRUE	FALSE	rs10499197,rs10499197,rs10499197,rs2230926,rs2230926,rs2230926,rs2230926,rs5029924,rs5029937,rs5029937,rs5029937,rs5029937,rs5029937,rs5029939,rs5029939,rs5029939,rs5029939,rs5029949,rs6932056,rs6932056,rs6932056,rs7749323,rs7749323,rs7749323,rs7749323,rs7752903,rs7752903,rs7752903,rs7752903,rs7752903,rs9494883,rs9494894,rs9494895	Allergy,ISD,Other,RA,SLE
rs112498208	138111402	TRUE	NA	NA	14.27	10.06	12.64		HES4,SOHLH2,C13orf38-SOHLH2,ZKSCAN1,ZFP3,KDM2B,FOXD4L1,FOXD4L2,FOXN2,FOXL2,FOXD4,FOXD4L3,FOXN3,FOXD4L6,FOXJ1,FOXD4L5,FOXD4L4,RREB1,EGR1,EGR2,EGR3,EGR4,SP3,ZSCAN4,EPAS1,GLI3,KLF3,KLF2,WT1	M0191_1.02,M0198_1.02,M0408_1.02,M0426_1.02,M0607_1.02,M0721_1.02,M0723_1.02,M0727_1.02,M0756_1.02,M0757_1.02,M1901_1.02,M3167_1.02,M3176_1.02,M3843_1.02,M4616_1.02,M5365_1.02,M5366_1.02,M5367_1.02,M5368_1.02,M5369_1.02,M5370_1.02,M5371_1.02,M5854_1.02,M5981_1.02,M6198_1.02,M6200_1.02,M6212_1.02,M6266_1.02,M6323_1.02,M6456_1.02,M6535_1.02		FALSE	FALSE	FALSE	FALSE	FALSE	FALSE	FALSE	FALSE	FALSE	FALSE	FALSE	NA	NA	NA	NA	NA	FALSE	FALSE	FALSE	FALSE	FALSE	FALSE	FALSE	FALSE	FALSE	FALSE	FALSE	NA	FALSE	FALSE	FALSE	FALSE	FALSE	FALSE	FALSE	FALSE
rs112534948	138002988	TRUE	NA	NA	4.76	5.03	4.21	MYH11	ZNF711,ZIC5,PAX5,PAX6,KLF12,KLF2,ESR1,PAX2,PAX4,NPAS4,SMAD9,SMAD5,LHX6,PAX1,PAX9,GFI1B,KLF8	M0403_1.02,M0422_1.02,M1848_1.02,M1897_1.02,M2942_1.02,M3206_1.02,M3710_1.02,M3715_1.02,M4471_1.02,M4472_1.02,M4487_1.02,M4704_1.02,M4930_1.02,M5099_1.02,M5600_1.02,M5702_1.02,M5703_1.02,M5707_1.02,M5708_1.02,M5711_1.02,M6262_1.02,M6326_1.02,M6406_1.02		FALSE	FALSE	FALSE	FALSE	FALSE	TRUE	FALSE	FALSE	FALSE	FALSE	FALSE	NA	NA	NA	NA	NA	FALSE	FALSE	FALSE	FALSE	FALSE	FALSE	FALSE	FALSE	FALSE	FALSE	FALSE	NA	FALSE	FALSE	FALSE	FALSE	FALSE	FALSE	FALSE	FALSE
rs112680239	138100096	TRUE	NA	NA	0	0	0		NKX3-1,STAT1,FOXL2,FOXD4,FOXD4L5,FOXJ1,FOXD4L2,FOXD4L3,FOXD4L6,FOXD4L1,FOXD4L4,FOXB1,NFATC1,RARB,RORA,RORB,ZNF784,BCL6,NKX2-2,SOX18	M1944_1.02,M1955_1.02,M5436_1.02,M5658_1.02,M5764_1.02,M5787_1.02,M5980_1.02,M6159_1.02,M6375_1.02,M6474_1.02		FALSE	FALSE	FALSE	FALSE	FALSE	FALSE	FALSE	FALSE	FALSE	FALSE	FALSE	NA	NA	NA	NA	NA	TRUE	TRUE	TRUE	TRUE	TRUE	FALSE	FALSE	FALSE	FALSE	FALSE	FALSE	NA	TRUE	FALSE	FALSE	FALSE	FALSE	FALSE	TRUE	FALSE
rs11271098	137994315	TRUE	NA	NA	0	5.03	0		TFAP2E,ZNF711,ZNF691,ZSCAN20,NKX2-4,NKX2-3,PRKRIR,TFAP2A,PPARG,HNF4A,ZNF354C,ATOH1,NEUROD4,NEUROD6,TCF7L2,TFAP2C,PAX5,CTCF,ESR1,CTCFL,E2F1,ETV3,PAX2,TBX1,TBX20,TFAP2B,NR2F2,E2F3,MECP2,NKX2-1,NKX2-5,NKX2-8,PAX6,PAX8,PLAGL1,TBX5,ZBTB7A	M0085_1.02,M0403_1.02,M0428_1.02,M0440_1.02,M0908_1.02,M1030_1.02,M1668_1.02,M1838_1.02,M1894_1.02,M1936_1.02,M1950_1.02,M2264_1.02,M2319_1.02,M2934_1.02,M2939_1.02,M3720_1.02,M4427_1.02,M4432_1.02,M4524_1.02,M4525_1.02,M4535_1.02,M4560_1.02,M4564_1.02,M4612_1.02,M4662_1.02,M4668_1.02,M4697_1.02,M4699_1.02,M5350_1.02,M5351_1.02,M5422_1.02,M5703_1.02,M5707_1.02,M5878_1.02,M5886_1.02,M5911_1.02,M59…		FALSE	FALSE	FALSE	FALSE	FALSE	TRUE	FALSE	FALSE	FALSE	FALSE	FALSE	NA	NA	NA	NA	NA	FALSE	FALSE	FALSE	FALSE	FALSE	FALSE	FALSE	FALSE	FALSE	FALSE	FALSE	NA	FALSE	FALSE	FALSE	FALSE	FALSE	FALSE	FALSE	FALSE
rs112719990	137915157	TRUE	NA	NA	0	0	4.21		PRDM16,IRF7,ZNF274,HSFY2,HSFY1,OTX1,OTX2,SPIC,ZBED1	M1861_1.02,M3480_1.02,M4555_1.02,M5568_1.02,M5570_1.02,M5698_1.02,M5700_1.02,M5865_1.02,M5958_1.02		FALSE	FALSE	FALSE	FALSE	FALSE	FALSE	FALSE	FALSE	FALSE	FALSE	FALSE	NA	NA	NA	NA	NA	FALSE	FALSE	FALSE	FALSE	FALSE	FALSE	FALSE	FALSE	FALSE	FALSE	FALSE	NA	FALSE	FALSE	FALSE	FALSE	FALSE	FALSE	FALSE	FALSE
rs112747350	138235553	TRUE	NA	NA	0	5.03	8.43		TCFL5,MAX,MYC,RUNX2,RUNX3,MYCN	M0212_1.02,M4507_1.02,M4610_1.02,M4627_1.02,M5790_1.02,M5792_1.02,M6352_1.02,M6458_1.02		FALSE	FALSE	FALSE	FALSE	FALSE	FALSE	FALSE	FALSE	FALSE	FALSE	FALSE	NA	NA	NA	NA	NA	FALSE	FALSE	FALSE	FALSE	FALSE	FALSE	FALSE	FALSE	FALSE	FALSE	FALSE	NA	FALSE	FALSE	FALSE	FALSE	FALSE	FALSE	FALSE	FALSE
rs112766381	138068546	TRUE	NA	NA	0	0	4.21	MethylCap	CGBP,MLL,GMEB1,JUN,BACH2,CREB1,ATF2,PPARG,E2F4,ZNF274,MAFF,MAFK,NFE2,SMAD9,SMAD5,ATF4,GMEB2,MAX,TBX1,TBX21,XBP1,FOSL1,FOSL2,JUNB,NFE2L3,NFE2L2,SMAD2	M0603_1.02,M0608_1.02,M1545_1.02,M2290_1.02,M2980_1.02,M3083_1.02,M3084_1.02,M3088_1.02,M3089_1.02,M3090_1.02,M3785_1.02,M4012_1.02,M4537_1.02,M4551_1.02,M4572_1.02,M4573_1.02,M4598_1.02,M4629_1.02,M4653_1.02,M5099_1.02,M5292_1.02,M5493_1.02,M5495_1.02,M5607_1.02,M5613_1.02,M5878_1.02,M5891_1.02,M5894_1.02,M5953_1.02,M6180_1.02,M6229_1.02,M6230_1.02,M6317_1.02,M6334_1.02,M6360_1.02,M6464_1.02		FALSE	FALSE	FALSE	FALSE	FALSE	FALSE	FALSE	NA	NA	NA	NA	NA	NA	NA	NA	NA	FALSE	FALSE	FALSE	FALSE	FALSE	FALSE	FALSE	FALSE	FALSE	FALSE	NA	NA	FALSE	FALSE	NA	FALSE	FALSE	FALSE	FALSE	FALSE
rs112781449	138329452	FALSE	NA	NA	0	0	0	TET2,RUNX1	TCFL5,ARNTL2,NR2E1,RORB,RORA,USF1,JUN,JUND,ZBTB33,ESRRA,NR2F2,CREB1,MAX,MYCN,BRCA1,USF2,RXRA,MYC,ATF3,GATA1,NR1D2,ATF7,BATF3,CREB3L3,CREB3,CREB3L4,JDP2,MLX,MNT,NR2F1,NR2F6,RARA,RARB,RARG,RXRG,SREBF2,TFE3,TFEB,XBP1,ATF1,CREM,ESRRG,MAFA,MLXIPL,NR1D1,RXRB,SPZ1,THRA,THRB,ZNF589	M0212_1.02,M0220_1.02,M1432_1.02,M1458_1.02,M1459_1.02,M1899_1.02,M1900_1.02,M1917_1.02,M2289_1.02,M2293_1.02,M2323_1.02,M2384_1.02,M2960_1.02,M3083_1.02,M3084_1.02,M3539_1.02,M3642_1.02,M3837_1.02,M4080_1.02,M4081_1.02,M4429_1.02,M4454_1.02,M4480_1.02,M4481_1.02,M4507_1.02,M4511_1.02,M4514_1.02,M4515_1.02,M4528_1.02,M4550_1.02,M4557_1.02,M4558_1.02,M4578_1.02,M4579_1.02,M4596_1.02,M4597_1.02,M46…		FALSE	FALSE	FALSE	FALSE	FALSE	FALSE	FALSE	FALSE	FALSE	FALSE	FALSE	NA	NA	NA	NA	NA	FALSE	FALSE	FALSE	FALSE	FALSE	FALSE	FALSE	FALSE	FALSE	FALSE	FALSE	NA	FALSE	FALSE	FALSE	FALSE	FALSE	FALSE	FALSE	FALSE
rs112816769	137878478	TRUE	NA	NA	0	0	0		LCOR,MEF2A,MEF2C,IRF7,AC002126.6,MEF2B,MEF2D,AIRE,HOXD13	M1507_1.02,M1884_1.02,M2297_1.02,M3480_1.02,M3553_1.02,M4467_1.02,M4694_1.02,M5615_1.02,M5616_1.02,M5617_1.02,M6140_1.02,M6302_1.02,M6340_1.02,M6341_1.02,M6342_1.02		FALSE	FALSE	FALSE	FALSE	FALSE	FALSE	FALSE	NA	NA	NA	NA	NA	NA	NA	NA	NA	FALSE	FALSE	FALSE	FALSE	FALSE	FALSE	FALSE	FALSE	TRUE	FALSE	NA	NA	FALSE	TRUE	NA	FALSE	FALSE	FALSE	TRUE	FALSE
rs112839968	138010488	TRUE	NA	NA	0	0	8.43		DMRT3,HSF1,AHR,AHRR,ETS1,FOXD4L1,FOXD4L3,FOXD4L4,FOXD4,FOXJ1,FOXD4L6,FOXD4L2,FOXD4L5,FOXL2,IKZF1,TOPORS,SP5,SP6,ELF1,ELK1,ETV3,HSF2,HSF4,SMAD9,SMAD3,ETV5,ETV7,FOXC1,HAND1,HAND2,SMAD4,SOX18	M0629_1.02,M2288_1.02,M2917_1.02,M3049_1.02,M3296_1.02,M3452_1.02,M3524_1.02,M4376_1.02,M5209_1.02,M5374_1.02,M5383_1.02,M5422_1.02,M5564_1.02,M5565_1.02,M5566_1.02,M5567_1.02,M5808_1.02,M6223_1.02,M6224_1.02,M6235_1.02,M6268_1.02,M6287_1.02,M6466_1.02,M6474_1.02		FALSE	FALSE	FALSE	FALSE	FALSE	FALSE	FALSE	FALSE	FALSE	FALSE	FALSE	NA	NA	NA	NA	NA	FALSE	FALSE	FALSE	FALSE	FALSE	FALSE	FALSE	FALSE	FALSE	FALSE	FALSE	NA	FALSE	FALSE	FALSE	FALSE	FALSE	FALSE	FALSE	FALSE
rs112862764	138004001	TRUE	NA	NA	0	0	0	SUMO2	DMRT3,NR3C2,CDX2,SRF,AR,E2F1,MYBL1,NR3C1,RFX2,RFX3,RFX4,RFX5,SOX21,SOX2,SOX9,YY1,ZFP42,YY2,ZBED1,HLTF	M0629_1.02,M1433_1.02,M2267_1.02,M4477_1.02,M5288_1.02,M5289_1.02,M5352_1.02,M5646_1.02,M5683_1.02,M5684_1.02,M5773_1.02,M5775_1.02,M5777_1.02,M5779_1.02,M5780_1.02,M5781_1.02,M5828_1.02,M5829_1.02,M5849_1.02,M5954_1.02,M5957_1.02,M5958_1.02,M6278_1.02,M6453_1.02		FALSE	FALSE	FALSE	FALSE	FALSE	FALSE	FALSE	NA	NA	NA	NA	NA	NA	NA	NA	NA	FALSE	FALSE	FALSE	FALSE	FALSE	FALSE	FALSE	FALSE	FALSE	FALSE	NA	NA	FALSE	FALSE	NA	FALSE	FALSE	FALSE	FALSE	FALSE
rs112893452	138103353	TRUE	NA	NA	9.51	15.09	0		NHLH2,LYL1,NKX2-6,NHLH1,MYF5,TFAP4,MYB,EGR1,EGR2,EGR3,TOPORS,FERD3L,EGR4,TBX19,ASCL1,BHLHE41,TCF12,MYF6,MYOD1,MYOG,NKX2-1	M0216_1.02,M1029_1.02,M1880_1.02,M2299_1.02,M2300_1.02,M2338_1.02,M2944_1.02,M2947_1.02,M3068_1.02,M3167_1.02,M3176_1.02,M3178_1.02,M3375_1.02,M3376_1.02,M3524_1.02,M4971_1.02,M5114_1.02,M5365_1.02,M5369_1.02,M5371_1.02,M5670_1.02,M5671_1.02,M5882_1.02,M5926_1.02,M5927_1.02,M5987_1.02,M6161_1.02,M6270_1.02,M6288_1.02,M6353_1.02,M6354_1.02,M6355_1.02,M6374_1.02		FALSE	FALSE	FALSE	FALSE	FALSE	FALSE	FALSE	FALSE	FALSE	FALSE	FALSE	NA	NA	NA	NA	NA	FALSE	FALSE	FALSE	FALSE	FALSE	FALSE	FALSE	FALSE	FALSE	FALSE	FALSE	NA	FALSE	FALSE	FALSE	FALSE	FALSE	FALSE	FALSE	FALSE
rs112906219	138212862	TRUE	NA	NA	0	10.06	12.64		PBX4,PBX1,BACH2,CUX1,GATA1,NFYA,PAX5,ZNF143,HOXA4,HOXB1	M1898_1.02,M2980_1.02,M3023_1.02,M3311_1.02,M3628_1.02,M3720_1.02,M3964_1.02,M4716_1.02,M5966_1.02,M6295_1.02,M6412_1.02,M6551_1.02		FALSE	FALSE	FALSE	FALSE	FALSE	FALSE	FALSE	FALSE	FALSE	FALSE	FALSE	NA	NA	NA	NA	NA	FALSE	FALSE	FALSE	FALSE	FALSE	FALSE	FALSE	FALSE	FALSE	FALSE	FALSE	NA	FALSE	FALSE	FALSE	FALSE	FALSE	FALSE	FALSE	FALSE
rs112920346	138155055	TRUE	NA	NA	9.51	15.09	16.86	TRIM28,STAT1,SPI1	SOHLH2,C13orf38-SOHLH2,MLXIP,TCFL5,MZF1,NFKB1,USF1,RELA,REST,MXI1,MAX,NFKB2,NR3C1,REL,HIVEP1,HIVEP3	M0198_1.02,M0211_1.02,M0212_1.02,M1887_1.02,M1928_1.02,M3624_1.02,M4086_1.02,M4444_1.02,M4468_1.02,M4485_1.02,M4491_1.02,M4494_1.02,M4495_1.02,M4496_1.02,M4497_1.02,M4498_1.02,M4499_1.02,M4589_1.02,M4679_1.02,M5613_1.02,M5668_1.02,M5669_1.02,M6260_1.02,M6369_1.02,M6449_1.02,M6511_1.02,M6544_1.02		FALSE	FALSE	FALSE	FALSE	FALSE	TRUE	TRUE	FALSE	FALSE	FALSE	FALSE	NA	NA	NA	NA	NA	FALSE	FALSE	FALSE	FALSE	FALSE	FALSE	FALSE	FALSE	FALSE	FALSE	FALSE	NA	FALSE	FALSE	FALSE	FALSE	FALSE	TRUE	FALSE	FALSE
rs112940309	138329282	FALSE	NA	NA	0	0	0		MBD1,MYPOP,HLF,CEBPA,CEBPB,GFI1,CEBPD,CEBPE,CEBPG,MAFK,RARA,RARG,TBX20,YY1,ZFP42,DDIT3,GFI1B	M0613_1.02,M1359_1.02,M1875_1.02,M1925_1.02,M2268_1.02,M3036_1.02,M3040_1.02,M3047_1.02,M3341_1.02,M3393_1.02,M4529_1.02,M4556_1.02,M4606_1.02,M5314_1.02,M5315_1.02,M5316_1.02,M5317_1.02,M5318_1.02,M5319_1.02,M5612_1.02,M5759_1.02,M5761_1.02,M5765_1.02,M5883_1.02,M5887_1.02,M5954_1.02,M6169_1.02,M6170_1.02,M6171_1.02,M6172_1.02,M6173_1.02,M6187_1.02,M6262_1.02,M6263_1.02,M6277_1.02		FALSE	FALSE	FALSE	FALSE	FALSE	FALSE	FALSE	NA	NA	NA	NA	NA	NA	NA	NA	NA	FALSE	FALSE	FALSE	FALSE	FALSE	FALSE	FALSE	FALSE	FALSE	FALSE	NA	NA	FALSE	FALSE	NA	FALSE	FALSE	FALSE	FALSE	FALSE
rs112975146	138165690	TRUE	rs10499197;rs2230926;rs5029924;rs5029937;rs5029939;rs5029949;rs6932056;rs7749323;rs7752903;rs9494883;rs9494894;rs9494895;rs3757173	rs10499197;rs2230926;rs5029924;rs5029937;rs5029939;rs5029949;rs6932056;rs7749323;rs7752903;rs9494883;rs9494894;rs9494895;rs3757173	4.76	0	4.21	NR3C1,MAX	ZNF187,SOX21,NR3C1	M0395_1.02,M5826_1.02,M6261_1.02	NR3C1	FALSE	FALSE	FALSE	FALSE	FALSE	FALSE	FALSE	NA	NA	NA	NA	NA	NA	NA	NA	NA	TRUE	TRUE	TRUE	TRUE	TRUE	FALSE	FALSE	FALSE	TRUE	FALSE	NA	NA	TRUE	TRUE	NA	FALSE	TRUE	FALSE	TRUE	FALSE	rs2230926,rs2230926,rs2230926,rs2230926,rs2230926,rs2230926,rs2230926,rs2230926,rs2230926,rs2230926,rs3757173,rs5029937,rs5029939,rs6932056,rs7752903,rs7752903,rs7752903,rs10499197,rs10499197,rs10499197,rs2230926,rs2230926,rs2230926,rs2230926,rs5029924,rs5029937,rs5029937,rs5029937,rs5029937,rs5029937,rs5029939,rs5029939,rs5029939,rs5029939,rs5029949,rs6932056,rs6932056,rs6932056,rs7749323,rs7749…	Allergy,ISD,Other,RA,SLE
rs112975189	138029404	TRUE	NA	NA	52.31	115.66	155.95	RELA,RELB,MED1,EP300,NFIC,ATF2,NOTCH1,CTCF,STAG1,BRD4,SMC1A,RAD21,IRF4,FOXM1,KMT2D,NIPBL,MAZ,MYB,MYH11,BCLAF1,RUNX3,SKI,JUND,CDK9,GATA3,CREB1,MTA3,STAT5A,BHLHE40,RUNX1,POU2F2,KDM6A,HDAC1,PAX5,TAL1,CDK7,MYC,TBX21,NFYB,IRF1,SUMO2	IRF1,FOXP1,MEF2A,PAX2,SRY,SPI1,IRF3,IRF4,IRF5,IRF7,IRF8,TCF7L1,FOXD4L2,FOXD4L6,FOXD4L3,FOXD4,FOXL2,FOXD4L1,FOXN3,FOXJ1,FOXD4L5,FOXD4L4,FOXN2,FOXJ3,IRF2	M1882_1.02,M2283_1.02,M3552_1.02,M3553_1.02,M3711_1.02,M3961_1.02,M4631_1.02,M5572_1.02,M5573_1.02,M5574_1.02,M5575_1.02,M5576_1.02,M5578_1.02,M5903_1.02,M6015_1.02,M6243_1.02,M6308_1.02,M6309_1.02,M6312_1.02	IRF1,IRF4	FALSE	TRUE	FALSE	FALSE	FALSE	TRUE	TRUE	FALSE	FALSE	FALSE	FALSE	FALSE	FALSE	FALSE	FALSE	FALSE	FALSE	FALSE	FALSE	FALSE	FALSE	FALSE	TRUE	FALSE	FALSE	FALSE	FALSE	FALSE	FALSE	TRUE	FALSE	TRUE	TRUE	TRUE	TRUE	FALSE
rs11297844	137921069	TRUE	NA	NA	0	0	0		FOXP1,MECOM,BPTF,FOXD4L2,FOXD4L1,FOXN3,FOXJ1,FOXD4L6,FOXD4,FOXD4L5,FOXD4L3,FOXL2,FOXN2,FOXD4L4,FUBP1,IRF4	M2283_1.02,M3228_1.02,M3234_1.02,M6017_1.02,M6251_1.02,M6310_1.02		FALSE	FALSE	FALSE	FALSE	FALSE	FALSE	FALSE	FALSE	FALSE	FALSE	FALSE	NA	NA	NA	NA	NA	NA	NA	NA	NA	NA	NA	NA	NA	NA	NA	FALSE	NA	NA	NA	FALSE	FALSE	FALSE	FALSE	NA	FALSE
rs113030277	138375580	FALSE	NA	NA	0	0	0		NFE2L3,NFE2L1,FEZF2,FEZF1,TBX1,ZNF232,HOXC8,HOXA4	M4030_1.02,M4840_1.02,M5875_1.02,M5967_1.02,M6300_1.02		FALSE	FALSE	FALSE	FALSE	FALSE	FALSE	FALSE	FALSE	FALSE	FALSE	FALSE	NA	NA	NA	NA	NA	FALSE	FALSE	FALSE	FALSE	FALSE	FALSE	FALSE	FALSE	FALSE	FALSE	FALSE	NA	FALSE	FALSE	FALSE	FALSE	FALSE	FALSE	FALSE	FALSE
rs113039123	138136334	TRUE	NA	NA	0	0	0		THAP1,E2F2,E2F3,GCM1,HMGA2	M4636_1.02,M5356_1.02,M5358_1.02,M6259_1.02,M6280_1.02		FALSE	FALSE	FALSE	FALSE	FALSE	FALSE	FALSE	NA	NA	NA	NA	NA	NA	NA	NA	NA	FALSE	FALSE	FALSE	FALSE	FALSE	FALSE	FALSE	FALSE	FALSE	FALSE	NA	NA	FALSE	FALSE	NA	FALSE	FALSE	FALSE	FALSE	FALSE
rs113078902	137860212	TRUE	NA	NA	0	0	0		ZNF35,BPTF,PAX4,FOXD4L4,FOXD4,FOXG1,FOXL2,FOXD4L6,FOXD4L5,FOXD4L1,FOXD4L3,FOXJ1,FOXD4L2,FOXN2,FOXN3,FOXJ2,FOXJ3	M0436_1.02,M3234_1.02,M3718_1.02,M5449_1.02,M5453_1.02,M5457_1.02,M6015_1.02,M6163_1.02		FALSE	FALSE	FALSE	FALSE	FALSE	FALSE	FALSE	FALSE	FALSE	FALSE	FALSE	NA	NA	NA	NA	NA	FALSE	FALSE	FALSE	FALSE	FALSE	FALSE	FALSE	FALSE	FALSE	FALSE	FALSE	NA	FALSE	FALSE	FALSE	FALSE	FALSE	FALSE	FALSE	FALSE
rs11308294	137898408	TRUE	NA	NA	0	0	0		ZNF35,FOXL2,FOXD4L1,FOXJ1,BPTF,FOXD4,FOXD4L6,FOXD3,FOXD4L3,FOXD4L5,FOXD4L4,FOXD4L2,POU3F2,SRY,STAT5A,FOXG1,FOXN2,FOXN3,FOXJ2,FOXJ3,IRF7,POU2F1,POU2F3,POU3F3,CR847794.3,POU5F1B,CR388229.2,AL662833.4,CR759815.4,BX088580.2,AL773544.1,ZNF713,FOXM1,FOXP3,HMGA1,HOXC6,HOXA4,IRF3,NR2E3,SOX4,ZNF384	M0436_1.02,M0749_1.02,M3234_1.02,M3250_1.02,M3772_1.02,M3961_1.02,M3988_1.02,M4376_1.02,M5449_1.02,M5453_1.02,M5455_1.02,M5456_1.02,M5457_1.02,M5458_1.02,M5576_1.02,M5726_1.02,M5730_1.02,M5737_1.02,M5745_1.02,M5976_1.02,M6015_1.02,M6017_1.02,M6163_1.02,M6242_1.02,M6244_1.02,M6249_1.02,M6279_1.02,M6299_1.02,M6309_1.02,M6312_1.02,M6391_1.02,M6476_1.02,M6557_1.02		FALSE	FALSE	FALSE	FALSE	FALSE	FALSE	FALSE	FALSE	FALSE	FALSE	FALSE	NA	NA	NA	NA	NA	NA	NA	NA	NA	NA	NA	NA	NA	NA	NA	FALSE	NA	NA	NA	FALSE	FALSE	FALSE	FALSE	NA	FALSE
rs11314585	138000487	TRUE	NA	NA	4.76	0	0		IRF2,HOXC6,HOXA4	M1883_1.02,M6299_1.02		FALSE	FALSE	FALSE	FALSE	FALSE	FALSE	FALSE	FALSE	FALSE	FALSE	FALSE	NA	NA	NA	NA	NA	FALSE	FALSE	FALSE	FALSE	FALSE	FALSE	FALSE	FALSE	FALSE	FALSE	FALSE	NA	FALSE	FALSE	FALSE	FALSE	FALSE	FALSE	FALSE	FALSE
rs113149709	138140516	TRUE	NA	NA	9.51	70.4	29.5		NFKB1,POU3F2,RELA,GATA1,TCF15,SCXA,SCXB,CENPB,CUX1,MLXIPL	M1928_1.02,M3009_1.02,M3624_1.02,M4468_1.02,M4494_1.02,M4498_1.02,M4499_1.02,M4691_1.02,M4850_1.02,M5320_1.02,M5332_1.02,M6346_1.02,M6511_1.02		FALSE	FALSE	FALSE	FALSE	FALSE	FALSE	FALSE	FALSE	FALSE	FALSE	FALSE	NA	NA	NA	NA	NA	FALSE	FALSE	FALSE	FALSE	FALSE	FALSE	FALSE	FALSE	FALSE	FALSE	FALSE	NA	FALSE	FALSE	FALSE	TRUE	FALSE	FALSE	FALSE	FALSE
rs113164383	138245745	TRUE	NA	NA	0	5.03	4.21		FOXD4L1,FOXD4,FOXL2,FOXD4L4,FOXD4L5,FOXJ1,FOXD4L3,FOXD4L2,FOXD4L6,POU2F1,NR3C1,STAT1,AR,BCL6B,ERG,FLI1,IRF7,IRX2,IRX5,NR3C2,IRX3,IRX1,NR6A1	M0755_1.02,M3680_1.02,M4440_1.02,M4547_1.02,M5288_1.02,M5289_1.02,M5303_1.02,M5402_1.02,M5432_1.02,M5434_1.02,M5577_1.02,M5581_1.02,M5582_1.02,M5683_1.02,M5684_1.02,M6037_1.02,M6142_1.02,M6260_1.02,M6397_1.02		FALSE	FALSE	FALSE	FALSE	FALSE	TRUE	FALSE	FALSE	FALSE	FALSE	FALSE	NA	NA	NA	NA	NA	FALSE	FALSE	FALSE	FALSE	FALSE	FALSE	FALSE	FALSE	FALSE	FALSE	FALSE	NA	FALSE	FALSE	FALSE	FALSE	FALSE	FALSE	FALSE	FALSE
rs113190354	138089088	TRUE	NA	NA	4.76	5.03	16.86	EBF1,STAT1,BRD4	STAT3,REST,USF1,SPI1,RXRA,RXRG,SPDEF,FOXD4L2,FOXD4L5,FOXD4L6,FOXD4L4,FOXD4L3,FOXL2,FOXD4,FOXD4L1,FOXJ1,TFCP2L1,BHLHE41,ELF3,NR3C1,NR1H4,PTF1A,SPIB,THRA,THRB	M3975_1.02,M4469_1.02,M4514_1.02,M4631_1.02,M5796_1.02,M5798_1.02,M5801_1.02,M5803_1.02,M5861_1.02,M6012_1.02,M6131_1.02,M6132_1.02,M6161_1.02,M6205_1.02,M6260_1.02,M6384_1.02,M6441_1.02,M6485_1.02,M6521_1.02,M6523_1.02		FALSE	FALSE	FALSE	FALSE	FALSE	TRUE	TRUE	FALSE	FALSE	FALSE	FALSE	FALSE	FALSE	FALSE	FALSE	FALSE	FALSE	FALSE	FALSE	FALSE	FALSE	FALSE	FALSE	FALSE	FALSE	FALSE	FALSE	FALSE	FALSE	FALSE	FALSE	FALSE	FALSE	TRUE	FALSE	FALSE
rs113210937	138373560	FALSE	NA	NA	0	0	4.21		TFAP2E,NHLH1,LYL1,CTCF,THAP1,USF1,TFAP2A,TFAP2B,T,TWIST1	M0085_1.02,M1880_1.02,M1957_1.02,M2389_1.02,M4427_1.02,M4431_1.02,M4433_1.02,M4434_1.02,M4435_1.02,M4437_1.02,M4441_1.02,M4442_1.02,M4445_1.02,M4447_1.02,M4455_1.02,M4456_1.02,M4457_1.02,M4480_1.02,M4502_1.02,M4503_1.02,M4518_1.02,M4519_1.02,M4520_1.02,M4521_1.02,M4523_1.02,M4533_1.02,M4534_1.02,M4560_1.02,M4561_1.02,M4562_1.02,M4580_1.02,M4582_1.02,M4583_1.02,M4584_1.02,M4585_1.02,M4586_1.02,M45…		FALSE	FALSE	FALSE	FALSE	FALSE	FALSE	FALSE	FALSE	FALSE	FALSE	FALSE	NA	NA	NA	NA	NA	TRUE	TRUE	TRUE	TRUE	TRUE	FALSE	TRUE	TRUE	TRUE	FALSE	FALSE	NA	TRUE	TRUE	FALSE	FALSE	FALSE	FALSE	TRUE	FALSE
rs11321666	138380555	FALSE	NA	NA	0	5.03	0		HNF1A,MEF2A,STAT2	M1878_1.02,M3402_1.02,M3550_1.02,M4635_1.02,M6494_1.02		FALSE	FALSE	FALSE	FALSE	FALSE	FALSE	FALSE	FALSE	FALSE	FALSE	FALSE	NA	NA	NA	NA	NA	FALSE	FALSE	FALSE	FALSE	FALSE	FALSE	FALSE	FALSE	FALSE	FALSE	FALSE	NA	FALSE	FALSE	FALSE	FALSE	FALSE	FALSE	FALSE	FALSE
rs113228372	138178475	TRUE	NA	NA	14.27	20.11	67.44		MEF2A,ZNF354C,MEF2C,HOXD13,NKX3-2	M1884_1.02,M1950_1.02,M2297_1.02,M3553_1.02,M4466_1.02,M4467_1.02,M6302_1.02,M6341_1.02,M6379_1.02		FALSE	FALSE	FALSE	FALSE	FALSE	FALSE	FALSE	FALSE	FALSE	FALSE	FALSE	NA	NA	NA	NA	NA	FALSE	FALSE	FALSE	FALSE	FALSE	FALSE	FALSE	FALSE	FALSE	FALSE	FALSE	NA	FALSE	FALSE	FALSE	TRUE	FALSE	FALSE	FALSE	FALSE
rs113237273	138129883	TRUE	NA	NA	0	0	4.21		ZNF76,REST,IRF4,GATA1,TBX1,TFAP2B,SREBF2,ZBTB7A,ZNF143	M1915_1.02,M1956_1.02,M3666_1.02,M4463_1.02,M4469_1.02,M4574_1.02,M4589_1.02,M4630_1.02,M4655_1.02,M4656_1.02,M5878_1.02,M6144_1.02,M6450_1.02,M6488_1.02,M6538_1.02,M6551_1.02		FALSE	FALSE	FALSE	FALSE	FALSE	FALSE	FALSE	FALSE	FALSE	FALSE	FALSE	NA	NA	NA	NA	NA	FALSE	FALSE	FALSE	FALSE	FALSE	FALSE	FALSE	FALSE	FALSE	FALSE	FALSE	NA	FALSE	FALSE	FALSE	FALSE	FALSE	FALSE	FALSE	FALSE
rs11326428	138054863	TRUE	NA	NA	0	0	4.21		FOXP1,BPTF,PBX4,IRF4,IRF5	M2283_1.02,M3234_1.02,M4959_1.02,M6163_1.02,M6310_1.02,M6311_1.02		FALSE	FALSE	FALSE	FALSE	FALSE	FALSE	FALSE	FALSE	FALSE	FALSE	FALSE	NA	NA	NA	NA	NA	NA	NA	FALSE	NA	NA	NA	FALSE	FALSE	FALSE	FALSE	FALSE	NA	FALSE	FALSE	FALSE	FALSE	FALSE	FALSE	FALSE	FALSE
rs11327277	138182063	TRUE	NA	NA	23.78	30.17	21.07	FOXP1				FALSE	FALSE	FALSE	FALSE	FALSE	FALSE	FALSE	FALSE	FALSE	FALSE	FALSE	NA	NA	NA	NA	NA	NA	NA	NA	NA	NA	NA	FALSE	FALSE	FALSE	NA	FALSE	NA	NA	FALSE	FALSE	TRUE	FALSE	FALSE	FALSE	FALSE	NA
rs113297888	138062405	TRUE	NA	NA	0	0	0	CTCF	ENSG00000235187,SP140,SPIB,STAT1,STAT3,MSX1,STAT5A,STAT5B,CREB1,ZNF274,ELF1,ELF3,ELF4,ELK1,ELK3,ERG,ETV3,FLI1,GABPA,NFATC1,SOX10,SOX8,ZSCAN4,BCL6,STAT4	M0714_1.02,M1556_1.02,M1908_1.02,M1955_1.02,M1961_1.02,M3576_1.02,M3966_1.02,M3968_1.02,M3974_1.02,M3986_1.02,M3990_1.02,M4012_1.02,M4478_1.02,M4548_1.02,M4555_1.02,M4634_1.02,M4641_1.02,M4642_1.02,M4688_1.02,M4706_1.02,M5373_1.02,M5374_1.02,M5375_1.02,M5376_1.02,M5377_1.02,M5381_1.02,M5383_1.02,M5384_1.02,M5400_1.02,M5402_1.02,M5422_1.02,M5432_1.02,M5434_1.02,M5475_1.02,M5656_1.02,M5814_1.02,M58…		FALSE	FALSE	FALSE	FALSE	FALSE	FALSE	FALSE	FALSE	FALSE	FALSE	FALSE	NA	NA	NA	NA	NA	FALSE	FALSE	FALSE	FALSE	FALSE	FALSE	FALSE	FALSE	FALSE	FALSE	FALSE	NA	FALSE	FALSE	FALSE	FALSE	FALSE	FALSE	FALSE	FALSE
rs113303352	138111376	TRUE	NA	NA	14.27	10.06	12.64		ID2,ID1,NPAS2,SOHLH2,C13orf38-SOHLH2,HES2,MLXIP,ZSCAN10,FOXJ1,FOXD4L3,FOXD4,FOXD4L4,FOXD4L5,FOXD4L6,FOXD4L2,FOXD4L1,FOXL2,FOXP4,FOXP1,KIAA0415,FOXK1,FOXG1,FOXN2,FOXN3,FOXK2,FOXD1,FOXE3,FOXA1,FOXP2,ARNT,FOXO1,FOXO4,FOXF2,FOXC1,FOXA2,CLOCK,FOXB1,FOXD2,FOXD3,FOXI1,FOXJ2,FOXL1,FOXO3,FOXO6,FOXP3,NRF1,ZSCAN4	M0189_1.02,M0196_1.02,M0198_1.02,M0199_1.02,M0211_1.02,M0398_1.02,M0715_1.02,M0717_1.02,M0718_1.02,M0719_1.02,M0721_1.02,M0722_1.02,M0723_1.02,M0726_1.02,M0727_1.02,M0729_1.02,M0736_1.02,M0738_1.02,M0739_1.02,M0740_1.02,M0742_1.02,M0743_1.02,M0744_1.02,M0746_1.02,M0749_1.02,M0751_1.02,M0755_1.02,M0756_1.02,M0757_1.02,M1863_1.02,M1879_1.02,M1965_1.02,M2102_1.02,M2122_1.02,M2261_1.02,M2385_1.02,M29…		FALSE	FALSE	FALSE	FALSE	FALSE	TRUE	TRUE	FALSE	FALSE	FALSE	FALSE	NA	NA	NA	NA	NA	FALSE	FALSE	FALSE	FALSE	FALSE	FALSE	FALSE	FALSE	FALSE	FALSE	FALSE	NA	FALSE	FALSE	FALSE	FALSE	FALSE	TRUE	FALSE	FALSE
rs113451218	137916512	TRUE	NA	NA	0	0	4.21		KLF9,ENSG00000235187,ELK4,SPIB,TFCP2L1,ELK1,STAT1,STAT3,GABPA,ELF1,EHF,ELF3,ELF4,ELF5,ELK3,ERF,ERG,ETS1,ETV1,ETV2,ETV3,ETV4,ETV5,ETV6,FEV,FLI1,SPDEF,TFCP2,ELF2,NKX3-2,TP73,POU3F1,STAT4	M0415_1.02,M0714_1.02,M1903_1.02,M1908_1.02,M1962_1.02,M3186_1.02,M3968_1.02,M3974_1.02,M3975_1.02,M4462_1.02,M4505_1.02,M4522_1.02,M4539_1.02,M4540_1.02,M4563_1.02,M4568_1.02,M4617_1.02,M4620_1.02,M5372_1.02,M5373_1.02,M5374_1.02,M5375_1.02,M5377_1.02,M5378_1.02,M5379_1.02,M5380_1.02,M5381_1.02,M5383_1.02,M5384_1.02,M5385_1.02,M5398_1.02,M5399_1.02,M5400_1.02,M5401_1.02,M5402_1.02,M5416_1.02,M54…		FALSE	FALSE	FALSE	FALSE	FALSE	FALSE	FALSE	FALSE	FALSE	FALSE	FALSE	NA	NA	NA	NA	NA	FALSE	FALSE	FALSE	FALSE	FALSE	FALSE	FALSE	FALSE	FALSE	FALSE	FALSE	NA	FALSE	FALSE	FALSE	FALSE	FALSE	FALSE	FALSE	FALSE
rs113473960	138244569	TRUE	NA	NA	9.51	0	4.21		ZNF567,DMRTC2,NR3C2,HOXA4,ALX1,POU2F1,POU3F2,POU2F2,TBP,LHX2,MEOX2,POU1F1,POU3F1,POU3F3,SOX10,SOX15,SOX18,SOX7,SOX8,SOX9	M0411_1.02,M0635_1.02,M1433_1.02,M2591_1.02,M3016_1.02,M3675_1.02,M3676_1.02,M3772_1.02,M4486_1.02,M4488_1.02,M4708_1.02,M5598_1.02,M5625_1.02,M5724_1.02,M5725_1.02,M5727_1.02,M5732_1.02,M5733_1.02,M5736_1.02,M5812_1.02,M5819_1.02,M5822_1.02,M5837_1.02,M5841_1.02,M5845_1.02,M5851_1.02,M5852_1.02,M6417_1.02,M6423_1.02,M6474_1.02		FALSE	FALSE	FALSE	FALSE	FALSE	FALSE	FALSE	FALSE	FALSE	FALSE	FALSE	NA	NA	NA	NA	NA	FALSE	FALSE	FALSE	FALSE	FALSE	FALSE	FALSE	FALSE	FALSE	FALSE	FALSE	NA	FALSE	FALSE	FALSE	FALSE	FALSE	FALSE	FALSE	FALSE
rs113496608	138161666	TRUE	NA	rs10499197;rs2230926;rs5029924;rs5029937;rs5029939;rs5029949;rs6932056;rs7749323;rs7752903;rs9494883;rs9494894;rs9494895;rs3757173	14.27	5.03	25.29	TRIM28	ZEB1,EOMES,MYBL1,TBX1,TBX2,TBX5,TLX3,TLX1,ZBTB4	M3114_1.02,M5397_1.02,M5646_1.02,M5875_1.02,M5895_1.02,M5898_1.02,M6525_1.02,M6540_1.02		FALSE	FALSE	FALSE	FALSE	FALSE	TRUE	TRUE	NA	NA	NA	NA	NA	NA	NA	NA	NA	FALSE	FALSE	FALSE	FALSE	FALSE	FALSE	FALSE	FALSE	FALSE	FALSE	NA	NA	FALSE	FALSE	NA	TRUE	FALSE	TRUE	FALSE	FALSE	rs10499197,rs10499197,rs10499197,rs2230926,rs2230926,rs2230926,rs2230926,rs5029924,rs5029937,rs5029937,rs5029937,rs5029937,rs5029937,rs5029939,rs5029939,rs5029939,rs5029939,rs5029949,rs6932056,rs6932056,rs6932056,rs7749323,rs7749323,rs7749323,rs7749323,rs7752903,rs7752903,rs7752903,rs7752903,rs7752903,rs9494883,rs9494894,rs9494895	Allergy,ISD,Other,RA,SLE
rs113497926	138210325	TRUE	NA	NA	0	0	0		TERF2,IRF1,BRCA1,PAX4,LHX6,SOX10,ZNF713,DDIT3,IRF3,IRF5,ZNF589	M1358_1.02,M1882_1.02,M1953_1.02,M3718_1.02,M5601_1.02,M5813_1.02,M5976_1.02,M6187_1.02,M6309_1.02,M6311_1.02,M6559_1.02		FALSE	FALSE	FALSE	FALSE	FALSE	FALSE	FALSE	FALSE	FALSE	FALSE	FALSE	NA	NA	NA	NA	NA	FALSE	FALSE	FALSE	FALSE	FALSE	FALSE	FALSE	FALSE	FALSE	FALSE	FALSE	NA	FALSE	FALSE	FALSE	FALSE	FALSE	FALSE	FALSE	FALSE
rs11354287	138218789	TRUE	NA	rs610604	4.76	0	4.21		PBX4,ZNF232,FOXD4L2,FOXD4L1,FOXN3,FOXJ1,FOXD4L6,FOXD4,FOXD4L5,FOXD4L3,FOXL2,FOXN2,FOXD4L4,BPTF,IRF3	M4959_1.02,M5967_1.02,M6017_1.02,M6163_1.02,M6309_1.02		FALSE	FALSE	FALSE	FALSE	FALSE	FALSE	FALSE	FALSE	FALSE	FALSE	FALSE	NA	NA	NA	NA	NA	NA	NA	NA	FALSE	NA	NA	FALSE	FALSE	FALSE	FALSE	FALSE	NA	FALSE	FALSE	FALSE	FALSE	FALSE	FALSE	FALSE	FALSE	rs610604,rs610604,rs610604,rs610604,rs610604,rs610604,rs610604	Psoriasis
rs11356730	138213295	TRUE	rs582757;rs643177	rs610604	4.76	0	4.21					FALSE	FALSE	FALSE	FALSE	FALSE	TRUE	FALSE	FALSE	FALSE	FALSE	FALSE	NA	NA	NA	NA	NA	FALSE	FALSE	FALSE	FALSE	FALSE	FALSE	FALSE	FALSE	FALSE	FALSE	FALSE	NA	FALSE	FALSE	FALSE	FALSE	FALSE	FALSE	FALSE	FALSE	rs643177,rs643177,rs610604,rs610604,rs610604,rs610604,rs610604,rs610604,rs610604	Psoriasis
rs113568091	138079505	TRUE	NA	NA	0	0	4.21		THAP1,CREB1,PATZ1,PAX4,PAX5,NR3C1,RXRA,FOXO3,NR4A2,CREM,PGR,THRB,ZNF148	M2389_1.02,M3084_1.02,M3546_1.02,M3717_1.02,M3720_1.02,M4012_1.02,M4440_1.02,M4576_1.02,M5467_1.02,M5685_1.02,M6181_1.02,M6260_1.02,M6261_1.02,M6436_1.02,M6437_1.02,M6523_1.02,M6524_1.02,M6552_1.02		FALSE	FALSE	FALSE	FALSE	FALSE	FALSE	FALSE	FALSE	FALSE	FALSE	FALSE	NA	NA	NA	NA	NA	FALSE	FALSE	FALSE	FALSE	FALSE	FALSE	FALSE	FALSE	FALSE	FALSE	FALSE	NA	FALSE	FALSE	FALSE	FALSE	FALSE	FALSE	FALSE	FALSE
rs11362471	138370669	FALSE	NA	NA	0	0	0		MECOM,POU2F1,PBX4,FOXN3,FOXD4L6,FOXJ3,FOXD4L4,FOXL2,FOXJ1,FOXD4L1,FOXD4L2,FOXD4,FOXD4L3,FOXD4L5,FOXN2	M3228_1.02,M3678_1.02,M4959_1.02,M5456_1.02		FALSE	FALSE	FALSE	FALSE	FALSE	FALSE	FALSE	FALSE	FALSE	FALSE	FALSE	NA	NA	NA	NA	NA	FALSE	FALSE	FALSE	FALSE	FALSE	FALSE	FALSE	FALSE	FALSE	FALSE	FALSE	NA	FALSE	FALSE	FALSE	FALSE	FALSE	FALSE	FALSE	FALSE
rs113626613	138145296	TRUE	NA	NA	9.51	165.95	126.45	TAL1,NOTCH1,MYB,EP300,PBX1,BRD4,GATA2,TCF3,CREBBP,BCL6,GATA3,RUNX1,MYH11,TCF12	SOX4,SOX9,SRY,SOX6,AL662828.6,CR925796.2,CR753803.1,ATF6B,ATF6,T,FOXO1,PAX3,SOX5,PAX5,FOXD4,FOXD4L3,FOXD4L2,FOXD4L1,FOXD4L5,FOXD4L6,FOXL2,FOXD4L4,EN2,GLIS1,HESX1,LHX9,MYBL1,TBX19,CXXC1,E2F4,PAX6,SOX15,SOX17,TFDP2,TFDP1,TFDP3,ZFHX3	M1578_1.02,M1904_1.02,M1911_1.02,M1914_1.02,M2978_1.02,M3004_1.02,M3275_1.02,M3713_1.02,M3913_1.02,M3916_1.02,M4487_1.02,M4765_1.02,M5395_1.02,M5490_1.02,M5508_1.02,M5602_1.02,M5644_1.02,M5846_1.02,M5882_1.02,M6164_1.02,M6185_1.02,M6193_1.02,M6410_1.02,M6472_1.02,M6473_1.02,M6477_1.02,M6478_1.02,M6515_1.02,M6546_1.02		FALSE	FALSE	TRUE	FALSE	TRUE	TRUE	TRUE	FALSE	TRUE	FALSE	FALSE	FALSE	FALSE	FALSE	FALSE	FALSE	FALSE	FALSE	FALSE	FALSE	FALSE	FALSE	FALSE	FALSE	FALSE	FALSE	TRUE	FALSE	FALSE	FALSE	TRUE	TRUE	FALSE	TRUE	FALSE	TRUE
rs113629811	138150653	TRUE	NA	NA	33.29	65.37	59.01		SOX9	M5848_1.02		FALSE	FALSE	FALSE	FALSE	FALSE	TRUE	FALSE	FALSE	FALSE	FALSE	FALSE	NA	NA	NA	NA	NA	FALSE	FALSE	FALSE	FALSE	FALSE	FALSE	FALSE	FALSE	FALSE	FALSE	FALSE	NA	FALSE	FALSE	FALSE	TRUE	FALSE	FALSE	FALSE	FALSE
rs11364680	138019578	TRUE	NA	NA	4.76	5.03	8.43		FOXP1,PBX4,FUBP1,IRF4	M2283_1.02,M4959_1.02,M6251_1.02,M6310_1.02		FALSE	FALSE	FALSE	FALSE	TRUE	FALSE	FALSE	NA	NA	NA	NA	FALSE	FALSE	FALSE	FALSE	FALSE	NA	NA	FALSE	FALSE	NA	NA	FALSE	FALSE	FALSE	FALSE	NA	FALSE	FALSE	FALSE	FALSE	FALSE	FALSE	TRUE	FALSE	TRUE
rs113650324	138310835	TRUE	NA	NA	0	0	0		POU2F1,HOXA4,BARHL2,MYBL2,NR4A2,T,NFKB2,NKX3-2,NR1I3,XBP1,ZNF423	M3680_1.02,M5281_1.02,M5294_1.02,M5297_1.02,M5650_1.02,M5686_1.02,M6164_1.02,M6370_1.02,M6379_1.02,M6387_1.02,M6536_1.02,M6558_1.02		FALSE	FALSE	FALSE	FALSE	FALSE	TRUE	FALSE	FALSE	FALSE	FALSE	FALSE	NA	NA	NA	NA	NA	FALSE	FALSE	FALSE	FALSE	FALSE	FALSE	FALSE	FALSE	FALSE	FALSE	FALSE	NA	FALSE	FALSE	FALSE	FALSE	FALSE	FALSE	FALSE	FALSE
rs113661016	138248016	TRUE	NA	NA	0	0	0		CUX1,FOXD4L1,FOXD4L2,FOXD4,FOXD4L5,FOXD4L3,FOXL2,FOXJ1,FOXD4L6,FOXD4L4,HNF4A,NR4A2,SOX9,GATA5,TBX2,ZNF333	M3019_1.02,M4712_1.02,M5524_1.02,M5685_1.02,M5848_1.02,M6257_1.02,M6503_1.02,M6555_1.02		FALSE	FALSE	FALSE	FALSE	FALSE	FALSE	FALSE	FALSE	FALSE	FALSE	FALSE	NA	NA	NA	NA	NA	FALSE	FALSE	FALSE	FALSE	FALSE	FALSE	FALSE	FALSE	FALSE	FALSE	FALSE	NA	FALSE	FALSE	FALSE	FALSE	FALSE	FALSE	FALSE	FALSE
rs113673551	138332243	FALSE	NA	NA	4.76	0	0		CUX1,PAX4,MEF2A,E2F1,E2F3,FOXO1,FOXO3,FOXO4,SOX15,CDX1,DLX2,SOX17,TEAD4	M3022_1.02,M3718_1.02,M4695_1.02,M5353_1.02,M5357_1.02,M5463_1.02,M5465_1.02,M5468_1.02,M5818_1.02,M6167_1.02,M6188_1.02,M6473_1.02,M6509_1.02		FALSE	FALSE	FALSE	FALSE	FALSE	FALSE	FALSE	FALSE	FALSE	FALSE	FALSE	NA	NA	NA	NA	NA	TRUE	FALSE	FALSE	FALSE	FALSE	FALSE	FALSE	FALSE	TRUE	FALSE	FALSE	NA	TRUE	TRUE	FALSE	FALSE	FALSE	FALSE	TRUE	FALSE
rs113686134	138304994	TRUE	NA	NA	0	0	16.86		TWIST2,TCF23,ENSG00000187728,TCF21,NEUROD6,ATOH1,NEUROD4,ATOH7,ENSG00000250542,ZNF567,ZNF32,ZSCAN20,KDM2B,DMRT1,DMRTC2,NAIF1,GMEB1,SP140,NFIL3,FOXD4L2,FOXJ1,FOXD4L1,FOXD4L3,FOXD4L5,FOXD4L4,FOXD4,FOXC1,FOXL2,FOXD4L6,TP53,ATF2,NKX3-1,TEF,XBP1,TCF15,SCXA,SCXB,BHLHA15,BHLHE22,BHLHE23,CENPB,CLOCK,FOXB1,GMEB2,MAX,NEUROD2,NEUROG2,NEUROG3,OLIG1,OLIG2,OLIG3,POU2F1,POU2F2,POU2F3,POU3F3,CR847794.3,POU5F1B,C…	M0177_1.02,M0195_1.02,M0214_1.02,M0224_1.02,M0307_1.02,M0411_1.02,M0437_1.02,M0440_1.02,M0607_1.02,M0630_1.02,M0634_1.02,M0635_1.02,M1281_1.02,M1545_1.02,M1556_1.02,M1857_1.02,M1864_1.02,M1929_1.02,M3087_1.02,M3156_1.02,M3296_1.02,M3638_1.02,M4088_1.02,M4101_1.02,M4850_1.02,M5229_1.02,M5304_1.02,M5307_1.02,M5308_1.02,M5320_1.02,M5321_1.02,M5437_1.02,M5493_1.02,M5494_1.02,M5495_1.02,M5613_1.02,M56…		FALSE	FALSE	FALSE	FALSE	FALSE	FALSE	FALSE	NA	NA	NA	NA	NA	NA	NA	NA	NA	FALSE	FALSE	FALSE	FALSE	FALSE	FALSE	FALSE	FALSE	FALSE	FALSE	NA	NA	FALSE	FALSE	NA	FALSE	FALSE	FALSE	FALSE	FALSE
rs113715962	138433657	FALSE	NA	NA	0	5.03	4.21		RFX6,ZFP42,YY1,RFX2,MXI1,CREB3L1,NFIA,NFIB,NFIX,ZNF713,IRX3,IRX1,NR3C1,HIC1,RBPJ,TLX1	M1526_1.02,M1919_1.02,M2392_1.02,M4482_1.02,M4516_1.02,M4603_1.02,M4639_1.02,M4652_1.02,M4678_1.02,M5326_1.02,M5327_1.02,M5329_1.02,M5660_1.02,M5662_1.02,M5664_1.02,M5667_1.02,M5976_1.02,M6037_1.02,M6260_1.02,M6274_1.02,M6499_1.02,M6526_1.02,M6528_1.02		FALSE	FALSE	FALSE	FALSE	FALSE	FALSE	FALSE	FALSE	FALSE	FALSE	FALSE	NA	NA	NA	NA	NA	FALSE	FALSE	FALSE	FALSE	FALSE	FALSE	FALSE	FALSE	TRUE	TRUE	FALSE	NA	FALSE	TRUE	FALSE	FALSE	FALSE	FALSE	TRUE	FALSE
rs113739827	137909940	TRUE	NA	NA	0	0	0		ZNF354C,EGR1,PAX5,PPARG,HNF4A,MESP2,MESP1,ZNF238	M1950_1.02,M3167_1.02,M3720_1.02,M3785_1.02,M4699_1.02,M5627_1.02,M5968_1.02,M5969_1.02,M6554_1.02		FALSE	FALSE	FALSE	FALSE	FALSE	TRUE	FALSE	FALSE	FALSE	FALSE	FALSE	NA	NA	NA	NA	NA	FALSE	FALSE	FALSE	FALSE	FALSE	FALSE	FALSE	FALSE	TRUE	FALSE	FALSE	NA	FALSE	TRUE	FALSE	FALSE	FALSE	FALSE	TRUE	FALSE
rs113746409	138382548	FALSE	NA	NA	0	0	0		ZNF202,ZNF281,RREB1,SP1,ZNF76,E2F4,SP2,EHF,EGR1,PATZ1,EGR4,SPZ1,ZIC2,E2F1,ZBTB7A,SP5,SP6,EGR2,EGR3,GLIS2,HINFP,KLF16,KLF11,SP3,SP7,SP8,SP9,ZBTB7B,ZNF740,TFAP2B,E2F6,GLIS3,KLF15,MAZ,SP4,WT1,ZIC1,ZIC3,ZNF143,ZNF148,ZNF219	M0404_1.02,M0420_1.02,M1901_1.02,M1906_1.02,M1915_1.02,M2272_1.02,M2314_1.02,M2390_1.02,M3167_1.02,M3546_1.02,M3630_1.02,M3843_1.02,M3926_1.02,M3942_1.02,M4148_1.02,M4459_1.02,M4504_1.02,M4536_1.02,M4537_1.02,M4598_1.02,M4616_1.02,M4640_1.02,M5209_1.02,M5365_1.02,M5366_1.02,M5368_1.02,M5369_1.02,M5370_1.02,M5491_1.02,M5514_1.02,M5593_1.02,M5854_1.02,M5856_1.02,M5961_1.02,M5977_1.02,M5978_1.02,M61…		FALSE	FALSE	FALSE	FALSE	FALSE	FALSE	FALSE	FALSE	FALSE	FALSE	FALSE	NA	NA	NA	NA	NA	FALSE	FALSE	FALSE	FALSE	FALSE	FALSE	TRUE	FALSE	FALSE	FALSE	FALSE	NA	FALSE	TRUE	FALSE	FALSE	FALSE	FALSE	TRUE	FALSE
rs113781357	137913993	TRUE	NA	NA	0	0	0		ZBTB33,CTCF,BRCA1,CREB3,CREB3L1,IRX2,IRX5,NR4A2,RARA,THRA,ZBED1,TP73,NFE2L1,NFE2L3,THRB	M2323_1.02,M4434_1.02,M4436_1.02,M4443_1.02,M4454_1.02,M4503_1.02,M4535_1.02,M4559_1.02,M4588_1.02,M4594_1.02,M4614_1.02,M4648_1.02,M5324_1.02,M5330_1.02,M5581_1.02,M5582_1.02,M5686_1.02,M5760_1.02,M5936_1.02,M5958_1.02,M6117_1.02,M6359_1.02,M6523_1.02		FALSE	FALSE	FALSE	FALSE	FALSE	FALSE	FALSE	FALSE	FALSE	FALSE	FALSE	NA	NA	NA	NA	NA	FALSE	FALSE	FALSE	FALSE	FALSE	FALSE	FALSE	FALSE	FALSE	FALSE	FALSE	NA	FALSE	FALSE	FALSE	FALSE	FALSE	FALSE	FALSE	FALSE
rs11379221	138096717	TRUE	NA	NA	0	0	0		IRF1,FOXP1,MECOM,BPTF,IRF4,IRF5	M1882_1.02,M2283_1.02,M3228_1.02,M3234_1.02,M6163_1.02,M6310_1.02,M6311_1.02		FALSE	FALSE	FALSE	FALSE	FALSE	FALSE	FALSE	FALSE	FALSE	FALSE	FALSE	NA	NA	NA	NA	NA	NA	NA	NA	NA	NA	NA	NA	NA	NA	NA	FALSE	NA	NA	NA	FALSE	FALSE	FALSE	FALSE	NA	FALSE
rs113813424	138298348	TRUE	NA	NA	0	0	21.07		TFAP2A,REST,TFCP2L1,TFAP2C,SP1,CTCF,TFAP2B,TP73	M1838_1.02,M1956_1.02,M1962_1.02,M2320_1.02,M3666_1.02,M3919_1.02,M4442_1.02,M4448_1.02,M4524_1.02,M4533_1.02,M4544_1.02,M4655_1.02,M4662_1.02,M5911_1.02,M5915_1.02,M5917_1.02,M5920_1.02,M5923_1.02,M6117_1.02,M6131_1.02,M6132_1.02,M6450_1.02		FALSE	FALSE	FALSE	FALSE	FALSE	TRUE	FALSE	FALSE	FALSE	FALSE	FALSE	NA	NA	NA	NA	NA	FALSE	FALSE	FALSE	FALSE	FALSE	FALSE	FALSE	FALSE	FALSE	FALSE	FALSE	NA	FALSE	FALSE	FALSE	TRUE	FALSE	FALSE	FALSE	FALSE
rs113823274	137890021	TRUE	NA	NA	0	0	0		TFAP2E,HOXA4,NR2F6,TFAP2A,CEBPB,TFAP2C,POU3F2,HOXA3,NFYA,ESR1,BARX1,EMX1,EMX2,FOXD4L5,FOXD4L2,FOXB1,FOXD4L4,FOXD4L3,FOXL2,FOXD4,FOXD4L6,FOXD4L1,FOXJ1,KLF13,KLF11,KLF10,NFIX,TFAP2B,CEBPA,CEBPD,CEBPG,ESRRB,ESR2,RXRB	M0085_1.02,M1205_1.02,M1434_1.02,M1838_1.02,M2268_1.02,M2320_1.02,M3009_1.02,M3433_1.02,M3628_1.02,M4524_1.02,M4564_1.02,M4697_1.02,M5301_1.02,M5387_1.02,M5389_1.02,M5435_1.02,M5591_1.02,M5664_1.02,M5915_1.02,M5917_1.02,M5920_1.02,M5923_1.02,M6169_1.02,M6171_1.02,M6173_1.02,M6215_1.02,M6219_1.02,M6461_1.02		FALSE	FALSE	FALSE	FALSE	FALSE	FALSE	FALSE	FALSE	FALSE	FALSE	FALSE	NA	NA	NA	NA	NA	FALSE	FALSE	FALSE	FALSE	FALSE	FALSE	TRUE	FALSE	FALSE	FALSE	FALSE	NA	FALSE	TRUE	FALSE	FALSE	FALSE	FALSE	TRUE	FALSE
rs113849526	138245166	TRUE	NA	NA	9.51	0	4.21	MAFK,MAFF	T,MYB,RFX1,STAT3,PRDM1,NPAS3,SIM2,NPAS1,SIM1,ENSG00000250811,NKX2-5,ZNF423	M3004_1.02,M3585_1.02,M3830_1.02,M4478_1.02,M4687_1.02,M5234_1.02,M6164_1.02,M6350_1.02,M6376_1.02,M6558_1.02		FALSE	FALSE	FALSE	FALSE	FALSE	TRUE	FALSE	FALSE	FALSE	FALSE	FALSE	NA	NA	NA	NA	NA	FALSE	FALSE	FALSE	FALSE	FALSE	FALSE	FALSE	FALSE	FALSE	FALSE	FALSE	NA	FALSE	FALSE	FALSE	FALSE	FALSE	FALSE	FALSE	FALSE
rs113882132	138136978	TRUE	NA	NA	4.76	10.06	16.86	GATA1,GATA3	YY1,ZFP42,REST,YY2,MBD2,MECP2	M4482_1.02,M4490_1.02,M4493_1.02,M4516_1.02,M4603_1.02,M4652_1.02,M4667_1.02,M5154_1.02,M5954_1.02,M5956_1.02,M6337_1.02,M6339_1.02		FALSE	FALSE	FALSE	FALSE	FALSE	TRUE	TRUE	FALSE	FALSE	FALSE	FALSE	NA	NA	NA	NA	NA	FALSE	FALSE	FALSE	FALSE	FALSE	FALSE	FALSE	FALSE	FALSE	FALSE	FALSE	NA	FALSE	FALSE	FALSE	FALSE	FALSE	TRUE	FALSE	FALSE
rs113883318	138167351	TRUE	NA	NA	9.51	5.03	8.43		PRKRIR,THAP1,HIC2	M1668_1.02,M4636_1.02,M5512_1.02		FALSE	FALSE	FALSE	FALSE	FALSE	TRUE	FALSE	FALSE	FALSE	FALSE	FALSE	NA	NA	NA	NA	NA	FALSE	FALSE	FALSE	FALSE	FALSE	FALSE	FALSE	FALSE	FALSE	FALSE	FALSE	NA	FALSE	FALSE	FALSE	FALSE	FALSE	FALSE	FALSE	FALSE
rs113909235	138030138	TRUE	NA	NA	28.53	90.52	164.38		RREB1,SPZ1,HSFY2,HSFY1,MYBL1,ZBTB7B,ZNF524	M3843_1.02,M3942_1.02,M5568_1.02,M5570_1.02,M5646_1.02,M5961_1.02,M5974_1.02,M5975_1.02		FALSE	FALSE	FALSE	FALSE	FALSE	FALSE	FALSE	FALSE	FALSE	FALSE	FALSE	NA	NA	NA	NA	NA	FALSE	FALSE	FALSE	FALSE	FALSE	FALSE	FALSE	FALSE	FALSE	FALSE	FALSE	NA	FALSE	FALSE	FALSE	TRUE	FALSE	FALSE	FALSE	FALSE
rs11394927	137921871	TRUE	NA	NA	0	0	0	CEBPB,CEBPA	FOXP1,BPTF,PBX4,FOXN3,FOXD4L6,FOXJ3,FOXD4L4,FOXL2,FOXJ1,FOXD4L1,FOXD4L2,FOXD4,FOXD4L3,FOXD4L5,FOXN2,IRF4	M2283_1.02,M3234_1.02,M4959_1.02,M5456_1.02,M6310_1.02		FALSE	FALSE	FALSE	FALSE	FALSE	FALSE	FALSE	NA	NA	NA	NA	NA	NA	NA	NA	NA	FALSE	FALSE	FALSE	FALSE	FALSE	FALSE	FALSE	FALSE	FALSE	FALSE	NA	NA	FALSE	FALSE	NA	FALSE	FALSE	FALSE	FALSE	FALSE	NA
rs113965033	138101705	TRUE	NA	NA	0	0	0	SPI1	PRKRIR,ELK4,ELF1,EHF,ETS1,IKZF1,TFAP2C,E2F1,GABPA,E2F6,ZNF263,HINFP,RHOXF1,ERG,ETS2,SP2,TEAD1,TEAD3	M1668_1.02,M1903_1.02,M2275_1.02,M2390_1.02,M3050_1.02,M3452_1.02,M4460_1.02,M4525_1.02,M4536_1.02,M4539_1.02,M4568_1.02,M4599_1.02,M4604_1.02,M4620_1.02,M5419_1.02,M5514_1.02,M5784_1.02,M6190_1.02,M6195_1.02,M6203_1.02,M6213_1.02,M6220_1.02,M6221_1.02,M6252_1.02,M6481_1.02,M6507_1.02,M6508_1.02		FALSE	FALSE	FALSE	FALSE	FALSE	TRUE	FALSE	FALSE	FALSE	FALSE	FALSE	NA	NA	NA	NA	NA	FALSE	FALSE	FALSE	FALSE	FALSE	FALSE	FALSE	FALSE	FALSE	FALSE	FALSE	NA	FALSE	FALSE	FALSE	FALSE	FALSE	FALSE	FALSE	FALSE
rs113991418	138433833	FALSE	NA	NA	0	5.03	4.21		ZNF35,FOXL2,FOXD4L1,FOXJ1,IRF1,FOXP1,BPTF,MEF2A,PBX4,FOXN3,FOXD4L6,FOXJ3,FOXD4L4,FOXD4L2,FOXD4,FOXD4L3,FOXD4L5,FOXN2,FUBP1	M0436_1.02,M0749_1.02,M1882_1.02,M2283_1.02,M3234_1.02,M4695_1.02,M4959_1.02,M5456_1.02,M6163_1.02,M6243_1.02,M6251_1.02		FALSE	FALSE	FALSE	FALSE	FALSE	FALSE	FALSE	FALSE	FALSE	FALSE	FALSE	NA	NA	NA	NA	NA	FALSE	FALSE	FALSE	FALSE	FALSE	FALSE	FALSE	FALSE	FALSE	FALSE	FALSE	NA	FALSE	FALSE	FALSE	FALSE	FALSE	FALSE	FALSE	FALSE
rs11414813	138003079	TRUE	NA	NA	14.27	0	0	MYH11	MEF2A,FOXN2,FOXN3,FOXD4L4,FOXL2,FOXD4L1,FOXD4L6,FOXD4,FOXJ1,FOXD4L3,FOXD4L5,FOXJ2,FOXD4L2,FOXJ3	M3553_1.02,M5453_1.02,M5456_1.02,M5457_1.02,M6017_1.02		FALSE	FALSE	FALSE	FALSE	FALSE	TRUE	FALSE	FALSE	FALSE	FALSE	FALSE	NA	NA	NA	NA	NA	FALSE	FALSE	FALSE	FALSE	FALSE	FALSE	FALSE	FALSE	FALSE	FALSE	FALSE	NA	FALSE	FALSE	FALSE	FALSE	FALSE	FALSE	FALSE	FALSE
rs114221351	138400602	FALSE	NA	NA	0	0	0		IRF1,RREB1,RUNX2,ENSG00000250096,ZEB1,PBX1,PBX4,HOMEZ,HOXC10,HOXC11,HOXC12,HOXD12,IRF4,IRF5,IRF7,IRF8,IRF9,RORA,RORB,RUNX3,CBFB	M1882_1.02,M1901_1.02,M2310_1.02,M2955_1.02,M3732_1.02,M5530_1.02,M5545_1.02,M5548_1.02,M5550_1.02,M5551_1.02,M5557_1.02,M5573_1.02,M5575_1.02,M5576_1.02,M5578_1.02,M5580_1.02,M5787_1.02,M5788_1.02,M5791_1.02,M6416_1.02,M6459_1.02		FALSE	FALSE	FALSE	FALSE	FALSE	FALSE	FALSE	FALSE	FALSE	FALSE	FALSE	NA	NA	NA	NA	NA	FALSE	FALSE	FALSE	FALSE	FALSE	FALSE	FALSE	FALSE	FALSE	FALSE	FALSE	NA	FALSE	FALSE	FALSE	FALSE	FALSE	FALSE	FALSE	FALSE
rs11424347	138025177	TRUE	NA	NA	9.51	10.06	4.21		ZNF35,IRF1,FOXN3,FOXD4L6,FOXJ3,FOXD4L4,FOXL2,FOXJ1,FOXD4L1,FOXD4L2,FOXD4,FOXD4L3,FOXD4L5,FOXN2,IRF4,ZNF384	M0436_1.02,M1882_1.02,M5456_1.02,M6310_1.02,M6557_1.02		FALSE	FALSE	FALSE	FALSE	FALSE	FALSE	FALSE	FALSE	FALSE	FALSE	FALSE	NA	NA	NA	NA	NA	FALSE	FALSE	FALSE	FALSE	FALSE	FALSE	FALSE	FALSE	FALSE	FALSE	FALSE	NA	FALSE	FALSE	FALSE	FALSE	FALSE	FALSE	FALSE	FALSE
rs11425018	137981378	TRUE	NA	NA	0	0	0		ZNF35,PBX4,CR388229.2,CR847794.3,AL773544.1,BX088580.2,AL662833.4,CR759815.4	M0436_1.02,M4959_1.02,M6121_1.02		FALSE	FALSE	FALSE	FALSE	FALSE	TRUE	FALSE	FALSE	FALSE	FALSE	FALSE	NA	NA	NA	NA	NA	FALSE	FALSE	FALSE	FALSE	FALSE	FALSE	FALSE	FALSE	FALSE	FALSE	FALSE	NA	FALSE	FALSE	FALSE	FALSE	FALSE	FALSE	FALSE	FALSE
rs114280257	138276556	TRUE	NA	NA	4.76	0	4.21	TBP,NFYB,MAX,MYC,ZNF384,CREB1,E2F6,TRIM28,IRF1,EGR1,MXI1,CDK8,USF1,YY1,JUN,SP1,TEAD4,ETS1,HCFC1,SUMO2,E2F4,CBX3,SIN3A,Epitope tags,TAF1,HEY1,ORC2,HDAC2,JUND	ZIC5,ARNT,NR3C1,POU2F1,ESRRA,HNF4A,ZIC1,ZIC3,ZIC4,ARNT2,E2F2,HIC1,KLF8,KLF2	M0422_1.02,M2956_1.02,M3359_1.02,M3675_1.02,M4663_1.02,M5524_1.02,M5963_1.02,M5964_1.02,M5965_1.02,M6150_1.02,M6191_1.02,M6274_1.02,M6326_1.02		FALSE	FALSE	FALSE	FALSE	FALSE	TRUE	TRUE	FALSE	FALSE	FALSE	FALSE	NA	NA	NA	NA	NA	FALSE	FALSE	FALSE	FALSE	FALSE	FALSE	FALSE	FALSE	TRUE	FALSE	FALSE	NA	FALSE	TRUE	FALSE	FALSE	FALSE	TRUE	TRUE	FALSE
rs11464444	138330303	FALSE	NA	NA	0	0	4.21	GATA1,STAT1	BCL11B,BCL11A,IRF9,HOXC6,HOXA4,IRF4,NR2E3,ZNF384	M4453_1.02,M5580_1.02,M6299_1.02,M6310_1.02,M6391_1.02,M6557_1.02		FALSE	FALSE	FALSE	FALSE	FALSE	FALSE	FALSE	FALSE	FALSE	FALSE	FALSE	NA	NA	NA	NA	NA	FALSE	FALSE	FALSE	FALSE	FALSE	FALSE	FALSE	FALSE	FALSE	FALSE	FALSE	NA	FALSE	FALSE	FALSE	FALSE	FALSE	FALSE	FALSE	FALSE
rs114783183	138376280	FALSE	NA	NA	0	0	0		BARHL1,RORA,RORB,POU2F2,ATF2,TLX2,POU2F1,TEF,ZFP42,YY1,NR1D2,BARHL2,E2F2,E2F3,IRX2,IRX5,NFATC1,NFIL3,NR4A2,POU1F1,POU3F1,POU3F2,POU3F3,AL662833.4,CR759815.4,CR388229.2,AL773544.1,CR847794.3,POU3F4,BX088580.2,SOX14,SOX18,SRY,TBX1,TBX15,TBX22,TBX18,ZNF232,CREB5,ATF1,CDX1,CDX2,CREB1,HOXA4,HOXB6,HOXD9,NFAT5,NR1D1,OVOL1,POU6F1,PROP1,UBP1,TFCP2L1	M0961_1.02,M1900_1.02,M2306_1.02,M3087_1.02,M3602_1.02,M3680_1.02,M3684_1.02,M3838_1.02,M4088_1.02,M4110_1.02,M4486_1.02,M4488_1.02,M4937_1.02,M5296_1.02,M5299_1.02,M5356_1.02,M5358_1.02,M5581_1.02,M5582_1.02,M5656_1.02,M5663_1.02,M5686_1.02,M5687_1.02,M5724_1.02,M5731_1.02,M5734_1.02,M5735_1.02,M5736_1.02,M5739_1.02,M5817_1.02,M5822_1.02,M5871_1.02,M5872_1.02,M5876_1.02,M5880_1.02,M5967_1.02,M59…		FALSE	FALSE	FALSE	FALSE	FALSE	FALSE	FALSE	FALSE	FALSE	FALSE	FALSE	NA	NA	NA	NA	NA	FALSE	FALSE	FALSE	FALSE	FALSE	FALSE	FALSE	FALSE	FALSE	FALSE	FALSE	NA	FALSE	FALSE	FALSE	FALSE	FALSE	FALSE	FALSE	FALSE
rs11557031	138412888	FALSE	NA	NA	0	5.03	0		HEYL,ID2,ID1,HES4,NPAS2,SOHLH2,C13orf38-SOHLH2,HES2,MLXIP,TCFL5,ARNTL2,CREB3L2,ZFP161,MYCL1,CR847794.3,BX088580.2,AL662833.4,AL773544.1,CR759815.4,CR388229.2,POU2F2,ARNT,MAX,MYCN,POU2F1,USF1,XBP1,POU5F1,MYC,MXI1,BHLHE40,ATF3,STAT1,ARNTL,BHLHE41,GMEB2,HEY1,HEY2,HOXD13,MGA,MLX,MLXIPL,MNT,POU1F1,POU2F3,POU5F1B,TBX2,TBX21,TBX4,TBX5,TFE3,RBPJ,TFEB	M0183_1.02,M0189_1.02,M0191_1.02,M0196_1.02,M0198_1.02,M0199_1.02,M0211_1.02,M0212_1.02,M0220_1.02,M0305_1.02,M0432_1.02,M1927_1.02,M1959_1.02,M2306_1.02,M2956_1.02,M2957_1.02,M3539_1.02,M3642_1.02,M3676_1.02,M3679_1.02,M4080_1.02,M4086_1.02,M4101_1.02,M4465_1.02,M4470_1.02,M4474_1.02,M4486_1.02,M4488_1.02,M4509_1.02,M4532_1.02,M4542_1.02,M4543_1.02,M4553_1.02,M4627_1.02,M4628_1.02,M4643_1.02,M46…		FALSE	FALSE	FALSE	FALSE	FALSE	TRUE	FALSE	FALSE	FALSE	FALSE	FALSE	NA	NA	NA	NA	NA	FALSE	FALSE	FALSE	FALSE	FALSE	FALSE	FALSE	FALSE	FALSE	FALSE	FALSE	NA	FALSE	FALSE	FALSE	FALSE	FALSE	FALSE	FALSE	FALSE
rs115687145	138402729	FALSE	NA	NA	0	0	0		NFATC3,NFATC2,TFAP2A,TFAP2C,POU3F2,PAX4,GCM1,GCM2,NFATC1,NFATC4,PPARD	M1517_1.02,M1518_1.02,M1838_1.02,M2320_1.02,M3009_1.02,M3718_1.02,M4524_1.02,M4525_1.02,M5484_1.02,M5486_1.02,M5487_1.02,M5657_1.02,M6259_1.02,M6362_1.02,M6363_1.02,M6364_1.02,M6365_1.02,M6432_1.02		FALSE	FALSE	FALSE	FALSE	FALSE	FALSE	FALSE	FALSE	FALSE	FALSE	FALSE	NA	NA	NA	NA	NA	NA	NA	NA	NA	NA	NA	NA	NA	NA	NA	FALSE	NA	NA	NA	FALSE	FALSE	FALSE	FALSE	NA	FALSE
rs115855200	138378520	FALSE	NA	NA	0	0	0		ZNF32,DMRT2,FOXJ1,FOXD4L2,FOXD4,FOXD4L5,FOXD4L3,FOXL2,FOXD4L6,FOXD4L1,FOXD4L4,FOXL1,XBP1,REST,RELA,GMEB2,HSFY2,HSFY1,RORA,RORB,TBX1,TBX21,NFATC1,REL	M0437_1.02,M0633_1.02,M1865_1.02,M3447_1.02,M3666_1.02,M4444_1.02,M4468_1.02,M4485_1.02,M4491_1.02,M4494_1.02,M4495_1.02,M4496_1.02,M4498_1.02,M4499_1.02,M4655_1.02,M5495_1.02,M5496_1.02,M5568_1.02,M5570_1.02,M5787_1.02,M5878_1.02,M5891_1.02,M5894_1.02,M6361_1.02,M6449_1.02		FALSE	FALSE	FALSE	FALSE	FALSE	FALSE	FALSE	FALSE	FALSE	FALSE	FALSE	NA	NA	NA	NA	NA	FALSE	FALSE	FALSE	FALSE	FALSE	FALSE	FALSE	FALSE	FALSE	FALSE	FALSE	NA	FALSE	FALSE	FALSE	FALSE	FALSE	FALSE	FALSE	FALSE
rs115934217	138414013	FALSE	NA	NA	0	0	0	TAL1,EP300,ERG,FLI1,SPI1,TRIM28	TCF23,MYF5,ENSG00000187728,TCF21,NEUROD6,ATOH1,NEUROD4,ATOH7,CREB3L2,MLL,TET1,GMEB1,ZNF263,SMAD9,SMAD5,ZEB1,AL662828.6,CR925796.2,CR753803.1,ATF6B,ATF6,TCF3,FOXD4L1,FOXD4L3,FOXD4L4,FOXD4,FOXJ1,FOXD4L6,FOXD4L2,FOXD4L5,FOXL2,MYOD1,ZNF238,ZBTB42,SPZ1,E2F1,FERD3L,CREB3,CREB3L1,ETS1,GLIS1,GMEB2,HINFP,MYF6,NEUROG2,NEUROG3,TFAP4,XBP1,ARNT2,E2F3,E2F4,ELF2,MLXIPL,NEUROD1,PURA,SP4,SREBF2,LYL1,TAL2,TAL1,THR…	M0195_1.02,M0210_1.02,M0214_1.02,M0224_1.02,M0305_1.02,M0608_1.02,M0610_1.02,M1545_1.02,M2324_1.02,M2329_1.02,M2338_1.02,M2954_1.02,M2978_1.02,M3154_1.02,M3296_1.02,M3589_1.02,M3841_1.02,M3942_1.02,M4536_1.02,M4750_1.02,M4794_1.02,M4971_1.02,M5324_1.02,M5325_1.02,M5417_1.02,M5490_1.02,M5495_1.02,M5515_1.02,M5651_1.02,M5653_1.02,M5926_1.02,M5927_1.02,M5953_1.02,M5968_1.02,M5969_1.02,M5989_1.02,M61…	TAL1	FALSE	FALSE	FALSE	FALSE	FALSE	TRUE	TRUE	TRUE	FALSE	TRUE	FALSE	NA	NA	NA	NA	NA	FALSE	FALSE	FALSE	FALSE	FALSE	FALSE	FALSE	FALSE	FALSE	FALSE	TRUE	NA	FALSE	FALSE	TRUE	FALSE	TRUE	TRUE	FALSE	FALSE
rs116229516	137858098	TRUE	NA	NA	0	0	0		FOXD4L2,FOXJ1,FOXD4L1,FOXD4L3,FOXD4L5,FOXD4L4,FOXD4,FOXC1,FOXL2,FOXD4L6,NR3C1,SOX10,SOX15,SOX18,SOX2,SOX21,SRY,ZSCAN16	M1864_1.02,M3356_1.02,M5810_1.02,M5818_1.02,M5821_1.02,M5824_1.02,M5825_1.02,M5831_1.02,M5869_1.02,M5973_1.02		FALSE	FALSE	FALSE	FALSE	FALSE	TRUE	TRUE	FALSE	FALSE	FALSE	FALSE	NA	NA	NA	NA	NA	FALSE	FALSE	FALSE	FALSE	FALSE	FALSE	TRUE	TRUE	TRUE	FALSE	FALSE	NA	FALSE	TRUE	FALSE	FALSE	FALSE	TRUE	TRUE	FALSE
rs116663824	138040442	TRUE	NA	NA	0	0	8.43		MYF5,BRCA1,CREB1,ATF2,MYB,RFX5,JUND,BATF3,CREB3L3,CREB3,CREB3L4,GRHL1,JDP2,MEIS2,MSC,MYBL1,MYBL2,RFX2,RFX3,RFX4,TFCP2,TGIF1,TGIF2LX,TGIF2LY,XBP1,CREB5,ATF1,CREM,HES1	M0168_1.02,M1953_1.02,M3084_1.02,M3088_1.02,M3089_1.02,M3090_1.02,M3585_1.02,M4012_1.02,M4510_1.02,M4575_1.02,M4624_1.02,M5302_1.02,M5323_1.02,M5497_1.02,M5588_1.02,M5590_1.02,M5619_1.02,M5620_1.02,M5636_1.02,M5646_1.02,M5647_1.02,M5648_1.02,M5774_1.02,M5776_1.02,M5778_1.02,M5929_1.02,M5933_1.02,M5935_1.02,M5952_1.02,M5998_1.02,M6152_1.02,M6180_1.02,M6181_1.02,M6271_1.02		FALSE	FALSE	FALSE	FALSE	FALSE	FALSE	FALSE	FALSE	FALSE	FALSE	FALSE	NA	NA	NA	NA	NA	FALSE	FALSE	FALSE	FALSE	FALSE	FALSE	FALSE	FALSE	FALSE	FALSE	FALSE	NA	FALSE	FALSE	FALSE	FALSE	FALSE	FALSE	FALSE	FALSE
rs116855070	137922391	TRUE	NA	NA	0	5.03	0		GATA3,HNF1A,ARID5B	M3328_1.02,M3402_1.02,M6149_1.02,M6281_1.02		FALSE	FALSE	FALSE	FALSE	FALSE	FALSE	FALSE	FALSE	FALSE	FALSE	FALSE	NA	NA	NA	NA	NA	FALSE	FALSE	FALSE	FALSE	FALSE	FALSE	FALSE	FALSE	TRUE	FALSE	FALSE	NA	FALSE	TRUE	FALSE	FALSE	FALSE	FALSE	TRUE	FALSE
rs116855363	138352673	FALSE	NA	NA	0	0	0	EBF1	GATA1,LMO2,CR759815.4,AL773544.1,CR847794.3,POU5F1,CR388229.2,BX088580.2,AL662833.4,GATA2,HOXA4,GATA3,SMAD3,SMAD9,SMAD4,TBX2	M3314_1.02,M3517_1.02,M4509_1.02,M4621_1.02,M4656_1.02,M4716_1.02,M6255_1.02,M6465_1.02,M6466_1.02,M6503_1.02		FALSE	FALSE	FALSE	FALSE	FALSE	TRUE	FALSE	FALSE	FALSE	FALSE	FALSE	NA	NA	NA	NA	NA	FALSE	FALSE	FALSE	FALSE	FALSE	FALSE	FALSE	FALSE	FALSE	FALSE	FALSE	NA	FALSE	FALSE	FALSE	FALSE	FALSE	FALSE	FALSE	FALSE
rs116869427	138033071	TRUE	NA	NA	9.51	15.09	33.72	YY1,BATF,SPI1	ZNF354C,JUND,HNF1A,RARG,ZBTB7C,TFCP2L1,PAX8	M1950_1.02,M2293_1.02,M3407_1.02,M5769_1.02,M5962_1.02,M6131_1.02,M6132_1.02,M6411_1.02		FALSE	FALSE	FALSE	FALSE	FALSE	FALSE	FALSE	FALSE	FALSE	FALSE	FALSE	NA	NA	NA	NA	NA	FALSE	FALSE	FALSE	FALSE	FALSE	FALSE	TRUE	FALSE	TRUE	FALSE	FALSE	NA	FALSE	TRUE	FALSE	TRUE	FALSE	FALSE	TRUE	FALSE
rs116877630	138265374	TRUE	NA	NA	19.02	10.06	16.86		OSR2,OSR1,TERF2,PPARG,ESR1,REST,TFCP2L1,ESR2,ESRRA,NR2F1,RARG,SPDEF,THRB,AR,INSM1,RARA,RARB	M0396_1.02,M0431_1.02,M1358_1.02,M1894_1.02,M1934_1.02,M1956_1.02,M1962_1.02,M2065_1.02,M3206_1.02,M3784_1.02,M4508_1.02,M4544_1.02,M4655_1.02,M4657_1.02,M4663_1.02,M4667_1.02,M4696_1.02,M5403_1.02,M5678_1.02,M5769_1.02,M5861_1.02,M5937_1.02,M5938_1.02,M6142_1.02,M6217_1.02,M6218_1.02,M6306_1.02,M6444_1.02,M6445_1.02,M6450_1.02		FALSE	FALSE	FALSE	FALSE	FALSE	TRUE	FALSE	FALSE	FALSE	FALSE	FALSE	NA	NA	NA	NA	NA	FALSE	FALSE	FALSE	FALSE	FALSE	FALSE	FALSE	FALSE	FALSE	FALSE	FALSE	NA	FALSE	FALSE	FALSE	FALSE	FALSE	FALSE	FALSE	FALSE
rs116882754	138300518	TRUE	NA	NA	0	5.03	8.43		ZNF711,MLL,HNF4A,HINFP,ZFY,NFIC,HNF4G,EP300,PPARG,ELF1,GABPA,NR2F2,NR1D2,E2F1,E2F2,E2F3,E2F4,ETV6,ISL2,NR2C2,NR2F1,NR2F6,RXRA,RXRB,RXRG,TBX1,PPARA	M0403_1.02,M0608_1.02,M1936_1.02,M1951_1.02,M1963_1.02,M1970_1.02,M2286_1.02,M3414_1.02,M3415_1.02,M3695_1.02,M3783_1.02,M3785_1.02,M4563_1.02,M4568_1.02,M4698_1.02,M4699_1.02,M4703_1.02,M4937_1.02,M5352_1.02,M5355_1.02,M5359_1.02,M5360_1.02,M5425_1.02,M5524_1.02,M5525_1.02,M5526_1.02,M5527_1.02,M5528_1.02,M5529_1.02,M5583_1.02,M5673_1.02,M5676_1.02,M5681_1.02,M5682_1.02,M5795_1.02,M5797_1.02,M57…		FALSE	FALSE	FALSE	FALSE	FALSE	FALSE	FALSE	FALSE	FALSE	FALSE	FALSE	NA	NA	NA	NA	NA	FALSE	FALSE	FALSE	FALSE	FALSE	FALSE	FALSE	FALSE	FALSE	FALSE	FALSE	NA	FALSE	FALSE	FALSE	FALSE	FALSE	FALSE	FALSE	FALSE
rs116884581	138218251	TRUE	NA	NA	0	0	4.21		FOXD4L2,FOXJ1,FOXD4L1,FOXD4L3,FOXD4L5,FOXD4L4,FOXD4,FOXC1,FOXL2,FOXD4L6,JUN,ELK1,ELK3,ERF,ETV3,ETV5,ETV6,SPI1,SPIB,SPIC,DLX2,FEV,NFATC4	M1864_1.02,M4501_1.02,M5380_1.02,M5381_1.02,M5384_1.02,M5398_1.02,M5422_1.02,M5424_1.02,M5426_1.02,M5863_1.02,M5864_1.02,M5865_1.02,M6188_1.02,M6226_1.02,M6365_1.02		FALSE	FALSE	FALSE	FALSE	FALSE	FALSE	FALSE	FALSE	FALSE	FALSE	FALSE	NA	NA	NA	NA	NA	FALSE	FALSE	FALSE	FALSE	FALSE	FALSE	FALSE	FALSE	FALSE	FALSE	FALSE	NA	FALSE	FALSE	FALSE	FALSE	FALSE	FALSE	FALSE	FALSE
rs116895130	137988298	TRUE	NA	NA	4.76	0	16.86		NFE2L3,NFE2L1,ETS1,IRF4,SMARCC2,SIX5,NPAS3,SIM2,NPAS1,SIM1,ENSG00000250811,IRX3,IRX1,BATF,FOSL1,MAFG,NFE2L2,NFE2,NR1H2,NR1H3	M4030_1.02,M4461_1.02,M4463_1.02,M4527_1.02,M4618_1.02,M4692_1.02,M5234_1.02,M6037_1.02,M6158_1.02,M6229_1.02,M6333_1.02,M6360_1.02,M6367_1.02,M6383_1.02		FALSE	FALSE	FALSE	FALSE	FALSE	FALSE	FALSE	FALSE	FALSE	FALSE	FALSE	NA	NA	NA	NA	NA	FALSE	FALSE	FALSE	FALSE	FALSE	FALSE	FALSE	FALSE	FALSE	FALSE	FALSE	NA	FALSE	FALSE	FALSE	FALSE	FALSE	FALSE	FALSE	FALSE
rs116897965	138059230	TRUE	NA	NA	4.76	10.06	8.43		THAP1,SOX14,TFAP2B,ZNF350	M2389_1.02,M5815_1.02,M5918_1.02,M6556_1.02		FALSE	FALSE	FALSE	FALSE	FALSE	TRUE	FALSE	FALSE	FALSE	FALSE	FALSE	NA	NA	NA	NA	NA	FALSE	FALSE	FALSE	FALSE	FALSE	FALSE	FALSE	FALSE	FALSE	FALSE	FALSE	NA	FALSE	FALSE	FALSE	FALSE	FALSE	FALSE	FALSE	FALSE
rs116898096	138428979	FALSE	NA	NA	0	0	16.86	MED1,MYC,FLI1,CTCF,EZH2,GATA1,GATA3,ERG,MethylCap	BARHL2,SOX4	M5295_1.02,M5298_1.02,M5834_1.02		FALSE	FALSE	FALSE	FALSE	FALSE	TRUE	TRUE	FALSE	FALSE	FALSE	FALSE	NA	NA	NA	NA	NA	FALSE	FALSE	FALSE	TRUE	FALSE	FALSE	FALSE	FALSE	FALSE	FALSE	FALSE	NA	TRUE	FALSE	FALSE	FALSE	FALSE	TRUE	TRUE	FALSE
rs116955908	137967463	TRUE	NA	NA	0	0	4.21		GATA2,LMO2,ZFP42,YY1,SMAD2	M3319_1.02,M3517_1.02,M4516_1.02,M6464_1.02		FALSE	FALSE	FALSE	FALSE	FALSE	FALSE	FALSE	FALSE	FALSE	FALSE	FALSE	NA	NA	NA	NA	NA	FALSE	FALSE	FALSE	FALSE	FALSE	FALSE	FALSE	FALSE	FALSE	FALSE	FALSE	NA	FALSE	FALSE	FALSE	FALSE	FALSE	FALSE	FALSE	FALSE
rs116956322	137970471	TRUE	NA	NA	0	0	0		MBD1,ARNT,NHLH1,LYL1,NKX2-5,SREBF1,USF1,USF2,MAX,ARNTL,BHLHE41,RHOXF1,SREBF2,NKX2-1,TFEB	M0613_1.02,M2957_1.02,M3375_1.02,M3632_1.02,M3944_1.02,M4429_1.02,M4480_1.02,M4481_1.02,M4514_1.02,M4515_1.02,M4579_1.02,M4596_1.02,M4637_1.02,M4638_1.02,M5290_1.02,M5309_1.02,M5783_1.02,M5866_1.02,M6162_1.02,M6374_1.02,M6376_1.02,M6518_1.02		FALSE	FALSE	FALSE	FALSE	FALSE	TRUE	FALSE	FALSE	FALSE	FALSE	FALSE	NA	NA	NA	NA	NA	FALSE	FALSE	FALSE	FALSE	FALSE	FALSE	FALSE	FALSE	FALSE	FALSE	FALSE	NA	FALSE	FALSE	FALSE	FALSE	FALSE	FALSE	FALSE	FALSE
rs116986480	138368485	FALSE	NA	NA	0	0	4.21	CTCF	POU2F1,TP53,STAT1,ETS1,ETV1,ETV4,ETV5,POU2F2,POU2F3,POU3F2,AL773544.1,CR759815.4,CR847794.3,BX088580.2,AL662833.4,POU3F4,CR388229.2,POU5F1B,ELK3,FLI1,HLTF,HIVEP2,HIVEP3	M3675_1.02,M3681_1.02,M3698_1.02,M4547_1.02,M5416_1.02,M5420_1.02,M5423_1.02,M5424_1.02,M5725_1.02,M5727_1.02,M5729_1.02,M5734_1.02,M5738_1.02,M5744_1.02,M6208_1.02,M6220_1.02,M6227_1.02,M6278_1.02,M6423_1.02,M6545_1.02		FALSE	FALSE	FALSE	FALSE	FALSE	FALSE	FALSE	FALSE	FALSE	FALSE	FALSE	NA	NA	NA	NA	NA	FALSE	FALSE	FALSE	FALSE	FALSE	FALSE	FALSE	FALSE	FALSE	FALSE	FALSE	NA	FALSE	FALSE	FALSE	FALSE	FALSE	FALSE	FALSE	FALSE
rs116992465	138112513	TRUE	NA	NA	14.27	30.17	29.5		ZNF691,NKX2-4,NKX2-3,PAX5,NPAS3,SIM2,NPAS1,SIM1,ENSG00000250811,CREB3,FOXO4,GMEB2,LBX2,RARA,RARB,TBX21,THRB,EOMES,HIF1A	M0428_1.02,M0908_1.02,M1030_1.02,M3721_1.02,M5234_1.02,M5324_1.02,M5468_1.02,M5494_1.02,M5594_1.02,M5759_1.02,M5764_1.02,M5891_1.02,M5894_1.02,M5938_1.02,M6211_1.02,M6275_1.02		FALSE	FALSE	TRUE	FALSE	FALSE	FALSE	FALSE	FALSE	FALSE	FALSE	FALSE	FALSE	FALSE	FALSE	FALSE	FALSE	FALSE	FALSE	FALSE	FALSE	FALSE	FALSE	FALSE	TRUE	FALSE	FALSE	FALSE	FALSE	FALSE	TRUE	FALSE	TRUE	FALSE	TRUE	TRUE	TRUE
rs116993927	138143535	TRUE	NA	NA	9.51	120.69	96.94		ZNF274,PAX1,PAX9,TBX21,ZNF282	M4555_1.02,M5702_1.02,M5711_1.02,M5889_1.02,M5970_1.02		FALSE	FALSE	FALSE	FALSE	FALSE	FALSE	FALSE	FALSE	FALSE	FALSE	FALSE	NA	NA	NA	NA	NA	NA	NA	NA	NA	NA	NA	NA	NA	NA	NA	FALSE	NA	NA	NA	FALSE	TRUE	FALSE	FALSE	NA	FALSE
rs117032394	137982762	TRUE	NA	NA	0	0	4.21	CTCF,STAG1	CREB3L2,ZEB1,SMAD9,SMAD5,AL662828.6,CR925796.2,CR753803.1,ATF6B,ATF6,CREB1,SREBF1,USF1,ATF3,USF2,CTCF,FOSL2,JUND,MAX,CREB3,CREB3L1,MGA,TBX2,TBX21,TBX4,TBX5,TCF4,THRA,THRB,XBP1,BHLHE41,SNAI2	M0305_1.02,M1926_1.02,M2329_1.02,M2952_1.02,M2978_1.02,M3084_1.02,M3114_1.02,M3944_1.02,M4429_1.02,M4451_1.02,M4480_1.02,M4481_1.02,M4483_1.02,M4500_1.02,M4514_1.02,M4515_1.02,M4518_1.02,M4523_1.02,M4552_1.02,M4565_1.02,M4570_1.02,M4578_1.02,M4597_1.02,M4611_1.02,M4628_1.02,M4647_1.02,M4683_1.02,M5324_1.02,M5325_1.02,M5328_1.02,M5329_1.02,M5330_1.02,M5629_1.02,M5888_1.02,M5892_1.02,M5897_1.02,M58…	CTCF	FALSE	FALSE	FALSE	FALSE	FALSE	FALSE	FALSE	FALSE	FALSE	FALSE	FALSE	NA	NA	NA	NA	NA	FALSE	FALSE	FALSE	FALSE	FALSE	FALSE	FALSE	FALSE	FALSE	FALSE	FALSE	NA	FALSE	FALSE	FALSE	FALSE	TRUE	FALSE	FALSE	FALSE
rs117037483	138243391	TRUE	NA	NA	4.76	0	8.43	STAG1,CTCF,SMC1A	ZNF187,REST,TCF3,TP53,HNF4A,SOX7,SOX8,TFCP2L1,MYF5,MYOG,TP63	M0395_1.02,M1956_1.02,M3155_1.02,M3666_1.02,M3699_1.02,M4508_1.02,M4544_1.02,M4574_1.02,M4589_1.02,M4630_1.02,M4655_1.02,M4657_1.02,M4699_1.02,M5835_1.02,M5839_1.02,M5844_1.02,M6131_1.02,M6132_1.02,M6355_1.02,M6404_1.02,M6450_1.02		FALSE	FALSE	FALSE	FALSE	FALSE	FALSE	FALSE	FALSE	FALSE	FALSE	FALSE	NA	NA	NA	NA	NA	FALSE	FALSE	FALSE	FALSE	FALSE	FALSE	TRUE	TRUE	TRUE	FALSE	FALSE	NA	FALSE	TRUE	FALSE	FALSE	FALSE	FALSE	TRUE	FALSE
rs117040532	138351224	FALSE	NA	NA	0	0	0		PRKRIR,ETS1,ELK1,HNF4A,MAX,BHLHE41,ELF5,ETV5,FLI1	M1668_1.02,M3050_1.02,M3186_1.02,M3414_1.02,M5613_1.02,M6161_1.02,M6206_1.02,M6223_1.02,M6227_1.02		FALSE	FALSE	FALSE	FALSE	FALSE	FALSE	FALSE	FALSE	FALSE	FALSE	FALSE	NA	NA	NA	NA	NA	FALSE	FALSE	FALSE	FALSE	FALSE	FALSE	TRUE	FALSE	TRUE	FALSE	FALSE	NA	FALSE	TRUE	FALSE	FALSE	FALSE	FALSE	TRUE	FALSE
rs117047505	138362090	FALSE	NA	NA	0	0	0		TWIST2,TCF23,NEUROD4,NEUROG1,NEUROD6,ATOH1,ATOH7,BHLHA15,BHLHE22,BHLHE23,ELK1,MTF1,NEUROD2,NEUROG2,NEUROG3,OLIG1,OLIG2,OLIG3,PKNOX1,RUNX2,TEAD1,TEAD3,TGIF2,HAND1,HAND2	M0177_1.02,M0195_1.02,M0217_1.02,M0224_1.02,M4735_1.02,M4752_1.02,M4754_1.02,M5227_1.02,M5304_1.02,M5307_1.02,M5308_1.02,M5382_1.02,M5642_1.02,M5652_1.02,M5653_1.02,M5690_1.02,M5691_1.02,M5692_1.02,M5693_1.02,M5721_1.02,M5789_1.02,M5905_1.02,M5906_1.02,M5934_1.02,M5989_1.02,M6268_1.02,M6348_1.02		FALSE	FALSE	FALSE	FALSE	FALSE	TRUE	FALSE	FALSE	FALSE	FALSE	FALSE	NA	NA	NA	NA	NA	FALSE	FALSE	FALSE	FALSE	FALSE	FALSE	FALSE	FALSE	FALSE	FALSE	FALSE	NA	FALSE	FALSE	FALSE	FALSE	FALSE	FALSE	FALSE	FALSE
rs117049698	138375296	FALSE	NA	NA	0	0	0		POU2F1,RFX2,MAFF,CUX1,GATA1,NKX2-5,PBX1,PBX4,RFX1,FOXL2,FOXD4L1,FOXD4L2,FOXD4L3,FOXD4L5,FOXJ1,FOXD4L6,FOXD4L4,FOXD4,HNF1A,HNF1B,LHX2,LHX6,MAFG,MAFK,MEOX2,ONECUT1,ONECUT2,ONECUT3,RFX3,RFX4,FOXC2,GATA5,HOXA5,HOXA4,HOXB7,ZFHX3	M1231_1.02,M1527_1.02,M2295_1.02,M3019_1.02,M3020_1.02,M3313_1.02,M3633_1.02,M3732_1.02,M3733_1.02,M3829_1.02,M4105_1.02,M4572_1.02,M5332_1.02,M5521_1.02,M5522_1.02,M5523_1.02,M5598_1.02,M5599_1.02,M5607_1.02,M5608_1.02,M5610_1.02,M5612_1.02,M5625_1.02,M5694_1.02,M5695_1.02,M5696_1.02,M5697_1.02,M5774_1.02,M5776_1.02,M5778_1.02,M6236_1.02,M6257_1.02,M6281_1.02,M6282_1.02,M6285_1.02,M6292_1.02,M62…		FALSE	FALSE	FALSE	FALSE	FALSE	FALSE	FALSE	FALSE	FALSE	FALSE	FALSE	NA	NA	NA	NA	NA	FALSE	FALSE	FALSE	FALSE	FALSE	FALSE	FALSE	FALSE	FALSE	FALSE	FALSE	NA	FALSE	FALSE	FALSE	FALSE	FALSE	FALSE	FALSE	FALSE
rs117060742	138085739	TRUE	NA	NA	0	0	0		USF1,CTCF,BACH2,USF2,GATA2,GATA1,PROX1,ZNF143,PAX2,SOX2	M1917_1.02,M1957_1.02,M2980_1.02,M4427_1.02,M4430_1.02,M4431_1.02,M4432_1.02,M4433_1.02,M4434_1.02,M4441_1.02,M4442_1.02,M4443_1.02,M4445_1.02,M4448_1.02,M4455_1.02,M4456_1.02,M4457_1.02,M4458_1.02,M4480_1.02,M4502_1.02,M4503_1.02,M4515_1.02,M4518_1.02,M4519_1.02,M4520_1.02,M4521_1.02,M4523_1.02,M4533_1.02,M4534_1.02,M4535_1.02,M4559_1.02,M4560_1.02,M4561_1.02,M4562_1.02,M4578_1.02,M4580_1.02,M45…		FALSE	FALSE	FALSE	FALSE	FALSE	TRUE	TRUE	FALSE	FALSE	FALSE	FALSE	NA	NA	NA	NA	NA	FALSE	FALSE	FALSE	FALSE	FALSE	FALSE	FALSE	FALSE	FALSE	FALSE	FALSE	NA	FALSE	FALSE	FALSE	FALSE	FALSE	TRUE	FALSE	FALSE
rs117062263	138040089	TRUE	NA	NA	9.51	30.17	54.79		FOXP2,FOXL2,FOXD4L4,FOXD4L3,FOXJ1,FOXD4,FOXD4L1,FOXC1,FOXD4L2,FOXD4L5,FOXD4L6,ZSCAN16,HOXA7,HOXA4,SOX4,TEAD4	M2385_1.02,M3295_1.02,M4712_1.02,M5973_1.02,M6293_1.02,M6476_1.02,M6509_1.02		FALSE	FALSE	FALSE	FALSE	FALSE	FALSE	FALSE	FALSE	FALSE	FALSE	FALSE	NA	NA	NA	NA	NA	FALSE	FALSE	FALSE	FALSE	FALSE	FALSE	FALSE	FALSE	FALSE	FALSE	FALSE	NA	FALSE	FALSE	FALSE	TRUE	FALSE	FALSE	FALSE	FALSE
rs117069689	137861873	TRUE	NA	NA	0	0	0		MBD1,ZNF263,SOX14,SOX15,SOX21,SOX2,SRY,NKX2-1,SOX10	M0613_1.02,M4666_1.02,M5817_1.02,M5819_1.02,M5827_1.02,M5828_1.02,M5829_1.02,M5871_1.02,M6374_1.02,M6470_1.02		FALSE	FALSE	FALSE	FALSE	FALSE	TRUE	FALSE	FALSE	FALSE	FALSE	FALSE	NA	NA	NA	NA	NA	FALSE	FALSE	FALSE	FALSE	FALSE	FALSE	FALSE	FALSE	FALSE	FALSE	FALSE	NA	FALSE	FALSE	FALSE	FALSE	FALSE	FALSE	FALSE	FALSE
rs117079395	137902247	TRUE	NA	NA	0	0	0	SPI1,BRD4,RUNX3	NR3C1,STAT3,YY1,ZFP42,NPAS3,SIM2,NPAS1,SIM1,ENSG00000250811,NFIA,NFIB,NFIX,YY2,ELK3,MAFG,NFE2L1,NFE2L3,TP63,PAX2,XBP1	M3359_1.02,M4478_1.02,M4490_1.02,M4493_1.02,M4652_1.02,M5234_1.02,M5660_1.02,M5662_1.02,M5664_1.02,M5667_1.02,M5954_1.02,M5956_1.02,M6208_1.02,M6333_1.02,M6359_1.02,M6404_1.02,M6407_1.02,M6536_1.02		FALSE	TRUE	FALSE	TRUE	FALSE	TRUE	TRUE	FALSE	FALSE	FALSE	FALSE	NA	NA	NA	NA	NA	FALSE	FALSE	FALSE	FALSE	FALSE	FALSE	FALSE	FALSE	FALSE	FALSE	FALSE	NA	FALSE	FALSE	FALSE	FALSE	FALSE	TRUE	FALSE	TRUE
rs117079550	137973730	TRUE	NA	NA	0	0	0		PAX5,IRF2,PRDM1,IRF1,IRF7,ZNF683,E2F2,E2F3,TBX1,TLX1	M1848_1.02,M1883_1.02,M2307_1.02,M3467_1.02,M3471_1.02,M3480_1.02,M4472_1.02,M4545_1.02,M5356_1.02,M5358_1.02,M5576_1.02,M5749_1.02,M5876_1.02,M6307_1.02,M6308_1.02,M6312_1.02,M6435_1.02,M6526_1.02		FALSE	FALSE	FALSE	FALSE	FALSE	FALSE	FALSE	FALSE	FALSE	FALSE	FALSE	NA	NA	NA	NA	NA	FALSE	FALSE	FALSE	FALSE	FALSE	FALSE	FALSE	FALSE	FALSE	FALSE	FALSE	NA	FALSE	FALSE	FALSE	FALSE	FALSE	FALSE	FALSE	FALSE
rs117083320	138289293	TRUE	NA	NA	0	0	0	CEBPA,BRD4,CEBPB,RUNX1,TCF3,SPI1,STAT1,SKI,HDAC2,AML1-ETO,FLI1,SMAD1,JMJD1C	NKX2-6,RFX2,RFX7,RFX8,ARNT,T,NKX2-2,NKX2-5,TGIF1,ATF3,MYF5,ARNTL,CREB3L1,FOXO1,FOXO3,FOXO4,HES7,HMX1,HMX2,HMX3,ISL2,MEIS2,MEIS3,PKNOX1,PKNOX2,TBX20,TGIF2,TP63,HES1,NKX2-1,NKX2-8,NKX3-2	M1029_1.02,M1527_1.02,M1529_1.02,M1537_1.02,M2956_1.02,M2957_1.02,M3004_1.02,M3631_1.02,M3632_1.02,M4064_1.02,M4683_1.02,M5114_1.02,M5290_1.02,M5327_1.02,M5463_1.02,M5465_1.02,M5468_1.02,M5506_1.02,M5518_1.02,M5519_1.02,M5520_1.02,M5583_1.02,M5620_1.02,M5621_1.02,M5622_1.02,M5721_1.02,M5722_1.02,M5886_1.02,M5934_1.02,M5940_1.02,M6271_1.02,M6344_1.02,M6374_1.02,M6375_1.02,M6376_1.02,M6377_1.02,M63…		FALSE	FALSE	FALSE	FALSE	TRUE	TRUE	TRUE	FALSE	FALSE	FALSE	FALSE	FALSE	FALSE	FALSE	FALSE	FALSE	FALSE	FALSE	FALSE	FALSE	FALSE	FALSE	FALSE	FALSE	FALSE	FALSE	FALSE	FALSE	FALSE	FALSE	FALSE	FALSE	FALSE	TRUE	FALSE	TRUE
rs117083995	138328497	FALSE	NA	NA	0	0	8.43	CTCF,MAX,BCL3	FOS,FOSL1,FOSL2,JUN,JUNB,JUND,BACH1,BACH2,NFE2L3,NFE2L1,SMARCC1,MAFF,NFE2,GSC,TFCP2L1,CRX,FOSB,MAFG	M2278_1.02,M2279_1.02,M2280_1.02,M2290_1.02,M2291_1.02,M2292_1.02,M2979_1.02,M2980_1.02,M4030_1.02,M4506_1.02,M4526_1.02,M4531_1.02,M4541_1.02,M4570_1.02,M4572_1.02,M4590_1.02,M4591_1.02,M4607_1.02,M4608_1.02,M4619_1.02,M4623_1.02,M4625_1.02,M4629_1.02,M5500_1.02,M6131_1.02,M6132_1.02,M6182_1.02,M6228_1.02,M6230_1.02,M6317_1.02,M6319_1.02,M6333_1.02,M6367_1.02		FALSE	FALSE	FALSE	FALSE	TRUE	TRUE	TRUE	FALSE	FALSE	FALSE	FALSE	FALSE	FALSE	FALSE	FALSE	FALSE	FALSE	FALSE	FALSE	FALSE	FALSE	FALSE	FALSE	FALSE	TRUE	FALSE	FALSE	FALSE	FALSE	TRUE	FALSE	FALSE	FALSE	TRUE	TRUE	TRUE
rs117089547	138338358	FALSE	NA	NA	0	0	4.21		ZSCAN10,IRF6,TBX10,CTCF,BACH1,EP300,JUN,SMARCC2,FOS,FOSL1,PRDM1,PAX5,EOMES,MGA,TBR1,TBX1,TBX18,TBX22,TBX15,TBX21,TBX2,TBX4,TBX5,SMAD9,SMAD5,SMAD1	M0398_1.02,M1266_1.02,M1628_1.02,M1957_1.02,M2979_1.02,M3695_1.02,M4427_1.02,M4430_1.02,M4432_1.02,M4501_1.02,M4527_1.02,M4530_1.02,M4535_1.02,M4559_1.02,M4580_1.02,M4581_1.02,M4587_1.02,M4588_1.02,M4592_1.02,M4594_1.02,M4619_1.02,M4647_1.02,M4648_1.02,M4686_1.02,M4705_1.02,M5396_1.02,M5628_1.02,M5873_1.02,M5874_1.02,M5877_1.02,M5881_1.02,M5890_1.02,M5891_1.02,M5893_1.02,M5895_1.02,M5896_1.02,M58…		FALSE	FALSE	FALSE	FALSE	TRUE	TRUE	TRUE	FALSE	FALSE	FALSE	FALSE	FALSE	FALSE	FALSE	FALSE	FALSE	FALSE	FALSE	FALSE	FALSE	FALSE	FALSE	FALSE	FALSE	FALSE	FALSE	FALSE	FALSE	FALSE	FALSE	FALSE	FALSE	FALSE	TRUE	FALSE	TRUE
rs117096955	138415733	FALSE	NA	NA	0	0	0		TFCP2L1,RFX2,MAX,STAT5A,USF1,MXI1,CENPB,CLOCK,MGA,RFX3,RFX4,RFX5,TBX2,TBX4,TBX5	M0820_1.02,M2392_1.02,M3539_1.02,M3986_1.02,M4080_1.02,M4678_1.02,M5320_1.02,M5321_1.02,M5630_1.02,M5773_1.02,M5774_1.02,M5775_1.02,M5776_1.02,M5777_1.02,M5779_1.02,M5780_1.02,M5781_1.02,M5888_1.02,M5897_1.02,M5899_1.02		FALSE	FALSE	FALSE	FALSE	FALSE	FALSE	FALSE	FALSE	FALSE	FALSE	FALSE	NA	NA	NA	NA	NA	FALSE	FALSE	FALSE	FALSE	FALSE	FALSE	FALSE	FALSE	FALSE	FALSE	FALSE	NA	FALSE	FALSE	FALSE	FALSE	FALSE	FALSE	FALSE	FALSE
rs117101815	138452450	FALSE	NA	NA	0	0	4.21		ARID3C,PBX4,LCOR,PAX6,CUX1,PAX4,HOXA4,CUX2,LHX6,PDX1,ZNF232,ZNF713,HLTF,ONECUT1,POU1F1,HIVEP1,HIVEP3	M0105_1.02,M1082_1.02,M1507_1.02,M1897_1.02,M3020_1.02,M3023_1.02,M3718_1.02,M4716_1.02,M4960_1.02,M5334_1.02,M5336_1.02,M5600_1.02,M5712_1.02,M5967_1.02,M5976_1.02,M6278_1.02,M6285_1.02,M6417_1.02,M6544_1.02		FALSE	FALSE	FALSE	FALSE	FALSE	FALSE	FALSE	FALSE	FALSE	FALSE	FALSE	NA	NA	NA	NA	NA	FALSE	FALSE	FALSE	FALSE	FALSE	FALSE	FALSE	FALSE	FALSE	FALSE	FALSE	NA	FALSE	FALSE	FALSE	FALSE	FALSE	FALSE	FALSE	FALSE
rs117105934	137883464	TRUE	NA	NA	0	0	0		TBX10,SREBF1,SREBF2,EOMES,LEF1,MGA,TBR1,TBX1,TBX20,TBX21,TBX2,SOX4	M1628_1.02,M2387_1.02,M2388_1.02,M3945_1.02,M5396_1.02,M5596_1.02,M5628_1.02,M5874_1.02,M5875_1.02,M5877_1.02,M5884_1.02,M5885_1.02,M5886_1.02,M5887_1.02,M5890_1.02,M5893_1.02,M5895_1.02,M6476_1.02		FALSE	FALSE	FALSE	FALSE	FALSE	FALSE	FALSE	FALSE	FALSE	FALSE	FALSE	NA	NA	NA	NA	NA	FALSE	FALSE	FALSE	FALSE	FALSE	FALSE	FALSE	FALSE	FALSE	FALSE	FALSE	NA	FALSE	FALSE	FALSE	FALSE	FALSE	FALSE	FALSE	FALSE
rs117106881	138368851	FALSE	NA	NA	0	0	4.21		MYF5,ASCL1,ASCL2,NHLH2,LYL1,ATOH1,NEUROD4,NEUROD6,AHR,AHRR,TFAP4,LMO2,MYOD1,ZNF423,TCF12,REST,IRF4,NHLH1,BHLHE41,HEY2,MYF6,MYOG,TEAD3	M0168_1.02,M0178_1.02,M0216_1.02,M2264_1.02,M2299_1.02,M2300_1.02,M2917_1.02,M2943_1.02,M3516_1.02,M3591_1.02,M3836_1.02,M4479_1.02,M4513_1.02,M4667_1.02,M4752_1.02,M5573_1.02,M5670_1.02,M5987_1.02,M6161_1.02,M6273_1.02,M6288_1.02,M6353_1.02,M6354_1.02,M6355_1.02,M6508_1.02,M6513_1.02,M6558_1.02		FALSE	FALSE	FALSE	FALSE	FALSE	FALSE	FALSE	NA	NA	NA	NA	NA	NA	NA	NA	NA	FALSE	FALSE	FALSE	FALSE	FALSE	FALSE	FALSE	FALSE	FALSE	FALSE	NA	NA	FALSE	FALSE	NA	FALSE	FALSE	FALSE	FALSE	FALSE
rs117109930	138195888	TRUE	NA	NA	14.27	30.17	21.07		OSR2,CTCF,ZBTB33	M0396_1.02,M4434_1.02,M4455_1.02,M4582_1.02,M6320_1.02		FALSE	FALSE	FALSE	FALSE	FALSE	FALSE	FALSE	FALSE	FALSE	FALSE	FALSE	NA	NA	NA	NA	NA	FALSE	FALSE	FALSE	FALSE	FALSE	FALSE	FALSE	FALSE	FALSE	FALSE	FALSE	NA	FALSE	FALSE	FALSE	TRUE	FALSE	FALSE	FALSE	FALSE
rs117111083	138052862	TRUE	NA	NA	0	20.11	4.21		HEYL,ID2,ID1,NPAS2,MYF5,MLXIP,MAX,MYCL1,ATOH1,NEUROD4,NEUROD6,T,CEBPA,NR3C1,USF1,ZFP42,YY1,MYC,MXI1,TCF15,SCXA,SCXB,E2F2,MTF1,NFIA,TBX19,BHLHE40,TAL2,TAL1,LYL1	M0183_1.02,M0189_1.02,M0196_1.02,M0209_1.02,M0211_1.02,M1889_1.02,M1927_1.02,M2264_1.02,M3004_1.02,M3031_1.02,M3359_1.02,M4086_1.02,M4110_1.02,M4465_1.02,M4532_1.02,M4542_1.02,M4543_1.02,M4558_1.02,M4609_1.02,M4610_1.02,M4627_1.02,M4643_1.02,M4645_1.02,M4750_1.02,M4752_1.02,M4850_1.02,M5227_1.02,M5229_1.02,M5356_1.02,M5642_1.02,M5661_1.02,M5882_1.02,M6160_1.02,M6164_1.02,M6335_1.02,M6348_1.02,M63…		FALSE	FALSE	FALSE	FALSE	TRUE	TRUE	FALSE	FALSE	FALSE	FALSE	FALSE	FALSE	FALSE	FALSE	FALSE	FALSE	FALSE	FALSE	FALSE	FALSE	FALSE	FALSE	FALSE	FALSE	FALSE	FALSE	FALSE	FALSE	FALSE	FALSE	FALSE	TRUE	FALSE	TRUE	FALSE	TRUE
rs117122083	137984119	TRUE	NA	NA	0	5.03	0		MYPOP,FOXD4,FOXD4L1,FOXD4L2,FOXD4L3,FOXD4L4,FOXJ1,FOXL2,FOXD4L6,FOXD4L5,CEBPB,CEBPA,CEBPG,MTF1,ASCL1,MAFB,NFE2,SOX10	M1359_1.02,M2250_1.02,M3035_1.02,M3036_1.02,M3047_1.02,M4673_1.02,M4972_1.02,M5318_1.02,M5642_1.02,M5987_1.02,M6331_1.02,M6367_1.02,M6470_1.02		FALSE	FALSE	FALSE	FALSE	FALSE	FALSE	FALSE	FALSE	FALSE	FALSE	FALSE	NA	NA	NA	NA	NA	FALSE	FALSE	FALSE	FALSE	FALSE	FALSE	FALSE	FALSE	FALSE	FALSE	FALSE	NA	FALSE	FALSE	FALSE	FALSE	FALSE	FALSE	FALSE	FALSE
rs117122668	137879719	TRUE	NA	NA	0	0	0		IRF9	M5580_1.02		FALSE	FALSE	FALSE	FALSE	FALSE	FALSE	FALSE	NA	NA	NA	NA	NA	NA	NA	NA	NA	FALSE	FALSE	FALSE	FALSE	FALSE	FALSE	FALSE	FALSE	FALSE	FALSE	NA	NA	FALSE	FALSE	NA	FALSE	FALSE	FALSE	FALSE	FALSE
rs117123663	138158316	TRUE	NA	NA	4.76	20.11	29.5		MEF2A,TBX21,FOXJ1,FOXD4,FOXC2,FOXL2,FOXD4L6,FOXD4L2,FOXD4L3,FOXD4L4,FOXD4L5,FOXD4L1,ONECUT2	M3552_1.02,M3553_1.02,M5891_1.02,M5894_1.02,M6236_1.02,M6399_1.02		FALSE	FALSE	FALSE	FALSE	FALSE	TRUE	FALSE	FALSE	FALSE	FALSE	FALSE	NA	NA	NA	NA	NA	FALSE	FALSE	FALSE	FALSE	FALSE	FALSE	FALSE	FALSE	FALSE	FALSE	FALSE	NA	FALSE	FALSE	FALSE	TRUE	FALSE	FALSE	FALSE	FALSE
rs117127103	138273051	TRUE	NA	NA	0	15.09	16.86		ZNF567,TBP	M0411_1.02,M4010_1.02,M4011_1.02,M6502_1.02		FALSE	FALSE	FALSE	FALSE	FALSE	FALSE	FALSE	FALSE	FALSE	FALSE	FALSE	NA	NA	NA	NA	NA	FALSE	FALSE	FALSE	FALSE	FALSE	FALSE	FALSE	FALSE	FALSE	FALSE	FALSE	NA	FALSE	FALSE	FALSE	FALSE	FALSE	FALSE	FALSE	FALSE
rs117158606	138447688	FALSE	NA	NA	0	0	0		SOX6,POU2F2,E2F1,HSF1,HSF2,POU2F1,E2F3,E2F7,MSX1,POU2F3,POU3F3,CR847794.3,POU5F1B,CR388229.2,AL662833.4,CR759815.4,BX088580.2,AL773544.1,RARA,HMGA1,ZBTB33	M1591_1.02,M2306_1.02,M3133_1.02,M3439_1.02,M3444_1.02,M3679_1.02,M3680_1.02,M5359_1.02,M5362_1.02,M5637_1.02,M5726_1.02,M5728_1.02,M5730_1.02,M5737_1.02,M5745_1.02,M5758_1.02,M5762_1.02,M6279_1.02,M6320_1.02,M6423_1.02		FALSE	FALSE	FALSE	FALSE	FALSE	TRUE	FALSE	FALSE	FALSE	FALSE	FALSE	NA	NA	NA	NA	NA	FALSE	FALSE	FALSE	FALSE	FALSE	FALSE	FALSE	FALSE	FALSE	FALSE	FALSE	NA	FALSE	FALSE	FALSE	FALSE	FALSE	FALSE	FALSE	FALSE
rs117163561	138114500	TRUE	NA	NA	0	5.03	0		HOXA4,PPARG,EN2,HNF4A,NR2F1,RARG,RXRB,RXRG,VDR,GCM1,MLXIPL,NR1H2,NR1H3	M2591_1.02,M3783_1.02,M5395_1.02,M5527_1.02,M5676_1.02,M5767_1.02,M5799_1.02,M5802_1.02,M5946_1.02,M6259_1.02,M6346_1.02,M6383_1.02,M6533_1.02		FALSE	FALSE	FALSE	FALSE	FALSE	FALSE	FALSE	FALSE	FALSE	FALSE	FALSE	NA	NA	NA	NA	NA	FALSE	FALSE	FALSE	FALSE	FALSE	FALSE	TRUE	TRUE	FALSE	FALSE	FALSE	NA	FALSE	TRUE	FALSE	FALSE	FALSE	FALSE	TRUE	FALSE
rs117166339	138234044	TRUE	NA	NA	0	5.03	8.43		ZNF32,DMRT3,DMRT1,CUX2,ONECUT1,POU1F1	M0437_1.02,M0629_1.02,M0630_1.02,M0631_1.02,M5335_1.02,M6285_1.02,M6417_1.02		FALSE	FALSE	FALSE	FALSE	FALSE	FALSE	FALSE	FALSE	FALSE	FALSE	FALSE	NA	NA	NA	NA	NA	FALSE	FALSE	FALSE	FALSE	FALSE	FALSE	FALSE	FALSE	FALSE	FALSE	FALSE	NA	FALSE	FALSE	FALSE	FALSE	FALSE	FALSE	FALSE	FALSE
rs117181379	137944679	TRUE	NA	NA	0	0	0		OSR1,NKX2-4,NKX2-3,POU2F2,POU2F1,JUN,POU2F3,CR847794.3,POU5F1B,CR388229.2,AL662833.4,CR759815.4,BX088580.2,AL773544.1,SRY,BHLHE41,ETV7,PAX8,POU3F1	M0431_1.02,M0908_1.02,M1030_1.02,M2306_1.02,M3684_1.02,M4486_1.02,M4488_1.02,M4501_1.02,M5726_1.02,M5730_1.02,M5745_1.02,M5871_1.02,M6128_1.02,M6161_1.02,M6224_1.02,M6411_1.02,M6425_1.02		FALSE	FALSE	FALSE	FALSE	FALSE	TRUE	FALSE	FALSE	FALSE	FALSE	FALSE	NA	NA	NA	NA	NA	FALSE	FALSE	FALSE	FALSE	FALSE	FALSE	FALSE	FALSE	FALSE	FALSE	FALSE	NA	FALSE	FALSE	FALSE	FALSE	FALSE	FALSE	FALSE	FALSE
rs117197288	138054183	TRUE	NA	NA	0	15.09	4.21		KLF7,KLF2,ZBTB1,DNMT1,E2F1,SP1,E2F4,SP2,KLF5,SP5,SP6,FOXO3,KLF13,KLF11,KLF10,KLF14,KLF16,SP3,SP4,SP7,SP8,SP9,E2F3,E2F6,E2F7,EGR4,KLF4,KLF6,RFX2,TFDP2,TFDP1,TFDP3	M0405_1.02,M0413_1.02,M0443_1.02,M0456_1.02,M0609_1.02,M1856_1.02,M1871_1.02,M1906_1.02,M2272_1.02,M2314_1.02,M2391_1.02,M3919_1.02,M3926_1.02,M4890_1.02,M5098_1.02,M5209_1.02,M5467_1.02,M5591_1.02,M5592_1.02,M5593_1.02,M5853_1.02,M5854_1.02,M5855_1.02,M5856_1.02,M6127_1.02,M6190_1.02,M6192_1.02,M6193_1.02,M6195_1.02,M6196_1.02,M6201_1.02,M6324_1.02,M6325_1.02,M6452_1.02,M6479_1.02,M6480_1.02,M64…		FALSE	FALSE	FALSE	FALSE	FALSE	FALSE	FALSE	FALSE	FALSE	FALSE	FALSE	NA	NA	NA	NA	NA	FALSE	FALSE	FALSE	FALSE	FALSE	FALSE	FALSE	FALSE	TRUE	FALSE	FALSE	NA	FALSE	TRUE	FALSE	FALSE	FALSE	FALSE	TRUE	FALSE
rs117220738	138286989	TRUE	NA	NA	0	0	0		CIC,HOXA4,HOXA5,SMARCC2,MAFK,MAF,ZNF238	M1581_1.02,M3428_1.02,M4527_1.02,M5609_1.02,M5611_1.02,M6332_1.02,M6554_1.02		FALSE	FALSE	FALSE	FALSE	FALSE	FALSE	FALSE	FALSE	FALSE	FALSE	FALSE	NA	NA	NA	NA	NA	FALSE	FALSE	FALSE	FALSE	FALSE	FALSE	FALSE	FALSE	FALSE	FALSE	FALSE	NA	FALSE	FALSE	FALSE	FALSE	FALSE	FALSE	FALSE	FALSE
rs117222197	137851762	TRUE	NA	NA	0	0	0		ZNF691,ELK4,SP1,FLI1,SP2,EP300,CTCF,ELF1,GABPA,ZNF263,CTCFL,SP5,SP6,TCF4,ZBTB33,KLF15	M0428_1.02,M1903_1.02,M1906_1.02,M2277_1.02,M2314_1.02,M3695_1.02,M4435_1.02,M4458_1.02,M4460_1.02,M4534_1.02,M4539_1.02,M4559_1.02,M4568_1.02,M4604_1.02,M4612_1.02,M4613_1.02,M4614_1.02,M4617_1.02,M4666_1.02,M5209_1.02,M5902_1.02,M6203_1.02,M6320_1.02,M6321_1.02,M6479_1.02		FALSE	FALSE	FALSE	FALSE	FALSE	TRUE	FALSE	FALSE	FALSE	FALSE	FALSE	NA	NA	NA	NA	NA	FALSE	FALSE	FALSE	FALSE	FALSE	FALSE	FALSE	FALSE	FALSE	FALSE	FALSE	NA	FALSE	FALSE	FALSE	FALSE	FALSE	FALSE	FALSE	FALSE
rs117228369	138313297	TRUE	NA	NA	0	0	0		PAX2,GCM1,GCM2,GRHL1,PAX6,SNAI2,NR3C2,NKX2-8,PAX8	M3710_1.02,M5484_1.02,M5487_1.02,M5498_1.02,M5499_1.02,M5708_1.02,M5809_1.02,M6338_1.02,M6377_1.02,M6411_1.02		FALSE	FALSE	FALSE	FALSE	FALSE	FALSE	FALSE	FALSE	FALSE	FALSE	FALSE	NA	NA	NA	NA	NA	FALSE	FALSE	FALSE	FALSE	FALSE	FALSE	FALSE	FALSE	FALSE	FALSE	FALSE	NA	FALSE	FALSE	FALSE	FALSE	FALSE	FALSE	FALSE	FALSE
rs117234946	137993595	TRUE	NA	NA	0	5.03	0		POU6F1,NKX2-4,NKX2-6,NKX2-3,NKX3-1,CEBPA,MSX1,NKX2-2,NKX6-1,NKX6-2,HOXA4,EMX1,EMX2,EN1,GBX2,GSX1,HMX1,HMX2,HMX3,HOXA9,HOXB5,HOXC10,HOXC11,HOXC12,HOXD11,HOXD12,ISL2,LBX2,LMX1B,MSX2,SPDEF,BARX2,CEBPD,NKX2-5,TFDP2,TFDP1,TFDP3	M0899_1.02,M0908_1.02,M1029_1.02,M1030_1.02,M1944_1.02,M3047_1.02,M3576_1.02,M3631_1.02,M3640_1.02,M4737_1.02,M4981_1.02,M5387_1.02,M5389_1.02,M5393_1.02,M5482_1.02,M5502_1.02,M5518_1.02,M5519_1.02,M5520_1.02,M5531_1.02,M5543_1.02,M5546_1.02,M5547_1.02,M5549_1.02,M5550_1.02,M5551_1.02,M5552_1.02,M5555_1.02,M5558_1.02,M5559_1.02,M5560_1.02,M5583_1.02,M5595_1.02,M5606_1.02,M5640_1.02,M5862_1.02,M60…		FALSE	FALSE	FALSE	FALSE	FALSE	FALSE	FALSE	FALSE	FALSE	FALSE	FALSE	NA	NA	NA	NA	NA	FALSE	FALSE	FALSE	FALSE	FALSE	FALSE	FALSE	FALSE	FALSE	FALSE	FALSE	NA	FALSE	FALSE	FALSE	FALSE	FALSE	FALSE	FALSE	FALSE
rs117267400	137971948	TRUE	NA	NA	0	0	0		SP1,EGR1,SP2,ZNF263,MZF1,SPI1,SPIC,ATF5,NR2F6	M1906_1.02,M1971_1.02,M2314_1.02,M2324_1.02,M3595_1.02,M4475_1.02,M4604_1.02,M4631_1.02,M4666_1.02,M5865_1.02,M6119_1.02,M6154_1.02,M6392_1.02,M6480_1.02,M6481_1.02,M6484_1.02		FALSE	FALSE	FALSE	FALSE	FALSE	FALSE	FALSE	FALSE	FALSE	FALSE	FALSE	NA	NA	NA	NA	NA	FALSE	FALSE	FALSE	FALSE	FALSE	FALSE	FALSE	FALSE	FALSE	FALSE	FALSE	NA	FALSE	FALSE	FALSE	FALSE	FALSE	FALSE	FALSE	FALSE
rs117273207	138075076	TRUE	NA	NA	9.51	0	0		ZNF202,ZNF281,ZIC5,MZF1,SP1,EGR1,SP2,ZNF263,PATZ1,ZNF143,ZIC1,ZIC2,ZIC3,CTCFL,KLF16,KLF11,ZNF740,E2F2,E2F6,GLIS3,NR0B1,PLAG1,PLAGL1,SP3,SP4,WT1,ZBTB7A,ZBTB7B,ZBTB4,ZBTB6,ZNF148,ZNF219	M0404_1.02,M0420_1.02,M0422_1.02,M1888_1.02,M1906_1.02,M1971_1.02,M2314_1.02,M2324_1.02,M3546_1.02,M3919_1.02,M3926_1.02,M3964_1.02,M4147_1.02,M4148_1.02,M4149_1.02,M4604_1.02,M4612_1.02,M4616_1.02,M4666_1.02,M5593_1.02,M5964_1.02,M5977_1.02,M5978_1.02,M6191_1.02,M6195_1.02,M6267_1.02,M6381_1.02,M6420_1.02,M6421_1.02,M6422_1.02,M6479_1.02,M6480_1.02,M6481_1.02,M6482_1.02,M6483_1.02,M6535_1.02,M65…		FALSE	FALSE	FALSE	FALSE	FALSE	FALSE	FALSE	FALSE	FALSE	FALSE	FALSE	NA	NA	NA	NA	NA	TRUE	TRUE	TRUE	FALSE	FALSE	FALSE	FALSE	TRUE	TRUE	FALSE	FALSE	NA	TRUE	TRUE	FALSE	FALSE	FALSE	FALSE	TRUE	FALSE
rs117277050	137946615	TRUE	NA	NA	4.76	0	0		ELK1,CREB1,NFKB1,ELK3,HINFP,ZBTB7A	M1860_1.02,M3083_1.02,M3186_1.02,M3622_1.02,M5380_1.02,M5381_1.02,M5384_1.02,M5514_1.02,M6538_1.02		FALSE	FALSE	FALSE	FALSE	FALSE	TRUE	TRUE	FALSE	FALSE	FALSE	FALSE	NA	NA	NA	NA	NA	FALSE	FALSE	FALSE	FALSE	FALSE	FALSE	FALSE	FALSE	FALSE	FALSE	FALSE	NA	FALSE	FALSE	FALSE	FALSE	FALSE	TRUE	FALSE	FALSE
rs117309442	137882739	TRUE	NA	NA	0	0	0	SPI1	GATA2,MECOM,GATA1,PAX2,PPARA,FOXD4L6,FOXJ1,FOXD4L5,FOXD4L4,FOXD4L1,FOXD4L3,FOXL2,FOXD4L2,FOXD4,POU1F1,POU3F1,POU3F2,POU3F3,AL662833.4,CR759815.4,CR388229.2,AL773544.1,CR847794.3,POU3F4,BX088580.2,ZNF713,HOXC6,HOXA4,IRF5	M1868_1.02,M3230_1.02,M3311_1.02,M3319_1.02,M3321_1.02,M3710_1.02,M3781_1.02,M4103_1.02,M4595_1.02,M4765_1.02,M5723_1.02,M5732_1.02,M5733_1.02,M5736_1.02,M5739_1.02,M5976_1.02,M6299_1.02,M6311_1.02		FALSE	FALSE	FALSE	FALSE	FALSE	FALSE	FALSE	FALSE	FALSE	FALSE	FALSE	NA	NA	NA	NA	NA	FALSE	FALSE	FALSE	FALSE	FALSE	FALSE	FALSE	FALSE	FALSE	FALSE	FALSE	NA	FALSE	FALSE	FALSE	FALSE	FALSE	FALSE	FALSE	FALSE
rs117309932	138303380	TRUE	NA	NA	4.76	5.03	25.29		PRDM1,NR2F2,ETS1,HNF4A,RARA,RARG,NR1D2,NR1D1	M4687_1.02,M4703_1.02,M5417_1.02,M5419_1.02,M5524_1.02,M5526_1.02,M5761_1.02,M5765_1.02,M5768_1.02,M6382_1.02		FALSE	FALSE	FALSE	FALSE	FALSE	FALSE	FALSE	FALSE	FALSE	FALSE	FALSE	NA	NA	NA	NA	NA	FALSE	FALSE	FALSE	FALSE	FALSE	FALSE	FALSE	FALSE	FALSE	FALSE	FALSE	NA	FALSE	FALSE	FALSE	TRUE	FALSE	FALSE	FALSE	FALSE
rs117320316	138123745	TRUE	NA	NA	0	0	0		NKX2-6,BRCA1,CR847794.3,BX088580.2,AL662833.4,AL773544.1,CR759815.4,CR388229.2,FOXD4L1,FOXD4L6,FOXD4L2,FOXL2,FOXD4L3,FOXD4L5,FOXJ1,FOXD4,FOXD4L4,ARNT,NKX2-2,POU2F1,CTCF,POU2F2,ARNTL,BHLHE41,POU2F3,POU5F1B,TBX21,FOXI1,GFI1B,NKX2-1,NKX2-8,CSDA,YBX1,YBX2	M1029_1.02,M1953_1.02,M1959_1.02,M2261_1.02,M2957_1.02,M3631_1.02,M3678_1.02,M4434_1.02,M4470_1.02,M4474_1.02,M4582_1.02,M4593_1.02,M4964_1.02,M5198_1.02,M5290_1.02,M5309_1.02,M5725_1.02,M5727_1.02,M5729_1.02,M5744_1.02,M5894_1.02,M6240_1.02,M6262_1.02,M6374_1.02,M6375_1.02,M6377_1.02,M6423_1.02,M6537_1.02		FALSE	FALSE	FALSE	FALSE	FALSE	TRUE	FALSE	FALSE	FALSE	FALSE	FALSE	NA	NA	NA	NA	NA	FALSE	FALSE	FALSE	FALSE	FALSE	FALSE	FALSE	FALSE	FALSE	FALSE	FALSE	NA	FALSE	FALSE	FALSE	FALSE	FALSE	FALSE	FALSE	FALSE
rs117328294	138346344	FALSE	NA	NA	0	0	0		ENSG00000235187,ELK4,TFCP2L1,T,EP300,STAT3,STAT5A,GABPA,ELF1,ELF3,ELF4,ELK1,ELF2,ETV7,NFE2,PAX2,ZBTB4,ZNF350,ZNF423	M0714_1.02,M1903_1.02,M1962_1.02,M3004_1.02,M3695_1.02,M3975_1.02,M3988_1.02,M4462_1.02,M4478_1.02,M4505_1.02,M4539_1.02,M4540_1.02,M4563_1.02,M4568_1.02,M4617_1.02,M4620_1.02,M5373_1.02,M5375_1.02,M5376_1.02,M5377_1.02,M5380_1.02,M5381_1.02,M5383_1.02,M6131_1.02,M6132_1.02,M6164_1.02,M6204_1.02,M6207_1.02,M6209_1.02,M6224_1.02,M6252_1.02,M6367_1.02,M6406_1.02,M6407_1.02,M6540_1.02,M6556_1.02,M65…		FALSE	FALSE	FALSE	FALSE	FALSE	TRUE	FALSE	FALSE	FALSE	FALSE	FALSE	NA	NA	NA	NA	NA	FALSE	FALSE	FALSE	FALSE	FALSE	FALSE	FALSE	FALSE	FALSE	FALSE	FALSE	NA	FALSE	FALSE	FALSE	FALSE	FALSE	FALSE	FALSE	FALSE
rs117328680	137894326	TRUE	NA	NA	0	0	0		FOXJ1,FOXD4,FOXD4L6,FOXD4L1,FOXL2,FOXD4L5,FOXD4L3,FOXD4L4,FOXD4L2,CUX1,HNF1A,ALX3,ALX4,ARX,ALX1,DRGX,HNF1B,ISX,PHOX2A,PHOX2B,PROP1,PRRX1,THRB,UNCX,VDR,DLX3,LHX2,NR3C2,PBX4,PBX1	M2339_1.02,M3019_1.02,M3407_1.02,M5286_1.02,M5287_1.02,M5291_1.02,M5311_1.02,M5348_1.02,M5522_1.02,M5523_1.02,M5584_1.02,M5714_1.02,M5715_1.02,M5716_1.02,M5751_1.02,M5756_1.02,M5938_1.02,M5941_1.02,M5946_1.02,M6141_1.02,M6189_1.02,M6328_1.02,M6338_1.02,M6412_1.02,M6523_1.02		FALSE	FALSE	FALSE	FALSE	FALSE	FALSE	FALSE	FALSE	FALSE	FALSE	FALSE	NA	NA	NA	NA	NA	FALSE	FALSE	FALSE	FALSE	FALSE	FALSE	FALSE	FALSE	FALSE	FALSE	FALSE	NA	FALSE	FALSE	FALSE	FALSE	FALSE	FALSE	FALSE	FALSE
rs117337616	137889761	TRUE	NA	NA	0	0	0		BARHL2,MYBL1,MYBL2,RARG,RORA,RORB,HOXA9,NR1I2,NR1I3	M5297_1.02,M5643_1.02,M5645_1.02,M5649_1.02,M5650_1.02,M5766_1.02,M5769_1.02,M5786_1.02,M6294_1.02,M6385_1.02,M6387_1.02		FALSE	FALSE	FALSE	FALSE	FALSE	FALSE	FALSE	FALSE	FALSE	FALSE	FALSE	NA	NA	NA	NA	NA	FALSE	FALSE	FALSE	FALSE	FALSE	FALSE	FALSE	FALSE	FALSE	FALSE	FALSE	NA	FALSE	FALSE	FALSE	FALSE	FALSE	FALSE	FALSE	FALSE
rs117359107	137992247	TRUE	NA	NA	0	0	0		TFCP2L1,DBX1,YY1,ZFP42,BARHL2,CENPB,EMX1,EMX2,FOXO6,MYBL1,MYBL2,HOXC8,HOXA4,LHX3,ZBTB4	M0820_1.02,M0983_1.02,M4109_1.02,M5294_1.02,M5297_1.02,M5320_1.02,M5387_1.02,M5389_1.02,M5473_1.02,M5645_1.02,M5649_1.02,M5954_1.02,M6300_1.02,M6329_1.02,M6540_1.02		FALSE	FALSE	FALSE	FALSE	FALSE	FALSE	FALSE	FALSE	FALSE	FALSE	FALSE	NA	NA	NA	NA	NA	FALSE	FALSE	FALSE	FALSE	FALSE	FALSE	FALSE	FALSE	FALSE	FALSE	FALSE	NA	FALSE	FALSE	FALSE	FALSE	FALSE	FALSE	FALSE	FALSE
rs117369119	137876230	TRUE	NA	NA	0	5.03	8.43		CGBP,BRCA1,ZFY,ARNT,RFX1,EGR1,ELF1,SCRT2,THRB,MAFA,SP2,TGIF1,ZBTB7B	M0603_1.02,M1953_1.02,M1963_1.02,M2957_1.02,M3830_1.02,M4459_1.02,M4563_1.02,M5805_1.02,M5939_1.02,M6330_1.02,M6451_1.02,M6481_1.02,M6519_1.02,M6539_1.02		FALSE	FALSE	FALSE	FALSE	FALSE	FALSE	FALSE	FALSE	FALSE	FALSE	FALSE	NA	NA	NA	NA	NA	FALSE	FALSE	FALSE	FALSE	FALSE	FALSE	FALSE	FALSE	FALSE	FALSE	FALSE	NA	FALSE	FALSE	FALSE	FALSE	FALSE	FALSE	FALSE	FALSE
rs117375959	138110696	TRUE	NA	NA	14.27	10.06	12.64	TRIM28,KMT2A	MLL,IRF6,PAX5,ZFY,NR2C2,PAX4,USF2,JUN,USF1,ZBTB7A,NR2E1,NR2F1,NR2F6,RARG,RORA,RORB,RXRA,RXRG,NR2F2,ESR1,NR1H4,PLAGL1,PPARG,RARA,TGIF1,ZBTB4,ZFX	M0608_1.02,M1266_1.02,M1848_1.02,M1963_1.02,M2303_1.02,M3715_1.02,M4471_1.02,M4472_1.02,M4481_1.02,M4487_1.02,M4492_1.02,M4501_1.02,M4514_1.02,M4579_1.02,M4637_1.02,M4638_1.02,M4640_1.02,M4704_1.02,M5675_1.02,M5677_1.02,M5680_1.02,M5765_1.02,M5768_1.02,M5787_1.02,M5796_1.02,M5798_1.02,M5801_1.02,M5803_1.02,M6179_1.02,M6217_1.02,M6384_1.02,M6408_1.02,M6422_1.02,M6433_1.02,M6444_1.02,M6460_1.02,M65…		FALSE	FALSE	FALSE	FALSE	FALSE	FALSE	FALSE	FALSE	FALSE	FALSE	FALSE	NA	NA	NA	NA	NA	FALSE	FALSE	FALSE	FALSE	FALSE	FALSE	FALSE	FALSE	FALSE	FALSE	FALSE	NA	FALSE	FALSE	FALSE	FALSE	FALSE	FALSE	FALSE	FALSE
rs117378298	138285180	TRUE	NA	NA	0	0	0		GATA1,PPARG,HSF1,NFE2,NPAS4,NEUROD6,NEUROD4,NR2F1,NR2F6,RXRG,TBX20,ZBED1,MEIS1,PPARA,PPARD,RXRA	M3316_1.02,M3783_1.02,M4569_1.02,M4629_1.02,M4930_1.02,M5229_1.02,M5676_1.02,M5681_1.02,M5803_1.02,M5883_1.02,M5958_1.02,M6343_1.02,M6431_1.02,M6432_1.02,M6460_1.02		FALSE	FALSE	FALSE	FALSE	FALSE	FALSE	FALSE	FALSE	FALSE	FALSE	FALSE	NA	NA	NA	NA	NA	FALSE	FALSE	FALSE	FALSE	FALSE	FALSE	FALSE	FALSE	FALSE	FALSE	FALSE	NA	FALSE	FALSE	FALSE	FALSE	FALSE	FALSE	FALSE	FALSE
rs117391422	138328499	FALSE	NA	NA	0	0	8.43	CTCF,MAX,BCL3	FOS,FOSL1,FOSL2,JUN,JUNB,JUND,MAFF,NFYB,TFAP4,BACH1,BACH2,GATA1,NFE2,ZNF238,ZBTB42,CREB1,BATF,IRF4,SMARCC1,MAFK,ATF3,GSC,JDP2,TFCP2L1,CRX,FOSB,MAFB,PRRX1	M2278_1.02,M2279_1.02,M2280_1.02,M2290_1.02,M2291_1.02,M2292_1.02,M2295_1.02,M2301_1.02,M2943_1.02,M2979_1.02,M2980_1.02,M3313_1.02,M3617_1.02,M3841_1.02,M4013_1.02,M4452_1.02,M4463_1.02,M4464_1.02,M4506_1.02,M4526_1.02,M4530_1.02,M4531_1.02,M4541_1.02,M4565_1.02,M4570_1.02,M4571_1.02,M4572_1.02,M4573_1.02,M4590_1.02,M4591_1.02,M4607_1.02,M4608_1.02,M4619_1.02,M4623_1.02,M4625_1.02,M4626_1.02,M46…		FALSE	FALSE	FALSE	FALSE	TRUE	TRUE	TRUE	FALSE	FALSE	FALSE	FALSE	FALSE	FALSE	FALSE	FALSE	FALSE	FALSE	FALSE	FALSE	FALSE	FALSE	FALSE	TRUE	TRUE	TRUE	TRUE	FALSE	FALSE	FALSE	TRUE	FALSE	FALSE	FALSE	TRUE	TRUE	TRUE
rs117392648	138110475	TRUE	NA	NA	9.51	0	4.21		ENSG00000250542,FOXD4L4,FOXD4L2,FOXD4,FOXD4L6,FOXL2,FOXD4L1,FOXD4L3,FOXD4L5,FOXJ1,FOXO1,XBP1,IKZF1,IKZF4,STAT4,SPI1,BHLHE22,BHLHE23,FOXC1,FOXG1,FOXO3,FOXO4,FOXO6,OLIG1,OLIG2,OLIG3,SPDEF,ATOH1,NEUROD6,NEUROD4,AL773544.1,CR847794.3,CR759815.4,BX088580.2,CR388229.2,AL662833.4,IRF8,POU5F1	M0307_1.02,M0746_1.02,M2261_1.02,M3276_1.02,M3447_1.02,M3450_1.02,M3451_1.02,M3982_1.02,M4101_1.02,M4489_1.02,M5198_1.02,M5307_1.02,M5308_1.02,M5441_1.02,M5449_1.02,M5463_1.02,M5465_1.02,M5468_1.02,M5471_1.02,M5690_1.02,M5691_1.02,M5692_1.02,M5693_1.02,M5859_1.02,M5862_1.02,M5989_1.02,M6128_1.02,M6313_1.02,M6428_1.02		FALSE	FALSE	FALSE	FALSE	FALSE	FALSE	FALSE	FALSE	FALSE	FALSE	FALSE	NA	NA	NA	NA	NA	FALSE	FALSE	FALSE	FALSE	FALSE	FALSE	FALSE	FALSE	FALSE	FALSE	FALSE	NA	FALSE	FALSE	FALSE	FALSE	FALSE	FALSE	FALSE	FALSE
rs117394913	137878667	TRUE	NA	NA	0	0	0		DMRT2,DBX1,HOXA4,NKX2-5,FEZF2,FEZF1,E2F1,E2F3,LHX6,PAX3,PAX7,PDX1,HBP1,HMGA2,NR1I2,POU3F2	M0633_1.02,M0983_1.02,M2558_1.02,M3633_1.02,M4720_1.02,M4840_1.02,M5281_1.02,M5353_1.02,M5358_1.02,M5600_1.02,M5704_1.02,M5710_1.02,M5712_1.02,M6269_1.02,M6280_1.02,M6385_1.02,M6426_1.02		FALSE	FALSE	FALSE	FALSE	FALSE	FALSE	FALSE	FALSE	FALSE	FALSE	FALSE	NA	NA	NA	NA	NA	FALSE	FALSE	FALSE	FALSE	FALSE	FALSE	FALSE	FALSE	FALSE	FALSE	FALSE	NA	FALSE	FALSE	FALSE	FALSE	FALSE	FALSE	FALSE	FALSE
rs117415570	138289590	TRUE	NA	NA	0	0	4.21	CEBPA,BRD4,CEBPB,TCF3,STAT1,SKI,RUNX1,SMAD1,TRIM28,MYH11,MYB	NR2C2,PATZ1,MZF1,EP300,SREBF1,ELK1,TBX21,NR2F2,INSM1,MAFA,NFKB2,NR1I2,NR1I3,NR2C1,PLAG1,RELB	M2303_1.02,M3546_1.02,M3595_1.02,M3695_1.02,M3945_1.02,M5382_1.02,M5894_1.02,M6179_1.02,M6306_1.02,M6330_1.02,M6370_1.02,M6386_1.02,M6388_1.02,M6389_1.02,M6421_1.02,M6448_1.02		FALSE	FALSE	FALSE	FALSE	TRUE	TRUE	TRUE	FALSE	FALSE	FALSE	TRUE	FALSE	FALSE	FALSE	FALSE	FALSE	FALSE	FALSE	FALSE	FALSE	FALSE	FALSE	FALSE	FALSE	FALSE	FALSE	TRUE	FALSE	FALSE	FALSE	TRUE	FALSE	FALSE	TRUE	FALSE	TRUE
rs117415917	137950037	TRUE	NA	NA	4.76	0	4.21		ZSCAN20,FOXB2,FOXD4L5,FOXD4L2,FOXL2,FOXD4L3,FOXJ1,FOXD4L1,FOXD4L4,FOXD4,FOXD4L6,MEF2A,MEF2C,FOXL1,PAX3,TCF15,SCXA,SCXB,FOXG1,MYBL2,NR4A2,RXRA,RXRB,RXRG	M0440_1.02,M0737_1.02,M1884_1.02,M2297_1.02,M3298_1.02,M3550_1.02,M3551_1.02,M3552_1.02,M3553_1.02,M3713_1.02,M3846_1.02,M4466_1.02,M4467_1.02,M4850_1.02,M5450_1.02,M5461_1.02,M5650_1.02,M5686_1.02,M5687_1.02,M5795_1.02,M5797_1.02,M5799_1.02,M5800_1.02,M5802_1.02,M6341_1.02		FALSE	FALSE	FALSE	FALSE	FALSE	FALSE	FALSE	FALSE	FALSE	FALSE	FALSE	NA	NA	NA	NA	NA	FALSE	FALSE	FALSE	FALSE	FALSE	FALSE	FALSE	FALSE	FALSE	FALSE	FALSE	NA	FALSE	FALSE	FALSE	FALSE	FALSE	FALSE	FALSE	FALSE
rs117421911	138146873	TRUE	NA	NA	19.02	266.52	324.55		MYPOP,C11orf9,SOX30,SOX6,SOX12,SOX11,REST,CEBPB,CUX1,CEBPA,CEBPG,ESRRA,NFATC1,TFAP2A,TFAP2B,TFAP2C,CEBPD,INSM1,NFKB2,NR0B1,ZNF143	M1359_1.02,M1418_1.02,M1589_1.02,M1591_1.02,M1594_1.02,M1595_1.02,M1601_1.02,M1603_1.02,M1956_1.02,M2268_1.02,M3021_1.02,M3040_1.02,M4508_1.02,M4544_1.02,M4556_1.02,M4657_1.02,M5319_1.02,M5406_1.02,M5658_1.02,M5916_1.02,M5919_1.02,M5922_1.02,M5924_1.02,M6169_1.02,M6170_1.02,M6171_1.02,M6306_1.02,M6370_1.02,M6381_1.02,M6450_1.02,M6551_1.02		FALSE	FALSE	FALSE	FALSE	FALSE	FALSE	FALSE	FALSE	FALSE	FALSE	FALSE	NA	NA	NA	NA	NA	FALSE	FALSE	FALSE	FALSE	FALSE	FALSE	FALSE	FALSE	FALSE	FALSE	FALSE	NA	FALSE	FALSE	FALSE	TRUE	FALSE	FALSE	FALSE	FALSE
rs117443854	138252842	TRUE	NA	NA	4.76	0	4.21		GATA1,GATA6,CUX2,GATA5,TEAD3	M3312_1.02,M3334_1.02,M5335_1.02,M6257_1.02,M6258_1.02,M6508_1.02		FALSE	FALSE	FALSE	FALSE	FALSE	FALSE	FALSE	FALSE	FALSE	FALSE	FALSE	NA	NA	NA	NA	NA	FALSE	FALSE	FALSE	FALSE	FALSE	FALSE	FALSE	FALSE	FALSE	FALSE	FALSE	NA	FALSE	FALSE	FALSE	FALSE	FALSE	FALSE	FALSE	FALSE
rs117444695	138046690	TRUE	NA	NA	0	0	8.43		ZBTB1,TET1,ZNF274,NFE2,FOXJ1,FOXD4L5,FOXD4L4,FOXD4,FOXD4L6,FOXD4L1,FOXD4L2,FOXL2,FOXG1,FOXD4L3,NRF1,MECOM	M0413_1.02,M0610_1.02,M4605_1.02,M4629_1.02,M5450_1.02,M5688_1.02,M6225_1.02,M6398_1.02		FALSE	FALSE	FALSE	FALSE	FALSE	FALSE	FALSE	FALSE	FALSE	FALSE	FALSE	NA	NA	NA	NA	NA	FALSE	FALSE	FALSE	FALSE	FALSE	FALSE	FALSE	FALSE	FALSE	FALSE	FALSE	NA	FALSE	FALSE	FALSE	FALSE	FALSE	FALSE	FALSE	FALSE
rs117476137	138024613	TRUE	NA	NA	9.51	10.06	4.21		LHX2,BARHL1,HOXA4,ENSG00000229544,NKX1-1,PAX5,SP2,FOXD4L3,FOXD4,FOXD4L2,FOXD4L5,FOXD4L1,FOXD4L4,FOXD4L6,FOXL2,FOXJ1,GSX1,GSX2,TEAD4	M0889_1.02,M0961_1.02,M1002_1.02,M1011_1.02,M1039_1.02,M1125_1.02,M3721_1.02,M4632_1.02,M4964_1.02,M5502_1.02,M5503_1.02,M6509_1.02		FALSE	FALSE	FALSE	FALSE	FALSE	FALSE	FALSE	FALSE	FALSE	FALSE	FALSE	NA	NA	NA	NA	NA	FALSE	FALSE	FALSE	FALSE	FALSE	FALSE	FALSE	FALSE	FALSE	FALSE	FALSE	NA	FALSE	FALSE	FALSE	FALSE	FALSE	FALSE	FALSE	FALSE
rs117501836	138089530	TRUE	NA	NA	4.76	5.03	16.86	BRD4,RUNX3,SPI1,NFIC,RUNX1,NOTCH1,HDAC2,SKI,STAG1,SMAD1,IKZF1,KDM1A,MYB,JMJD1C,TCF3,NR3C1,FOXM1,ATF2,RBPJ,EP300,HDAC1,CDK9,MED1,SP1,GABPA,TAL1,TEAD4,GATA3,Biotin,CUX1,YY1,GATA2,IRF4,CDK7	DMRT2,DMRTC2,CREB3,CREB3L1,POU1F1,POU4F1,POU4F2,POU4F3,XBP1,ZNF143,FOXN2,FOXD4L6,FOXD4L1,FOXD4,FOXJ1,FOXD4L4,FOXD4L5,FOXL2,FOXN3,FOXD4L2,FOXD4L3,ZNF333	M0633_1.02,M0635_1.02,M5324_1.02,M5325_1.02,M5330_1.02,M5723_1.02,M5740_1.02,M5741_1.02,M5742_1.02,M5743_1.02,M5953_1.02,M5966_1.02,M6014_1.02,M6536_1.02,M6555_1.02		FALSE	FALSE	FALSE	FALSE	TRUE	TRUE	TRUE	FALSE	FALSE	FALSE	FALSE	FALSE	FALSE	FALSE	FALSE	FALSE	FALSE	FALSE	FALSE	FALSE	FALSE	FALSE	FALSE	FALSE	FALSE	FALSE	FALSE	FALSE	FALSE	FALSE	FALSE	FALSE	FALSE	TRUE	FALSE	TRUE
rs117509714	138269013	TRUE	NA	NA	9.51	10.06	8.43		HMG20B,SOX30,SOX6,SOX3,ARID5B,JUND,FEZF2,FEZF1,FOXD4L5,FOXD4L2,FOXB1,FOXD4L4,FOXD4L3,FOXL2,FOXD4,FOXD4L6,FOXD4L1,FOXJ1,SPDEF,HMGA1	M1582_1.02,M1589_1.02,M1591_1.02,M1592_1.02,M1595_1.02,M3574_1.02,M4464_1.02,M4840_1.02,M5435_1.02,M5859_1.02,M5862_1.02,M6149_1.02,M6279_1.02		FALSE	FALSE	FALSE	FALSE	FALSE	FALSE	FALSE	FALSE	FALSE	FALSE	FALSE	NA	NA	NA	NA	NA	FALSE	FALSE	FALSE	FALSE	FALSE	FALSE	FALSE	FALSE	FALSE	FALSE	FALSE	NA	FALSE	FALSE	FALSE	FALSE	FALSE	FALSE	FALSE	FALSE
rs11751057	137890588	TRUE	NA	NA	0	0	0		NR2E1,RARG,RORB,MAFF,ARNT,CREB1,GATA1,GATA3,NR6A1,MAX,JUND,USF1,GATA2,ATF3,NR2C2,ARNTL,BHLHE41,GLIS1,MLX,NR2F1,FOXD4L4,FOXD4L3,FOXD4,FOXI1,FOXL2,FOXD4L5,FOXD4L6,FOXD4L2,FOXD4L1,FOXJ1,NKX2-1,NKX2-2,NKX2-8,NR1H2,NR1H3,NR2C1,NR4A2,PPARG,RXRG,TFE3,TFEB	M1432_1.02,M1435_1.02,M1452_1.02,M1453_1.02,M2295_1.02,M2957_1.02,M3083_1.02,M3311_1.02,M3312_1.02,M3314_1.02,M3326_1.02,M3339_1.02,M3539_1.02,M4464_1.02,M4578_1.02,M4601_1.02,M4621_1.02,M4656_1.02,M4683_1.02,M4690_1.02,M4701_1.02,M5290_1.02,M5306_1.02,M5309_1.02,M5490_1.02,M5632_1.02,M5679_1.02,M6240_1.02,M6254_1.02,M6335_1.02,M6374_1.02,M6375_1.02,M6377_1.02,M6383_1.02,M6389_1.02,M6394_1.02,M63…		FALSE	FALSE	FALSE	FALSE	FALSE	FALSE	FALSE	FALSE	FALSE	FALSE	FALSE	NA	NA	NA	NA	NA	FALSE	FALSE	FALSE	FALSE	FALSE	FALSE	TRUE	TRUE	TRUE	FALSE	FALSE	NA	FALSE	TRUE	FALSE	FALSE	FALSE	FALSE	TRUE	FALSE
rs117514504	138415293	FALSE	NA	NA	0	0	0		ARID3C,IRF1,IRF2,POU2F2,PRDM1,POU3F2,NR6A1,POU2F1,BCL11B,BCL11A,ZNF683,STAT2,STAT1,CUX1,CUX2,IRF3,IRF4,IRF7,IRF8,IRF9,POU1F1,SOX21,SOX7,SRY,LHX2,SOX18	M0105_1.02,M1882_1.02,M1883_1.02,M2306_1.02,M2307_1.02,M3009_1.02,M3339_1.02,M3678_1.02,M3679_1.02,M3684_1.02,M4453_1.02,M4470_1.02,M4474_1.02,M4545_1.02,M4635_1.02,M4686_1.02,M4687_1.02,M4707_1.02,M5333_1.02,M5335_1.02,M5572_1.02,M5573_1.02,M5576_1.02,M5578_1.02,M5579_1.02,M5580_1.02,M5724_1.02,M5734_1.02,M5749_1.02,M5826_1.02,M5835_1.02,M5870_1.02,M6307_1.02,M6308_1.02,M6309_1.02,M6312_1.02,M63…		FALSE	FALSE	FALSE	FALSE	FALSE	FALSE	FALSE	FALSE	FALSE	FALSE	FALSE	NA	NA	NA	NA	NA	FALSE	FALSE	FALSE	FALSE	FALSE	FALSE	FALSE	FALSE	FALSE	FALSE	FALSE	NA	FALSE	FALSE	FALSE	FALSE	FALSE	FALSE	FALSE	FALSE
rs117521923	138358261	FALSE	NA	NA	0	0	0		HOXA4,JUN,FOXD4L1,FOXD4L2,FOXD4,FOXD4L5,FOXD4L3,FOXL2,FOXJ1,FOXD4L6,FOXD4L4,EN2,FOXP3,HOXC11,HOXC12,HOXD12,RORA,RORB,XBP1,ZBTB47,ZNF652,ETV5,NR1I2,PPARG	M2591_1.02,M4501_1.02,M4712_1.02,M5395_1.02,M5474_1.02,M5549_1.02,M5552_1.02,M5559_1.02,M5787_1.02,M5952_1.02,M6111_1.02,M6223_1.02,M6385_1.02,M6433_1.02		FALSE	FALSE	FALSE	FALSE	FALSE	TRUE	FALSE	FALSE	FALSE	FALSE	FALSE	NA	NA	NA	NA	NA	FALSE	FALSE	FALSE	FALSE	FALSE	FALSE	FALSE	FALSE	FALSE	FALSE	FALSE	NA	FALSE	FALSE	FALSE	FALSE	FALSE	FALSE	FALSE	FALSE
rs11752215	138352131	FALSE	NA	NA	0	0	0		TFAP4,CREB1,REST,PPARG,ZNF143,ATF3,MYF5,KLF2,KLF1,THRB	M2943_1.02,M3084_1.02,M3666_1.02,M3784_1.02,M3964_1.02,M4469_1.02,M4552_1.02,M4574_1.02,M4589_1.02,M4597_1.02,M4630_1.02,M4657_1.02,M5114_1.02,M6127_1.02,M6322_1.02,M6523_1.02		FALSE	FALSE	FALSE	FALSE	FALSE	TRUE	FALSE	FALSE	FALSE	FALSE	FALSE	NA	NA	NA	NA	NA	FALSE	FALSE	FALSE	FALSE	FALSE	FALSE	FALSE	FALSE	FALSE	FALSE	FALSE	NA	FALSE	FALSE	FALSE	FALSE	FALSE	FALSE	FALSE	FALSE
rs117522724	137962941	TRUE	NA	NA	4.76	0	4.21	SMC1A,CTCF,STAG1,RAD21,SMC3,MED1,TEAD4	ARID3B,LHX6,EMX1,HOXA4,DBX1,HOXC9,POU2F1,NKX6-2,DUX4L3,ENSG00000228710,ENSG00000226866,ENSG00000233698,DUX4,DUX4L5,DUX4L2,ENSG00000224558,ENSG00000225958,ENSG00000230776,ENSG00000233294,ENSG00000227522,AL592170.2,ENSG00000232923,ENSG00000237516,ENSG00000217642,ENSG00000250589,CT476828.2,ENSG00000233361,DUX4L6,ENSG00000215754,ENSG00000236207,ENSG00000233794,DUX3,DUX1,ENSG00000230380,ENSG0000023455…	M0104_1.02,M0890_1.02,M0892_1.02,M0929_1.02,M0983_1.02,M1003_1.02,M1040_1.02,M1072_1.02,M1073_1.02,M1094_1.02,M1231_1.02,M1975_1.02,M1995_1.02,M2000_1.02,M2012_1.02,M2015_1.02,M2033_1.02,M2038_1.02,M2046_1.02,M2063_1.02,M2064_1.02,M2270_1.02,M2289_1.02,M2293_1.02,M3016_1.02,M3227_1.02,M3229_1.02,M3328_1.02,M3393_1.02,M3428_1.02,M3732_1.02,M3780_1.02,M4088_1.02,M4452_1.02,M4464_1.02,M4557_1.02,M46…		TRUE	FALSE	FALSE	FALSE	FALSE	TRUE	FALSE	FALSE	FALSE	FALSE	FALSE	FALSE	FALSE	FALSE	FALSE	FALSE	FALSE	FALSE	FALSE	FALSE	FALSE	FALSE	FALSE	FALSE	FALSE	FALSE	FALSE	FALSE	FALSE	FALSE	FALSE	FALSE	FALSE	TRUE	FALSE	TRUE
rs117526585	137982700	TRUE	NA	NA	0	0	0	CTCF	NR2E1,NR2F6,RARG,RORB,CR936877.3,CR354565.3,AL662824.5,CR759733.4,AL844527.7,RORA,CTCF,ESRRA,ZEB1,RXRA,ESR1,NR2F2,ESRRB,ESRRG,LBX2,NR2F1,RARA,RARB,RXRG,NR4A1,NR4A2,NR4A3,NR5A2,PPARA,PPARG,NR5A1	M1432_1.02,M1434_1.02,M1435_1.02,M1452_1.02,M1453_1.02,M1455_1.02,M1458_1.02,M1459_1.02,M1899_1.02,M1900_1.02,M1957_1.02,M2384_1.02,M3114_1.02,M3837_1.02,M4434_1.02,M4443_1.02,M4455_1.02,M4456_1.02,M4457_1.02,M4511_1.02,M4519_1.02,M4520_1.02,M4521_1.02,M4564_1.02,M4580_1.02,M4582_1.02,M4584_1.02,M4586_1.02,M4647_1.02,M4654_1.02,M4658_1.02,M4661_1.02,M4697_1.02,M4702_1.02,M5033_1.02,M5404_1.02,M54…	CTCF	FALSE	FALSE	FALSE	FALSE	FALSE	FALSE	FALSE	NA	NA	NA	NA	NA	NA	NA	NA	NA	FALSE	FALSE	FALSE	FALSE	FALSE	FALSE	FALSE	FALSE	FALSE	FALSE	NA	NA	FALSE	FALSE	NA	FALSE	TRUE	FALSE	FALSE	FALSE
rs11752876	137957336	TRUE	NA	NA	0	0	0	SPI1	PPARG,CTCF,INSM1,HSF1,NR6A1,HNF4A,TLX2,STAT5A,NR2F2,ESRRA,FOXD4,FOXD4L6,FOXJ1,FOXD4L5,FOXD4L1,FOXL2,FOXD4L3,FOXD4L2,FOXK1,FOXD4L4,NR2F6,RARA,RARG,RORA,RORB,ZNF282,FOXN2,FOXN3,NR2C2,PPARA,PPARD	M1894_1.02,M1957_1.02,M1969_1.02,M2288_1.02,M3339_1.02,M3415_1.02,M3602_1.02,M3986_1.02,M4427_1.02,M4518_1.02,M4523_1.02,M4580_1.02,M4592_1.02,M4647_1.02,M4654_1.02,M4702_1.02,M5408_1.02,M5459_1.02,M5681_1.02,M5758_1.02,M5760_1.02,M5763_1.02,M5766_1.02,M5767_1.02,M5769_1.02,M5770_1.02,M5786_1.02,M5970_1.02,M6014_1.02,M6283_1.02,M6306_1.02,M6390_1.02,M6392_1.02,M6431_1.02,M6432_1.02,M6433_1.02,M64…		FALSE	FALSE	FALSE	FALSE	FALSE	FALSE	FALSE	FALSE	FALSE	FALSE	FALSE	NA	NA	NA	NA	NA	FALSE	FALSE	FALSE	FALSE	FALSE	FALSE	FALSE	FALSE	FALSE	FALSE	FALSE	NA	FALSE	FALSE	FALSE	FALSE	FALSE	FALSE	FALSE	FALSE
rs117529551	138452044	FALSE	NA	NA	0	0	0		GATA1,SIX5,HNF4A,LHX6,MYBL1,NR2C2,NR2F1,NR2F6,RXRA,RXRG,SCRT1,SCRT2,SOX10,SOX21,SOX2,SOX7,SOX8,SOX9,DDIT3,RARA	M3313_1.02,M4692_1.02,M5527_1.02,M5528_1.02,M5601_1.02,M5643_1.02,M5673_1.02,M5676_1.02,M5681_1.02,M5682_1.02,M5795_1.02,M5797_1.02,M5800_1.02,M5802_1.02,M5804_1.02,M5805_1.02,M5813_1.02,M5828_1.02,M5829_1.02,M5837_1.02,M5839_1.02,M5844_1.02,M5852_1.02,M6176_1.02,M6187_1.02,M6444_1.02		FALSE	FALSE	FALSE	FALSE	FALSE	FALSE	FALSE	FALSE	FALSE	FALSE	FALSE	NA	NA	NA	NA	NA	FALSE	FALSE	FALSE	FALSE	FALSE	FALSE	FALSE	FALSE	FALSE	FALSE	FALSE	NA	FALSE	FALSE	FALSE	FALSE	FALSE	FALSE	FALSE	FALSE
rs117530622	138006491	TRUE	NA	NA	4.76	0	0		RFX1,ETS1,MYBL1,MYBL2,NR2C2,NR4A2,RFX2,RFX3,RFX4,PPARD	M3829_1.02,M5419_1.02,M5644_1.02,M5647_1.02,M5650_1.02,M5673_1.02,M5685_1.02,M5774_1.02,M5776_1.02,M5778_1.02,M6432_1.02		FALSE	FALSE	FALSE	FALSE	FALSE	FALSE	FALSE	FALSE	FALSE	FALSE	FALSE	NA	NA	NA	NA	NA	FALSE	FALSE	FALSE	FALSE	FALSE	FALSE	FALSE	FALSE	FALSE	FALSE	FALSE	NA	FALSE	FALSE	FALSE	FALSE	FALSE	FALSE	FALSE	FALSE
rs11754324	138285059	TRUE	NA	NA	0	0	0		AR,TP53,TP63,ETS1,GCM1,GRHL1,NRF1,PAX1,PAX2,PAX5,TP73	M1841_1.02,M1929_1.02,M2321_1.02,M5419_1.02,M5484_1.02,M5485_1.02,M5486_1.02,M5497_1.02,M5688_1.02,M5702_1.02,M5703_1.02,M5707_1.02,M5940_1.02,M6115_1.02,M6116_1.02,M6398_1.02,M6403_1.02,M6405_1.02		FALSE	FALSE	FALSE	FALSE	FALSE	FALSE	FALSE	NA	NA	NA	NA	NA	NA	NA	NA	NA	FALSE	FALSE	FALSE	FALSE	FALSE	FALSE	FALSE	FALSE	FALSE	FALSE	NA	NA	FALSE	FALSE	NA	FALSE	FALSE	FALSE	FALSE	FALSE
rs117549069	138342026	FALSE	NA	NA	0	0	0		ARNTL2,CREB3L2,NFIL3,HLF,MAX,USF1,CEBPA,CEBPB,JUN,JUND,USF2,CDC5L,ATF2,SREBF1,SRF,TEF,ATF3,MYC,BACH1,ATOH1,ATF4,ATF7,BARHL2,ALX1,CREB3L1,DBP,DRGX,IRX2,IRX5,JDP2,MLX,MLXIPL,NFATC1,HOXA4,PDX1,PHOX2A,PHOX2B,PROP1,PRRX1,RFX2,RFX3,RFX4,TFE3,TFEB,TFEC,UNCX,XBP1,CREB5,IRX3,IRX1,CREB1,MITF	M0220_1.02,M0305_1.02,M1857_1.02,M1875_1.02,M1889_1.02,M1917_1.02,M1925_1.02,M2268_1.02,M2289_1.02,M2293_1.02,M2322_1.02,M3018_1.02,M3035_1.02,M3087_1.02,M3156_1.02,M3393_1.02,M3944_1.02,M3952_1.02,M3956_1.02,M4080_1.02,M4081_1.02,M4088_1.02,M4429_1.02,M4451_1.02,M4465_1.02,M4477_1.02,M4480_1.02,M4481_1.02,M4500_1.02,M4507_1.02,M4512_1.02,M4514_1.02,M4515_1.02,M4542_1.02,M4550_1.02,M4552_1.02,M45…		FALSE	FALSE	FALSE	FALSE	FALSE	FALSE	FALSE	FALSE	FALSE	FALSE	FALSE	NA	NA	NA	NA	NA	FALSE	FALSE	FALSE	FALSE	FALSE	FALSE	FALSE	FALSE	FALSE	FALSE	FALSE	NA	FALSE	FALSE	FALSE	FALSE	FALSE	FALSE	FALSE	FALSE
rs117552058	138116017	TRUE	NA	NA	0	15.09	12.64	GATA2,GATA1,SPI1,ZBTB7A,RUNX1,PHF8	PBX4,PBX1,E2F2,FLI1,HMGA2	M3733_1.02,M5356_1.02,M5432_1.02,M6280_1.02,M6412_1.02		FALSE	FALSE	FALSE	FALSE	FALSE	TRUE	TRUE	FALSE	FALSE	FALSE	FALSE	NA	NA	NA	NA	NA	FALSE	FALSE	FALSE	FALSE	FALSE	FALSE	FALSE	FALSE	FALSE	FALSE	FALSE	NA	FALSE	FALSE	FALSE	FALSE	FALSE	TRUE	FALSE	FALSE
rs11755324	138383483	FALSE	NA	NA	0	0	0		ARNTL2,TCF7L2,MECOM,SREBF1,USF1,CTCF,JUN,BHLHE40,USF2,BACH1,BHLHE41,LEF1,MAX,MLX,MLXIPL,NFATC1,NR2F1,NR2F6,NR4A2,RARA,RARG,TFE3,TFEB,ZSCAN4	M0220_1.02,M2319_1.02,M3230_1.02,M3944_1.02,M4086_1.02,M4434_1.02,M4457_1.02,M4501_1.02,M4521_1.02,M4553_1.02,M4579_1.02,M4582_1.02,M4584_1.02,M4586_1.02,M4638_1.02,M4680_1.02,M5305_1.02,M5306_1.02,M5596_1.02,M5613_1.02,M5632_1.02,M5633_1.02,M5657_1.02,M5677_1.02,M5680_1.02,M5685_1.02,M5759_1.02,M5761_1.02,M5765_1.02,M5768_1.02,M5930_1.02,M5931_1.02,M5943_1.02,M5981_1.02,M6160_1.02,M6517_1.02,M65…		FALSE	FALSE	FALSE	FALSE	FALSE	FALSE	FALSE	FALSE	FALSE	FALSE	FALSE	NA	NA	NA	NA	NA	FALSE	FALSE	FALSE	FALSE	FALSE	FALSE	FALSE	FALSE	FALSE	FALSE	FALSE	NA	FALSE	FALSE	FALSE	FALSE	FALSE	FALSE	FALSE	FALSE
rs117559072	138359513	FALSE	NA	NA	0	0	0		TCF7L2,KLF13,KLF11,KLF10,SOX10,SOX15,SOX18,SOX2,SOX21,SOX4,SOX7,SOX8,SOX9,SP4,SRY,TFCP2,NKX2-2,NKX3-2,SOX17,XBP1	M2319_1.02,M5591_1.02,M5810_1.02,M5818_1.02,M5819_1.02,M5821_1.02,M5824_1.02,M5825_1.02,M5830_1.02,M5831_1.02,M5832_1.02,M5834_1.02,M5835_1.02,M5836_1.02,M5840_1.02,M5843_1.02,M5850_1.02,M5855_1.02,M5869_1.02,M5870_1.02,M5928_1.02,M6375_1.02,M6379_1.02,M6473_1.02,M6512_1.02,M6536_1.02		FALSE	FALSE	FALSE	FALSE	FALSE	TRUE	TRUE	FALSE	FALSE	FALSE	FALSE	NA	NA	NA	NA	NA	FALSE	FALSE	FALSE	FALSE	FALSE	FALSE	FALSE	FALSE	FALSE	FALSE	FALSE	NA	FALSE	FALSE	FALSE	FALSE	FALSE	TRUE	FALSE	FALSE
rs11756389	138339028	FALSE	NA	NA	0	0	0		TERF2,NR2F6,RARG,CR936877.3,CR354565.3,AL662824.5,CR759733.4,AL844527.7,NR2F1,RORB,RORA,DPRX,HOXA13,HOXD12,RHOXF1,RXRA,THRB	M1358_1.02,M1434_1.02,M1435_1.02,M1455_1.02,M1851_1.02,M1899_1.02,M3837_1.02,M5347_1.02,M5535_1.02,M5558_1.02,M5678_1.02,M5782_1.02,M5784_1.02,M5796_1.02,M5798_1.02,M5939_1.02,M6176_1.02,M6454_1.02		FALSE	FALSE	FALSE	FALSE	FALSE	FALSE	FALSE	FALSE	FALSE	FALSE	FALSE	NA	NA	NA	NA	NA	FALSE	FALSE	FALSE	FALSE	FALSE	FALSE	FALSE	FALSE	FALSE	FALSE	FALSE	NA	FALSE	FALSE	FALSE	FALSE	FALSE	FALSE	FALSE	FALSE
rs117565759	138012148	TRUE	NA	NA	0	0	4.21		KLF7,KLF2,REL,MEF2A,RELA,FOXD4L3,FOXD4,FOXD4L2,FOXD4L5,FOXD4L1,FOXD4L4,FOXD4L6,FOXL2,FOXJ1,GCM1,GCM2,ZSCAN16,ZSCAN4,EGR3,NFKB2,RREB1	M0405_1.02,M0421_1.02,M0443_1.02,M0456_1.02,M1924_1.02,M2294_1.02,M3091_1.02,M3550_1.02,M4444_1.02,M4468_1.02,M4485_1.02,M4491_1.02,M4494_1.02,M4495_1.02,M4496_1.02,M4497_1.02,M4498_1.02,M4499_1.02,M4890_1.02,M4964_1.02,M5097_1.02,M5098_1.02,M5484_1.02,M5486_1.02,M5487_1.02,M5973_1.02,M5981_1.02,M6040_1.02,M6200_1.02,M6370_1.02,M6449_1.02,M6456_1.02		FALSE	FALSE	FALSE	FALSE	FALSE	TRUE	FALSE	FALSE	FALSE	FALSE	FALSE	NA	NA	NA	NA	NA	FALSE	FALSE	FALSE	FALSE	FALSE	FALSE	FALSE	FALSE	FALSE	FALSE	FALSE	NA	FALSE	FALSE	FALSE	FALSE	FALSE	FALSE	FALSE	FALSE
rs11756669	138304291	TRUE	NA	NA	9.51	0	37.93		OSR2,KLF9,OSR1,OVOL2,IRF3,IRF4,IRF5,IRF8,IRF9,MYBL1,MYBL2,RUNX2,RUNX3	M0396_1.02,M0415_1.02,M0431_1.02,M0448_1.02,M5572_1.02,M5573_1.02,M5574_1.02,M5578_1.02,M5579_1.02,M5580_1.02,M5645_1.02,M5649_1.02,M5790_1.02,M5792_1.02,M5794_1.02		FALSE	FALSE	FALSE	FALSE	FALSE	FALSE	FALSE	FALSE	FALSE	FALSE	FALSE	NA	NA	NA	NA	NA	FALSE	FALSE	FALSE	FALSE	FALSE	FALSE	FALSE	FALSE	FALSE	FALSE	FALSE	NA	FALSE	FALSE	FALSE	TRUE	FALSE	FALSE	FALSE	FALSE
rs11757201	138003822	TRUE	rs17264332;rs2327832;rs6920220;rs6927172;rs6933404	rs17264332;rs2327832;rs6920220;rs6927172;rs6933404	0	0	0		KLF7,KLF2,ZIC5,MLL,ENSG00000234254,EGR1,MEIS1,SP1,SP5,SP6,EOMES,HES5,HES7,HEY1,HEY2,KLF13,KLF11,KLF10,KLF14,KLF16,MEIS2,MEIS3,NR2F1,NR2F6,SP3,SP4,TBX1,ZNF282,AHR,ARNT2,ATF6,KLF4,KLF6,MLXIPL,PLAG1	M0405_1.02,M0421_1.02,M0422_1.02,M0443_1.02,M0456_1.02,M0608_1.02,M1035_1.02,M1871_1.02,M2294_1.02,M3167_1.02,M3562_1.02,M3919_1.02,M4811_1.02,M4812_1.02,M4889_1.02,M4890_1.02,M5098_1.02,M5209_1.02,M5366_1.02,M5397_1.02,M5504_1.02,M5505_1.02,M5506_1.02,M5509_1.02,M5510_1.02,M5511_1.02,M5591_1.02,M5592_1.02,M5593_1.02,M5618_1.02,M5620_1.02,M5621_1.02,M5677_1.02,M5680_1.02,M5853_1.02,M5854_1.02,M58…		FALSE	FALSE	FALSE	FALSE	FALSE	FALSE	FALSE	NA	NA	NA	NA	NA	NA	NA	NA	NA	FALSE	FALSE	FALSE	FALSE	FALSE	FALSE	FALSE	FALSE	FALSE	FALSE	NA	NA	FALSE	FALSE	NA	FALSE	FALSE	FALSE	FALSE	FALSE	rs17264332,rs17264332,rs17264332,rs17264332,rs17264332,rs17264332,rs2327832,rs2327832,rs2327832,rs2327832,rs2327832,rs2327832,rs2327832,rs2327832,rs2327832,rs6920220,rs6920220,rs6920220,rs6920220,rs6920220,rs6920220,rs6920220,rs6920220,rs6920220,rs6920220,rs6920220,rs6920220,rs6927172,rs6933404,rs6933404,rs6933404,rs6933404,rs6933404,rs6933404,rs6933404	Celiac,IBD,ISD,Other,RA,SLE
rs117577022	138294526	TRUE	NA	NA	4.76	10.06	4.21		ZNF281,TEAD1,HINFP,PATZ1,POU2F1,SP1,POU3F1,EGR1,EGR3,EGR4,ELK1,GLIS1,GLIS2,GLIS3,HNF4A,TEAD3,TEAD4,ZNF740,KLF2,KLF6,NR0B1,SP2,ZNF148,ZNF219	M0420_1.02,M1916_1.02,M1951_1.02,M3546_1.02,M3679_1.02,M3684_1.02,M3926_1.02,M4075_1.02,M5365_1.02,M5366_1.02,M5369_1.02,M5370_1.02,M5382_1.02,M5490_1.02,M5491_1.02,M5492_1.02,M5524_1.02,M5526_1.02,M5904_1.02,M5907_1.02,M5908_1.02,M5977_1.02,M6267_1.02,M6325_1.02,M6381_1.02,M6481_1.02,M6507_1.02,M6552_1.02,M6553_1.02		FALSE	FALSE	FALSE	FALSE	FALSE	TRUE	TRUE	FALSE	FALSE	FALSE	FALSE	NA	NA	NA	NA	NA	FALSE	FALSE	FALSE	FALSE	FALSE	FALSE	FALSE	FALSE	TRUE	FALSE	FALSE	NA	FALSE	TRUE	FALSE	FALSE	FALSE	TRUE	TRUE	FALSE
rs11758213	137982944	TRUE	NA	rs7769192	0	0	0	CTCF,STAG1,SMC1A,IRF4,MYH11,CDK9,BRD4,SMC3,STAT1,RAD21,YY1,SMAD1,ZNF143,SKI,SPI1,KLF1,NFE2	GCM1,CTCF,TP53,FOXO1,FOXO3,FOXO4,FOXO6,MAX,ENO1,NR3C1,MLXIPL	M0810_1.02,M1957_1.02,M3699_1.02,M4427_1.02,M4441_1.02,M4443_1.02,M4455_1.02,M4456_1.02,M4518_1.02,M4519_1.02,M4523_1.02,M4580_1.02,M4588_1.02,M4592_1.02,M4611_1.02,M4647_1.02,M4654_1.02,M4658_1.02,M4661_1.02,M5331_1.02,M5463_1.02,M5465_1.02,M5468_1.02,M5471_1.02,M5484_1.02,M5613_1.02,M6183_1.02,M6210_1.02,M6259_1.02,M6260_1.02,M6346_1.02	CTCF	TRUE	TRUE	FALSE	FALSE	FALSE	TRUE	TRUE	FALSE	FALSE	FALSE	FALSE	FALSE	FALSE	FALSE	FALSE	FALSE	FALSE	FALSE	FALSE	FALSE	FALSE	FALSE	FALSE	FALSE	TRUE	FALSE	FALSE	FALSE	FALSE	TRUE	FALSE	FALSE	TRUE	TRUE	TRUE	TRUE	rs7769192	MS
rs117584190	137983623	TRUE	NA	NA	0	0	0		OSR2,ZBTB1,FOSL2,LYL1,NHLH1,FOS,JUND,ATF3,EOMES,MGA,TBX20,TBX2,TBX21,TBX4,TBX5,ARNT2,CXXC1,HINFP,TBX3,TGIF1	M0396_1.02,M0413_1.02,M2280_1.02,M3376_1.02,M4607_1.02,M4625_1.02,M4684_1.02,M5396_1.02,M5629_1.02,M5630_1.02,M5885_1.02,M5888_1.02,M5889_1.02,M5892_1.02,M5897_1.02,M5899_1.02,M6150_1.02,M6185_1.02,M6276_1.02,M6503_1.02,M6504_1.02,M6519_1.02		FALSE	FALSE	FALSE	FALSE	FALSE	FALSE	FALSE	FALSE	FALSE	FALSE	FALSE	NA	NA	NA	NA	NA	FALSE	FALSE	FALSE	FALSE	FALSE	FALSE	FALSE	FALSE	FALSE	FALSE	FALSE	NA	FALSE	FALSE	FALSE	FALSE	FALSE	FALSE	FALSE	FALSE
rs11759728	138273624	TRUE	NA	NA	4.76	0	8.43	MED1,BRD4,MAFK,IRF4,CDK9,BRD3,MAFF,CDK8	SNAI3,ENSG00000234254,PBX4,ZEB1,T,NR3C1,MEIS1,MAX,MEIS2,MEIS3,SCRT1,SCRT2,HOXC8,HOXA4,STAT4,TAL2,TAL1,LYL1,TGIF1	M0424_1.02,M1035_1.02,M2031_1.02,M2955_1.02,M3004_1.02,M3356_1.02,M3562_1.02,M4958_1.02,M4961_1.02,M5613_1.02,M5618_1.02,M5620_1.02,M5621_1.02,M5804_1.02,M5805_1.02,M6300_1.02,M6496_1.02,M6501_1.02,M6520_1.02		FALSE	FALSE	FALSE	FALSE	FALSE	TRUE	TRUE	FALSE	FALSE	FALSE	FALSE	NA	NA	NA	NA	NA	FALSE	FALSE	FALSE	FALSE	FALSE	FALSE	FALSE	FALSE	FALSE	FALSE	FALSE	NA	FALSE	FALSE	FALSE	FALSE	FALSE	TRUE	FALSE	FALSE
rs117599675	138298669	TRUE	NA	NA	0	0	21.07		E2F1,E2F4,NR2C2,ZFP42,YY1,CTCF,E2F6,NR2F1,TBX1,TWIST1	M1856_1.02,M2272_1.02,M2303_1.02,M3134_1.02,M4110_1.02,M4427_1.02,M4430_1.02,M4432_1.02,M4433_1.02,M4436_1.02,M4437_1.02,M4446_1.02,M4447_1.02,M4449_1.02,M4450_1.02,M4456_1.02,M4458_1.02,M4502_1.02,M4503_1.02,M4517_1.02,M4537_1.02,M4538_1.02,M4559_1.02,M4585_1.02,M4592_1.02,M4598_1.02,M4613_1.02,M4614_1.02,M4644_1.02,M5154_1.02,M5331_1.02,M5350_1.02,M5351_1.02,M5673_1.02,M5676_1.02,M5875_1.02,M61…		FALSE	FALSE	FALSE	FALSE	FALSE	FALSE	FALSE	FALSE	FALSE	FALSE	FALSE	NA	NA	NA	NA	NA	FALSE	FALSE	FALSE	FALSE	FALSE	FALSE	FALSE	FALSE	TRUE	FALSE	FALSE	NA	FALSE	TRUE	FALSE	TRUE	FALSE	FALSE	TRUE	FALSE
rs117612537	138141122	TRUE	NA	NA	9.51	70.4	29.5	BRD4,STAT5B,MYB,RUNX1,EP300,GABPA,RELB,RELA,BCL6,Epitope tags,TBP	GATA1,GATA2,SOX10,SOX8,RFX1	M3311_1.02,M3319_1.02,M5810_1.02,M5843_1.02,M6451_1.02		FALSE	TRUE	FALSE	FALSE	TRUE	TRUE	TRUE	FALSE	FALSE	FALSE	FALSE	FALSE	FALSE	FALSE	FALSE	FALSE	FALSE	FALSE	FALSE	FALSE	FALSE	FALSE	FALSE	FALSE	FALSE	FALSE	FALSE	FALSE	FALSE	FALSE	FALSE	TRUE	FALSE	TRUE	FALSE	TRUE
rs117622363	137853876	TRUE	NA	NA	0	0	0		ETS1,HNF4A,IRF3,IRF7,ELF5,ETV5,IRF4,SOX4,TCF7L2	M3050_1.02,M3414_1.02,M5572_1.02,M5576_1.02,M6206_1.02,M6223_1.02,M6309_1.02,M6310_1.02,M6312_1.02,M6476_1.02,M6512_1.02		FALSE	FALSE	FALSE	FALSE	FALSE	FALSE	FALSE	FALSE	FALSE	FALSE	FALSE	NA	NA	NA	NA	NA	FALSE	FALSE	FALSE	FALSE	FALSE	FALSE	TRUE	TRUE	TRUE	FALSE	FALSE	NA	FALSE	TRUE	FALSE	FALSE	FALSE	FALSE	TRUE	FALSE
rs117622821	138365613	FALSE	NA	NA	0	0	0		IRF7,SMARCC2,STAT1,ZNF274,NFE2,HOXA13,HOXB13,HOXC13,HOXD13,SRY,HOXD9,SOX17,STAT6	M3480_1.02,M4527_1.02,M4547_1.02,M4551_1.02,M4629_1.02,M4634_1.02,M4653_1.02,M4706_1.02,M5535_1.02,M5537_1.02,M5540_1.02,M5554_1.02,M5562_1.02,M5870_1.02,M6304_1.02,M6473_1.02,M6497_1.02		FALSE	FALSE	FALSE	FALSE	FALSE	TRUE	FALSE	FALSE	FALSE	FALSE	FALSE	NA	NA	NA	NA	NA	FALSE	FALSE	FALSE	FALSE	FALSE	FALSE	FALSE	FALSE	FALSE	FALSE	FALSE	NA	FALSE	FALSE	FALSE	FALSE	FALSE	FALSE	FALSE	FALSE
rs117627015	137990947	TRUE	NA	NA	0	5.03	4.21		DMRT1,CR847794.3,BX088580.2,AL662833.4,AL773544.1,CR759815.4,CR388229.2,MECOM,FOXD4L1,FOXD4L3,FOXD4L4,FOXD4,FOXJ1,FOXD4L6,FOXD4L2,FOXD4L5,FOXL2,MEF2A,PPARG,RFX5,LHX9,RFX2,RFX3,SOX21,IRX3,IRX1,POU5F1,RFX1,SOX2	M0630_1.02,M1959_1.02,M3228_1.02,M3296_1.02,M3551_1.02,M3552_1.02,M3784_1.02,M4510_1.02,M5603_1.02,M5774_1.02,M5776_1.02,M5826_1.02,M6037_1.02,M6121_1.02,M6128_1.02,M6133_1.02,M6428_1.02,M6451_1.02,M6475_1.02		FALSE	FALSE	FALSE	FALSE	FALSE	FALSE	FALSE	FALSE	FALSE	FALSE	FALSE	NA	NA	NA	NA	NA	FALSE	FALSE	FALSE	FALSE	FALSE	FALSE	FALSE	FALSE	FALSE	FALSE	FALSE	NA	FALSE	FALSE	FALSE	FALSE	FALSE	FALSE	FALSE	FALSE
rs117636057	137904790	TRUE	NA	NA	0	0	0		MAFF,MAFK,NR2F2,CEBPB,GFI1,PPARG,JUN,EOMES,HINFP,MAFG,MGA,RARA,RARG,RORA,RORB,TBR1,TBX1,TBX15,TBX22,TBX18,TBX20,TBX21,TBX4,TBX5,DDIT3,EPAS1,NR1H2,NR1H3,NRF1,TBX3,THRA	M2295_1.02,M2296_1.02,M2960_1.02,M3036_1.02,M3341_1.02,M3784_1.02,M4501_1.02,M4573_1.02,M4626_1.02,M5396_1.02,M5515_1.02,M5608_1.02,M5610_1.02,M5612_1.02,M5628_1.02,M5759_1.02,M5763_1.02,M5766_1.02,M5769_1.02,M5786_1.02,M5873_1.02,M5874_1.02,M5877_1.02,M5880_1.02,M5881_1.02,M5884_1.02,M5885_1.02,M5890_1.02,M5893_1.02,M5896_1.02,M5898_1.02,M6179_1.02,M6187_1.02,M6212_1.02,M6263_1.02,M6383_1.02,M63…		FALSE	FALSE	FALSE	FALSE	FALSE	FALSE	FALSE	NA	NA	NA	NA	NA	NA	NA	NA	NA	FALSE	FALSE	FALSE	FALSE	FALSE	FALSE	FALSE	FALSE	FALSE	FALSE	NA	NA	FALSE	FALSE	NA	FALSE	FALSE	FALSE	FALSE	FALSE
rs117641828	138075750	TRUE	NA	NA	4.76	0	0	BRD4,RUNX3,SPI1,STAT1,EP300,BCL6,NFIC,IRF4,CREBBP,MED1,PBX1,NIPBL,MEF2A,IRF1,ATF2,RUNX1,CTCF,JMJD1C,FLI1,ERG,SMAD1,NR4A1	KLF12,KLF2,ETS1,LBX2,CXXC1,LHX2	M2942_1.02,M5417_1.02,M5594_1.02,M6185_1.02,M6328_1.02		FALSE	FALSE	FALSE	TRUE	TRUE	TRUE	TRUE	FALSE	FALSE	TRUE	FALSE	FALSE	FALSE	FALSE	FALSE	FALSE	FALSE	FALSE	FALSE	FALSE	FALSE	FALSE	FALSE	FALSE	FALSE	FALSE	TRUE	FALSE	FALSE	FALSE	TRUE	FALSE	FALSE	TRUE	FALSE	TRUE
rs117653077	138124082	TRUE	NA	NA	4.76	20.11	8.43		NFIL3,TBP,NR4A2,CR759815.4,AL773544.1,CR388229.2,AL662833.4,POU5F1B,BX088580.2,CR847794.3,RFX3,TLX1	M1857_1.02,M4010_1.02,M5685_1.02,M5744_1.02,M5776_1.02,M6526_1.02		FALSE	FALSE	FALSE	FALSE	FALSE	TRUE	FALSE	FALSE	FALSE	FALSE	FALSE	NA	NA	NA	NA	NA	FALSE	FALSE	FALSE	FALSE	FALSE	FALSE	FALSE	FALSE	FALSE	FALSE	FALSE	NA	FALSE	FALSE	FALSE	TRUE	FALSE	FALSE	FALSE	FALSE
rs117657251	138070284	TRUE	NA	NA	4.76	0	4.21		MYPOP,SOX4,CR847794.3,BX088580.2,AL662833.4,AL773544.1,CR759815.4,CR388229.2,SOX6,HNF4A,SRY,REST,POU5F1,ETS1,RFX2,LEF1,POU3F1,SOX10,SOX15,SOX2,SOX9,TCF7L2	M1359_1.02,M1578_1.02,M1959_1.02,M2313_1.02,M3414_1.02,M3961_1.02,M4508_1.02,M4509_1.02,M4544_1.02,M4630_1.02,M4657_1.02,M5417_1.02,M5774_1.02,M6128_1.02,M6327_1.02,M6425_1.02,M6428_1.02,M6470_1.02,M6472_1.02,M6475_1.02,M6476_1.02,M6478_1.02,M6490_1.02,M6512_1.02		FALSE	FALSE	FALSE	FALSE	FALSE	FALSE	FALSE	FALSE	FALSE	FALSE	FALSE	NA	NA	NA	NA	NA	FALSE	FALSE	FALSE	FALSE	FALSE	FALSE	FALSE	FALSE	FALSE	FALSE	FALSE	NA	FALSE	FALSE	FALSE	FALSE	FALSE	FALSE	FALSE	FALSE
rs117661514	138090185	TRUE	NA	NA	9.51	15.09	16.86	ATF4	TFAP2E,TFAP2A,CTCF,EBF1,HSF1,TFAP2C,ZEB1,NHLH1,LYL1,HSF2,CREB1,ZFP42,YY1,CTCFL,FERD3L,NEUROD6,NEUROD4,MEIS3,TFAP2B,PLAGL1,PTF1A,TCF3	M0085_1.02,M1838_1.02,M1957_1.02,M1968_1.02,M2288_1.02,M2320_1.02,M2934_1.02,M2939_1.02,M2954_1.02,M3375_1.02,M3444_1.02,M4013_1.02,M4110_1.02,M4427_1.02,M4430_1.02,M4431_1.02,M4433_1.02,M4434_1.02,M4435_1.02,M4436_1.02,M4437_1.02,M4442_1.02,M4443_1.02,M4445_1.02,M4446_1.02,M4447_1.02,M4448_1.02,M4449_1.02,M4450_1.02,M4455_1.02,M4456_1.02,M4458_1.02,M4502_1.02,M4503_1.02,M4517_1.02,M4518_1.02,M45…		FALSE	FALSE	FALSE	FALSE	FALSE	TRUE	FALSE	FALSE	FALSE	FALSE	FALSE	NA	NA	NA	NA	NA	FALSE	FALSE	FALSE	FALSE	FALSE	FALSE	TRUE	FALSE	TRUE	TRUE	FALSE	NA	FALSE	TRUE	FALSE	FALSE	FALSE	FALSE	TRUE	FALSE
rs117668003	138403236	FALSE	NA	NA	0	0	0		PRDM16,MECOM,CPEB1,FOXD4L5,FOXL2,FOXD4L1,FOXJ1,FOXD4,FOXD4L2,FOXC1,FOXD4L3,FOXD4L6,FOXD4L4,ZNF410,BPTF,FUBP1,IRF5,NR2F6	M1861_1.02,M3228_1.02,M5322_1.02,M5439_1.02,M5972_1.02,M6163_1.02,M6225_1.02,M6251_1.02,M6311_1.02,M6392_1.02		FALSE	FALSE	FALSE	FALSE	FALSE	FALSE	FALSE	FALSE	FALSE	FALSE	FALSE	NA	NA	NA	NA	NA	FALSE	FALSE	FALSE	FALSE	FALSE	FALSE	FALSE	FALSE	FALSE	FALSE	FALSE	NA	FALSE	FALSE	FALSE	FALSE	FALSE	FALSE	FALSE	FALSE
rs117672305	137885680	TRUE	NA	NA	0	0	0		CREB3L2,TET1,GMEB1,TBX10,XBP1,CREB3,CREB3L1,EOMES,MGA,TBR1,TBX1,TBX15,TBX22,TBX18,TBX20,TBX21,ATF6,HIF1A	M0305_1.02,M0610_1.02,M1545_1.02,M1628_1.02,M3447_1.02,M5324_1.02,M5325_1.02,M5396_1.02,M5397_1.02,M5629_1.02,M5874_1.02,M5876_1.02,M5880_1.02,M5884_1.02,M5889_1.02,M5892_1.02,M5952_1.02,M5953_1.02,M6155_1.02,M6211_1.02,M6275_1.02		FALSE	FALSE	FALSE	FALSE	FALSE	FALSE	FALSE	NA	NA	NA	NA	NA	NA	NA	NA	NA	FALSE	FALSE	FALSE	FALSE	FALSE	FALSE	FALSE	FALSE	FALSE	FALSE	NA	NA	FALSE	FALSE	NA	FALSE	FALSE	FALSE	FALSE	FALSE
rs117700977	138289230	TRUE	NA	NA	0	0	0	FLI1,ERG,CEBPA,RARA,BRD4,CEBPB,RUNX1,TCF3,SPI1,STAT1,SKI,HDAC2,AML1-ETO	RUNX1,PATZ1,MZF1,ZIC3,YY1,ZFP42,YY2,ZNF143,ZNF740,TP73,EGR4,RUNX2	M2925_1.02,M3546_1.02,M3595_1.02,M4149_1.02,M5954_1.02,M5956_1.02,M5966_1.02,M5977_1.02,M5978_1.02,M6117_1.02,M6201_1.02,M6458_1.02	RUNX1	FALSE	FALSE	FALSE	FALSE	TRUE	TRUE	TRUE	FALSE	FALSE	FALSE	FALSE	FALSE	FALSE	FALSE	FALSE	FALSE	FALSE	FALSE	FALSE	FALSE	FALSE	FALSE	FALSE	FALSE	FALSE	FALSE	FALSE	FALSE	FALSE	FALSE	FALSE	FALSE	TRUE	TRUE	FALSE	TRUE
rs117703691	138328495	FALSE	NA	NA	0	0	8.43	CTCF,MAX,BCL3	FOS,FOSL1,FOSL2,JUN,JUNB,JUND,HOXA4,BACH1,BACH2,GATA1,GATA6,HNF4A,PPARA,NFE2L3,NFE2L1,RFX5,SMARCC1,MAFF,MAFK,NFE2,ATF3,DMBX1,DPRX,GSC,HMBOX1,JDP2,OTX2,TFCP2L1,BATF,CRX,FOSB,GATA5,OTX1,PPARD,PRRX1	M2278_1.02,M2279_1.02,M2280_1.02,M2290_1.02,M2291_1.02,M2292_1.02,M2549_1.02,M2979_1.02,M2980_1.02,M3313_1.02,M3334_1.02,M3415_1.02,M3781_1.02,M4030_1.02,M4464_1.02,M4506_1.02,M4510_1.02,M4526_1.02,M4530_1.02,M4531_1.02,M4541_1.02,M4546_1.02,M4565_1.02,M4570_1.02,M4572_1.02,M4590_1.02,M4591_1.02,M4607_1.02,M4608_1.02,M4619_1.02,M4623_1.02,M4625_1.02,M4626_1.02,M4629_1.02,M4681_1.02,M4684_1.02,M53…		FALSE	FALSE	FALSE	FALSE	TRUE	TRUE	TRUE	FALSE	FALSE	FALSE	FALSE	FALSE	FALSE	FALSE	FALSE	FALSE	FALSE	FALSE	FALSE	FALSE	FALSE	FALSE	TRUE	TRUE	TRUE	TRUE	FALSE	FALSE	FALSE	TRUE	FALSE	FALSE	FALSE	TRUE	TRUE	TRUE
rs117710631	138134901	TRUE	NA	NA	4.76	10.06	8.43		TET1,HINFP,NFYB,ARNT,XBP1,MAX,MYC,MXI1,CREB3,CREB3L1,FOXD4L6,FOXJ1,FOXD4L3,FOXD4L4,FOXI1,FOXD4L1,FOXL2,FOXD4L2,FOXD4,FOXD4L5,TEAD3,CEBPZ,CXXC1,ENO1,HIF1A,MYBL2,MYCN,NFYA,NFYC,PBX3,TLX3,TLX1	M0610_1.02,M1951_1.02,M2301_1.02,M2956_1.02,M3447_1.02,M4542_1.02,M4558_1.02,M4610_1.02,M4679_1.02,M5324_1.02,M5326_1.02,M5329_1.02,M5452_1.02,M5906_1.02,M6174_1.02,M6185_1.02,M6210_1.02,M6275_1.02,M6349_1.02,M6351_1.02,M6352_1.02,M6371_1.02,M6372_1.02,M6373_1.02,M6414_1.02,M6525_1.02		FALSE	FALSE	FALSE	FALSE	FALSE	TRUE	FALSE	FALSE	FALSE	FALSE	FALSE	NA	NA	NA	NA	NA	FALSE	FALSE	FALSE	FALSE	FALSE	FALSE	FALSE	FALSE	FALSE	FALSE	FALSE	NA	FALSE	FALSE	FALSE	FALSE	FALSE	FALSE	FALSE	FALSE
rs117712327	137848098	TRUE	NA	NA	0	0	0		HEYL,ID2,ID1,HES4,NPAS2,SOHLH2,C13orf38-SOHLH2,MLXIP,ZFP3,ZFP161,TET1,DMRT3,NAIF1,GMEB1,XBP1,NR3C1,MAX,NPAS3,SIM2,NPAS1,SIM1,ENSG00000250811,GMEB2,HEY1,HEY2,RFX4,ARNT,HIF1A	M0183_1.02,M0189_1.02,M0191_1.02,M0196_1.02,M0198_1.02,M0211_1.02,M0426_1.02,M0432_1.02,M0610_1.02,M0629_1.02,M1281_1.02,M1545_1.02,M4101_1.02,M4440_1.02,M4646_1.02,M5234_1.02,M5493_1.02,M5509_1.02,M5511_1.02,M5613_1.02,M5778_1.02,M6151_1.02,M6275_1.02		FALSE	FALSE	FALSE	FALSE	FALSE	FALSE	FALSE	FALSE	FALSE	FALSE	FALSE	NA	NA	NA	NA	NA	FALSE	FALSE	FALSE	FALSE	FALSE	FALSE	FALSE	FALSE	FALSE	FALSE	FALSE	NA	FALSE	FALSE	FALSE	FALSE	FALSE	FALSE	FALSE	FALSE
rs117728245	138139846	TRUE	NA	NA	4.76	35.2	25.29		ARID5A,SNAI3,AC226150.2,ENSG00000234254,FOXD4L4,FOXD4,FOXD4L2,FOXD4L1,FOXJ1,FOXD4L3,FOXL2,FOXD4L5,FOXD4L6,CUX1,MEIS1,MSX1,FOXA1,BACH1,PBX4,FOXB1,FOXC1,FOXC2,FOXD2,FOXD3,MEIS2,MEIS3,SRF,ZSCAN16,ZSCAN4,PAX2,PKNOX1,SMAD9,SMAD5,SMAD1	M0108_1.02,M0424_1.02,M0901_1.02,M1035_1.02,M1879_1.02,M3019_1.02,M3562_1.02,M3576_1.02,M4105_1.02,M4566_1.02,M4664_1.02,M4682_1.02,M4961_1.02,M5435_1.02,M5436_1.02,M5437_1.02,M5438_1.02,M5440_1.02,M5442_1.02,M5445_1.02,M5447_1.02,M5620_1.02,M5621_1.02,M5868_1.02,M5973_1.02,M5981_1.02,M6406_1.02,M6419_1.02,M6463_1.02		FALSE	FALSE	FALSE	FALSE	FALSE	FALSE	FALSE	FALSE	FALSE	FALSE	FALSE	NA	NA	NA	NA	NA	FALSE	FALSE	FALSE	FALSE	FALSE	FALSE	FALSE	FALSE	FALSE	FALSE	FALSE	NA	FALSE	FALSE	FALSE	TRUE	FALSE	FALSE	FALSE	FALSE
rs117729368	138400736	FALSE	NA	NA	0	0	0		C11orf9,PPARG,BATF3,E2F1,GCM1,GCM2,YY1,ZFP42,TFCP2L1,HLTF,ZNF423	M1418_1.02,M3784_1.02,M5302_1.02,M5350_1.02,M5484_1.02,M5485_1.02,M5486_1.02,M5487_1.02,M5954_1.02,M6131_1.02,M6132_1.02,M6259_1.02,M6278_1.02,M6558_1.02		FALSE	FALSE	FALSE	FALSE	FALSE	TRUE	FALSE	FALSE	FALSE	FALSE	FALSE	NA	NA	NA	NA	NA	FALSE	FALSE	FALSE	FALSE	FALSE	FALSE	FALSE	FALSE	FALSE	FALSE	FALSE	NA	FALSE	FALSE	FALSE	FALSE	FALSE	FALSE	FALSE	FALSE
rs117731887	138361722	FALSE	NA	NA	0	0	0		TERF2,PPARG,ESR1,ESR2,NR6A1,ZNF423,ZIC1,ZIC2,ZIC3,ESRRA,HSF1,THAP1,KLF2,ESRRB,GLI2,PRDM4,RXRA,RXRG,ZBTB7B,ZBTB7C,GLI1,NR1I2	M1358_1.02,M1894_1.02,M1934_1.02,M2065_1.02,M3339_1.02,M3836_1.02,M4147_1.02,M4148_1.02,M4149_1.02,M4438_1.02,M4569_1.02,M4636_1.02,M4663_1.02,M4696_1.02,M5097_1.02,M5403_1.02,M5410_1.02,M5488_1.02,M5489_1.02,M5750_1.02,M5796_1.02,M5798_1.02,M5801_1.02,M5803_1.02,M5961_1.02,M5962_1.02,M6264_1.02,M6265_1.02,M6386_1.02,M6397_1.02,M6549_1.02,M6550_1.02,M6558_1.02		FALSE	FALSE	FALSE	FALSE	FALSE	FALSE	FALSE	FALSE	FALSE	FALSE	FALSE	NA	NA	NA	NA	NA	FALSE	FALSE	FALSE	FALSE	FALSE	FALSE	FALSE	FALSE	FALSE	FALSE	FALSE	NA	FALSE	FALSE	FALSE	FALSE	FALSE	FALSE	FALSE	FALSE
rs117744515	138048516	TRUE	NA	NA	0	5.03	4.21		OVOL2,HLF,SREBF1,SREBF2,CEBPA,STAT1,YY1,ZFP42,SMARCC2,SIX5,CEBPB,CEBPD,CEBPE,CEBPG,TP63,TP53	M0448_1.02,M1875_1.02,M2387_1.02,M2388_1.02,M3047_1.02,M3968_1.02,M4109_1.02,M4527_1.02,M4692_1.02,M5314_1.02,M5315_1.02,M5316_1.02,M5317_1.02,M5318_1.02,M5319_1.02,M5940_1.02,M6169_1.02,M6171_1.02,M6403_1.02		FALSE	FALSE	FALSE	FALSE	FALSE	TRUE	FALSE	FALSE	FALSE	FALSE	FALSE	NA	NA	NA	NA	NA	FALSE	FALSE	FALSE	FALSE	FALSE	FALSE	FALSE	FALSE	FALSE	FALSE	FALSE	NA	FALSE	FALSE	FALSE	FALSE	FALSE	FALSE	FALSE	FALSE
rs117752124	137861754	TRUE	NA	NA	0	0	0		JUN,ZBTB6,FOSL2,JUND,JUNB,JDP2,LBX2,BACH1,SMARCC1	M2290_1.02,M4151_1.02,M4565_1.02,M4570_1.02,M4623_1.02,M5589_1.02,M5594_1.02,M6156_1.02,M6230_1.02,M6467_1.02		FALSE	FALSE	FALSE	FALSE	FALSE	FALSE	FALSE	FALSE	FALSE	FALSE	FALSE	NA	NA	NA	NA	NA	FALSE	FALSE	FALSE	FALSE	FALSE	FALSE	FALSE	FALSE	FALSE	FALSE	FALSE	NA	FALSE	FALSE	FALSE	FALSE	FALSE	FALSE	FALSE	FALSE
rs117753098	137930501	TRUE	NA	NA	0	0	0		SMARCC2,ZNF263,SP5,SP6,EBF1,IKZF1,RBPJ,TLX3,TLX1	M4527_1.02,M4604_1.02,M5209_1.02,M5364_1.02,M6305_1.02,M6499_1.02,M6525_1.02		FALSE	FALSE	FALSE	FALSE	FALSE	FALSE	FALSE	FALSE	FALSE	FALSE	FALSE	NA	NA	NA	NA	NA	FALSE	FALSE	FALSE	FALSE	FALSE	FALSE	FALSE	FALSE	FALSE	FALSE	FALSE	NA	FALSE	FALSE	FALSE	FALSE	FALSE	FALSE	FALSE	FALSE
rs117773274	137986773	TRUE	NA	NA	0	0	4.21		FOXJ1,FOXD4L3,FOXD4,FOXD4L4,FOXD4L5,FOXD4L6,FOXD4L2,FOXD4L1,FOXL2,FOXP4,FOXP1,FOXG1,FOXN3,FOXN2,FOXB2,FOXF2,FOXD1,FOXE3,FOXE1,FOXA1,FOXP2,FOXD3,FOXJ2,FOXO1,FOXC1,FOXA2,MAFF,PRDM1,FOXB1,FOXC2,FOXD2,FOXI1,FOXL1,FOXO3,FOXO4,FOXO6,FOXP3,MAFG,MAFK,FOXA3,FOXF1,HLTF,NFE2L3,NFE2L2,PTF1A	M0715_1.02,M0717_1.02,M0719_1.02,M0722_1.02,M0726_1.02,M0729_1.02,M0737_1.02,M0738_1.02,M0739_1.02,M0743_1.02,M0744_1.02,M0746_1.02,M0747_1.02,M0751_1.02,M1862_1.02,M1863_1.02,M1872_1.02,M1873_1.02,M1879_1.02,M1965_1.02,M2102_1.02,M2339_1.02,M2385_1.02,M3250_1.02,M3256_1.02,M3276_1.02,M3294_1.02,M3295_1.02,M3382_1.02,M4105_1.02,M4376_1.02,M4439_1.02,M4566_1.02,M4567_1.02,M4572_1.02,M4664_1.02,M46…		FALSE	FALSE	FALSE	FALSE	FALSE	TRUE	FALSE	FALSE	FALSE	FALSE	FALSE	NA	NA	NA	NA	NA	FALSE	FALSE	FALSE	FALSE	FALSE	FALSE	FALSE	FALSE	FALSE	FALSE	FALSE	NA	FALSE	FALSE	FALSE	FALSE	FALSE	FALSE	FALSE	FALSE
rs117786925	138210619	TRUE	NA	NA	0	0	0		SP140,PAX5,PPARG,ZFP42,YY1,REST,PBX4,FOXD4L5,FOXD4L2,FOXB1,FOXD4L4,FOXD4L3,FOXL2,FOXD4,FOXD4L6,FOXD4L1,FOXJ1,NR2F1,NR2F6,RXRG,SOX14,SOX15,SOX21,SOX2,SRY,NR1H4	M1556_1.02,M3721_1.02,M3783_1.02,M4110_1.02,M4574_1.02,M4589_1.02,M4630_1.02,M4961_1.02,M5435_1.02,M5676_1.02,M5681_1.02,M5802_1.02,M5816_1.02,M5819_1.02,M5820_1.02,M5827_1.02,M5828_1.02,M5829_1.02,M5832_1.02,M5833_1.02,M5871_1.02,M5872_1.02,M6384_1.02		FALSE	FALSE	FALSE	FALSE	FALSE	FALSE	FALSE	FALSE	FALSE	FALSE	FALSE	NA	NA	NA	NA	NA	FALSE	FALSE	FALSE	FALSE	FALSE	FALSE	FALSE	FALSE	FALSE	FALSE	FALSE	NA	FALSE	FALSE	FALSE	FALSE	FALSE	FALSE	FALSE	FALSE
rs117795700	137974478	TRUE	NA	NA	0	0	0		LHX5,LHX1,CDX4,NKX6-2,HOXA6,HOXA4,NKX6-3,HMG20B,ALX1,GATA1,GATA3,GATA6,LMO2,POU2F1,PAX4,POU3F2,GATA2,BARHL2,EVX1,EVX2,GATA4,GATA5,GSX2,HOXA2,HOXB5,HOXD8,LHX2,LMX1B,MEOX2,MNX1,POU1F1,POU3F1,POU3F3,AL773544.1,CR759815.4,CR847794.3,BX088580.2,AL662833.4,POU3F4,CR388229.2,VSX1,HOXA9,MSX2,ONECUT2,ZFHX3	M0931_1.02,M0955_1.02,M0999_1.02,M1027_1.02,M1163_1.02,M1582_1.02,M2558_1.02,M3016_1.02,M3312_1.02,M3314_1.02,M3326_1.02,M3334_1.02,M3517_1.02,M3677_1.02,M3679_1.02,M3718_1.02,M3773_1.02,M4595_1.02,M4660_1.02,M4736_1.02,M4737_1.02,M4738_1.02,M4977_1.02,M5007_1.02,M5008_1.02,M5180_1.02,M5277_1.02,M5280_1.02,M5296_1.02,M5299_1.02,M5427_1.02,M5428_1.02,M5476_1.02,M5477_1.02,M5478_1.02,M5479_1.02,M55…		FALSE	FALSE	FALSE	FALSE	FALSE	TRUE	TRUE	FALSE	FALSE	FALSE	FALSE	NA	NA	NA	NA	NA	FALSE	FALSE	FALSE	FALSE	FALSE	FALSE	FALSE	FALSE	FALSE	FALSE	FALSE	NA	FALSE	FALSE	FALSE	FALSE	FALSE	TRUE	FALSE	FALSE
rs117804357	137890165	TRUE	NA	NA	0	0	0		TFAP2A,TFAP4,CREB1,ETS1,SMARCC2,ELK1,MYBL1,BHLHE41,PAX8,ZNF589	M2934_1.02,M2943_1.02,M4012_1.02,M4461_1.02,M4527_1.02,M5382_1.02,M5383_1.02,M5419_1.02,M5646_1.02,M6161_1.02,M6411_1.02,M6559_1.02		FALSE	FALSE	FALSE	FALSE	FALSE	FALSE	FALSE	FALSE	FALSE	FALSE	FALSE	NA	NA	NA	NA	NA	FALSE	FALSE	FALSE	FALSE	FALSE	FALSE	FALSE	FALSE	FALSE	FALSE	FALSE	NA	FALSE	FALSE	FALSE	FALSE	FALSE	FALSE	FALSE	FALSE
rs117805665	138111707	TRUE	NA	NA	14.27	10.06	12.64	Biotin,RUNX3,SPI1,STAT1,BRD4,RELA,EBF1,RUNX1,RELB,POU2F2,IRF4,IKZF1,MTA3,REL,NFIC,EP300,PML,CHD2,STAG1,STAT5B,ATF2,TCF12,SP1,FOXM1,BCL6,DEK,NR3C1,IRF1,RCOR1,BHLHE40,PBX1,NFATC1,MED1,JUND,ERG,ELF1,NFKB1,TCF3,SMC1A,FLI1,GABPA,SMAD1,MAZ,TRIM28,RUNX1T1,CREB1,LYL1,BCLAF1,STAT5A,TFAP4,ETS1,RARA,TBL1XR1,TP53,BCL3,PAX5,ZBTB16,HDAC2	PPARG,SP1,SP2,ZNF263,EGR1,PATZ1,MZF1,PAX4,PPARA,E2F2,EGR2,EGR3,FOXO1,FOXO3,FOXO4,FOXO6,ZNF740,E2F6,FLI1,KLF15,MAZ,PURA,RARA,RREB1,SP3,SP4,SREBF1,SREBF2,ZNF148,ZNF219	M1894_1.02,M1906_1.02,M2314_1.02,M2324_1.02,M3167_1.02,M3546_1.02,M3595_1.02,M3717_1.02,M3781_1.02,M3784_1.02,M3926_1.02,M4504_1.02,M5356_1.02,M5365_1.02,M5368_1.02,M5369_1.02,M5464_1.02,M5467_1.02,M5470_1.02,M5473_1.02,M5977_1.02,M6195_1.02,M6198_1.02,M6227_1.02,M6321_1.02,M6336_1.02,M6442_1.02,M6444_1.02,M6456_1.02,M6479_1.02,M6480_1.02,M6481_1.02,M6482_1.02,M6483_1.02,M6487_1.02,M6488_1.02,M65…	FLI1,MAZ,RARA,SP1	FALSE	TRUE	FALSE	FALSE	FALSE	TRUE	TRUE	FALSE	FALSE	FALSE	FALSE	NA	NA	NA	NA	NA	FALSE	FALSE	FALSE	FALSE	FALSE	FALSE	FALSE	FALSE	FALSE	FALSE	FALSE	NA	FALSE	FALSE	FALSE	FALSE	TRUE	TRUE	FALSE	FALSE
rs117805877	138450423	FALSE	NA	NA	0	0	0	CTCF,SMC1A,USF1	OSR2,ZNF691,TET1,GMEB1,SPZ1,E2F1,ZNF350	M0396_1.02,M0428_1.02,M0610_1.02,M1545_1.02,M3942_1.02,M4536_1.02,M6556_1.02		FALSE	FALSE	FALSE	FALSE	FALSE	FALSE	FALSE	FALSE	FALSE	FALSE	FALSE	NA	NA	NA	NA	NA	FALSE	FALSE	FALSE	FALSE	FALSE	FALSE	TRUE	TRUE	FALSE	FALSE	FALSE	NA	FALSE	TRUE	FALSE	FALSE	FALSE	FALSE	TRUE	FALSE
rs117816555	138375108	FALSE	NA	NA	0	0	0		ID2,ID1,NKX2-6,NHLH1,LYL1,NKX2-5,BHLHE41,ASCL1,NKX2-1,NKX2-8,PTF1A	M0189_1.02,M1029_1.02,M1880_1.02,M3375_1.02,M3376_1.02,M3632_1.02,M5309_1.02,M5987_1.02,M6374_1.02,M6376_1.02,M6377_1.02,M6441_1.02		FALSE	FALSE	FALSE	FALSE	FALSE	FALSE	FALSE	FALSE	FALSE	FALSE	FALSE	NA	NA	NA	NA	NA	FALSE	FALSE	FALSE	FALSE	FALSE	FALSE	FALSE	FALSE	FALSE	FALSE	FALSE	NA	FALSE	FALSE	FALSE	FALSE	FALSE	FALSE	FALSE	FALSE
rs117845581	137901239	TRUE	NA	NA	0	0	0		CR847794.3,BX088580.2,AL662833.4,AL773544.1,CR759815.4,CR388229.2,PRDM1,STAT5A,BCL11B,BCL11A,SPI1,THAP1,IRF1,IRF4,IRF8,POU5F1,SOX2,SPIB	M1959_1.02,M2307_1.02,M3988_1.02,M4453_1.02,M4475_1.02,M4489_1.02,M4631_1.02,M4636_1.02,M6119_1.02,M6121_1.02,M6133_1.02,M6307_1.02,M6310_1.02,M6313_1.02,M6428_1.02,M6475_1.02,M6484_1.02,M6485_1.02		FALSE	FALSE	FALSE	FALSE	FALSE	FALSE	FALSE	FALSE	FALSE	FALSE	FALSE	NA	NA	NA	NA	NA	FALSE	FALSE	FALSE	FALSE	FALSE	FALSE	FALSE	FALSE	FALSE	FALSE	FALSE	NA	FALSE	FALSE	FALSE	FALSE	FALSE	FALSE	FALSE	FALSE
rs117846255	137998177	TRUE	NA	NA	4.76	0	0	RUNX3,ATF2,POU2F2	DMRT3,DMRT1,FOXL2,FOXD4L4,FOXD4L3,FOXJ1,FOXD4,FOXD4L1,FOXC1,FOXD4L2,FOXD4L5,FOXD4L6,NR3C1,IRF4,ESRRB,GCM1,HNF4A,LBX2,NR2F1,NR2F6,RARA,RARG,TBR1,TBX1,TBX15,TBX22,TBX18,TBX20,ESRRG,OVOL1	M0629_1.02,M0630_1.02,M3295_1.02,M3356_1.02,M4463_1.02,M5410_1.02,M5485_1.02,M5529_1.02,M5594_1.02,M5677_1.02,M5680_1.02,M5759_1.02,M5761_1.02,M5765_1.02,M5768_1.02,M5874_1.02,M5876_1.02,M5880_1.02,M5886_1.02,M6216_1.02,M6402_1.02		FALSE	FALSE	FALSE	FALSE	FALSE	TRUE	TRUE	FALSE	FALSE	FALSE	FALSE	NA	NA	NA	NA	NA	FALSE	FALSE	FALSE	FALSE	FALSE	FALSE	FALSE	FALSE	FALSE	FALSE	FALSE	NA	FALSE	FALSE	FALSE	FALSE	FALSE	TRUE	FALSE	FALSE
rs117856230	137985446	TRUE	NA	NA	0	0	0		AR,ESR1,ESR2,KLF12,KLF2,NR3C1,MEF2A,ESRRA,FOXJ1,FOXD4L5,FOXD4L4,FOXD4,FOXD4L6,FOXD4L1,FOXD4L2,FOXL2,FOXG1,FOXD4L3,AC002126.6,MEF2B,MEF2D,ATF3,GFI1B,GFI1,KLF8,MEF2C	M1841_1.02,M1934_1.02,M2065_1.02,M2942_1.02,M3359_1.02,M3551_1.02,M3552_1.02,M3846_1.02,M4428_1.02,M4438_1.02,M4663_1.02,M4694_1.02,M5450_1.02,M5615_1.02,M5616_1.02,M5617_1.02,M6012_1.02,M6018_1.02,M6153_1.02,M6217_1.02,M6218_1.02,M6262_1.02,M6263_1.02,M6326_1.02,M6340_1.02,M6341_1.02		FALSE	FALSE	FALSE	FALSE	FALSE	TRUE	FALSE	FALSE	FALSE	FALSE	FALSE	NA	NA	NA	NA	NA	FALSE	FALSE	FALSE	FALSE	FALSE	FALSE	FALSE	FALSE	FALSE	FALSE	FALSE	NA	FALSE	FALSE	FALSE	FALSE	FALSE	FALSE	FALSE	FALSE
rs117870982	138366079	FALSE	NA	NA	0	0	0		PLAG1,NR6A1,ESRRA,MESP2,MESP1,PRDM4,RXRG,TFAP2B,NR3C2,PAX8	M1972_1.02,M3339_1.02,M4438_1.02,M5627_1.02,M5750_1.02,M5801_1.02,M6144_1.02,M6338_1.02,M6411_1.02		FALSE	FALSE	FALSE	FALSE	FALSE	FALSE	FALSE	FALSE	FALSE	FALSE	FALSE	NA	NA	NA	NA	NA	FALSE	FALSE	FALSE	FALSE	FALSE	FALSE	FALSE	FALSE	FALSE	FALSE	FALSE	NA	FALSE	FALSE	FALSE	FALSE	FALSE	FALSE	FALSE	FALSE
rs117881112	137916871	TRUE	NA	NA	0	5.03	0		CEBPB,NR2C2,CEBPA,PPARG,PRDM1,NR2F2,ESRRA,ESRRG,HNF4A,MEIS2,NR2F1,NR2F6,PKNOX1,RORA,RORB,RXRA,RXRB,RXRG,THRA,NR2C1,NR4A1,PPARA	M2268_1.02,M2303_1.02,M3035_1.02,M3040_1.02,M3783_1.02,M3785_1.02,M4529_1.02,M4686_1.02,M4703_1.02,M5405_1.02,M5406_1.02,M5408_1.02,M5409_1.02,M5411_1.02,M5527_1.02,M5619_1.02,M5673_1.02,M5676_1.02,M5681_1.02,M5682_1.02,M5721_1.02,M5786_1.02,M5795_1.02,M5797_1.02,M5799_1.02,M5800_1.02,M5802_1.02,M5936_1.02,M6176_1.02,M6389_1.02,M6390_1.02,M6393_1.02,M6431_1.02,M6433_1.02,M6460_1.02,M6462_1.02		FALSE	FALSE	FALSE	FALSE	FALSE	FALSE	FALSE	FALSE	FALSE	FALSE	FALSE	NA	NA	NA	NA	NA	NA	NA	NA	NA	NA	NA	NA	NA	NA	NA	FALSE	NA	NA	NA	FALSE	FALSE	FALSE	FALSE	NA	FALSE
rs117920608	138438205	FALSE	NA	NA	0	0	0		MYF5,NHLH2,LYL1,CTCF,ESRRA,TFAP4,CREB1,NHLH1,MYOD1,TCF12,ATOH1,ESRRG,NR4A2,RARG,RORA,RORB,THRB,BHLHE41,HEY2,MAFB,MAF,MYF6,MYOG,NR1I2,NR1I3,PTF1A	M0168_1.02,M0210_1.02,M0216_1.02,M1957_1.02,M2384_1.02,M2943_1.02,M2944_1.02,M2947_1.02,M3089_1.02,M3090_1.02,M3376_1.02,M3591_1.02,M4427_1.02,M4432_1.02,M4441_1.02,M4455_1.02,M4456_1.02,M4457_1.02,M4458_1.02,M4479_1.02,M4518_1.02,M4519_1.02,M4520_1.02,M4521_1.02,M4523_1.02,M4559_1.02,M4562_1.02,M4580_1.02,M4586_1.02,M4588_1.02,M4592_1.02,M4611_1.02,M4647_1.02,M4648_1.02,M4654_1.02,M4658_1.02,M46…		FALSE	FALSE	FALSE	FALSE	FALSE	FALSE	FALSE	FALSE	FALSE	FALSE	FALSE	NA	NA	NA	NA	NA	TRUE	FALSE	TRUE	FALSE	FALSE	FALSE	FALSE	FALSE	TRUE	FALSE	FALSE	NA	TRUE	TRUE	FALSE	FALSE	FALSE	FALSE	TRUE	FALSE
rs117923533	137933428	TRUE	NA	NA	0	0	0		RARG,RORB,RORA,FOS,FOSL1,FOSL2,JUN,JUNB,JUND,BACH1,BACH2,NFE2,ZNF143,IRF4,SMARCC1,ATF3,NR1D2,JDP2,SOX10,SOX14,SOX15,SOX18,SOX21,SOX2,SOX7,SOX9,BATF,FOSB,MAFG,NFE2L1,NFE2L3,NR1D1,NR1H4,RORC,TBX3,VDR	M1435_1.02,M1453_1.02,M1899_1.02,M1900_1.02,M2278_1.02,M2279_1.02,M2280_1.02,M2290_1.02,M2291_1.02,M2292_1.02,M2979_1.02,M2980_1.02,M3617_1.02,M3837_1.02,M3838_1.02,M3965_1.02,M4463_1.02,M4464_1.02,M4501_1.02,M4506_1.02,M4526_1.02,M4530_1.02,M4531_1.02,M4541_1.02,M4565_1.02,M4570_1.02,M4571_1.02,M4590_1.02,M4591_1.02,M4607_1.02,M4608_1.02,M4619_1.02,M4623_1.02,M4625_1.02,M4629_1.02,M4684_1.02,M49…		FALSE	FALSE	FALSE	FALSE	FALSE	FALSE	FALSE	FALSE	FALSE	FALSE	FALSE	NA	NA	NA	NA	NA	FALSE	FALSE	FALSE	FALSE	FALSE	FALSE	FALSE	FALSE	TRUE	FALSE	FALSE	NA	FALSE	TRUE	FALSE	FALSE	FALSE	FALSE	TRUE	FALSE
rs117930925	138403666	FALSE	NA	NA	0	0	0		PAX5,PAX6,REST,TBX1,TBX21,VDR	M3720_1.02,M3727_1.02,M4630_1.02,M4657_1.02,M5878_1.02,M5891_1.02,M6450_1.02,M6533_1.02		FALSE	FALSE	FALSE	FALSE	FALSE	FALSE	FALSE	FALSE	FALSE	FALSE	FALSE	NA	NA	NA	NA	NA	FALSE	FALSE	FALSE	FALSE	FALSE	FALSE	FALSE	FALSE	TRUE	FALSE	FALSE	NA	FALSE	TRUE	FALSE	FALSE	FALSE	FALSE	TRUE	FALSE
rs117933066	138381943	FALSE	NA	NA	0	0	0	ZBTB7A	OSR2,MYPOP,C11orf9,NHLH1,LYL1,EP300,FOXO1,FOXO3,FOXO4,TBX2,EGR4,HIVEP1,HIVEP3	M0396_1.02,M1359_1.02,M1418_1.02,M3375_1.02,M3695_1.02,M5464_1.02,M5467_1.02,M5470_1.02,M5888_1.02,M6201_1.02,M6544_1.02		FALSE	FALSE	FALSE	FALSE	FALSE	FALSE	FALSE	FALSE	FALSE	FALSE	FALSE	NA	NA	NA	NA	NA	FALSE	FALSE	FALSE	FALSE	FALSE	FALSE	FALSE	FALSE	FALSE	FALSE	FALSE	NA	FALSE	FALSE	FALSE	FALSE	FALSE	FALSE	FALSE	FALSE
rs117949324	138357290	FALSE	NA	NA	0	0	0		MEF2A,STAT5A,STAT3,HOXA13,HOXB13,HOXC13,IRF7,SOX8,SOX9	M3550_1.02,M3986_1.02,M4478_1.02,M5537_1.02,M5540_1.02,M5554_1.02,M5577_1.02,M5841_1.02,M5851_1.02		FALSE	FALSE	FALSE	FALSE	FALSE	FALSE	FALSE	FALSE	FALSE	FALSE	FALSE	NA	NA	NA	NA	NA	FALSE	FALSE	FALSE	FALSE	FALSE	FALSE	FALSE	FALSE	FALSE	FALSE	FALSE	NA	FALSE	FALSE	FALSE	FALSE	FALSE	FALSE	FALSE	FALSE
rs117958995	137916552	TRUE	NA	NA	0	0	4.21		TFCP2L1,TFCP2,MECOM,SIX5,KLF2,CENPB,GRHL1,RUNX2,RUNX3,SP4,AIRE,EPAS1,ZBTB7A	M0820_1.02,M3079_1.02,M3228_1.02,M4693_1.02,M4812_1.02,M5320_1.02,M5497_1.02,M5498_1.02,M5499_1.02,M5789_1.02,M5793_1.02,M5855_1.02,M5928_1.02,M6140_1.02,M6212_1.02,M6538_1.02		FALSE	FALSE	FALSE	FALSE	FALSE	FALSE	FALSE	FALSE	FALSE	FALSE	FALSE	NA	NA	NA	NA	NA	FALSE	FALSE	FALSE	FALSE	FALSE	FALSE	FALSE	FALSE	FALSE	FALSE	FALSE	NA	FALSE	FALSE	FALSE	FALSE	FALSE	FALSE	FALSE	FALSE
rs117962448	138014760	TRUE	NA	NA	0	5.03	0		DMRT3,DMRT1,DMRTA1,NFIL3,HLF,CEBPA,CEBPB,JUN,JUND,CDC5L,ATF2,SRF,TEF,ATF4,ATF7,CREB3,CREB3L1,DBP,JDP2,THRA,THRB,XBP1,CREB5,ATF3,CDX1,CREB1,E4F1,HOXA9	M0629_1.02,M0630_1.02,M0641_1.02,M1857_1.02,M1875_1.02,M1925_1.02,M2268_1.02,M2289_1.02,M2293_1.02,M3018_1.02,M3087_1.02,M3156_1.02,M3393_1.02,M3952_1.02,M4088_1.02,M4557_1.02,M4624_1.02,M5292_1.02,M5293_1.02,M5324_1.02,M5325_1.02,M5328_1.02,M5330_1.02,M5337_1.02,M5338_1.02,M5516_1.02,M5588_1.02,M5590_1.02,M5663_1.02,M5909_1.02,M5910_1.02,M5936_1.02,M5937_1.02,M5953_1.02,M5998_1.02,M6153_1.02,M61…		FALSE	FALSE	FALSE	FALSE	FALSE	FALSE	FALSE	FALSE	FALSE	FALSE	FALSE	NA	NA	NA	NA	NA	FALSE	FALSE	FALSE	FALSE	FALSE	FALSE	FALSE	FALSE	FALSE	FALSE	FALSE	NA	FALSE	FALSE	FALSE	FALSE	FALSE	FALSE	FALSE	FALSE
rs117963726	137907022	TRUE	NA	NA	0	0	0		LIN54,GATA3,TBP,BARHL2,BARX1,HOMEZ,OTX1,OTX2,ARID3A,FOXP3	M0594_1.02,M3328_1.02,M4014_1.02,M4665_1.02,M5296_1.02,M5299_1.02,M5300_1.02,M5530_1.02,M5698_1.02,M5700_1.02,M6147_1.02,M6249_1.02		FALSE	FALSE	FALSE	FALSE	FALSE	TRUE	TRUE	FALSE	FALSE	FALSE	FALSE	NA	NA	NA	NA	NA	FALSE	FALSE	FALSE	FALSE	FALSE	FALSE	FALSE	FALSE	FALSE	FALSE	FALSE	NA	FALSE	FALSE	FALSE	FALSE	FALSE	TRUE	FALSE	FALSE
rs117964202	138414926	FALSE	NA	NA	0	0	0		KLF9,OVOL2,RFX2,RFX7,RFX8,SOX30,SOX6,SOX1,FOXL2,FOXD4,FOXD4L1,FOXJ1,FOXD4L6,FOXD3,FOXD4L3,FOXD4L5,FOXD4L4,FOXD4L2,FOXN2,FOXN3,FOXJ2,MEF2A,POU2F1,STAT5A,STAT5B,RFX5,IRF5,MYBL1,MYBL2,NFATC1,RFX3,RFX4,SOX14,SOX18,SOX9,TBX1,AL773544.1,CR847794.3,CR759815.4,BX088580.2,CR388229.2,AL662833.4,SOX5,STAT1,STAT6,TEAD3	M0415_1.02,M0448_1.02,M1527_1.02,M1529_1.02,M1537_1.02,M1589_1.02,M1603_1.02,M1605_1.02,M1914_1.02,M2392_1.02,M3250_1.02,M3257_1.02,M3551_1.02,M3678_1.02,M3985_1.02,M3990_1.02,M4510_1.02,M4575_1.02,M5575_1.02,M5645_1.02,M5649_1.02,M5656_1.02,M5658_1.02,M5774_1.02,M5776_1.02,M5778_1.02,M5817_1.02,M5822_1.02,M5851_1.02,M5875_1.02,M6128_1.02,M6133_1.02,M6453_1.02,M6477_1.02,M6491_1.02,M6492_1.02,M64…		FALSE	FALSE	FALSE	FALSE	FALSE	FALSE	FALSE	FALSE	FALSE	FALSE	FALSE	NA	NA	NA	NA	NA	FALSE	FALSE	FALSE	FALSE	FALSE	FALSE	FALSE	FALSE	FALSE	FALSE	FALSE	NA	FALSE	FALSE	FALSE	FALSE	FALSE	FALSE	FALSE	FALSE
rs117976703	137993006	TRUE	NA	NA	4.76	10.06	4.21		CR847794.3,BX088580.2,AL662833.4,AL773544.1,CR759815.4,CR388229.2,ELK1,TBP,SRF,E2F7,NFATC1,NR4A2,ZNF282,HOXC8,HOXA4,POU3F1,PRDM1,SPZ1,ZNF589	M1959_1.02,M3186_1.02,M4011_1.02,M4512_1.02,M4633_1.02,M5362_1.02,M5658_1.02,M5686_1.02,M5970_1.02,M6133_1.02,M6300_1.02,M6425_1.02,M6435_1.02,M6486_1.02,M6559_1.02		FALSE	FALSE	FALSE	FALSE	FALSE	FALSE	FALSE	FALSE	FALSE	FALSE	FALSE	NA	NA	NA	NA	NA	FALSE	FALSE	FALSE	FALSE	FALSE	FALSE	FALSE	TRUE	FALSE	FALSE	FALSE	NA	FALSE	TRUE	FALSE	FALSE	FALSE	FALSE	TRUE	FALSE
rs117993328	138353719	FALSE	NA	NA	0	0	0		BBX,CUX1,POU2F1,PAX6,STAT5A,MAFK,NFAT5,POU1F1,SOX10,SOX8,SOX9,AL773544.1,CR847794.3,CR759815.4,BX088580.2,CR388229.2,AL662833.4,NFKB2,PTF1A	M1583_1.02,M3022_1.02,M3676_1.02,M3727_1.02,M3986_1.02,M5609_1.02,M5655_1.02,M5723_1.02,M5814_1.02,M5842_1.02,M5848_1.02,M5849_1.02,M6128_1.02,M6184_1.02,M6370_1.02,M6441_1.02		FALSE	FALSE	FALSE	FALSE	FALSE	FALSE	FALSE	FALSE	FALSE	FALSE	FALSE	NA	NA	NA	NA	NA	FALSE	FALSE	FALSE	FALSE	FALSE	FALSE	FALSE	FALSE	FALSE	FALSE	FALSE	NA	FALSE	FALSE	FALSE	FALSE	FALSE	FALSE	FALSE	FALSE
rs118023715	137987075	TRUE	NA	NA	4.76	0	4.21		T,DMBX1,DPRX,RHOXF1,VENTX	M3004_1.02,M5345_1.02,M5346_1.02,M5783_1.02,M5785_1.02,M5948_1.02		FALSE	FALSE	FALSE	FALSE	FALSE	FALSE	FALSE	FALSE	FALSE	FALSE	FALSE	NA	NA	NA	NA	NA	FALSE	FALSE	FALSE	FALSE	FALSE	FALSE	FALSE	FALSE	FALSE	FALSE	FALSE	NA	FALSE	FALSE	FALSE	FALSE	FALSE	FALSE	FALSE	FALSE
rs118023785	138312522	TRUE	NA	NA	4.76	0	4.21		FOXJ1,FOXD4L2,FOXD4,FOXD4L5,FOXD4L3,FOXL2,FOXD4L6,FOXD4L1,FOXD4L4,FOXL1,ARID5B,ZFP42,YY1,POU3F3,SOX15,SRY,HMGA2,TAL2,TAL1,LYL1	M1865_1.02,M3574_1.02,M4110_1.02,M5735_1.02,M5818_1.02,M5869_1.02,M6280_1.02,M6501_1.02		FALSE	FALSE	FALSE	FALSE	FALSE	FALSE	FALSE	FALSE	FALSE	FALSE	FALSE	NA	NA	NA	NA	NA	TRUE	TRUE	TRUE	TRUE	TRUE	FALSE	FALSE	TRUE	FALSE	FALSE	FALSE	NA	TRUE	TRUE	FALSE	FALSE	FALSE	FALSE	TRUE	FALSE
rs118032896	137924749	TRUE	NA	NA	0	0	0		NFIL3,PRDM16,FOXD4L2,FOXJ1,FOXD4L1,FOXD4L3,FOXD4L5,FOXD4L4,FOXD4,FOXC1,FOXL2,FOXD4L6,GATA3,MECOM,GATA1,XBP1,TEF,CTCF,TBX1	M1857_1.02,M1861_1.02,M1864_1.02,M1869_1.02,M3156_1.02,M3226_1.02,M3227_1.02,M3229_1.02,M3312_1.02,M3314_1.02,M3447_1.02,M4088_1.02,M5331_1.02,M5878_1.02,M6225_1.02,M6255_1.02		FALSE	FALSE	FALSE	FALSE	FALSE	FALSE	FALSE	FALSE	FALSE	FALSE	FALSE	NA	NA	NA	NA	NA	FALSE	FALSE	FALSE	FALSE	FALSE	FALSE	FALSE	FALSE	FALSE	FALSE	FALSE	NA	FALSE	FALSE	FALSE	FALSE	FALSE	FALSE	FALSE	FALSE
rs118039287	137976725	TRUE	NA	NA	0	0	0		HNF4A,CUX1,REST,NR2F2,ESRRA,GBX2,NR5A2,TLX3,TLX1	M1936_1.02,M3023_1.02,M4508_1.02,M4544_1.02,M4574_1.02,M4657_1.02,M4703_1.02,M5405_1.02,M5408_1.02,M5482_1.02,M6179_1.02,M6283_1.02,M6396_1.02,M6525_1.02,M6526_1.02		FALSE	FALSE	FALSE	FALSE	FALSE	TRUE	FALSE	FALSE	FALSE	FALSE	FALSE	NA	NA	NA	NA	NA	FALSE	FALSE	FALSE	FALSE	FALSE	FALSE	FALSE	FALSE	FALSE	FALSE	FALSE	NA	FALSE	FALSE	FALSE	FALSE	FALSE	FALSE	FALSE	FALSE
rs118077049	137863999	TRUE	NA	NA	0	0	0	BRD4,IRF4	ZNF8,ELK1,PAX5,ELF1,ETV3,ETV6,GMEB2,ELK4,OVOL1,PAX8	M0438_1.02,M1860_1.02,M3721_1.02,M4688_1.02,M5383_1.02,M5422_1.02,M5425_1.02,M5496_1.02,M6209_1.02,M6402_1.02,M6411_1.02		FALSE	FALSE	FALSE	FALSE	FALSE	TRUE	TRUE	FALSE	FALSE	FALSE	FALSE	NA	NA	NA	NA	NA	FALSE	FALSE	FALSE	FALSE	FALSE	FALSE	FALSE	FALSE	TRUE	FALSE	FALSE	NA	FALSE	TRUE	FALSE	FALSE	FALSE	TRUE	TRUE	FALSE
rs118089736	137954972	TRUE	NA	NA	0	0	0		ESR1,ESRRA,RARA,RARG,RORA,RORB,TP73,LYL1,NHLH1,MYBL2,NR1H4	M1934_1.02,M3206_1.02,M4438_1.02,M4663_1.02,M4696_1.02,M5760_1.02,M5763_1.02,M5766_1.02,M5786_1.02,M6116_1.02,M6217_1.02,M6270_1.02,M6349_1.02,M6384_1.02		FALSE	FALSE	FALSE	FALSE	FALSE	FALSE	FALSE	FALSE	FALSE	FALSE	FALSE	NA	NA	NA	NA	NA	FALSE	FALSE	FALSE	FALSE	FALSE	FALSE	FALSE	FALSE	FALSE	FALSE	FALSE	NA	FALSE	FALSE	FALSE	FALSE	FALSE	FALSE	FALSE	FALSE
rs118093229	137875748	TRUE	NA	NA	0	0	0		HSF1,AHR,AHRR,ETS1,XBP1,MYB,TBP,ELF1,HSF2,HSF4,NR2E1,SOX21,SRY,BCL6,MYBL2	M2288_1.02,M2917_1.02,M3050_1.02,M3447_1.02,M3585_1.02,M4010_1.02,M5374_1.02,M5564_1.02,M5565_1.02,M5566_1.02,M5567_1.02,M5674_1.02,M5826_1.02,M5870_1.02,M6159_1.02,M6286_1.02,M6287_1.02,M6349_1.02		FALSE	FALSE	FALSE	FALSE	FALSE	TRUE	FALSE	FALSE	FALSE	FALSE	FALSE	NA	NA	NA	NA	NA	NA	NA	NA	NA	NA	NA	NA	NA	NA	NA	FALSE	NA	NA	NA	FALSE	FALSE	FALSE	FALSE	NA	FALSE
rs118096079	137998932	TRUE	NA	NA	9.51	0	4.21	CEBPB,MYH11,CEBPA,STAT1,BRD4,TRIM28,HDAC2,SPI1,ERG,JMJD1C,SKI,SMAD1,IRF1	C11orf9,GMEB1,PAX5,KLF2,SMAD9,SMAD5,MYF5,CTCF,HEY2,PAX6,PROX1,TBX19,TP63,AHR,PAX2	M1418_1.02,M1545_1.02,M1848_1.02,M4889_1.02,M5099_1.02,M5114_1.02,M5331_1.02,M5510_1.02,M5707_1.02,M5708_1.02,M5753_1.02,M5882_1.02,M5940_1.02,M6139_1.02,M6406_1.02		FALSE	FALSE	FALSE	TRUE	TRUE	TRUE	TRUE	NA	NA	NA	NA	FALSE	FALSE	FALSE	FALSE	FALSE	FALSE	FALSE	FALSE	FALSE	FALSE	FALSE	FALSE	FALSE	FALSE	FALSE	NA	FALSE	FALSE	FALSE	FALSE	FALSE	FALSE	TRUE	FALSE	TRUE
rs118098434	138341083	FALSE	NA	NA	0	0	0	MethylCap,TET2	HOXA4,HOXA5,SRF,REST,ESR1,HMBOX1,RUNX2,ELF5,MLXIPL	M3428_1.02,M4633_1.02,M4667_1.02,M4697_1.02,M5517_1.02,M5789_1.02,M6206_1.02,M6346_1.02		FALSE	FALSE	FALSE	FALSE	FALSE	FALSE	FALSE	FALSE	FALSE	FALSE	FALSE	NA	NA	NA	NA	NA	FALSE	FALSE	FALSE	FALSE	FALSE	FALSE	FALSE	FALSE	FALSE	FALSE	FALSE	NA	FALSE	FALSE	FALSE	FALSE	FALSE	FALSE	FALSE	FALSE
rs118112490	138276564	TRUE	NA	NA	4.76	0	4.21	TBP,NFYB,MAX,MYC,ZNF384,CREB1,E2F6,TRIM28,IRF1,EGR1,MXI1,CDK8,USF1,YY1,JUN,SP1,TEAD4,ETS1,HCFC1,SUMO2,E2F4,CBX3,SIN3A,Epitope tags,TAF1,HEY1,ORC2,HDAC2,JUND	HES4,TCFL5,AR,ARNT,NR3C1,ESRRA,MXI1,PAX5,CREB3L1,MAX,TBX1,E2F2,ESR2,HESX1	M0191_1.02,M0212_1.02,M1841_1.02,M2956_1.02,M3359_1.02,M4663_1.02,M4679_1.02,M4705_1.02,M5326_1.02,M5327_1.02,M5329_1.02,M5613_1.02,M5683_1.02,M5875_1.02,M6191_1.02,M6218_1.02,M6272_1.02	MAX,MXI1	FALSE	FALSE	FALSE	FALSE	FALSE	TRUE	TRUE	FALSE	FALSE	FALSE	FALSE	NA	NA	NA	NA	NA	FALSE	FALSE	FALSE	FALSE	FALSE	FALSE	FALSE	FALSE	FALSE	FALSE	FALSE	NA	FALSE	FALSE	FALSE	FALSE	TRUE	TRUE	FALSE	FALSE
rs118113693	137939612	TRUE	NA	NA	0	0	0		ZFP3,NR3C1,AR,EOMES,GMEB2,HMBOX1,LBX2,MTF1,NR3C2	M0426_1.02,M4428_1.02,M5288_1.02,M5289_1.02,M5397_1.02,M5494_1.02,M5517_1.02,M5594_1.02,M5642_1.02,M5683_1.02,M5684_1.02,M6142_1.02,M6260_1.02,M6348_1.02		FALSE	FALSE	FALSE	FALSE	FALSE	FALSE	FALSE	FALSE	FALSE	FALSE	FALSE	NA	NA	NA	NA	NA	FALSE	FALSE	FALSE	FALSE	FALSE	FALSE	FALSE	FALSE	FALSE	FALSE	FALSE	NA	FALSE	FALSE	FALSE	FALSE	FALSE	FALSE	FALSE	FALSE
rs118116784	138359303	FALSE	NA	NA	0	0	0		IRF6,REST,RFX5,BACH1,HEY2,PBX3	M1266_1.02,M3666_1.02,M4476_1.02,M4510_1.02,M4546_1.02,M6156_1.02,M6273_1.02,M6414_1.02		FALSE	FALSE	FALSE	FALSE	FALSE	FALSE	FALSE	FALSE	FALSE	FALSE	FALSE	NA	NA	NA	NA	NA	FALSE	FALSE	FALSE	FALSE	FALSE	FALSE	FALSE	FALSE	FALSE	FALSE	FALSE	NA	FALSE	FALSE	FALSE	FALSE	FALSE	FALSE	FALSE	FALSE
rs118145843	138302735	TRUE	NA	NA	0	0	16.86		FOXF2,FOXD4L4,FOXD4L6,FOXL2,FOXJ1,FOXD4L2,FOXD4L1,FOXD4L3,FOXD4L5,FOXD4,TFAP2C,FOXC1,FOXA1,RARA,RARG,SPDEF,ZBTB49,HNF4G,MECP2	M1862_1.02,M1879_1.02,M2320_1.02,M3294_1.02,M3295_1.02,M3296_1.02,M4439_1.02,M4664_1.02,M4689_1.02,M5760_1.02,M5766_1.02,M5769_1.02,M5861_1.02,M5959_1.02,M6284_1.02,M6339_1.02		FALSE	FALSE	FALSE	FALSE	FALSE	FALSE	FALSE	FALSE	FALSE	FALSE	FALSE	NA	NA	NA	NA	NA	FALSE	FALSE	FALSE	FALSE	FALSE	FALSE	FALSE	FALSE	FALSE	FALSE	FALSE	NA	FALSE	FALSE	FALSE	FALSE	FALSE	FALSE	FALSE	FALSE
rs118149696	137996779	TRUE	NA	NA	0	0	8.43	MYH11	ZNF263,NR3C1,PATZ1,MZF1,PPARA,CTCF,ZEB1,AR,NR3C2,MAZ,PPARD	M2324_1.02,M3356_1.02,M3546_1.02,M3594_1.02,M3781_1.02,M4457_1.02,M4586_1.02,M4604_1.02,M4613_1.02,M4614_1.02,M4685_1.02,M5288_1.02,M5289_1.02,M5683_1.02,M5684_1.02,M6142_1.02,M6260_1.02,M6336_1.02,M6356_1.02,M6432_1.02		FALSE	FALSE	FALSE	FALSE	FALSE	FALSE	FALSE	FALSE	FALSE	FALSE	FALSE	NA	NA	NA	NA	NA	FALSE	FALSE	FALSE	FALSE	FALSE	FALSE	FALSE	FALSE	FALSE	FALSE	FALSE	NA	FALSE	FALSE	FALSE	FALSE	FALSE	FALSE	FALSE	FALSE
rs118165552	138084554	TRUE	NA	NA	0	15.09	0		STAT1,ZEB1,ATF5,BCL6,NR3C2,NKX2-8,PAX5	M4547_1.02,M4685_1.02,M6154_1.02,M6159_1.02,M6338_1.02,M6377_1.02,M6408_1.02		FALSE	FALSE	FALSE	FALSE	FALSE	FALSE	FALSE	FALSE	FALSE	FALSE	FALSE	NA	NA	NA	NA	NA	FALSE	FALSE	FALSE	FALSE	FALSE	FALSE	FALSE	FALSE	TRUE	FALSE	FALSE	NA	FALSE	TRUE	FALSE	FALSE	FALSE	FALSE	TRUE	FALSE
rs118175570	138184421	TRUE	NA	NA	33.29	80.46	101.16	GATA1,ZBTB7A,HEY1,PML,JUND,KDM5B,EP300,MAX,TEAD4,CEBPB,FOS,GATA2,SPI1,NR2F2,JUN,STAT5A,TAF1,RCOR1,REST,TBP,TRIM28,TBL1XR1,JUNB,FOSL1,CBX3,CREB1	MBD1,STAT3,TBX1,TBX15,TBX22,TBX18,TBX20,TFAP2A,TFAP2B,TFAP2C,AHR,SPZ1	M0613_1.02,M4478_1.02,M5876_1.02,M5880_1.02,M5884_1.02,M5911_1.02,M5915_1.02,M5917_1.02,M5920_1.02,M5923_1.02,M6139_1.02,M6486_1.02		FALSE	FALSE	FALSE	FALSE	FALSE	TRUE	TRUE	FALSE	FALSE	FALSE	FALSE	NA	NA	NA	NA	NA	FALSE	FALSE	FALSE	FALSE	FALSE	FALSE	FALSE	FALSE	TRUE	FALSE	FALSE	NA	FALSE	TRUE	FALSE	TRUE	FALSE	TRUE	TRUE	FALSE
rs118188393	138254916	TRUE	NA	NA	0	0	4.21	SPI1,RUNX3,TRIM28	SRF,PAX5,MEF2A,HSFY2,PRDM4,SPIC,SPIB	M1910_1.02,M3721_1.02,M3956_1.02,M3960_1.02,M4477_1.02,M4512_1.02,M4577_1.02,M4633_1.02,M4695_1.02,M5570_1.02,M5750_1.02,M5865_1.02,M5867_1.02,M6485_1.02,M6489_1.02		FALSE	FALSE	FALSE	FALSE	FALSE	TRUE	TRUE	FALSE	FALSE	FALSE	FALSE	NA	NA	NA	NA	NA	FALSE	FALSE	FALSE	FALSE	FALSE	FALSE	FALSE	FALSE	FALSE	FALSE	FALSE	NA	FALSE	FALSE	FALSE	FALSE	FALSE	TRUE	FALSE	FALSE
rs1186348	137970715	TRUE	NA	NA	0	0	0		NKX2-4,E2F6,NR2C2,ZNF263,KLF12,KLF2,PPARG,USF1,PRDM1,CREB3L1,NR2F6,RXRA,TBX1,TBX18,TBX22,TBX15,TBX21,TGIF2LX,TGIF2LY,ZNF75A,ZNF75C,ZNF75D,E2F4,E2F7,RXRG,RBPJ,TBX5,TFDP2,TFDP1,TFDP3	M0908_1.02,M2273_1.02,M2303_1.02,M2324_1.02,M2942_1.02,M3783_1.02,M4080_1.02,M4538_1.02,M4615_1.02,M4686_1.02,M5327_1.02,M5673_1.02,M5681_1.02,M5749_1.02,M5795_1.02,M5878_1.02,M5881_1.02,M5891_1.02,M5894_1.02,M5935_1.02,M5979_1.02,M6193_1.02,M6196_1.02,M6462_1.02,M6499_1.02,M6505_1.02,M6515_1.02		FALSE	FALSE	FALSE	FALSE	FALSE	FALSE	FALSE	FALSE	FALSE	FALSE	FALSE	NA	NA	NA	NA	NA	FALSE	FALSE	FALSE	FALSE	FALSE	FALSE	FALSE	FALSE	FALSE	FALSE	FALSE	NA	FALSE	FALSE	FALSE	FALSE	FALSE	FALSE	FALSE	FALSE
rs11961697	138075443	TRUE	NA	NA	23.78	5.03	8.43	KMT2D,BCOR	ID2,ID1,SOHLH2,C13orf38-SOHLH2,GMEB1,ARNT,NPAS3,SIM2,NPAS1,SIM1,ENSG00000250811,BHLHE41,GMEB2,TBX21,ARNTL,HIF1A,PLAGL1,PURA,TEAD1,TEAD3	M0189_1.02,M0198_1.02,M1545_1.02,M2957_1.02,M5234_1.02,M5309_1.02,M5493_1.02,M5494_1.02,M5496_1.02,M5891_1.02,M6151_1.02,M6162_1.02,M6275_1.02,M6422_1.02,M6442_1.02,M6507_1.02,M6508_1.02		FALSE	FALSE	FALSE	FALSE	TRUE	FALSE	FALSE	FALSE	FALSE	FALSE	FALSE	FALSE	FALSE	FALSE	FALSE	FALSE	FALSE	FALSE	FALSE	FALSE	FALSE	FALSE	FALSE	FALSE	FALSE	FALSE	FALSE	FALSE	FALSE	FALSE	FALSE	TRUE	FALSE	TRUE	FALSE	TRUE
rs11961844	137975154	TRUE	NA	NA	0	0	0		DMRTA1,POU2F2,RUNX2,ENSG00000250096,CEBPA,POU2F1,PAX4,STAT1,FOXD4L4,FOXD4L1,FOXC1,FOXD4L6,FOXD4,FOXL2,FOXD4L5,FOXD4L2,FOXD4L3,FOXJ1,POU1F1,POU3F1,POU3F2,SP4,TBX4,TBX5,CBFB	M0641_1.02,M2306_1.02,M2310_1.02,M3031_1.02,M3675_1.02,M3679_1.02,M3684_1.02,M3717_1.02,M4470_1.02,M4474_1.02,M4707_1.02,M5441_1.02,M5724_1.02,M5731_1.02,M5734_1.02,M5855_1.02,M5897_1.02,M5899_1.02,M6416_1.02,M6423_1.02,M6458_1.02		FALSE	FALSE	FALSE	FALSE	FALSE	FALSE	FALSE	FALSE	FALSE	FALSE	FALSE	NA	NA	NA	NA	NA	FALSE	FALSE	FALSE	FALSE	FALSE	FALSE	FALSE	FALSE	FALSE	FALSE	FALSE	NA	FALSE	FALSE	FALSE	FALSE	FALSE	FALSE	FALSE	FALSE
rs11961920	138121054	TRUE	NA	NA	33.29	105.6	80.08	CTCF,STAG1,SMC1A	NR2F6,RARG,CR936877.3,CR354565.3,AL662824.5,CR759733.4,AL844527.7,ZNF76,TFCP2,MZF1,KLF2,ARX,DRGX,LBX2,NR2F1,RARA,RORA,RORB,SP1,THRB,GLI1,NR1I3,PLAGL1,ZBTB7B	M1434_1.02,M1435_1.02,M1455_1.02,M1915_1.02,M3079_1.02,M3595_1.02,M4811_1.02,M5291_1.02,M5348_1.02,M5594_1.02,M5678_1.02,M5758_1.02,M5762_1.02,M5767_1.02,M5770_1.02,M5786_1.02,M5853_1.02,M5938_1.02,M6264_1.02,M6387_1.02,M6422_1.02,M6539_1.02		FALSE	FALSE	FALSE	FALSE	FALSE	TRUE	TRUE	FALSE	FALSE	FALSE	FALSE	FALSE	FALSE	FALSE	FALSE	FALSE	FALSE	FALSE	FALSE	FALSE	FALSE	FALSE	FALSE	FALSE	FALSE	FALSE	FALSE	FALSE	FALSE	FALSE	FALSE	TRUE	FALSE	TRUE	FALSE	FALSE
rs11963779	137894701	TRUE	NA	NA	0	0	0		DMRT3,NKX2-6,FOXD4L2,FOXJ1,FOXD4L1,FOXD4L3,FOXD4L5,FOXD4L4,FOXD4,FOXC1,FOXL2,FOXD4L6,NKX3-1,MSX1,TLX2,NKX2-5,REST,MEIS2,SPDEF,NKX2-2,PAX2	M0629_1.02,M1029_1.02,M1864_1.02,M1944_1.02,M3576_1.02,M3602_1.02,M3632_1.02,M4657_1.02,M5619_1.02,M5862_1.02,M6375_1.02,M6406_1.02,M6450_1.02		FALSE	FALSE	FALSE	FALSE	FALSE	FALSE	FALSE	FALSE	FALSE	FALSE	FALSE	NA	NA	NA	NA	NA	FALSE	FALSE	FALSE	FALSE	FALSE	FALSE	FALSE	FALSE	FALSE	FALSE	FALSE	NA	FALSE	FALSE	FALSE	FALSE	FALSE	FALSE	FALSE	FALSE
rs11964456	138160065	TRUE	NA	NA	9.51	15.09	25.29		NEUROD4,NEUROG1,NEUROD6,SP140,E2F1,POU2F1,PAX4,YY1,ZFP42,E2F7,NFIA,YY2,ZBTB49,E2F3,E2F5,EGR4,ZBTB33,SMAD2	M0217_1.02,M1556_1.02,M3133_1.02,M3134_1.02,M3681_1.02,M3718_1.02,M4109_1.02,M5350_1.02,M5351_1.02,M5352_1.02,M5362_1.02,M5661_1.02,M5955_1.02,M5957_1.02,M5959_1.02,M6192_1.02,M6194_1.02,M6201_1.02,M6320_1.02,M6464_1.02		FALSE	FALSE	FALSE	FALSE	FALSE	FALSE	FALSE	FALSE	FALSE	FALSE	FALSE	NA	NA	NA	NA	NA	FALSE	FALSE	FALSE	FALSE	FALSE	FALSE	FALSE	FALSE	FALSE	FALSE	FALSE	NA	FALSE	FALSE	FALSE	TRUE	FALSE	FALSE	FALSE	FALSE
rs11966000	138433367	FALSE	NA	NA	0	5.03	4.21		IKZF1,RFX5,BACH1,ETS1,ASCL1,EHF,GCM1	M3452_1.02,M4476_1.02,M4682_1.02,M5417_1.02,M5987_1.02,M6202_1.02,M6259_1.02		FALSE	FALSE	FALSE	FALSE	FALSE	FALSE	FALSE	FALSE	FALSE	FALSE	FALSE	NA	NA	NA	NA	NA	FALSE	FALSE	FALSE	FALSE	FALSE	FALSE	FALSE	FALSE	FALSE	FALSE	FALSE	NA	FALSE	FALSE	FALSE	FALSE	FALSE	FALSE	FALSE	FALSE
rs11966432	137902222	TRUE	NA	NA	0	0	0	SPI1,BRD4	HES2,ZNF567,PAX5,STAT5A,NFATC1,HOXD13,NKX3-2,STAT6	M0199_1.02,M0411_1.02,M3720_1.02,M3986_1.02,M5658_1.02,M6302_1.02,M6379_1.02,M6497_1.02		FALSE	FALSE	FALSE	TRUE	FALSE	FALSE	FALSE	FALSE	FALSE	FALSE	FALSE	NA	NA	NA	NA	NA	FALSE	FALSE	FALSE	FALSE	FALSE	FALSE	FALSE	FALSE	FALSE	FALSE	FALSE	NA	FALSE	FALSE	FALSE	FALSE	FALSE	TRUE	FALSE	TRUE
rs11966863	138304116	TRUE	NA	NA	4.76	5.03	25.29	GATA2	SOHLH2,C13orf38-SOHLH2,REST,STAT5A,RUNX2,RUNX3,ZBTB7C,CBFB,PPARG,RUNX1	M0198_1.02,M1956_1.02,M3986_1.02,M4508_1.02,M4544_1.02,M4655_1.02,M4657_1.02,M4667_1.02,M5788_1.02,M5791_1.02,M5962_1.02,M6416_1.02,M6433_1.02,M6450_1.02,M6457_1.02,M6458_1.02,M6459_1.02		FALSE	FALSE	FALSE	FALSE	FALSE	FALSE	FALSE	FALSE	FALSE	FALSE	FALSE	NA	NA	NA	NA	NA	FALSE	FALSE	FALSE	FALSE	FALSE	FALSE	FALSE	FALSE	FALSE	FALSE	FALSE	NA	FALSE	FALSE	FALSE	TRUE	FALSE	FALSE	FALSE	FALSE
rs11966874	138435822	FALSE	NA	NA	0	0	0		NFIC,HSF1,STAT6,TCF15,SCXA,SCXB,ELF3,HSF2,HSF4,IRF3,NFIX,IRF4,PTF1A	M1970_1.02,M2288_1.02,M3992_1.02,M4850_1.02,M5376_1.02,M5564_1.02,M5565_1.02,M5566_1.02,M5567_1.02,M5572_1.02,M5665_1.02,M6286_1.02,M6310_1.02,M6441_1.02		FALSE	FALSE	FALSE	FALSE	FALSE	FALSE	FALSE	FALSE	FALSE	FALSE	FALSE	NA	NA	NA	NA	NA	FALSE	FALSE	FALSE	FALSE	FALSE	FALSE	TRUE	TRUE	TRUE	FALSE	FALSE	NA	FALSE	TRUE	FALSE	FALSE	FALSE	FALSE	TRUE	FALSE
rs11967905	138370722	FALSE	NA	NA	0	0	0		GCM1,FOXD4L2,FOXJ1,FOXD4L1,FOXD4L3,FOXD4L5,FOXD4L4,FOXD4,FOXC1,FOXL2,FOXD4L6,ZEB1,NR3C1,TCF15,SCXA,SCXB,GCM2,GMEB2,MTF1,RFX4,SOX10,SOX8,SOX9,FOXN2,FOXN3,MYBL2,PRRX1,RORB,RORC	M0810_1.02,M1864_1.02,M2952_1.02,M4428_1.02,M4440_1.02,M4850_1.02,M5487_1.02,M5495_1.02,M5642_1.02,M5778_1.02,M5811_1.02,M5838_1.02,M5847_1.02,M6014_1.02,M6349_1.02,M6439_1.02,M6455_1.02		FALSE	FALSE	FALSE	FALSE	FALSE	FALSE	FALSE	NA	NA	NA	NA	NA	NA	NA	NA	NA	FALSE	FALSE	FALSE	FALSE	FALSE	FALSE	FALSE	FALSE	FALSE	FALSE	NA	NA	FALSE	FALSE	NA	FALSE	FALSE	FALSE	FALSE	FALSE
rs11968273	137857495	TRUE	NA	NA	0	0	0		ENSG00000250542,OSR2,OSR1,NAIF1,AHR,AHRR,TP53,RFX1,CREB3L1,GMEB2,MYBL1,PRDM4,RFX2,RFX4,SPZ1	M0307_1.02,M0396_1.02,M0431_1.02,M1281_1.02,M2917_1.02,M3698_1.02,M3829_1.02,M5326_1.02,M5493_1.02,M5496_1.02,M5644_1.02,M5750_1.02,M5774_1.02,M5778_1.02,M6486_1.02		FALSE	FALSE	FALSE	FALSE	FALSE	TRUE	TRUE	FALSE	FALSE	FALSE	FALSE	NA	NA	NA	NA	NA	FALSE	FALSE	FALSE	FALSE	FALSE	FALSE	FALSE	FALSE	FALSE	FALSE	FALSE	NA	FALSE	FALSE	FALSE	FALSE	FALSE	TRUE	FALSE	FALSE
rs11970302	137903756	TRUE	NA	NA	0	0	0		RFX2,RFX7,ARID2,RFX8,HOXA4,VSX2,NKX3-1,RFX1,MEF2A,RFX5,PROP1,RFX3,RFX4,RORA,RORB,EHF,IRF7,ZFHX3	M1527_1.02,M1529_1.02,M1536_1.02,M1537_1.02,M2549_1.02,M3059_1.02,M3638_1.02,M3829_1.02,M3846_1.02,M4575_1.02,M5751_1.02,M5774_1.02,M5776_1.02,M5778_1.02,M5787_1.02,M6202_1.02,M6312_1.02,M6340_1.02,M6438_1.02,M6451_1.02,M6546_1.02		FALSE	FALSE	FALSE	FALSE	FALSE	FALSE	FALSE	FALSE	FALSE	FALSE	FALSE	NA	NA	NA	NA	NA	FALSE	FALSE	FALSE	FALSE	FALSE	FALSE	FALSE	FALSE	FALSE	FALSE	FALSE	NA	FALSE	FALSE	FALSE	FALSE	FALSE	FALSE	FALSE	FALSE
rs11970361	138179136	TRUE	NA	NA	0	0	0		GATA1,HSFY2,LHX6,SOX10,SOX21,SOX8	M3311_1.02,M5570_1.02,M5600_1.02,M5811_1.02,M5826_1.02,M5838_1.02		FALSE	FALSE	FALSE	FALSE	FALSE	FALSE	FALSE	FALSE	FALSE	FALSE	FALSE	NA	NA	NA	NA	NA	FALSE	FALSE	FALSE	FALSE	FALSE	FALSE	FALSE	FALSE	TRUE	FALSE	FALSE	NA	FALSE	TRUE	FALSE	FALSE	FALSE	FALSE	TRUE	FALSE
rs11970411	138179161	TRUE	NA	rs11970411	9.51	45.26	54.79		PBX4,PBX1,ZNF274,GATA3,FOXD4L5,FOXD4L2,FOXB1,FOXD4L4,FOXD4L3,FOXL2,FOXD4,FOXD4L6,FOXD4L1,FOXJ1,NR4A2,SOX14,AR,TBX3	M1898_1.02,M4605_1.02,M4665_1.02,M5435_1.02,M5685_1.02,M5815_1.02,M6142_1.02,M6504_1.02		FALSE	FALSE	FALSE	FALSE	FALSE	FALSE	FALSE	FALSE	FALSE	FALSE	FALSE	NA	NA	NA	NA	NA	FALSE	FALSE	FALSE	FALSE	FALSE	FALSE	FALSE	FALSE	FALSE	FALSE	FALSE	NA	FALSE	FALSE	FALSE	TRUE	FALSE	FALSE	FALSE	FALSE	rs11970411	RA
rs12055552	138090140	TRUE	NA	NA	4.76	5.03	16.86	ATF4	AR,IRF1,NR3C1,IRF2,BCL11B,BCL11A,SPI1,ZNF274,IRF8,IRF9,NR3C2,PRDM1,SPIB,SPIC,ETV7,IRF5,NFAT5,PGR,SOX4,STAT2	M1841_1.02,M1882_1.02,M3359_1.02,M3471_1.02,M4428_1.02,M4440_1.02,M4453_1.02,M4475_1.02,M4489_1.02,M4555_1.02,M4631_1.02,M5578_1.02,M5580_1.02,M5683_1.02,M5684_1.02,M5749_1.02,M5863_1.02,M5864_1.02,M5865_1.02,M6142_1.02,M6224_1.02,M6260_1.02,M6261_1.02,M6307_1.02,M6308_1.02,M6311_1.02,M6313_1.02,M6314_1.02,M6366_1.02,M6436_1.02,M6437_1.02,M6476_1.02,M6485_1.02,M6494_1.02		FALSE	FALSE	FALSE	FALSE	FALSE	TRUE	FALSE	FALSE	FALSE	FALSE	FALSE	NA	NA	NA	NA	NA	FALSE	TRUE	TRUE	FALSE	FALSE	FALSE	FALSE	FALSE	TRUE	FALSE	FALSE	NA	TRUE	TRUE	FALSE	FALSE	FALSE	FALSE	TRUE	FALSE
rs12110585	138375695	FALSE	NA	NA	0	0	0		HSF1,HSF2,STAT1,HSF4,SOX10,SOX8,BCL6,ONECUT2,NR5A1	M3439_1.02,M3444_1.02,M3966_1.02,M5564_1.02,M5565_1.02,M5567_1.02,M5814_1.02,M5842_1.02,M6159_1.02,M6286_1.02,M6287_1.02,M6399_1.02,M6498_1.02		FALSE	FALSE	FALSE	FALSE	FALSE	FALSE	FALSE	FALSE	FALSE	FALSE	FALSE	NA	NA	NA	NA	NA	FALSE	FALSE	FALSE	FALSE	FALSE	FALSE	FALSE	FALSE	FALSE	FALSE	FALSE	NA	FALSE	FALSE	FALSE	FALSE	FALSE	FALSE	FALSE	FALSE
rs12110715	137857927	TRUE	NA	rs12661016	0	0	0		ESR1,PAX4,PPARG,STAT1,STAT3,FEZF2,FEZF1,RORB,E2F2,E2F3,KLF13,KLF11,KLF10,RARA,RARG,NR1I2,VDR,ZNF384	M3206_1.02,M3718_1.02,M3783_1.02,M3966_1.02,M3974_1.02,M4547_1.02,M4840_1.02,M5032_1.02,M5356_1.02,M5358_1.02,M5591_1.02,M5758_1.02,M5762_1.02,M5763_1.02,M5767_1.02,M5769_1.02,M5770_1.02,M6385_1.02,M6444_1.02,M6533_1.02,M6557_1.02		FALSE	FALSE	FALSE	FALSE	FALSE	FALSE	FALSE	FALSE	FALSE	FALSE	FALSE	NA	NA	NA	NA	NA	FALSE	TRUE	TRUE	TRUE	FALSE	FALSE	FALSE	FALSE	FALSE	FALSE	FALSE	NA	TRUE	FALSE	FALSE	FALSE	FALSE	FALSE	TRUE	FALSE	rs12661016	Other
rs12110923	138167295	TRUE	NA	NA	9.51	5.03	8.43		ZNF691,NFKB1,STAT1,STAT3,STAT6,SPI1,ESRRA,ESRRG,ETV6,ELF2,HSF1,HSF2,NFAT5,RELA	M0428_1.02,M1928_1.02,M3968_1.02,M3975_1.02,M3992_1.02,M4631_1.02,M5405_1.02,M5408_1.02,M5412_1.02,M5425_1.02,M6119_1.02,M6204_1.02,M6286_1.02,M6287_1.02,M6366_1.02,M6484_1.02,M6511_1.02		FALSE	FALSE	FALSE	FALSE	FALSE	FALSE	FALSE	FALSE	FALSE	FALSE	FALSE	NA	NA	NA	NA	NA	TRUE	TRUE	FALSE	FALSE	TRUE	FALSE	TRUE	TRUE	TRUE	TRUE	FALSE	NA	TRUE	TRUE	FALSE	FALSE	FALSE	FALSE	TRUE	FALSE
rs12111165	138382675	FALSE	NA	NA	0	0	0		NEUROD4,NEUROG1,NEUROD6,IRF6,HLF,ZFP42,YY1,CEBPA,CEBPB,SRF,BHLHA15,CEBPD,CEBPE,CEBPG,IRF5,OLIG2,OLIG3,TFAP2C,YY2,ZBED1,ZNF589	M0217_1.02,M1266_1.02,M1875_1.02,M1919_1.02,M1925_1.02,M2268_1.02,M3956_1.02,M4482_1.02,M4490_1.02,M4493_1.02,M4516_1.02,M4529_1.02,M4556_1.02,M4603_1.02,M4606_1.02,M4639_1.02,M4652_1.02,M5151_1.02,M5154_1.02,M5155_1.02,M5304_1.02,M5314_1.02,M5315_1.02,M5316_1.02,M5317_1.02,M5318_1.02,M5319_1.02,M5575_1.02,M5691_1.02,M5692_1.02,M5693_1.02,M5924_1.02,M5955_1.02,M5956_1.02,M5957_1.02,M5958_1.02,M61…		FALSE	FALSE	FALSE	FALSE	FALSE	FALSE	FALSE	FALSE	FALSE	FALSE	FALSE	NA	NA	NA	NA	NA	FALSE	FALSE	FALSE	FALSE	FALSE	FALSE	FALSE	FALSE	FALSE	FALSE	FALSE	NA	FALSE	FALSE	FALSE	FALSE	FALSE	FALSE	FALSE	FALSE
rs12111172	138382860	FALSE	NA	NA	0	0	0		LCOR,ELK1,ELF1,HSFY2,HSFY1,IRF4,IRF5,IRF8,BRCA1,HOXA7,HOXA4,TBX2	M1507_1.02,M1860_1.02,M4688_1.02,M5568_1.02,M5570_1.02,M5573_1.02,M5575_1.02,M5579_1.02,M6165_1.02,M6293_1.02,M6503_1.02		FALSE	FALSE	FALSE	FALSE	FALSE	FALSE	FALSE	FALSE	FALSE	FALSE	FALSE	NA	NA	NA	NA	NA	FALSE	FALSE	FALSE	FALSE	FALSE	FALSE	FALSE	FALSE	FALSE	FALSE	FALSE	NA	FALSE	FALSE	FALSE	FALSE	FALSE	FALSE	FALSE	FALSE
rs12111282	138408462	FALSE	NA	NA	0	0	0		EN1,POU2F1,PAX2,RFX4,SOX10,SOX8,TBX20,CDX1,MYBL2	M3191_1.02,M3680_1.02,M3711_1.02,M5778_1.02,M5810_1.02,M5843_1.02,M5886_1.02,M6167_1.02,M6349_1.02		FALSE	FALSE	FALSE	FALSE	FALSE	TRUE	FALSE	FALSE	FALSE	FALSE	FALSE	NA	NA	NA	NA	NA	FALSE	FALSE	FALSE	FALSE	FALSE	FALSE	FALSE	FALSE	FALSE	FALSE	FALSE	NA	FALSE	FALSE	FALSE	FALSE	FALSE	FALSE	FALSE	FALSE
rs12111304	138377351	FALSE	NA	NA	0	0	0		GATA1,HNF1A,HOXA4,HOXA3,STAT5A,BARHL2,CUX1,DMBX1,DPRX,HMBOX1,MEOX2,MYBL2,OTX1,OTX2,BARX2,FOSB,ISL1,POU4F2	M3313_1.02,M3402_1.02,M3433_1.02,M3988_1.02,M5043_1.02,M5298_1.02,M5332_1.02,M5345_1.02,M5346_1.02,M5517_1.02,M5625_1.02,M5648_1.02,M5698_1.02,M5700_1.02,M6157_1.02,M6228_1.02,M6281_1.02,M6315_1.02,M6427_1.02		FALSE	FALSE	FALSE	FALSE	FALSE	FALSE	FALSE	NA	NA	NA	NA	NA	NA	NA	NA	NA	TRUE	TRUE	TRUE	TRUE	FALSE	FALSE	FALSE	TRUE	TRUE	FALSE	NA	NA	TRUE	TRUE	NA	FALSE	FALSE	FALSE	TRUE	FALSE
rs12111342	137858144	TRUE	NA	rs12661016	0	0	0		PBX4,PBX1,HOXA4,ZKSCAN3,ZKSCAN4	M3733_1.02,M4716_1.02,M5971_1.02		FALSE	FALSE	FALSE	FALSE	FALSE	TRUE	TRUE	FALSE	FALSE	FALSE	FALSE	NA	NA	NA	NA	NA	FALSE	FALSE	FALSE	FALSE	FALSE	FALSE	FALSE	FALSE	FALSE	FALSE	FALSE	NA	FALSE	FALSE	FALSE	FALSE	FALSE	TRUE	FALSE	FALSE	rs12661016	Other
rs12173883	138395283	FALSE	NA	NA	0	0	0		OVOL2,ZEB1,PPARA,PPARG,SPI1,SMARCC1,SMARCC2,ESR1,NR2F2,NPAS3,SIM2,NPAS1,SIM1,ENSG00000250811,ESRRA,ESRRG,TEAD3,TFCP2,ESRRB,NR4A3,PPARD,TEAD1	M0448_1.02,M2953_1.02,M3781_1.02,M3785_1.02,M4489_1.02,M4526_1.02,M4527_1.02,M4697_1.02,M4702_1.02,M5234_1.02,M5404_1.02,M5407_1.02,M5413_1.02,M5907_1.02,M5929_1.02,M6214_1.02,M6215_1.02,M6395_1.02,M6432_1.02,M6433_1.02,M6434_1.02,M6507_1.02		FALSE	FALSE	FALSE	FALSE	FALSE	FALSE	FALSE	FALSE	FALSE	FALSE	FALSE	NA	NA	NA	NA	NA	FALSE	FALSE	FALSE	FALSE	FALSE	FALSE	FALSE	FALSE	TRUE	FALSE	FALSE	NA	FALSE	TRUE	FALSE	FALSE	FALSE	FALSE	TRUE	FALSE
rs12174430	138284914	TRUE	NA	NA	0	0	0		ZNF711,DNMT1,ZFY,MAFF,MAFK,TFAP2A,TFAP2C,TFAP4,CREB1,NFE2,PAX4,HNF4A,TBX4,TBX5,ATF1,E2F2,HNF4G,KLF2,KLF6,MBD2,MTF1,NRF1,RFX2,TFCP2,ZFX	M0403_1.02,M0609_1.02,M1963_1.02,M2295_1.02,M2296_1.02,M2934_1.02,M2939_1.02,M2943_1.02,M3084_1.02,M3617_1.02,M3715_1.02,M4573_1.02,M4626_1.02,M4699_1.02,M5897_1.02,M5899_1.02,M5923_1.02,M6152_1.02,M6191_1.02,M6284_1.02,M6325_1.02,M6337_1.02,M6348_1.02,M6398_1.02,M6452_1.02,M6514_1.02,M6547_1.02		FALSE	FALSE	FALSE	FALSE	FALSE	FALSE	FALSE	FALSE	FALSE	FALSE	FALSE	NA	NA	NA	NA	NA	FALSE	FALSE	FALSE	FALSE	FALSE	FALSE	FALSE	FALSE	FALSE	FALSE	FALSE	NA	FALSE	FALSE	FALSE	FALSE	FALSE	FALSE	FALSE	FALSE
rs12176096	138284972	TRUE	NA	NA	0	0	0		ARNTL2,USF1,EBF1,FOS,FOSL1,JUN,JUNB,JUND,USF2,ZBTB33,BACH2,NHLH1,LYL1,NFKB1,SREBF1,RELA,ATF3,BRCA1,MAX,SMARCC1,BHLHE40,FOSL2,MYC,MXI1,BACH1,BHLHE41,ESRRG,JDP2,MLXIPL,NFKB2,NR4A2,RHOXF1,RORA,RORB,SREBF2,TBX20,TFE3,TFEB,TFEC,MITF,RARG	M0220_1.02,M1917_1.02,M1968_1.02,M2278_1.02,M2279_1.02,M2289_1.02,M2290_1.02,M2291_1.02,M2292_1.02,M2293_1.02,M2322_1.02,M2323_1.02,M2980_1.02,M3375_1.02,M3376_1.02,M3624_1.02,M3625_1.02,M3944_1.02,M4080_1.02,M4086_1.02,M4429_1.02,M4444_1.02,M4451_1.02,M4454_1.02,M4465_1.02,M4468_1.02,M4480_1.02,M4481_1.02,M4485_1.02,M4491_1.02,M4494_1.02,M4495_1.02,M4496_1.02,M4497_1.02,M4498_1.02,M4499_1.02,M45…		FALSE	FALSE	FALSE	FALSE	FALSE	FALSE	FALSE	NA	NA	NA	NA	NA	NA	NA	NA	NA	FALSE	FALSE	FALSE	FALSE	FALSE	FALSE	FALSE	FALSE	FALSE	FALSE	NA	NA	FALSE	FALSE	NA	FALSE	FALSE	FALSE	FALSE	FALSE
rs12189591	138344875	FALSE	NA	NA	0	0	0		SP140,GATA3,E2F1,GATA1,GATA2,E2F7,NFIA,NFIB,NFIX,RHOXF1,SPDEF,E2F5,HAND1,HAND2,HESX1,HMGA2,TLX1	M1556_1.02,M1869_1.02,M3134_1.02,M3314_1.02,M3316_1.02,M3321_1.02,M3327_1.02,M4660_1.02,M5362_1.02,M5660_1.02,M5662_1.02,M5666_1.02,M5667_1.02,M5784_1.02,M5858_1.02,M5861_1.02,M6194_1.02,M6254_1.02,M6268_1.02,M6272_1.02,M6280_1.02,M6526_1.02		FALSE	FALSE	FALSE	FALSE	FALSE	FALSE	FALSE	FALSE	FALSE	FALSE	FALSE	NA	NA	NA	NA	NA	NA	NA	NA	NA	NA	NA	NA	NA	NA	NA	FALSE	NA	NA	NA	FALSE	FALSE	FALSE	FALSE	NA	FALSE
rs12189960	138433381	FALSE	NA	NA	0	5.03	4.21		TFAP2A,TFAP2C,SPDEF,THRB,RFX1	M1838_1.02,M2320_1.02,M5861_1.02,M5939_1.02,M6451_1.02,M6524_1.02		FALSE	FALSE	FALSE	FALSE	FALSE	FALSE	FALSE	FALSE	FALSE	FALSE	FALSE	NA	NA	NA	NA	NA	FALSE	FALSE	FALSE	FALSE	FALSE	FALSE	FALSE	FALSE	FALSE	FALSE	FALSE	NA	FALSE	FALSE	FALSE	FALSE	FALSE	FALSE	FALSE	FALSE
rs12190191	138426274	FALSE	NA	NA	0	5.03	0		TCF23,FOXH1,ATF2,NFIL3,ZNF143,BHLHA15,ELK1,ELK3,ETV3,ETV5,GABPA,MTF1,NEUROD4,NEUROD2,NEUROD6,SPDEF,POU3F1	M0195_1.02,M2281_1.02,M3087_1.02,M3156_1.02,M3964_1.02,M5304_1.02,M5383_1.02,M5384_1.02,M5422_1.02,M5424_1.02,M5475_1.02,M5642_1.02,M5652_1.02,M5857_1.02,M5860_1.02,M6348_1.02,M6368_1.02,M6425_1.02		FALSE	FALSE	FALSE	FALSE	FALSE	TRUE	FALSE	FALSE	FALSE	FALSE	FALSE	NA	NA	NA	NA	NA	FALSE	FALSE	FALSE	FALSE	FALSE	FALSE	FALSE	FALSE	FALSE	FALSE	FALSE	NA	FALSE	FALSE	FALSE	FALSE	FALSE	FALSE	FALSE	FALSE
rs12190319	138275085	TRUE	NA	NA	0	0	4.21		MYT1L,ZNF238,ZBTB42,NPAS4,ERG,FLI1,HSF1,HSF2,HSF4,ZNF713,MAFB	M0574_1.02,M3841_1.02,M4930_1.02,M5402_1.02,M5434_1.02,M5564_1.02,M5565_1.02,M5566_1.02,M5567_1.02,M5968_1.02,M5976_1.02,M6287_1.02,M6331_1.02,M6554_1.02		FALSE	FALSE	FALSE	FALSE	FALSE	TRUE	FALSE	FALSE	FALSE	FALSE	FALSE	NA	NA	NA	NA	NA	FALSE	FALSE	FALSE	FALSE	FALSE	FALSE	FALSE	FALSE	FALSE	FALSE	FALSE	NA	FALSE	FALSE	FALSE	FALSE	FALSE	FALSE	FALSE	FALSE
rs12192253	137974974	TRUE	NA	NA	0	0	0	MAFF,MAFK	PAX6,HOXA4,HOXA3,RORB,RORA,JUND,SPI1,MYBL1,MYBL2,NR2E1,VENTX,NR1D2,NR1D1,PKNOX1	M1897_1.02,M3433_1.02,M3727_1.02,M3838_1.02,M4571_1.02,M4631_1.02,M5646_1.02,M5648_1.02,M5674_1.02,M5708_1.02,M5863_1.02,M5948_1.02,M6119_1.02,M6382_1.02,M6419_1.02		FALSE	FALSE	FALSE	FALSE	FALSE	FALSE	FALSE	FALSE	FALSE	FALSE	FALSE	NA	NA	NA	NA	NA	FALSE	FALSE	FALSE	FALSE	FALSE	FALSE	FALSE	FALSE	FALSE	FALSE	FALSE	NA	FALSE	FALSE	FALSE	FALSE	FALSE	FALSE	FALSE	FALSE
rs12192746	137955572	TRUE	NA	rs12210705	0	0	4.21	EP300,NFIC,MEF2A,BHLHE40,PAX5,MEF2C,FOXM1,RUNX3,BCL11A,SP1,ELF1,ATF2	TCF23,NEUROD6,ATOH1,NEUROD4,ATOH7,GMEB1,SMAD9,DUX4L3,ENSG00000228710,ENSG00000226866,ENSG00000233698,DUX4,DUX4L5,DUX4L2,ENSG00000224558,ENSG00000225958,ENSG00000230776,ENSG00000233294,ENSG00000227522,AL592170.2,ENSG00000232923,ENSG00000237516,ENSG00000217642,ENSG00000250589,CT476828.2,ENSG00000233361,DUX4L6,ENSG00000215754,ENSG00000236207,ENSG00000233794,DUX3,DUX1,ENSG00000230380,ENSG00000234550,…	M0195_1.02,M0224_1.02,M1545_1.02,M1573_1.02,M2270_1.02,M3154_1.02,M3551_1.02,M3553_1.02,M4485_1.02,M4491_1.02,M4497_1.02,M4850_1.02,M5116_1.02,M5668_1.02,M5669_1.02,M6346_1.02,M6463_1.02,M6500_1.02,M6501_1.02,M6511_1.02	MEF2A	FALSE	TRUE	FALSE	FALSE	FALSE	TRUE	TRUE	FALSE	FALSE	FALSE	FALSE	NA	NA	NA	NA	NA	TRUE	FALSE	FALSE	TRUE	FALSE	FALSE	FALSE	FALSE	FALSE	TRUE	FALSE	NA	TRUE	TRUE	FALSE	FALSE	TRUE	TRUE	TRUE	FALSE	rs12210705	Other
rs12193007	137977039	TRUE	NA	NA	0	0	0		SIX4,POU2F1,PAX2,GATA3,DPRX,HSF1,HSF4,RHOXF1,THRB	M0994_1.02,M3675_1.02,M3710_1.02,M4665_1.02,M5346_1.02,M5347_1.02,M5564_1.02,M5567_1.02,M5782_1.02,M5783_1.02,M5784_1.02,M5785_1.02,M5938_1.02		FALSE	FALSE	FALSE	FALSE	FALSE	FALSE	FALSE	FALSE	FALSE	FALSE	FALSE	NA	NA	NA	NA	NA	FALSE	FALSE	FALSE	FALSE	FALSE	FALSE	FALSE	FALSE	FALSE	FALSE	FALSE	NA	FALSE	FALSE	FALSE	FALSE	FALSE	FALSE	FALSE	FALSE
rs12193199	138352181	FALSE	NA	NA	0	0	0		NRF1,ZNF263,TP53,ZNF274,ESR1,ESRRA,NFATC1,RHOXF1,ZBTB49,TFCP2L1,SP3	M2305_1.02,M2324_1.02,M3698_1.02,M4551_1.02,M4564_1.02,M4604_1.02,M4666_1.02,M4697_1.02,M5406_1.02,M5407_1.02,M5658_1.02,M5784_1.02,M5959_1.02,M6131_1.02,M6132_1.02,M6403_1.02,M6482_1.02		FALSE	FALSE	FALSE	FALSE	FALSE	TRUE	TRUE	FALSE	FALSE	FALSE	FALSE	NA	NA	NA	NA	NA	FALSE	FALSE	FALSE	FALSE	FALSE	FALSE	TRUE	TRUE	FALSE	FALSE	FALSE	NA	FALSE	TRUE	FALSE	FALSE	FALSE	TRUE	TRUE	FALSE
rs12193299	138373516	FALSE	NA	NA	0	0	4.21		MYF5,PRDM1,TCF7L2,E2F1,CTCF,ATOH1,LEF1,ZBTB49,ZNF75A,ZNF75C,ZNF75D,RBPJ,TFE3	M0210_1.02,M2307_1.02,M2319_1.02,M3133_1.02,M4433_1.02,M4434_1.02,M4435_1.02,M4436_1.02,M4443_1.02,M4455_1.02,M4456_1.02,M4457_1.02,M4503_1.02,M4519_1.02,M4520_1.02,M4521_1.02,M4584_1.02,M4586_1.02,M4649_1.02,M4654_1.02,M4658_1.02,M4661_1.02,M4735_1.02,M5596_1.02,M5959_1.02,M5979_1.02,M6499_1.02,M6517_1.02		FALSE	FALSE	FALSE	FALSE	FALSE	FALSE	FALSE	FALSE	FALSE	FALSE	FALSE	NA	NA	NA	NA	NA	FALSE	FALSE	FALSE	FALSE	FALSE	FALSE	FALSE	FALSE	FALSE	FALSE	FALSE	NA	FALSE	FALSE	FALSE	FALSE	FALSE	FALSE	FALSE	FALSE
rs12193654	138069309	TRUE	NA	NA	0	5.03	12.64		TWIST2,TCF23,NEUROD4,NEUROG1,NEUROD6,ATOH1,ATOH7,NFATC3,NFATC2,MYB,IRF7,POU2F1,STAT5A,BHLHA15,BHLHE23,IRF4,NEUROD2,OLIG1,OLIG2,OLIG3,PRDM1,E2F3,NFATC1,ZBTB4	M0177_1.02,M0195_1.02,M0217_1.02,M0224_1.02,M1517_1.02,M1518_1.02,M3068_1.02,M3480_1.02,M3675_1.02,M3679_1.02,M3986_1.02,M5304_1.02,M5308_1.02,M5573_1.02,M5652_1.02,M5690_1.02,M5691_1.02,M5692_1.02,M5693_1.02,M5749_1.02,M5989_1.02,M6192_1.02,M6362_1.02,M6435_1.02,M6541_1.02		FALSE	FALSE	FALSE	FALSE	FALSE	FALSE	FALSE	FALSE	FALSE	FALSE	FALSE	NA	NA	NA	NA	NA	FALSE	FALSE	FALSE	FALSE	FALSE	FALSE	FALSE	FALSE	FALSE	FALSE	FALSE	NA	FALSE	FALSE	FALSE	FALSE	FALSE	FALSE	FALSE	FALSE
rs12194176	138413663	FALSE	NA	NA	0	0	0		CUX1,GFI1,SOX9,HOXA1	M3021_1.02,M3023_1.02,M3341_1.02,M5848_1.02,M5849_1.02,M6291_1.02		FALSE	FALSE	FALSE	FALSE	FALSE	FALSE	FALSE	FALSE	FALSE	FALSE	FALSE	NA	NA	NA	NA	NA	FALSE	FALSE	FALSE	FALSE	FALSE	FALSE	FALSE	FALSE	FALSE	FALSE	FALSE	NA	FALSE	FALSE	FALSE	FALSE	FALSE	FALSE	FALSE	FALSE
rs12194286	138413829	FALSE	NA	NA	0	0	0		TWIST2,TCF23,ENSG00000187728,TCF21,NEUROD4,NEUROG1,NEUROD6,ATOH1,ATOH7,ENSG00000250542,ZNF567,ZNF32,DMRTC2,TBPL2,FOXJ1,FOXD4L2,FOXD4,FOXD4L5,FOXD4L3,FOXL2,FOXD4L6,FOXD4L1,FOXD4L4,FOXL1,NKX3-1,POU2F2,POU2F1,POU3F2,USF1,BHLHA15,BHLHE22,BHLHE23,FOXJ2,FOXN3,FOXN2,FOXO1,FOXO4,FOXO6,NEUROD2,NEUROG2,NEUROG3,OLIG1,OLIG2,OLIG3,POU1F1,POU2F3,POU3F1,POU3F3,AL773544.1,CR759815.4,CR847794.3,BX088580.2,AL66283…	M0177_1.02,M0195_1.02,M0214_1.02,M0217_1.02,M0224_1.02,M0307_1.02,M0411_1.02,M0437_1.02,M0635_1.02,M1641_1.02,M1865_1.02,M1944_1.02,M2306_1.02,M3675_1.02,M3676_1.02,M3772_1.02,M4086_1.02,M4470_1.02,M4474_1.02,M4486_1.02,M4488_1.02,M4754_1.02,M5304_1.02,M5307_1.02,M5308_1.02,M5455_1.02,M5463_1.02,M5468_1.02,M5471_1.02,M5652_1.02,M5653_1.02,M5690_1.02,M5691_1.02,M5692_1.02,M5693_1.02,M5723_1.02,M57…		FALSE	FALSE	FALSE	FALSE	FALSE	FALSE	FALSE	FALSE	FALSE	FALSE	FALSE	NA	NA	NA	NA	NA	FALSE	FALSE	FALSE	FALSE	FALSE	FALSE	FALSE	FALSE	FALSE	FALSE	FALSE	NA	FALSE	FALSE	FALSE	FALSE	FALSE	FALSE	FALSE	FALSE
rs12194299	138327761	FALSE	NA	NA	0	0	8.43		ZEB1,REST,GRHL1,TCF4,PAX8,SNAI2	M1926_1.02,M2952_1.02,M2953_1.02,M3114_1.02,M4469_1.02,M4483_1.02,M4685_1.02,M5497_1.02,M5902_1.02,M6411_1.02,M6469_1.02,M6543_1.02		FALSE	FALSE	FALSE	FALSE	FALSE	FALSE	FALSE	FALSE	FALSE	FALSE	FALSE	NA	NA	NA	NA	NA	FALSE	FALSE	FALSE	FALSE	FALSE	FALSE	FALSE	FALSE	FALSE	FALSE	FALSE	NA	FALSE	FALSE	FALSE	FALSE	FALSE	FALSE	FALSE	FALSE
rs12194620	137997475	TRUE	NA	NA	4.76	0	0		DMRT1,DMRTC2,DMRTA1,HOXB13,HOXA4,LCOR,SOX6,FOXD4L3,FOXD4L4,FOXD4L6,FOXD1,FOXL2,FOXE3,FOXJ1,FOXD4L2,FOXD4,FOXD4L5,FOXD4L1,FOXL1,MEF2A,MEF2C,CUX1,CEBPA,CEBPB,IRF1,NKX3-1,POU2F1,BARHL2,BSX,DLX4,EN1,FOXB1,FOXC1,FOXJ2,FOXN3,FOXN2,FOXJ3,GBX2,HMX3,HOXA9,HOXA13,HOXC10,HOXC11,HOXC12,HOXC13,HOXD11,HOXD12,ISL2,LHX2,LHX6,MEOX2,MSX1,MSX2,ALX1,CDX2,CEBPD,CEBPE,CEBPG,DLX2,DLX3,HMGA2,HNF1B,HOXD10,NOBOX,POU6F1	M0630_1.02,M0634_1.02,M0641_1.02,M0897_1.02,M1205_1.02,M1507_1.02,M1595_1.02,M1863_1.02,M1865_1.02,M1884_1.02,M2297_1.02,M3019_1.02,M3032_1.02,M3036_1.02,M3047_1.02,M3296_1.02,M3467_1.02,M3552_1.02,M3553_1.02,M3638_1.02,M3678_1.02,M3846_1.02,M4720_1.02,M4980_1.02,M5295_1.02,M5310_1.02,M5342_1.02,M5391_1.02,M5393_1.02,M5438_1.02,M5439_1.02,M5455_1.02,M5458_1.02,M5461_1.02,M5482_1.02,M5520_1.02,M55…		FALSE	FALSE	FALSE	FALSE	FALSE	FALSE	FALSE	TRUE	FALSE	FALSE	FALSE	NA	NA	NA	NA	NA	FALSE	FALSE	FALSE	FALSE	FALSE	FALSE	FALSE	FALSE	FALSE	FALSE	TRUE	NA	FALSE	FALSE	TRUE	FALSE	FALSE	FALSE	FALSE	FALSE
rs12194668	137956734	TRUE	NA	rs12210705	0	0	0		ARNTL2,CREB3L2,PRDM16,TFCP2L1,TP63,ZBTB33,PAX2,REST,ZNF274,BHLHE40,ATF3,TBX1,TFCP2,TP73,ETV5,GLI3,HES1,SOX4,TFEB	M0220_1.02,M0305_1.02,M1861_1.02,M1962_1.02,M2321_1.02,M2323_1.02,M3710_1.02,M4508_1.02,M4544_1.02,M4551_1.02,M4553_1.02,M4653_1.02,M4683_1.02,M5305_1.02,M5879_1.02,M5929_1.02,M6117_1.02,M6131_1.02,M6132_1.02,M6223_1.02,M6266_1.02,M6271_1.02,M6476_1.02,M6518_1.02		FALSE	FALSE	FALSE	FALSE	FALSE	FALSE	FALSE	FALSE	FALSE	FALSE	FALSE	NA	NA	NA	NA	NA	FALSE	FALSE	FALSE	FALSE	FALSE	FALSE	FALSE	FALSE	FALSE	FALSE	FALSE	NA	FALSE	FALSE	FALSE	FALSE	FALSE	FALSE	FALSE	FALSE	rs12210705	Other
rs12194870	138257968	TRUE	NA	NA	4.76	0	0		CEBPB,MYBL1,ZNF282	M3035_1.02,M5646_1.02,M5970_1.02		FALSE	FALSE	FALSE	FALSE	FALSE	FALSE	FALSE	FALSE	FALSE	FALSE	FALSE	NA	NA	NA	NA	NA	FALSE	FALSE	FALSE	FALSE	FALSE	FALSE	FALSE	FALSE	FALSE	FALSE	FALSE	NA	FALSE	FALSE	FALSE	FALSE	FALSE	FALSE	FALSE	FALSE
rs12194889	138343871	FALSE	NA	NA	0	0	0	MethylCap	CGBP,MLL,RORB,NR2E1,NR2F6,E2F1,RORA,ZBTB33,ESRRA,CREB1,MAX,USF1,BRCA1,USF2,RXRA,HSF1,NR1D2,NR2F1,RARA,RARB,RARG,RUNX3,ATF6,ARNTL,ESRRG,ESR1,ESR2,IKZF1,MLXIPL,NR1D1,PPARA,RXRB,TBX3,THRB,VDR	M0603_1.02,M0608_1.02,M1422_1.02,M1432_1.02,M1434_1.02,M1452_1.02,M1458_1.02,M1459_1.02,M1469_1.02,M1856_1.02,M1899_1.02,M1900_1.02,M2323_1.02,M2384_1.02,M3083_1.02,M3539_1.02,M3837_1.02,M4080_1.02,M4429_1.02,M4454_1.02,M4480_1.02,M4481_1.02,M4511_1.02,M4514_1.02,M4515_1.02,M4528_1.02,M4569_1.02,M4579_1.02,M4637_1.02,M4937_1.02,M5033_1.02,M5406_1.02,M5409_1.02,M5675_1.02,M5677_1.02,M5678_1.02,M56…		FALSE	FALSE	FALSE	FALSE	FALSE	FALSE	FALSE	NA	NA	NA	NA	NA	NA	NA	NA	NA	FALSE	FALSE	FALSE	FALSE	FALSE	FALSE	FALSE	FALSE	FALSE	FALSE	NA	NA	FALSE	FALSE	NA	FALSE	FALSE	FALSE	FALSE	FALSE
rs12194935	137987150	TRUE	NA	NA	4.76	0	4.21		SREBF1,ATF2,CREB1,HOXA4,HOXA5,TP53,XBP1,ATF3,JUND,PBX4,NEUROD6,NEUROD4,E2F3,E2F4,MEIS2,MEIS3,MGA,NR4A2,PKNOX1,PKNOX2,RORA,RORB,TBX21,TGIF1,TGIF2,TGIF2LX,TGIF2LY,ZNF410,E4F1,HOXD13,TP63	M2387_1.02,M3088_1.02,M3089_1.02,M3090_1.02,M3428_1.02,M3698_1.02,M4013_1.02,M4101_1.02,M4500_1.02,M4571_1.02,M4597_1.02,M4960_1.02,M5229_1.02,M5359_1.02,M5361_1.02,M5619_1.02,M5622_1.02,M5629_1.02,M5685_1.02,M5721_1.02,M5722_1.02,M5787_1.02,M5889_1.02,M5892_1.02,M5933_1.02,M5934_1.02,M5935_1.02,M5972_1.02,M6197_1.02,M6302_1.02,M6403_1.02,M6404_1.02,M6519_1.02		FALSE	FALSE	FALSE	FALSE	FALSE	FALSE	FALSE	FALSE	FALSE	FALSE	FALSE	NA	NA	NA	NA	NA	NA	NA	NA	NA	NA	NA	NA	NA	NA	NA	FALSE	NA	NA	NA	FALSE	FALSE	FALSE	FALSE	NA	FALSE
rs12196933	137869831	TRUE	NA	NA	0	0	4.21		TFAP4,NHLH1,LYL1,USF1,USF2,EBF1	M2943_1.02,M3375_1.02,M3376_1.02,M4429_1.02,M4480_1.02,M4514_1.02,M4515_1.02,M5364_1.02		FALSE	FALSE	FALSE	FALSE	FALSE	FALSE	FALSE	FALSE	FALSE	FALSE	FALSE	NA	NA	NA	NA	NA	FALSE	FALSE	FALSE	FALSE	FALSE	FALSE	FALSE	FALSE	FALSE	FALSE	FALSE	NA	FALSE	FALSE	FALSE	FALSE	FALSE	FALSE	FALSE	FALSE
rs12197157	137952912	TRUE	NA	rs12210705	0	0	0		STAT5A,FOXO4,FOXO6,NR3C1,OTX1,PGR	M3986_1.02,M5468_1.02,M5471_1.02,M6261_1.02,M6400_1.02,M6437_1.02		FALSE	FALSE	FALSE	FALSE	FALSE	FALSE	FALSE	FALSE	FALSE	FALSE	FALSE	NA	NA	NA	NA	NA	FALSE	FALSE	FALSE	FALSE	FALSE	FALSE	FALSE	FALSE	FALSE	FALSE	FALSE	NA	FALSE	FALSE	FALSE	FALSE	FALSE	FALSE	FALSE	FALSE	rs12210705	Other
rs12197448	138450893	FALSE	NA	NA	0	0	0		ESR1,ESR2,RFX5,GATA2,SRF,ESRRA,JUN,RORB,ZNF524,KLF8,KLF2,PPARG,ZNF423	M1934_1.02,M2065_1.02,M2309_1.02,M3319_1.02,M3960_1.02,M4438_1.02,M4501_1.02,M4663_1.02,M4696_1.02,M5033_1.02,M5975_1.02,M6218_1.02,M6326_1.02,M6433_1.02,M6558_1.02		FALSE	FALSE	FALSE	FALSE	FALSE	TRUE	FALSE	FALSE	FALSE	FALSE	FALSE	NA	NA	NA	NA	NA	FALSE	FALSE	FALSE	FALSE	FALSE	FALSE	FALSE	FALSE	FALSE	FALSE	FALSE	NA	FALSE	FALSE	FALSE	FALSE	FALSE	FALSE	FALSE	FALSE
rs12198771	137950229	TRUE	NA	NA	4.76	0	4.21		ZFP3,DMRTC2,FOXB2,FOXD4L5,FOXD4L2,FOXL2,FOXD4L3,FOXJ1,FOXD4L1,FOXD4L4,FOXD4,FOXD4L6,EGR2,RREB1,TBP,TCF15,SCXA,SCXB,EGR1,FOXB1,FOXO1,FOXO6,POU2F2,TBX1,ZSCAN4,EGR3,EPAS1,KLF3,KLF2,WT1	M0426_1.02,M0635_1.02,M0737_1.02,M0740_1.02,M3176_1.02,M3843_1.02,M4010_1.02,M4850_1.02,M5365_1.02,M5367_1.02,M5368_1.02,M5437_1.02,M5463_1.02,M5471_1.02,M5728_1.02,M5875_1.02,M5981_1.02,M6011_1.02,M6200_1.02,M6212_1.02,M6323_1.02,M6535_1.02		FALSE	FALSE	FALSE	FALSE	FALSE	FALSE	FALSE	FALSE	FALSE	FALSE	FALSE	NA	NA	NA	NA	NA	FALSE	FALSE	FALSE	FALSE	FALSE	FALSE	FALSE	FALSE	FALSE	FALSE	FALSE	NA	FALSE	FALSE	FALSE	FALSE	FALSE	FALSE	FALSE	FALSE
rs12198885	137950420	TRUE	NA	rs12210705	4.76	0	4.21		ENSG00000250542,ZNF567,ZNF32,DMRT1,DMRTC2,FOXD4L1,FOXD4L2,FOXN2,FOXL2,FOXD4,FOXD4L3,FOXN3,FOXD4L6,FOXJ1,FOXD4L5,FOXD4L4,HMG20B,TBPL2,FOXL1,CR847794.3,BX088580.2,AL662833.4,AL773544.1,CR759815.4,CR388229.2,GATA6,POU2F1,TBP,POU3F3,ZNF232,SOX2	M0307_1.02,M0411_1.02,M0437_1.02,M0631_1.02,M0634_1.02,M0635_1.02,M0721_1.02,M0723_1.02,M0727_1.02,M0757_1.02,M1582_1.02,M1641_1.02,M1865_1.02,M1959_1.02,M3334_1.02,M3678_1.02,M4708_1.02,M5737_1.02,M5967_1.02,M6258_1.02,M6475_1.02,M6502_1.02		FALSE	FALSE	FALSE	FALSE	FALSE	FALSE	FALSE	FALSE	FALSE	FALSE	FALSE	NA	NA	NA	NA	NA	FALSE	FALSE	FALSE	FALSE	FALSE	FALSE	FALSE	FALSE	FALSE	FALSE	FALSE	NA	FALSE	FALSE	FALSE	FALSE	FALSE	FALSE	FALSE	FALSE	rs12210705	Other
rs12199300	138305662	TRUE	NA	NA	0	0	16.86		ZNF567,RUNX2,ENSG00000250096,RUNX1,T,TCF15,SCXA,SCXB,RUNX3,TBX1,TBX15,TBX22,TBX18,TBX20,ZNF410	M0411_1.02,M2310_1.02,M2925_1.02,M3004_1.02,M4850_1.02,M5788_1.02,M5790_1.02,M5791_1.02,M5792_1.02,M5794_1.02,M5876_1.02,M5880_1.02,M5884_1.02,M5887_1.02,M5972_1.02,M6457_1.02,M6458_1.02		FALSE	FALSE	FALSE	FALSE	FALSE	FALSE	FALSE	NA	NA	NA	NA	NA	NA	NA	NA	NA	FALSE	FALSE	FALSE	FALSE	FALSE	FALSE	TRUE	TRUE	FALSE	FALSE	NA	NA	FALSE	TRUE	NA	FALSE	FALSE	FALSE	TRUE	FALSE
rs12199435	137954339	TRUE	NA	rs12210705	0	0	0		PAX2,SIX5,PROX1	M3710_1.02,M4692_1.02,M5753_1.02		FALSE	FALSE	FALSE	FALSE	FALSE	TRUE	FALSE	FALSE	FALSE	FALSE	FALSE	NA	NA	NA	NA	NA	TRUE	TRUE	FALSE	TRUE	FALSE	FALSE	FALSE	FALSE	TRUE	FALSE	FALSE	NA	TRUE	TRUE	FALSE	FALSE	FALSE	FALSE	TRUE	FALSE	rs12210705	Other
rs12200435	137959958	TRUE	NA	NA	0	5.03	4.21		FOXL2,FOXD4L2,FOXN2,FOXD4L4,FOXJ1,FOXD4L5,FOXD4L3,FOXN3,FOXD4,FOXD4L1,FOXD4L6,FOXJ2,HOXA4,HOXA5,POU4F2,POU4F3,EGR3,MTF1,SMAD2,SMAD3,SMAD9,SMAD4	M3257_1.02,M3428_1.02,M4964_1.02,M5741_1.02,M5743_1.02,M6200_1.02,M6348_1.02,M6464_1.02,M6465_1.02,M6466_1.02		FALSE	FALSE	FALSE	FALSE	FALSE	FALSE	FALSE	FALSE	FALSE	FALSE	FALSE	NA	NA	NA	NA	NA	FALSE	FALSE	FALSE	FALSE	FALSE	FALSE	FALSE	FALSE	FALSE	FALSE	FALSE	NA	FALSE	FALSE	FALSE	FALSE	FALSE	FALSE	FALSE	FALSE
rs12200698	138105782	TRUE	NA	NA	4.76	5.03	0		NHLH1,LYL1,GMEB2	M3375_1.02,M3376_1.02,M5495_1.02		FALSE	FALSE	FALSE	FALSE	FALSE	FALSE	FALSE	FALSE	FALSE	FALSE	FALSE	NA	NA	NA	NA	NA	FALSE	FALSE	FALSE	FALSE	FALSE	FALSE	FALSE	FALSE	FALSE	FALSE	FALSE	NA	FALSE	FALSE	FALSE	FALSE	FALSE	FALSE	FALSE	FALSE
rs12201110	137954963	TRUE	NA	rs12210705	0	0	0		NKX2-4,NKX2-6,NKX2-3,FOXD4L2,FOXJ1,FOXD4L1,FOXD4L3,FOXD4L5,FOXD4L4,FOXD4,FOXC1,FOXL2,FOXD4L6,ESR1,NKX3-1,MEF2A,NKX2-5,HOXA13,HOXB13,HOXC13,HOXD13,MEF2C,MEF2D,NKX2-2,NR1H4	M0908_1.02,M1029_1.02,M1030_1.02,M1864_1.02,M1934_1.02,M1944_1.02,M3551_1.02,M3552_1.02,M3632_1.02,M3638_1.02,M3846_1.02,M4694_1.02,M4696_1.02,M5535_1.02,M5537_1.02,M5540_1.02,M5554_1.02,M5562_1.02,M6340_1.02,M6341_1.02,M6342_1.02,M6375_1.02,M6376_1.02,M6384_1.02		FALSE	FALSE	FALSE	FALSE	FALSE	FALSE	FALSE	FALSE	FALSE	FALSE	FALSE	NA	NA	NA	NA	NA	FALSE	FALSE	FALSE	FALSE	FALSE	FALSE	FALSE	FALSE	FALSE	FALSE	FALSE	NA	FALSE	FALSE	FALSE	FALSE	FALSE	FALSE	FALSE	FALSE	rs12210705	Other
rs12201389	137955452	TRUE	NA	rs12210705	0	0	4.21	ZNF384,EP300,NFIC,VDR,MEF2A,CREB1,BHLHE40,PAX5,MEF2C,FOXM1,RUNX3,BCL11A,SP1,TCF12,ELF1,POU2F2	DUX4L3,ENSG00000228710,ENSG00000226866,ENSG00000233698,DUX4,DUX4L5,DUX4L2,ENSG00000224558,ENSG00000225958,ENSG00000230776,ENSG00000233294,ENSG00000227522,AL592170.2,ENSG00000232923,ENSG00000237516,ENSG00000217642,ENSG00000250589,CT476828.2,ENSG00000233361,DUX4L6,ENSG00000215754,ENSG00000236207,ENSG00000233794,DUX3,DUX1,ENSG00000230380,ENSG00000234550,FOS,FOSL1,FOSL2,JUN,JUNB,JUND,CREB1,GFI1,ZBTB6…	M2270_1.02,M2278_1.02,M2279_1.02,M2280_1.02,M2290_1.02,M2291_1.02,M2292_1.02,M3090_1.02,M3341_1.02,M4151_1.02,M4506_1.02,M4526_1.02,M4530_1.02,M4531_1.02,M4541_1.02,M4557_1.02,M4565_1.02,M4570_1.02,M4571_1.02,M4590_1.02,M4591_1.02,M4607_1.02,M4608_1.02,M4619_1.02,M4623_1.02,M4625_1.02,M4684_1.02,M5349_1.02,M5514_1.02,M5587_1.02,M5589_1.02,M5659_1.02,M5841_1.02,M5845_1.02,M6153_1.02,M6158_1.02,M62…	CREB1	FALSE	TRUE	FALSE	FALSE	FALSE	TRUE	TRUE	NA	NA	NA	NA	NA	NA	NA	NA	NA	FALSE	FALSE	FALSE	FALSE	FALSE	FALSE	FALSE	FALSE	FALSE	FALSE	NA	NA	FALSE	FALSE	NA	FALSE	TRUE	TRUE	FALSE	FALSE	rs12210705	Other
rs12201430	137955515	TRUE	NA	rs12210705	0	0	4.21	ZNF384,EP300,NFIC,VDR,MEF2A,CREB1,BHLHE40,PAX5,MEF2C,FOXM1,RUNX3,BCL11A,SP1,TCF12,ELF1,POU2F2,ATF2	CGBP,MLL,DNMT1,SP140,ELK1,LYL1,NHLH1,RFX1,POU3F1,ELF1,USF1,ELK4,MXI1,CENPB,CREB3L1,EHF,ELF3,ELF4,ELK3,ETV1,ETV4,ETV5,FLI1,GABPA,GRHL1,RFX2,RFX3,RFX4,RFX5,SPDEF,ATF6,ERG,MECP2,MSX2	M0603_1.02,M0608_1.02,M0609_1.02,M1556_1.02,M3186_1.02,M3376_1.02,M3830_1.02,M4075_1.02,M4460_1.02,M4480_1.02,M4539_1.02,M4563_1.02,M4678_1.02,M5320_1.02,M5325_1.02,M5328_1.02,M5330_1.02,M5372_1.02,M5373_1.02,M5375_1.02,M5376_1.02,M5377_1.02,M5380_1.02,M5381_1.02,M5383_1.02,M5384_1.02,M5420_1.02,M5423_1.02,M5424_1.02,M5432_1.02,M5475_1.02,M5497_1.02,M5773_1.02,M5775_1.02,M5777_1.02,M5779_1.02,M58…	ELF1	FALSE	TRUE	FALSE	FALSE	FALSE	TRUE	TRUE	FALSE	FALSE	FALSE	FALSE	NA	NA	NA	NA	NA	FALSE	FALSE	FALSE	FALSE	FALSE	FALSE	TRUE	TRUE	FALSE	FALSE	FALSE	NA	FALSE	TRUE	FALSE	FALSE	TRUE	TRUE	TRUE	FALSE	rs12210705	Other
rs12201688	137956658	TRUE	NA	rs12210705	0	0	0		ZNF202,KLF7,KLF2,MZF1,SP1,ZNF354C,KLF5,PATZ1,PAX4,ZIC1,ZIC2,E2F4,FOXO1,FOXO3,FOXO4,FOXO6,SP3,TBX5,E2F6,EGR4,KLF15,KLF1,KLF4,MAZ,PLAG1,PURA,SP4,SREBF1,SREBF2,ZBTB7A,HIVEP2,HIVEP3,ZNF148,ZNF219	M0404_1.02,M0405_1.02,M0443_1.02,M0456_1.02,M1887_1.02,M1906_1.02,M1950_1.02,M2294_1.02,M2391_1.02,M3546_1.02,M3594_1.02,M3595_1.02,M3717_1.02,M3919_1.02,M4147_1.02,M4148_1.02,M4598_1.02,M4811_1.02,M4812_1.02,M4890_1.02,M5464_1.02,M5467_1.02,M5470_1.02,M5473_1.02,M5854_1.02,M5898_1.02,M6195_1.02,M6201_1.02,M6321_1.02,M6322_1.02,M6324_1.02,M6336_1.02,M6356_1.02,M6420_1.02,M6442_1.02,M6479_1.02,M64…		FALSE	FALSE	FALSE	FALSE	FALSE	FALSE	FALSE	FALSE	FALSE	FALSE	FALSE	NA	NA	NA	NA	NA	FALSE	FALSE	FALSE	FALSE	FALSE	FALSE	FALSE	FALSE	FALSE	FALSE	FALSE	NA	FALSE	FALSE	FALSE	FALSE	FALSE	FALSE	FALSE	FALSE	rs12210705	Other
rs12202094	138001204	TRUE	NA	NA	4.76	0	0		NR3C2,NR3C1,PGR,VDR	M1433_1.02,M6261_1.02,M6437_1.02,M6533_1.02		FALSE	FALSE	FALSE	FALSE	FALSE	FALSE	FALSE	FALSE	FALSE	FALSE	FALSE	NA	NA	NA	NA	NA	FALSE	FALSE	FALSE	FALSE	FALSE	FALSE	FALSE	FALSE	FALSE	FALSE	FALSE	NA	FALSE	FALSE	FALSE	FALSE	FALSE	FALSE	FALSE	FALSE
rs12202602	137878561	TRUE	NA	NA	0	0	0		ETS1,REST,BACH1,GLI2,GLIS3,ZIC3,GCM1,HMGA2,OTX2	M4461_1.02,M4469_1.02,M4630_1.02,M4682_1.02,M5488_1.02,M5492_1.02,M5964_1.02,M6259_1.02,M6280_1.02,M6401_1.02		FALSE	FALSE	FALSE	FALSE	FALSE	FALSE	FALSE	FALSE	FALSE	FALSE	FALSE	NA	NA	NA	NA	NA	FALSE	FALSE	FALSE	FALSE	FALSE	FALSE	FALSE	FALSE	FALSE	FALSE	FALSE	NA	FALSE	FALSE	FALSE	FALSE	FALSE	FALSE	FALSE	FALSE
rs12203234	138337903	FALSE	NA	NA	0	0	4.21		TBX10,KLF2,ZBTB33,T,PAX4,CREB1,BRCA1,JUND,EOMES,GCM1,GCM2,MGA,TBX1,TBX18,TBX22,TBX15,TBX19,TBX20,TBX21,TBX2,TBX4,TBX5,ZNF524,ZBTB47,ZNF652	M1628_1.02,M2294_1.02,M2323_1.02,M3004_1.02,M3717_1.02,M4013_1.02,M4454_1.02,M4464_1.02,M4528_1.02,M4571_1.02,M5097_1.02,M5396_1.02,M5484_1.02,M5486_1.02,M5487_1.02,M5628_1.02,M5877_1.02,M5879_1.02,M5881_1.02,M5882_1.02,M5886_1.02,M5889_1.02,M5890_1.02,M5892_1.02,M5893_1.02,M5895_1.02,M5896_1.02,M5898_1.02,M5899_1.02,M5975_1.02,M6111_1.02,M6164_1.02,M6259_1.02		FALSE	FALSE	FALSE	FALSE	FALSE	FALSE	FALSE	FALSE	FALSE	FALSE	FALSE	NA	NA	NA	NA	NA	FALSE	FALSE	FALSE	FALSE	FALSE	FALSE	FALSE	FALSE	FALSE	FALSE	FALSE	NA	FALSE	FALSE	FALSE	FALSE	FALSE	FALSE	FALSE	FALSE
rs12203917	138295848	TRUE	NA	NA	4.76	10.06	12.64		ESR1,FOXD4,FOXD4L3,FOXD4L2,FOXD4L1,FOXD4L5,FOXD4L6,FOXL2,FOXD4L4,MYBL1,MYBL2,RORA,RORB,MYB,SMAD2	M4696_1.02,M4765_1.02,M5643_1.02,M5650_1.02,M5787_1.02,M6350_1.02,M6464_1.02		FALSE	FALSE	FALSE	FALSE	FALSE	FALSE	FALSE	FALSE	FALSE	FALSE	FALSE	NA	NA	NA	NA	NA	TRUE	FALSE	FALSE	FALSE	FALSE	FALSE	FALSE	FALSE	FALSE	FALSE	FALSE	NA	TRUE	FALSE	FALSE	FALSE	FALSE	FALSE	TRUE	FALSE
rs12204334	137991982	TRUE	NA	NA	0	0	0		OSR1,IRF6,NR3C1,RFX1,ZNF274,RFX5,STAT1,IRF4,IRF5,IRF8,BRCA1,IRF1,IRF9	M0431_1.02,M1266_1.02,M3359_1.02,M3830_1.02,M4551_1.02,M4575_1.02,M4707_1.02,M5573_1.02,M5575_1.02,M5578_1.02,M5579_1.02,M6165_1.02,M6307_1.02,M6314_1.02,M6451_1.02		FALSE	FALSE	FALSE	FALSE	FALSE	FALSE	FALSE	NA	NA	NA	NA	NA	NA	NA	NA	NA	FALSE	FALSE	FALSE	FALSE	FALSE	FALSE	FALSE	FALSE	FALSE	FALSE	NA	NA	FALSE	FALSE	NA	FALSE	FALSE	FALSE	FALSE	FALSE
rs12204400	137879323	TRUE	NA	NA	0	0	0		TCFL5,ZBTB1,ZFP161,CGBP,TET1,MBD1,E2F2,GMEB1,IKZF1,GLI2,RARA,ZIC3,ENO1,OTX2,TBX3,ZFX	M0212_1.02,M0413_1.02,M0432_1.02,M0603_1.02,M0610_1.02,M0613_1.02,M0668_1.02,M1545_1.02,M3451_1.02,M5488_1.02,M5763_1.02,M5964_1.02,M6210_1.02,M6401_1.02,M6444_1.02,M6504_1.02,M6547_1.02		FALSE	FALSE	FALSE	FALSE	FALSE	FALSE	FALSE	FALSE	FALSE	FALSE	FALSE	NA	NA	NA	NA	NA	FALSE	FALSE	FALSE	FALSE	FALSE	FALSE	FALSE	FALSE	FALSE	FALSE	FALSE	NA	FALSE	FALSE	FALSE	FALSE	FALSE	FALSE	FALSE	FALSE
rs12205708	138303670	TRUE	NA	NA	4.76	5.03	25.29	ERG,TAL1,TEAD4,RCOR1,GATA2	NKX2-6,RUNX1,ATF2,MAFF,REST,CREB3,CREB3L1,FOXO1,FOXO3,FOXO4,FOXO6,RUNX2,RUNX3,XBP1,ZIC1,E4F1,HES1,NKX3-2,PTF1A,RFX2	M1029_1.02,M2925_1.02,M3088_1.02,M4572_1.02,M4589_1.02,M5324_1.02,M5325_1.02,M5326_1.02,M5327_1.02,M5328_1.02,M5329_1.02,M5330_1.02,M5464_1.02,M5467_1.02,M5470_1.02,M5473_1.02,M5789_1.02,M5793_1.02,M5953_1.02,M5963_1.02,M6197_1.02,M6271_1.02,M6379_1.02,M6441_1.02,M6452_1.02,M6457_1.02,M6458_1.02		FALSE	FALSE	FALSE	FALSE	FALSE	TRUE	TRUE	FALSE	FALSE	FALSE	FALSE	NA	NA	NA	NA	NA	FALSE	FALSE	FALSE	FALSE	FALSE	FALSE	FALSE	FALSE	FALSE	FALSE	FALSE	NA	FALSE	FALSE	FALSE	TRUE	FALSE	TRUE	FALSE	FALSE
rs12206203	137983903	TRUE	NA	NA	4.76	5.03	8.43		HOXA4,HOXA5,JUND,CUX2,SOX2	M3428_1.02,M4464_1.02,M5335_1.02,M5832_1.02		FALSE	FALSE	FALSE	FALSE	FALSE	FALSE	FALSE	FALSE	FALSE	FALSE	FALSE	NA	NA	NA	NA	NA	FALSE	FALSE	FALSE	FALSE	FALSE	FALSE	FALSE	FALSE	FALSE	FALSE	FALSE	NA	FALSE	FALSE	FALSE	FALSE	FALSE	FALSE	FALSE	FALSE
rs12206804	138130536	TRUE	NA	NA	9.51	30.17	21.07		MYB,HNF4A,FOXJ1,FOXD4L5,FOXD4L4,FOXD4,FOXD4L6,FOXD4L1,FOXD4L2,FOXL2,FOXG1,FOXD4L3,FOXK1,MYBL1,MYBL2,NFATC1,RARA,SOX9,HBP1,RXRG	M3585_1.02,M4699_1.02,M5450_1.02,M5459_1.02,M5643_1.02,M5645_1.02,M5647_1.02,M5649_1.02,M5650_1.02,M5658_1.02,M5760_1.02,M5763_1.02,M5849_1.02,M6269_1.02,M6462_1.02		FALSE	FALSE	FALSE	FALSE	FALSE	TRUE	FALSE	FALSE	FALSE	FALSE	FALSE	NA	NA	NA	NA	NA	FALSE	TRUE	TRUE	FALSE	FALSE	FALSE	TRUE	TRUE	TRUE	FALSE	FALSE	NA	TRUE	TRUE	FALSE	TRUE	FALSE	FALSE	TRUE	FALSE
rs12207754	138335260	FALSE	NA	NA	0	0	0		HOXA4,BCL11B,BCL11A,SPI1,ZNF263,NR2F6,PPARA,PPARD	M2558_1.02,M4453_1.02,M4489_1.02,M4604_1.02,M6392_1.02,M6431_1.02,M6432_1.02		FALSE	FALSE	FALSE	FALSE	FALSE	TRUE	FALSE	FALSE	FALSE	FALSE	FALSE	NA	NA	NA	NA	NA	FALSE	FALSE	FALSE	FALSE	FALSE	FALSE	FALSE	TRUE	TRUE	FALSE	FALSE	NA	FALSE	TRUE	FALSE	FALSE	FALSE	FALSE	TRUE	FALSE
rs12209575	137997995	TRUE	NA	NA	4.76	0	0		IRF6,ZEB1,ETS1,RFX5,IRF5,MYBL1,CXXC1	M1266_1.02,M2955_1.02,M4461_1.02,M4476_1.02,M4510_1.02,M4575_1.02,M5574_1.02,M5646_1.02,M6185_1.02		FALSE	FALSE	FALSE	FALSE	FALSE	TRUE	TRUE	FALSE	FALSE	FALSE	FALSE	NA	NA	NA	NA	NA	FALSE	FALSE	FALSE	FALSE	FALSE	FALSE	FALSE	FALSE	FALSE	FALSE	FALSE	NA	FALSE	FALSE	FALSE	FALSE	FALSE	TRUE	FALSE	FALSE
rs12209578	138005009	TRUE	NA	NA	0	0	8.43		SOX9,NFYB,CUX1,RORB,RORA,GATA3,CUX2,LEF1,SOX10,SOX15,SOX18,SOX2,CEBPZ,FOXD4L4,FOXD4L3,FOXD4,FOXI1,FOXL2,FOXD4L5,FOXD4L6,FOXD4L2,FOXD4L1,FOXJ1,HBP1,ONECUT1,NFYA	M1904_1.02,M2301_1.02,M3020_1.02,M3021_1.02,M3838_1.02,M3916_1.02,M4665_1.02,M5334_1.02,M5336_1.02,M5596_1.02,M5812_1.02,M5819_1.02,M5822_1.02,M5830_1.02,M5832_1.02,M6174_1.02,M6184_1.02,M6240_1.02,M6269_1.02,M6285_1.02,M6371_1.02,M6372_1.02,M6478_1.02		FALSE	FALSE	FALSE	FALSE	FALSE	FALSE	FALSE	FALSE	FALSE	FALSE	FALSE	NA	NA	NA	NA	NA	TRUE	TRUE	FALSE	TRUE	FALSE	FALSE	TRUE	TRUE	TRUE	FALSE	FALSE	NA	TRUE	TRUE	FALSE	FALSE	FALSE	FALSE	TRUE	FALSE
rs12209996	137873221	TRUE	NA	NA	0	0	0		ERG,FLI1,HES1,PGR,SPZ1,ZNF589	M5400_1.02,M5432_1.02,M6271_1.02,M6436_1.02,M6486_1.02,M6559_1.02		FALSE	FALSE	FALSE	FALSE	FALSE	FALSE	FALSE	FALSE	FALSE	FALSE	FALSE	NA	NA	NA	NA	NA	FALSE	FALSE	FALSE	FALSE	FALSE	FALSE	FALSE	FALSE	FALSE	FALSE	FALSE	NA	FALSE	FALSE	FALSE	FALSE	FALSE	FALSE	FALSE	FALSE
rs12210282	138402825	FALSE	NA	NA	0	0	0		ZNF32,HOXB13,CDX4,HOXB9,GATA2,GATA3,HOXA4,BARHL2,HMX2,HOXA13,HOXC10,RUNX2,TBX1,TBX21,EOMES,ONECUT2,RUNX3	M0437_1.02,M0897_1.02,M0955_1.02,M1157_1.02,M3321_1.02,M3327_1.02,M3328_1.02,M4908_1.02,M5281_1.02,M5296_1.02,M5299_1.02,M5519_1.02,M5536_1.02,M5544_1.02,M5789_1.02,M5878_1.02,M5894_1.02,M6211_1.02,M6399_1.02,M6459_1.02		FALSE	FALSE	FALSE	FALSE	FALSE	FALSE	FALSE	FALSE	FALSE	FALSE	FALSE	NA	NA	NA	NA	NA	FALSE	FALSE	FALSE	FALSE	FALSE	FALSE	FALSE	TRUE	FALSE	TRUE	FALSE	NA	FALSE	TRUE	FALSE	FALSE	FALSE	FALSE	TRUE	FALSE
rs12210441	138317003	TRUE	NA	NA	0	0	4.21		ARID5A,FOXF2,FOXD4L4,FOXD4L6,FOXL2,FOXJ1,FOXD4L2,FOXD4L1,FOXD4L3,FOXD4L5,FOXD4,FOXC1,GATA1,GATA2,FOXB1,FOXC2,FOXD3,HIC2,KLF13,KLF11,KLF10,RXRA,RXRG,KLF2,LYL1,NHLH1	M0108_1.02,M1862_1.02,M3295_1.02,M3311_1.02,M3319_1.02,M4103_1.02,M5436_1.02,M5440_1.02,M5442_1.02,M5447_1.02,M5512_1.02,M5591_1.02,M5796_1.02,M5798_1.02,M5801_1.02,M6040_1.02,M6270_1.02		FALSE	FALSE	FALSE	FALSE	FALSE	FALSE	FALSE	FALSE	FALSE	FALSE	FALSE	NA	NA	NA	NA	NA	FALSE	FALSE	FALSE	FALSE	FALSE	FALSE	FALSE	FALSE	FALSE	FALSE	FALSE	NA	FALSE	FALSE	FALSE	FALSE	FALSE	FALSE	FALSE	FALSE
rs12210705	137953165	TRUE	NA	rs12210705	0	0	0		NKX2-5,POU3F1,YY1,ZFP42,THAP1,ALX3,DMBX1,DPRX,DRGX,GSC,GSC2,NFATC1,OTX1,OTX2,PHOX2B,PITX1,PITX3,PROP1,RHOXF1,SOX14,SOX15,SOX21,SRY,TBX2,TEAD1,ALX1,CRX,PITX2,TEAD4	M3633_1.02,M4075_1.02,M4109_1.02,M4636_1.02,M5286_1.02,M5345_1.02,M5346_1.02,M5348_1.02,M5500_1.02,M5501_1.02,M5657_1.02,M5698_1.02,M5699_1.02,M5700_1.02,M5701_1.02,M5716_1.02,M5717_1.02,M5718_1.02,M5719_1.02,M5720_1.02,M5752_1.02,M5783_1.02,M5785_1.02,M5816_1.02,M5819_1.02,M5820_1.02,M5828_1.02,M5871_1.02,M5872_1.02,M5888_1.02,M5905_1.02,M6141_1.02,M6182_1.02,M6400_1.02,M6401_1.02,M6418_1.02,M65…		FALSE	FALSE	FALSE	FALSE	FALSE	FALSE	FALSE	FALSE	FALSE	FALSE	FALSE	NA	NA	NA	NA	NA	FALSE	FALSE	FALSE	FALSE	FALSE	FALSE	FALSE	FALSE	FALSE	FALSE	FALSE	NA	FALSE	FALSE	FALSE	FALSE	FALSE	FALSE	FALSE	FALSE	rs12210705	Other
rs12212460	138112481	TRUE	NA	NA	14.27	10.06	12.64		MYCL1,RUNX2,ENSG00000250096,ZEB1,HNF4A,LMO2,MYCN,USF1,MAX,MYC,MXI1,ATOH1,KLF2,CLOCK,E2F1,ETV3,IRX2,IRX5,MNT,ELK3,NR3C2,NR1H2,NR1H3,RUNX3	M1927_1.02,M2310_1.02,M2954_1.02,M3415_1.02,M3516_1.02,M3642_1.02,M4086_1.02,M4507_1.02,M4532_1.02,M4543_1.02,M4596_1.02,M4609_1.02,M4610_1.02,M4627_1.02,M4643_1.02,M4646_1.02,M4735_1.02,M4889_1.02,M5321_1.02,M5353_1.02,M5422_1.02,M5525_1.02,M5581_1.02,M5582_1.02,M5614_1.02,M5634_1.02,M6208_1.02,M6338_1.02,M6351_1.02,M6352_1.02,M6383_1.02,M6459_1.02		FALSE	FALSE	TRUE	FALSE	FALSE	FALSE	FALSE	FALSE	FALSE	TRUE	FALSE	FALSE	FALSE	FALSE	FALSE	FALSE	FALSE	FALSE	FALSE	FALSE	FALSE	FALSE	FALSE	FALSE	FALSE	FALSE	TRUE	FALSE	FALSE	FALSE	TRUE	FALSE	FALSE	TRUE	FALSE	TRUE
rs12212617	138365571	FALSE	NA	NA	0	0	0		HEYL,ID2,ID1,HES4,NPAS2,HES2,MLXIP,TCFL5,ARNTL2,CREB3L2,CR847794.3,BX088580.2,AL662833.4,AL773544.1,CR759815.4,CR388229.2,CEBPB,ARNT,E2F1,MAX,MYCN,PAX5,SREBF1,USF1,XBP1,MXI1,BHLHE40,ATF3,ARNTL,ATF4,BHLHE41,CLOCK,CREB3L1,HEY1,HEY2,IRF7,MLX,MLXIPL,MNT,NFATC1,SCRT1,SCRT2,SREBF2,TBX1,TFE3,TFEB,IRX3,IRX1,CEBPA,CEBPG,RBPJ,USF2	M0183_1.02,M0189_1.02,M0191_1.02,M0196_1.02,M0199_1.02,M0211_1.02,M0212_1.02,M0220_1.02,M0305_1.02,M1959_1.02,M2268_1.02,M2956_1.02,M2957_1.02,M3035_1.02,M3133_1.02,M3539_1.02,M3642_1.02,M3721_1.02,M3944_1.02,M4080_1.02,M4086_1.02,M4101_1.02,M4465_1.02,M4507_1.02,M4542_1.02,M4543_1.02,M4553_1.02,M4596_1.02,M4627_1.02,M4628_1.02,M4646_1.02,M4683_1.02,M5290_1.02,M5292_1.02,M5305_1.02,M5306_1.02,M53…		FALSE	FALSE	FALSE	FALSE	FALSE	TRUE	FALSE	FALSE	FALSE	FALSE	FALSE	NA	NA	NA	NA	NA	FALSE	FALSE	FALSE	FALSE	FALSE	FALSE	FALSE	FALSE	FALSE	FALSE	FALSE	NA	FALSE	FALSE	FALSE	FALSE	FALSE	FALSE	FALSE	FALSE
rs12213095	137947570	TRUE	NA	rs12210705	0	0	0		ZBTB1,ALX1,FOXD4L1,FOXD4L3,FOXD4L4,FOXD4,FOXJ1,FOXD4L6,FOXD4L2,FOXD4L5,FOXL2,HOXA4,HOXA5,EN1,EN2,GBX1,HNF4A,LHX6,MEOX2,MYBL1,RUNX2,RUNX3,SOX10,SOX18,SOX21,SOX4,SOX7,SOX8,SOX9,DLX3,IRF2,IRF3,IRF9,RUNX1,ZNF350	M0413_1.02,M3016_1.02,M3296_1.02,M3428_1.02,M4103_1.02,M5390_1.02,M5395_1.02,M5480_1.02,M5524_1.02,M5601_1.02,M5625_1.02,M5646_1.02,M5789_1.02,M5790_1.02,M5792_1.02,M5794_1.02,M5810_1.02,M5812_1.02,M5813_1.02,M5821_1.02,M5825_1.02,M5834_1.02,M5836_1.02,M5840_1.02,M5843_1.02,M5845_1.02,M5850_1.02,M6189_1.02,M6308_1.02,M6309_1.02,M6314_1.02,M6457_1.02,M6458_1.02,M6556_1.02		FALSE	FALSE	FALSE	FALSE	FALSE	FALSE	FALSE	FALSE	FALSE	FALSE	FALSE	NA	NA	NA	NA	NA	FALSE	FALSE	FALSE	FALSE	FALSE	FALSE	FALSE	FALSE	FALSE	FALSE	FALSE	NA	FALSE	FALSE	FALSE	FALSE	FALSE	FALSE	FALSE	FALSE	rs12210705	Other
rs12213610	138213231	TRUE	NA	NA	4.76	0	4.21		TFAP2A,GATA1,JUN,HINFP,ISL2,NFIX,RARA,RARB,CEBPG,HESX1,HLTF,THRA,THRB,TLX3,TLX1,CSDA,YBX1,YBX2	M1838_1.02,M3313_1.02,M4501_1.02,M5514_1.02,M5583_1.02,M5667_1.02,M5762_1.02,M5764_1.02,M6173_1.02,M6272_1.02,M6278_1.02,M6522_1.02,M6523_1.02,M6525_1.02,M6537_1.02		FALSE	FALSE	FALSE	FALSE	FALSE	TRUE	FALSE	FALSE	FALSE	FALSE	FALSE	NA	NA	NA	NA	NA	FALSE	FALSE	FALSE	FALSE	FALSE	FALSE	FALSE	FALSE	FALSE	FALSE	FALSE	NA	FALSE	FALSE	FALSE	FALSE	FALSE	FALSE	FALSE	FALSE
rs12213733	138290612	TRUE	NA	NA	0	0	8.43		ZNF281,IKZF1,PAX4,CREB1,ZIC3,GLIS3,RARB,VDR,ZBTB7B,ZBTB7C,ZNF740,E2F3,PLAG1,SPZ1,ZNF219	M0420_1.02,M3525_1.02,M3715_1.02,M4012_1.02,M4149_1.02,M5492_1.02,M5764_1.02,M5946_1.02,M5961_1.02,M5962_1.02,M5977_1.02,M6192_1.02,M6420_1.02,M6486_1.02,M6553_1.02		FALSE	FALSE	FALSE	FALSE	FALSE	FALSE	FALSE	FALSE	FALSE	FALSE	FALSE	NA	NA	NA	NA	NA	FALSE	FALSE	FALSE	FALSE	FALSE	FALSE	FALSE	FALSE	FALSE	FALSE	FALSE	NA	FALSE	FALSE	FALSE	FALSE	FALSE	FALSE	FALSE	FALSE
rs12214152	138413990	FALSE	NA	NA	0	0	0	TAL1,EP300,ERG,FLI1,SPI1,TRIM28	ID2,ID1,MLXIP,TET1,ENSG00000235187,GMEB1,ELK4,HINFP,CTCF,ELF1,EHF,AL662828.6,CR925796.2,CR753803.1,ATF6B,ATF6,ELK1,STAT4,STAT6,XBP1,GABPA,E2F4,CTCFL,CREB3,CREB3L1,ELF3,ELF4,ELF5,ERG,ETS1,ETV1,ETV4,ETV5,ETV6,FLI1,SPDEF,E2F1,ETV7,HIF1A,MYC,NRF1	M0189_1.02,M0211_1.02,M0610_1.02,M0714_1.02,M1545_1.02,M1903_1.02,M1951_1.02,M1957_1.02,M2275_1.02,M2390_1.02,M2978_1.02,M3186_1.02,M3982_1.02,M3992_1.02,M4101_1.02,M4427_1.02,M4430_1.02,M4431_1.02,M4432_1.02,M4433_1.02,M4435_1.02,M4436_1.02,M4437_1.02,M4442_1.02,M4443_1.02,M4445_1.02,M4446_1.02,M4447_1.02,M4448_1.02,M4449_1.02,M4450_1.02,M4458_1.02,M4460_1.02,M4462_1.02,M4502_1.02,M4503_1.02,M45…	ERG,FLI1	FALSE	FALSE	FALSE	FALSE	FALSE	TRUE	TRUE	FALSE	FALSE	TRUE	FALSE	NA	NA	NA	NA	NA	FALSE	FALSE	FALSE	FALSE	FALSE	FALSE	TRUE	TRUE	TRUE	FALSE	TRUE	NA	FALSE	TRUE	TRUE	FALSE	TRUE	TRUE	TRUE	FALSE
rs12214474	137977614	TRUE	NA	NA	0	0	0		HNF4G,NR2F2,MYB,ZNF274,HNF4A,FEZF2,FEZF1,MYBL2,NR2F1,NR2F6,NR4A2,RARA,RARB,RARG,SCRT1,SCRT2,IRF9	M2286_1.02,M2960_1.02,M3585_1.02,M4551_1.02,M4699_1.02,M4702_1.02,M4840_1.02,M5524_1.02,M5529_1.02,M5650_1.02,M5677_1.02,M5680_1.02,M5685_1.02,M5759_1.02,M5761_1.02,M5764_1.02,M5765_1.02,M5768_1.02,M5804_1.02,M5805_1.02,M6179_1.02,M6283_1.02,M6314_1.02,M6350_1.02		FALSE	FALSE	FALSE	FALSE	FALSE	FALSE	FALSE	FALSE	FALSE	FALSE	FALSE	NA	NA	NA	NA	NA	FALSE	FALSE	FALSE	FALSE	FALSE	FALSE	FALSE	FALSE	FALSE	FALSE	FALSE	NA	FALSE	FALSE	FALSE	FALSE	FALSE	FALSE	FALSE	FALSE
rs12216269	138262537	TRUE	NA	NA	9.51	5.03	12.64		FOXD4L2,FOXD4L5,FOXD4L6,FOXD4L4,FOXD4L3,FOXL2,FOXD4,FOXD4L1,FOXJ1,FOXN2,FOXN3,PPARG	M6012_1.02,M6014_1.02,M6433_1.02		FALSE	FALSE	FALSE	FALSE	FALSE	TRUE	FALSE	FALSE	FALSE	FALSE	FALSE	NA	NA	NA	NA	NA	FALSE	FALSE	FALSE	FALSE	FALSE	FALSE	FALSE	FALSE	FALSE	FALSE	FALSE	NA	FALSE	FALSE	FALSE	FALSE	FALSE	FALSE	FALSE	FALSE
rs12524275	138333842	FALSE	NA	NA	0	5.03	0		ENSG00000250542,ZNF8,FOXJ1,FOXD4L3,FOXD4,FOXD4L4,FOXD4L5,FOXD4L6,FOXD4L2,FOXD4L1,FOXL2,FOXP4,FOXP1,FOXG1,FOXN2,FOXN3,FOXB2,FOXD1,FOXE3,FOXA1,FOXP2,CEBPA,FOXO1,FOXF2,FOXC1,FOXA2,GATA3,BARHL2,FOXB1,FOXC2,FOXD2,FOXD3,FOXI1,FOXJ2,FOXL1,FOXO3,FOXO4,FOXO6,FOXP3,HOXC11,HOXC12,HOXD12,HOXD13,NFATC1,TEAD1,FOXA3	M0307_1.02,M0438_1.02,M0715_1.02,M0717_1.02,M0719_1.02,M0721_1.02,M0722_1.02,M0726_1.02,M0729_1.02,M0737_1.02,M0738_1.02,M0739_1.02,M0740_1.02,M0742_1.02,M0743_1.02,M0744_1.02,M0746_1.02,M0747_1.02,M0751_1.02,M0755_1.02,M1863_1.02,M1965_1.02,M2102_1.02,M2261_1.02,M2385_1.02,M3040_1.02,M3276_1.02,M3294_1.02,M3295_1.02,M4104_1.02,M4105_1.02,M4376_1.02,M4439_1.02,M4566_1.02,M4567_1.02,M4664_1.02,M46…		FALSE	FALSE	FALSE	FALSE	FALSE	FALSE	FALSE	FALSE	FALSE	FALSE	FALSE	NA	NA	NA	NA	NA	FALSE	FALSE	FALSE	FALSE	FALSE	FALSE	FALSE	FALSE	FALSE	FALSE	FALSE	NA	FALSE	FALSE	FALSE	FALSE	FALSE	FALSE	FALSE	FALSE
rs12524433	137963053	TRUE	NA	rs10499194;rs13192841	4.76	0	4.21	SMC1A,STAG1,CTCF	NFATC3,NFATC2,FOXD4L3,FOXL2,FOXD4L4,FOXD4L6,FOXA1,FOXD4L5,FOXD4,FOXD4L2,FOXD4L1,FOXJ1,FOXN2,FOXJ2,FOXN3,FOXA2,STAT2,CPEB1,ESRRA,ESRRG,ETV2,FOXC1,FOXC2,NFATC1,POU4F2,POU4F3,SOX15,SOX18,SOX2,SOX8,SOX9,ARID3A,EHF,FOXO3,HOXA13,IRF5,NFATC4,AL845464.3,PBX2,CR933878.8,PBX4,BX284686.1,CR812478.2,BX927239.6,AL662830.5,POU3F1	M1517_1.02,M1518_1.02,M1965_1.02,M2546_1.02,M3256_1.02,M3411_1.02,M4103_1.02,M4104_1.02,M4105_1.02,M4376_1.02,M4635_1.02,M5322_1.02,M5405_1.02,M5408_1.02,M5412_1.02,M5421_1.02,M5439_1.02,M5443_1.02,M5656_1.02,M5741_1.02,M5742_1.02,M5743_1.02,M5819_1.02,M5822_1.02,M5830_1.02,M5841_1.02,M5845_1.02,M5851_1.02,M6019_1.02,M6147_1.02,M6202_1.02,M6246_1.02,M6290_1.02,M6311_1.02,M6362_1.02,M6364_1.02,M63…		FALSE	FALSE	FALSE	FALSE	FALSE	FALSE	FALSE	FALSE	FALSE	FALSE	FALSE	NA	NA	NA	NA	NA	TRUE	TRUE	TRUE	TRUE	TRUE	TRUE	FALSE	FALSE	FALSE	FALSE	FALSE	NA	TRUE	FALSE	FALSE	FALSE	FALSE	FALSE	TRUE	FALSE	rs10499194,rs10499194,rs13192841	MS,Other,RA
rs12524997	138441204	FALSE	NA	NA	0	0	0		PAX6,PRDM1,HOXA4,IKZF1,IKZF4,STAT4,ZNF683,STAT2,SPDEF	M1897_1.02,M2307_1.02,M2549_1.02,M3450_1.02,M3452_1.02,M3982_1.02,M4545_1.02,M4635_1.02,M4687_1.02,M5859_1.02,M5862_1.02,M6494_1.02		FALSE	FALSE	FALSE	FALSE	FALSE	FALSE	FALSE	FALSE	FALSE	FALSE	FALSE	NA	NA	NA	NA	NA	FALSE	FALSE	FALSE	FALSE	FALSE	FALSE	FALSE	FALSE	FALSE	FALSE	FALSE	NA	FALSE	FALSE	FALSE	FALSE	FALSE	FALSE	FALSE	FALSE
rs12525643	138011151	TRUE	NA	rs10499194;rs13192841	0	0	0		ENSG00000235187,FOXL2,FOXD4L5,FOXD4L2,FOXD4L6,KIAA0415,FOXK1,FOXD4L4,FOXD4,FOXD4L3,FOXJ1,FOXD4L1,SPIB,FLI1,MEF2C,POU2F2,ALX1,ETS1,POU2F1,POU3F2,RFX1,STAT5A,MEF2A,ELK4,EHF,ELF1,ELF3,ELF5,ELK1,ELK3,ERF,ERG,ETV1,ETV2,ETV4,FEV,FOXC1,FOXG1,GABPA,NFATC1,SPDEF,E2F1,E2F7,ELF2,ETV5,ZBTB33,POU1F1,TFDP2,TFDP1,TFDP3,ZNF350	M0714_1.02,M0718_1.02,M0757_1.02,M1908_1.02,M2261_1.02,M2277_1.02,M2297_1.02,M2306_1.02,M3016_1.02,M3049_1.02,M3678_1.02,M3684_1.02,M3773_1.02,M3829_1.02,M3986_1.02,M4466_1.02,M4467_1.02,M4539_1.02,M4695_1.02,M5198_1.02,M5372_1.02,M5373_1.02,M5375_1.02,M5376_1.02,M5378_1.02,M5379_1.02,M5380_1.02,M5381_1.02,M5384_1.02,M5385_1.02,M5398_1.02,M5399_1.02,M5401_1.02,M5416_1.02,M5418_1.02,M5420_1.02,M54…		FALSE	FALSE	FALSE	FALSE	FALSE	FALSE	FALSE	FALSE	FALSE	FALSE	FALSE	NA	NA	NA	NA	NA	FALSE	FALSE	FALSE	FALSE	FALSE	FALSE	FALSE	FALSE	TRUE	FALSE	FALSE	NA	FALSE	TRUE	FALSE	FALSE	FALSE	FALSE	TRUE	FALSE	rs10499194,rs10499194,rs13192841	MS,Other,RA
rs12526015	138054380	TRUE	NA	NA	0	5.03	4.21		XBP1,SRF,TGIF1	M3447_1.02,M4633_1.02,M6519_1.02		FALSE	FALSE	FALSE	FALSE	FALSE	FALSE	FALSE	NA	NA	NA	NA	NA	NA	NA	NA	NA	FALSE	FALSE	FALSE	FALSE	FALSE	FALSE	FALSE	FALSE	FALSE	FALSE	NA	NA	FALSE	FALSE	NA	FALSE	FALSE	FALSE	FALSE	FALSE
rs12526339	138148071	TRUE	NA	NA	4.76	25.14	37.93	RUNX1,SPI1	ZEB1,GATA1,GATA2,GATA3,GATA6,RFX1,RFX5,GATA4,GATA5,SOX9,SPDEF,TFCP2,ZNF784,BCL6,HAND1,HAND2,RORB,RORC	M1926_1.02,M2952_1.02,M3114_1.02,M3312_1.02,M3314_1.02,M3315_1.02,M3320_1.02,M3326_1.02,M3327_1.02,M3334_1.02,M3829_1.02,M4476_1.02,M4483_1.02,M4510_1.02,M4546_1.02,M4575_1.02,M4595_1.02,M4600_1.02,M4601_1.02,M4621_1.02,M4622_1.02,M4656_1.02,M4660_1.02,M4690_1.02,M5476_1.02,M5477_1.02,M5478_1.02,M5479_1.02,M5848_1.02,M5849_1.02,M5857_1.02,M5860_1.02,M5929_1.02,M5980_1.02,M6159_1.02,M6253_1.02,M62…		FALSE	FALSE	FALSE	FALSE	FALSE	TRUE	TRUE	FALSE	FALSE	FALSE	FALSE	NA	NA	NA	NA	NA	FALSE	FALSE	FALSE	FALSE	FALSE	FALSE	FALSE	FALSE	TRUE	FALSE	FALSE	NA	FALSE	TRUE	FALSE	TRUE	FALSE	TRUE	TRUE	FALSE
rs12527045	137948693	TRUE	NA	NA	0	0	0	SMC1A	ZNF32,ZSCAN20,DMRT2,DMRTC2,DMRTA1,FOXD4L2,FOXD4,FOXJ1,FOXD4L4,FOXD4L6,FOXD4L1,FOXL2,FOXD4L5,FOXD4L3,TBPL2,FOXL1,POU2F1,MEF2A,TBP,FOXB1,FOXI1,FOXN2,FOXN3,FOXJ2,FOXJ3,FOXF2,FOXQ1,TEF	M0437_1.02,M0440_1.02,M0633_1.02,M0634_1.02,M0635_1.02,M0641_1.02,M0740_1.02,M0747_1.02,M1641_1.02,M1865_1.02,M3678_1.02,M3846_1.02,M4010_1.02,M4103_1.02,M4708_1.02,M5436_1.02,M5437_1.02,M5452_1.02,M5453_1.02,M5455_1.02,M5458_1.02,M5461_1.02,M6239_1.02,M6250_1.02,M6340_1.02,M6502_1.02,M6510_1.02		FALSE	FALSE	FALSE	FALSE	FALSE	FALSE	FALSE	FALSE	FALSE	FALSE	FALSE	NA	NA	NA	NA	NA	FALSE	FALSE	FALSE	FALSE	FALSE	FALSE	FALSE	FALSE	FALSE	FALSE	FALSE	NA	FALSE	FALSE	FALSE	FALSE	FALSE	FALSE	FALSE	FALSE
rs12527282	137967252	TRUE	NA	rs10499194;rs13192841	0	0	4.21	TET2,SP140	ELK1,ZNF354C,ELF1,RFX5,GABPA,NR2C2,RUNX3,RUNX1,RUNX2	M1860_1.02,M1950_1.02,M4460_1.02,M4476_1.02,M4540_1.02,M4546_1.02,M4549_1.02,M4554_1.02,M4563_1.02,M4568_1.02,M4602_1.02,M4620_1.02,M4700_1.02,M5373_1.02,M5374_1.02,M5792_1.02,M6252_1.02,M6457_1.02,M6458_1.02		FALSE	FALSE	FALSE	FALSE	FALSE	TRUE	FALSE	FALSE	FALSE	FALSE	FALSE	NA	NA	NA	NA	NA	FALSE	FALSE	FALSE	FALSE	FALSE	FALSE	FALSE	FALSE	FALSE	FALSE	FALSE	NA	FALSE	FALSE	FALSE	FALSE	FALSE	FALSE	FALSE	FALSE	rs10499194,rs10499194,rs13192841	MS,Other,RA
rs12527457	138098933	TRUE	NA	NA	0	5.03	0		GFI1,RFX1,LHX2,MEOX2,MYBL1,RARA,RFX2,RFX3,RFX4,ATF1,CREB1,CREM,NFYA,NFYB,NFYC,TLX3,TLX1,VSX2,CSDA,YBX1,YBX2	M3341_1.02,M3829_1.02,M5598_1.02,M5625_1.02,M5644_1.02,M5759_1.02,M5774_1.02,M5776_1.02,M5778_1.02,M6152_1.02,M6180_1.02,M6181_1.02,M6371_1.02,M6372_1.02,M6373_1.02,M6525_1.02,M6534_1.02,M6537_1.02		FALSE	FALSE	FALSE	FALSE	FALSE	TRUE	FALSE	FALSE	FALSE	FALSE	FALSE	NA	NA	NA	NA	NA	FALSE	FALSE	FALSE	FALSE	FALSE	FALSE	FALSE	FALSE	FALSE	FALSE	FALSE	NA	FALSE	FALSE	FALSE	FALSE	FALSE	FALSE	FALSE	FALSE
rs12528207	138304705	TRUE	NA	NA	0	0	16.86		ZBTB6,GCM1	M4151_1.02,M5485_1.02,M6542_1.02		FALSE	FALSE	FALSE	FALSE	FALSE	FALSE	FALSE	FALSE	FALSE	FALSE	FALSE	NA	NA	NA	NA	NA	FALSE	FALSE	FALSE	FALSE	FALSE	FALSE	FALSE	FALSE	FALSE	FALSE	FALSE	NA	FALSE	FALSE	FALSE	FALSE	FALSE	FALSE	FALSE	FALSE
rs12528429	138140349	TRUE	NA	NA	4.76	15.09	8.43		MYCL1,ARNT,MAX,CENPB,SP4,HOXD13,MLXIPL,SPZ1,ZNF589	M1927_1.02,M2956_1.02,M3539_1.02,M5320_1.02,M5613_1.02,M5855_1.02,M6302_1.02,M6335_1.02,M6346_1.02,M6486_1.02,M6559_1.02		FALSE	FALSE	FALSE	FALSE	FALSE	FALSE	FALSE	NA	NA	NA	NA	NA	NA	NA	NA	NA	FALSE	FALSE	FALSE	FALSE	FALSE	FALSE	FALSE	FALSE	FALSE	FALSE	NA	NA	FALSE	FALSE	NA	FALSE	FALSE	FALSE	FALSE	FALSE
rs12528432	138441047	FALSE	NA	NA	0	0	0		SOX11,FOXL2,FOXD4L6,FOXD4L4,FOXD4L3,FOXD4,FOXD4L2,FOXD4L1,FOXD4L5,FOXJ1,FOXE1,FOXI1,FOXI2,RREB1,SRY,SOX6,BRCA1,HOXA4,FOXD3,FOXF1,FOXA2,NKX6-1,NKX6-2,PAX4,SOX5,SIX5,ALX3,ALX4,ARX,DRGX,FOXC2,NFATC1,OTX1,OTX2,PROP1,SOX14,SOX15,SOX18,SOX21,VENTX,FOXM1,FOXO1,FOXQ1,NR3C1,AL845464.3,PBX2,CR933878.8,PBX4,BX284686.1,CR812478.2,BX927239.6,AL662830.5,POU4F2,SOX13	M1601_1.02,M1872_1.02,M1873_1.02,M1874_1.02,M1901_1.02,M1911_1.02,M1914_1.02,M1953_1.02,M2591_1.02,M3250_1.02,M3382_1.02,M3383_1.02,M3385_1.02,M3411_1.02,M3640_1.02,M3718_1.02,M3843_1.02,M3913_1.02,M3961_1.02,M4693_1.02,M5286_1.02,M5287_1.02,M5291_1.02,M5348_1.02,M5444_1.02,M5658_1.02,M5698_1.02,M5700_1.02,M5752_1.02,M5815_1.02,M5817_1.02,M5819_1.02,M5822_1.02,M5827_1.02,M5869_1.02,M5871_1.02,M59…		FALSE	FALSE	FALSE	FALSE	FALSE	FALSE	FALSE	FALSE	FALSE	FALSE	FALSE	NA	NA	NA	NA	NA	FALSE	FALSE	FALSE	FALSE	FALSE	FALSE	FALSE	FALSE	TRUE	FALSE	FALSE	NA	FALSE	TRUE	FALSE	FALSE	FALSE	FALSE	TRUE	FALSE
rs12529513	138373074	FALSE	NA	NA	0	0	4.21		STAT1,STAT3,ZBTB49,ZNF75A,ZNF75C,ZNF75D,TFCP2L1,E2F7,RBPJ,HIVEP1,HIVEP3	M3968_1.02,M3975_1.02,M5959_1.02,M5979_1.02,M6131_1.02,M6132_1.02,M6196_1.02,M6499_1.02,M6544_1.02		FALSE	FALSE	FALSE	FALSE	FALSE	FALSE	FALSE	FALSE	FALSE	FALSE	FALSE	NA	NA	NA	NA	NA	FALSE	FALSE	FALSE	FALSE	FALSE	FALSE	FALSE	FALSE	FALSE	FALSE	FALSE	NA	FALSE	FALSE	FALSE	FALSE	FALSE	FALSE	FALSE	FALSE
rs12530033	138374058	FALSE	NA	NA	0	0	4.21	SRF	ZSCAN10,ENSG00000235187,IRF6,E2F1,ELK1,RREB1,ELK4,E2F4,ELF1,FLI1,SP2,EHF,ETS1,HSF1,STAT6,NR3C1,EGR1,GABPA,SPI1,NR2C2,FOXL2,FOXA2,FOXD4,FOXD4L4,FOXD4L6,FOXD4L1,FOXD4L2,FOXD4L5,FOXJ1,FOXD4L3,E2F6,ELF3,ELF4,ELF5,ELK3,ERF,ERG,ETV1,ETV3,ETV4,ETV5,ETV6,FEV,FOXO1,FOXO3,FOXO4,FOXO6,HNF4A,IRF7,ELF2,ETS2,ETV7,MAZ,SMAD9,SMAD5,SMAD1,SP3,SREBF2,TFDP2,TFDP1,TFDP3,ZBTB7B,ZNF219	M0398_1.02,M0714_1.02,M1266_1.02,M1856_1.02,M1860_1.02,M1901_1.02,M1903_1.02,M2272_1.02,M2275_1.02,M2277_1.02,M2314_1.02,M2390_1.02,M3049_1.02,M3133_1.02,M3186_1.02,M3439_1.02,M3992_1.02,M4428_1.02,M4459_1.02,M4460_1.02,M4462_1.02,M4489_1.02,M4505_1.02,M4522_1.02,M4537_1.02,M4539_1.02,M4540_1.02,M4549_1.02,M4554_1.02,M4563_1.02,M4567_1.02,M4568_1.02,M4598_1.02,M4599_1.02,M4616_1.02,M4617_1.02,M46…		FALSE	FALSE	FALSE	FALSE	FALSE	TRUE	TRUE	FALSE	FALSE	FALSE	FALSE	NA	NA	NA	NA	NA	FALSE	FALSE	FALSE	FALSE	FALSE	FALSE	FALSE	FALSE	FALSE	FALSE	FALSE	NA	FALSE	FALSE	FALSE	FALSE	FALSE	TRUE	FALSE	FALSE
rs12530156	138273929	TRUE	NA	NA	0	5.03	8.43		PAX6,SPIB,TEAD1,HINFP,TCF7L2,ZEB1,ETS1,ELF3,LEF1,NFAT5,SPDEF,SPI1,TBX21,TEAD4,EHF,ERG,FOXM1,NFATC1,NR2F6,RELB,TEAD3	M1897_1.02,M1908_1.02,M1916_1.02,M1951_1.02,M2319_1.02,M2955_1.02,M3050_1.02,M3727_1.02,M5376_1.02,M5596_1.02,M5655_1.02,M5857_1.02,M5863_1.02,M5864_1.02,M5889_1.02,M5892_1.02,M5904_1.02,M5908_1.02,M6202_1.02,M6213_1.02,M6244_1.02,M6327_1.02,M6361_1.02,M6366_1.02,M6392_1.02,M6448_1.02,M6507_1.02,M6508_1.02,M6512_1.02		FALSE	FALSE	FALSE	FALSE	FALSE	FALSE	FALSE	FALSE	FALSE	FALSE	FALSE	NA	NA	NA	NA	NA	FALSE	FALSE	FALSE	FALSE	FALSE	FALSE	FALSE	FALSE	FALSE	FALSE	FALSE	NA	FALSE	FALSE	FALSE	FALSE	FALSE	FALSE	FALSE	FALSE
rs12660248	138450672	FALSE	NA	NA	0	0	0	CTCF	TP53,TFCP2L1,T,ESR1,PAX5,STAT3,NR2F2,NPAS3,SIM2,NPAS1,SIM1,ENSG00000250811,E2F7,E2F8,SMAD9,SMAD3,TBX19,TFCP2,NR5A2	M1929_1.02,M1962_1.02,M3004_1.02,M3206_1.02,M3698_1.02,M3720_1.02,M4478_1.02,M4703_1.02,M5234_1.02,M5362_1.02,M5363_1.02,M5808_1.02,M5882_1.02,M5929_1.02,M6131_1.02,M6132_1.02,M6164_1.02,M6396_1.02,M6403_1.02,M6514_1.02		FALSE	FALSE	FALSE	FALSE	FALSE	TRUE	FALSE	FALSE	FALSE	FALSE	FALSE	NA	NA	NA	NA	NA	FALSE	FALSE	FALSE	FALSE	FALSE	FALSE	FALSE	FALSE	FALSE	FALSE	FALSE	NA	FALSE	FALSE	FALSE	FALSE	FALSE	FALSE	FALSE	FALSE
rs12660547	138448062	FALSE	NA	NA	0	0	0		MYF5,ASCL1,ASCL2,SNAI3,ENSG00000234254,NFYA,ZEB1,MEIS1,MYOD1,TGIF1,FOSL2,ATOH1,FERD3L,ZFP42,ESRRA,ESRRG,MEIS3,MYBL2,NR2F1,PKNOX1,PKNOX2,RARA,RARB,RARG,SNAI2,TGIF2,ARNTL,CEBPZ,HOXA1,HOXA9,TCF4,MEIS2,NANOGP1,NANOG	M0168_1.02,M0178_1.02,M0209_1.02,M0424_1.02,M1035_1.02,M1890_1.02,M1926_1.02,M2299_1.02,M2300_1.02,M2952_1.02,M2953_1.02,M3114_1.02,M3562_1.02,M3591_1.02,M4064_1.02,M4483_1.02,M4565_1.02,M4685_1.02,M4752_1.02,M4971_1.02,M5113_1.02,M5151_1.02,M5406_1.02,M5409_1.02,M5411_1.02,M5622_1.02,M5650_1.02,M5677_1.02,M5721_1.02,M5722_1.02,M5761_1.02,M5764_1.02,M5765_1.02,M5809_1.02,M5933_1.02,M5934_1.02,M61…		FALSE	FALSE	FALSE	FALSE	FALSE	TRUE	FALSE	FALSE	FALSE	FALSE	FALSE	NA	NA	NA	NA	NA	FALSE	FALSE	FALSE	FALSE	FALSE	FALSE	FALSE	FALSE	FALSE	FALSE	FALSE	NA	FALSE	FALSE	FALSE	FALSE	FALSE	FALSE	FALSE	FALSE
rs12660587	137862140	TRUE	NA	rs12661016	0	0	0		MYT1L,CEBPA,CEBPB,FOXO4,FOXL2,FOXD4L1,FOXD4L2,FOXD4L3,FOXD4L5,FOXJ1,FOXD4L6,FOXD4L4,FOXD4,JUND,FOS,JUNB,CEBPG,HMBOX1,POU1F1,POU3F3,SOX9,VENTX,FOXP3,HMGA2,PAX2	M0574_1.02,M3032_1.02,M3035_1.02,M3283_1.02,M4105_1.02,M4464_1.02,M4590_1.02,M4623_1.02,M5318_1.02,M5517_1.02,M5724_1.02,M5735_1.02,M5852_1.02,M5948_1.02,M6173_1.02,M6249_1.02,M6280_1.02,M6406_1.02		FALSE	FALSE	FALSE	FALSE	FALSE	FALSE	FALSE	FALSE	FALSE	FALSE	FALSE	NA	NA	NA	NA	NA	FALSE	FALSE	FALSE	FALSE	FALSE	FALSE	FALSE	FALSE	FALSE	FALSE	FALSE	NA	FALSE	FALSE	FALSE	FALSE	FALSE	FALSE	FALSE	FALSE	rs12661016	Other
rs12660698	138020584	TRUE	NA	NA	9.51	15.09	25.29	SPI1,RUNX1,EP300,STAT1,BRD4,TCF3,TFAP4,PBX1,TAL1,HDAC1,STAT5B,FLI1,MYC,LMO2,RUNX3,NCOR1,CDK9,JMJD1C,TCF4,SKI,RARA,ERG,TRIM28,MED1,MAX	TERF2,RFX2,PRKRIR,INSM1,MYB,RFX5,HMBOX1,MYBL1,MYBL2,PAX2,RUNX2,RUNX3,ZBTB4	M1358_1.02,M1527_1.02,M1668_1.02,M1969_1.02,M3068_1.02,M4476_1.02,M4546_1.02,M5517_1.02,M5644_1.02,M5647_1.02,M5703_1.02,M5788_1.02,M5791_1.02,M6541_1.02	RUNX3	FALSE	FALSE	FALSE	TRUE	TRUE	TRUE	TRUE	FALSE	FALSE	TRUE	TRUE	FALSE	FALSE	FALSE	FALSE	FALSE	FALSE	FALSE	FALSE	FALSE	FALSE	FALSE	FALSE	FALSE	FALSE	FALSE	TRUE	FALSE	FALSE	FALSE	TRUE	TRUE	TRUE	TRUE	FALSE	TRUE
rs12661016	137863516	TRUE	NA	rs12661016	0	0	0		ESR1,RFX2,E2F1,EGR1,EGR2,EGR3,EGR4,TP53,RFX1,STAT3,ESRRA,RFX5,MXI1,ELF1,ETS1,TFAP2C,MECP2,TP73	M1934_1.02,M2392_1.02,M3134_1.02,M3167_1.02,M3176_1.02,M3178_1.02,M3630_1.02,M3698_1.02,M3830_1.02,M3974_1.02,M4438_1.02,M4510_1.02,M4575_1.02,M4663_1.02,M4678_1.02,M4696_1.02,M5366_1.02,M5367_1.02,M5368_1.02,M5369_1.02,M5370_1.02,M5371_1.02,M5373_1.02,M5417_1.02,M5774_1.02,M5924_1.02,M6217_1.02,M6339_1.02,M6405_1.02,M6451_1.02,M6452_1.02		FALSE	FALSE	FALSE	FALSE	FALSE	FALSE	FALSE	FALSE	FALSE	FALSE	FALSE	NA	NA	NA	NA	NA	FALSE	FALSE	FALSE	FALSE	FALSE	FALSE	FALSE	FALSE	FALSE	FALSE	FALSE	NA	FALSE	FALSE	FALSE	FALSE	FALSE	FALSE	FALSE	FALSE	rs12661016	Other
rs12661062	137963681	TRUE	NA	NA	4.76	0	0		HOXA4,CEBPB,GATA3,HOXA5,HSF1,HSF2,ATF4,CUX1,LEF1,POU4F2,POU4F3,TCF7L1,SOX18	M1995_1.02,M2012_1.02,M2036_1.02,M2063_1.02,M3035_1.02,M3328_1.02,M3428_1.02,M3439_1.02,M3444_1.02,M4736_1.02,M5145_1.02,M5280_1.02,M5292_1.02,M5333_1.02,M5596_1.02,M5741_1.02,M5742_1.02,M5743_1.02,M5903_1.02,M6474_1.02		FALSE	FALSE	FALSE	FALSE	FALSE	FALSE	FALSE	FALSE	FALSE	FALSE	FALSE	NA	NA	NA	NA	NA	TRUE	FALSE	FALSE	TRUE	FALSE	FALSE	FALSE	FALSE	FALSE	FALSE	FALSE	NA	TRUE	FALSE	FALSE	FALSE	FALSE	FALSE	TRUE	FALSE
rs12661588	137852374	TRUE	NA	NA	0	0	0		HEYL,TCF23,HES2,DMRT3,MAX,TP63,USF1,MYC,CLOCK,HEY2,NRF1,EPAS1,TP53	M0183_1.02,M0195_1.02,M0199_1.02,M0629_1.02,M1889_1.02,M2321_1.02,M4086_1.02,M4465_1.02,M4507_1.02,M4532_1.02,M4596_1.02,M4627_1.02,M4628_1.02,M4643_1.02,M4646_1.02,M5321_1.02,M5511_1.02,M5688_1.02,M6212_1.02,M6335_1.02,M6351_1.02,M6403_1.02		FALSE	FALSE	FALSE	FALSE	FALSE	FALSE	FALSE	FALSE	FALSE	FALSE	FALSE	NA	NA	NA	NA	NA	FALSE	FALSE	FALSE	FALSE	FALSE	FALSE	FALSE	FALSE	FALSE	FALSE	FALSE	NA	FALSE	FALSE	FALSE	FALSE	FALSE	FALSE	FALSE	FALSE
rs12661738	138450605	FALSE	NA	NA	0	0	0	CTCF,RAD21	HNF4G,SMARCC2,HNF4A,ISL2,OTX1,ZBTB49,ISL1,TLX3,TLX1	M2286_1.02,M4527_1.02,M4698_1.02,M5524_1.02,M5525_1.02,M5526_1.02,M5583_1.02,M5698_1.02,M5959_1.02,M6283_1.02,M6284_1.02,M6315_1.02,M6525_1.02		FALSE	FALSE	FALSE	FALSE	FALSE	TRUE	FALSE	FALSE	FALSE	FALSE	FALSE	NA	NA	NA	NA	NA	FALSE	FALSE	FALSE	FALSE	FALSE	FALSE	FALSE	FALSE	FALSE	FALSE	FALSE	NA	FALSE	FALSE	FALSE	FALSE	FALSE	FALSE	FALSE	FALSE
rs12661783	137944371	TRUE	NA	NA	0	0	0		BACH2,PAX6,STAT3,PAX5,SMARCC1,JUN,NFE2,E2F1,ETV7	M2980_1.02,M3727_1.02,M3974_1.02,M4487_1.02,M4526_1.02,M4591_1.02,M4629_1.02,M6190_1.02,M6224_1.02		FALSE	FALSE	FALSE	FALSE	FALSE	FALSE	FALSE	FALSE	FALSE	FALSE	FALSE	NA	NA	NA	NA	NA	FALSE	FALSE	FALSE	FALSE	FALSE	FALSE	FALSE	FALSE	FALSE	FALSE	FALSE	NA	FALSE	FALSE	FALSE	FALSE	FALSE	FALSE	FALSE	FALSE
rs12661817	137865100	TRUE	NA	rs12661016	0	0	0		PBX4,SP1,EGR1,ZNF263,CUX1,GATA3,GATA6,MZF1,PAX2,EGR2,EGR3,MEOX2,THRB,HINFP,ONECUT1,WT1	M1082_1.02,M1906_1.02,M1971_1.02,M2324_1.02,M3023_1.02,M3326_1.02,M3334_1.02,M3595_1.02,M3710_1.02,M4459_1.02,M4504_1.02,M4604_1.02,M4616_1.02,M4666_1.02,M4960_1.02,M5365_1.02,M5368_1.02,M5369_1.02,M5626_1.02,M5938_1.02,M6198_1.02,M6276_1.02,M6285_1.02,M6479_1.02,M6480_1.02,M6535_1.02		FALSE	FALSE	FALSE	FALSE	FALSE	FALSE	FALSE	FALSE	FALSE	FALSE	FALSE	NA	NA	NA	NA	NA	FALSE	FALSE	FALSE	FALSE	FALSE	FALSE	FALSE	FALSE	FALSE	FALSE	FALSE	NA	FALSE	FALSE	FALSE	FALSE	FALSE	FALSE	FALSE	FALSE	rs12661016	Other
rs12661926	138448110	FALSE	NA	NA	0	0	0		GFI1,HOXA4,HOXA3,SRF	M3341_1.02,M3433_1.02,M3952_1.02,M3956_1.02,M5868_1.02,M6263_1.02,M6489_1.02		FALSE	FALSE	FALSE	FALSE	FALSE	FALSE	FALSE	FALSE	FALSE	FALSE	FALSE	NA	NA	NA	NA	NA	FALSE	FALSE	FALSE	FALSE	FALSE	FALSE	FALSE	FALSE	FALSE	FALSE	FALSE	NA	FALSE	FALSE	FALSE	FALSE	FALSE	FALSE	FALSE	FALSE
rs12662032	138385320	FALSE	NA	NA	0	0	0		TWIST2,HEYL,ID2,ID1,HES4,NPAS2,SOHLH2,C13orf38-SOHLH2,HES2,MLXIP,TCFL5,ARNTL2,CREB3L2,ZFP161,ZSCAN20,TET1,GMEB1,MAX,MYCL1,NRF1,TP63,ZEB1,ARNT,CUX1,TCF3,LMO2,MYCN,TP53,ZNF238,ZBTB42,USF1,XBP1,USF2,MYC,MXI1,BHLHE40,ATF3,ATOH1,NEUROD4,NEUROD6,BHLHE41,CLOCK,CREB3L1,FOXO6,HEY1,HEY2,MLXIPL,MNT,TBX20,TFE3,ARNTL,ENO1,EPAS1,HIF1A,MTF1,PTF1A,THRB	M0177_1.02,M0183_1.02,M0189_1.02,M0191_1.02,M0196_1.02,M0198_1.02,M0199_1.02,M0211_1.02,M0212_1.02,M0220_1.02,M0305_1.02,M0432_1.02,M0440_1.02,M0610_1.02,M1545_1.02,M1889_1.02,M1927_1.02,M2305_1.02,M2321_1.02,M2954_1.02,M2956_1.02,M2957_1.02,M3022_1.02,M3155_1.02,M3516_1.02,M3539_1.02,M3642_1.02,M3698_1.02,M3841_1.02,M4080_1.02,M4081_1.02,M4086_1.02,M4101_1.02,M4429_1.02,M4465_1.02,M4481_1.02,M45…		FALSE	FALSE	FALSE	FALSE	FALSE	TRUE	FALSE	FALSE	FALSE	FALSE	FALSE	NA	NA	NA	NA	NA	TRUE	FALSE	TRUE	TRUE	FALSE	TRUE	FALSE	TRUE	TRUE	TRUE	FALSE	NA	TRUE	TRUE	FALSE	FALSE	FALSE	FALSE	TRUE	FALSE
rs12662137	137871515	TRUE	NA	NA	0	5.03	0		ELK1,ELF1,FLI1,PRDM1,ZNF263,EHF,PATZ1,MZF1,PPARG,BCL11B,BCL11A,GABPA,SPI1,JUN,ZNF683,THAP1,ZNF274,ELF3,ELF5,ETV5,IRF3,ATF5,ETS2,ETV4	M1860_1.02,M2275_1.02,M2277_1.02,M2307_1.02,M2324_1.02,M2390_1.02,M3546_1.02,M3595_1.02,M3785_1.02,M4453_1.02,M4460_1.02,M4462_1.02,M4475_1.02,M4501_1.02,M4505_1.02,M4545_1.02,M4563_1.02,M4568_1.02,M4617_1.02,M4620_1.02,M4631_1.02,M4636_1.02,M4653_1.02,M5376_1.02,M5378_1.02,M5379_1.02,M5424_1.02,M5572_1.02,M5749_1.02,M6119_1.02,M6154_1.02,M6202_1.02,M6203_1.02,M6207_1.02,M6221_1.02,M6222_1.02,M62…		FALSE	FALSE	FALSE	FALSE	FALSE	TRUE	FALSE	FALSE	FALSE	FALSE	FALSE	NA	NA	NA	NA	NA	FALSE	FALSE	FALSE	FALSE	FALSE	FALSE	FALSE	FALSE	FALSE	FALSE	FALSE	NA	FALSE	FALSE	FALSE	FALSE	FALSE	FALSE	FALSE	FALSE
rs12662915	137863930	TRUE	NA	NA	0	0	0		NEUROD4,NEUROG1,NEUROD6,AR,NR3C1,ESRRA,NR3C2,OLIG2,OLIG3,RARA,RARG,NR1I2,NR1I3,THRA	M0217_1.02,M1841_1.02,M3359_1.02,M4428_1.02,M4440_1.02,M5408_1.02,M5683_1.02,M5684_1.02,M5691_1.02,M5692_1.02,M5693_1.02,M5758_1.02,M5762_1.02,M5767_1.02,M6260_1.02,M6338_1.02,M6385_1.02,M6387_1.02,M6521_1.02		FALSE	FALSE	FALSE	FALSE	FALSE	FALSE	FALSE	FALSE	FALSE	FALSE	FALSE	NA	NA	NA	NA	NA	FALSE	FALSE	FALSE	FALSE	FALSE	FALSE	FALSE	FALSE	FALSE	FALSE	FALSE	NA	FALSE	FALSE	FALSE	FALSE	FALSE	FALSE	FALSE	FALSE
rs12663855	138435408	FALSE	NA	NA	0	0	0		RREB1,CUX1,PBX3,PBX4,MAFK,KLF2,RUNX2,RUNX3,SOX10,SOX18,SOX4,SOX7,SOX8,SOX9,ZNF143	M1901_1.02,M3019_1.02,M3843_1.02,M4473_1.02,M4626_1.02,M4812_1.02,M5789_1.02,M5793_1.02,M5810_1.02,M5821_1.02,M5834_1.02,M5836_1.02,M5840_1.02,M5843_1.02,M5850_1.02,M5966_1.02,M6184_1.02,M6456_1.02		FALSE	FALSE	FALSE	FALSE	FALSE	FALSE	FALSE	FALSE	FALSE	FALSE	FALSE	NA	NA	NA	NA	NA	FALSE	FALSE	FALSE	FALSE	FALSE	FALSE	FALSE	FALSE	FALSE	FALSE	FALSE	NA	FALSE	FALSE	FALSE	FALSE	FALSE	FALSE	FALSE	FALSE
rs12664519	138441775	FALSE	NA	NA	0	0	0		MEF2A,ZNF143,ATOH1,NEUROD6,NEUROD4,EOMES,TEAD4	M3550_1.02,M3965_1.02,M5989_1.02,M6211_1.02,M6509_1.02		FALSE	FALSE	FALSE	FALSE	FALSE	FALSE	FALSE	FALSE	FALSE	FALSE	FALSE	NA	NA	NA	NA	NA	FALSE	FALSE	FALSE	FALSE	FALSE	FALSE	FALSE	FALSE	FALSE	FALSE	FALSE	NA	FALSE	FALSE	FALSE	FALSE	FALSE	FALSE	FALSE	FALSE
rs12664521	138384302	FALSE	NA	NA	0	0	0		GATA1,MZF1,PPARG,STAT5A,CUX1,CUX2,TEAD1,TEAD3,BCL6,HOXA7,HOXA4,HOXB1,STAT6,ZBTB4,ZNF143	M3311_1.02,M3595_1.02,M3785_1.02,M3985_1.02,M3986_1.02,M5333_1.02,M5335_1.02,M5905_1.02,M5906_1.02,M6159_1.02,M6293_1.02,M6295_1.02,M6497_1.02,M6540_1.02,M6541_1.02,M6551_1.02		FALSE	FALSE	FALSE	FALSE	FALSE	FALSE	FALSE	FALSE	FALSE	FALSE	FALSE	NA	NA	NA	NA	NA	FALSE	FALSE	FALSE	FALSE	FALSE	FALSE	FALSE	FALSE	FALSE	FALSE	FALSE	NA	FALSE	FALSE	FALSE	FALSE	FALSE	FALSE	FALSE	FALSE
rs12664666	137864785	TRUE	NA	rs12661016	0	0	0		NR2C2,HSF1,TCF15,SCXA,SCXB,EHF,ELF3,ELK1,ERF,IRF3,SPDEF,ZNF713,CXXC1,ERG,MECP2	M4549_1.02,M4554_1.02,M4569_1.02,M4602_1.02,M4700_1.02,M4850_1.02,M5372_1.02,M5376_1.02,M5381_1.02,M5398_1.02,M5572_1.02,M5857_1.02,M5976_1.02,M6185_1.02,M6202_1.02,M6213_1.02,M6339_1.02		FALSE	FALSE	FALSE	FALSE	FALSE	FALSE	FALSE	FALSE	FALSE	FALSE	FALSE	NA	NA	NA	NA	NA	FALSE	FALSE	FALSE	FALSE	FALSE	FALSE	FALSE	FALSE	FALSE	FALSE	FALSE	NA	FALSE	FALSE	FALSE	FALSE	FALSE	FALSE	FALSE	FALSE	rs12661016	Other
rs12664897	138016790	TRUE	NA	NA	0	10.06	4.21		ELF1,HSF1,GATA1,GABPA,ELK4,RFX5,SPI1,HSF4,SPIB,TFCP2L1,ETV5,FLI1	M2275_1.02,M2288_1.02,M3312_1.02,M4460_1.02,M4462_1.02,M4539_1.02,M4568_1.02,M4575_1.02,M4617_1.02,M4620_1.02,M4631_1.02,M5567_1.02,M5863_1.02,M5864_1.02,M6119_1.02,M6131_1.02,M6132_1.02,M6223_1.02,M6227_1.02,M6252_1.02,M6484_1.02,M6485_1.02		FALSE	FALSE	FALSE	FALSE	FALSE	FALSE	FALSE	FALSE	FALSE	FALSE	FALSE	NA	NA	NA	NA	NA	FALSE	FALSE	FALSE	FALSE	FALSE	FALSE	FALSE	FALSE	FALSE	FALSE	FALSE	NA	FALSE	FALSE	FALSE	FALSE	FALSE	FALSE	FALSE	FALSE
rs12664902	138385174	FALSE	NA	NA	0	0	0		STAT1,CDC5L,LYL1,NHLH1,MSX1,STAT3,HOXC10,HOXC11,HOXD12,T,PPARG,TBX3	M1955_1.02,M3018_1.02,M3376_1.02,M3576_1.02,M4478_1.02,M4547_1.02,M4548_1.02,M4634_1.02,M4641_1.02,M4642_1.02,M5546_1.02,M5547_1.02,M5559_1.02,M6164_1.02,M6433_1.02,M6493_1.02,M6495_1.02,M6504_1.02		FALSE	FALSE	FALSE	FALSE	FALSE	TRUE	FALSE	FALSE	FALSE	FALSE	FALSE	NA	NA	NA	NA	NA	FALSE	FALSE	FALSE	FALSE	FALSE	FALSE	FALSE	FALSE	FALSE	FALSE	FALSE	NA	FALSE	FALSE	FALSE	FALSE	FALSE	FALSE	FALSE	FALSE
rs12665011	138372776	FALSE	NA	NA	0	0	0		AR,ESR1,ESR2,ESRRA,TCF15,SCXA,SCXB,NR3C1,PGR,SMAD3,SMAD9,SMAD4,TAL2,TAL1,LYL1,ZNF350	M1841_1.02,M1934_1.02,M2065_1.02,M4438_1.02,M4696_1.02,M4850_1.02,M6217_1.02,M6218_1.02,M6261_1.02,M6437_1.02,M6465_1.02,M6466_1.02,M6501_1.02,M6556_1.02		FALSE	FALSE	FALSE	FALSE	FALSE	TRUE	FALSE	NA	NA	NA	NA	NA	NA	NA	NA	NA	FALSE	FALSE	FALSE	FALSE	FALSE	FALSE	FALSE	FALSE	FALSE	FALSE	NA	NA	FALSE	FALSE	NA	FALSE	FALSE	FALSE	FALSE	FALSE
rs12665359	138435147	FALSE	NA	NA	0	5.03	4.21		ZNF691,GCM1,ZNF76,CTCF,ZFP42,YY1,CTCFL,SP5,SP6,ETS1,SP1,BACH1,NFE2L3,NFE2L2,NFE2,TGIF1	M0428_1.02,M0810_1.02,M1915_1.02,M1957_1.02,M4427_1.02,M4430_1.02,M4431_1.02,M4432_1.02,M4433_1.02,M4435_1.02,M4436_1.02,M4437_1.02,M4442_1.02,M4443_1.02,M4445_1.02,M4446_1.02,M4447_1.02,M4448_1.02,M4449_1.02,M4450_1.02,M4458_1.02,M4493_1.02,M4502_1.02,M4503_1.02,M4517_1.02,M4518_1.02,M4523_1.02,M4533_1.02,M4534_1.02,M4535_1.02,M4559_1.02,M4560_1.02,M4561_1.02,M4580_1.02,M4581_1.02,M4583_1.02,M45…		FALSE	FALSE	FALSE	FALSE	FALSE	TRUE	FALSE	FALSE	FALSE	FALSE	FALSE	NA	NA	NA	NA	NA	FALSE	FALSE	FALSE	FALSE	FALSE	FALSE	TRUE	TRUE	FALSE	FALSE	FALSE	NA	FALSE	TRUE	FALSE	FALSE	FALSE	FALSE	TRUE	FALSE
rs12665429	138003605	TRUE	NA	rs636393	0	0	0		ZBTB1,PPARG,CEBPA,GATA1,BRCA1,ATF3,GMEB2,HLF,AHR,ARNT,DBP	M0413_1.02,M1894_1.02,M3040_1.02,M3311_1.02,M4528_1.02,M4597_1.02,M5493_1.02,M5495_1.02,M5516_1.02,M6139_1.02,M6151_1.02,M6186_1.02		FALSE	FALSE	FALSE	FALSE	FALSE	FALSE	FALSE	FALSE	FALSE	FALSE	FALSE	NA	NA	NA	NA	NA	FALSE	FALSE	FALSE	FALSE	FALSE	FALSE	FALSE	FALSE	FALSE	FALSE	FALSE	NA	FALSE	FALSE	FALSE	FALSE	FALSE	FALSE	FALSE	FALSE	rs636393	Celiac
rs12717186	138382608	FALSE	NA	NA	0	0	0		MLXIP,GMEB1,TP53,NFE2L3,NFE2L1,XBP1,JUN,MGA,PAX2,PAX5,EPAS1,HIF1A,TP63,TP73,SMAD9,SMAD5,SMAD1,SMAD4,ZNF238	M0211_1.02,M1545_1.02,M3698_1.02,M4030_1.02,M4101_1.02,M4501_1.02,M5629_1.02,M5703_1.02,M5707_1.02,M6212_1.02,M6275_1.02,M6403_1.02,M6404_1.02,M6405_1.02,M6407_1.02,M6463_1.02,M6466_1.02,M6536_1.02,M6554_1.02		FALSE	FALSE	FALSE	FALSE	FALSE	FALSE	FALSE	FALSE	FALSE	FALSE	FALSE	NA	NA	NA	NA	NA	FALSE	FALSE	FALSE	FALSE	FALSE	FALSE	TRUE	TRUE	TRUE	TRUE	FALSE	NA	FALSE	TRUE	FALSE	FALSE	FALSE	FALSE	TRUE	FALSE
rs1292165	138400516	FALSE	NA	NA	0	0	0		JUN,SMARCC1,EGR4,EOMES,IRF3,TBX20,EGR2,IKZF1	M2290_1.02,M4526_1.02,M5370_1.02,M5397_1.02,M5572_1.02,M5885_1.02,M6199_1.02,M6305_1.02		FALSE	FALSE	FALSE	FALSE	FALSE	FALSE	FALSE	FALSE	FALSE	FALSE	FALSE	NA	NA	NA	NA	NA	FALSE	FALSE	FALSE	FALSE	FALSE	FALSE	FALSE	FALSE	FALSE	FALSE	FALSE	NA	FALSE	FALSE	FALSE	FALSE	FALSE	FALSE	FALSE	FALSE
rs13191300	137970295	TRUE	NA	NA	0	0	4.21	ZNF384	PRKRIR,PAX4,ZNF274,HNF4A,RARA,RARG,RORA,RORB,TFCP2,TFCP2L1,MAZ,MLXIPL,PLAG1,SREBF2,CSDA,YBX1,YBX2,ZBTB4,ZNF423	M1668_1.02,M3715_1.02,M4551_1.02,M4653_1.02,M4699_1.02,M5760_1.02,M5766_1.02,M5786_1.02,M5928_1.02,M6131_1.02,M6132_1.02,M6336_1.02,M6346_1.02,M6420_1.02,M6488_1.02,M6537_1.02,M6541_1.02,M6558_1.02		FALSE	FALSE	FALSE	FALSE	FALSE	TRUE	TRUE	FALSE	FALSE	FALSE	FALSE	NA	NA	NA	NA	NA	FALSE	FALSE	FALSE	FALSE	FALSE	FALSE	FALSE	FALSE	TRUE	FALSE	FALSE	NA	FALSE	TRUE	FALSE	FALSE	FALSE	TRUE	TRUE	FALSE
rs13192841	137967214	TRUE	NA	rs10499194;rs13192841	0	0	4.21	TET2,SP140	ZBTB33,POU2F1,POU3F2,RFX1,BRCA1,ZBTB7A,DPRX,OTX2,PITX1,POU2F3,AL773544.1,CR759815.4,CR847794.3,BX088580.2,AL662833.4,POU3F4,CR388229.2,POU5F1B,SOX14,CRX,SPZ1,ZNF589	M2323_1.02,M3675_1.02,M3773_1.02,M3830_1.02,M4454_1.02,M4640_1.02,M5346_1.02,M5701_1.02,M5718_1.02,M5729_1.02,M5738_1.02,M5744_1.02,M5815_1.02,M6182_1.02,M6486_1.02,M6538_1.02,M6559_1.02		FALSE	FALSE	FALSE	FALSE	FALSE	TRUE	FALSE	FALSE	FALSE	FALSE	FALSE	NA	NA	NA	NA	NA	FALSE	FALSE	FALSE	FALSE	FALSE	FALSE	FALSE	FALSE	FALSE	FALSE	FALSE	NA	FALSE	FALSE	FALSE	FALSE	FALSE	FALSE	FALSE	FALSE	rs10499194,rs10499194,rs13192841	MS,Other,RA
rs13192907	137878578	TRUE	NA	NA	0	0	0		KLF7,KLF2,FOSL2,PAX5,CREB1,JUND,FOS,ATF3,KLF14,KLF11,MGA,NFE2,OTX1,RHOXF1,TBX1,TBX18,TBX22,TBX15,TBX2,TBX21,TBX4,TBX5,ARNT2,TBX3	M0405_1.02,M0421_1.02,M0443_1.02,M0456_1.02,M2280_1.02,M3721_1.02,M4012_1.02,M4506_1.02,M4541_1.02,M4607_1.02,M4625_1.02,M4684_1.02,M5592_1.02,M5628_1.02,M5629_1.02,M5630_1.02,M5659_1.02,M5698_1.02,M5785_1.02,M5875_1.02,M5877_1.02,M5881_1.02,M5888_1.02,M5889_1.02,M5892_1.02,M5896_1.02,M5897_1.02,M5898_1.02,M5899_1.02,M6150_1.02,M6503_1.02,M6504_1.02		FALSE	FALSE	FALSE	FALSE	FALSE	FALSE	FALSE	FALSE	FALSE	FALSE	FALSE	NA	NA	NA	NA	NA	FALSE	FALSE	FALSE	FALSE	FALSE	FALSE	FALSE	FALSE	FALSE	FALSE	FALSE	NA	FALSE	FALSE	FALSE	FALSE	FALSE	FALSE	FALSE	FALSE
rs13193916	137873724	TRUE	NA	NA	0	0	0		ZNF567,TFAP2C,ATF2,XBP1,STAT3,OTX1,OTX2,SPDEF,TFAP2A,TFAP2B,ZNF282,AIRE,ELF3	M0411_1.02,M2320_1.02,M3088_1.02,M3447_1.02,M3974_1.02,M4101_1.02,M5698_1.02,M5700_1.02,M5857_1.02,M5911_1.02,M5915_1.02,M5917_1.02,M5920_1.02,M5923_1.02,M5953_1.02,M5970_1.02,M6140_1.02,M6205_1.02		FALSE	FALSE	FALSE	FALSE	FALSE	TRUE	TRUE	FALSE	FALSE	FALSE	FALSE	NA	NA	NA	NA	NA	FALSE	FALSE	FALSE	FALSE	FALSE	FALSE	FALSE	FALSE	FALSE	FALSE	FALSE	NA	FALSE	FALSE	FALSE	FALSE	FALSE	TRUE	FALSE	FALSE
rs13195067	137998619	TRUE	NA	NA	0	0	16.86	EBF1	BBX,TEAD1,FOXH1,HSFY2,NFATC1,SOX10,SOX14,SOX15,SOX18,SOX2,SOX8,SOX9,HBP1,STAT6	M1583_1.02,M1916_1.02,M2281_1.02,M5569_1.02,M5658_1.02,M5812_1.02,M5817_1.02,M5819_1.02,M5822_1.02,M5823_1.02,M5830_1.02,M5841_1.02,M5845_1.02,M5851_1.02,M6269_1.02,M6362_1.02,M6474_1.02,M6497_1.02,M6507_1.02		FALSE	FALSE	FALSE	FALSE	FALSE	FALSE	FALSE	FALSE	FALSE	FALSE	FALSE	NA	NA	NA	NA	NA	FALSE	FALSE	FALSE	FALSE	FALSE	FALSE	FALSE	FALSE	FALSE	FALSE	FALSE	NA	FALSE	FALSE	FALSE	FALSE	FALSE	FALSE	FALSE	FALSE
rs13196681	137908054	TRUE	NA	NA	0	0	0		HES4,KLF9,TET1,GMEB1,EGR1,ARNT,AL662828.6,CR925796.2,CR753803.1,ATF6B,ATF6,EGR2,EGR3,EGR4,GCM1,GCM2,GLI2,GMEB2,MAX,ZNF740,ARNT2,KLF3,KLF2,ZBTB4	M0191_1.02,M0415_1.02,M0610_1.02,M1545_1.02,M1971_1.02,M2956_1.02,M2978_1.02,M3167_1.02,M3176_1.02,M3178_1.02,M3630_1.02,M4459_1.02,M4504_1.02,M4616_1.02,M5365_1.02,M5366_1.02,M5367_1.02,M5368_1.02,M5369_1.02,M5370_1.02,M5484_1.02,M5486_1.02,M5487_1.02,M5488_1.02,M5495_1.02,M5613_1.02,M5977_1.02,M6150_1.02,M6198_1.02,M6199_1.02,M6200_1.02,M6259_1.02,M6323_1.02,M6540_1.02		FALSE	FALSE	FALSE	FALSE	FALSE	FALSE	FALSE	FALSE	FALSE	FALSE	FALSE	NA	NA	NA	NA	NA	FALSE	FALSE	FALSE	FALSE	FALSE	FALSE	FALSE	FALSE	FALSE	FALSE	FALSE	NA	FALSE	FALSE	FALSE	FALSE	FALSE	FALSE	FALSE	FALSE
rs13196742	138347820	FALSE	NA	NA	0	5.03	0		MZF1,SPIB,CEBPB,CEBPA,FOXL2,FOXD4L2,FOXN2,FOXD4L4,FOXJ1,FOXD4L5,FOXD4L3,FOXN3,FOXD4,FOXD4L1,FOXD4L6,FOXJ2,IKZF1,IKZF4,NFATC1,CEBPE,MLXIPL,RBPJ	M1887_1.02,M1908_1.02,M3036_1.02,M3040_1.02,M3257_1.02,M3450_1.02,M3451_1.02,M5656_1.02,M6172_1.02,M6346_1.02,M6499_1.02		FALSE	FALSE	FALSE	FALSE	FALSE	TRUE	FALSE	FALSE	FALSE	FALSE	FALSE	NA	NA	NA	NA	NA	FALSE	FALSE	FALSE	FALSE	FALSE	FALSE	FALSE	FALSE	FALSE	FALSE	FALSE	NA	FALSE	FALSE	FALSE	FALSE	FALSE	FALSE	FALSE	FALSE
rs13199053	137971858	TRUE	NA	rs10499194;rs13192841	0	0	0		GATA3,FOXL2,FOXD4,FOXD4L5,FOXD4L1,FOXJ1,FOXD4L2,FOXD4L4,FOXD4L3,FOXD4L6,CUX1,FOXL1,GATA1,FOXI1,HNF1A,MYB,HOXA13,HOXB13,MYBL1,MYBL2,RFX3,HOXA9,MEIS1,NR1H2,NR1H3	M1869_1.02,M2546_1.02,M3020_1.02,M3298_1.02,M3316_1.02,M3383_1.02,M3407_1.02,M3585_1.02,M4104_1.02,M5534_1.02,M5539_1.02,M5643_1.02,M5644_1.02,M5647_1.02,M5650_1.02,M5776_1.02,M6294_1.02,M6343_1.02,M6383_1.02		FALSE	FALSE	FALSE	FALSE	FALSE	FALSE	FALSE	FALSE	FALSE	FALSE	FALSE	NA	NA	NA	NA	NA	FALSE	FALSE	FALSE	FALSE	FALSE	FALSE	FALSE	FALSE	FALSE	FALSE	FALSE	NA	FALSE	FALSE	FALSE	FALSE	FALSE	FALSE	FALSE	FALSE	rs10499194,rs10499194,rs13192841	MS,Other,RA
rs13200023	137893097	TRUE	NA	NA	0	0	0	CTCF,STAG1,SMC1A	ZNF567,FOXJ1,FOXD4L3,FOXD4,FOXD4L4,FOXD4L5,FOXD4L6,FOXD4L2,FOXD4L1,FOXL2,FOXP4,FOXP1,KIAA0415,FOXK1,FOXG1,FOXN2,FOXN3,FOXS1,FOXK2,FOXB2,FOXD1,FOXE3,SRY,FOXA1,PRDM1,FOXP2,FOXO1,FOXO3,FOXO4,FOXF2,FOXC1,HNF1A,IRF7,MEF2A,POU2F1,TBP,FOXA2,STAT2,CUX1,FOXB1,FOXC2,FOXD2,FOXD3,FOXI1,FOXJ2,FOXJ3,FOXL1,FOXO6,FOXP3,HESX1,HMGA1,HNF1B,IRF1,IRF9,TAL2,TAL1,LYL1,TEAD3	M0411_1.02,M0715_1.02,M0717_1.02,M0718_1.02,M0719_1.02,M0721_1.02,M0722_1.02,M0723_1.02,M0726_1.02,M0728_1.02,M0729_1.02,M0732_1.02,M0734_1.02,M0736_1.02,M0737_1.02,M0738_1.02,M0739_1.02,M0740_1.02,M0742_1.02,M0743_1.02,M0744_1.02,M0746_1.02,M0747_1.02,M0749_1.02,M0751_1.02,M0752_1.02,M0755_1.02,M0757_1.02,M1863_1.02,M1879_1.02,M1911_1.02,M1965_1.02,M2102_1.02,M2122_1.02,M2261_1.02,M2283_1.02,M23…		TRUE	FALSE	FALSE	FALSE	FALSE	TRUE	TRUE	FALSE	FALSE	FALSE	FALSE	FALSE	FALSE	FALSE	FALSE	FALSE	FALSE	FALSE	FALSE	FALSE	FALSE	FALSE	FALSE	FALSE	FALSE	FALSE	FALSE	FALSE	FALSE	FALSE	FALSE	FALSE	FALSE	TRUE	FALSE	TRUE
rs13203004	138346076	FALSE	NA	NA	0	0	0		E2F1,IRF2,ZNF143,SIX5,IRF8,NFATC1,PRDM4,TBX1,TBX20,IRF9,XBP1	M3133_1.02,M3471_1.02,M4484_1.02,M4692_1.02,M5579_1.02,M5656_1.02,M5750_1.02,M5876_1.02,M5884_1.02,M6314_1.02,M6536_1.02		FALSE	FALSE	FALSE	FALSE	FALSE	TRUE	FALSE	FALSE	FALSE	FALSE	FALSE	NA	NA	NA	NA	NA	FALSE	FALSE	FALSE	FALSE	FALSE	FALSE	FALSE	FALSE	FALSE	FALSE	FALSE	NA	FALSE	FALSE	FALSE	FALSE	FALSE	FALSE	FALSE	FALSE
rs13203773	138428864	FALSE	NA	NA	0	0	16.86	BRD4,KDM2B,MED1,MYC,FLI1,SP140,CTCF,STAG1,EZH2,GATA1,GATA3	ZBTB1,ZFP161,CGBP,MLL,DNMT1,TET1,MBD1,E2F2,MYPOP,RFX5,TFAP4,E2F1,GATA2,GATA1,SMAD9,SMAD5,E2F3,SREBF2	M0413_1.02,M0432_1.02,M0603_1.02,M0608_1.02,M0609_1.02,M0610_1.02,M0613_1.02,M0668_1.02,M1359_1.02,M2309_1.02,M2947_1.02,M3134_1.02,M4510_1.02,M4601_1.02,M4621_1.02,M4656_1.02,M4690_1.02,M5099_1.02,M6192_1.02,M6488_1.02	GATA1	FALSE	FALSE	FALSE	FALSE	FALSE	TRUE	TRUE	FALSE	FALSE	FALSE	FALSE	NA	NA	NA	NA	NA	FALSE	FALSE	FALSE	FALSE	FALSE	FALSE	FALSE	FALSE	FALSE	FALSE	FALSE	NA	FALSE	FALSE	FALSE	FALSE	TRUE	TRUE	FALSE	FALSE
rs13203935	138341091	FALSE	NA	NA	0	0	0	MethylCap,TET2	DNMT1,MBD1,TFAP4,BRCA1,REST,E2F1,ESR1,SMAD9,SMAD5,GLIS1,GMEB2,MGA,TBX2,CXXC1,ENO1,NRF1,SP4	M0609_1.02,M0613_1.02,M2943_1.02,M4454_1.02,M4508_1.02,M4528_1.02,M4536_1.02,M4544_1.02,M4667_1.02,M4697_1.02,M5099_1.02,M5490_1.02,M5494_1.02,M5629_1.02,M5630_1.02,M5888_1.02,M6185_1.02,M6210_1.02,M6398_1.02,M6483_1.02		FALSE	FALSE	FALSE	FALSE	FALSE	FALSE	FALSE	FALSE	FALSE	FALSE	FALSE	NA	NA	NA	NA	NA	FALSE	FALSE	FALSE	FALSE	FALSE	FALSE	FALSE	FALSE	FALSE	FALSE	FALSE	NA	FALSE	FALSE	FALSE	FALSE	FALSE	FALSE	FALSE	FALSE
rs13204200	138341237	FALSE	NA	NA	0	0	0	MethylCap,TET2,RUNX1,ERG	HES4,CGBP,MLL,DNMT1,E2F2,SMAD9,ZNF354C,SMAD5,E2F1,ZIC2,ETS1,PAX5,EGR1,E2F4,EGR4,GCM1,HINFP,TBX4,TBX5,ZBTB7A,ZBTB7B,ZBTB7C,ARNT2,HEY2,KLF2,KLF6,MBD2,NR3C2,SP4,ZBTB4,ZFX	M0191_1.02,M0603_1.02,M0608_1.02,M0609_1.02,M0668_1.02,M1573_1.02,M1950_1.02,M2329_1.02,M3134_1.02,M4148_1.02,M4461_1.02,M4471_1.02,M4492_1.02,M4504_1.02,M4536_1.02,M4537_1.02,M4598_1.02,M4704_1.02,M5099_1.02,M5350_1.02,M5351_1.02,M5352_1.02,M5371_1.02,M5485_1.02,M5514_1.02,M5515_1.02,M5897_1.02,M5899_1.02,M5960_1.02,M5961_1.02,M5962_1.02,M6150_1.02,M6273_1.02,M6325_1.02,M6337_1.02,M6338_1.02,M64…		FALSE	FALSE	FALSE	FALSE	FALSE	TRUE	FALSE	NA	NA	NA	NA	NA	NA	NA	NA	NA	FALSE	FALSE	FALSE	FALSE	FALSE	FALSE	FALSE	FALSE	FALSE	FALSE	NA	NA	FALSE	FALSE	NA	FALSE	FALSE	FALSE	FALSE	FALSE
rs13205649	138005428	TRUE	NA	rs10499194;rs13192841	4.76	5.03	0		SIX4,SIX1,CDC5L,POU3F1,MYBL1,MYBL2,PRDM4,ZNF410,ZSCAN16	M0994_1.02,M1049_1.02,M3018_1.02,M4075_1.02,M5646_1.02,M5648_1.02,M5750_1.02,M5972_1.02,M5973_1.02		FALSE	FALSE	FALSE	FALSE	FALSE	FALSE	FALSE	FALSE	FALSE	FALSE	FALSE	NA	NA	NA	NA	NA	FALSE	FALSE	FALSE	FALSE	FALSE	FALSE	FALSE	FALSE	TRUE	FALSE	FALSE	NA	FALSE	TRUE	FALSE	FALSE	FALSE	FALSE	TRUE	FALSE	rs10499194,rs10499194,rs13192841	MS,Other,RA
rs13205789	137901303	TRUE	NA	NA	0	0	0		NFATC3,TFAP4,NR3C1,PPARG,CTCF,THAP1,ATOH1,NFATC1,VENTX,ZNF238,ZBTB47,ZNF652,NFATC2,PAX6,RORB,RORC,LYL1,TAL2,TAL1	M1517_1.02,M2943_1.02,M3356_1.02,M3785_1.02,M4434_1.02,M4582_1.02,M4636_1.02,M4735_1.02,M5656_1.02,M5948_1.02,M5968_1.02,M5969_1.02,M6111_1.02,M6363_1.02,M6410_1.02,M6455_1.02,M6500_1.02		FALSE	FALSE	FALSE	FALSE	FALSE	FALSE	FALSE	FALSE	FALSE	FALSE	FALSE	NA	NA	NA	NA	NA	FALSE	FALSE	FALSE	FALSE	FALSE	FALSE	FALSE	FALSE	FALSE	FALSE	FALSE	NA	FALSE	FALSE	FALSE	FALSE	FALSE	FALSE	FALSE	FALSE
rs13207006	138280132	TRUE	NA	NA	4.76	10.06	4.21	CEBPB,VDR,CEBPA,BRD4,RUNX1,STAT1,SKI,SMAD1,SPI1,JMJD1C,IRF1,FLI1,HDAC2,ERG,TRIM28,MAX,SMC1A,TCF3,EP300,MED12	NFYA,NFYB,THAP1,CTCF,PBX3,PBX4,E2F1,E2F3,GLI2,HIC2,TP63,TP73,FOS,TP53,RARG	M1890_1.02,M2301_1.02,M2389_1.02,M4455_1.02,M4473_1.02,M5352_1.02,M5359_1.02,M5489_1.02,M5512_1.02,M5940_1.02,M6115_1.02,M6116_1.02,M6231_1.02,M6403_1.02,M6446_1.02		FALSE	FALSE	FALSE	TRUE	TRUE	TRUE	TRUE	FALSE	FALSE	FALSE	TRUE	FALSE	FALSE	FALSE	FALSE	FALSE	FALSE	FALSE	FALSE	FALSE	FALSE	FALSE	FALSE	FALSE	FALSE	FALSE	TRUE	FALSE	FALSE	FALSE	TRUE	FALSE	FALSE	TRUE	FALSE	TRUE
rs13207033	137965418	TRUE	NA	rs10499194;rs13192841	0	0	0		HES2,IRF1,IRF2,PRDM1,GATA3,IRF7,PPARG,ZNF238,ZBTB42,BCL11B,BCL11A,SPI1,ZNF683,STAT2,IRF3,IRF8,IRF9,SPIC,ZNF232,IRF4,IRF5	M0199_1.02,M1882_1.02,M1883_1.02,M2307_1.02,M3328_1.02,M3471_1.02,M3480_1.02,M3783_1.02,M3841_1.02,M4453_1.02,M4475_1.02,M4489_1.02,M4545_1.02,M4631_1.02,M4635_1.02,M4687_1.02,M5572_1.02,M5576_1.02,M5578_1.02,M5579_1.02,M5580_1.02,M5749_1.02,M5865_1.02,M5967_1.02,M6307_1.02,M6308_1.02,M6309_1.02,M6310_1.02,M6311_1.02,M6312_1.02,M6313_1.02,M6314_1.02,M6435_1.02,M6484_1.02,M6494_1.02		FALSE	FALSE	FALSE	FALSE	FALSE	FALSE	FALSE	FALSE	FALSE	FALSE	FALSE	NA	NA	NA	NA	NA	FALSE	FALSE	FALSE	FALSE	FALSE	FALSE	FALSE	FALSE	FALSE	FALSE	FALSE	NA	FALSE	FALSE	FALSE	FALSE	FALSE	FALSE	FALSE	FALSE	rs10499194,rs10499194,rs13192841	MS,Other,RA
rs13207116	138324329	TRUE	NA	NA	0	0	0		PAX6,BACH1,PAX4,ZFP42,YY1,PAX5,JDP2,NFE2,PAX1,PAX2,PAX9,SOX9,SPDEF	M1897_1.02,M2979_1.02,M3715_1.02,M3727_1.02,M4110_1.02,M4471_1.02,M4472_1.02,M4487_1.02,M4492_1.02,M4704_1.02,M5589_1.02,M5659_1.02,M5702_1.02,M5703_1.02,M5707_1.02,M5708_1.02,M5711_1.02,M5848_1.02,M5861_1.02,M6406_1.02		FALSE	FALSE	FALSE	FALSE	FALSE	FALSE	FALSE	FALSE	FALSE	FALSE	FALSE	NA	NA	NA	NA	NA	FALSE	FALSE	FALSE	FALSE	FALSE	FALSE	FALSE	FALSE	FALSE	FALSE	FALSE	NA	FALSE	FALSE	FALSE	FALSE	FALSE	FALSE	FALSE	FALSE
rs13207194	138354242	FALSE	NA	NA	0	0	8.43		ZNF423,REST,EBF1,NKX2-1,NR5A2	M3836_1.02,M4574_1.02,M4589_1.02,M4657_1.02,M5364_1.02,M6175_1.02,M6374_1.02,M6396_1.02		FALSE	FALSE	FALSE	FALSE	FALSE	FALSE	FALSE	FALSE	FALSE	FALSE	FALSE	NA	NA	NA	NA	NA	FALSE	FALSE	FALSE	FALSE	FALSE	FALSE	FALSE	FALSE	FALSE	FALSE	FALSE	NA	FALSE	FALSE	FALSE	FALSE	FALSE	FALSE	FALSE	FALSE
rs13209759	137941096	TRUE	NA	NA	0	0	0		NFIL3,HLF,NKX6-2,HOXA4,CEBPB,JUND,CEBPA,EN1,NKX6-1,TBP,JUN,PRDM1,GATA1,ATF4,ATF7,BARHL2,BARX1,BSX,CREB3L3,CREB3,CREB3L4,DBP,DLX4,DUXA,GBX1,GBX2,GSX2,HESX1,HMX1,HOXA1,HOXB3,JDP2,LHX9,LMX1B,MNX1,MSX1,MSX2,OTX1,PAX3,PAX7,PHOX2A,PHOX2B,TEF,UNCX,VAX2,CREB5,HOXA13	M1857_1.02,M1875_1.02,M2000_1.02,M2064_1.02,M2268_1.02,M2293_1.02,M2591_1.02,M3035_1.02,M3040_1.02,M3191_1.02,M3640_1.02,M4010_1.02,M4557_1.02,M4624_1.02,M4687_1.02,M4691_1.02,M4738_1.02,M4909_1.02,M4980_1.02,M4981_1.02,M5007_1.02,M5068_1.02,M5181_1.02,M5278_1.02,M5279_1.02,M5292_1.02,M5293_1.02,M5295_1.02,M5298_1.02,M5301_1.02,M5310_1.02,M5323_1.02,M5337_1.02,M5338_1.02,M5342_1.02,M5349_1.02,M54…		FALSE	FALSE	FALSE	FALSE	FALSE	FALSE	FALSE	FALSE	FALSE	FALSE	FALSE	NA	NA	NA	NA	NA	FALSE	FALSE	FALSE	FALSE	FALSE	FALSE	FALSE	FALSE	FALSE	FALSE	FALSE	NA	FALSE	FALSE	FALSE	FALSE	FALSE	FALSE	FALSE	FALSE
rs13209854	137882582	TRUE	NA	NA	0	0	0	SPI1	DMRT1,DMRTA1,C11orf9,NFIL3,HLF,OTX1,OTX2,STAT4	M0630_1.02,M0641_1.02,M1418_1.02,M1857_1.02,M3393_1.02,M5698_1.02,M5700_1.02,M6277_1.02,M6401_1.02,M6496_1.02		FALSE	FALSE	FALSE	FALSE	FALSE	FALSE	FALSE	FALSE	FALSE	FALSE	FALSE	NA	NA	NA	NA	NA	FALSE	FALSE	FALSE	FALSE	FALSE	FALSE	TRUE	TRUE	TRUE	FALSE	FALSE	NA	FALSE	TRUE	FALSE	FALSE	FALSE	FALSE	TRUE	FALSE
rs13210637	137846079	TRUE	NA	NA	0	0	0		ENSG00000235187,ELK1,MZF1,ELK4,HINFP,ELF1,FLI1,SP2,TFCP2,EGR1,ESR1,GABPA,ZNF143,E2F4,EGR2,EGR3,EGR4,EHF,ELF3,ELF4,ELF5,ELK3,ERF,ERG,ETS1,ETV1,ETV2,ETV3,ETV4,ETV5,ETV6,FEV,SOX8,SPDEF,SPIB,DDIT3,ETS2,MAFA,ZNF219	M0714_1.02,M1860_1.02,M1888_1.02,M1903_1.02,M1951_1.02,M2275_1.02,M2277_1.02,M2314_1.02,M3079_1.02,M3167_1.02,M3186_1.02,M3206_1.02,M3595_1.02,M4460_1.02,M4462_1.02,M4484_1.02,M4505_1.02,M4522_1.02,M4539_1.02,M4540_1.02,M4563_1.02,M4568_1.02,M4598_1.02,M4616_1.02,M4617_1.02,M4620_1.02,M5365_1.02,M5366_1.02,M5368_1.02,M5369_1.02,M5370_1.02,M5371_1.02,M5372_1.02,M5373_1.02,M5375_1.02,M5376_1.02,M53…		FALSE	FALSE	FALSE	FALSE	FALSE	FALSE	FALSE	NA	NA	NA	NA	NA	NA	NA	NA	NA	FALSE	FALSE	FALSE	FALSE	FALSE	FALSE	FALSE	FALSE	FALSE	FALSE	NA	NA	FALSE	FALSE	NA	FALSE	FALSE	FALSE	FALSE	FALSE
rs13210685	137883233	TRUE	NA	NA	0	0	0		ESR1,ZNF354C,GLI2,GMEB2,MGA,TBX2,TBX21,TBX4,TBX5,KLF2,AHR	M1934_1.02,M1950_1.02,M5489_1.02,M5494_1.02,M5629_1.02,M5630_1.02,M5888_1.02,M5889_1.02,M5892_1.02,M5897_1.02,M5899_1.02,M6040_1.02,M6139_1.02,M6265_1.02,M6503_1.02		FALSE	FALSE	FALSE	FALSE	FALSE	FALSE	FALSE	FALSE	FALSE	FALSE	FALSE	NA	NA	NA	NA	NA	FALSE	FALSE	FALSE	TRUE	FALSE	FALSE	TRUE	TRUE	FALSE	FALSE	FALSE	NA	TRUE	TRUE	FALSE	FALSE	FALSE	FALSE	TRUE	FALSE
rs13212146	138342744	FALSE	NA	NA	0	5.03	0		TERF2,HNF4A,HINFP,HNF4G,PPARA,TGIF1,PBX4,NR2F6,TBX1,TBX20,NR2F2,NR1H2,NR1H3,NR1H4	M1358_1.02,M1936_1.02,M1951_1.02,M2286_1.02,M3781_1.02,M4064_1.02,M4698_1.02,M4961_1.02,M5524_1.02,M5526_1.02,M5527_1.02,M5528_1.02,M5682_1.02,M5876_1.02,M5883_1.02,M5885_1.02,M5887_1.02,M6179_1.02,M6276_1.02,M6283_1.02,M6383_1.02,M6384_1.02		FALSE	FALSE	FALSE	FALSE	FALSE	FALSE	FALSE	FALSE	FALSE	FALSE	FALSE	NA	NA	NA	NA	NA	FALSE	FALSE	FALSE	FALSE	FALSE	FALSE	FALSE	FALSE	FALSE	FALSE	FALSE	NA	FALSE	FALSE	FALSE	FALSE	FALSE	FALSE	FALSE	FALSE
rs13213035	138366274	FALSE	NA	NA	0	0	0		KLF2,ZFP3,PAX4,ESRRA,HIC2,KLF14,KLF11,RORA,RORB,SP4,GLI3,HIC1,KLF1,KLF4,PLAG1,PPARG	M0421_1.02,M0426_1.02,M0443_1.02,M1871_1.02,M2294_1.02,M3715_1.02,M4811_1.02,M4812_1.02,M4889_1.02,M4890_1.02,M5097_1.02,M5098_1.02,M5406_1.02,M5409_1.02,M5512_1.02,M5592_1.02,M5786_1.02,M5855_1.02,M6040_1.02,M6127_1.02,M6266_1.02,M6274_1.02,M6322_1.02,M6324_1.02,M6420_1.02,M6434_1.02		FALSE	FALSE	FALSE	FALSE	FALSE	TRUE	FALSE	FALSE	FALSE	FALSE	FALSE	NA	NA	NA	NA	NA	FALSE	FALSE	FALSE	FALSE	FALSE	FALSE	FALSE	FALSE	FALSE	FALSE	FALSE	NA	FALSE	FALSE	FALSE	FALSE	FALSE	FALSE	FALSE	FALSE
rs13214321	137912455	TRUE	NA	NA	0	0	0		ENSG00000234254,AR,NFYA,MEIS1,TGIF1,PBX3,PBX4,REST,TCF15,SCXA,SCXB,MYBL1,SOX10,SOX8,FOS,FOXD4L4,FOXD4L3,FOXD4,FOXI1,FOXL2,FOXD4L5,FOXD4L6,FOXD4L2,FOXD4L1,FOXJ1,MAFG,NFE2L1,NFE2L3,NFYB,NFYC	M1035_1.02,M1841_1.02,M1890_1.02,M3562_1.02,M4064_1.02,M4473_1.02,M4667_1.02,M4850_1.02,M5618_1.02,M5646_1.02,M5814_1.02,M5842_1.02,M6231_1.02,M6240_1.02,M6333_1.02,M6359_1.02,M6371_1.02,M6372_1.02,M6373_1.02,M6414_1.02		FALSE	FALSE	FALSE	FALSE	FALSE	FALSE	FALSE	FALSE	FALSE	FALSE	FALSE	NA	NA	NA	NA	NA	FALSE	FALSE	FALSE	FALSE	FALSE	FALSE	FALSE	FALSE	FALSE	FALSE	FALSE	NA	FALSE	FALSE	FALSE	FALSE	FALSE	FALSE	FALSE	FALSE
rs13214334	138361317	FALSE	NA	NA	0	0	0		NR3C2,AR,STAT1,STAT3,ZNF263,E2F8,FOXO3,ZNF410,NR3C1	M1433_1.02,M1841_1.02,M3966_1.02,M3975_1.02,M4604_1.02,M4666_1.02,M5363_1.02,M5467_1.02,M5972_1.02,M6261_1.02		FALSE	FALSE	FALSE	FALSE	FALSE	FALSE	FALSE	FALSE	FALSE	FALSE	FALSE	NA	NA	NA	NA	NA	FALSE	FALSE	FALSE	FALSE	FALSE	FALSE	TRUE	FALSE	TRUE	FALSE	FALSE	NA	FALSE	TRUE	FALSE	FALSE	FALSE	FALSE	TRUE	FALSE
rs13214924	137875171	TRUE	NA	NA	0	0	0		MZF1,MAFF,EGR2,GATA1,IKZF1,IKZF4,MAFG,MAFK,ZNF282,PLAG1	M1888_1.02,M2295_1.02,M3176_1.02,M3313_1.02,M3450_1.02,M3451_1.02,M3595_1.02,M5608_1.02,M5610_1.02,M5970_1.02,M6421_1.02		FALSE	FALSE	FALSE	FALSE	FALSE	FALSE	FALSE	FALSE	FALSE	FALSE	FALSE	NA	NA	NA	NA	NA	FALSE	FALSE	FALSE	FALSE	FALSE	FALSE	FALSE	FALSE	FALSE	FALSE	FALSE	NA	FALSE	FALSE	FALSE	FALSE	FALSE	FALSE	FALSE	FALSE
rs13216706	138343736	FALSE	NA	NA	0	0	0	TET2,MethylCap	CGBP,MLL,DNMT1,E2F1,E2F4,SP2,PAX5,CREB1,CTCF,ELF1,HSF1,CTCFL,AR,KLF14,KLF11,RXRA,RXRG,SP4,TBX20,ZNF524,TFAP2A,HINFP,MECP2,NRF1,SP1,VDR,ZFX,ZNF219	M0603_1.02,M0608_1.02,M0609_1.02,M1856_1.02,M2272_1.02,M2314_1.02,M3133_1.02,M3720_1.02,M4012_1.02,M4430_1.02,M4431_1.02,M4436_1.02,M4437_1.02,M4442_1.02,M4445_1.02,M4446_1.02,M4447_1.02,M4448_1.02,M4449_1.02,M4450_1.02,M4460_1.02,M4471_1.02,M4472_1.02,M4487_1.02,M4492_1.02,M4503_1.02,M4535_1.02,M4537_1.02,M4560_1.02,M4569_1.02,M4581_1.02,M4594_1.02,M4598_1.02,M4611_1.02,M4612_1.02,M4614_1.02,M46…		FALSE	FALSE	FALSE	FALSE	FALSE	FALSE	FALSE	NA	NA	NA	NA	NA	NA	NA	NA	NA	FALSE	FALSE	FALSE	FALSE	FALSE	FALSE	FALSE	FALSE	FALSE	FALSE	NA	NA	FALSE	FALSE	NA	FALSE	FALSE	FALSE	FALSE	FALSE
rs13217392	138374293	FALSE	NA	NA	0	0	4.21		ZNF76,REL,RELA,E2F4,ZBTB33,AHR,AHRR,NFKB1,ZNF143,STAT3,BCL6B,E2F1,E2F7,HSF1,STAT5A,TFDP2,TFDP1,TFDP3	M1915_1.02,M1924_1.02,M1930_1.02,M2272_1.02,M2323_1.02,M2917_1.02,M3623_1.02,M3624_1.02,M3965_1.02,M3974_1.02,M4537_1.02,M4598_1.02,M5303_1.02,M6190_1.02,M6196_1.02,M6286_1.02,M6491_1.02,M6515_1.02,M6551_1.02		FALSE	FALSE	FALSE	FALSE	FALSE	TRUE	FALSE	FALSE	FALSE	FALSE	FALSE	NA	NA	NA	NA	NA	FALSE	FALSE	FALSE	FALSE	FALSE	FALSE	FALSE	FALSE	FALSE	FALSE	FALSE	NA	FALSE	FALSE	FALSE	FALSE	FALSE	FALSE	FALSE	FALSE
rs13217909	138382638	FALSE	NA	NA	0	0	0		ARID3C,ZNF35,FOXL2,FOXD4L1,FOXJ1,HOXB9,PRDM16,GATA2,GATA3,FOXD4,FOXD4L4,FOXD4L2,FOXE1,FOXD4L3,FOXD4L5,FOXD4L6,IRF1,MECOM,FOXD3,GATA1,HNF1A,PAX4,MEF2A,PBX4,CPEB1,FOXC1,FOXC2,FOXN2,FOXN3,FOXJ2,FOXJ3,FOXL1,GATA5,HNF1B,HOXC10,HOXC11,HOXD11,HOXA4,HOXD8,LEF1,ONECUT3,POU3F3,POU4F1,POU4F2,POU4F3,VENTX,ARID3A,FOXO1,FOXQ1,GATA4,HMGA1,HOXC6,IRF4,IRF5,NR2E3	M0105_1.02,M0436_1.02,M0739_1.02,M0749_1.02,M1157_1.02,M1861_1.02,M1868_1.02,M1869_1.02,M1873_1.02,M1882_1.02,M3226_1.02,M3228_1.02,M3229_1.02,M3230_1.02,M3250_1.02,M3315_1.02,M3316_1.02,M3320_1.02,M3321_1.02,M3327_1.02,M3328_1.02,M3402_1.02,M3718_1.02,M4595_1.02,M4622_1.02,M4660_1.02,M4695_1.02,M4959_1.02,M5322_1.02,M5439_1.02,M5443_1.02,M5453_1.02,M5456_1.02,M5457_1.02,M5461_1.02,M5479_1.02,M55…		FALSE	FALSE	FALSE	FALSE	FALSE	FALSE	FALSE	FALSE	FALSE	FALSE	FALSE	NA	NA	NA	NA	NA	FALSE	FALSE	FALSE	FALSE	FALSE	FALSE	FALSE	FALSE	FALSE	FALSE	FALSE	NA	FALSE	FALSE	FALSE	FALSE	FALSE	FALSE	FALSE	FALSE
rs13217946	138091056	TRUE	NA	NA	0	5.03	12.64		HOXA4,PPARG,CTCF,ZFP42	M2591_1.02,M3785_1.02,M4521_1.02,M4582_1.02,M4584_1.02,M4659_1.02,M4661_1.02,M5151_1.02		FALSE	FALSE	FALSE	FALSE	FALSE	FALSE	FALSE	FALSE	FALSE	FALSE	FALSE	NA	NA	NA	NA	NA	FALSE	FALSE	FALSE	FALSE	FALSE	FALSE	FALSE	FALSE	FALSE	FALSE	FALSE	NA	FALSE	FALSE	FALSE	FALSE	FALSE	FALSE	FALSE	FALSE
rs13218619	137936261	TRUE	NA	NA	0	0	0		ZFP3,DMRT1,FOXL2,FOXD4L4,FOXD4L3,FOXJ1,FOXD4,FOXD4L1,FOXC1,FOXD4L2,FOXD4L5,FOXD4L6,FOXB1,MGA	M0426_1.02,M0630_1.02,M3295_1.02,M4765_1.02,M5435_1.02,M5629_1.02		FALSE	FALSE	FALSE	FALSE	FALSE	FALSE	FALSE	FALSE	FALSE	FALSE	FALSE	NA	NA	NA	NA	NA	FALSE	FALSE	FALSE	FALSE	FALSE	FALSE	FALSE	FALSE	FALSE	FALSE	FALSE	NA	FALSE	FALSE	FALSE	FALSE	FALSE	FALSE	FALSE	FALSE
rs13219863	137878440	TRUE	NA	NA	0	0	0		HEYL,HES4,NPAS2,HES2,ARNTL2,NRF1,USF2,PAX4,USF1,MYC,MAX,MXI1,BHLHE40,ATOH1,ARNTL,BHLHE41,CLOCK,HES5,HES7,HEY1,HEY2,LHX6,MEIS3,MNT,NEUROD4,NEUROG2,NEUROD6,PKNOX2,TBX19,TEAD3,TFEB,TFEC,TGIF2,ZSCAN4,HESX1,MITF,OTX2,TP63	M0183_1.02,M0191_1.02,M0196_1.02,M0199_1.02,M0220_1.02,M2305_1.02,M2322_1.02,M3718_1.02,M4514_1.02,M4515_1.02,M4532_1.02,M4542_1.02,M4543_1.02,M4550_1.02,M4553_1.02,M4558_1.02,M4579_1.02,M4596_1.02,M4609_1.02,M4610_1.02,M4637_1.02,M4638_1.02,M4643_1.02,M4645_1.02,M4754_1.02,M5290_1.02,M5305_1.02,M5306_1.02,M5309_1.02,M5321_1.02,M5504_1.02,M5505_1.02,M5506_1.02,M5509_1.02,M5511_1.02,M5601_1.02,M56…		FALSE	FALSE	FALSE	FALSE	FALSE	FALSE	FALSE	NA	NA	NA	NA	NA	NA	NA	NA	NA	FALSE	FALSE	FALSE	FALSE	FALSE	FALSE	FALSE	TRUE	TRUE	TRUE	NA	NA	FALSE	TRUE	NA	FALSE	FALSE	FALSE	TRUE	FALSE
rs13219902	138428727	FALSE	NA	NA	0	0	16.86	BRD4,TET2,KMT2A,KDM2B,RUNX1,CBFB,MYH11,CTCFL,TRIM28,ERG,MED1,SMC1A,MYC,PSIP1,FOXO1,CDK9,BCOR,ELF1,MAX,FLI1,CCNT2,HMGN3,SP140,CTCF,TAL1,JUND,FOSL1,STAG1,RCOR1,MAZ,ZBTB7A,KDM6B,RAD21	GCM1,NR2F6,CTCF,ESR2,CREB1,ESRRA,ESR1,FOXD4L5,FOXD4L2,FOXB1,FOXD4L4,FOXD4L3,FOXL2,FOXD4,FOXD4L6,FOXD4L1,FOXJ1,IRF5,ZSCAN16,ZNF524,E2F2,TFCP2,TGIF1	M0810_1.02,M1434_1.02,M1957_1.02,M2065_1.02,M4012_1.02,M4427_1.02,M4580_1.02,M4587_1.02,M4588_1.02,M4592_1.02,M4647_1.02,M4648_1.02,M4663_1.02,M4696_1.02,M5403_1.02,M5435_1.02,M5575_1.02,M5973_1.02,M5974_1.02,M5975_1.02,M6183_1.02,M6191_1.02,M6514_1.02,M6519_1.02	CTCF	FALSE	FALSE	FALSE	TRUE	TRUE	TRUE	TRUE	FALSE	FALSE	FALSE	FALSE	FALSE	FALSE	FALSE	FALSE	FALSE	FALSE	FALSE	FALSE	FALSE	FALSE	FALSE	FALSE	FALSE	FALSE	FALSE	FALSE	FALSE	FALSE	FALSE	FALSE	FALSE	TRUE	TRUE	FALSE	TRUE
rs13220745	137887023	TRUE	NA	NA	0	0	0		PPARG,GFI1,LHX6,SOX10,SOX14,SOX8,FOS,GFI1B,HOXA7,HOXA4	M1894_1.02,M3341_1.02,M5601_1.02,M5813_1.02,M5816_1.02,M5839_1.02,M5844_1.02,M6231_1.02,M6262_1.02,M6293_1.02		FALSE	FALSE	FALSE	FALSE	FALSE	FALSE	FALSE	FALSE	FALSE	FALSE	FALSE	NA	NA	NA	NA	NA	FALSE	FALSE	FALSE	FALSE	FALSE	FALSE	FALSE	FALSE	FALSE	FALSE	FALSE	NA	FALSE	FALSE	FALSE	FALSE	FALSE	FALSE	FALSE	FALSE
rs1334704	138448758	FALSE	NA	NA	0	0	0		DMRT3,HNF1A,POU6F1,FOXJ1,FOXD4L5,FOXD4L4,FOXD4,FOXD4L6,FOXD4L1,FOXD4L2,FOXL2,FOXG1,FOXD4L3,FOXK1,SOX15,SOX18,SOX2,SOX7,SOX8,SOX9,FOXN2,FOXN3	M0629_1.02,M1878_1.02,M3780_1.02,M5450_1.02,M5459_1.02,M5820_1.02,M5823_1.02,M5829_1.02,M5837_1.02,M5844_1.02,M5852_1.02,M6012_1.02,M6014_1.02,M6018_1.02		FALSE	FALSE	FALSE	FALSE	FALSE	FALSE	FALSE	FALSE	FALSE	FALSE	FALSE	NA	NA	NA	NA	NA	FALSE	FALSE	FALSE	FALSE	FALSE	FALSE	FALSE	FALSE	FALSE	FALSE	FALSE	NA	FALSE	FALSE	FALSE	FALSE	FALSE	FALSE	FALSE	FALSE
rs1334705	138443794	FALSE	NA	NA	0	0	0		ENSG00000250542,DMRTC2,DMRTA1,FOXJ1,FOXD4L3,FOXD4,FOXD4L4,FOXD4L5,FOXD4L6,FOXD4L2,FOXD4L1,FOXL2,FOXP4,FOXP1,KIAA0415,FOXK1,FOXG1,FOXN2,FOXN3,FOXS1,FOXK2,FOXB2,FOXD1,FOXE3,FOXI1,FOXI2,FOXA1,ARNT,MECOM,FOXO1,FOXO4,FOXF2,FOXL1,FOXF1,FOXA2,XBP1,BARHL2,BARX1,CLOCK,FOXB1,FOXC1,FOXC2,FOXD2,FOXD3,FOXJ2,FOXO3,FOXO6,FOXP3,TBX19,T,FOXQ1,POU1F1,TEF	M0307_1.02,M0634_1.02,M0641_1.02,M0715_1.02,M0717_1.02,M0718_1.02,M0719_1.02,M0721_1.02,M0722_1.02,M0723_1.02,M0726_1.02,M0732_1.02,M0734_1.02,M0736_1.02,M0737_1.02,M0738_1.02,M0739_1.02,M0740_1.02,M0744_1.02,M0746_1.02,M0747_1.02,M0749_1.02,M0751_1.02,M0752_1.02,M0757_1.02,M1863_1.02,M1872_1.02,M1874_1.02,M1879_1.02,M1965_1.02,M2102_1.02,M2122_1.02,M2250_1.02,M2261_1.02,M2339_1.02,M2546_1.02,M29…		FALSE	FALSE	FALSE	FALSE	FALSE	FALSE	FALSE	FALSE	FALSE	FALSE	FALSE	NA	NA	NA	NA	NA	FALSE	FALSE	FALSE	FALSE	FALSE	FALSE	FALSE	FALSE	FALSE	FALSE	FALSE	NA	FALSE	FALSE	FALSE	FALSE	FALSE	FALSE	FALSE	FALSE
rs1336512	137924265	TRUE	NA	NA	0	0	0	ATF4	KDM2B,HOXB9,NAIF1,SP140,BRCA1,HLF,MYB,CEBPB,CEBPD,CEBPE,CEBPG,HOXA9,HOXA13,HOXB13,HOXC10,HOXC11,HOXC12,HOXC13,HOXD11,HOXD12,HOXD13,HSFY2,HSFY1,TBX1,TBX15,TBX22,TBX18,E4F1	M0607_1.02,M1157_1.02,M1281_1.02,M1556_1.02,M1953_1.02,M3393_1.02,M3585_1.02,M5314_1.02,M5315_1.02,M5316_1.02,M5317_1.02,M5319_1.02,M5531_1.02,M5532_1.02,M5535_1.02,M5537_1.02,M5540_1.02,M5545_1.02,M5546_1.02,M5547_1.02,M5548_1.02,M5549_1.02,M5550_1.02,M5552_1.02,M5554_1.02,M5555_1.02,M5556_1.02,M5558_1.02,M5559_1.02,M5562_1.02,M5568_1.02,M5570_1.02,M5876_1.02,M5880_1.02,M6197_1.02,M6350_1.02		FALSE	FALSE	FALSE	FALSE	FALSE	TRUE	TRUE	FALSE	FALSE	FALSE	FALSE	NA	NA	NA	NA	NA	FALSE	FALSE	FALSE	FALSE	FALSE	FALSE	FALSE	FALSE	FALSE	FALSE	FALSE	NA	FALSE	FALSE	FALSE	FALSE	FALSE	TRUE	FALSE	FALSE
rs1338480	138077090	TRUE	NA	NA	0	0	12.64		ZNF76,HOXA4,HOXA5,GLIS1,PAX2,RFX2,ZBTB6	M1915_1.02,M3428_1.02,M5490_1.02,M6407_1.02,M6452_1.02,M6542_1.02		FALSE	FALSE	FALSE	FALSE	FALSE	TRUE	FALSE	FALSE	FALSE	FALSE	FALSE	NA	NA	NA	NA	NA	FALSE	FALSE	FALSE	FALSE	FALSE	FALSE	FALSE	FALSE	FALSE	FALSE	FALSE	NA	FALSE	FALSE	FALSE	FALSE	FALSE	FALSE	FALSE	FALSE
rs137945998	138161902	TRUE	NA	NA	4.76	10.06	8.43		DMRT2,DBX1,HOXA4,NKX2-5,TBP,SRF,BARHL2,ALX1,E2F1,E2F2,ISX,LMX1A,PAX3,PAX7,POU6F2,PROP1,SOX21,UNCX,ARID3A,CDC5L,HBP1,NR1D2,NR1D1	M0633_1.02,M0983_1.02,M2558_1.02,M3633_1.02,M4010_1.02,M4633_1.02,M4720_1.02,M5281_1.02,M5296_1.02,M5299_1.02,M5311_1.02,M5353_1.02,M5354_1.02,M5356_1.02,M5584_1.02,M5604_1.02,M5704_1.02,M5710_1.02,M5747_1.02,M5751_1.02,M5752_1.02,M5827_1.02,M5941_1.02,M6147_1.02,M6166_1.02,M6269_1.02,M6382_1.02		FALSE	FALSE	FALSE	FALSE	FALSE	FALSE	FALSE	FALSE	FALSE	FALSE	FALSE	NA	NA	NA	NA	NA	FALSE	FALSE	FALSE	FALSE	FALSE	FALSE	FALSE	FALSE	FALSE	FALSE	FALSE	NA	FALSE	FALSE	FALSE	FALSE	FALSE	FALSE	FALSE	FALSE
rs138068195	138247828	TRUE	NA	NA	4.76	5.03	12.64		ARNTL2,ENSG00000250542,KLF9,USF1,TP53,REST,ARNT,NFE2L3,NFE2L1,ATF3,USF2,BHLHE40,PAX5,NPAS3,SIM2,NPAS1,SIM1,ENSG00000250811,ARNTL,BHLHE41,CREB3L3,CREB3,CREB3L4,CREB3L1,GMEB2,IRX2,IRX5,MLX,SREBF2,TP63,XBP1,CREM,PRRX1,TFEB	M0220_1.02,M0307_1.02,M0415_1.02,M1917_1.02,M1929_1.02,M1956_1.02,M2956_1.02,M2957_1.02,M3666_1.02,M4030_1.02,M4429_1.02,M4451_1.02,M4480_1.02,M4481_1.02,M4500_1.02,M4508_1.02,M4514_1.02,M4515_1.02,M4544_1.02,M4550_1.02,M4552_1.02,M4553_1.02,M4578_1.02,M4579_1.02,M4597_1.02,M4637_1.02,M4638_1.02,M4655_1.02,M4657_1.02,M4705_1.02,M5234_1.02,M5290_1.02,M5305_1.02,M5306_1.02,M5309_1.02,M5323_1.02,M53…		FALSE	FALSE	FALSE	FALSE	FALSE	TRUE	TRUE	FALSE	FALSE	FALSE	FALSE	NA	NA	NA	NA	NA	FALSE	FALSE	FALSE	FALSE	FALSE	FALSE	FALSE	FALSE	FALSE	FALSE	FALSE	NA	FALSE	FALSE	FALSE	FALSE	FALSE	TRUE	FALSE	FALSE
rs138090376	137954355	TRUE	NA	NA	0	0	0		RFX6,RFX2,RFX7,RFX8,SMAD9,RFX5,SMAD5,MEIS1,RFX1,ZBTB6,PAX5,BRCA1,NFE2,FOXD4L5,FOXD4L2,FOXB1,FOXD4L4,FOXD4L3,FOXL2,FOXD4,FOXD4L6,FOXD4L1,FOXJ1,PAX1,PAX9,RFX3,RFX4,TBX20,TFCP2,TGIF1	M1526_1.02,M1527_1.02,M1529_1.02,M1537_1.02,M1573_1.02,M2309_1.02,M2329_1.02,M3562_1.02,M3829_1.02,M4151_1.02,M4471_1.02,M4472_1.02,M4476_1.02,M4492_1.02,M4510_1.02,M4528_1.02,M4546_1.02,M4575_1.02,M4629_1.02,M4704_1.02,M5435_1.02,M5702_1.02,M5711_1.02,M5776_1.02,M5778_1.02,M5883_1.02,M6514_1.02,M6520_1.02,M6542_1.02		FALSE	FALSE	FALSE	FALSE	FALSE	TRUE	FALSE	FALSE	FALSE	FALSE	FALSE	NA	NA	NA	NA	NA	FALSE	FALSE	FALSE	FALSE	FALSE	FALSE	FALSE	FALSE	FALSE	FALSE	FALSE	NA	FALSE	FALSE	FALSE	FALSE	FALSE	FALSE	FALSE	FALSE
rs138106177	138050551	TRUE	NA	NA	0	0	4.21		ZBTB3,E2F4,E2F1,GFI1,RXRA,SP2,HNF4A,TBX1,TBX15,TBX22,TBX18,TBX20,E2F5,MTF1,ZNF350	M0442_1.02,M2272_1.02,M3134_1.02,M3341_1.02,M4537_1.02,M4576_1.02,M4598_1.02,M4632_1.02,M5524_1.02,M5525_1.02,M5876_1.02,M5880_1.02,M5884_1.02,M5887_1.02,M6194_1.02,M6348_1.02,M6556_1.02		FALSE	FALSE	FALSE	FALSE	FALSE	TRUE	FALSE	FALSE	FALSE	FALSE	FALSE	NA	NA	NA	NA	NA	FALSE	FALSE	FALSE	FALSE	FALSE	FALSE	FALSE	FALSE	FALSE	FALSE	FALSE	NA	FALSE	FALSE	FALSE	FALSE	FALSE	FALSE	FALSE	FALSE
rs138119607	138093865	TRUE	NA	NA	4.76	0	8.43	BHLHE40	CGBP,TET1,GMEB1,CIC,SMAD9,SMAD5,CREB1,XBP1,MAFK,MXI1,CREB3L3,CREB3,CREB3L4,CREB3L1,HINFP,NRL,RFX3,ATF6,ARNTL,CREM,HIF1A,KLF15,MAFA,MAFB,MAF	M0603_1.02,M0610_1.02,M1545_1.02,M1581_1.02,M2329_1.02,M3084_1.02,M3447_1.02,M4101_1.02,M4573_1.02,M4679_1.02,M5323_1.02,M5324_1.02,M5325_1.02,M5328_1.02,M5330_1.02,M5513_1.02,M5612_1.02,M5689_1.02,M5775_1.02,M6155_1.02,M6162_1.02,M6181_1.02,M6275_1.02,M6321_1.02,M6330_1.02,M6331_1.02,M6332_1.02		FALSE	FALSE	FALSE	FALSE	FALSE	TRUE	FALSE	FALSE	FALSE	FALSE	FALSE	NA	NA	NA	NA	NA	FALSE	FALSE	FALSE	FALSE	FALSE	FALSE	FALSE	FALSE	FALSE	FALSE	FALSE	NA	FALSE	FALSE	FALSE	FALSE	FALSE	FALSE	FALSE	FALSE
rs138162951	137906687	TRUE	NA	NA	0	0	0		TFAP2E,RELA,EBF1,TFAP2C,RFX2,NFKB1,TFAP2A,NFKB2,RUNX2,TFAP2B,TFAP2D,ZNF589	M0085_1.02,M1930_1.02,M1968_1.02,M2320_1.02,M2392_1.02,M3622_1.02,M3624_1.02,M4524_1.02,M4525_1.02,M5364_1.02,M5668_1.02,M5669_1.02,M5790_1.02,M5911_1.02,M5912_1.02,M5913_1.02,M5915_1.02,M5916_1.02,M5917_1.02,M5918_1.02,M5919_1.02,M5920_1.02,M5921_1.02,M5922_1.02,M5923_1.02,M5924_1.02,M5925_1.02,M6146_1.02,M6452_1.02,M6559_1.02		FALSE	FALSE	FALSE	FALSE	FALSE	FALSE	FALSE	FALSE	FALSE	FALSE	FALSE	NA	NA	NA	NA	NA	FALSE	FALSE	FALSE	FALSE	FALSE	FALSE	FALSE	FALSE	FALSE	FALSE	FALSE	NA	FALSE	FALSE	FALSE	FALSE	FALSE	FALSE	FALSE	FALSE
rs138167235	138256975	TRUE	NA	NA	0	0	0		ENSG00000250542,HOXA4,ETS1,RFX1,RFX2,RFX3,RFX5,UNCX,BRCA1,ELF3,FOXJ1,FOXD4,FOXC2,FOXL2,FOXD4L6,FOXD4L2,FOXD4L3,FOXD4L4,FOXD4L5,FOXD4L1	M0307_1.02,M2591_1.02,M3050_1.02,M3830_1.02,M5773_1.02,M5775_1.02,M5779_1.02,M5780_1.02,M5781_1.02,M5941_1.02,M6165_1.02,M6205_1.02,M6236_1.02		FALSE	FALSE	FALSE	FALSE	FALSE	FALSE	FALSE	FALSE	FALSE	FALSE	FALSE	NA	NA	NA	NA	NA	FALSE	FALSE	FALSE	FALSE	FALSE	FALSE	FALSE	FALSE	FALSE	FALSE	FALSE	NA	FALSE	FALSE	FALSE	FALSE	FALSE	FALSE	FALSE	FALSE
rs138270431	137933080	TRUE	NA	NA	0	0	0		SHOX,LHX5,LHX1,LHX4,HOXA4,HOXB4,HOXD3,REL,DUX4L3,ENSG00000228710,ENSG00000226866,ENSG00000233698,DUX4,DUX4L5,DUX4L2,ENSG00000224558,ENSG00000225958,ENSG00000230776,ENSG00000233294,ENSG00000227522,AL592170.2,ENSG00000232923,ENSG00000237516,ENSG00000217642,ENSG00000250589,CT476828.2,ENSG00000233361,DUX4L6,ENSG00000215754,ENSG00000236207,ENSG00000233794,DUX3,DUX1,ENSG00000230380,ENSG00000234550,CEBP…	M0900_1.02,M0931_1.02,M0958_1.02,M1012_1.02,M1071_1.02,M1072_1.02,M1924_1.02,M1952_1.02,M2270_1.02,M3032_1.02,M3091_1.02,M3961_1.02,M4468_1.02,M4485_1.02,M4494_1.02,M4496_1.02,M4498_1.02,M4499_1.02,M4720_1.02,M5259_1.02,M5285_1.02,M5286_1.02,M5287_1.02,M5291_1.02,M5311_1.02,M5348_1.02,M5387_1.02,M5389_1.02,M5415_1.02,M5584_1.02,M5631_1.02,M5714_1.02,M5715_1.02,M5716_1.02,M5751_1.02,M5752_1.02,M57…		FALSE	FALSE	FALSE	FALSE	FALSE	FALSE	FALSE	FALSE	FALSE	FALSE	FALSE	NA	NA	NA	NA	NA	FALSE	FALSE	FALSE	FALSE	FALSE	FALSE	FALSE	FALSE	FALSE	FALSE	FALSE	NA	FALSE	FALSE	FALSE	FALSE	FALSE	FALSE	FALSE	FALSE
rs138287548	138298202	TRUE	NA	NA	0	0	21.07		KLF9,NAIF1,XBP1,CREB3,GMEB2,MYBL1,MYBL2,ATF5	M0415_1.02,M1281_1.02,M4101_1.02,M5324_1.02,M5496_1.02,M5644_1.02,M5647_1.02,M5648_1.02,M5649_1.02,M6154_1.02		FALSE	FALSE	FALSE	FALSE	FALSE	FALSE	FALSE	FALSE	FALSE	FALSE	FALSE	NA	NA	NA	NA	NA	FALSE	FALSE	FALSE	FALSE	FALSE	FALSE	FALSE	FALSE	FALSE	FALSE	FALSE	NA	FALSE	FALSE	FALSE	TRUE	FALSE	FALSE	FALSE	FALSE
rs138319463	138150035	TRUE	NA	NA	47.56	60.34	59.01		MZF1,SRF,STAT1,STAT3,CDX2,IKZF1,IKZF4,STAT6,TBP,CDX1,E2F3,E2F7,E2F8,HOXA9,HOXA13,HOXB13,HOXC10,HOXC11,HOXC12,HOXC13,HOXD11,HOXD12,HOXD13,NFATC1,ZNF282,ZNF410,ZNF75A,ZNF75C,ZNF75D,SOX2,STAT4,RBPJ,ZNF350	M1888_1.02,M1910_1.02,M1955_1.02,M1961_1.02,M2267_1.02,M3450_1.02,M3595_1.02,M3956_1.02,M3966_1.02,M3992_1.02,M4010_1.02,M4011_1.02,M4477_1.02,M4478_1.02,M4512_1.02,M4547_1.02,M4548_1.02,M4577_1.02,M4633_1.02,M4634_1.02,M4641_1.02,M4642_1.02,M4706_1.02,M5312_1.02,M5358_1.02,M5362_1.02,M5363_1.02,M5531_1.02,M5534_1.02,M5535_1.02,M5536_1.02,M5537_1.02,M5539_1.02,M5540_1.02,M5544_1.02,M5546_1.02,M55…		FALSE	FALSE	FALSE	FALSE	FALSE	FALSE	FALSE	FALSE	FALSE	FALSE	FALSE	NA	NA	NA	NA	NA	FALSE	FALSE	FALSE	FALSE	FALSE	FALSE	FALSE	FALSE	FALSE	FALSE	FALSE	NA	FALSE	FALSE	FALSE	TRUE	FALSE	FALSE	FALSE	FALSE
rs138387703	138084544	TRUE	NA	NA	0	15.09	0		ELK1,ZEB1,NKX2-5,STAT1,ELF1,ETV3,NR3C1,RORA,RORB,XBP1,AR,BCL6,ELK4,NKX2-8,RARG,THRA	M1860_1.02,M2952_1.02,M3114_1.02,M3632_1.02,M4547_1.02,M4688_1.02,M5381_1.02,M5383_1.02,M5422_1.02,M5683_1.02,M5786_1.02,M5952_1.02,M6142_1.02,M6159_1.02,M6207_1.02,M6209_1.02,M6376_1.02,M6377_1.02,M6446_1.02,M6522_1.02		FALSE	FALSE	FALSE	FALSE	FALSE	FALSE	FALSE	FALSE	FALSE	FALSE	FALSE	NA	NA	NA	NA	NA	FALSE	FALSE	FALSE	FALSE	FALSE	FALSE	FALSE	FALSE	FALSE	FALSE	FALSE	NA	FALSE	FALSE	FALSE	FALSE	FALSE	FALSE	FALSE	FALSE
rs138461044	138229268	TRUE	NA	NA	0	0	4.21		FOXL2,FOXD4,FOXD4L6,FOXD4L5,FOXJ1,FOXD4L4,FOXD4L2,FOXD4L3,FOXD4L1,FOXN2,FOXN3,TFCP2L1,RORB,RORA,ZEB1,FOXA2,HOXA4,HOXA3,MEF2A,NR3C1,ESR1,GRHL1,MAX,MEIS2,PKNOX1,PKNOX2,SOX10,SOX21,SOX8,SOX9,SRY,TBX1,TBX19,TGIF1,TGIF2LX,TGIF2LY,T,NR2F1,NR2F2,FOXF1,NR1D2,NR1D1,NR1I2,NR2C1,PPARG,SOX17,THRA	M0747_1.02,M0756_1.02,M0820_1.02,M1899_1.02,M2955_1.02,M3411_1.02,M3433_1.02,M3551_1.02,M3837_1.02,M4440_1.02,M4696_1.02,M5033_1.02,M5498_1.02,M5499_1.02,M5613_1.02,M5619_1.02,M5721_1.02,M5722_1.02,M5811_1.02,M5826_1.02,M5838_1.02,M5847_1.02,M5870_1.02,M5879_1.02,M5882_1.02,M5933_1.02,M5935_1.02,M6164_1.02,M6177_1.02,M6178_1.02,M6238_1.02,M6382_1.02,M6385_1.02,M6389_1.02,M6434_1.02,M6454_1.02,M64…		FALSE	FALSE	FALSE	FALSE	FALSE	FALSE	FALSE	FALSE	FALSE	FALSE	FALSE	NA	NA	NA	NA	NA	FALSE	FALSE	FALSE	FALSE	FALSE	FALSE	FALSE	FALSE	FALSE	FALSE	FALSE	NA	FALSE	FALSE	FALSE	FALSE	FALSE	FALSE	FALSE	FALSE
rs138553385	138305549	TRUE	NA	NA	0	0	16.86		AR,FOXL2,FOXD4L3,FOXD4L6,FOXD4L2,FOXD4L4,FOXD4,FOXD4L5,FOXD4L1,FOXA2,PAX4,SOX5,SOX6,NR3C1,RUNX2,SOX10,SOX21,SOX4,SOX7,SOX8,SOX9,TEAD3,DDIT3,FOXI1,FOXJ1	M1841_1.02,M3382_1.02,M3411_1.02,M3718_1.02,M3913_1.02,M4428_1.02,M4440_1.02,M5288_1.02,M5289_1.02,M5788_1.02,M5810_1.02,M5811_1.02,M5826_1.02,M5834_1.02,M5835_1.02,M5838_1.02,M5840_1.02,M5843_1.02,M5847_1.02,M5906_1.02,M6142_1.02,M6187_1.02,M6240_1.02,M6260_1.02,M6477_1.02		FALSE	FALSE	FALSE	FALSE	FALSE	FALSE	FALSE	NA	NA	NA	NA	NA	NA	NA	NA	NA	FALSE	FALSE	FALSE	FALSE	FALSE	FALSE	FALSE	FALSE	FALSE	FALSE	NA	NA	FALSE	FALSE	NA	FALSE	FALSE	FALSE	FALSE	FALSE
rs138624410	137892304	TRUE	NA	NA	0	0	0					FALSE	FALSE	FALSE	FALSE	FALSE	FALSE	FALSE	FALSE	FALSE	FALSE	FALSE	NA	NA	NA	NA	NA	FALSE	FALSE	FALSE	FALSE	FALSE	FALSE	FALSE	FALSE	FALSE	FALSE	FALSE	NA	FALSE	FALSE	FALSE	FALSE	FALSE	FALSE	FALSE	FALSE
rs138712619	138099178	TRUE	NA	NA	0	5.03	0		SRF,USF1,USF2,GLIS1,MYBL2,ZNF524,ZBTB47,ZNF652,ARNTL,NR2C1,PAX2,VDR	M3952_1.02,M4080_1.02,M4480_1.02,M4481_1.02,M4637_1.02,M5490_1.02,M5650_1.02,M5867_1.02,M5974_1.02,M5975_1.02,M6111_1.02,M6162_1.02,M6389_1.02,M6406_1.02,M6532_1.02		FALSE	FALSE	FALSE	FALSE	FALSE	TRUE	FALSE	FALSE	FALSE	FALSE	FALSE	NA	NA	NA	NA	NA	FALSE	FALSE	FALSE	FALSE	FALSE	FALSE	FALSE	FALSE	FALSE	FALSE	FALSE	NA	FALSE	FALSE	FALSE	FALSE	FALSE	FALSE	FALSE	FALSE
rs138734659	138379760	FALSE	NA	NA	0	0	0		SOX6,MEF2A,TP53,POU1F1,FOXD4L5,FOXD4,FOXJ1,FOXD4L2,FOXD4L6,FOXL2,FOXD4L4,FOXD4L3,FOXD4L1,ARID5B	M1603_1.02,M3550_1.02,M3553_1.02,M3698_1.02,M5723_1.02,M6011_1.02,M6149_1.02,M6403_1.02		FALSE	FALSE	FALSE	FALSE	FALSE	FALSE	FALSE	FALSE	FALSE	FALSE	FALSE	NA	NA	NA	NA	NA	FALSE	FALSE	FALSE	FALSE	FALSE	FALSE	FALSE	FALSE	TRUE	FALSE	FALSE	NA	FALSE	TRUE	FALSE	FALSE	FALSE	FALSE	TRUE	FALSE
rs138738574	138292935	TRUE	NA	NA	4.76	10.06	4.21		SIX1,CTCF,JUND,TFAP2C,SREBF2,ATF3,GATA1,MGA,RHOXF1,TBX2,TBX21,TBX4,TBX5	M1049_1.02,M1957_1.02,M2293_1.02,M2320_1.02,M2388_1.02,M4427_1.02,M4434_1.02,M4436_1.02,M4437_1.02,M4441_1.02,M4455_1.02,M4456_1.02,M4458_1.02,M4502_1.02,M4503_1.02,M4519_1.02,M4520_1.02,M4521_1.02,M4534_1.02,M4552_1.02,M4559_1.02,M4562_1.02,M4584_1.02,M4585_1.02,M4587_1.02,M4592_1.02,M4613_1.02,M4614_1.02,M4644_1.02,M4648_1.02,M4649_1.02,M4658_1.02,M4659_1.02,M4661_1.02,M4691_1.02,M5630_1.02,M57…		FALSE	FALSE	FALSE	FALSE	FALSE	FALSE	FALSE	FALSE	FALSE	FALSE	FALSE	NA	NA	NA	NA	NA	FALSE	FALSE	FALSE	FALSE	FALSE	FALSE	FALSE	FALSE	FALSE	FALSE	FALSE	NA	FALSE	FALSE	FALSE	FALSE	FALSE	FALSE	FALSE	FALSE
rs138831733	138249212	TRUE	NA	NA	4.76	10.06	25.29	BRD4,RUNX3,MED1,HDAC1,RUNX1,STAG1,EP300,MYB,RELA,FOXM1,NFIC,TCF3,PBX1,CDK9,NOTCH1,MEF2A,MYC,KDM6A,RUNX1T1,CDK8,NIPBL,NCOR1,MEF2C,IRF4,TAL1,ATF2,FLI1,IKZF1,AML1-ETO,SKI,PML,JMJD1C,SMAD1,CHD2,MXI1,STAT5B,BHLHE40,TBL1XR1,STAT1,SP1,BCL11A,EBF1,CREBBP,RXRA,BCL3,MTA3,BCOR,BCL6,CTCF,LMO2,BCLAF1,MAX,HDAC2,CEBPB,TCF4,SMC1A,ERG,DEK,NR4A1,CREB1,STAT5A,CDK7,RARA,LYL1,FUS,NR3C1,FOXO1,TCF12,SPI1,CEBPA,Epitope …	HES2,GCM1,MAX,USF1,BRCA1,FOXD4L1,FOXD4L6,FOXD4L2,FOXL2,FOXD4L3,FOXD4L5,FOXJ1,FOXD4,FOXD4L4,ZEB1,ARNT,T,TCF3,FOXF1,MYCN,RREB1,SREBF1,XBP1,MYC,MXI1,KLF2,CREB3L1,GLI2,HES5,NFIX,RUNX3,SCRT1,SCRT2,TBX1,ZBTB7A,ZBTB7C,ENO1,GLI3,HIF1A,NEUROD4,ATOH1,NEUROD6,NEUROD1,CBFB,RUNX1,TFE3	M0199_1.02,M0810_1.02,M1889_1.02,M1917_1.02,M1953_1.02,M2261_1.02,M2954_1.02,M2956_1.02,M2957_1.02,M3004_1.02,M3155_1.02,M3385_1.02,M3539_1.02,M3642_1.02,M3843_1.02,M3944_1.02,M4080_1.02,M4081_1.02,M4101_1.02,M4465_1.02,M4507_1.02,M4532_1.02,M4542_1.02,M4543_1.02,M4596_1.02,M4609_1.02,M4610_1.02,M4627_1.02,M4628_1.02,M4645_1.02,M4646_1.02,M4811_1.02,M4812_1.02,M4890_1.02,M5198_1.02,M5326_1.02,M53…	MAX,MXI1,MYC,RUNX1,RUNX3,TCF3	FALSE	TRUE	TRUE	FALSE	TRUE	TRUE	TRUE	FALSE	TRUE	FALSE	FALSE	FALSE	TRUE	TRUE	TRUE	TRUE	FALSE	FALSE	FALSE	FALSE	FALSE	FALSE	FALSE	FALSE	FALSE	FALSE	TRUE	TRUE	FALSE	FALSE	TRUE	TRUE	TRUE	TRUE	FALSE	TRUE
rs138852287	138406801	FALSE	NA	NA	0	0	0		ZNF8,RELA,BCL6B	M0438_1.02,M4444_1.02,M4468_1.02,M4491_1.02,M4495_1.02,M4496_1.02,M4498_1.02,M5303_1.02		FALSE	FALSE	FALSE	FALSE	FALSE	FALSE	FALSE	FALSE	FALSE	FALSE	FALSE	NA	NA	NA	NA	NA	TRUE	FALSE	TRUE	FALSE	FALSE	FALSE	FALSE	FALSE	TRUE	FALSE	FALSE	NA	TRUE	TRUE	FALSE	FALSE	FALSE	FALSE	TRUE	FALSE
rs138858563	138370933	FALSE	NA	NA	0	0	0	SUMO2	SOX6,SOX11,ZBTB33,PAX4,BRCA1,NR2E1,ZBED1,FOXM1,PGR,SOX9,ZNF384	M1591_1.02,M1601_1.02,M2323_1.02,M3718_1.02,M4454_1.02,M5675_1.02,M5958_1.02,M6244_1.02,M6320_1.02,M6437_1.02,M6478_1.02,M6557_1.02		FALSE	FALSE	FALSE	FALSE	FALSE	FALSE	FALSE	NA	NA	NA	NA	NA	NA	NA	NA	NA	FALSE	FALSE	FALSE	FALSE	FALSE	FALSE	FALSE	TRUE	FALSE	FALSE	NA	NA	FALSE	TRUE	NA	FALSE	FALSE	FALSE	TRUE	FALSE
rs138881201	138308568	TRUE	NA	NA	0	0	0		HOXA4,CUX1,POU2F1,NFE2L3,NFE2L1,BARHL2,HNF1B,PAX3,PAX7,GATA5,HOXB7,MAFG	M2549_1.02,M3019_1.02,M3677_1.02,M4030_1.02,M5294_1.02,M5297_1.02,M5298_1.02,M5522_1.02,M5704_1.02,M5709_1.02,M5710_1.02,M6257_1.02,M6297_1.02,M6333_1.02,M6359_1.02		FALSE	FALSE	FALSE	FALSE	FALSE	FALSE	FALSE	NA	NA	NA	NA	NA	NA	NA	NA	NA	FALSE	FALSE	FALSE	FALSE	FALSE	FALSE	FALSE	FALSE	FALSE	FALSE	NA	NA	FALSE	FALSE	NA	FALSE	FALSE	FALSE	FALSE	FALSE
rs138942232	138030964	TRUE	NA	NA	0	80.46	84.3	TRIM28	TET1,BRCA1,ZFX	M0610_1.02,M4454_1.02,M4528_1.02,M6547_1.02		FALSE	FALSE	FALSE	FALSE	FALSE	TRUE	FALSE	FALSE	TRUE	FALSE	FALSE	FALSE	FALSE	FALSE	FALSE	FALSE	FALSE	FALSE	FALSE	FALSE	FALSE	FALSE	FALSE	FALSE	FALSE	FALSE	TRUE	FALSE	FALSE	FALSE	TRUE	TRUE	FALSE	FALSE	FALSE	FALSE
rs138991179	138386289	FALSE	NA	NA	0	0	0		ZNF35,FOXD4L6,FOXD4,FOXJ1,FOXN3,FOXD4L2,FOXL2,FOXD4L3,FOXD4L1,FOXD4L4,FOXD4L5,FOXE1,IRF1,FOXP1,FOXP2,BPTF,FOXD3,FOXO1,FOXO3,FOXO4,SRY,FOXC1,FOXC2,FOXN2,FOXJ2,FOXJ3,IRF3,IRF7,ONECUT3,ZNF713,FOXM1,FUBP1,IRF4,RUNX3,STAT2	M0436_1.02,M0728_1.02,M1873_1.02,M1882_1.02,M2283_1.02,M2385_1.02,M3234_1.02,M3250_1.02,M3275_1.02,M3276_1.02,M3280_1.02,M3283_1.02,M3962_1.02,M5439_1.02,M5444_1.02,M5453_1.02,M5457_1.02,M5572_1.02,M5576_1.02,M5697_1.02,M5976_1.02,M6015_1.02,M6017_1.02,M6242_1.02,M6243_1.02,M6244_1.02,M6245_1.02,M6246_1.02,M6247_1.02,M6251_1.02,M6309_1.02,M6310_1.02,M6312_1.02,M6459_1.02,M6490_1.02,M6494_1.02		FALSE	FALSE	FALSE	FALSE	FALSE	FALSE	FALSE	FALSE	FALSE	FALSE	FALSE	NA	NA	NA	NA	NA	FALSE	FALSE	FALSE	FALSE	FALSE	FALSE	FALSE	FALSE	FALSE	FALSE	FALSE	NA	FALSE	FALSE	FALSE	FALSE	FALSE	FALSE	FALSE	FALSE
rs139038447	138359261	FALSE	NA	NA	0	0	0		KLF7,KLF2,RFX7,ARID2,RFX8,MZF1,RFX2,CEBPA,RFX1,SP1,CEBPB,MAFK,MXI1,ZFP42,KLF13,KLF11,KLF10,KLF16,MAFF,RFX3,RFX4,RFX5,SP3,SP4,SP7,SP8,SP9,MAFA,HIVEP2,HIVEP3	M0405_1.02,M0421_1.02,M0443_1.02,M1529_1.02,M1536_1.02,M1537_1.02,M1871_1.02,M1888_1.02,M2294_1.02,M2392_1.02,M3032_1.02,M3830_1.02,M3926_1.02,M4606_1.02,M4626_1.02,M4678_1.02,M4812_1.02,M4889_1.02,M4890_1.02,M5097_1.02,M5098_1.02,M5151_1.02,M5591_1.02,M5593_1.02,M5607_1.02,M5773_1.02,M5775_1.02,M5777_1.02,M5779_1.02,M5780_1.02,M5781_1.02,M5853_1.02,M5854_1.02,M5855_1.02,M5856_1.02,M6040_1.02,M61…		FALSE	FALSE	FALSE	FALSE	FALSE	FALSE	FALSE	FALSE	FALSE	FALSE	FALSE	NA	NA	NA	NA	NA	FALSE	FALSE	FALSE	FALSE	FALSE	FALSE	FALSE	FALSE	FALSE	FALSE	FALSE	NA	FALSE	FALSE	FALSE	FALSE	FALSE	FALSE	FALSE	FALSE
rs139060945	138127299	TRUE	NA	NA	0	20.11	12.64		HEYL,TCF23,MYF5,NEUROD4,NEUROG1,NEUROD6,ATOH1,ATOH7,ZNF32,DMRTC2,SIX6,SIX2,SIX3,SIX1,PPARA,USF1,BHLHA15,BHLHE22,BHLHE23,CLOCK,NEUROD2,NEUROG2,NEUROG3,OLIG1,OLIG2,OLIG3,TFEB,TEAD4	M0183_1.02,M0195_1.02,M0210_1.02,M0217_1.02,M0224_1.02,M0437_1.02,M0635_1.02,M0937_1.02,M0952_1.02,M1016_1.02,M1049_1.02,M3781_1.02,M4081_1.02,M4735_1.02,M4752_1.02,M4754_1.02,M4794_1.02,M5227_1.02,M5229_1.02,M5304_1.02,M5307_1.02,M5308_1.02,M5321_1.02,M5652_1.02,M5653_1.02,M5654_1.02,M5690_1.02,M5691_1.02,M5692_1.02,M5693_1.02,M5931_1.02,M5943_1.02,M5989_1.02,M6509_1.02		FALSE	FALSE	FALSE	FALSE	FALSE	FALSE	FALSE	FALSE	FALSE	FALSE	FALSE	NA	NA	NA	NA	NA	FALSE	FALSE	FALSE	FALSE	FALSE	FALSE	FALSE	FALSE	FALSE	FALSE	FALSE	NA	FALSE	FALSE	FALSE	TRUE	FALSE	FALSE	FALSE	FALSE
rs139074758	138329616	FALSE	NA	NA	0	0	4.21	TET2	TFCP2L1,TFAP4,CEBPA,EGR1,NFE2,EP300,FOSL2,BACH1,SIX5,TFCP2,TP73,LYL1,NHLH1	M1962_1.02,M2943_1.02,M3040_1.02,M3167_1.02,M3617_1.02,M3695_1.02,M4565_1.02,M4681_1.02,M4693_1.02,M5929_1.02,M6117_1.02,M6131_1.02,M6132_1.02,M6156_1.02,M6270_1.02,M6367_1.02,M6513_1.02		FALSE	FALSE	FALSE	FALSE	FALSE	FALSE	FALSE	FALSE	FALSE	FALSE	FALSE	NA	NA	NA	NA	NA	FALSE	FALSE	FALSE	FALSE	FALSE	FALSE	FALSE	FALSE	FALSE	FALSE	FALSE	NA	FALSE	FALSE	FALSE	FALSE	FALSE	FALSE	FALSE	FALSE
rs139125059	138397743	FALSE	NA	NA	0	0	0		PPARG,STAT5A,NR2C2,PAX3,VDR,EOMES	M1894_1.02,M3985_1.02,M4602_1.02,M4700_1.02,M5704_1.02,M5946_1.02,M6211_1.02		FALSE	FALSE	FALSE	FALSE	FALSE	FALSE	FALSE	FALSE	FALSE	FALSE	FALSE	NA	NA	NA	NA	NA	FALSE	FALSE	FALSE	FALSE	FALSE	FALSE	FALSE	FALSE	FALSE	FALSE	FALSE	NA	FALSE	FALSE	FALSE	FALSE	FALSE	FALSE	FALSE	FALSE
rs139172983	138131194	TRUE	NA	NA	0	15.09	25.29		ZFP161,MBD1,E2F2,MYPOP,JUND,SREBF1,SREBF2,E2F1,BRCA1,YY1,ZFP42,JUN,ATF3,REST,ATF7,BATF3,CREB3L3,CREB3,CREB3L4,E2F3,E2F4,JDP2,MLX,TBX20,THRB,XBP1,YY2,ZBED1,AHR,E2F7,TGIF1,THRA	M0432_1.02,M0613_1.02,M0668_1.02,M1359_1.02,M2293_1.02,M2387_1.02,M2388_1.02,M3134_1.02,M3945_1.02,M4454_1.02,M4482_1.02,M4528_1.02,M4536_1.02,M4557_1.02,M4597_1.02,M4603_1.02,M4624_1.02,M4655_1.02,M5154_1.02,M5155_1.02,M5293_1.02,M5302_1.02,M5323_1.02,M5350_1.02,M5351_1.02,M5352_1.02,M5353_1.02,M5355_1.02,M5356_1.02,M5357_1.02,M5358_1.02,M5360_1.02,M5361_1.02,M5588_1.02,M5590_1.02,M5632_1.02,M58…		FALSE	FALSE	FALSE	FALSE	FALSE	FALSE	FALSE	NA	NA	NA	NA	NA	NA	NA	NA	NA	FALSE	FALSE	FALSE	FALSE	FALSE	FALSE	FALSE	FALSE	FALSE	FALSE	NA	NA	FALSE	FALSE	NA	TRUE	FALSE	FALSE	FALSE	FALSE
rs139226197	137952686	TRUE	NA	rs12210705	0	0	0	PML,SRF	C11orf9,TFAP4,LYL1,NHLH1,ZNF238,ZBTB42,GABPA,ELF1,REST,E2F1,E2F4,EHF,ELF3,ELK1,ETV6,NFATC1,RARA,ASCL1,BHLHE41,MAFA,PAX8,PTF1A,TAL2,TAL1,ZNF350	M1418_1.02,M2943_1.02,M3376_1.02,M3841_1.02,M4462_1.02,M4563_1.02,M4620_1.02,M4657_1.02,M5353_1.02,M5360_1.02,M5372_1.02,M5375_1.02,M5376_1.02,M5381_1.02,M5383_1.02,M5425_1.02,M5656_1.02,M5759_1.02,M5968_1.02,M5969_1.02,M5987_1.02,M6161_1.02,M6207_1.02,M6330_1.02,M6411_1.02,M6441_1.02,M6500_1.02,M6554_1.02,M6556_1.02		FALSE	FALSE	FALSE	FALSE	FALSE	TRUE	TRUE	FALSE	FALSE	FALSE	FALSE	NA	NA	NA	NA	NA	FALSE	FALSE	FALSE	FALSE	FALSE	FALSE	FALSE	FALSE	FALSE	FALSE	FALSE	NA	FALSE	FALSE	FALSE	FALSE	FALSE	TRUE	FALSE	FALSE	rs12210705	Other
rs139297051	137907636	TRUE	NA	NA	0	0	0		HNF4G,HNF4A,PBX4,PBX1,PPARG,RXRG,SOX10,SOX8,SOX9,SRY,TEAD3,VSX2,ZNF143	M2286_1.02,M3414_1.02,M3415_1.02,M3733_1.02,M3783_1.02,M4698_1.02,M5524_1.02,M5526_1.02,M5527_1.02,M5528_1.02,M5529_1.02,M5802_1.02,M5811_1.02,M5838_1.02,M5843_1.02,M5847_1.02,M5870_1.02,M5906_1.02,M6283_1.02,M6412_1.02,M6534_1.02,M6551_1.02		FALSE	FALSE	FALSE	FALSE	FALSE	FALSE	FALSE	FALSE	FALSE	FALSE	FALSE	NA	NA	NA	NA	NA	FALSE	FALSE	FALSE	FALSE	FALSE	FALSE	FALSE	FALSE	FALSE	FALSE	FALSE	NA	FALSE	FALSE	FALSE	FALSE	FALSE	FALSE	FALSE	FALSE
rs139370931	137966058	TRUE	NA	NA	0	0	0		FOXP1,GFI1,CUX1,IRF7,FOXD4L5,FOXD4,FOXJ1,FOXD4L2,FOXD4L6,FOXL2,FOXD4L4,FOXD4L3,FOXD4L1,HOXC6,HOXA4,IRF5	M2283_1.02,M3341_1.02,M5332_1.02,M5333_1.02,M5577_1.02,M6011_1.02,M6299_1.02,M6311_1.02		FALSE	FALSE	FALSE	FALSE	FALSE	FALSE	FALSE	FALSE	FALSE	FALSE	FALSE	NA	NA	NA	NA	NA	FALSE	FALSE	FALSE	FALSE	FALSE	FALSE	FALSE	FALSE	FALSE	FALSE	FALSE	NA	FALSE	FALSE	FALSE	FALSE	FALSE	FALSE	FALSE	FALSE
rs139405357	138421119	FALSE	NA	NA	0	0	0		MLXIP,NFATC3,NFATC2,ARNT,TCF3,XBP1,CLOCK,CREB3L1,GRHL1,MNT,TBX20,TBX2,LYL1,NHLH1,HINFP,MYC,MYF5,MYOG,RBPJ	M0211_1.02,M1517_1.02,M1518_1.02,M2956_1.02,M3154_1.02,M3447_1.02,M5321_1.02,M5326_1.02,M5327_1.02,M5329_1.02,M5497_1.02,M5634_1.02,M5886_1.02,M5895_1.02,M6270_1.02,M6276_1.02,M6351_1.02,M6355_1.02,M6363_1.02,M6364_1.02,M6499_1.02		FALSE	FALSE	FALSE	FALSE	FALSE	TRUE	TRUE	FALSE	FALSE	FALSE	FALSE	NA	NA	NA	NA	NA	FALSE	FALSE	FALSE	FALSE	FALSE	FALSE	FALSE	FALSE	FALSE	FALSE	FALSE	NA	FALSE	FALSE	FALSE	FALSE	FALSE	TRUE	FALSE	FALSE
rs139411001	138139266	TRUE	NA	NA	9.51	10.06	21.07		MYF5,ASCL1,ASCL2,TCF23,ENSG00000187728,TCF21,NHLH1,LYL1,USF1,ATOH1,NEUROD4,NEUROD6,TFAP4,CEBPB,NR6A1,LMO2,MYB,MYOD1,TCF12,REST,BACH1,ATF3,FERD3L,FIGLA,GRHL1,MSC,RARG,RORA,RORB,TFCP2,MYF6,MYOG,RARA,SREBF1,USF2	M0168_1.02,M0178_1.02,M0195_1.02,M0209_1.02,M0214_1.02,M1880_1.02,M1917_1.02,M2264_1.02,M2300_1.02,M2338_1.02,M2944_1.02,M2947_1.02,M3036_1.02,M3339_1.02,M3516_1.02,M3585_1.02,M3591_1.02,M4081_1.02,M4479_1.02,M4514_1.02,M4655_1.02,M4680_1.02,M4683_1.02,M4735_1.02,M4752_1.02,M4754_1.02,M4794_1.02,M4971_1.02,M5114_1.02,M5430_1.02,M5498_1.02,M5636_1.02,M5671_1.02,M5766_1.02,M5787_1.02,M5926_1.02,M59…		FALSE	FALSE	FALSE	FALSE	FALSE	FALSE	FALSE	NA	NA	NA	NA	NA	NA	NA	NA	NA	FALSE	FALSE	FALSE	FALSE	FALSE	FALSE	FALSE	FALSE	FALSE	FALSE	NA	NA	FALSE	FALSE	NA	TRUE	FALSE	FALSE	FALSE	FALSE
rs139507260	138264888	TRUE	NA	NA	23.78	5.03	12.64		CR388229.2,CR847794.3,AL773544.1,BX088580.2,AL662833.4,CR759815.4	M6121_1.02		FALSE	FALSE	FALSE	FALSE	FALSE	FALSE	FALSE	FALSE	FALSE	FALSE	FALSE	NA	NA	NA	NA	NA	FALSE	FALSE	FALSE	FALSE	FALSE	NA	FALSE	FALSE	FALSE	FALSE	FALSE	NA	FALSE	FALSE	FALSE	TRUE	FALSE	FALSE	FALSE	FALSE
rs139549856	138367936	FALSE	NA	NA	0	0	0		MECOM,NFKB1,TP53,RELA,NFKB2,THRB,FOSL1,NFATC1,TP63,TP73,PTF1A,REL,HIVEP2,HIVEP3	M3225_1.02,M3226_1.02,M3624_1.02,M3625_1.02,M3699_1.02,M4444_1.02,M4468_1.02,M4485_1.02,M4491_1.02,M4494_1.02,M4495_1.02,M4496_1.02,M4497_1.02,M4498_1.02,M4499_1.02,M5668_1.02,M5669_1.02,M5938_1.02,M6229_1.02,M6361_1.02,M6369_1.02,M6404_1.02,M6405_1.02,M6441_1.02,M6449_1.02,M6511_1.02,M6545_1.02		FALSE	FALSE	FALSE	FALSE	FALSE	FALSE	FALSE	FALSE	FALSE	FALSE	FALSE	NA	NA	NA	NA	NA	FALSE	FALSE	FALSE	FALSE	FALSE	FALSE	FALSE	FALSE	FALSE	FALSE	FALSE	NA	FALSE	FALSE	FALSE	FALSE	FALSE	FALSE	FALSE	FALSE
rs139569744	138414065	FALSE	NA	NA	0	0	0	EP300,ERG,FLI1,SPI1,TRIM28	FOXD4L6,FOXD4,FOXJ1,FOXN3,FOXD4L2,FOXL2,FOXD4L3,FOXD4L1,FOXD4L4,FOXD4L5,SOX6,FOXO1,FOXO4,FEZF2,FEZF1,E2F3,FOXI1,FOXJ3,FOXN2,ZNF713,HOXD10,IRF2,SOX9,SRY	M0728_1.02,M2313_1.02,M3275_1.02,M3283_1.02,M4840_1.02,M5357_1.02,M5452_1.02,M5458_1.02,M5976_1.02,M6017_1.02,M6247_1.02,M6301_1.02,M6308_1.02,M6478_1.02,M6490_1.02		FALSE	FALSE	FALSE	FALSE	FALSE	TRUE	TRUE	TRUE	FALSE	TRUE	FALSE	NA	NA	NA	NA	NA	FALSE	FALSE	FALSE	FALSE	FALSE	FALSE	TRUE	TRUE	TRUE	TRUE	TRUE	NA	FALSE	TRUE	TRUE	FALSE	FALSE	TRUE	TRUE	FALSE
rs139579187	138265206	TRUE	NA	NA	4.76	5.03	4.21		MBD1,TFCP2L1,PAX5,E2F4,MYBL1,MYBL2,TFCP2,BHLHE41,CUX1	M0613_1.02,M0820_1.02,M1962_1.02,M3721_1.02,M4598_1.02,M5646_1.02,M5648_1.02,M5929_1.02,M6161_1.02,M6184_1.02		FALSE	FALSE	FALSE	FALSE	FALSE	TRUE	FALSE	FALSE	FALSE	FALSE	FALSE	NA	NA	NA	NA	NA	FALSE	FALSE	FALSE	FALSE	FALSE	FALSE	FALSE	FALSE	FALSE	FALSE	FALSE	NA	FALSE	FALSE	FALSE	FALSE	FALSE	FALSE	FALSE	FALSE
rs139598185	138369302	FALSE	NA	NA	0	0	4.21		TFCP2L1,C11orf9,RFX1,THAP1,CENPB,GRHL1,RFX4	M0820_1.02,M1418_1.02,M3829_1.02,M4636_1.02,M5320_1.02,M5498_1.02,M5778_1.02		FALSE	FALSE	FALSE	FALSE	FALSE	FALSE	FALSE	FALSE	FALSE	FALSE	FALSE	NA	NA	NA	NA	NA	FALSE	FALSE	FALSE	FALSE	FALSE	FALSE	FALSE	FALSE	FALSE	FALSE	FALSE	NA	FALSE	FALSE	FALSE	FALSE	FALSE	FALSE	FALSE	FALSE
rs139649217	137849869	TRUE	NA	NA	0	0	0		AR,FOXD4L5,FOXD4L2,FOXB1,FOXD4L4,FOXD4L3,FOXL2,FOXD4,FOXD4L6,FOXD4L1,FOXJ1,HNF4G,NR2F6,RFX2,SMAD3,SMAD9	M1841_1.02,M5435_1.02,M6284_1.02,M6392_1.02,M6452_1.02,M6465_1.02		FALSE	FALSE	FALSE	FALSE	FALSE	FALSE	FALSE	FALSE	FALSE	FALSE	FALSE	NA	NA	NA	NA	NA	FALSE	FALSE	FALSE	FALSE	FALSE	FALSE	FALSE	FALSE	FALSE	FALSE	FALSE	NA	FALSE	FALSE	FALSE	FALSE	FALSE	FALSE	FALSE	FALSE
rs139661715	138308876	TRUE	NA	NA	0	0	0		FOXJ1,FOXD4L3,FOXD4,FOXD4L4,FOXD4L5,FOXD4L6,FOXD4L2,FOXD4L1,FOXL2,FOXP4,FOXP1,KIAA0415,FOXK1,FOXG1,FOXN3,FOXN2,FOXK2,CIC,CR847794.3,BX088580.2,AL662833.4,AL773544.1,CR759815.4,CR388229.2,MECOM,FOXO1,ARID5B,PPARG,POU5F1,ESR1,CUX1,CUX2,FOXI1,FOXJ2,FOXO4,FOXO6,IRX2,IRX5,NR2E1,NRL,IRX3,IRX1,MAF,SOX2	M0715_1.02,M0717_1.02,M0718_1.02,M0719_1.02,M0722_1.02,M0729_1.02,M0736_1.02,M0738_1.02,M0739_1.02,M0749_1.02,M0757_1.02,M1581_1.02,M1959_1.02,M2122_1.02,M3230_1.02,M3276_1.02,M3574_1.02,M3785_1.02,M4217_1.02,M4509_1.02,M4696_1.02,M5333_1.02,M5335_1.02,M5451_1.02,M5454_1.02,M5462_1.02,M5469_1.02,M5472_1.02,M5581_1.02,M5582_1.02,M5675_1.02,M5689_1.02,M6016_1.02,M6037_1.02,M6121_1.02,M6128_1.02,M61…		FALSE	FALSE	FALSE	FALSE	FALSE	FALSE	FALSE	NA	NA	NA	NA	NA	NA	NA	NA	NA	FALSE	FALSE	FALSE	FALSE	FALSE	FALSE	FALSE	FALSE	FALSE	FALSE	NA	NA	FALSE	FALSE	NA	FALSE	FALSE	FALSE	FALSE	FALSE
rs139685729	138338369	FALSE	NA	NA	0	0	4.21	JMJD1C	CTCF,JUND,BACH1,BACH2,FOS,CTCFL,TFAP2A,TFAP2B,TFAP2C,FOSL2,HEY2,PLAG1,PTF1A	M1957_1.02,M2292_1.02,M2979_1.02,M2980_1.02,M4427_1.02,M4430_1.02,M4431_1.02,M4433_1.02,M4434_1.02,M4435_1.02,M4436_1.02,M4437_1.02,M4441_1.02,M4442_1.02,M4443_1.02,M4445_1.02,M4446_1.02,M4447_1.02,M4448_1.02,M4449_1.02,M4450_1.02,M4455_1.02,M4456_1.02,M4458_1.02,M4502_1.02,M4503_1.02,M4517_1.02,M4518_1.02,M4519_1.02,M4520_1.02,M4523_1.02,M4530_1.02,M4533_1.02,M4534_1.02,M4535_1.02,M4559_1.02,M45…		FALSE	FALSE	FALSE	FALSE	TRUE	TRUE	TRUE	FALSE	FALSE	FALSE	FALSE	FALSE	FALSE	FALSE	FALSE	FALSE	FALSE	FALSE	FALSE	FALSE	FALSE	FALSE	TRUE	TRUE	FALSE	FALSE	FALSE	FALSE	FALSE	TRUE	FALSE	FALSE	FALSE	TRUE	TRUE	TRUE
rs139691717	138194425	TRUE	NA	NA	23.78	20.11	25.29	SPI1,MED1,NFIC,EP300,RUNX3,STAT1,TBP,RELA,TAF1,IRF1,SP1,IKZF1,POU2F2,NFYB,FOXM1	ZNF281,ZIC5,MZF1,SP1,INSM1,KLF2,KLF5,MYB,IKZF1,PATZ1,CREB1,EGR1,JUN,EGR4,FOXO3,ZNF740,EGR2,KLF4,SP2,ZIC1,ZNF148	M0420_1.02,M0422_1.02,M1887_1.02,M1888_1.02,M1906_1.02,M1969_1.02,M2391_1.02,M3068_1.02,M3451_1.02,M3525_1.02,M3546_1.02,M3595_1.02,M3926_1.02,M4013_1.02,M4459_1.02,M4504_1.02,M4591_1.02,M5370_1.02,M5467_1.02,M5977_1.02,M5978_1.02,M6198_1.02,M6199_1.02,M6306_1.02,M6324_1.02,M6479_1.02,M6481_1.02,M6548_1.02,M6552_1.02	IKZF1,SP1	FALSE	TRUE	TRUE	FALSE	TRUE	TRUE	TRUE	FALSE	FALSE	FALSE	FALSE	FALSE	TRUE	FALSE	TRUE	TRUE	FALSE	FALSE	FALSE	FALSE	FALSE	FALSE	FALSE	FALSE	FALSE	FALSE	FALSE	TRUE	FALSE	FALSE	TRUE	TRUE	TRUE	TRUE	FALSE	TRUE
rs139724282	138024754	TRUE	NA	NA	9.51	10.06	4.21	GATA2,GATA3,GATA1,CEBPD	GATA1,CUX1,CUX2,GATA5,HOXA7,HOXA4,AL845464.3,PBX2,CR933878.8,PBX4,BX284686.1,CR812478.2,BX927239.6,AL662830.5	M3314_1.02,M5333_1.02,M5335_1.02,M6184_1.02,M6257_1.02,M6293_1.02,M6413_1.02	GATA1	FALSE	FALSE	FALSE	FALSE	FALSE	FALSE	FALSE	FALSE	FALSE	FALSE	FALSE	NA	NA	NA	NA	NA	FALSE	FALSE	FALSE	FALSE	FALSE	FALSE	FALSE	FALSE	FALSE	FALSE	FALSE	NA	FALSE	FALSE	FALSE	FALSE	TRUE	FALSE	FALSE	FALSE
rs139783180	138380477	FALSE	NA	NA	0	5.03	0		ZNF8,NR3C2,FOXD4L2,FOXJ1,FOXD4L1,FOXD4L3,FOXD4L5,FOXD4L4,FOXD4,FOXC1,FOXL2,FOXD4L6,SPZ1,ZIC3,EGR1,MTF1,ZBTB7A,ZBTB7B,ZBTB7C,ZNF219	M0438_1.02,M1433_1.02,M1864_1.02,M3942_1.02,M4149_1.02,M4616_1.02,M5642_1.02,M5960_1.02,M5961_1.02,M5962_1.02,M6348_1.02,M6553_1.02		FALSE	FALSE	FALSE	FALSE	FALSE	FALSE	FALSE	FALSE	FALSE	FALSE	FALSE	NA	NA	NA	NA	NA	FALSE	FALSE	FALSE	FALSE	FALSE	FALSE	FALSE	FALSE	FALSE	FALSE	FALSE	NA	FALSE	FALSE	FALSE	FALSE	FALSE	FALSE	FALSE	FALSE
rs139825007	138016333	TRUE	NA	NA	0	5.03	0		NR3C1,STAT3,BACH1,PRDM1,ERG,FLI1,ETS2,HOXA1,IRF7	M4428_1.02,M4478_1.02,M4682_1.02,M4687_1.02,M5402_1.02,M5432_1.02,M6221_1.02,M6291_1.02,M6312_1.02		FALSE	FALSE	FALSE	FALSE	FALSE	FALSE	FALSE	FALSE	FALSE	FALSE	FALSE	NA	NA	NA	NA	NA	FALSE	FALSE	FALSE	FALSE	FALSE	FALSE	FALSE	FALSE	FALSE	FALSE	FALSE	NA	FALSE	FALSE	FALSE	FALSE	FALSE	FALSE	FALSE	FALSE
rs139849517	137924072	TRUE	NA	NA	0	0	0		ZNF202,ZNF281,E2F1,EGR1,E2F4,ELF1,SP2,THAP1,EHF,KLF2,KLF5,ELK1,PATZ1,SP1,CTCF,GABPA,RXRA,E2F6,ZNF263,CTCFL,ZBTB7A,ZIC4,ZNF740,EGR4,ETS2,ETV7,FLI1,INSM1,ZBTB33,KLF15,KLF4,KLF6,MAZ,PLAG1,PLAGL1,SP3,TFDP2,TFDP1,TFDP3,ZNF148	M0404_1.02,M0420_1.02,M1856_1.02,M1971_1.02,M2272_1.02,M2275_1.02,M2314_1.02,M2389_1.02,M2390_1.02,M2391_1.02,M3186_1.02,M3546_1.02,M3926_1.02,M4427_1.02,M4430_1.02,M4433_1.02,M4436_1.02,M4441_1.02,M4443_1.02,M4446_1.02,M4447_1.02,M4449_1.02,M4450_1.02,M4459_1.02,M4460_1.02,M4502_1.02,M4504_1.02,M4518_1.02,M4519_1.02,M4523_1.02,M4536_1.02,M4537_1.02,M4562_1.02,M4563_1.02,M4568_1.02,M4576_1.02,M45…		FALSE	FALSE	FALSE	FALSE	FALSE	TRUE	TRUE	FALSE	FALSE	FALSE	FALSE	NA	NA	NA	NA	NA	FALSE	FALSE	FALSE	FALSE	FALSE	FALSE	FALSE	FALSE	FALSE	FALSE	FALSE	NA	FALSE	FALSE	FALSE	FALSE	FALSE	TRUE	FALSE	FALSE
rs139887283	138445511	FALSE	NA	NA	0	0	0	SUMO2	CUX1,CREB1,SIX5,HSFY2,HSFY1,ATF3	M3023_1.02,M3084_1.02,M4692_1.02,M5568_1.02,M5570_1.02,M6153_1.02		FALSE	FALSE	FALSE	FALSE	FALSE	FALSE	FALSE	FALSE	FALSE	FALSE	FALSE	NA	NA	NA	NA	NA	FALSE	FALSE	FALSE	FALSE	FALSE	FALSE	FALSE	FALSE	FALSE	FALSE	FALSE	NA	FALSE	FALSE	FALSE	FALSE	FALSE	FALSE	FALSE	FALSE
rs139904139	138320525	TRUE	NA	NA	4.76	5.03	0		ENSG00000250542,ZNF8,KDM2B,FOXD4L1,FOXD4L2,FOXN2,FOXL2,FOXD4,FOXD4L3,FOXN3,FOXD4L6,FOXJ1,FOXD4L5,FOXD4L4,FOXS1,NAIF1,GMEB1,FOXL1,XBP1,TP53,GMEB2,LBX2,EPAS1,HOXD10	M0307_1.02,M0438_1.02,M0607_1.02,M0721_1.02,M0727_1.02,M0732_1.02,M0734_1.02,M0756_1.02,M0757_1.02,M1281_1.02,M1545_1.02,M3298_1.02,M3447_1.02,M3698_1.02,M4376_1.02,M5493_1.02,M5494_1.02,M5496_1.02,M5594_1.02,M6212_1.02,M6301_1.02,M6403_1.02		FALSE	FALSE	FALSE	FALSE	FALSE	FALSE	FALSE	FALSE	FALSE	FALSE	FALSE	NA	NA	NA	NA	NA	TRUE	TRUE	FALSE	TRUE	FALSE	TRUE	FALSE	FALSE	FALSE	FALSE	FALSE	NA	TRUE	FALSE	FALSE	FALSE	FALSE	FALSE	TRUE	FALSE
rs139961135	138119612	TRUE	NA	NA	14.27	20.11	50.58		SOHLH2,C13orf38-SOHLH2,SREBF1,SREBF2,TFCP2,GATA1,E2F4,EGR1	M0198_1.02,M2387_1.02,M2388_1.02,M3079_1.02,M3313_1.02,M4537_1.02,M5366_1.02,M6487_1.02,M6488_1.02		FALSE	FALSE	FALSE	FALSE	FALSE	TRUE	FALSE	FALSE	FALSE	FALSE	FALSE	NA	NA	NA	NA	NA	FALSE	FALSE	FALSE	FALSE	FALSE	FALSE	FALSE	FALSE	FALSE	FALSE	FALSE	NA	FALSE	FALSE	FALSE	TRUE	FALSE	FALSE	FALSE	FALSE
rs140071075	138212312	TRUE	NA	NA	0	0	8.43		STAT1,STAT3,THAP1,ETS1,ELK1,FOXD4,FOXJ1,FOXD4L1,ELF1,GABPA,NR2C2,E2F1,EHF,ELF3,ELF4,GLIS1,NHLH1,LYL1,YY2,ZFP42,ZSCAN16,ZNF713,ZBTB33,MEIS1,RARG	M1955_1.02,M1961_1.02,M2389_1.02,M3050_1.02,M3186_1.02,M4376_1.02,M4460_1.02,M4540_1.02,M4547_1.02,M4548_1.02,M4549_1.02,M4554_1.02,M4563_1.02,M4568_1.02,M4602_1.02,M4620_1.02,M4634_1.02,M4641_1.02,M4642_1.02,M5351_1.02,M5372_1.02,M5373_1.02,M5375_1.02,M5376_1.02,M5377_1.02,M5490_1.02,M5670_1.02,M5957_1.02,M5973_1.02,M5976_1.02,M6202_1.02,M6252_1.02,M6320_1.02,M6343_1.02,M6446_1.02,M6493_1.02,M64…		FALSE	FALSE	FALSE	FALSE	FALSE	TRUE	FALSE	NA	NA	NA	NA	NA	NA	NA	NA	NA	FALSE	FALSE	FALSE	FALSE	FALSE	FALSE	FALSE	FALSE	FALSE	FALSE	NA	NA	FALSE	FALSE	NA	FALSE	FALSE	FALSE	FALSE	FALSE
rs140088478	138378000	FALSE	NA	NA	0	0	0		FOXO1,ZNF713,FOXO3,ZNF384	M3275_1.02,M5976_1.02,M6246_1.02,M6557_1.02		FALSE	FALSE	FALSE	FALSE	FALSE	FALSE	FALSE	NA	NA	NA	NA	NA	NA	NA	NA	NA	FALSE	FALSE	FALSE	FALSE	FALSE	FALSE	FALSE	FALSE	FALSE	FALSE	NA	NA	FALSE	FALSE	NA	FALSE	FALSE	FALSE	FALSE	FALSE
rs140164584	138375899	FALSE	NA	NA	0	0	0		TFAP4,MAFF,GATA3,MYF6,MYF5,ZNF713,ASCL1,MYOG,PGR,HIVEP2,HIVEP3	M2944_1.02,M4572_1.02,M4665_1.02,M5651_1.02,M5976_1.02,M5987_1.02,M6355_1.02,M6436_1.02,M6545_1.02		FALSE	FALSE	FALSE	FALSE	FALSE	FALSE	FALSE	FALSE	FALSE	FALSE	FALSE	NA	NA	NA	NA	NA	FALSE	FALSE	FALSE	FALSE	FALSE	FALSE	FALSE	FALSE	FALSE	FALSE	FALSE	NA	FALSE	FALSE	FALSE	FALSE	FALSE	FALSE	FALSE	FALSE
rs140179171	137993865	TRUE	NA	NA	0	5.03	0		SNAI3,AC226150.2,PAX2,MYF5,CREB3L1,HMBOX1,IRX2,IRX5,MEIS3,MEOX2,MGA,MYBL1,MYBL2,PKNOX1,PKNOX2,TBX1,TBX21,TGIF1,TGIF2,TGIF2LX,TGIF2LY,IRX3,IRX1,MEIS2,PRRX1,RFX1	M0424_1.02,M0901_1.02,M3710_1.02,M5114_1.02,M5326_1.02,M5327_1.02,M5329_1.02,M5517_1.02,M5581_1.02,M5582_1.02,M5621_1.02,M5622_1.02,M5626_1.02,M5629_1.02,M5646_1.02,M5647_1.02,M5721_1.02,M5722_1.02,M5878_1.02,M5889_1.02,M5891_1.02,M5894_1.02,M5933_1.02,M5934_1.02,M5935_1.02,M6037_1.02,M6344_1.02,M6349_1.02,M6439_1.02,M6451_1.02,M6519_1.02		FALSE	FALSE	FALSE	FALSE	FALSE	FALSE	FALSE	FALSE	FALSE	FALSE	FALSE	NA	NA	NA	NA	NA	FALSE	FALSE	FALSE	FALSE	FALSE	FALSE	FALSE	FALSE	FALSE	FALSE	FALSE	NA	FALSE	FALSE	FALSE	FALSE	FALSE	FALSE	FALSE	FALSE
rs140284114	137949357	TRUE	NA	NA	0	0	0		ARID5A,IKZF1,IKZF4,ARID5B,SMARCC2,ETS1,SOX10,SOX8,SOX9,GCM1,HOXA13,ZBTB4	M0108_1.02,M3450_1.02,M3451_1.02,M3452_1.02,M3574_1.02,M4527_1.02,M4618_1.02,M5811_1.02,M5838_1.02,M5847_1.02,M6259_1.02,M6290_1.02,M6540_1.02		FALSE	FALSE	FALSE	FALSE	FALSE	FALSE	FALSE	FALSE	FALSE	FALSE	FALSE	NA	NA	NA	NA	NA	FALSE	FALSE	FALSE	FALSE	FALSE	FALSE	FALSE	FALSE	FALSE	FALSE	FALSE	NA	FALSE	FALSE	FALSE	FALSE	FALSE	FALSE	FALSE	FALSE
rs140303967	137913730	TRUE	NA	NA	0	0	0		ZNF8,GMEB1,ZEB1,XBP1,GMEB2,TEAD3,THRB,T,OVOL1,TEAD1	M0438_1.02,M1545_1.02,M1926_1.02,M2952_1.02,M3447_1.02,M4101_1.02,M4483_1.02,M5493_1.02,M5496_1.02,M5907_1.02,M5938_1.02,M6164_1.02,M6402_1.02,M6507_1.02		FALSE	FALSE	FALSE	FALSE	FALSE	FALSE	FALSE	FALSE	FALSE	FALSE	FALSE	NA	NA	NA	NA	NA	FALSE	FALSE	FALSE	FALSE	FALSE	FALSE	FALSE	FALSE	FALSE	FALSE	FALSE	NA	FALSE	FALSE	FALSE	FALSE	FALSE	FALSE	FALSE	FALSE
rs140371814	138178888	TRUE	NA	NA	14.27	20.11	67.44		TEAD1,STAT1,HSFY2,TEAD3,TEAD4	M1916_1.02,M3968_1.02,M5569_1.02,M5904_1.02,M5907_1.02,M5908_1.02		FALSE	FALSE	FALSE	FALSE	FALSE	FALSE	FALSE	FALSE	FALSE	FALSE	FALSE	NA	NA	NA	NA	NA	FALSE	FALSE	FALSE	FALSE	FALSE	FALSE	FALSE	FALSE	FALSE	FALSE	FALSE	NA	FALSE	FALSE	FALSE	TRUE	FALSE	FALSE	FALSE	FALSE
rs140398407	138086988	TRUE	NA	NA	0	5.03	4.21		ASCL1,ASCL2,ENSG00000187728,TCF21,ZNF711,NHLH1,LYL1,ZFY,ATOH1,NEUROD4,NEUROD6,MYF5,TCF3,LMO2,USF1,ZIC1,ZIC3,TCF12,TCF15,SCXA,SCXB,ATOH8,FIGLA,MSC,TFAP4,MYOD1,MYOG,NEUROD1,TAL2,TAL1,ZFX	M0178_1.02,M0214_1.02,M0403_1.02,M1880_1.02,M1963_1.02,M2264_1.02,M2299_1.02,M2300_1.02,M2338_1.02,M3154_1.02,M3155_1.02,M3375_1.02,M3376_1.02,M3516_1.02,M4081_1.02,M4147_1.02,M4149_1.02,M4479_1.02,M4735_1.02,M4850_1.02,M5116_1.02,M5229_1.02,M5430_1.02,M5636_1.02,M5671_1.02,M5926_1.02,M5927_1.02,M5987_1.02,M6270_1.02,M6354_1.02,M6355_1.02,M6358_1.02,M6500_1.02,M6513_1.02,M6516_1.02,M6547_1.02,M65…		FALSE	FALSE	FALSE	FALSE	FALSE	FALSE	FALSE	NA	NA	NA	NA	NA	NA	NA	NA	NA	FALSE	FALSE	FALSE	FALSE	FALSE	FALSE	FALSE	FALSE	FALSE	FALSE	NA	NA	FALSE	FALSE	NA	FALSE	FALSE	FALSE	FALSE	FALSE
rs140468621	137850502	TRUE	NA	NA	0	0	0		ZSCAN16,STAT4	M5973_1.02,M6496_1.02		FALSE	FALSE	FALSE	FALSE	FALSE	FALSE	FALSE	FALSE	FALSE	FALSE	FALSE	NA	NA	NA	NA	NA	FALSE	FALSE	FALSE	FALSE	FALSE	FALSE	FALSE	FALSE	FALSE	FALSE	FALSE	NA	FALSE	FALSE	FALSE	FALSE	FALSE	FALSE	FALSE	FALSE
rs140503817	138232257	TRUE	NA	NA	9.51	5.03	0		DMRT1,NFIL3,HSF2,TEAD4,TEF,DBP,HLF,HSF1	M0630_1.02,M3156_1.02,M5566_1.02,M5908_1.02,M5909_1.02,M6186_1.02,M6277_1.02,M6286_1.02		FALSE	FALSE	FALSE	FALSE	TRUE	TRUE	FALSE	FALSE	FALSE	FALSE	FALSE	FALSE	FALSE	FALSE	FALSE	FALSE	FALSE	FALSE	FALSE	FALSE	FALSE	FALSE	FALSE	FALSE	FALSE	FALSE	FALSE	FALSE	FALSE	FALSE	FALSE	FALSE	FALSE	TRUE	FALSE	TRUE
rs140516910	137906199	TRUE	NA	NA	4.76	0	0		SOHLH2,C13orf38-SOHLH2,RFX6,PAX5,SMAD9,SMAD5,AHR,AHRR,PAX4,EOMES,TBX20,E2F2,NR0B1,PKNOX1,TGIF1	M0198_1.02,M1526_1.02,M1848_1.02,M2329_1.02,M2917_1.02,M3715_1.02,M4471_1.02,M4472_1.02,M4492_1.02,M5397_1.02,M5883_1.02,M5884_1.02,M5887_1.02,M6191_1.02,M6381_1.02,M6419_1.02,M6520_1.02		FALSE	FALSE	FALSE	FALSE	FALSE	FALSE	FALSE	FALSE	FALSE	FALSE	FALSE	NA	NA	NA	NA	NA	FALSE	FALSE	FALSE	FALSE	FALSE	FALSE	FALSE	FALSE	FALSE	FALSE	FALSE	NA	FALSE	FALSE	FALSE	FALSE	FALSE	FALSE	FALSE	FALSE
rs140552654	137880850	TRUE	NA	NA	0	0	0	MYB,GATA3,TAL1,TCF3,TCF12,TLX1,GABPA,NOTCH1,BRD4,GATA2,RUNX1,ETS1,KDM6A,ERG,EP300,GATA1,SKI,NR3C1,CTCF	HOXA7,HOXA4	M6293_1.02		FALSE	FALSE	TRUE	FALSE	FALSE	TRUE	TRUE	FALSE	FALSE	FALSE	FALSE	FALSE	FALSE	FALSE	FALSE	FALSE	FALSE	FALSE	FALSE	FALSE	FALSE	FALSE	FALSE	FALSE	FALSE	TRUE	FALSE	FALSE	FALSE	TRUE	FALSE	FALSE	FALSE	TRUE	TRUE	TRUE
rs140583243	138439324	FALSE	NA	NA	0	0	0		E2F6,NR2F1,RARA,THRA,FOXN2,FOXD4L6,FOXD4L1,FOXD4,FOXJ1,FOXD4L4,FOXD4L5,FOXL2,FOXN3,FOXD4L2,FOXD4L3,HES1,TLX3,TLX1,CSDA,YBX1,YBX2	M4599_1.02,M5677_1.02,M5759_1.02,M5761_1.02,M5936_1.02,M6014_1.02,M6271_1.02,M6525_1.02,M6526_1.02,M6537_1.02		FALSE	FALSE	FALSE	FALSE	FALSE	FALSE	FALSE	FALSE	FALSE	FALSE	FALSE	NA	NA	NA	NA	NA	FALSE	FALSE	FALSE	FALSE	FALSE	FALSE	FALSE	FALSE	FALSE	FALSE	FALSE	NA	FALSE	FALSE	FALSE	FALSE	FALSE	FALSE	FALSE	FALSE
rs140653574	138372680	FALSE	NA	NA	0	0	0		DNMT1,TBX10,SP1,ZNF274,MGA,MTF1,TBX21	M0609_1.02,M1628_1.02,M3919_1.02,M4605_1.02,M5629_1.02,M5630_1.02,M5642_1.02,M5892_1.02,M6348_1.02		FALSE	FALSE	FALSE	FALSE	FALSE	TRUE	FALSE	NA	NA	NA	NA	NA	NA	NA	NA	NA	FALSE	FALSE	FALSE	FALSE	FALSE	FALSE	FALSE	TRUE	FALSE	FALSE	NA	NA	FALSE	TRUE	NA	FALSE	FALSE	FALSE	TRUE	FALSE
rs140813969	138013384	TRUE	NA	NA	0	5.03	4.21	PAX5	FOSL1,JUNB,JUND,BACH1,MYB,CREB1,NFE2,FOS,JUN,FOSL2,MAFF,ATF3,JDP2,BATF,NR3C1,PGR	M2279_1.02,M2291_1.02,M2292_1.02,M2979_1.02,M3068_1.02,M3084_1.02,M3617_1.02,M4464_1.02,M4506_1.02,M4530_1.02,M4531_1.02,M4541_1.02,M4565_1.02,M4570_1.02,M4571_1.02,M4572_1.02,M4590_1.02,M4607_1.02,M4608_1.02,M4619_1.02,M4623_1.02,M4625_1.02,M4681_1.02,M4684_1.02,M5587_1.02,M5589_1.02,M5659_1.02,M6153_1.02,M6158_1.02,M6261_1.02,M6317_1.02,M6318_1.02,M6319_1.02,M6367_1.02,M6436_1.02,M6437_1.02		FALSE	FALSE	FALSE	FALSE	FALSE	FALSE	FALSE	FALSE	FALSE	FALSE	FALSE	NA	NA	NA	NA	NA	FALSE	FALSE	FALSE	FALSE	FALSE	FALSE	FALSE	FALSE	FALSE	FALSE	FALSE	NA	FALSE	FALSE	FALSE	FALSE	FALSE	FALSE	FALSE	FALSE
rs140865265	138370914	FALSE	NA	NA	0	0	0	SUMO2	NPAS2,MLXIP,NEUROD4,NEUROG1,NEUROD6,NFYA,RREB1,RUNX2,ENSG00000250096,RUNX1,ARNT,CEBPA,XBP1,MAX,PAX4,CREB3L1,MNT,NEUROD2,RUNX3,SOX10,SOX21,SOX8,SOX9,ZBED1,T,HIF1A,TBX2	M0196_1.02,M0211_1.02,M0217_1.02,M1890_1.02,M1901_1.02,M2310_1.02,M2925_1.02,M2956_1.02,M3031_1.02,M3447_1.02,M3539_1.02,M3718_1.02,M4101_1.02,M5325_1.02,M5326_1.02,M5329_1.02,M5330_1.02,M5634_1.02,M5652_1.02,M5788_1.02,M5791_1.02,M5792_1.02,M5794_1.02,M5811_1.02,M5826_1.02,M5838_1.02,M5847_1.02,M5953_1.02,M5958_1.02,M6164_1.02,M6275_1.02,M6335_1.02,M6457_1.02,M6458_1.02,M6459_1.02,M6503_1.02,M65…		FALSE	FALSE	FALSE	FALSE	FALSE	FALSE	FALSE	NA	NA	NA	NA	NA	NA	NA	NA	NA	FALSE	FALSE	FALSE	FALSE	FALSE	FALSE	TRUE	TRUE	TRUE	TRUE	NA	NA	FALSE	TRUE	NA	FALSE	FALSE	FALSE	TRUE	FALSE
rs140903351	137903488	TRUE	NA	NA	0	0	0		HEYL,CREB3L2,PAX5,KLF2,ZEB1,T,LMO2,TCF12,ATF3,ATOH1,SMAD9,SMAD5,ATOH8,CREB3L1,ELK1,FIGLA,HEY2,ID3,ID4,MESP2,MESP1,SPDEF,TBX18,TBX22,TBX15,TBX4,TBX5,TCF3,TCF4,ZNF238,ARID5B,ATF6,KLF8,NEUROD4,NEUROD6,NEUROD1,SNAI1,SNAI2,TFAP4,TWIST1	M0183_1.02,M0305_1.02,M1848_1.02,M1871_1.02,M1926_1.02,M2952_1.02,M2954_1.02,M3004_1.02,M3516_1.02,M4471_1.02,M4472_1.02,M4483_1.02,M4487_1.02,M4513_1.02,M4683_1.02,M4685_1.02,M4752_1.02,M4754_1.02,M4794_1.02,M4812_1.02,M4889_1.02,M4890_1.02,M5098_1.02,M5099_1.02,M5116_1.02,M5325_1.02,M5328_1.02,M5330_1.02,M5382_1.02,M5430_1.02,M5510_1.02,M5571_1.02,M5627_1.02,M5857_1.02,M5860_1.02,M5881_1.02,M58…		FALSE	FALSE	FALSE	FALSE	FALSE	FALSE	FALSE	NA	NA	NA	NA	NA	NA	NA	NA	NA	FALSE	FALSE	FALSE	FALSE	FALSE	FALSE	FALSE	FALSE	FALSE	FALSE	NA	NA	FALSE	FALSE	NA	FALSE	FALSE	FALSE	FALSE	FALSE
rs140908180	138406242	FALSE	NA	NA	0	0	0		SNAI3,ENSG00000234254,RFX6,FOXD4L2,FOXJ1,FOXD4L1,FOXD4L3,FOXD4L5,FOXD4L4,FOXD4,FOXC1,FOXL2,FOXD4L6,RFX5,IKZF1,IKZF4,STAT3,MEIS1,NFATC1,RFX2,RFX3,RFX4,XBP1,SMAD2,RBPJ	M0424_1.02,M1035_1.02,M1526_1.02,M1864_1.02,M2309_1.02,M3450_1.02,M3975_1.02,M4575_1.02,M5618_1.02,M5658_1.02,M5773_1.02,M5774_1.02,M5775_1.02,M5777_1.02,M5779_1.02,M5780_1.02,M5781_1.02,M5953_1.02,M6452_1.02,M6464_1.02,M6499_1.02		FALSE	FALSE	FALSE	FALSE	FALSE	TRUE	FALSE	FALSE	FALSE	FALSE	FALSE	NA	NA	NA	NA	NA	FALSE	FALSE	FALSE	TRUE	FALSE	FALSE	TRUE	TRUE	TRUE	FALSE	FALSE	NA	TRUE	TRUE	FALSE	FALSE	FALSE	FALSE	TRUE	FALSE
rs140977525	138419272	FALSE	NA	NA	0	0	8.43		CUX1,PAX5,MYBL2,SMAD9,SMAD3,VSX1,EOMES,FOXD4L4,FOXD4L3,FOXD4,FOXI1,FOXL2,FOXD4L5,FOXD4L6,FOXD4L2,FOXD4L1,FOXJ1,HBP1,HOXA1,NR3C2	M3021_1.02,M3721_1.02,M5649_1.02,M5650_1.02,M5808_1.02,M5950_1.02,M6211_1.02,M6240_1.02,M6269_1.02,M6291_1.02,M6338_1.02		FALSE	FALSE	FALSE	FALSE	FALSE	FALSE	FALSE	FALSE	FALSE	FALSE	FALSE	NA	NA	NA	NA	NA	FALSE	FALSE	FALSE	FALSE	FALSE	FALSE	FALSE	FALSE	FALSE	FALSE	FALSE	NA	FALSE	FALSE	FALSE	FALSE	FALSE	FALSE	FALSE	FALSE
rs140979365	138064452	TRUE	NA	NA	0	0	8.43		JUN,JUND,MECOM,GATA1,ATF7,BATF3,CREB3L3,CREB3,CREB3L4,JDP2,TFCP2,CREB5,PGR,SMAD9,SMAD5,SMAD1	M2289_1.02,M2293_1.02,M3225_1.02,M4557_1.02,M4624_1.02,M4691_1.02,M5293_1.02,M5302_1.02,M5323_1.02,M5588_1.02,M5590_1.02,M5929_1.02,M5998_1.02,M6436_1.02,M6463_1.02,M6514_1.02		FALSE	FALSE	TRUE	FALSE	FALSE	TRUE	FALSE	FALSE	FALSE	FALSE	FALSE	FALSE	FALSE	FALSE	FALSE	FALSE	FALSE	FALSE	FALSE	FALSE	FALSE	FALSE	FALSE	FALSE	FALSE	FALSE	FALSE	FALSE	FALSE	FALSE	FALSE	FALSE	FALSE	TRUE	FALSE	TRUE
rs140985410	138392857	FALSE	NA	NA	0	0	0		REST,MTF1	M1956_1.02,M3666_1.02,M4574_1.02,M4589_1.02,M4655_1.02,M6348_1.02,M6450_1.02		FALSE	FALSE	FALSE	FALSE	FALSE	FALSE	FALSE	NA	NA	NA	NA	NA	NA	NA	NA	NA	FALSE	FALSE	FALSE	FALSE	FALSE	FALSE	FALSE	FALSE	FALSE	FALSE	NA	NA	FALSE	FALSE	NA	FALSE	FALSE	FALSE	FALSE	FALSE
rs140990613	137943728	TRUE	NA	NA	0	0	0		TBX10,PAX5,PAX6,AL662828.6,CR925796.2,CR753803.1,ATF6B,ATF6,FOXL2,FOXD4L4,FOXD4L3,FOXJ1,FOXD4,FOXD4L1,FOXC1,FOXD4L2,FOXD4L5,FOXD4L6,XBP1,ZNF143,CREB3,EOMES,MGA,MTF1,PAX1,PAX2,PAX9,RARG,TBR1,TBX1,TBX15,TBX22,TBX18,TBX20,TBX2,TBX21,TBX4,TBX5,ZNF232,NKX3-2	M1628_1.02,M1848_1.02,M1897_1.02,M2978_1.02,M3295_1.02,M3447_1.02,M3727_1.02,M3964_1.02,M4471_1.02,M4487_1.02,M4492_1.02,M4704_1.02,M5324_1.02,M5396_1.02,M5628_1.02,M5630_1.02,M5642_1.02,M5702_1.02,M5703_1.02,M5707_1.02,M5708_1.02,M5711_1.02,M5770_1.02,M5873_1.02,M5874_1.02,M5875_1.02,M5877_1.02,M5880_1.02,M5881_1.02,M5885_1.02,M5886_1.02,M5888_1.02,M5890_1.02,M5893_1.02,M5895_1.02,M5896_1.02,M58…		FALSE	FALSE	FALSE	FALSE	FALSE	FALSE	FALSE	FALSE	FALSE	FALSE	FALSE	NA	NA	NA	NA	NA	FALSE	FALSE	FALSE	FALSE	FALSE	FALSE	FALSE	FALSE	FALSE	FALSE	FALSE	NA	FALSE	FALSE	FALSE	FALSE	FALSE	FALSE	FALSE	FALSE
rs140993611	138326214	FALSE	NA	NA	0	0	8.43		PAX5,T,REST,ZFP42,E2F1,HINFP,TBX19,TBX3	M1848_1.02,M3004_1.02,M3666_1.02,M5151_1.02,M5350_1.02,M5514_1.02,M5882_1.02,M6504_1.02		FALSE	FALSE	FALSE	FALSE	FALSE	TRUE	TRUE	FALSE	FALSE	FALSE	FALSE	NA	NA	NA	NA	NA	FALSE	FALSE	FALSE	FALSE	FALSE	FALSE	FALSE	FALSE	FALSE	FALSE	FALSE	NA	FALSE	FALSE	FALSE	FALSE	FALSE	TRUE	FALSE	FALSE
rs141000276	138026186	TRUE	NA	NA	14.27	20.11	113.8	SPI1	FOXD4L2,FOXJ1,FOXD4L1,FOXD4L3,FOXD4L5,FOXD4L4,FOXD4,FOXC1,FOXL2,FOXD4L6,CTCF,RORA,RORB	M1864_1.02,M4441_1.02,M4457_1.02,M4562_1.02,M4644_1.02,M5331_1.02,M5787_1.02		FALSE	FALSE	FALSE	FALSE	FALSE	TRUE	TRUE	FALSE	FALSE	FALSE	FALSE	FALSE	FALSE	FALSE	FALSE	FALSE	FALSE	FALSE	FALSE	FALSE	FALSE	FALSE	FALSE	FALSE	FALSE	FALSE	FALSE	FALSE	FALSE	FALSE	FALSE	TRUE	FALSE	TRUE	FALSE	FALSE
rs141014728	138292697	TRUE	NA	NA	0	5.03	8.43		NKX2-4,NKX2-3,MZF1,PPARG,ZNF274,FOXD4,FOXD4L3,FOXD4L2,FOXD4L1,FOXD4L5,FOXD4L6,FOXL2,FOXD4L4,NFATC1,TBX1,TBX21,ZSCAN4,MAFA,NKX3-2	M0908_1.02,M1030_1.02,M3595_1.02,M3785_1.02,M4551_1.02,M4653_1.02,M4765_1.02,M5657_1.02,M5878_1.02,M5894_1.02,M5981_1.02,M6330_1.02,M6379_1.02		FALSE	FALSE	FALSE	FALSE	FALSE	FALSE	FALSE	FALSE	FALSE	FALSE	FALSE	NA	NA	NA	NA	NA	FALSE	FALSE	FALSE	FALSE	FALSE	FALSE	FALSE	FALSE	FALSE	FALSE	FALSE	NA	FALSE	FALSE	FALSE	FALSE	FALSE	FALSE	FALSE	FALSE
rs141137774	137857959	TRUE	NA	NA	0	0	0		MSX1,BCL11B,BCL11A,IRF4,ERF,IRF8,SCRT1,SOX9,ELF2,ETV5,ETV7,IRF7	M3576_1.02,M4453_1.02,M4463_1.02,M5398_1.02,M5578_1.02,M5579_1.02,M5804_1.02,M5848_1.02,M6204_1.02,M6223_1.02,M6224_1.02,M6312_1.02		FALSE	FALSE	FALSE	FALSE	FALSE	FALSE	FALSE	FALSE	FALSE	FALSE	FALSE	NA	NA	NA	NA	NA	FALSE	FALSE	FALSE	FALSE	FALSE	FALSE	FALSE	FALSE	FALSE	FALSE	FALSE	NA	FALSE	FALSE	FALSE	FALSE	FALSE	FALSE	FALSE	FALSE
rs141158619	138159726	TRUE	NA	NA	9.51	15.09	0		FOXD4L6,FOXD4,FOXJ1,FOXN3,FOXD4L2,FOXL2,FOXD4L3,FOXD4L1,FOXD4L4,FOXD4L5,FOXN2,FOXJ2,NR3C1,PPARG,E2F2,E2F3,NR3C2,AIRE,PGR	M0728_1.02,M3256_1.02,M3356_1.02,M3784_1.02,M4428_1.02,M4440_1.02,M5356_1.02,M5358_1.02,M5683_1.02,M5684_1.02,M6009_1.02,M6140_1.02,M6241_1.02,M6436_1.02		FALSE	FALSE	FALSE	FALSE	FALSE	TRUE	FALSE	FALSE	FALSE	FALSE	FALSE	NA	NA	NA	NA	NA	FALSE	FALSE	FALSE	FALSE	FALSE	FALSE	FALSE	FALSE	FALSE	FALSE	FALSE	NA	FALSE	FALSE	FALSE	FALSE	FALSE	FALSE	FALSE	FALSE
rs1412925	137873321	TRUE	NA	NA	0	0	0	TAL1,TCF12	ZNF281,ZNF76,PLAG1,STAT6,FOXO3,NFATC1,SPI1,SPIB,TBX20,ATF5,ELF2,INSM1,MAZ,MZF1,PTF1A,ZNF143	M0420_1.02,M1915_1.02,M1972_1.02,M3992_1.02,M5467_1.02,M5657_1.02,M5863_1.02,M5864_1.02,M5883_1.02,M5887_1.02,M6154_1.02,M6204_1.02,M6306_1.02,M6336_1.02,M6356_1.02,M6441_1.02,M6551_1.02		FALSE	FALSE	FALSE	FALSE	FALSE	TRUE	TRUE	FALSE	FALSE	FALSE	FALSE	NA	NA	NA	NA	NA	FALSE	FALSE	FALSE	FALSE	FALSE	FALSE	FALSE	FALSE	FALSE	FALSE	FALSE	NA	FALSE	FALSE	FALSE	FALSE	FALSE	TRUE	FALSE	FALSE
rs141331530	138305369	TRUE	NA	NA	0	0	16.86		TWIST2,TCF23,ENSG00000187728,TCF21,NEUROD6,ATOH1,NEUROD4,ATOH7,ZNF567,ZNF32,DMRTC2,FOXB2,FOXD4L5,FOXD4L2,FOXL2,FOXD4L3,FOXJ1,FOXD4L1,FOXD4L4,FOXD4,FOXD4L6,FOXL1,TP53,NFIL3,TBP,TEF,TCF15,SCXA,SCXB,BHLHA15,BHLHE22,BHLHE23,CLOCK,FOXB1,NEUROD2,NEUROG2,NEUROG3,OLIG1,OLIG2,OLIG3,POU2F1,POU2F2,POU2F3,POU3F3,CR847794.3,POU5F1B,CR388229.2,AL662833.4,CR759815.4,BX088580.2,AL773544.1,FOXC1,FOXF2,POU1F1	M0177_1.02,M0195_1.02,M0214_1.02,M0224_1.02,M0411_1.02,M0437_1.02,M0635_1.02,M0737_1.02,M1865_1.02,M1929_1.02,M3156_1.02,M3296_1.02,M4010_1.02,M4088_1.02,M4850_1.02,M5229_1.02,M5304_1.02,M5307_1.02,M5308_1.02,M5321_1.02,M5437_1.02,M5438_1.02,M5652_1.02,M5653_1.02,M5690_1.02,M5691_1.02,M5692_1.02,M5693_1.02,M5726_1.02,M5728_1.02,M5730_1.02,M5737_1.02,M5745_1.02,M5989_1.02,M6011_1.02,M6235_1.02,M62…		FALSE	FALSE	FALSE	FALSE	FALSE	FALSE	FALSE	NA	NA	NA	NA	NA	NA	NA	NA	NA	FALSE	FALSE	FALSE	FALSE	FALSE	FALSE	FALSE	FALSE	FALSE	FALSE	NA	NA	FALSE	FALSE	NA	FALSE	FALSE	FALSE	FALSE	FALSE
rs141350424	138307548	TRUE	NA	NA	0	0	0		MYF5,ASCL1,ASCL2,NHLH2,LYL1,NHLH1,TFAP4,TCF3,FOXL2,FOXD4L2,FOXN2,FOXD4L4,FOXJ1,FOXD4L5,FOXD4L3,FOXN3,FOXD4,FOXD4L1,FOXD4L6,FOXJ2,LMO2,MYOD1,ZNF238,ZBTB42,TCF12,FERD3L,NEUROD4,NEUROD6,FIGLA,ID3,ID4,MAX,MESP2,MESP1,MSC,MYBL1,MYF6,POU6F2,SCRT2,MYOG	M0168_1.02,M0178_1.02,M0209_1.02,M0210_1.02,M0216_1.02,M1880_1.02,M2299_1.02,M2300_1.02,M2947_1.02,M3155_1.02,M3257_1.02,M3516_1.02,M3591_1.02,M3841_1.02,M4479_1.02,M4971_1.02,M5227_1.02,M5430_1.02,M5571_1.02,M5613_1.02,M5627_1.02,M5636_1.02,M5646_1.02,M5651_1.02,M5670_1.02,M5671_1.02,M5747_1.02,M5805_1.02,M5900_1.02,M5926_1.02,M5927_1.02,M5968_1.02,M5969_1.02,M5987_1.02,M6288_1.02,M6353_1.02,M63…		FALSE	FALSE	FALSE	FALSE	FALSE	FALSE	FALSE	NA	NA	NA	NA	NA	NA	NA	NA	NA	FALSE	FALSE	FALSE	FALSE	FALSE	FALSE	FALSE	FALSE	FALSE	FALSE	NA	NA	FALSE	FALSE	NA	FALSE	FALSE	FALSE	FALSE	FALSE
rs141352767	137973043	TRUE	NA	NA	0	0	8.43		ZNF35,CR759815.4,AL773544.1,CR847794.3,POU5F1,CR388229.2,BX088580.2,AL662833.4,FOXN3,FOXD4L6,FOXJ3,FOXD4L4,FOXL2,FOXJ1,FOXD4L1,FOXD4L2,FOXD4,FOXD4L3,FOXD4L5,FOXN2,SOX18	M0436_1.02,M4509_1.02,M5456_1.02,M5823_1.02		FALSE	FALSE	FALSE	FALSE	FALSE	TRUE	FALSE	FALSE	FALSE	FALSE	FALSE	NA	NA	NA	NA	NA	TRUE	FALSE	FALSE	FALSE	FALSE	FALSE	FALSE	FALSE	FALSE	FALSE	FALSE	NA	TRUE	FALSE	FALSE	FALSE	FALSE	FALSE	TRUE	FALSE
rs141397088	138249392	TRUE	NA	NA	4.76	10.06	25.29	BRD4,MED1,EP300,MYB,NFIC,TCF3,PBX1,CDK9,RUNX1,AML1-ETO,MYC,TCF12,SPI1,CDK7	OVOL2,MYT1L,NR2F1,FOXL2,FOXD4L6,FOXD4L4,FOXD4L3,FOXD4,FOXD4L2,FOXD4L1,FOXD4L5,NR2C2,HSFY2,HSFY1,MYBL1,NR2F6,NR4A2,RXRA,ESRRG,HSF1,NR4A1,NR6A1,OVOL1,RXRG	M0448_1.02,M0574_1.02,M1851_1.02,M1872_1.02,M2303_1.02,M3382_1.02,M5568_1.02,M5570_1.02,M5646_1.02,M5673_1.02,M5676_1.02,M5681_1.02,M5682_1.02,M5687_1.02,M5795_1.02,M5797_1.02,M6216_1.02,M6286_1.02,M6393_1.02,M6394_1.02,M6397_1.02,M6402_1.02,M6462_1.02		FALSE	FALSE	TRUE	FALSE	TRUE	TRUE	TRUE	FALSE	FALSE	FALSE	FALSE	FALSE	TRUE	TRUE	TRUE	TRUE	FALSE	FALSE	FALSE	FALSE	FALSE	FALSE	FALSE	FALSE	FALSE	FALSE	FALSE	TRUE	FALSE	FALSE	TRUE	TRUE	FALSE	TRUE	FALSE	TRUE
rs141412160	138088327	TRUE	NA	NA	0	20.11	16.86	GATA1,TEAD4,ORC2,GATA3,TAL1,RCOR1,CEBPD	POU2F1,POU2F2,BRCA1,SMAD9,SMAD5,DDIT3,TFCP2	M3675_1.02,M4470_1.02,M4474_1.02,M4486_1.02,M4488_1.02,M4528_1.02,M5099_1.02,M6187_1.02,M6423_1.02,M6424_1.02,M6514_1.02		FALSE	FALSE	FALSE	FALSE	FALSE	TRUE	TRUE	FALSE	FALSE	FALSE	FALSE	NA	NA	NA	NA	NA	FALSE	FALSE	FALSE	FALSE	FALSE	FALSE	FALSE	FALSE	FALSE	FALSE	FALSE	NA	FALSE	FALSE	FALSE	TRUE	FALSE	TRUE	FALSE	FALSE
rs141413313	138197888	TRUE	NA	NA	14.27	15.09	16.86	STAT1,RCOR1,ZNF143	RORB,NR2E1,NR2F6,RARG,CR936877.3,CR354565.3,AL662824.5,CR759733.4,AL844527.7,RFX2,CREB1,ATF2,MYB,RXRA,NR2F2,HMBOX1,MYBL2,NR2F1,RXRG,THRB,VDR,ESRRG,NR1H4,NR1I2,NR2C1,NR4A2,OVOL1,PPARA,PPARG,RARA	M1422_1.02,M1432_1.02,M1434_1.02,M1435_1.02,M1452_1.02,M1453_1.02,M1455_1.02,M1458_1.02,M1459_1.02,M1469_1.02,M1527_1.02,M3083_1.02,M3088_1.02,M3585_1.02,M4511_1.02,M4702_1.02,M5517_1.02,M5650_1.02,M5678_1.02,M5679_1.02,M5769_1.02,M5770_1.02,M5803_1.02,M5938_1.02,M5946_1.02,M6177_1.02,M6178_1.02,M6216_1.02,M6384_1.02,M6385_1.02,M6389_1.02,M6394_1.02,M6402_1.02,M6430_1.02,M6434_1.02,M6443_1.02,M64…		FALSE	FALSE	FALSE	FALSE	FALSE	FALSE	FALSE	FALSE	FALSE	FALSE	FALSE	NA	NA	NA	NA	NA	FALSE	FALSE	FALSE	FALSE	FALSE	FALSE	FALSE	FALSE	FALSE	FALSE	FALSE	NA	FALSE	FALSE	FALSE	FALSE	FALSE	FALSE	FALSE	FALSE
rs141417682	138411944	FALSE	NA	NA	0	0	0		FOXD4L1,FOXD4,FOXL2,FOXD4L4,FOXD4L5,FOXJ1,FOXD4L3,FOXD4L2,FOXD4L6,CEBPA,IKZF1,IKZF4,STAT1,HOXA4,ESX1,HOXA13,HOXB13,HOXC13,HOXD13,ZNF282,AIRE,HBP1,NFATC2,NFATC3,NFATC4,NFAT5,ONECUT2,RBPJ	M0755_1.02,M3032_1.02,M3450_1.02,M3451_1.02,M3452_1.02,M3968_1.02,M4720_1.02,M5414_1.02,M5415_1.02,M5534_1.02,M5536_1.02,M5539_1.02,M5553_1.02,M5561_1.02,M5970_1.02,M6140_1.02,M6269_1.02,M6290_1.02,M6363_1.02,M6364_1.02,M6365_1.02,M6366_1.02,M6399_1.02,M6499_1.02		FALSE	FALSE	FALSE	FALSE	FALSE	FALSE	FALSE	FALSE	FALSE	FALSE	FALSE	NA	NA	NA	NA	NA	FALSE	FALSE	FALSE	FALSE	FALSE	FALSE	FALSE	FALSE	FALSE	FALSE	FALSE	NA	FALSE	FALSE	FALSE	FALSE	FALSE	FALSE	FALSE	FALSE
rs141441459	137989203	TRUE	NA	NA	0	0	4.21	IRF5	OSR1,PRDM16,ETS1,MECOM,USF1,USF2,MAFF,NFE2,DMBX1,DPRX,EVX1,GSC,GSC2,MAFG,MAFK,NFKB1,OTX2,PITX1,PITX3,RHOXF1,BHLHE41,ARNTL,FOSL1,NFAT5,NKX2-2,TGIF1,VDR,CSDA,YBX1,YBX2,ZNF333	M0431_1.02,M1861_1.02,M3050_1.02,M3226_1.02,M3227_1.02,M3229_1.02,M3230_1.02,M4480_1.02,M4515_1.02,M4572_1.02,M4629_1.02,M5345_1.02,M5346_1.02,M5347_1.02,M5427_1.02,M5500_1.02,M5501_1.02,M5607_1.02,M5608_1.02,M5610_1.02,M5612_1.02,M5668_1.02,M5701_1.02,M5717_1.02,M5718_1.02,M5719_1.02,M5720_1.02,M5782_1.02,M5783_1.02,M5784_1.02,M5785_1.02,M6161_1.02,M6162_1.02,M6225_1.02,M6229_1.02,M6366_1.02,M63…		FALSE	FALSE	FALSE	FALSE	FALSE	FALSE	FALSE	NA	NA	NA	NA	NA	NA	NA	NA	NA	FALSE	FALSE	FALSE	FALSE	FALSE	FALSE	FALSE	FALSE	FALSE	FALSE	NA	NA	FALSE	FALSE	NA	FALSE	FALSE	FALSE	FALSE	FALSE
rs141450133	138065545	TRUE	NA	NA	0	0	4.21		ZFP3,ZFP161,E2F2,KLF12,KLF2,EGR1,EGR2,GMEB2,MGA,TBX2,TBX21,ZSCAN4,WT1	M0426_1.02,M0432_1.02,M0668_1.02,M2942_1.02,M5365_1.02,M5367_1.02,M5494_1.02,M5630_1.02,M5888_1.02,M5889_1.02,M5892_1.02,M5981_1.02,M6535_1.02		FALSE	FALSE	FALSE	FALSE	FALSE	FALSE	FALSE	FALSE	FALSE	FALSE	FALSE	NA	NA	NA	NA	NA	NA	FALSE	FALSE	FALSE	NA	NA	FALSE	FALSE	FALSE	NA	FALSE	NA	FALSE	FALSE	FALSE	FALSE	FALSE	FALSE	FALSE	FALSE
rs141498954	138303816	TRUE	NA	NA	4.76	5.03	25.29	TAL1,TEAD4,RCOR1,GATA2,SUMO2,TBL1XR1,MAX,ELF1,ORC2,EP300,SPI1,MYC,PML,JUND,GATA1,NR2F2,CCNT2,STAT5A,SMAD1,CEBPB,ATF1,MAZ,CEBPD	BATF3,ERG,FLI1,EOMES,HINFP,MTF1	M5302_1.02,M5400_1.02,M5402_1.02,M5432_1.02,M5434_1.02,M6211_1.02,M6276_1.02,M6348_1.02		FALSE	FALSE	FALSE	FALSE	FALSE	TRUE	TRUE	FALSE	FALSE	FALSE	FALSE	NA	NA	NA	NA	NA	FALSE	FALSE	FALSE	FALSE	FALSE	FALSE	FALSE	FALSE	FALSE	FALSE	FALSE	NA	FALSE	FALSE	FALSE	TRUE	FALSE	TRUE	FALSE	FALSE
rs141552843	138182950	TRUE	NA	NA	42.8	75.43	71.65	STAT1	SOHLH2,C13orf38-SOHLH2,ZSCAN10,NR2F1,NRF1,IRF2,MSX1,TLX2,NR3C1,SPI1,ZBTB7A,ELF4,ELK1,ETV3,ISL2,SPIB,SPIC,EHF,ELK3	M0198_1.02,M0398_1.02,M1851_1.02,M2305_1.02,M3471_1.02,M3576_1.02,M3602_1.02,M4440_1.02,M4631_1.02,M4640_1.02,M5377_1.02,M5383_1.02,M5422_1.02,M5583_1.02,M5688_1.02,M5863_1.02,M5864_1.02,M5865_1.02,M6119_1.02,M6176_1.02,M6202_1.02,M6208_1.02,M6260_1.02,M6398_1.02		FALSE	FALSE	FALSE	FALSE	FALSE	TRUE	TRUE	TRUE	FALSE	TRUE	FALSE	NA	NA	NA	NA	NA	FALSE	FALSE	FALSE	FALSE	FALSE	FALSE	FALSE	TRUE	TRUE	FALSE	TRUE	NA	FALSE	TRUE	TRUE	TRUE	FALSE	TRUE	TRUE	FALSE
rs141582774	138023639	TRUE	NA	NA	9.51	5.03	12.64		KLF9,ESR1,STAT1,E2F1,STAT3,YY1,ZFP42,ELK4,ELF1,SP2,CENPB,E2F8,ERG,ETS1,FLI1,NFATC1,EHF,PAX2,STAT5A,STAT5B,STAT4	M0415_1.02,M1934_1.02,M1955_1.02,M3133_1.02,M3966_1.02,M3974_1.02,M4109_1.02,M4522_1.02,M4547_1.02,M4617_1.02,M4632_1.02,M4634_1.02,M4706_1.02,M5320_1.02,M5363_1.02,M5402_1.02,M5417_1.02,M5419_1.02,M5432_1.02,M5434_1.02,M5658_1.02,M6202_1.02,M6407_1.02,M6491_1.02,M6492_1.02,M6493_1.02,M6495_1.02,M6496_1.02		FALSE	FALSE	FALSE	FALSE	FALSE	FALSE	FALSE	FALSE	FALSE	FALSE	FALSE	NA	NA	NA	NA	NA	FALSE	FALSE	FALSE	FALSE	FALSE	FALSE	FALSE	FALSE	FALSE	FALSE	FALSE	NA	FALSE	FALSE	FALSE	FALSE	FALSE	FALSE	FALSE	FALSE
rs1416172	138104861	TRUE	NA	NA	0	5.03	0	RCOR1	ELK1,STAT6,NR2C2,MGA,PRDM4,SMAD9,SMAD3,TBX1,TBX2,HAND1,HAND2,NFATC1,RUNX2	M3186_1.02,M3992_1.02,M4549_1.02,M5630_1.02,M5750_1.02,M5808_1.02,M5878_1.02,M5888_1.02,M6268_1.02,M6361_1.02,M6458_1.02		FALSE	FALSE	FALSE	FALSE	FALSE	TRUE	TRUE	FALSE	FALSE	FALSE	FALSE	NA	NA	NA	NA	NA	FALSE	FALSE	FALSE	FALSE	FALSE	FALSE	FALSE	FALSE	FALSE	FALSE	FALSE	NA	FALSE	FALSE	FALSE	FALSE	FALSE	TRUE	FALSE	FALSE
rs1416173	138128846	TRUE	NA	NA	0	10.06	16.86		TFCP2L1,PRDM16,CEBPA,PAX3,CENPB,ERG,FLI1,MTF1,MYBL1,MYBL2,SOX8,THRB	M0820_1.02,M1861_1.02,M3040_1.02,M3713_1.02,M5320_1.02,M5400_1.02,M5402_1.02,M5432_1.02,M5434_1.02,M5642_1.02,M5644_1.02,M5647_1.02,M5840_1.02,M5939_1.02		FALSE	FALSE	FALSE	FALSE	FALSE	FALSE	FALSE	FALSE	FALSE	FALSE	FALSE	NA	NA	NA	NA	NA	FALSE	FALSE	FALSE	FALSE	FALSE	FALSE	FALSE	FALSE	FALSE	FALSE	FALSE	NA	FALSE	FALSE	FALSE	FALSE	FALSE	FALSE	FALSE	FALSE
rs141619364	138155549	TRUE	NA	NA	4.76	20.11	16.86		TEAD1,RELA,NFIC,IKZF1,IRF7,FOXD4L5,FOXD4L2,FOXB1,FOXD4L4,FOXD4L3,FOXL2,FOXD4,FOXD4L6,FOXD4L1,FOXJ1,HSFY2,NFIX,TEAD3,TEAD4	M1916_1.02,M1930_1.02,M1970_1.02,M3451_1.02,M3480_1.02,M5435_1.02,M5569_1.02,M5666_1.02,M5904_1.02,M5907_1.02,M5908_1.02		FALSE	FALSE	FALSE	FALSE	FALSE	FALSE	FALSE	FALSE	FALSE	FALSE	FALSE	NA	NA	NA	NA	NA	FALSE	FALSE	FALSE	FALSE	FALSE	FALSE	FALSE	FALSE	FALSE	FALSE	FALSE	NA	FALSE	FALSE	FALSE	TRUE	FALSE	FALSE	FALSE	FALSE
rs141685357	138267191	TRUE	NA	NA	9.51	0	8.43		RUNX2,ENSG00000250096,SREBF1,ZNF274,TBX21,BRCA1,CBFB	M2310_1.02,M3945_1.02,M4605_1.02,M5790_1.02,M5889_1.02,M6165_1.02,M6416_1.02		FALSE	FALSE	FALSE	FALSE	FALSE	FALSE	FALSE	FALSE	FALSE	FALSE	FALSE	NA	NA	NA	NA	NA	FALSE	FALSE	FALSE	FALSE	FALSE	FALSE	FALSE	FALSE	FALSE	FALSE	FALSE	NA	FALSE	FALSE	FALSE	FALSE	FALSE	FALSE	FALSE	FALSE
rs141769625	138209491	TRUE	NA	NA	0	5.03	0		CREB3L2,TCF7L2,SMAD9,SMAD5,MECOM,XBP1,RELA,CREB3,CREB3L1,IRX3,IRX1	M0305_1.02,M2319_1.02,M2329_1.02,M3229_1.02,M4101_1.02,M4491_1.02,M5324_1.02,M5326_1.02,M5329_1.02,M6037_1.02,M6536_1.02		FALSE	FALSE	FALSE	FALSE	FALSE	FALSE	FALSE	FALSE	FALSE	FALSE	FALSE	NA	NA	NA	NA	NA	FALSE	FALSE	FALSE	FALSE	FALSE	FALSE	FALSE	FALSE	FALSE	FALSE	FALSE	NA	FALSE	FALSE	FALSE	FALSE	FALSE	FALSE	FALSE	FALSE
rs141779992	137945407	TRUE	NA	NA	0	0	0		DMRT2,FOXD4L1,FOXD4,FOXJ1,FOXL2,FOXD4L4,FOXD4L2,FOXE1,FOXD4L3,FOXD4L5,FOXD4L6,TEAD1,FOXD3,FOXA2,ZNF143,NFATC1,TEAD3,TEAD4,YY2,ZFP42,FOXC1	M0633_1.02,M1873_1.02,M1916_1.02,M3250_1.02,M3411_1.02,M3964_1.02,M5656_1.02,M5904_1.02,M5907_1.02,M5908_1.02,M5957_1.02,M6235_1.02,M6237_1.02,M6361_1.02,M6509_1.02		FALSE	FALSE	FALSE	FALSE	FALSE	FALSE	FALSE	FALSE	FALSE	FALSE	FALSE	NA	NA	NA	NA	NA	FALSE	FALSE	FALSE	FALSE	FALSE	FALSE	FALSE	FALSE	FALSE	FALSE	FALSE	NA	FALSE	FALSE	FALSE	FALSE	FALSE	FALSE	FALSE	FALSE
rs141912854	138380107	FALSE	NA	NA	0	5.03	0		HEYL,ID2,ID1,HES4,HES2,MYF5,MLXIP,TCFL5,CREB3L2,ZBTB1,ZFP161,FOXD4L2,FOXL2,FOXD4L1,FOXD4,FOXD4L6,FOXD4L3,FOXJ1,FOXG1,FOXD4L5,FOXD4L4,FOXN3,FOXN2,NRF1,TP63,ARNT,CUX1,FOXF2,MAX,MYCN,TP53,PAX2,MYC,CLOCK,EOMES,FOXO1,FOXO3,FOXO6,GMEB2,HEY1,HEY2,TBX2,AHR	M0183_1.02,M0189_1.02,M0191_1.02,M0199_1.02,M0209_1.02,M0211_1.02,M0212_1.02,M0305_1.02,M0413_1.02,M0432_1.02,M0719_1.02,M0722_1.02,M0739_1.02,M0744_1.02,M0746_1.02,M1872_1.02,M2305_1.02,M2321_1.02,M2956_1.02,M3022_1.02,M3294_1.02,M3539_1.02,M3642_1.02,M3698_1.02,M3710_1.02,M4532_1.02,M4609_1.02,M4610_1.02,M5199_1.02,M5321_1.02,M5397_1.02,M5462_1.02,M5466_1.02,M5471_1.02,M5494_1.02,M5509_1.02,M55…		FALSE	FALSE	FALSE	FALSE	FALSE	FALSE	FALSE	FALSE	FALSE	FALSE	FALSE	NA	NA	NA	NA	NA	FALSE	FALSE	FALSE	FALSE	FALSE	FALSE	FALSE	FALSE	FALSE	FALSE	FALSE	NA	FALSE	FALSE	FALSE	FALSE	FALSE	FALSE	FALSE	FALSE
rs142010075	138410078	FALSE	NA	NA	0	0	0	SPI1	LIN54,ELF1,IRF7,NFKB1,ZNF143,STAT5A,RELA,GABPA,SPI1,EHF,ELF3,ELF4,ETV6,IRF3,PRDM1,SPIB,SPIC,ELF2,NR3C1,RELB,ZBTB4	M0594_1.02,M2275_1.02,M3480_1.02,M3624_1.02,M3965_1.02,M3988_1.02,M4460_1.02,M4494_1.02,M4540_1.02,M4563_1.02,M4568_1.02,M4620_1.02,M4631_1.02,M5372_1.02,M5373_1.02,M5375_1.02,M5376_1.02,M5377_1.02,M5425_1.02,M5572_1.02,M5749_1.02,M5863_1.02,M5864_1.02,M5865_1.02,M6119_1.02,M6204_1.02,M6252_1.02,M6260_1.02,M6448_1.02,M6484_1.02,M6485_1.02,M6541_1.02	SPI1	FALSE	FALSE	FALSE	FALSE	FALSE	FALSE	FALSE	FALSE	FALSE	FALSE	FALSE	NA	NA	NA	NA	NA	FALSE	FALSE	FALSE	FALSE	FALSE	FALSE	FALSE	FALSE	FALSE	FALSE	FALSE	NA	FALSE	FALSE	FALSE	FALSE	TRUE	FALSE	FALSE	FALSE
rs142024182	138320407	TRUE	NA	NA	4.76	5.03	0		NR3C1,ZNF423,NFIX,TEAD1,VDR,ZNF524,HES1	M3356_1.02,M3836_1.02,M5667_1.02,M5905_1.02,M5946_1.02,M5974_1.02,M5975_1.02,M6271_1.02,M6532_1.02,M6533_1.02		FALSE	FALSE	FALSE	FALSE	FALSE	FALSE	FALSE	NA	NA	NA	NA	NA	NA	NA	NA	NA	FALSE	FALSE	FALSE	FALSE	FALSE	FALSE	FALSE	FALSE	FALSE	FALSE	NA	NA	FALSE	FALSE	NA	FALSE	FALSE	FALSE	FALSE	FALSE
rs142125401	138381075	FALSE	NA	NA	0	0	0		TOPORS,PAX3,RFX5,JUN	M3524_1.02,M3713_1.02,M4476_1.02,M4501_1.02,M4510_1.02,M4546_1.02		FALSE	FALSE	FALSE	FALSE	FALSE	FALSE	FALSE	NA	NA	NA	NA	NA	NA	NA	NA	NA	FALSE	FALSE	FALSE	FALSE	FALSE	FALSE	FALSE	FALSE	FALSE	FALSE	NA	NA	FALSE	FALSE	NA	FALSE	FALSE	FALSE	FALSE	FALSE
rs142265334	138378771	FALSE	NA	NA	0	0	0		GCM1,IRF2,E2F1,E2F2,E2F3,GCM2,SMAD9,SMAD3,SRF,ONECUT2	M0810_1.02,M1883_1.02,M5353_1.02,M5354_1.02,M5356_1.02,M5357_1.02,M5358_1.02,M5484_1.02,M5486_1.02,M5487_1.02,M5808_1.02,M5868_1.02,M6399_1.02		FALSE	FALSE	FALSE	FALSE	FALSE	FALSE	FALSE	FALSE	FALSE	FALSE	FALSE	NA	NA	NA	NA	NA	FALSE	FALSE	FALSE	FALSE	FALSE	FALSE	FALSE	FALSE	FALSE	FALSE	FALSE	NA	FALSE	FALSE	FALSE	FALSE	FALSE	FALSE	FALSE	FALSE
rs142304723	138346850	FALSE	NA	NA	0	0	0		JUN,CTCF,NFAT5,NR3C1,PGR,ZNF350	M4501_1.02,M5331_1.02,M5655_1.02,M6261_1.02,M6366_1.02,M6437_1.02,M6556_1.02		FALSE	FALSE	FALSE	FALSE	FALSE	TRUE	FALSE	FALSE	FALSE	FALSE	FALSE	NA	NA	NA	NA	NA	FALSE	FALSE	FALSE	FALSE	FALSE	FALSE	FALSE	FALSE	FALSE	FALSE	FALSE	NA	FALSE	FALSE	FALSE	FALSE	FALSE	FALSE	FALSE	FALSE
rs142373084	138128493	TRUE	NA	rs10499197;rs2230926;rs5029924;rs5029937;rs5029939;rs5029949;rs6932056;rs7749323;rs7752903;rs9494883;rs9494894;rs9494895;rs3757173	0	10.06	16.86		KLF9,OVOL2,HSF2	M0415_1.02,M0448_1.02,M3444_1.02		FALSE	FALSE	FALSE	FALSE	FALSE	FALSE	FALSE	FALSE	FALSE	FALSE	FALSE	NA	NA	NA	NA	NA	FALSE	FALSE	FALSE	FALSE	FALSE	FALSE	TRUE	TRUE	FALSE	FALSE	FALSE	NA	FALSE	TRUE	FALSE	FALSE	FALSE	FALSE	TRUE	FALSE	rs10499197,rs10499197,rs10499197,rs2230926,rs2230926,rs2230926,rs2230926,rs5029924,rs5029937,rs5029937,rs5029937,rs5029937,rs5029937,rs5029939,rs5029939,rs5029939,rs5029939,rs5029949,rs6932056,rs6932056,rs6932056,rs7749323,rs7749323,rs7749323,rs7749323,rs7752903,rs7752903,rs7752903,rs7752903,rs7752903,rs9494883,rs9494894,rs9494895	Allergy,ISD,Other,RA,SLE
rs142413695	138332845	FALSE	NA	NA	0	5.03	0		ZNF202,ZNF281,PATZ1,SP1,ZBTB7A,EGR3,GLIS1,GLIS2,GLIS3,KLF16,KLF11,SP4,SP7,SP8,SP9,ZBTB49,ZIC3,ZNF740,EGR4,PLAG1,RREB1,ZIC1,ZIC2,ZNF219,ZNF350	M0404_1.02,M0420_1.02,M3546_1.02,M3919_1.02,M4640_1.02,M5369_1.02,M5490_1.02,M5491_1.02,M5492_1.02,M5593_1.02,M5855_1.02,M5856_1.02,M5959_1.02,M5964_1.02,M5977_1.02,M5978_1.02,M6201_1.02,M6421_1.02,M6456_1.02,M6548_1.02,M6549_1.02,M6553_1.02,M6556_1.02		FALSE	FALSE	FALSE	FALSE	FALSE	FALSE	FALSE	FALSE	FALSE	FALSE	FALSE	NA	NA	NA	NA	NA	FALSE	FALSE	FALSE	FALSE	FALSE	FALSE	FALSE	FALSE	FALSE	FALSE	FALSE	NA	FALSE	FALSE	FALSE	FALSE	FALSE	FALSE	FALSE	FALSE
rs142484410	137903442	TRUE	NA	NA	0	0	0		TET1,GMEB1,BACH2,CREB1,ATF2,PAX5,E2F4,MAFF,MAFK,E2F6,SMAD9,SMAD5,ATF4,GMEB2,MAX,TFAP2A,TFAP2C,XBP1,TP73,TFAP2D,ATF1,ATF3,BHLHE41,FOSL2,MAFA,MAFB,PAX8,PURA,SMARCC1	M0610_1.02,M1545_1.02,M2980_1.02,M3083_1.02,M3084_1.02,M3088_1.02,M3089_1.02,M3090_1.02,M3721_1.02,M4012_1.02,M4537_1.02,M4572_1.02,M4573_1.02,M4598_1.02,M4599_1.02,M5099_1.02,M5292_1.02,M5493_1.02,M5496_1.02,M5607_1.02,M5612_1.02,M5613_1.02,M5912_1.02,M5914_1.02,M5921_1.02,M5925_1.02,M5953_1.02,M6115_1.02,M6146_1.02,M6152_1.02,M6153_1.02,M6161_1.02,M6180_1.02,M6230_1.02,M6330_1.02,M6331_1.02,M64…		FALSE	FALSE	FALSE	FALSE	FALSE	FALSE	FALSE	NA	NA	NA	NA	NA	NA	NA	NA	NA	FALSE	FALSE	FALSE	FALSE	FALSE	FALSE	FALSE	FALSE	TRUE	FALSE	NA	NA	FALSE	TRUE	NA	FALSE	FALSE	FALSE	TRUE	FALSE
rs142537946	138166107	TRUE	NA	NA	4.76	0	4.21		GMEB1,SP1,ZFY,SP2,TFAP2C,TFAP2A,AL662828.6,CR925796.2,CR753803.1,ATF6B,ATF6,PAX5,XBP1,CTCF,REST,ETS1,HINFP,RUNX2,RUNX3,TBX1,TBX18,TBX22,TBX15,ZNF75A,ZNF75C,ZNF75D,ARNT2,ELK3,HIF1A,NR3C2,NR0B1,TBX5,ZFX	M1545_1.02,M1906_1.02,M1963_1.02,M2314_1.02,M2320_1.02,M2934_1.02,M2939_1.02,M2978_1.02,M3720_1.02,M4101_1.02,M4433_1.02,M4435_1.02,M4436_1.02,M4437_1.02,M4443_1.02,M4446_1.02,M4447_1.02,M4449_1.02,M4450_1.02,M4456_1.02,M4502_1.02,M4503_1.02,M4517_1.02,M4518_1.02,M4519_1.02,M4523_1.02,M4533_1.02,M4534_1.02,M4560_1.02,M4562_1.02,M4574_1.02,M4585_1.02,M4594_1.02,M4611_1.02,M4613_1.02,M4614_1.02,M46…		FALSE	FALSE	FALSE	FALSE	FALSE	TRUE	TRUE	FALSE	FALSE	FALSE	FALSE	NA	NA	NA	NA	NA	FALSE	FALSE	FALSE	FALSE	FALSE	FALSE	FALSE	FALSE	TRUE	TRUE	FALSE	NA	FALSE	TRUE	FALSE	FALSE	FALSE	TRUE	TRUE	FALSE
rs142601174	138073678	TRUE	NA	NA	4.76	0	8.43		SIX5,HNF4A,PRDM4,RARG,RARA,RFX1	M4692_1.02,M4699_1.02,M5750_1.02,M5766_1.02,M6444_1.02,M6446_1.02,M6451_1.02		FALSE	FALSE	FALSE	FALSE	FALSE	TRUE	FALSE	FALSE	FALSE	FALSE	FALSE	NA	NA	NA	NA	NA	FALSE	FALSE	FALSE	FALSE	FALSE	FALSE	FALSE	FALSE	FALSE	FALSE	FALSE	NA	FALSE	FALSE	FALSE	FALSE	FALSE	FALSE	FALSE	FALSE
rs142729468	138291182	TRUE	NA	NA	0	5.03	0		ZNF354C,ZNF263,ZEB1,CUX1,PAX6,PBX4,PBX1,YY1,ZFP42,HOXA4,MYBL2,YY2,ZBTB7A,HOXA1	M1950_1.02,M2324_1.02,M2953_1.02,M3023_1.02,M3727_1.02,M3733_1.02,M4109_1.02,M4716_1.02,M5650_1.02,M5708_1.02,M5957_1.02,M5960_1.02,M6184_1.02,M6291_1.02		FALSE	FALSE	FALSE	FALSE	FALSE	FALSE	FALSE	FALSE	FALSE	FALSE	FALSE	NA	NA	NA	NA	NA	FALSE	FALSE	FALSE	FALSE	FALSE	FALSE	FALSE	FALSE	FALSE	FALSE	FALSE	NA	FALSE	FALSE	FALSE	FALSE	FALSE	FALSE	FALSE	FALSE
rs142741447	138182997	TRUE	NA	NA	42.8	75.43	71.65	STAT1	NR3C2,AR,ZFP42,YY1,ZBTB6,RELA,ZNF263,MLXIPL	M1433_1.02,M1841_1.02,M1919_1.02,M4109_1.02,M4151_1.02,M4482_1.02,M4490_1.02,M4491_1.02,M4493_1.02,M4516_1.02,M4603_1.02,M4639_1.02,M4652_1.02,M4666_1.02,M6346_1.02,M6528_1.02,M6542_1.02		FALSE	FALSE	FALSE	FALSE	FALSE	TRUE	TRUE	TRUE	FALSE	TRUE	FALSE	NA	NA	NA	NA	NA	FALSE	FALSE	FALSE	FALSE	FALSE	FALSE	TRUE	TRUE	FALSE	FALSE	TRUE	NA	FALSE	TRUE	TRUE	TRUE	FALSE	TRUE	TRUE	FALSE
rs142753208	138424372	FALSE	NA	NA	0	0	8.43		MZF1,SP1,HINFP,EGR1,SP2,ESR1,CTCF,ELF1,ZNF143,GABPA,CTCFL,ETS1,ELF4,ETV6,TFAP2A,TFAP2B,TFAP2C,ZBTB7A,DDIT3,RXRG,SP3,ZFX	M1888_1.02,M1906_1.02,M1951_1.02,M1971_1.02,M2314_1.02,M3206_1.02,M3926_1.02,M4442_1.02,M4445_1.02,M4446_1.02,M4447_1.02,M4448_1.02,M4449_1.02,M4450_1.02,M4459_1.02,M4460_1.02,M4484_1.02,M4535_1.02,M4540_1.02,M4560_1.02,M4563_1.02,M4581_1.02,M4612_1.02,M4614_1.02,M4618_1.02,M4650_1.02,M4651_1.02,M4659_1.02,M4662_1.02,M4668_1.02,M5377_1.02,M5425_1.02,M5513_1.02,M5514_1.02,M5911_1.02,M5915_1.02,M59…		FALSE	FALSE	FALSE	FALSE	FALSE	FALSE	FALSE	NA	NA	NA	NA	NA	NA	NA	NA	NA	FALSE	FALSE	FALSE	FALSE	FALSE	FALSE	FALSE	FALSE	FALSE	FALSE	NA	NA	FALSE	FALSE	NA	FALSE	FALSE	FALSE	FALSE	FALSE
rs142761146	138004508	TRUE	NA	rs77027760	0	0	4.21		RREB1,CR847794.3,BX088580.2,AL662833.4,AL773544.1,CR759815.4,CR388229.2,PBX4,CEBPA,PBX1,SRY,STAT5B,STAT3,STAT1,GATA1,ONECUT2,ONECUT3,TCF7L1,ZNF713,IRX3,IRX1,BCL6,FOXM1,HOXC6,HOXA4,AL845464.3,PBX2,CR933878.8,BX284686.1,CR812478.2,BX927239.6,AL662830.5,POU1F1,POU5F1,STAT4,STAT6	M1901_1.02,M1959_1.02,M2031_1.02,M3031_1.02,M3732_1.02,M3733_1.02,M3961_1.02,M3990_1.02,M4478_1.02,M4547_1.02,M4691_1.02,M4958_1.02,M5696_1.02,M5697_1.02,M5903_1.02,M5976_1.02,M6037_1.02,M6133_1.02,M6159_1.02,M6244_1.02,M6299_1.02,M6399_1.02,M6413_1.02,M6417_1.02,M6428_1.02,M6456_1.02,M6493_1.02,M6496_1.02,M6497_1.02		FALSE	FALSE	FALSE	FALSE	FALSE	FALSE	FALSE	FALSE	FALSE	FALSE	FALSE	NA	NA	NA	NA	NA	FALSE	FALSE	FALSE	FALSE	FALSE	FALSE	FALSE	FALSE	FALSE	FALSE	FALSE	NA	FALSE	FALSE	FALSE	FALSE	FALSE	FALSE	FALSE	FALSE	rs77027760,rs77027760	Celiac
rs142767035	138243448	TRUE	NA	NA	4.76	0	8.43	STAG1,CTCF	MAZ,LYL1,TAL2,TAL1,ZBTB7A,ZNF350	M6336_1.02,M6500_1.02,M6501_1.02,M6538_1.02,M6556_1.02		FALSE	FALSE	FALSE	FALSE	FALSE	FALSE	FALSE	FALSE	FALSE	FALSE	FALSE	NA	NA	NA	NA	NA	FALSE	FALSE	FALSE	FALSE	FALSE	FALSE	FALSE	FALSE	FALSE	TRUE	FALSE	NA	FALSE	TRUE	FALSE	FALSE	FALSE	FALSE	TRUE	FALSE
rs142779052	137950123	TRUE	NA	NA	4.76	0	4.21		ENSG00000250542,ZNF32,TBPL2,FOXD4L2,FOXJ1,FOXD4L1,FOXD4L3,FOXD4L5,FOXD4L4,FOXD4,FOXC1,FOXL2,FOXD4L6,SRF,TP53,POU2F2,HOXA4,HOXA3,MSX1,YY1,ZFP42,POU3F1,RUNX2,RUNX3	M0307_1.02,M0437_1.02,M1641_1.02,M1864_1.02,M1910_1.02,M1929_1.02,M2306_1.02,M3433_1.02,M3576_1.02,M3952_1.02,M3956_1.02,M3960_1.02,M4109_1.02,M4477_1.02,M4486_1.02,M4488_1.02,M4512_1.02,M4577_1.02,M4633_1.02,M5731_1.02,M5788_1.02,M5791_1.02,M5867_1.02,M5868_1.02,M6489_1.02		FALSE	FALSE	FALSE	FALSE	FALSE	FALSE	FALSE	FALSE	FALSE	FALSE	FALSE	NA	NA	NA	NA	NA	FALSE	FALSE	FALSE	FALSE	FALSE	FALSE	FALSE	FALSE	FALSE	FALSE	FALSE	NA	FALSE	FALSE	FALSE	FALSE	FALSE	FALSE	FALSE	FALSE
rs142849809	138431924	FALSE	NA	NA	0	0	0		FOXB2,FOXD4L5,FOXD4L2,FOXL2,FOXD4L3,FOXJ1,FOXD4L1,FOXD4L4,FOXD4,FOXD4L6,ALX1,MYB,POU2F1,FOXA1,FOXA2,FOXB1,FOXC1,FOXD3,FOXI1,FOXO4,FOXO6,RARA,RARG,TBX4,TBX5	M0737_1.02,M0747_1.02,M0755_1.02,M1879_1.02,M3016_1.02,M3585_1.02,M3680_1.02,M4105_1.02,M4566_1.02,M4567_1.02,M4664_1.02,M5437_1.02,M5438_1.02,M5441_1.02,M5448_1.02,M5451_1.02,M5469_1.02,M5472_1.02,M5760_1.02,M5763_1.02,M5766_1.02,M5897_1.02,M5899_1.02,M6444_1.02		FALSE	FALSE	FALSE	FALSE	FALSE	TRUE	FALSE	FALSE	FALSE	FALSE	FALSE	NA	NA	NA	NA	NA	FALSE	FALSE	FALSE	FALSE	FALSE	FALSE	FALSE	FALSE	FALSE	FALSE	FALSE	NA	FALSE	FALSE	FALSE	FALSE	FALSE	FALSE	FALSE	FALSE
rs142856781	138009860	TRUE	NA	NA	0	5.03	4.21		TBX10,BATF,JUND,PAX7,SOX14,SOX15,SOX21,SOX2,SOX8,SOX9,SRY,TBX1,ZSCAN4,HBP1,LHX3,OTX2	M1628_1.02,M4452_1.02,M4464_1.02,M5709_1.02,M5710_1.02,M5817_1.02,M5819_1.02,M5827_1.02,M5829_1.02,M5839_1.02,M5844_1.02,M5851_1.02,M5871_1.02,M5878_1.02,M5981_1.02,M6269_1.02,M6329_1.02,M6401_1.02		FALSE	FALSE	FALSE	FALSE	FALSE	TRUE	TRUE	FALSE	FALSE	FALSE	FALSE	NA	NA	NA	NA	NA	FALSE	FALSE	FALSE	FALSE	FALSE	FALSE	FALSE	FALSE	FALSE	FALSE	FALSE	NA	FALSE	FALSE	FALSE	FALSE	FALSE	TRUE	FALSE	FALSE
rs142860927	138364174	FALSE	NA	NA	0	0	0		ZNF187,C11orf9,STAT1,STAT3,RFX5,IKZF1,ZNF423,YY1,ZFP42,MXI1,BHLHE22,GRHL1,RFX2,RFX3,RFX4,SCRT1,YY2,HIVEP2,HIVEP3	M0395_1.02,M1418_1.02,M1955_1.02,M1961_1.02,M2309_1.02,M3452_1.02,M3836_1.02,M4109_1.02,M4510_1.02,M4548_1.02,M4634_1.02,M4641_1.02,M4642_1.02,M4678_1.02,M5307_1.02,M5497_1.02,M5774_1.02,M5776_1.02,M5778_1.02,M5779_1.02,M5780_1.02,M5781_1.02,M5804_1.02,M5954_1.02,M5955_1.02,M6545_1.02		FALSE	FALSE	FALSE	FALSE	FALSE	FALSE	FALSE	FALSE	FALSE	FALSE	FALSE	NA	NA	NA	NA	NA	FALSE	FALSE	FALSE	FALSE	FALSE	FALSE	FALSE	FALSE	FALSE	FALSE	FALSE	NA	FALSE	FALSE	FALSE	FALSE	FALSE	FALSE	FALSE	FALSE
rs142899314	137898323	TRUE	NA	NA	0	0	0		PBX4,PBX1,CUX1,HNF1A,POU2F1,ZNF274,HSF1,HSF2,HSF4,SOX14,SOX15,SOX21,SOX2,SOX7,SOX8,SOX9,ZNF410	M1898_1.02,M3019_1.02,M3407_1.02,M3676_1.02,M3679_1.02,M4605_1.02,M5564_1.02,M5565_1.02,M5566_1.02,M5567_1.02,M5816_1.02,M5819_1.02,M5820_1.02,M5827_1.02,M5828_1.02,M5829_1.02,M5830_1.02,M5832_1.02,M5833_1.02,M5837_1.02,M5839_1.02,M5841_1.02,M5845_1.02,M5851_1.02,M5852_1.02,M5972_1.02,M6286_1.02,M6287_1.02		FALSE	FALSE	FALSE	FALSE	FALSE	FALSE	FALSE	FALSE	FALSE	FALSE	FALSE	NA	NA	NA	NA	NA	FALSE	FALSE	FALSE	FALSE	FALSE	FALSE	FALSE	FALSE	FALSE	FALSE	FALSE	NA	FALSE	FALSE	FALSE	FALSE	FALSE	FALSE	FALSE	FALSE
rs142906624	138376863	FALSE	NA	NA	0	0	0		LIN54,TP53,TFCP2L1,TP63,CDC5L,TBP,GRHL1,PROX1,SCRT1,TFCP2,TP73,AIRE,FOXP3,PROP1	M0594_1.02,M1929_1.02,M1962_1.02,M2321_1.02,M3018_1.02,M3698_1.02,M3699_1.02,M4011_1.02,M5498_1.02,M5499_1.02,M5753_1.02,M5804_1.02,M5929_1.02,M5940_1.02,M6115_1.02,M6116_1.02,M6117_1.02,M6131_1.02,M6132_1.02,M6140_1.02,M6249_1.02,M6403_1.02,M6438_1.02		FALSE	FALSE	FALSE	FALSE	FALSE	FALSE	FALSE	FALSE	FALSE	FALSE	FALSE	NA	NA	NA	NA	NA	FALSE	FALSE	FALSE	FALSE	FALSE	FALSE	FALSE	TRUE	FALSE	FALSE	FALSE	NA	FALSE	TRUE	FALSE	FALSE	FALSE	FALSE	TRUE	FALSE
rs142906860	137852989	TRUE	NA	NA	0	0	0		CR388219.4,CR759784.3,AL844853.8,ZBTB12,AL662834.13,ZBTB33,ARID5B,BRCA1,HSF2,IRF5,MEIS2,SMAD9,SMAD3,ZBED1,ZBTB7B	M0433_1.02,M2323_1.02,M3574_1.02,M4454_1.02,M4528_1.02,M5566_1.02,M5574_1.02,M5619_1.02,M5808_1.02,M5958_1.02,M5961_1.02		FALSE	FALSE	FALSE	FALSE	FALSE	FALSE	FALSE	FALSE	FALSE	FALSE	FALSE	NA	NA	NA	NA	NA	FALSE	FALSE	FALSE	FALSE	FALSE	FALSE	FALSE	FALSE	FALSE	FALSE	FALSE	NA	FALSE	FALSE	FALSE	FALSE	FALSE	FALSE	FALSE	FALSE
rs142929563	137852512	TRUE	NA	NA	0	0	0		DMRT3,DMRTC2,FOXD4L2,FOXJ1,FOXD4L1,FOXD4L3,FOXD4L5,FOXD4L4,FOXD4,FOXC1,FOXL2,FOXD4L6,YY1,ZFP42,BCL6B,FOXG1,GMEB2,SPDEF	M0629_1.02,M0635_1.02,M1864_1.02,M4109_1.02,M5303_1.02,M5450_1.02,M5494_1.02,M5860_1.02,M6012_1.02		FALSE	FALSE	FALSE	FALSE	FALSE	FALSE	FALSE	FALSE	FALSE	FALSE	FALSE	NA	NA	NA	NA	NA	FALSE	FALSE	FALSE	FALSE	FALSE	FALSE	FALSE	FALSE	FALSE	FALSE	FALSE	NA	FALSE	FALSE	FALSE	FALSE	FALSE	FALSE	FALSE	FALSE
rs142968164	138367735	FALSE	NA	NA	0	0	0		NR3C2,ELK1,SP1,ZNF143,E2F6,MXI1,GLIS1,GLIS3,KLF14,KLF11,SP4,ZFP42,YY2,E2F4,PLAG1,PGR	M1433_1.02,M3186_1.02,M3926_1.02,M3964_1.02,M3965_1.02,M4538_1.02,M4679_1.02,M5490_1.02,M5492_1.02,M5592_1.02,M5855_1.02,M5956_1.02,M5957_1.02,M5966_1.02,M6193_1.02,M6420_1.02,M6437_1.02,M6480_1.02,M6551_1.02		FALSE	FALSE	FALSE	FALSE	FALSE	FALSE	FALSE	NA	NA	NA	NA	NA	NA	NA	NA	NA	FALSE	FALSE	FALSE	FALSE	FALSE	FALSE	FALSE	FALSE	FALSE	FALSE	NA	NA	FALSE	FALSE	NA	FALSE	FALSE	FALSE	FALSE	FALSE
rs142972386	138185962	TRUE	NA	NA	52.31	135.78	164.38		RUNX2,ENSG00000250096,STAT4	M2310_1.02,M3982_1.02		FALSE	FALSE	FALSE	FALSE	FALSE	FALSE	FALSE	FALSE	FALSE	FALSE	FALSE	NA	NA	NA	NA	NA	FALSE	FALSE	FALSE	FALSE	FALSE	FALSE	FALSE	FALSE	FALSE	FALSE	FALSE	NA	FALSE	FALSE	FALSE	TRUE	FALSE	FALSE	FALSE	FALSE
rs142999130	138302304	TRUE	NA	NA	0	0	16.86		TFCP2,ZIC2,ZIC3,CTCF,HSF1,ZBTB7A,NFIX,TP73,KLF2,KLF6,PLAG1,ZIC1	M3079_1.02,M4148_1.02,M4149_1.02,M4441_1.02,M4569_1.02,M4640_1.02,M5664_1.02,M6117_1.02,M6325_1.02,M6421_1.02,M6538_1.02,M6548_1.02,M6550_1.02		FALSE	FALSE	FALSE	FALSE	FALSE	FALSE	FALSE	FALSE	FALSE	FALSE	FALSE	NA	NA	NA	NA	NA	FALSE	FALSE	FALSE	FALSE	FALSE	FALSE	FALSE	FALSE	FALSE	FALSE	FALSE	NA	FALSE	FALSE	FALSE	FALSE	FALSE	FALSE	FALSE	FALSE
rs143021160	137881468	TRUE	NA	NA	0	0	0		AR,RREB1,NR3C1,RFX5,NR3C2,SMAD9,SMAD5,SMAD1	M1841_1.02,M1901_1.02,M3359_1.02,M4428_1.02,M4440_1.02,M4476_1.02,M4510_1.02,M4546_1.02,M5288_1.02,M5289_1.02,M5683_1.02,M5684_1.02,M6142_1.02,M6260_1.02,M6456_1.02,M6463_1.02		FALSE	FALSE	FALSE	FALSE	FALSE	TRUE	FALSE	FALSE	FALSE	FALSE	FALSE	NA	NA	NA	NA	NA	FALSE	FALSE	FALSE	FALSE	FALSE	FALSE	FALSE	FALSE	FALSE	FALSE	FALSE	NA	FALSE	FALSE	FALSE	FALSE	FALSE	FALSE	FALSE	FALSE
rs143036669	138117391	TRUE	NA	NA	4.76	0	21.07		TERF2,GATA1,GATA2,GATA3,IKZF1,LMO2,GATA4,GATA5,HOXA13,HOXD13,MSX1,ZNF410,RELB	M1358_1.02,M3314_1.02,M3319_1.02,M3326_1.02,M3451_1.02,M3517_1.02,M4595_1.02,M4660_1.02,M4665_1.02,M5476_1.02,M5477_1.02,M5478_1.02,M5479_1.02,M5535_1.02,M5562_1.02,M5637_1.02,M5972_1.02,M6254_1.02,M6255_1.02,M6448_1.02		FALSE	FALSE	FALSE	FALSE	FALSE	FALSE	FALSE	FALSE	FALSE	FALSE	FALSE	NA	NA	NA	NA	NA	FALSE	FALSE	FALSE	FALSE	FALSE	FALSE	FALSE	FALSE	FALSE	FALSE	FALSE	NA	FALSE	FALSE	FALSE	TRUE	FALSE	FALSE	FALSE	FALSE
rs143062392	138083984	TRUE	NA	NA	0	0	4.21	USF1	IKZF1,ZFP42,YY1,NFE2,NR4A2,SOX10,SOX14,SOX15,SOX18,SOX2,SOX21,SOX4,SOX7,SOX8,SOX9,SRY,TEAD1,TP63,NFE2L3,NFE2L2,VDR	M3452_1.02,M4110_1.02,M4629_1.02,M5685_1.02,M5810_1.02,M5815_1.02,M5817_1.02,M5818_1.02,M5821_1.02,M5824_1.02,M5825_1.02,M5827_1.02,M5830_1.02,M5831_1.02,M5833_1.02,M5834_1.02,M5836_1.02,M5840_1.02,M5844_1.02,M5850_1.02,M5869_1.02,M5871_1.02,M5904_1.02,M5940_1.02,M6360_1.02,M6533_1.02		FALSE	FALSE	FALSE	FALSE	TRUE	FALSE	FALSE	FALSE	FALSE	FALSE	FALSE	FALSE	FALSE	FALSE	FALSE	FALSE	FALSE	FALSE	FALSE	FALSE	FALSE	FALSE	FALSE	FALSE	FALSE	TRUE	FALSE	FALSE	FALSE	TRUE	FALSE	FALSE	FALSE	TRUE	TRUE	TRUE
rs143070207	138030800	TRUE	NA	NA	28.53	90.52	164.38	JMJD1C,STAT1,TRIM28	SP140,CEBPB,PAX2,PAX3,RFX1,ZNF423,NFE2L3,NFE2L1,THAP1,NEUROD6,NEUROD4,MEIS3,NR4A2,PKNOX1,RFX2,RFX4,TBX19,TGIF2,TP63,CEBPG,ZBTB33,MEIS2,MLXIPL,MYBL2,TEAD1	M1556_1.02,M3036_1.02,M3710_1.02,M3713_1.02,M3829_1.02,M3836_1.02,M4030_1.02,M4606_1.02,M4636_1.02,M5229_1.02,M5622_1.02,M5685_1.02,M5721_1.02,M5774_1.02,M5778_1.02,M5882_1.02,M5934_1.02,M5940_1.02,M6173_1.02,M6320_1.02,M6344_1.02,M6346_1.02,M6349_1.02,M6507_1.02		FALSE	FALSE	FALSE	FALSE	TRUE	TRUE	TRUE	FALSE	FALSE	FALSE	TRUE	FALSE	FALSE	FALSE	FALSE	FALSE	FALSE	FALSE	FALSE	FALSE	FALSE	FALSE	FALSE	FALSE	FALSE	FALSE	TRUE	FALSE	FALSE	FALSE	TRUE	TRUE	FALSE	TRUE	FALSE	TRUE
rs143077153	138119876	TRUE	NA	NA	0	75.43	50.58		ZNF202,ZNF281,NR2C2,MZF1,CREB1,SMARCC2,EGR1,EGR3,EGR4,KLF14,KLF11,KLF16,NR2F1,RORA,RORB,SP3,SP4,SP7,SP8,SP9,ZNF740,KLF15,PLAG1,SP1,SP2,WT1,ZIC1,ZIC2,ZNF148,ZNF219	M0404_1.02,M0420_1.02,M2303_1.02,M3595_1.02,M4013_1.02,M4527_1.02,M5366_1.02,M5369_1.02,M5370_1.02,M5371_1.02,M5592_1.02,M5593_1.02,M5673_1.02,M5676_1.02,M5787_1.02,M5854_1.02,M5855_1.02,M5856_1.02,M5977_1.02,M5978_1.02,M6201_1.02,M6321_1.02,M6421_1.02,M6479_1.02,M6481_1.02,M6535_1.02,M6548_1.02,M6549_1.02,M6552_1.02,M6553_1.02		FALSE	FALSE	FALSE	FALSE	FALSE	FALSE	FALSE	FALSE	FALSE	FALSE	FALSE	NA	NA	NA	NA	NA	NA	NA	NA	NA	NA	NA	NA	NA	NA	NA	FALSE	NA	NA	NA	FALSE	TRUE	FALSE	FALSE	NA	FALSE
rs143180042	138205427	TRUE	NA	NA	4.76	25.14	21.07		FOXD4L2,FOXL2,FOXD4L1,FOXD4,FOXD4L6,FOXD4L3,FOXJ1,FOXG1,FOXD4L5,FOXD4L4,FOXN2,FOXN3,FOXK2,BARHL1,SOX4,SOX12,FOXD1,FOXE3,FOXO1,FOXO3,SRY,MAFF,STAT1,BARHL2,CENPB,FOXJ2,GMEB2,IRF5,MAFG,MAFK,ONECUT1,ONECUT3,FOXC2,FOXO4,HOXD10,LHX2,ONECUT2	M0719_1.02,M0721_1.02,M0726_1.02,M0728_1.02,M0736_1.02,M0739_1.02,M0744_1.02,M0749_1.02,M0752_1.02,M0961_1.02,M1578_1.02,M1594_1.02,M1863_1.02,M1872_1.02,M2122_1.02,M3275_1.02,M3280_1.02,M3382_1.02,M3961_1.02,M3962_1.02,M4105_1.02,M4217_1.02,M4572_1.02,M4707_1.02,M4765_1.02,M4964_1.02,M5294_1.02,M5297_1.02,M5320_1.02,M5455_1.02,M5495_1.02,M5575_1.02,M5607_1.02,M5608_1.02,M5610_1.02,M5695_1.02,M56…		FALSE	FALSE	TRUE	FALSE	FALSE	FALSE	FALSE	FALSE	FALSE	FALSE	FALSE	FALSE	FALSE	FALSE	FALSE	TRUE	FALSE	FALSE	FALSE	FALSE	FALSE	FALSE	FALSE	FALSE	FALSE	FALSE	FALSE	TRUE	FALSE	FALSE	TRUE	TRUE	FALSE	TRUE	FALSE	TRUE
rs143186844	138146931	TRUE	NA	NA	19.02	266.52	324.55		NKX2-3,GATA2,GATA3,NR6A1,HOXA4,HOXA3,ELK1,ESRRB,ETV3,MEIS2,PKNOX2,TBX1	M1030_1.02,M3321_1.02,M3327_1.02,M3328_1.02,M3339_1.02,M3433_1.02,M4737_1.02,M5383_1.02,M5410_1.02,M5422_1.02,M5619_1.02,M5722_1.02,M5879_1.02,M6344_1.02,M6397_1.02		FALSE	FALSE	FALSE	FALSE	FALSE	FALSE	FALSE	FALSE	FALSE	FALSE	FALSE	NA	NA	NA	NA	NA	FALSE	FALSE	FALSE	FALSE	FALSE	FALSE	FALSE	FALSE	FALSE	FALSE	FALSE	NA	FALSE	FALSE	FALSE	TRUE	FALSE	FALSE	FALSE	FALSE
rs143227671	138089015	TRUE	NA	NA	0	20.11	16.86		FOXD4L1,FOXD4,FOXL2,FOXD4L4,FOXD4L5,FOXJ1,FOXD4L3,FOXD4L2,FOXD4L6,IRF2,BPTF,FOXO1,STAT6,NPAS4,IRF4,IRX2,IRX5,NR4A2,EOMES,FOXO3	M0755_1.02,M1883_1.02,M2261_1.02,M3234_1.02,M3276_1.02,M3992_1.02,M4930_1.02,M5198_1.02,M5573_1.02,M5581_1.02,M5582_1.02,M5686_1.02,M6211_1.02,M6246_1.02		FALSE	FALSE	FALSE	FALSE	FALSE	TRUE	FALSE	FALSE	FALSE	FALSE	FALSE	NA	NA	NA	NA	NA	FALSE	FALSE	FALSE	FALSE	FALSE	FALSE	FALSE	FALSE	FALSE	FALSE	FALSE	NA	FALSE	FALSE	FALSE	TRUE	FALSE	FALSE	FALSE	FALSE
rs143270880	137990703	TRUE	NA	NA	0	5.03	4.21		LHX6,DUX4L3,ENSG00000228710,ENSG00000226866,ENSG00000233698,DUX4,DUX4L5,DUX4L2,ENSG00000224558,ENSG00000225958,ENSG00000230776,ENSG00000233294,ENSG00000227522,AL592170.2,ENSG00000232923,ENSG00000237516,ENSG00000217642,ENSG00000250589,CT476828.2,ENSG00000233361,DUX4L6,ENSG00000215754,ENSG00000236207,ENSG00000233794,DUX3,DUX1,ENSG00000230380,ENSG00000234550,JUN,JUND,MAFF,MAFK,NFE2L3,NFE2L1,BACH1,NR…	M0890_1.02,M2270_1.02,M2289_1.02,M2293_1.02,M2295_1.02,M2296_1.02,M4030_1.02,M4557_1.02,M4624_1.02,M4682_1.02,M4702_1.02,M5293_1.02,M5349_1.02,M5407_1.02,M5465_1.02,M5588_1.02,M5590_1.02,M5601_1.02,M5609_1.02,M5611_1.02,M5625_1.02,M5686_1.02,M5687_1.02,M5689_1.02,M5849_1.02,M5998_1.02,M6037_1.02,M6147_1.02,M6216_1.02,M6294_1.02,M6438_1.02		FALSE	FALSE	FALSE	FALSE	FALSE	FALSE	FALSE	FALSE	FALSE	FALSE	FALSE	NA	NA	NA	NA	NA	FALSE	FALSE	FALSE	FALSE	FALSE	FALSE	FALSE	FALSE	FALSE	FALSE	FALSE	NA	FALSE	FALSE	FALSE	FALSE	FALSE	FALSE	FALSE	FALSE
rs143358815	138396768	FALSE	NA	NA	0	0	0		TFCP2L1,ZEB1,HOXA13,HOXB13,HOXC13,RFX2,MYBL2,NR1I2	M0820_1.02,M2952_1.02,M5535_1.02,M5537_1.02,M5540_1.02,M5554_1.02,M5774_1.02,M6349_1.02,M6386_1.02		FALSE	FALSE	FALSE	FALSE	FALSE	FALSE	FALSE	NA	NA	NA	NA	NA	NA	NA	NA	NA	FALSE	FALSE	FALSE	FALSE	FALSE	FALSE	FALSE	FALSE	FALSE	FALSE	NA	NA	FALSE	FALSE	NA	FALSE	FALSE	FALSE	FALSE	FALSE
rs143393155	138219984	TRUE	NA	NA	0	0	8.43		NHLH1,LYL1,REST,IRF7,MAFK,NFE2L3,NFE2L2	M3375_1.02,M3666_1.02,M5577_1.02,M6334_1.02,M6360_1.02		FALSE	FALSE	FALSE	FALSE	FALSE	FALSE	FALSE	FALSE	FALSE	FALSE	FALSE	NA	NA	NA	NA	NA	FALSE	FALSE	FALSE	FALSE	FALSE	FALSE	FALSE	FALSE	FALSE	FALSE	FALSE	NA	FALSE	FALSE	FALSE	FALSE	FALSE	FALSE	FALSE	FALSE
rs143435126	138360614	FALSE	NA	NA	0	0	0	TET2	ZFP42,YY1,NFIC,THAP1,RORB,E2F1,E2F2,E2F3,E2F4,GCM1,NFIA,NFIX,TBX15,TBX22,TBX18,TBX20,TFAP2A,TFAP2C,YY2,E2F5,EOMES,TLX3,TLX1	M1919_1.02,M1970_1.02,M4109_1.02,M4110_1.02,M4482_1.02,M4490_1.02,M4493_1.02,M4516_1.02,M4603_1.02,M4636_1.02,M4639_1.02,M4652_1.02,M5032_1.02,M5151_1.02,M5154_1.02,M5155_1.02,M5350_1.02,M5351_1.02,M5352_1.02,M5353_1.02,M5354_1.02,M5355_1.02,M5356_1.02,M5357_1.02,M5358_1.02,M5359_1.02,M5360_1.02,M5361_1.02,M5485_1.02,M5661_1.02,M5664_1.02,M5665_1.02,M5666_1.02,M5667_1.02,M5880_1.02,M5884_1.02,M59…		FALSE	FALSE	FALSE	FALSE	FALSE	FALSE	FALSE	FALSE	FALSE	FALSE	FALSE	NA	NA	NA	NA	NA	FALSE	FALSE	FALSE	FALSE	FALSE	FALSE	FALSE	FALSE	FALSE	FALSE	FALSE	NA	FALSE	FALSE	FALSE	FALSE	FALSE	FALSE	FALSE	FALSE
rs143459203	138405967	FALSE	NA	NA	0	0	0		CUX1,CTCF,ETS1,GATA5	M3022_1.02,M4434_1.02,M4457_1.02,M4519_1.02,M4520_1.02,M4521_1.02,M4582_1.02,M4584_1.02,M4586_1.02,M5417_1.02,M6257_1.02		FALSE	FALSE	FALSE	FALSE	FALSE	TRUE	FALSE	FALSE	FALSE	FALSE	FALSE	NA	NA	NA	NA	NA	FALSE	FALSE	FALSE	FALSE	FALSE	FALSE	FALSE	FALSE	FALSE	FALSE	FALSE	NA	FALSE	FALSE	FALSE	FALSE	FALSE	FALSE	FALSE	FALSE
rs143459777	138359919	FALSE	NA	NA	4.76	0	0		RFX2,EGR1,EGR2,EGR3,GABPA,ETV3,ETV6,IKZF1,ZIC3	M2392_1.02,M3167_1.02,M3176_1.02,M3178_1.02,M4568_1.02,M5422_1.02,M5425_1.02,M5774_1.02,M6305_1.02,M6452_1.02,M6550_1.02		FALSE	FALSE	FALSE	FALSE	FALSE	FALSE	FALSE	FALSE	FALSE	FALSE	FALSE	NA	NA	NA	NA	NA	FALSE	FALSE	FALSE	FALSE	FALSE	FALSE	FALSE	FALSE	FALSE	FALSE	FALSE	NA	FALSE	FALSE	FALSE	FALSE	FALSE	FALSE	FALSE	FALSE
rs143481175	137978079	TRUE	NA	NA	0	5.03	0	BRD4,GABPA	ZNF711,SP1,ESR1,ZFY,ESR2,SP2,PATZ1,ESRRA,RXRA,HINFP,KLF13,KLF11,KLF10,SP4,THRA,THRB,NR4A2,PLAG1,SP3	M0403_1.02,M1906_1.02,M1934_1.02,M1963_1.02,M2065_1.02,M2314_1.02,M3546_1.02,M3926_1.02,M4438_1.02,M4576_1.02,M4663_1.02,M4696_1.02,M5514_1.02,M5515_1.02,M5591_1.02,M5855_1.02,M5936_1.02,M5937_1.02,M6217_1.02,M6394_1.02,M6421_1.02,M6479_1.02,M6480_1.02,M6481_1.02,M6482_1.02,M6523_1.02		FALSE	FALSE	FALSE	FALSE	FALSE	FALSE	FALSE	FALSE	FALSE	FALSE	FALSE	NA	NA	NA	NA	NA	FALSE	FALSE	FALSE	FALSE	FALSE	FALSE	FALSE	FALSE	FALSE	TRUE	FALSE	NA	FALSE	TRUE	FALSE	FALSE	FALSE	FALSE	TRUE	FALSE
rs143518449	138254999	TRUE	NA	NA	0	0	4.21	SPI1,RUNX3,TRIM28,ELF1	SPIB,EHF,MYB,PPARG,STAT6,CENPB,ELF5,TBX21,ETS2,ETV4,MAFA,TP73	M1908_1.02,M2390_1.02,M3068_1.02,M3585_1.02,M3785_1.02,M3992_1.02,M5320_1.02,M5379_1.02,M5891_1.02,M6221_1.02,M6222_1.02,M6330_1.02,M6405_1.02,M6485_1.02		FALSE	FALSE	FALSE	FALSE	FALSE	TRUE	TRUE	FALSE	FALSE	FALSE	FALSE	NA	NA	NA	NA	NA	FALSE	FALSE	FALSE	FALSE	FALSE	FALSE	FALSE	FALSE	FALSE	FALSE	FALSE	NA	FALSE	FALSE	FALSE	FALSE	FALSE	TRUE	FALSE	FALSE
rs1436272	138254704	TRUE	NA	NA	0	0	0		TBP,ZNF784	M4011_1.02,M5980_1.02		FALSE	FALSE	FALSE	FALSE	FALSE	FALSE	FALSE	FALSE	FALSE	FALSE	FALSE	NA	NA	NA	NA	NA	FALSE	FALSE	FALSE	FALSE	FALSE	FALSE	FALSE	FALSE	FALSE	FALSE	FALSE	NA	FALSE	FALSE	FALSE	FALSE	FALSE	FALSE	FALSE	FALSE
rs143830752	137847410	TRUE	NA	NA	0	0	0		FOXJ1,FOXD4L3,FOXD4,FOXD4L4,FOXD4L5,FOXD4L6,FOXD4L2,FOXD4L1,FOXL2,FOXP4,FOXP1,KIAA0415,FOXK1,FOXN2,FOXN3,FOXS1,FOXK2,BBX,SOX30,SOX12,SOX11,FOXF2,FOXE1,FOXI1,FOXI2,FOXH1,FOXP2,CDC5L,CUX1,FOXD3,FOXJ2,FOXO1,FOXO3,FOXO4,FOXL1,FOXF1,MEF2A,FOXC1,FOXC2,FOXD2,FOXO6,GBX2,HOMEZ,LEF1,MYBL2,VENTX,FOXA3,FOXJ3,FOXM1,FOXQ1	M0715_1.02,M0717_1.02,M0718_1.02,M0721_1.02,M0722_1.02,M0723_1.02,M0726_1.02,M0727_1.02,M0728_1.02,M0729_1.02,M0732_1.02,M0734_1.02,M0736_1.02,M0738_1.02,M0744_1.02,M0746_1.02,M0747_1.02,M0749_1.02,M0752_1.02,M0757_1.02,M1583_1.02,M1589_1.02,M1594_1.02,M1601_1.02,M1862_1.02,M1873_1.02,M1874_1.02,M2122_1.02,M2281_1.02,M2283_1.02,M2385_1.02,M2546_1.02,M3018_1.02,M3020_1.02,M3250_1.02,M3256_1.02,M32…		FALSE	FALSE	FALSE	FALSE	FALSE	FALSE	FALSE	FALSE	FALSE	FALSE	FALSE	NA	NA	NA	NA	NA	TRUE	FALSE	FALSE	FALSE	FALSE	FALSE	FALSE	FALSE	FALSE	FALSE	FALSE	NA	TRUE	FALSE	FALSE	FALSE	FALSE	FALSE	TRUE	FALSE
rs143893378	137904932	TRUE	NA	NA	0	0	4.21		SREBF1,GATA3,MYB,BRCA1,RUNX2,PPARG,ZBTB4	M2387_1.02,M3326_1.02,M3585_1.02,M4454_1.02,M5790_1.02,M6433_1.02,M6541_1.02		FALSE	FALSE	FALSE	FALSE	FALSE	FALSE	FALSE	FALSE	FALSE	FALSE	FALSE	NA	NA	NA	NA	NA	FALSE	FALSE	FALSE	FALSE	FALSE	FALSE	FALSE	FALSE	FALSE	FALSE	FALSE	NA	FALSE	FALSE	FALSE	FALSE	FALSE	FALSE	FALSE	FALSE
rs143923420	137988489	TRUE	NA	NA	0	5.03	4.21		ZKSCAN5,IRF1,IRF2,TEAD1,PRDM1,IRF7,CR759815.4,AL773544.1,CR847794.3,POU5F1,CR388229.2,BX088580.2,AL662833.4,ZNF683,CEBPB,STAT2,IRF8,SOX15,SRY,TEAD4,ZBTB33,TEAD3	M0435_1.02,M1882_1.02,M1883_1.02,M1916_1.02,M2307_1.02,M3480_1.02,M4509_1.02,M4545_1.02,M4606_1.02,M4635_1.02,M4687_1.02,M5576_1.02,M5578_1.02,M5749_1.02,M5818_1.02,M5869_1.02,M5908_1.02,M6128_1.02,M6308_1.02,M6312_1.02,M6313_1.02,M6320_1.02,M6435_1.02,M6494_1.02,M6507_1.02,M6508_1.02		FALSE	FALSE	FALSE	FALSE	FALSE	FALSE	FALSE	FALSE	FALSE	FALSE	FALSE	NA	NA	NA	NA	NA	FALSE	FALSE	FALSE	FALSE	FALSE	FALSE	FALSE	FALSE	FALSE	FALSE	FALSE	NA	FALSE	FALSE	FALSE	FALSE	FALSE	FALSE	FALSE	FALSE
rs143961877	137875898	TRUE	NA	NA	0	0	0		ZBTB1,PPARG,CEBPA,HNF4A,MZF1,IRF4,ESR1,ESRRA,ESRRG,FOXO3,FOXO4,ISL2,TBX1,TBX20,ZNF75A,ZNF75C,ZNF75D,E2F7,NR3C1,HINFP,IRF5,NKX3-2,NR1I2,NR1I3,PPARA,PPARD,RXRG,HIVEP2,HIVEP3	M0413_1.02,M1894_1.02,M3031_1.02,M3414_1.02,M3594_1.02,M3784_1.02,M4463_1.02,M4564_1.02,M5405_1.02,M5408_1.02,M5412_1.02,M5467_1.02,M5470_1.02,M5583_1.02,M5876_1.02,M5884_1.02,M5979_1.02,M6196_1.02,M6260_1.02,M6276_1.02,M6311_1.02,M6356_1.02,M6379_1.02,M6385_1.02,M6387_1.02,M6431_1.02,M6432_1.02,M6433_1.02,M6462_1.02,M6545_1.02		FALSE	FALSE	FALSE	FALSE	FALSE	FALSE	FALSE	FALSE	FALSE	FALSE	FALSE	NA	NA	NA	NA	NA	FALSE	FALSE	FALSE	FALSE	FALSE	FALSE	FALSE	FALSE	FALSE	FALSE	FALSE	NA	FALSE	FALSE	FALSE	FALSE	FALSE	FALSE	FALSE	FALSE
rs143996071	138381798	FALSE	NA	NA	0	0	0		ZNF274,BCL6B,AIRE	M4551_1.02,M5303_1.02,M6140_1.02		FALSE	FALSE	FALSE	FALSE	FALSE	FALSE	FALSE	FALSE	FALSE	FALSE	FALSE	NA	NA	NA	NA	NA	FALSE	FALSE	FALSE	FALSE	FALSE	FALSE	FALSE	FALSE	TRUE	FALSE	FALSE	NA	FALSE	TRUE	FALSE	FALSE	FALSE	FALSE	TRUE	FALSE
rs144004581	138293817	TRUE	NA	NA	4.76	10.06	4.21		ZNF691,CR388219.4,CR759784.3,AL844853.8,ZBTB12,AL662834.13,ZNF76,TFAP2C,NR3C1,IKZF1,ZNF143,STAT3,ZNF274,AR,GLIS1,SOX8,TFAP2A,TFAP2B,ZIC4,PGR,STAT1	M0428_1.02,M0433_1.02,M1915_1.02,M2320_1.02,M2939_1.02,M3359_1.02,M3452_1.02,M3964_1.02,M4548_1.02,M4605_1.02,M4641_1.02,M4642_1.02,M5289_1.02,M5490_1.02,M5840_1.02,M5843_1.02,M5912_1.02,M5914_1.02,M5918_1.02,M5921_1.02,M5965_1.02,M5966_1.02,M6143_1.02,M6145_1.02,M6261_1.02,M6437_1.02,M6493_1.02,M6495_1.02		FALSE	FALSE	FALSE	FALSE	FALSE	FALSE	FALSE	FALSE	FALSE	FALSE	FALSE	NA	NA	NA	NA	NA	FALSE	FALSE	FALSE	FALSE	FALSE	FALSE	FALSE	FALSE	FALSE	FALSE	FALSE	NA	FALSE	FALSE	FALSE	FALSE	FALSE	FALSE	FALSE	FALSE
rs144083434	138403387	FALSE	NA	NA	0	0	0	MethylCap	KLF2,SPDEF,TBX4,KLF1,KLF3	M0443_1.02,M1871_1.02,M2294_1.02,M4889_1.02,M4890_1.02,M5098_1.02,M5857_1.02,M5858_1.02,M5860_1.02,M5897_1.02,M6127_1.02,M6322_1.02,M6323_1.02		FALSE	FALSE	FALSE	FALSE	FALSE	FALSE	FALSE	NA	NA	NA	NA	NA	NA	NA	NA	NA	FALSE	FALSE	FALSE	FALSE	FALSE	FALSE	FALSE	FALSE	FALSE	FALSE	NA	NA	FALSE	FALSE	NA	FALSE	FALSE	FALSE	FALSE	FALSE
rs144122467	137906032	TRUE	NA	NA	0	0	4.21		HOXD13	M6302_1.02		FALSE	FALSE	FALSE	FALSE	FALSE	FALSE	FALSE	FALSE	FALSE	FALSE	FALSE	NA	NA	NA	NA	NA	FALSE	FALSE	FALSE	FALSE	FALSE	FALSE	FALSE	FALSE	FALSE	FALSE	FALSE	NA	FALSE	FALSE	FALSE	FALSE	FALSE	FALSE	FALSE	FALSE
rs144169028	138268662	TRUE	NA	NA	9.51	10.06	8.43		HSF1,IKZF1,EP300,STAT3,STAT1,SP2,BCL6B,ERG,FLI1,HSF4,ZBTB49,ELK3,ETV5,NFATC1,NFAT5,STAT6,HIVEP1,HIVEP3	M2288_1.02,M3452_1.02,M3695_1.02,M4478_1.02,M4547_1.02,M4548_1.02,M4632_1.02,M4641_1.02,M4642_1.02,M5303_1.02,M5400_1.02,M5402_1.02,M5432_1.02,M5434_1.02,M5567_1.02,M5959_1.02,M6208_1.02,M6223_1.02,M6286_1.02,M6361_1.02,M6366_1.02,M6493_1.02,M6497_1.02,M6544_1.02		FALSE	FALSE	FALSE	FALSE	FALSE	TRUE	FALSE	FALSE	FALSE	FALSE	FALSE	NA	NA	NA	NA	NA	FALSE	FALSE	FALSE	FALSE	FALSE	FALSE	FALSE	FALSE	FALSE	FALSE	FALSE	NA	FALSE	FALSE	FALSE	FALSE	FALSE	FALSE	FALSE	FALSE
rs144197708	138215544	TRUE	NA	NA	4.76	0	0		HNF4A,GMEB2,HINFP,MTF1,NR2C2,RARA,RARG,TFAP2D,ATF1,NR2F1,RXRA,TBX3	M1936_1.02,M5495_1.02,M5513_1.02,M5527_1.02,M5529_1.02,M5642_1.02,M5673_1.02,M5758_1.02,M5759_1.02,M5762_1.02,M5768_1.02,M6146_1.02,M6152_1.02,M6176_1.02,M6283_1.02,M6348_1.02,M6460_1.02,M6504_1.02		FALSE	FALSE	FALSE	FALSE	FALSE	FALSE	FALSE	FALSE	FALSE	FALSE	FALSE	NA	NA	NA	NA	NA	FALSE	FALSE	FALSE	FALSE	FALSE	FALSE	TRUE	TRUE	TRUE	FALSE	FALSE	NA	FALSE	TRUE	FALSE	FALSE	FALSE	FALSE	TRUE	FALSE
rs144247297	138309568	TRUE	NA	NA	0	0	0		PAX5,GATA3,E2F1,E2F7,E2F8,ELK1,E2F5,NFYC,TP63	M1848_1.02,M1869_1.02,M3134_1.02,M4471_1.02,M4472_1.02,M4487_1.02,M4492_1.02,M5362_1.02,M5363_1.02,M5382_1.02,M6194_1.02,M6373_1.02,M6404_1.02,M6408_1.02		FALSE	FALSE	FALSE	FALSE	FALSE	FALSE	FALSE	NA	NA	NA	NA	NA	NA	NA	NA	NA	FALSE	FALSE	FALSE	FALSE	FALSE	FALSE	FALSE	FALSE	TRUE	FALSE	NA	NA	FALSE	TRUE	NA	FALSE	FALSE	FALSE	TRUE	FALSE
rs144306417	137972938	TRUE	NA	NA	0	0	8.43		KLF7,KLF2,RFX6,RFX2,RFX7,ARID2,RFX8,RELA,TFAP4,MYB,RFX5,SIX5,RFX3,RFX4,TP63,TFCP2L1,ELF2,HNF4G,RFX1,SP4	M0405_1.02,M0421_1.02,M0443_1.02,M1526_1.02,M1527_1.02,M1529_1.02,M1536_1.02,M1537_1.02,M1930_1.02,M2947_1.02,M3068_1.02,M3623_1.02,M4444_1.02,M4468_1.02,M4476_1.02,M4485_1.02,M4491_1.02,M4494_1.02,M4495_1.02,M4496_1.02,M4497_1.02,M4498_1.02,M4499_1.02,M4510_1.02,M4546_1.02,M4575_1.02,M4693_1.02,M5097_1.02,M5098_1.02,M5774_1.02,M5776_1.02,M5778_1.02,M5940_1.02,M6040_1.02,M6127_1.02,M6131_1.02,M61…		FALSE	FALSE	FALSE	FALSE	FALSE	TRUE	TRUE	FALSE	FALSE	FALSE	FALSE	NA	NA	NA	NA	NA	FALSE	FALSE	FALSE	FALSE	FALSE	FALSE	FALSE	FALSE	FALSE	FALSE	FALSE	NA	FALSE	FALSE	FALSE	FALSE	FALSE	TRUE	FALSE	FALSE
rs144521150	138032009	TRUE	NA	NA	4.76	65.37	118.02	SMARCA4	CGBP,MLL,DNMT1,ESR1,ZFY,ESR2,ESRRA,PAX5,HIC2,RARA,RARG,RORA,RORB,SOX14,ZNF143,ZKSCAN3,ZKSCAN4,MBD2,ZFX	M0603_1.02,M0608_1.02,M0609_1.02,M1934_1.02,M1963_1.02,M2065_1.02,M4438_1.02,M4696_1.02,M4705_1.02,M5406_1.02,M5512_1.02,M5763_1.02,M5766_1.02,M5769_1.02,M5786_1.02,M5815_1.02,M5966_1.02,M5971_1.02,M6217_1.02,M6218_1.02,M6337_1.02,M6547_1.02		FALSE	FALSE	FALSE	FALSE	FALSE	FALSE	FALSE	FALSE	FALSE	TRUE	FALSE	NA	NA	NA	NA	NA	FALSE	FALSE	FALSE	FALSE	FALSE	FALSE	FALSE	FALSE	FALSE	FALSE	TRUE	NA	FALSE	FALSE	TRUE	TRUE	FALSE	FALSE	FALSE	FALSE
rs144654354	138404517	FALSE	NA	NA	0	0	0		TFAP2C,HOXA4,E2F4,TFAP2A,TFAP2B,ZKSCAN3,ZKSCAN4,NFAT5	M2320_1.02,M2591_1.02,M2939_1.02,M4598_1.02,M5912_1.02,M5914_1.02,M5918_1.02,M5921_1.02,M5971_1.02,M6143_1.02,M6145_1.02,M6366_1.02		FALSE	FALSE	FALSE	FALSE	FALSE	FALSE	FALSE	FALSE	FALSE	FALSE	FALSE	NA	NA	NA	NA	NA	FALSE	FALSE	FALSE	FALSE	FALSE	FALSE	FALSE	FALSE	FALSE	FALSE	FALSE	NA	FALSE	FALSE	FALSE	FALSE	FALSE	FALSE	FALSE	FALSE
rs144658572	138368155	FALSE	NA	NA	0	0	0		TBX10,PPARG,RORB,RORA,ESR1,JUN,KLF2,ESRRA,NR6A1,IRF4,SMARCC1,NR2C2,JUNB,CREB3,ELF1,EOMES,ESRRB,ETV3,GMEB2,MAX,MGA,RARG,SPDEF,TBR1,TBX1,TBX18,TBX22,TBX15,TBX20,TBX21,TBX2,TBX4,TBX5,THRB,ZNF524,T,ELK3,FOSL1,FOSL2,NR4A3	M1628_1.02,M1894_1.02,M1899_1.02,M1934_1.02,M2290_1.02,M2294_1.02,M2384_1.02,M3339_1.02,M3784_1.02,M3837_1.02,M4463_1.02,M4526_1.02,M4564_1.02,M4602_1.02,M4623_1.02,M4696_1.02,M4697_1.02,M5033_1.02,M5324_1.02,M5374_1.02,M5396_1.02,M5406_1.02,M5410_1.02,M5422_1.02,M5495_1.02,M5613_1.02,M5628_1.02,M5766_1.02,M5786_1.02,M5857_1.02,M5860_1.02,M5873_1.02,M5875_1.02,M5877_1.02,M5881_1.02,M5886_1.02,M58…		FALSE	FALSE	FALSE	FALSE	FALSE	FALSE	FALSE	FALSE	FALSE	FALSE	FALSE	NA	NA	NA	NA	NA	FALSE	FALSE	FALSE	FALSE	FALSE	FALSE	FALSE	FALSE	FALSE	FALSE	FALSE	NA	FALSE	FALSE	FALSE	FALSE	FALSE	FALSE	FALSE	FALSE
rs144688839	137884843	TRUE	NA	NA	0	0	0		ZBTB1,KLF2,E2F1,ZNF76,TP63,CUX1,TP53,PAX4,ZNF143,CREB1,EOMES,MEIS2,MGA,TBR1,TBX1,TBX20,TBX21,TBX4,TP73,E2F2,HEY2,PAX6,TBX2,TBX3	M0413_1.02,M0421_1.02,M1856_1.02,M1915_1.02,M2321_1.02,M3023_1.02,M3698_1.02,M3715_1.02,M3964_1.02,M3965_1.02,M4012_1.02,M5396_1.02,M5619_1.02,M5628_1.02,M5630_1.02,M5873_1.02,M5874_1.02,M5875_1.02,M5877_1.02,M5885_1.02,M5890_1.02,M5893_1.02,M5896_1.02,M5940_1.02,M6116_1.02,M6191_1.02,M6273_1.02,M6403_1.02,M6410_1.02,M6503_1.02,M6504_1.02,M6551_1.02		FALSE	FALSE	FALSE	FALSE	FALSE	FALSE	FALSE	FALSE	FALSE	FALSE	FALSE	NA	NA	NA	NA	NA	FALSE	FALSE	FALSE	FALSE	FALSE	FALSE	FALSE	FALSE	FALSE	FALSE	FALSE	NA	FALSE	FALSE	FALSE	FALSE	FALSE	FALSE	FALSE	FALSE
rs144693073	138305492	TRUE	NA	NA	0	0	16.86		DNMT1,NR3C2,ELK4,SPIB,ELF1,FLI1,EHF,ELK1,IKZF1,IKZF4,MZF1,GABPA,NR2C2,ELK3,ERF,ERG,ESRRA,ESRRG,ETS1,ETV1,ETV2,ETV4,ETV5,FEV,MGA,TBX20,TBX21,ETS2,ETV7,NR3C1	M0609_1.02,M1433_1.02,M1903_1.02,M1908_1.02,M2275_1.02,M2277_1.02,M2390_1.02,M3186_1.02,M3450_1.02,M3595_1.02,M4460_1.02,M4462_1.02,M4505_1.02,M4522_1.02,M4539_1.02,M4540_1.02,M4549_1.02,M4554_1.02,M4563_1.02,M4568_1.02,M4602_1.02,M4617_1.02,M4620_1.02,M4700_1.02,M5380_1.02,M5381_1.02,M5383_1.02,M5384_1.02,M5385_1.02,M5398_1.02,M5399_1.02,M5401_1.02,M5406_1.02,M5409_1.02,M5411_1.02,M5416_1.02,M54…		FALSE	FALSE	FALSE	FALSE	FALSE	FALSE	FALSE	FALSE	FALSE	FALSE	FALSE	NA	NA	NA	NA	NA	FALSE	FALSE	FALSE	FALSE	FALSE	FALSE	FALSE	FALSE	FALSE	FALSE	FALSE	NA	FALSE	FALSE	FALSE	FALSE	FALSE	FALSE	FALSE	FALSE
rs144693523	137992841	TRUE	NA	NA	0	0	0		FOXJ1,FOXD4L3,FOXD4,FOXD4L4,FOXD4L5,FOXD4L6,FOXD4L2,FOXD4L1,FOXL2,FOXP4,FOXP1,FOXG1,FOXN2,FOXN3,FOXK2,SOX3,SOX6,FOXF2,FOXE1,FOXI1,FOXI2,SRY,FOXH1,FOXP2,FOXD3,FOXJ2,FOXO1,FOXO4,FOXC1,FOXF1,IRF7,SOX5,NFE2,BARHL2,FOXC2,FOXD2,FOXL1,FOXO3,FOXO6,FOXP3,HOMEZ,LHX9,MYBL1,MYBL2,ONECUT1,ONECUT2,ONECUT3,PAX3,PAX7,SOX10,SOX15,SOX21,SOX7,SOX8,SOX9,FOXA3,FOXQ1,IRF9,SOX17,ZFHX3	M0715_1.02,M0717_1.02,M0719_1.02,M0721_1.02,M0722_1.02,M0726_1.02,M0728_1.02,M0729_1.02,M0736_1.02,M0738_1.02,M0739_1.02,M0740_1.02,M0744_1.02,M0746_1.02,M0749_1.02,M0751_1.02,M1592_1.02,M1595_1.02,M1603_1.02,M1862_1.02,M1872_1.02,M1873_1.02,M1874_1.02,M1911_1.02,M1914_1.02,M2102_1.02,M2122_1.02,M2281_1.02,M2385_1.02,M3250_1.02,M3256_1.02,M3275_1.02,M3276_1.02,M3282_1.02,M3295_1.02,M3382_1.02,M33…		FALSE	FALSE	FALSE	FALSE	FALSE	FALSE	FALSE	FALSE	FALSE	FALSE	FALSE	NA	NA	NA	NA	NA	FALSE	FALSE	FALSE	FALSE	FALSE	FALSE	FALSE	FALSE	FALSE	FALSE	FALSE	NA	FALSE	FALSE	FALSE	FALSE	FALSE	FALSE	FALSE	FALSE
rs144701642	137913073	TRUE	NA	NA	0	0	0		MYT1L,HOXA4,HOXA3,IRF7,RFX1,STAT2,STAT1,E2F3,ETV2,IRF8,SOX10,SOX21,SOX7,SOX8,SOX9,SRY,ZSCAN16,ELF3,ELF5,NFATC1,NFATC4,NR2F6	M0574_1.02,M3433_1.02,M3480_1.02,M3829_1.02,M4635_1.02,M4707_1.02,M5357_1.02,M5421_1.02,M5579_1.02,M5811_1.02,M5826_1.02,M5835_1.02,M5838_1.02,M5840_1.02,M5847_1.02,M5850_1.02,M5870_1.02,M5973_1.02,M6205_1.02,M6206_1.02,M6361_1.02,M6362_1.02,M6365_1.02,M6392_1.02		FALSE	FALSE	FALSE	FALSE	FALSE	FALSE	FALSE	FALSE	FALSE	FALSE	FALSE	NA	NA	NA	NA	NA	FALSE	FALSE	FALSE	FALSE	FALSE	FALSE	FALSE	FALSE	FALSE	FALSE	FALSE	NA	FALSE	FALSE	FALSE	FALSE	FALSE	FALSE	FALSE	FALSE
rs144711957	138306664	TRUE	NA	NA	0	0	0		SRF,FOXD4,FOXD4L3,FOXD4L2,FOXD4L1,FOXD4L5,FOXD4L6,FOXL2,FOXD4L4,SOX4,TLX1	M4477_1.02,M4577_1.02,M4633_1.02,M4765_1.02,M6476_1.02,M6526_1.02		FALSE	FALSE	FALSE	FALSE	FALSE	FALSE	FALSE	FALSE	FALSE	FALSE	FALSE	NA	NA	NA	NA	NA	FALSE	FALSE	FALSE	FALSE	FALSE	FALSE	FALSE	FALSE	FALSE	FALSE	FALSE	NA	FALSE	FALSE	FALSE	FALSE	FALSE	FALSE	FALSE	FALSE
rs144740139	138194866	TRUE	NA	NA	23.78	30.17	25.29	SPI1,MED1,EP300,STAT1,TBP,RELA,IRF1,RELB,BRD4,NFKB2,SMAD1,CEBPB,CEBPA,JMJD1C,SKI,NFE2	TET1,CEBPA,CUX1,CEBPB,EGR3,CEBPD,CEBPE,CEBPG,E2F3,EGR1,NFIX,SOX21,SRY,HOXA7,HOXA4,SOX17,ZNF384	M0610_1.02,M1925_1.02,M3023_1.02,M3032_1.02,M3035_1.02,M3036_1.02,M3178_1.02,M4529_1.02,M4556_1.02,M4606_1.02,M5314_1.02,M5316_1.02,M5317_1.02,M5318_1.02,M5319_1.02,M5357_1.02,M5358_1.02,M5365_1.02,M5366_1.02,M5666_1.02,M5826_1.02,M5870_1.02,M6169_1.02,M6170_1.02,M6171_1.02,M6172_1.02,M6173_1.02,M6293_1.02,M6473_1.02,M6557_1.02	CEBPA,CEBPB	FALSE	FALSE	FALSE	FALSE	TRUE	TRUE	TRUE	FALSE	FALSE	FALSE	FALSE	FALSE	TRUE	FALSE	TRUE	TRUE	FALSE	FALSE	FALSE	FALSE	FALSE	FALSE	FALSE	FALSE	FALSE	FALSE	FALSE	TRUE	FALSE	FALSE	TRUE	TRUE	TRUE	TRUE	FALSE	TRUE
rs144743727	137915357	TRUE	NA	NA	0	0	4.21		CR388219.4,CR759784.3,AL844853.8,ZBTB12,AL662834.13,NR2F1,HNF4A,HNF4G,NR2C2,CUX1,NR6A1,PPARG,LEF1,NR2F6,RARA,RARG,RXRA,RXRB,RXRG,TBX1,TBX21,TEAD3,NR2F2,HSF1,NR1H4,PPARA	M0433_1.02,M1851_1.02,M1936_1.02,M2286_1.02,M2303_1.02,M3022_1.02,M3339_1.02,M3415_1.02,M3784_1.02,M4698_1.02,M4701_1.02,M5524_1.02,M5525_1.02,M5526_1.02,M5527_1.02,M5528_1.02,M5529_1.02,M5596_1.02,M5673_1.02,M5676_1.02,M5681_1.02,M5761_1.02,M5765_1.02,M5768_1.02,M5795_1.02,M5797_1.02,M5799_1.02,M5800_1.02,M5878_1.02,M5891_1.02,M5906_1.02,M6176_1.02,M6177_1.02,M6178_1.02,M6179_1.02,M6283_1.02,M62…		FALSE	FALSE	FALSE	FALSE	FALSE	FALSE	FALSE	NA	NA	NA	NA	NA	NA	NA	NA	NA	FALSE	FALSE	FALSE	FALSE	FALSE	FALSE	FALSE	FALSE	FALSE	FALSE	NA	NA	FALSE	FALSE	NA	FALSE	FALSE	FALSE	FALSE	FALSE
rs144750133	138269550	TRUE	NA	NA	9.51	5.03	25.29		FOXF2,FOXD4L4,FOXD4L6,FOXL2,FOXJ1,FOXD4L2,FOXD4L1,FOXD4L3,FOXD4L5,FOXD4,FOS,JUN,T,FOXL1,HOXA4,HOXA5,POU3F1,HSFY2,HSFY1,DDIT3,FOSB,HLTF	M1862_1.02,M2250_1.02,M2278_1.02,M2290_1.02,M3004_1.02,M3298_1.02,M3428_1.02,M4075_1.02,M4673_1.02,M4972_1.02,M5568_1.02,M6187_1.02,M6228_1.02,M6231_1.02,M6278_1.02		FALSE	FALSE	FALSE	FALSE	FALSE	FALSE	FALSE	FALSE	FALSE	FALSE	FALSE	NA	NA	NA	NA	NA	FALSE	FALSE	FALSE	FALSE	FALSE	FALSE	FALSE	FALSE	FALSE	FALSE	FALSE	NA	FALSE	FALSE	FALSE	TRUE	FALSE	FALSE	FALSE	FALSE
rs144924486	137956465	TRUE	NA	NA	0	0	0		TCF7L2,FOXL2,FOXD4L2,FOXN2,FOXD4L4,FOXJ1,FOXD4L5,FOXD4L3,FOXN3,FOXD4,FOXD4L1,FOXD4L6,FOXJ2,HNF4A,NFKB1,PPARG,LEF1,RARG,NR2F2,NR1I2,NR1I3,NR2C1,NR2F6,NR4A2	M2319_1.02,M3257_1.02,M3414_1.02,M3415_1.02,M3625_1.02,M3783_1.02,M4698_1.02,M5526_1.02,M5528_1.02,M5529_1.02,M5596_1.02,M5765_1.02,M6178_1.02,M6386_1.02,M6388_1.02,M6389_1.02,M6392_1.02,M6394_1.02,M6446_1.02		FALSE	FALSE	FALSE	FALSE	FALSE	FALSE	FALSE	FALSE	FALSE	FALSE	FALSE	NA	NA	NA	NA	NA	FALSE	FALSE	FALSE	FALSE	FALSE	FALSE	FALSE	FALSE	FALSE	FALSE	FALSE	NA	FALSE	FALSE	FALSE	FALSE	FALSE	FALSE	FALSE	FALSE
rs144982176	138096976	TRUE	NA	NA	0	0	0		ZNF711,DNMT1,RORB,NR2F6,ZNF76,ZFY,ZIC1,ZIC2,ZIC3,ETS1,ZNF263,GLI2,GLIS1,GLIS3,NR2F1,TFAP2A,TFAP2C,ZBTB7A,ZBTB7B,ZIC4,TFAP2B,TFAP2D,GLI1,MAFA,VDR,ZFX,ZNF143	M0403_1.02,M0609_1.02,M1422_1.02,M1434_1.02,M1452_1.02,M1453_1.02,M1469_1.02,M1915_1.02,M1963_1.02,M4147_1.02,M4148_1.02,M4149_1.02,M4461_1.02,M4618_1.02,M4666_1.02,M5488_1.02,M5489_1.02,M5490_1.02,M5492_1.02,M5677_1.02,M5678_1.02,M5913_1.02,M5916_1.02,M5922_1.02,M5924_1.02,M5960_1.02,M5961_1.02,M5964_1.02,M5965_1.02,M6144_1.02,M6146_1.02,M6264_1.02,M6265_1.02,M6330_1.02,M6532_1.02,M6539_1.02,M65…		FALSE	FALSE	FALSE	FALSE	FALSE	TRUE	FALSE	FALSE	FALSE	FALSE	FALSE	NA	NA	NA	NA	NA	FALSE	FALSE	FALSE	FALSE	FALSE	FALSE	FALSE	FALSE	FALSE	FALSE	FALSE	NA	FALSE	FALSE	FALSE	FALSE	FALSE	FALSE	FALSE	FALSE
rs145009641	137999585	TRUE	NA	NA	9.51	0	4.21		NR3C1,POU3F1,TCF7L1,ARID3A,PROP1	M3356_1.02,M4075_1.02,M5903_1.02,M6147_1.02,M6425_1.02,M6438_1.02		FALSE	FALSE	FALSE	FALSE	FALSE	FALSE	FALSE	FALSE	FALSE	FALSE	FALSE	NA	NA	NA	NA	NA	FALSE	FALSE	FALSE	FALSE	FALSE	FALSE	FALSE	FALSE	FALSE	FALSE	FALSE	NA	FALSE	FALSE	FALSE	FALSE	FALSE	FALSE	FALSE	FALSE
rs145069673	137964098	TRUE	NA	NA	4.76	0	0		ARID3C,HOXB13,CDX4,HOXC9,HOXB9,POU2F1,HOXA4,CDX2,FOXA2,TBP,CDX1,CPEB1,HOXA9,HOXA13,HOXC10,HOXC11,HOXC12,HOXC13,HOXD11,HOXD12,HOXD13,LMX1B,MSX1,POU3F3,YY2,ZFP42,ARID3A,FOXJ1,FOXN2,FOXD4L2,FOXN3,FOXD4L3,FOXD4,FOXL2,FOXD4L5,FOXD4L4,FOXD4L6,FOXD4L1,FOXJ3,HOXC6,MYBL2,ONECUT2	M0105_1.02,M0897_1.02,M0955_1.02,M1003_1.02,M1157_1.02,M1231_1.02,M1918_1.02,M2015_1.02,M2267_1.02,M3411_1.02,M4010_1.02,M4738_1.02,M5258_1.02,M5260_1.02,M5312_1.02,M5313_1.02,M5322_1.02,M5531_1.02,M5532_1.02,M5534_1.02,M5536_1.02,M5539_1.02,M5544_1.02,M5545_1.02,M5548_1.02,M5550_1.02,M5551_1.02,M5552_1.02,M5553_1.02,M5556_1.02,M5557_1.02,M5560_1.02,M5561_1.02,M5605_1.02,M5637_1.02,M5737_1.02,M59…		FALSE	FALSE	FALSE	FALSE	FALSE	FALSE	FALSE	FALSE	FALSE	FALSE	FALSE	NA	NA	NA	NA	NA	FALSE	FALSE	FALSE	FALSE	FALSE	FALSE	TRUE	TRUE	TRUE	FALSE	FALSE	NA	FALSE	TRUE	FALSE	FALSE	FALSE	FALSE	TRUE	FALSE
rs145109279	137927642	TRUE	NA	NA	0	5.03	0		ZFP161,TET1,MBD1,PAX6,NKX2-5,RFX1,MYBL2,ZBED1,E2F2,E2F3	M0432_1.02,M0610_1.02,M0613_1.02,M1897_1.02,M3632_1.02,M3830_1.02,M5648_1.02,M5958_1.02,M6191_1.02,M6192_1.02		FALSE	FALSE	FALSE	FALSE	FALSE	FALSE	FALSE	FALSE	FALSE	FALSE	FALSE	NA	NA	NA	NA	NA	FALSE	FALSE	FALSE	FALSE	FALSE	FALSE	FALSE	FALSE	FALSE	FALSE	FALSE	NA	FALSE	FALSE	FALSE	FALSE	FALSE	FALSE	FALSE	FALSE
rs145187725	137915698	TRUE	NA	NA	0	0	4.21		ZNF8,GMEB1,ZEB1,XBP1,ATF7,CREB3L3,CREB3,CREB3L4,GMEB2,TEAD3,ATF5,T,TEAD1	M0438_1.02,M1545_1.02,M1926_1.02,M2952_1.02,M3447_1.02,M4101_1.02,M4483_1.02,M5293_1.02,M5323_1.02,M5493_1.02,M5496_1.02,M5907_1.02,M6154_1.02,M6164_1.02,M6507_1.02		FALSE	FALSE	FALSE	FALSE	FALSE	FALSE	FALSE	FALSE	FALSE	FALSE	FALSE	NA	NA	NA	NA	NA	FALSE	FALSE	FALSE	FALSE	FALSE	FALSE	FALSE	FALSE	FALSE	FALSE	FALSE	NA	FALSE	FALSE	FALSE	FALSE	FALSE	FALSE	FALSE	FALSE
rs145191065	138123375	TRUE	NA	NA	14.27	15.09	16.86		FOXL2,FOXD4L5,FOXD4L2,FOXD4L6,KIAA0415,FOXK1,FOXD4L4,FOXD4,FOXD4L3,FOXJ1,FOXD4L1,FOXN2,FOXN3,FOXS1,FOXK2,RFX7,SP140,RREB1,BRCA1,EN1,BPTF,FOXO1,FOXO3,FOXO4,PAX4,FOXJ2,RUNX2,RUNX3,ARID5B,CXXC1,SOX6,SOX5	M0718_1.02,M0721_1.02,M0723_1.02,M0727_1.02,M0732_1.02,M0734_1.02,M0736_1.02,M0747_1.02,M0749_1.02,M0752_1.02,M0756_1.02,M0757_1.02,M1529_1.02,M1556_1.02,M1901_1.02,M1953_1.02,M2122_1.02,M3191_1.02,M3234_1.02,M3275_1.02,M3280_1.02,M3282_1.02,M3718_1.02,M4217_1.02,M5455_1.02,M5462_1.02,M5789_1.02,M5793_1.02,M6149_1.02,M6163_1.02,M6165_1.02,M6185_1.02,M6247_1.02,M6456_1.02,M6459_1.02,M6477_1.02		FALSE	FALSE	FALSE	FALSE	FALSE	FALSE	FALSE	FALSE	FALSE	FALSE	FALSE	NA	NA	NA	NA	NA	FALSE	FALSE	FALSE	FALSE	FALSE	FALSE	FALSE	FALSE	FALSE	FALSE	FALSE	NA	FALSE	FALSE	FALSE	FALSE	FALSE	FALSE	FALSE	FALSE
rs145249942	138266255	TRUE	NA	NA	4.76	5.03	4.21	SMC1A,STAG1,CTCF,SMC3,MYC,RUNX3,RAD21,BRD4,ILF3,MED1,CBX3,CTCFL,MYB,JUND,SPI1,SMAD1,TEAD4,BHLHE40,ZNF143,STAT1,RELA,MAX,BCLAF1,MAZ,SKI,RCOR1,STAT3,KLF1,YY1,NFE2,CUX1,GATA1,ARID3A,RXRA	MYF5,OSR2,OSR1,CTCF,TFAP4,NR3C1,HSFY2,HSFY1,ELF3	M0209_1.02,M0396_1.02,M0431_1.02,M1957_1.02,M2943_1.02,M3359_1.02,M4427_1.02,M4441_1.02,M4455_1.02,M4518_1.02,M4523_1.02,M4580_1.02,M4592_1.02,M4611_1.02,M4647_1.02,M4654_1.02,M5568_1.02,M5570_1.02,M6183_1.02,M6205_1.02	CTCF	TRUE	FALSE	FALSE	FALSE	TRUE	TRUE	TRUE	FALSE	FALSE	FALSE	FALSE	FALSE	FALSE	FALSE	FALSE	FALSE	FALSE	FALSE	FALSE	FALSE	FALSE	FALSE	FALSE	TRUE	TRUE	FALSE	FALSE	FALSE	FALSE	TRUE	FALSE	FALSE	TRUE	TRUE	TRUE	TRUE
rs145320897	137913784	TRUE	NA	NA	0	0	0		TWIST2,NPAS2,CREB3L2,CR388219.4,CR759784.3,AL844853.8,ZBTB12,AL662834.13,MAX,MYCL1,MYCN,PAX5,USF1,MYC,MXI1,YY1,ZFP42,ATOH1,NEUROD4,NEUROD6,CREB3L1,MYBL1,MYBL2,NEUROD2,PAX1,PAX9,SOX14,SOX15,SOX2,YY2,TP73,MEIS1,OVOL1,TFE3,TWIST1	M0177_1.02,M0196_1.02,M0305_1.02,M0433_1.02,M1889_1.02,M1927_1.02,M3642_1.02,M3721_1.02,M4080_1.02,M4465_1.02,M4471_1.02,M4472_1.02,M4487_1.02,M4492_1.02,M4532_1.02,M4542_1.02,M4543_1.02,M4558_1.02,M4603_1.02,M4609_1.02,M4610_1.02,M4643_1.02,M4645_1.02,M4679_1.02,M4704_1.02,M4752_1.02,M4754_1.02,M5227_1.02,M5326_1.02,M5327_1.02,M5329_1.02,M5614_1.02,M5646_1.02,M5648_1.02,M5649_1.02,M5652_1.02,M57…		FALSE	FALSE	FALSE	FALSE	FALSE	FALSE	FALSE	NA	NA	NA	NA	NA	NA	NA	NA	NA	FALSE	FALSE	FALSE	FALSE	FALSE	FALSE	FALSE	FALSE	FALSE	FALSE	NA	NA	FALSE	FALSE	NA	FALSE	FALSE	FALSE	FALSE	FALSE
rs145322863	137909874	TRUE	NA	NA	0	0	0	HDAC1,EZH2,STAT1	NFKB1,STAT3,RELA,THAP1,ELK1,NFKB2,PAX6,REL,RFX2,CSDA,YBX1,YBX2	M1928_1.02,M1961_1.02,M3622_1.02,M4444_1.02,M4468_1.02,M4485_1.02,M4491_1.02,M4494_1.02,M4495_1.02,M4496_1.02,M4497_1.02,M4498_1.02,M4499_1.02,M4636_1.02,M5382_1.02,M5668_1.02,M5669_1.02,M5708_1.02,M6369_1.02,M6449_1.02,M6452_1.02,M6511_1.02,M6537_1.02		FALSE	FALSE	FALSE	FALSE	FALSE	TRUE	FALSE	FALSE	FALSE	FALSE	FALSE	NA	NA	NA	NA	NA	FALSE	FALSE	FALSE	FALSE	FALSE	FALSE	FALSE	FALSE	FALSE	TRUE	FALSE	NA	FALSE	TRUE	FALSE	FALSE	FALSE	FALSE	TRUE	FALSE
rs145328185	137847908	TRUE	NA	NA	0	0	0		FOXD4L6,FOXD4L5,FOXJ1,FOXL2,FOXD4L4,FOXD4L2,FOXD4,FOXK2,FOXD4L1,FOXD4L3,NR3C2,AR,MAX,NFYA,PAX6,USF1,NFYB,FOXP2,ARNT,TCF3,FOXO3,NR3C1,HNF1A,PAX4,SOX9,MYC,HSF1,ESRRA,FOXO1,FOXO4,FOXO6,ARNTL,CREM,ENO1,FOS,FOXI1,NEUROD4,ATOH1,NEUROD6,NEUROD1,PGR,SOX18	M0736_1.02,M0746_1.02,M1433_1.02,M1841_1.02,M1889_1.02,M1890_1.02,M1897_1.02,M1917_1.02,M2261_1.02,M2301_1.02,M2385_1.02,M2956_1.02,M3155_1.02,M3280_1.02,M3356_1.02,M3359_1.02,M3407_1.02,M3715_1.02,M3727_1.02,M3916_1.02,M4532_1.02,M4558_1.02,M4569_1.02,M4596_1.02,M4609_1.02,M4627_1.02,M4628_1.02,M4646_1.02,M5198_1.02,M5406_1.02,M5409_1.02,M5462_1.02,M5463_1.02,M5468_1.02,M5471_1.02,M5613_1.02,M61…		FALSE	FALSE	FALSE	FALSE	FALSE	FALSE	FALSE	FALSE	FALSE	FALSE	FALSE	NA	NA	NA	NA	NA	FALSE	FALSE	FALSE	FALSE	FALSE	FALSE	FALSE	FALSE	FALSE	FALSE	FALSE	NA	FALSE	FALSE	FALSE	FALSE	FALSE	FALSE	FALSE	FALSE
rs145361084	137916141	TRUE	NA	NA	0	0	0		IRF2,BPTF,PAX4,SRF,STAT2,FOXD4L4,FOXD4,FOXG1,FOXL2,FOXD4L6,FOXD4L5,FOXD4L1,FOXD4L3,FOXJ1,FOXD4L2,NFAT5,SPDEF,SPIC,IRX3,IRX1,IRF1,IRF3,NFATC3,NFATC4,SPIB	M1883_1.02,M3234_1.02,M3718_1.02,M4477_1.02,M4512_1.02,M4577_1.02,M4635_1.02,M5449_1.02,M5655_1.02,M5859_1.02,M5862_1.02,M5865_1.02,M6037_1.02,M6163_1.02,M6307_1.02,M6309_1.02,M6364_1.02,M6365_1.02,M6366_1.02,M6485_1.02,M6494_1.02		FALSE	FALSE	FALSE	FALSE	FALSE	FALSE	FALSE	FALSE	FALSE	FALSE	FALSE	NA	NA	NA	NA	NA	FALSE	FALSE	FALSE	FALSE	FALSE	FALSE	FALSE	FALSE	FALSE	FALSE	FALSE	NA	FALSE	FALSE	FALSE	FALSE	FALSE	FALSE	FALSE	FALSE
rs145381765	138371761	FALSE	NA	NA	0	0	0		ENSG00000234254,SP140,T,POU2F1,TGIF1,GMEB2,RFX2,RFX5,TBX1,TBX15,TBX22,TBX18,TBX19,HMGA2,MLXIPL	M1035_1.02,M1556_1.02,M3004_1.02,M3676_1.02,M4064_1.02,M5495_1.02,M5773_1.02,M5780_1.02,M5781_1.02,M5876_1.02,M5880_1.02,M5882_1.02,M6164_1.02,M6280_1.02,M6346_1.02		FALSE	FALSE	FALSE	FALSE	FALSE	FALSE	FALSE	FALSE	FALSE	FALSE	FALSE	NA	NA	NA	NA	NA	FALSE	FALSE	FALSE	FALSE	FALSE	FALSE	FALSE	FALSE	FALSE	FALSE	FALSE	NA	FALSE	FALSE	FALSE	FALSE	FALSE	FALSE	FALSE	FALSE
rs145394417	138207509	TRUE	NA	NA	4.76	5.03	8.43	SUMO2,TRIM28	BRCA1,CXXC1,NR3C1,PGR	M1953_1.02,M6165_1.02,M6185_1.02,M6261_1.02,M6437_1.02		FALSE	FALSE	FALSE	FALSE	FALSE	FALSE	FALSE	NA	NA	NA	NA	NA	NA	NA	NA	NA	FALSE	FALSE	FALSE	FALSE	FALSE	FALSE	FALSE	FALSE	FALSE	FALSE	NA	NA	FALSE	FALSE	NA	FALSE	FALSE	FALSE	FALSE	FALSE
rs145453537	137939981	TRUE	NA	NA	0	0	0	SMC1A,MAF,TAL1,CEBPB,KDM3A	RREB1,EGR2,EGR3,EGR1,EGR4,EOMES,TBX20,EPAS1,WT1	M1901_1.02,M3176_1.02,M3178_1.02,M5365_1.02,M5366_1.02,M5367_1.02,M5368_1.02,M5369_1.02,M5370_1.02,M5371_1.02,M5397_1.02,M5883_1.02,M5887_1.02,M6200_1.02,M6212_1.02,M6456_1.02,M6535_1.02		FALSE	FALSE	FALSE	FALSE	FALSE	FALSE	FALSE	FALSE	FALSE	FALSE	FALSE	NA	NA	NA	NA	NA	FALSE	FALSE	FALSE	FALSE	FALSE	FALSE	FALSE	FALSE	FALSE	FALSE	FALSE	NA	FALSE	FALSE	FALSE	FALSE	FALSE	FALSE	FALSE	FALSE
rs145532814	138079015	TRUE	NA	NA	4.76	5.03	4.21		SOX8,NFAT5,SMAD9,SMAD5,SMAD1	M5843_1.02,M6366_1.02,M6463_1.02		FALSE	FALSE	FALSE	FALSE	FALSE	FALSE	FALSE	FALSE	FALSE	FALSE	FALSE	NA	NA	NA	NA	NA	FALSE	FALSE	FALSE	FALSE	FALSE	FALSE	FALSE	FALSE	FALSE	FALSE	FALSE	NA	FALSE	FALSE	FALSE	FALSE	FALSE	FALSE	FALSE	FALSE
rs145658516	137965210	TRUE	NA	NA	0	0	0		HEYL,HES4,HES2,MLXIP,ENSG00000250542,NRF1,ARNT,HNF1A,MYCN,PPARG,ZNF143,XBP1,ZFP42,YY1,MYC,MAX,CLOCK,MNT,HIF1A,OVOL1	M0183_1.02,M0191_1.02,M0199_1.02,M0211_1.02,M0307_1.02,M2305_1.02,M2956_1.02,M3402_1.02,M3642_1.02,M3784_1.02,M3964_1.02,M4101_1.02,M4110_1.02,M4532_1.02,M4542_1.02,M4645_1.02,M5321_1.02,M5634_1.02,M6275_1.02,M6402_1.02		FALSE	FALSE	FALSE	FALSE	FALSE	FALSE	FALSE	NA	NA	NA	NA	NA	NA	NA	NA	NA	FALSE	FALSE	FALSE	FALSE	FALSE	FALSE	FALSE	FALSE	FALSE	FALSE	NA	NA	FALSE	FALSE	NA	FALSE	FALSE	FALSE	FALSE	FALSE
rs145663845	138428379	FALSE	NA	NA	0	15.09	0	BRD4,KDM1A,TET2,EZH2,GFP,BCL6,KMT2A,SUMO2,KDM2B,RUNX1,CBFB,MYH11,CDK9,CTCFL,TRIM28,ERG,MED1,CXXC1,SMC1A,MYC,STAG1,TCF3,PSIP1,FOXO1,CTCF,STAT1,BCOR,HDAC1,PHF8,RBBP5,UBTF	ZFP161,CGBP,DNMT1,NHLH1,LYL1,TFCP2L1,TP63,SMAD9,SMAD5,TFAP2A,TFAP4,PAX5,SMARCC2,E2F1,HINFP,PAX9,RUNX2,RUNX3,TP73,TFAP2D,ARNT2,ATF6,MBD2,SMAD3,ZFX	M0432_1.02,M0603_1.02,M0609_1.02,M1880_1.02,M1962_1.02,M2321_1.02,M2329_1.02,M2934_1.02,M2943_1.02,M4471_1.02,M4492_1.02,M4527_1.02,M4536_1.02,M4704_1.02,M5099_1.02,M5515_1.02,M5707_1.02,M5711_1.02,M5788_1.02,M5791_1.02,M6115_1.02,M6116_1.02,M6117_1.02,M6131_1.02,M6132_1.02,M6146_1.02,M6150_1.02,M6155_1.02,M6337_1.02,M6465_1.02,M6513_1.02,M6547_1.02		FALSE	FALSE	FALSE	FALSE	FALSE	TRUE	TRUE	FALSE	FALSE	FALSE	FALSE	FALSE	FALSE	FALSE	FALSE	FALSE	FALSE	FALSE	FALSE	FALSE	FALSE	FALSE	FALSE	FALSE	FALSE	FALSE	FALSE	FALSE	FALSE	FALSE	FALSE	FALSE	FALSE	TRUE	FALSE	FALSE
rs145674989	137929165	TRUE	NA	NA	0	0	0		PBX4,TBX10,NFYA,CUX1,ARID5B,PBX1,POU6F1,IRF4,HOXA4,CUX2,E2F2,E2F3,E2F7,E2F8,EOMES,MGA,TBR1,TBX1,TBX15,TBX22,TBX18,TBX20,TBX21,TBX2,ZNF143,AIRE,ONECUT1,HOXA13	M1082_1.02,M1628_1.02,M1890_1.02,M3023_1.02,M3574_1.02,M3732_1.02,M3733_1.02,M3780_1.02,M4463_1.02,M4716_1.02,M4960_1.02,M5334_1.02,M5336_1.02,M5355_1.02,M5359_1.02,M5362_1.02,M5363_1.02,M5396_1.02,M5628_1.02,M5873_1.02,M5874_1.02,M5877_1.02,M5880_1.02,M5883_1.02,M5885_1.02,M5886_1.02,M5887_1.02,M5889_1.02,M5890_1.02,M5893_1.02,M5895_1.02,M5966_1.02,M6140_1.02,M6285_1.02,M6290_1.02,M6412_1.02,M64…		FALSE	FALSE	FALSE	FALSE	FALSE	FALSE	FALSE	FALSE	FALSE	FALSE	FALSE	NA	NA	NA	NA	NA	FALSE	FALSE	FALSE	FALSE	FALSE	FALSE	FALSE	FALSE	FALSE	FALSE	FALSE	NA	FALSE	FALSE	FALSE	FALSE	FALSE	FALSE	FALSE	FALSE
rs145707886	137883447	TRUE	NA	NA	0	0	0		ZBTB1,MYPOP,PPARG,SPZ1,STAT1,NFIA,NFIB,NFIX,RUNX2,RUNX3,DDIT3,KLF15,TFDP2,TFDP1,TFDP3,TLX1	M0413_1.02,M1359_1.02,M3784_1.02,M3942_1.02,M3966_1.02,M5660_1.02,M5662_1.02,M5667_1.02,M5788_1.02,M5789_1.02,M5790_1.02,M5791_1.02,M5792_1.02,M5793_1.02,M5794_1.02,M6187_1.02,M6321_1.02,M6459_1.02,M6515_1.02,M6526_1.02		FALSE	FALSE	FALSE	FALSE	FALSE	FALSE	FALSE	FALSE	FALSE	FALSE	FALSE	NA	NA	NA	NA	NA	FALSE	FALSE	FALSE	FALSE	FALSE	FALSE	FALSE	FALSE	TRUE	FALSE	FALSE	NA	FALSE	TRUE	FALSE	FALSE	FALSE	FALSE	TRUE	FALSE
rs145716517	138375570	FALSE	NA	NA	0	0	0		ZNF232,ARID3A	M5967_1.02,M6147_1.02		FALSE	FALSE	FALSE	FALSE	FALSE	FALSE	FALSE	FALSE	FALSE	FALSE	FALSE	NA	NA	NA	NA	NA	FALSE	FALSE	FALSE	FALSE	FALSE	FALSE	FALSE	FALSE	FALSE	FALSE	FALSE	NA	FALSE	FALSE	FALSE	FALSE	FALSE	FALSE	FALSE	FALSE
rs145859784	138373439	FALSE	NA	NA	0	0	4.21		DMRTC2,FOXL2,FOXD4L5,FOXD4L2,FOXD4L6,KIAA0415,FOXK1,FOXD4L4,FOXD4,FOXD4L3,FOXJ1,FOXD4L1,FOXN2,FOXN3,FOXS1,ZHX1,IRX4,IRX6,SOX12,SOX11,SRY,POU3F2,MECOM,IRF7,PAX2,MEF2A,MEF2C,FOXB1,FOXP3,IRF4,SRF,TEAD1,TEAD3,FUBP1,IRF5,NR2E3	M0637_1.02,M0718_1.02,M0721_1.02,M0723_1.02,M0727_1.02,M0732_1.02,M0734_1.02,M0747_1.02,M0749_1.02,M0752_1.02,M0756_1.02,M0757_1.02,M0898_1.02,M0942_1.02,M1594_1.02,M1601_1.02,M1911_1.02,M3009_1.02,M3227_1.02,M3229_1.02,M3480_1.02,M3711_1.02,M4466_1.02,M4467_1.02,M5436_1.02,M5474_1.02,M5573_1.02,M5868_1.02,M5905_1.02,M5906_1.02,M6251_1.02,M6311_1.02,M6391_1.02,M6490_1.02		FALSE	FALSE	FALSE	FALSE	FALSE	FALSE	FALSE	FALSE	FALSE	FALSE	FALSE	NA	NA	NA	NA	NA	FALSE	FALSE	FALSE	FALSE	FALSE	FALSE	TRUE	FALSE	TRUE	FALSE	FALSE	NA	FALSE	TRUE	FALSE	FALSE	FALSE	FALSE	TRUE	FALSE
rs145908409	138137899	TRUE	NA	NA	4.76	55.32	37.93	STAT1	DMRT1,RORA,RORB,STAT1,STAT3,RFX1,STAT5A,STAT5B,RFX5,ESRRA,ESRRG,HSFY2,NR2F1,NR2F6,TEAD1,TEAD4,BCL6,STAT6	M0630_1.02,M1900_1.02,M1955_1.02,M1961_1.02,M3829_1.02,M3985_1.02,M3990_1.02,M4548_1.02,M4575_1.02,M4634_1.02,M4641_1.02,M4642_1.02,M4706_1.02,M5405_1.02,M5408_1.02,M5412_1.02,M5569_1.02,M5677_1.02,M5680_1.02,M5787_1.02,M5904_1.02,M5908_1.02,M6159_1.02,M6491_1.02,M6492_1.02,M6493_1.02,M6497_1.02	STAT1	FALSE	FALSE	FALSE	FALSE	FALSE	FALSE	FALSE	FALSE	FALSE	FALSE	FALSE	NA	NA	NA	NA	NA	FALSE	FALSE	FALSE	FALSE	FALSE	FALSE	FALSE	FALSE	FALSE	FALSE	FALSE	NA	FALSE	FALSE	FALSE	TRUE	TRUE	FALSE	FALSE	FALSE
rs145919319	138379132	FALSE	NA	NA	0	0	0		MEF2A,TBP,HSF2,TBX1,TEAD1,CDX1	M3552_1.02,M3846_1.02,M4011_1.02,M5566_1.02,M5878_1.02,M5905_1.02,M6167_1.02		FALSE	FALSE	FALSE	FALSE	FALSE	FALSE	FALSE	FALSE	FALSE	FALSE	FALSE	NA	NA	NA	NA	NA	TRUE	TRUE	TRUE	TRUE	TRUE	FALSE	FALSE	FALSE	FALSE	FALSE	FALSE	NA	TRUE	FALSE	FALSE	FALSE	FALSE	FALSE	TRUE	FALSE
rs145936782	138397212	FALSE	NA	NA	0	0	0		KLF9,AHR,AHRR,GATA1,IKZF1,TOPORS,MZF1,RFX5,DMBX1,GSC,GSC2,LHX6,RFX4,TBX4,TBX5,DDIT3,E2F2,OTX2,PITX2	M0415_1.02,M2917_1.02,M3313_1.02,M3451_1.02,M3524_1.02,M3594_1.02,M4476_1.02,M4546_1.02,M5345_1.02,M5500_1.02,M5501_1.02,M5600_1.02,M5777_1.02,M5897_1.02,M5899_1.02,M6187_1.02,M6191_1.02,M6401_1.02,M6418_1.02		FALSE	FALSE	FALSE	FALSE	FALSE	FALSE	FALSE	FALSE	FALSE	FALSE	FALSE	NA	NA	NA	NA	NA	FALSE	FALSE	FALSE	FALSE	FALSE	FALSE	FALSE	FALSE	FALSE	FALSE	FALSE	NA	FALSE	FALSE	FALSE	FALSE	FALSE	FALSE	FALSE	FALSE
rs146018874	137975703	TRUE	NA	NA	0	0	0	TRIM28,SUMO2,KDM1A,CBX3,JUN	ENSG00000250542,SP140,ESRRA,MAX,MYBL1,MYBL2,OTX1,OTX2,ZBTB47,ZNF652,XBP1	M0307_1.02,M1556_1.02,M5405_1.02,M5613_1.02,M5643_1.02,M5645_1.02,M5646_1.02,M5647_1.02,M5648_1.02,M5649_1.02,M5650_1.02,M5698_1.02,M5700_1.02,M6111_1.02,M6349_1.02,M6536_1.02		FALSE	FALSE	FALSE	FALSE	FALSE	FALSE	FALSE	FALSE	FALSE	FALSE	FALSE	NA	NA	NA	NA	NA	FALSE	FALSE	FALSE	FALSE	FALSE	FALSE	FALSE	FALSE	FALSE	FALSE	FALSE	NA	FALSE	FALSE	FALSE	FALSE	FALSE	FALSE	FALSE	FALSE
rs146052833	138379144	FALSE	NA	NA	0	0	0		NFATC3,NFATC2,ZBTB33,IKZF1,IKZF4,NFATC1,MLXIPL,NFAT5,NR0B1,RBPJ	M1517_1.02,M1518_1.02,M2323_1.02,M3450_1.02,M5656_1.02,M6346_1.02,M6361_1.02,M6362_1.02,M6363_1.02,M6364_1.02,M6366_1.02,M6381_1.02,M6499_1.02		FALSE	FALSE	FALSE	FALSE	FALSE	FALSE	FALSE	FALSE	FALSE	FALSE	FALSE	NA	NA	NA	NA	NA	FALSE	FALSE	TRUE	FALSE	FALSE	FALSE	FALSE	FALSE	FALSE	FALSE	FALSE	NA	TRUE	FALSE	FALSE	FALSE	FALSE	FALSE	TRUE	FALSE
rs146091397	137991677	TRUE	NA	NA	0	0	8.43		STAT1,HNF1A,IKZF1,RFX1,STAT5B,NR2E1,NR4A2,POU1F1,POU2F3,POU4F1,POU4F2,POU4F3,CR847794.3,POU5F1B,CR388229.2,AL662833.4,CR759815.4,BX088580.2,AL773544.1,BCL6,NR2F2,LHX2,NKX2-8,NR2F6,STAT5A,TAL2,TAL1,LYL1	M1955_1.02,M3407_1.02,M3452_1.02,M3829_1.02,M3990_1.02,M5674_1.02,M5675_1.02,M5687_1.02,M5723_1.02,M5730_1.02,M5740_1.02,M5741_1.02,M5742_1.02,M5743_1.02,M5745_1.02,M6159_1.02,M6179_1.02,M6328_1.02,M6377_1.02,M6392_1.02,M6491_1.02,M6492_1.02,M6501_1.02		FALSE	FALSE	FALSE	FALSE	FALSE	TRUE	FALSE	FALSE	FALSE	FALSE	FALSE	NA	NA	NA	NA	NA	FALSE	FALSE	FALSE	FALSE	FALSE	FALSE	FALSE	TRUE	FALSE	FALSE	FALSE	NA	FALSE	TRUE	FALSE	FALSE	FALSE	FALSE	TRUE	FALSE
rs146093175	138364785	FALSE	NA	NA	0	0	0		KLF2,MLL,SP5,SP6,HINFP,KLF13,KLF11,KLF10,KLF14,NR2E1,RARB,RARG,RUNX2,RUNX3,E2F3,ESR1,MLXIPL,RARA,SREBF1,TBX3,THRB,YY1,ZFP42	M0456_1.02,M0608_1.02,M5209_1.02,M5513_1.02,M5591_1.02,M5592_1.02,M5675_1.02,M5764_1.02,M5765_1.02,M5766_1.02,M5789_1.02,M5793_1.02,M6192_1.02,M6217_1.02,M6346_1.02,M6444_1.02,M6446_1.02,M6487_1.02,M6504_1.02,M6523_1.02,M6528_1.02		FALSE	FALSE	FALSE	FALSE	FALSE	FALSE	FALSE	FALSE	FALSE	FALSE	FALSE	NA	NA	NA	NA	NA	FALSE	FALSE	FALSE	FALSE	FALSE	FALSE	FALSE	FALSE	FALSE	FALSE	FALSE	NA	FALSE	FALSE	FALSE	FALSE	FALSE	FALSE	FALSE	FALSE
[truncated: 2,101 more rows]
[truncated: 13 more columns]
