# Supplementary material for: Prioritizing disease and trait causal variants at the TNFAIP3 locus using functional and genomic features
Source: Nat Commun. 2020 Mar 6;11:1237. doi: 10.1038/s41467-020-15022-4 (PMC7060350; doi:10.1038/s41467-020-15022-4)
Supplement: Supplementary file 6 — Supplementary Data 4 [file 41467_2020_15022_MOESM6_ESM.xlsx]

## Sheet: Sheet1
CRISPRi guides
Sequence without PAM	targeting area	len	type	Sequence with amplification arms
TCCCCCCTCCCCCCAGCTCC	6:137846172-137846194:+	20	targeting	TATCTTGTGGAAAGGACGAAACACCGTCCCCCCTCCCCCCAGCTCCGTTTAAGAGCTATGCTGGAAACAGCATAG
AATAGATATAGAAGGTAGAA	6:137846201-137846223:-	20	targeting	TATCTTGTGGAAAGGACGAAACACCGAATAGATATAGAAGGTAGAAGTTTAAGAGCTATGCTGGAAACAGCATAG
CTACCTTCTATATCTATTGA	6:137846206-137846228:+	20	targeting	TATCTTGTGGAAAGGACGAAACACCGCTACCTTCTATATCTATTGAGTTTAAGAGCTATGCTGGAAACAGCATAG
TACCTTCTATATCTATTGAA	6:137846207-137846229:+	20	targeting	TATCTTGTGGAAAGGACGAAACACCGTACCTTCTATATCTATTGAAGTTTAAGAGCTATGCTGGAAACAGCATAG
ACCTTCTATATCTATTGAAG	6:137846208-137846230:+	20	targeting	TATCTTGTGGAAAGGACGAAACACCGACCTTCTATATCTATTGAAGGTTTAAGAGCTATGCTGGAAACAGCATAG
GCCCCTTCAATAGATATAGA	6:137846209-137846231:-	20	targeting	TATCTTGTGGAAAGGACGAAACACCGCCCCTTCAATAGATATAGAGTTTAAGAGCTATGCTGGAAACAGCATAG
ATTGAAGGGGCAGAAAAGTG	6:137846221-137846243:+	20	targeting	TATCTTGTGGAAAGGACGAAACACCGATTGAAGGGGCAGAAAAGTGGTTTAAGAGCTATGCTGGAAACAGCATAG
CTCTTATGATGGGTGAGAAA	6:137846246-137846268:-	20	targeting	TATCTTGTGGAAAGGACGAAACACCGCTCTTATGATGGGTGAGAAAGTTTAAGAGCTATGCTGGAAACAGCATAG
TTGACGGTGACTCTTATGAT	6:137846256-137846278:-	20	targeting	TATCTTGTGGAAAGGACGAAACACCGTTGACGGTGACTCTTATGATGTTTAAGAGCTATGCTGGAAACAGCATAG
GTTGACGGTGACTCTTATGA	6:137846257-137846279:-	20	targeting	TATCTTGTGGAAAGGACGAAACACCGTTGACGGTGACTCTTATGAGTTTAAGAGCTATGCTGGAAACAGCATAG
TTTTGTTACAGGAGTGTTGA	6:137846272-137846294:-	20	targeting	TATCTTGTGGAAAGGACGAAACACCGTTTTGTTACAGGAGTGTTGAGTTTAAGAGCTATGCTGGAAACAGCATAG
TGGCTGGGAAAGCAGGAGTT	6:137849315-137849337:-	20	targeting	TATCTTGTGGAAAGGACGAAACACCGTGGCTGGGAAAGCAGGAGTTGTTTAAGAGCTATGCTGGAAACAGCATAG
CTGGCTGGGAAAGCAGGAGT	6:137849316-137849338:-	20	targeting	TATCTTGTGGAAAGGACGAAACACCGCTGGCTGGGAAAGCAGGAGTGTTTAAGAGCTATGCTGGAAACAGCATAG
CAACTCCTGCTTTCCCAGCC	6:137849317-137849339:+	20	targeting	TATCTTGTGGAAAGGACGAAACACCGCAACTCCTGCTTTCCCAGCCGTTTAAGAGCTATGCTGGAAACAGCATAG
AACTCCTGCTTTCCCAGCCA	6:137849318-137849340:+	20	targeting	TATCTTGTGGAAAGGACGAAACACCGAACTCCTGCTTTCCCAGCCAGTTTAAGAGCTATGCTGGAAACAGCATAG
CTTTCCCTGGCTGGGAAAGC	6:137849322-137849344:-	20	targeting	TATCTTGTGGAAAGGACGAAACACCGCTTTCCCTGGCTGGGAAAGCGTTTAAGAGCTATGCTGGAAACAGCATAG
GGTCATGGCTTTCCCTGGCT	6:137849330-137849352:-	20	targeting	TATCTTGTGGAAAGGACGAAACACCGGTCATGGCTTTCCCTGGCTGTTTAAGAGCTATGCTGGAAACAGCATAG
AGGTCATGGCTTTCCCTGGC	6:137849331-137849353:-	20	targeting	TATCTTGTGGAAAGGACGAAACACCGAGGTCATGGCTTTCCCTGGCGTTTAAGAGCTATGCTGGAAACAGCATAG
AAGCAGGTCATGGCTTTCCC	6:137849335-137849357:-	20	targeting	TATCTTGTGGAAAGGACGAAACACCGAAGCAGGTCATGGCTTTCCCGTTTAAGAGCTATGCTGGAAACAGCATAG
AAGCCATGACCTGCTTTCCC	6:137849342-137849364:+	20	targeting	TATCTTGTGGAAAGGACGAAACACCGAAGCCATGACCTGCTTTCCCGTTTAAGAGCTATGCTGGAAACAGCATAG
TGACCTGGGAAAGCAGGTCA	6:137849345-137849367:-	20	targeting	TATCTTGTGGAAAGGACGAAACACCGTGACCTGGGAAAGCAGGTCAGTTTAAGAGCTATGCTGGAAACAGCATAG
AGGGCATGACCTGGGAAAGC	6:137849351-137849373:-	20	targeting	TATCTTGTGGAAAGGACGAAACACCGAGGGCATGACCTGGGAAAGCGTTTAAGAGCTATGCTGGAAACAGCATAG
GGAAGAGCAGGGCATGACCT	6:137849359-137849381:-	20	targeting	TATCTTGTGGAAAGGACGAAACACCGGAAGAGCAGGGCATGACCTGTTTAAGAGCTATGCTGGAAACAGCATAG
AGGAAGAGCAGGGCATGACC	6:137849360-137849382:-	20	targeting	TATCTTGTGGAAAGGACGAAACACCGAGGAAGAGCAGGGCATGACCGTTTAAGAGCTATGCTGGAAACAGCATAG
AGGTCATGCCCTGCTCTTCC	6:137849362-137849384:+	20	targeting	TATCTTGTGGAAAGGACGAAACACCGAGGTCATGCCCTGCTCTTCCGTTTAAGAGCTATGCTGGAAACAGCATAG
CATGCCCTGCTCTTCCTGGC	6:137849366-137849388:+	20	targeting	TATCTTGTGGAAAGGACGAAACACCGCATGCCCTGCTCTTCCTGGCGTTTAAGAGCTATGCTGGAAACAGCATAG
GCTTCCTGCCAGGAAGAGCA	6:137849370-137849392:-	20	targeting	TATCTTGTGGAAAGGACGAAACACCGCTTCCTGCCAGGAAGAGCAGTTTAAGAGCTATGCTGGAAACAGCATAG
GGCTTCCTGCCAGGAAGAGC	6:137849371-137849393:-	20	targeting	TATCTTGTGGAAAGGACGAAACACCGGCTTCCTGCCAGGAAGAGCGTTTAAGAGCTATGCTGGAAACAGCATAG
TCCTGGCAGGAAGCCACTAG	6:137849379-137849401:+	20	targeting	TATCTTGTGGAAAGGACGAAACACCGTCCTGGCAGGAAGCCACTAGGTTTAAGAGCTATGCTGGAAACAGCATAG
TCCACTAGTGGCTTCCTGCC	6:137849380-137849402:-	20	targeting	TATCTTGTGGAAAGGACGAAACACCGTCCACTAGTGGCTTCCTGCCGTTTAAGAGCTATGCTGGAAACAGCATAG
GGACTTTGTATTTCCACTAG	6:137849392-137849414:-	20	targeting	TATCTTGTGGAAAGGACGAAACACCGGACTTTGTATTTCCACTAGGTTTAAGAGCTATGCTGGAAACAGCATAG
AGTGGAAATACAAAGTCCAA	6:137849397-137849419:+	20	targeting	TATCTTGTGGAAAGGACGAAACACCGAGTGGAAATACAAAGTCCAAGTTTAAGAGCTATGCTGGAAACAGCATAG
GAAAGAACGAAAGATTCCAT	6:137849413-137849435:-	20	targeting	TATCTTGTGGAAAGGACGAAACACCGAAAGAACGAAAGATTCCATGTTTAAGAGCTATGCTGGAAACAGCATAG
GTGTTGTCAATATTAAGAAC	6:137852553-137852575:-	20	targeting	TATCTTGTGGAAAGGACGAAACACCGTGTTGTCAATATTAAGAACGTTTAAGAGCTATGCTGGAAACAGCATAG
GAATTCCTTTTCACCTCATC	6:137852594-137852616:+	20	targeting	TATCTTGTGGAAAGGACGAAACACCGAATTCCTTTTCACCTCATCGTTTAAGAGCTATGCTGGAAACAGCATAG
TCCTTTTCACCTCATCTGGT	6:137852598-137852620:+	20	targeting	TATCTTGTGGAAAGGACGAAACACCGTCCTTTTCACCTCATCTGGTGTTTAAGAGCTATGCTGGAAACAGCATAG
ACCAACCAGATGAGGTGAAA	6:137852599-137852621:-	20	targeting	TATCTTGTGGAAAGGACGAAACACCGACCAACCAGATGAGGTGAAAGTTTAAGAGCTATGCTGGAAACAGCATAG
TTTCACCTCATCTGGTTGGT	6:137852602-137852624:+	20	targeting	TATCTTGTGGAAAGGACGAAACACCGTTTCACCTCATCTGGTTGGTGTTTAAGAGCTATGCTGGAAACAGCATAG
CCAGGCCTACCAACCAGATG	6:137852607-137852629:-	20	targeting	TATCTTGTGGAAAGGACGAAACACCGCCAGGCCTACCAACCAGATGGTTTAAGAGCTATGCTGGAAACAGCATAG
CCTCATCTGGTTGGTAGGCC	6:137852607-137852629:+	20	targeting	TATCTTGTGGAAAGGACGAAACACCGCCTCATCTGGTTGGTAGGCCGTTTAAGAGCTATGCTGGAAACAGCATAG
CTCATCTGGTTGGTAGGCCT	6:137852608-137852630:+	20	targeting	TATCTTGTGGAAAGGACGAAACACCGCTCATCTGGTTGGTAGGCCTGTTTAAGAGCTATGCTGGAAACAGCATAG
CTGGTGATCAAAGAAAACCC	6:137852625-137852647:-	20	targeting	TATCTTGTGGAAAGGACGAAACACCGCTGGTGATCAAAGAAAACCCGTTTAAGAGCTATGCTGGAAACAGCATAG
GTTTTCTTTGATCACCAGAC	6:137852630-137852652:+	20	targeting	TATCTTGTGGAAAGGACGAAACACCGTTTTCTTTGATCACCAGACGTTTAAGAGCTATGCTGGAAACAGCATAG
GCAAGCGGGAAGAACCTGTC	6:137852644-137852666:-	20	targeting	TATCTTGTGGAAAGGACGAAACACCGCAAGCGGGAAGAACCTGTCGTTTAAGAGCTATGCTGGAAACAGCATAG
GTTCTTCCCGCTTGCTGCAG	6:137852652-137852674:+	20	targeting	TATCTTGTGGAAAGGACGAAACACCGTTCTTCCCGCTTGCTGCAGGTTTAAGAGCTATGCTGGAAACAGCATAG
ATTTTGCCTCTGCAGCAAGC	6:137852658-137852680:-	20	targeting	TATCTTGTGGAAAGGACGAAACACCGATTTTGCCTCTGCAGCAAGCGTTTAAGAGCTATGCTGGAAACAGCATAG
GATTTTGCCTCTGCAGCAAG	6:137852659-137852681:-	20	targeting	TATCTTGTGGAAAGGACGAAACACCGATTTTGCCTCTGCAGCAAGGTTTAAGAGCTATGCTGGAAACAGCATAG
AAATCAATTCACTGACAACG	6:137852677-137852699:+	20	targeting	TATCTTGTGGAAAGGACGAAACACCGAAATCAATTCACTGACAACGGTTTAAGAGCTATGCTGGAAACAGCATAG
TGGTATTTCAGTAAAGAAAA	6:137852697-137852719:+	20	targeting	TATCTTGTGGAAAGGACGAAACACCGTGGTATTTCAGTAAAGAAAAGTTTAAGAGCTATGCTGGAAACAGCATAG
ATTTCAGTAAAGAAAAAGGC	6:137852701-137852723:+	20	targeting	TATCTTGTGGAAAGGACGAAACACCGATTTCAGTAAAGAAAAAGGCGTTTAAGAGCTATGCTGGAAACAGCATAG
AAAGAAAAAGGCTGGCCACG	6:137852709-137852731:+	20	targeting	TATCTTGTGGAAAGGACGAAACACCGAAAGAAAAAGGCTGGCCACGGTTTAAGAGCTATGCTGGAAACAGCATAG
AAGAAAAAGGCTGGCCACGT	6:137852710-137852732:+	20	targeting	TATCTTGTGGAAAGGACGAAACACCGAAGAAAAAGGCTGGCCACGTGTTTAAGAGCTATGCTGGAAACAGCATAG
ATAACTTCAGTTCTCCCACG	6:137852724-137852746:-	20	targeting	TATCTTGTGGAAAGGACGAAACACCGATAACTTCAGTTCTCCCACGGTTTAAGAGCTATGCTGGAAACAGCATAG
ACTCAAATCAATCCCCCTGA	6:137852748-137852770:+	20	targeting	TATCTTGTGGAAAGGACGAAACACCGACTCAAATCAATCCCCCTGAGTTTAAGAGCTATGCTGGAAACAGCATAG
TTAATATTATTCACTGTTTG	6:137853767-137853789:-	20	targeting	TATCTTGTGGAAAGGACGAAACACCGTTAATATTATTCACTGTTTGGTTTAAGAGCTATGCTGGAAACAGCATAG
GTTAATATTATTCACTGTTT	6:137853768-137853790:-	20	targeting	TATCTTGTGGAAAGGACGAAACACCGTTAATATTATTCACTGTTTGTTTAAGAGCTATGCTGGAAACAGCATAG
GGTTAATATTATTCACTGTT	6:137853769-137853791:-	20	targeting	TATCTTGTGGAAAGGACGAAACACCGGTTAATATTATTCACTGTTGTTTAAGAGCTATGCTGGAAACAGCATAG
CTTTGTGGAGGGAAGGCAGA	6:137853790-137853812:-	20	targeting	TATCTTGTGGAAAGGACGAAACACCGCTTTGTGGAGGGAAGGCAGAGTTTAAGAGCTATGCTGGAAACAGCATAG
ACTTTGTGGAGGGAAGGCAG	6:137853791-137853813:-	20	targeting	TATCTTGTGGAAAGGACGAAACACCGACTTTGTGGAGGGAAGGCAGGTTTAAGAGCTATGCTGGAAACAGCATAG
TTTGTTACTTTGTGGAGGGA	6:137853797-137853819:-	20	targeting	TATCTTGTGGAAAGGACGAAACACCGTTTGTTACTTTGTGGAGGGAGTTTAAGAGCTATGCTGGAAACAGCATAG
ACATTTTGTTACTTTGTGGA	6:137853801-137853823:-	20	targeting	TATCTTGTGGAAAGGACGAAACACCGACATTTTGTTACTTTGTGGAGTTTAAGAGCTATGCTGGAAACAGCATAG
AACATTTTGTTACTTTGTGG	6:137853802-137853824:-	20	targeting	TATCTTGTGGAAAGGACGAAACACCGAACATTTTGTTACTTTGTGGGTTTAAGAGCTATGCTGGAAACAGCATAG
TTCAACATTTTGTTACTTTG	6:137853805-137853827:-	20	targeting	TATCTTGTGGAAAGGACGAAACACCGTTCAACATTTTGTTACTTTGGTTTAAGAGCTATGCTGGAAACAGCATAG
GCTTGGAGACAGAAAAGAAA	6:137853871-137853893:-	20	targeting	TATCTTGTGGAAAGGACGAAACACCGCTTGGAGACAGAAAAGAAAGTTTAAGAGCTATGCTGGAAACAGCATAG
CTGTCTCCAAGCAAACATAA	6:137853882-137853904:+	20	targeting	TATCTTGTGGAAAGGACGAAACACCGCTGTCTCCAAGCAAACATAAGTTTAAGAGCTATGCTGGAAACAGCATAG
TCTCCAAGCAAACATAAAGG	6:137853885-137853907:+	20	targeting	TATCTTGTGGAAAGGACGAAACACCGTCTCCAAGCAAACATAAAGGGTTTAAGAGCTATGCTGGAAACAGCATAG
CAGCCACCTTTATGTTTGCT	6:137853888-137853910:-	20	targeting	TATCTTGTGGAAAGGACGAAACACCGCAGCCACCTTTATGTTTGCTGTTTAAGAGCTATGCTGGAAACAGCATAG
CAAGCAAACATAAAGGTGGC	6:137853889-137853911:+	20	targeting	TATCTTGTGGAAAGGACGAAACACCGCAAGCAAACATAAAGGTGGCGTTTAAGAGCTATGCTGGAAACAGCATAG
AAGCAAACATAAAGGTGGCT	6:137853890-137853912:+	20	targeting	TATCTTGTGGAAAGGACGAAACACCGAAGCAAACATAAAGGTGGCTGTTTAAGAGCTATGCTGGAAACAGCATAG
AGCAAACATAAAGGTGGCTG	6:137853891-137853913:+	20	targeting	TATCTTGTGGAAAGGACGAAACACCGAGCAAACATAAAGGTGGCTGGTTTAAGAGCTATGCTGGAAACAGCATAG
ACATAAAGGTGGCTGGGGAG	6:137853896-137853918:+	20	targeting	TATCTTGTGGAAAGGACGAAACACCGACATAAAGGTGGCTGGGGAGGTTTAAGAGCTATGCTGGAAACAGCATAG
CATAAAGGTGGCTGGGGAGA	6:137853897-137853919:+	20	targeting	TATCTTGTGGAAAGGACGAAACACCGCATAAAGGTGGCTGGGGAGAGTTTAAGAGCTATGCTGGAAACAGCATAG
GAAATTGCTAGTAGACGTAT	6:137853921-137853943:-	20	targeting	TATCTTGTGGAAAGGACGAAACACCGAAATTGCTAGTAGACGTATGTTTAAGAGCTATGCTGGAAACAGCATAG
AATTTCTAAACCTTCTTCTT	6:137853938-137853960:+	20	targeting	TATCTTGTGGAAAGGACGAAACACCGAATTTCTAAACCTTCTTCTTGTTTAAGAGCTATGCTGGAAACAGCATAG
TTCTAAACCTTCTTCTTTGG	6:137853941-137853963:+	20	targeting	TATCTTGTGGAAAGGACGAAACACCGTTCTAAACCTTCTTCTTTGGGTTTAAGAGCTATGCTGGAAACAGCATAG
AAGTAGGCCACCAAAGAAGA	6:137853948-137853970:-	20	targeting	TATCTTGTGGAAAGGACGAAACACCGAAGTAGGCCACCAAAGAAGAGTTTAAGAGCTATGCTGGAAACAGCATAG
AAAGCTAGGAAAGAGAAAGT	6:137853964-137853986:-	20	targeting	TATCTTGTGGAAAGGACGAAACACCGAAAGCTAGGAAAGAGAAAGTGTTTAAGAGCTATGCTGGAAACAGCATAG
CCTACAACTTAGAGAAAGCT	6:137853978-137854000:-	20	targeting	TATCTTGTGGAAAGGACGAAACACCGCCTACAACTTAGAGAAAGCTGTTTAAGAGCTATGCTGGAAACAGCATAG
CCTAGCTTTCTCTAAGTTGT	6:137853978-137854000:+	20	targeting	TATCTTGTGGAAAGGACGAAACACCGCCTAGCTTTCTCTAAGTTGTGTTTAAGAGCTATGCTGGAAACAGCATAG
TACTTTAAAAATGTTTATTG	6:137854469-137854491:+	20	targeting	TATCTTGTGGAAAGGACGAAACACCGTACTTTAAAAATGTTTATTGGTTTAAGAGCTATGCTGGAAACAGCATAG
TTAAAAATGTTTATTGAGGC	6:137854473-137854495:+	20	targeting	TATCTTGTGGAAAGGACGAAACACCGTTAAAAATGTTTATTGAGGCGTTTAAGAGCTATGCTGGAAACAGCATAG
TAAAAATGTTTATTGAGGCC	6:137854474-137854496:+	20	targeting	TATCTTGTGGAAAGGACGAAACACCGTAAAAATGTTTATTGAGGCCGTTTAAGAGCTATGCTGGAAACAGCATAG
CCAATTCTATAAACACTAGT	6:137856947-137856969:-	20	targeting	TATCTTGTGGAAAGGACGAAACACCGCCAATTCTATAAACACTAGTGTTTAAGAGCTATGCTGGAAACAGCATAG
CCAACTAGTGTTTATAGAAT	6:137856947-137856969:+	20	targeting	TATCTTGTGGAAAGGACGAAACACCGCCAACTAGTGTTTATAGAATGTTTAAGAGCTATGCTGGAAACAGCATAG
TGTTTATAGAATTGGCTAAA	6:137856955-137856977:+	20	targeting	TATCTTGTGGAAAGGACGAAACACCGTGTTTATAGAATTGGCTAAAGTTTAAGAGCTATGCTGGAAACAGCATAG
GTTTATAGAATTGGCTAAAA	6:137856956-137856978:+	20	targeting	TATCTTGTGGAAAGGACGAAACACCGTTTATAGAATTGGCTAAAAGTTTAAGAGCTATGCTGGAAACAGCATAG
AATTGGCTAAAAGGGTTTTT	6:137856964-137856986:+	20	targeting	TATCTTGTGGAAAGGACGAAACACCGAATTGGCTAAAAGGGTTTTTGTTTAAGAGCTATGCTGGAAACAGCATAG
CTAAAAGGGTTTTTTGGTTT	6:137856970-137856992:+	20	targeting	TATCTTGTGGAAAGGACGAAACACCGCTAAAAGGGTTTTTTGGTTTGTTTAAGAGCTATGCTGGAAACAGCATAG
TAAAAGGGTTTTTTGGTTTT	6:137856971-137856993:+	20	targeting	TATCTTGTGGAAAGGACGAAACACCGTAAAAGGGTTTTTTGGTTTTGTTTAAGAGCTATGCTGGAAACAGCATAG
GCTTTTGTTGAGACTTTTTC	6:137856993-137857015:+	20	targeting	TATCTTGTGGAAAGGACGAAACACCGCTTTTGTTGAGACTTTTTCGTTTAAGAGCTATGCTGGAAACAGCATAG
CTTTTGTTGAGACTTTTTCT	6:137856994-137857016:+	20	targeting	TATCTTGTGGAAAGGACGAAACACCGCTTTTGTTGAGACTTTTTCTGTTTAAGAGCTATGCTGGAAACAGCATAG
CTGAGGTATATCTTGAGTTC	6:137857083-137857105:-	20	targeting	TATCTTGTGGAAAGGACGAAACACCGCTGAGGTATATCTTGAGTTCGTTTAAGAGCTATGCTGGAAACAGCATAG
GAGGAAGGGGAGAAGATTGC	6:137857823-137857845:-	20	targeting	TATCTTGTGGAAAGGACGAAACACCGAGGAAGGGGAGAAGATTGCGTTTAAGAGCTATGCTGGAAACAGCATAG
AAACAAGGATGAAGAGGAAG	6:137857836-137857858:-	20	targeting	TATCTTGTGGAAAGGACGAAACACCGAAACAAGGATGAAGAGGAAGGTTTAAGAGCTATGCTGGAAACAGCATAG
AAAACAAGGATGAAGAGGAA	6:137857837-137857859:-	20	targeting	TATCTTGTGGAAAGGACGAAACACCGAAAACAAGGATGAAGAGGAAGTTTAAGAGCTATGCTGGAAACAGCATAG
AAAAACAAGGATGAAGAGGA	6:137857838-137857860:-	20	targeting	TATCTTGTGGAAAGGACGAAACACCGAAAAACAAGGATGAAGAGGAGTTTAAGAGCTATGCTGGAAACAGCATAG
AGAGAAAAACAAGGATGAAG	6:137857842-137857864:-	20	targeting	TATCTTGTGGAAAGGACGAAACACCGAGAGAAAAACAAGGATGAAGGTTTAAGAGCTATGCTGGAAACAGCATAG
ATTCAGTAGAGAGAAAAACA	6:137857851-137857873:-	20	targeting	TATCTTGTGGAAAGGACGAAACACCGATTCAGTAGAGAGAAAAACAGTTTAAGAGCTATGCTGGAAACAGCATAG
CTCTACTGAATCACTCCATG	6:137857863-137857885:+	20	targeting	TATCTTGTGGAAAGGACGAAACACCGCTCTACTGAATCACTCCATGGTTTAAGAGCTATGCTGGAAACAGCATAG
AATAATGTGTTTGCTCCTCA	6:137857878-137857900:-	20	targeting	TATCTTGTGGAAAGGACGAAACACCGAATAATGTGTTTGCTCCTCAGTTTAAGAGCTATGCTGGAAACAGCATAG
TATTATTTCTCTTTTCTTTC	6:137857897-137857919:+	20	targeting	TATCTTGTGGAAAGGACGAAACACCGTATTATTTCTCTTTTCTTTCGTTTAAGAGCTATGCTGGAAACAGCATAG
ATTATTTCTCTTTTCTTTCA	6:137857898-137857920:+	20	targeting	TATCTTGTGGAAAGGACGAAACACCGATTATTTCTCTTTTCTTTCAGTTTAAGAGCTATGCTGGAAACAGCATAG
AAGAGGGAATGGGTCAAAGA	6:137857930-137857952:-	20	targeting	TATCTTGTGGAAAGGACGAAACACCGAAGAGGGAATGGGTCAAAGAGTTTAAGAGCTATGCTGGAAACAGCATAG
AAAGAGGGAATGGGTCAAAG	6:137857931-137857953:-	20	targeting	TATCTTGTGGAAAGGACGAAACACCGAAAGAGGGAATGGGTCAAAGGTTTAAGAGCTATGCTGGAAACAGCATAG
CAGTAACTGAAAGAGGGAAT	6:137857940-137857962:-	20	targeting	TATCTTGTGGAAAGGACGAAACACCGCAGTAACTGAAAGAGGGAATGTTTAAGAGCTATGCTGGAAACAGCATAG
GCAGTAACTGAAAGAGGGAA	6:137857941-137857963:-	20	targeting	TATCTTGTGGAAAGGACGAAACACCGCAGTAACTGAAAGAGGGAAGTTTAAGAGCTATGCTGGAAACAGCATAG
AACAGGCAGTAACTGAAAGA	6:137857946-137857968:-	20	targeting	TATCTTGTGGAAAGGACGAAACACCGAACAGGCAGTAACTGAAAGAGTTTAAGAGCTATGCTGGAAACAGCATAG
CAACAGGCAGTAACTGAAAG	6:137857947-137857969:-	20	targeting	TATCTTGTGGAAAGGACGAAACACCGCAACAGGCAGTAACTGAAAGGTTTAAGAGCTATGCTGGAAACAGCATAG
AAGGAAAAGAAAAAATCAAC	6:137857963-137857985:-	20	targeting	TATCTTGTGGAAAGGACGAAACACCGAAGGAAAAGAAAAAATCAACGTTTAAGAGCTATGCTGGAAACAGCATAG
TTTCAAGGATTTTCGCTGTA	6:137857982-137858004:-	20	targeting	TATCTTGTGGAAAGGACGAAACACCGTTTCAAGGATTTTCGCTGTAGTTTAAGAGCTATGCTGGAAACAGCATAG
AACGACAGAACGATCTTTCA	6:137857997-137858019:-	20	targeting	TATCTTGTGGAAAGGACGAAACACCGAACGACAGAACGATCTTTCAGTTTAAGAGCTATGCTGGAAACAGCATAG
AAAATTGATGTTGGGGAGAG	6:137858027-137858049:-	20	targeting	TATCTTGTGGAAAGGACGAAACACCGAAAATTGATGTTGGGGAGAGGTTTAAGAGCTATGCTGGAAACAGCATAG
AGGGCTGAAGTCTGTTGTTC	6:137880749-137880771:+	20	targeting	TATCTTGTGGAAAGGACGAAACACCGAGGGCTGAAGTCTGTTGTTCGTTTAAGAGCTATGCTGGAAACAGCATAG
TCCTCCTCTTCCTGTGAGTG	6:137880811-137880833:+	20	targeting	TATCTTGTGGAAAGGACGAAACACCGTCCTCCTCTTCCTGTGAGTGGTTTAAGAGCTATGCTGGAAACAGCATAG
GCCACACTCACAGGAAGAGG	6:137880812-137880834:-	20	targeting	TATCTTGTGGAAAGGACGAAACACCGCCACACTCACAGGAAGAGGGTTTAAGAGCTATGCTGGAAACAGCATAG
GAAGCCACACTCACAGGAAG	6:137880815-137880837:-	20	targeting	TATCTTGTGGAAAGGACGAAACACCGAAGCCACACTCACAGGAAGGTTTAAGAGCTATGCTGGAAACAGCATAG
TCTCAGGAAGCCACACTCAC	6:137880821-137880843:-	20	targeting	TATCTTGTGGAAAGGACGAAACACCGTCTCAGGAAGCCACACTCACGTTTAAGAGCTATGCTGGAAACAGCATAG
TTCATGCCCTGTTTTTGTGA	6:137881049-137881071:+	20	targeting	TATCTTGTGGAAAGGACGAAACACCGTTCATGCCCTGTTTTTGTGAGTTTAAGAGCTATGCTGGAAACAGCATAG
TGCCCTGTTTTTGTGATGGT	6:137881053-137881075:+	20	targeting	TATCTTGTGGAAAGGACGAAACACCGTGCCCTGTTTTTGTGATGGTGTTTAAGAGCTATGCTGGAAACAGCATAG
AGGCCAACCATCACAAAAAC	6:137881056-137881078:-	20	targeting	TATCTTGTGGAAAGGACGAAACACCGAGGCCAACCATCACAAAAACGTTTAAGAGCTATGCTGGAAACAGCATAG
CTAGTATGGGGAGGAATCGG	6:137881119-137881141:+	20	targeting	TATCTTGTGGAAAGGACGAAACACCGCTAGTATGGGGAGGAATCGGGTTTAAGAGCTATGCTGGAAACAGCATAG
GTATGGGGAGGAATCGGTGG	6:137881122-137881144:+	20	targeting	TATCTTGTGGAAAGGACGAAACACCGTATGGGGAGGAATCGGTGGGTTTAAGAGCTATGCTGGAAACAGCATAG
TATGGGGAGGAATCGGTGGT	6:137881123-137881145:+	20	targeting	TATCTTGTGGAAAGGACGAAACACCGTATGGGGAGGAATCGGTGGTGTTTAAGAGCTATGCTGGAAACAGCATAG
GGGAGGAATCGGTGGTGGGC	6:137881127-137881149:+	20	targeting	TATCTTGTGGAAAGGACGAAACACCGGGAGGAATCGGTGGTGGGCGTTTAAGAGCTATGCTGGAAACAGCATAG
GGAGGAATCGGTGGTGGGCA	6:137881128-137881150:+	20	targeting	TATCTTGTGGAAAGGACGAAACACCGGAGGAATCGGTGGTGGGCAGTTTAAGAGCTATGCTGGAAACAGCATAG
ATACATTCTTAGGAATTCTA	6:137881151-137881173:-	20	targeting	TATCTTGTGGAAAGGACGAAACACCGATACATTCTTAGGAATTCTAGTTTAAGAGCTATGCTGGAAACAGCATAG
CAAAGGGCATATACATTCTT	6:137881161-137881183:-	20	targeting	TATCTTGTGGAAAGGACGAAACACCGCAAAGGGCATATACATTCTTGTTTAAGAGCTATGCTGGAAACAGCATAG
AGCTCATTCCCTACCCGCCC	6:137881194-137881216:-	20	targeting	TATCTTGTGGAAAGGACGAAACACCGAGCTCATTCCCTACCCGCCCGTTTAAGAGCTATGCTGGAAACAGCATAG
GCGGGTAGGGAATGAGCTTC	6:137881199-137881221:+	20	targeting	TATCTTGTGGAAAGGACGAAACACCGCGGGTAGGGAATGAGCTTCGTTTAAGAGCTATGCTGGAAACAGCATAG
GGTAGGGAATGAGCTTCAGG	6:137881202-137881224:+	20	targeting	TATCTTGTGGAAAGGACGAAACACCGGTAGGGAATGAGCTTCAGGGTTTAAGAGCTATGCTGGAAACAGCATAG
AGGGAATGAGCTTCAGGTGG	6:137881205-137881227:+	20	targeting	TATCTTGTGGAAAGGACGAAACACCGAGGGAATGAGCTTCAGGTGGGTTTAAGAGCTATGCTGGAAACAGCATAG
AATGAGCTTCAGGTGGTGGC	6:137881209-137881231:+	20	targeting	TATCTTGTGGAAAGGACGAAACACCGAATGAGCTTCAGGTGGTGGCGTTTAAGAGCTATGCTGGAAACAGCATAG
ATGAGCTTCAGGTGGTGGCA	6:137881210-137881232:+	20	targeting	TATCTTGTGGAAAGGACGAAACACCGATGAGCTTCAGGTGGTGGCAGTTTAAGAGCTATGCTGGAAACAGCATAG
ACACAGGTAAACGTATGCAA	6:137887147-137887169:+	20	targeting	TATCTTGTGGAAAGGACGAAACACCGACACAGGTAAACGTATGCAAGTTTAAGAGCTATGCTGGAAACAGCATAG
CAGGTAAACGTATGCAATGG	6:137887150-137887172:+	20	targeting	TATCTTGTGGAAAGGACGAAACACCGCAGGTAAACGTATGCAATGGGTTTAAGAGCTATGCTGGAAACAGCATAG
CCTGTAGGGGGGGTGGGGGA	6:137887244-137887266:-	20	targeting	TATCTTGTGGAAAGGACGAAACACCGCCTGTAGGGGGGGTGGGGGAGTTTAAGAGCTATGCTGGAAACAGCATAG
CCTTCCCCCACCCCCCCTAC	6:137887244-137887266:+	20	targeting	TATCTTGTGGAAAGGACGAAACACCGCCTTCCCCCACCCCCCCTACGTTTAAGAGCTATGCTGGAAACAGCATAG
GGGGCCTGTAGGGGGGGTGG	6:137887248-137887270:-	20	targeting	TATCTTGTGGAAAGGACGAAACACCGGGGCCTGTAGGGGGGGTGGGTTTAAGAGCTATGCTGGAAACAGCATAG
TGGGGCCTGTAGGGGGGGTG	6:137887249-137887271:-	20	targeting	TATCTTGTGGAAAGGACGAAACACCGTGGGGCCTGTAGGGGGGGTGGTTTAAGAGCTATGCTGGAAACAGCATAG
CTGGGGCCTGTAGGGGGGGT	6:137887250-137887272:-	20	targeting	TATCTTGTGGAAAGGACGAAACACCGCTGGGGCCTGTAGGGGGGGTGTTTAAGAGCTATGCTGGAAACAGCATAG
CCTATTATAAAGATAGACGC	6:137887560-137887582:-	20	targeting	TATCTTGTGGAAAGGACGAAACACCGCCTATTATAAAGATAGACGCGTTTAAGAGCTATGCTGGAAACAGCATAG
CCTGCGTCTATCTTTATAAT	6:137887560-137887582:+	20	targeting	TATCTTGTGGAAAGGACGAAACACCGCCTGCGTCTATCTTTATAATGTTTAAGAGCTATGCTGGAAACAGCATAG
CGTCTATCTTTATAATAGGA	6:137887564-137887586:+	20	targeting	TATCTTGTGGAAAGGACGAAACACCGCGTCTATCTTTATAATAGGAGTTTAAGAGCTATGCTGGAAACAGCATAG
TGATCCAGCAATCCATTATT	6:137887609-137887631:-	20	targeting	TATCTTGTGGAAAGGACGAAACACCGTGATCCAGCAATCCATTATTGTTTAAGAGCTATGCTGGAAACAGCATAG
AATGGTATTTCTGGTTCTAT	6:137887632-137887654:+	20	targeting	TATCTTGTGGAAAGGACGAAACACCGAATGGTATTTCTGGTTCTATGTTTAAGAGCTATGCTGGAAACAGCATAG
GTTCTATAGGTCTTCTATAG	6:137887645-137887667:+	20	targeting	TATCTTGTGGAAAGGACGAAACACCGTTCTATAGGTCTTCTATAGGTTTAAGAGCTATGCTGGAAACAGCATAG
TATGGAGAGGGCTACCTAAC	6:137889989-137890011:+	20	targeting	TATCTTGTGGAAAGGACGAAACACCGTATGGAGAGGGCTACCTAACGTTTAAGAGCTATGCTGGAAACAGCATAG
ATGGAGAGGGCTACCTAACA	6:137889990-137890012:+	20	targeting	TATCTTGTGGAAAGGACGAAACACCGATGGAGAGGGCTACCTAACAGTTTAAGAGCTATGCTGGAAACAGCATAG
TGGAGAGGGCTACCTAACAG	6:137889991-137890013:+	20	targeting	TATCTTGTGGAAAGGACGAAACACCGTGGAGAGGGCTACCTAACAGGTTTAAGAGCTATGCTGGAAACAGCATAG
CTAAGGGCACAGCCCCTGTT	6:137890003-137890025:-	20	targeting	TATCTTGTGGAAAGGACGAAACACCGCTAAGGGCACAGCCCCTGTTGTTTAAGAGCTATGCTGGAAACAGCATAG
CTAACAGGGGCTGTGCCCTT	6:137890004-137890026:+	20	targeting	TATCTTGTGGAAAGGACGAAACACCGCTAACAGGGGCTGTGCCCTTGTTTAAGAGCTATGCTGGAAACAGCATAG
GTAGGTGGCTGATTTCCTAA	6:137890019-137890041:-	20	targeting	TATCTTGTGGAAAGGACGAAACACCGTAGGTGGCTGATTTCCTAAGTTTAAGAGCTATGCTGGAAACAGCATAG
TGTAGGTGGCTGATTTCCTA	6:137890020-137890042:-	20	targeting	TATCTTGTGGAAAGGACGAAACACCGTGTAGGTGGCTGATTTCCTAGTTTAAGAGCTATGCTGGAAACAGCATAG
CTGGAGGGGATCTTTGTAGG	6:137890034-137890056:-	20	targeting	TATCTTGTGGAAAGGACGAAACACCGCTGGAGGGGATCTTTGTAGGGTTTAAGAGCTATGCTGGAAACAGCATAG
TTTCTGGAGGGGATCTTTGT	6:137890037-137890059:-	20	targeting	TATCTTGTGGAAAGGACGAAACACCGTTTCTGGAGGGGATCTTTGTGTTTAAGAGCTATGCTGGAAACAGCATAG
CTCCTTGTGACCTTTCTGGA	6:137890049-137890071:-	20	targeting	TATCTTGTGGAAAGGACGAAACACCGCTCCTTGTGACCTTTCTGGAGTTTAAGAGCTATGCTGGAAACAGCATAG
GCTCCTTGTGACCTTTCTGG	6:137890050-137890072:-	20	targeting	TATCTTGTGGAAAGGACGAAACACCGCTCCTTGTGACCTTTCTGGGTTTAAGAGCTATGCTGGAAACAGCATAG
TGGGCTCCTTGTGACCTTTC	6:137890053-137890075:-	20	targeting	TATCTTGTGGAAAGGACGAAACACCGTGGGCTCCTTGTGACCTTTCGTTTAAGAGCTATGCTGGAAACAGCATAG
AAGTGAAGTTGGGGTATTAT	6:137890072-137890094:-	20	targeting	TATCTTGTGGAAAGGACGAAACACCGAAGTGAAGTTGGGGTATTATGTTTAAGAGCTATGCTGGAAACAGCATAG
AAAGTGAAGTTGGGGTATTA	6:137890073-137890095:-	20	targeting	TATCTTGTGGAAAGGACGAAACACCGAAAGTGAAGTTGGGGTATTAGTTTAAGAGCTATGCTGGAAACAGCATAG
GAGGAAAGAAAGTGAAGTTG	6:137890081-137890103:-	20	targeting	TATCTTGTGGAAAGGACGAAACACCGAGGAAAGAAAGTGAAGTTGGTTTAAGAGCTATGCTGGAAACAGCATAG
GGAGGAAAGAAAGTGAAGTT	6:137890082-137890104:-	20	targeting	TATCTTGTGGAAAGGACGAAACACCGGAGGAAAGAAAGTGAAGTTGTTTAAGAGCTATGCTGGAAACAGCATAG
GGGAGGAAAGAAAGTGAAGT	6:137890083-137890105:-	20	targeting	TATCTTGTGGAAAGGACGAAACACCGGGAGGAAAGAAAGTGAAGTGTTTAAGAGCTATGCTGGAAACAGCATAG
GGTAATGGCAGATCAGAGGG	6:137890100-137890122:-	20	targeting	TATCTTGTGGAAAGGACGAAACACCGGTAATGGCAGATCAGAGGGGTTTAAGAGCTATGCTGGAAACAGCATAG
GGGGGTAATGGCAGATCAGA	6:137890103-137890125:-	20	targeting	TATCTTGTGGAAAGGACGAAACACCGGGGGTAATGGCAGATCAGAGTTTAAGAGCTATGCTGGAAACAGCATAG
GGGGGGTAATGGCAGATCAG	6:137890104-137890126:-	20	targeting	TATCTTGTGGAAAGGACGAAACACCGGGGGGTAATGGCAGATCAGGTTTAAGAGCTATGCTGGAAACAGCATAG
GATCTGCCATTACCCCCCAG	6:137890109-137890131:+	20	targeting	TATCTTGTGGAAAGGACGAAACACCGATCTGCCATTACCCCCCAGGTTTAAGAGCTATGCTGGAAACAGCATAG
TGGTTGAGTTGGCCACTGGG	6:137890121-137890143:-	20	targeting	TATCTTGTGGAAAGGACGAAACACCGTGGTTGAGTTGGCCACTGGGGTTTAAGAGCTATGCTGGAAACAGCATAG
TCTGGTTGAGTTGGCCACTG	6:137890123-137890145:-	20	targeting	TATCTTGTGGAAAGGACGAAACACCGTCTGGTTGAGTTGGCCACTGGTTTAAGAGCTATGCTGGAAACAGCATAG
CCAACTCAACCAGAAGTCAG	6:137890132-137890154:+	20	targeting	TATCTTGTGGAAAGGACGAAACACCGCCAACTCAACCAGAAGTCAGGTTTAAGAGCTATGCTGGAAACAGCATAG
CAACTCAACCAGAAGTCAGA	6:137890133-137890155:+	20	targeting	TATCTTGTGGAAAGGACGAAACACCGCAACTCAACCAGAAGTCAGAGTTTAAGAGCTATGCTGGAAACAGCATAG
CAGCCTTGCCCTCTGACTTC	6:137890141-137890163:-	20	targeting	TATCTTGTGGAAAGGACGAAACACCGCAGCCTTGCCCTCTGACTTCGTTTAAGAGCTATGCTGGAAACAGCATAG
AAGTCAGAGGGCAAGGCTGC	6:137890145-137890167:+	20	targeting	TATCTTGTGGAAAGGACGAAACACCGAAGTCAGAGGGCAAGGCTGCGTTTAAGAGCTATGCTGGAAACAGCATAG
ACTTTACAAACTGCTTCAGC	6:137890164-137890186:-	20	targeting	TATCTTGTGGAAAGGACGAAACACCGACTTTACAAACTGCTTCAGCGTTTAAGAGCTATGCTGGAAACAGCATAG
GTTTGTAAAGTCTACCTTTC	6:137890176-137890198:+	20	targeting	TATCTTGTGGAAAGGACGAAACACCGTTTGTAAAGTCTACCTTTCGTTTAAGAGCTATGCTGGAAACAGCATAG
CTACCTTTCAGGATACAGAG	6:137890187-137890209:+	20	targeting	TATCTTGTGGAAAGGACGAAACACCGCTACCTTTCAGGATACAGAGGTTTAAGAGCTATGCTGGAAACAGCATAG
GTTCAGAGAAAAGAAGAGCC	6:137890507-137890529:+	20	targeting	TATCTTGTGGAAAGGACGAAACACCGTTCAGAGAAAAGAAGAGCCGTTTAAGAGCTATGCTGGAAACAGCATAG
GAGAAAAGAAGAGCCAGGAC	6:137890512-137890534:+	20	targeting	TATCTTGTGGAAAGGACGAAACACCGAGAAAAGAAGAGCCAGGACGTTTAAGAGCTATGCTGGAAACAGCATAG
CTTTCTATGCTGTCCTGTCC	6:137890525-137890547:-	20	targeting	TATCTTGTGGAAAGGACGAAACACCGCTTTCTATGCTGTCCTGTCCGTTTAAGAGCTATGCTGGAAACAGCATAG
AGGACAGCATAGAAAGTATA	6:137890532-137890554:+	20	targeting	TATCTTGTGGAAAGGACGAAACACCGAGGACAGCATAGAAAGTATAGTTTAAGAGCTATGCTGGAAACAGCATAG
GGTAATGTGCACCAAAGCCT	6:137890553-137890575:+	20	targeting	TATCTTGTGGAAAGGACGAAACACCGGTAATGTGCACCAAAGCCTGTTTAAGAGCTATGCTGGAAACAGCATAG
GTAATGTGCACCAAAGCCTT	6:137890554-137890576:+	20	targeting	TATCTTGTGGAAAGGACGAAACACCGTAATGTGCACCAAAGCCTTGTTTAAGAGCTATGCTGGAAACAGCATAG
TATCACTATGCCCAAGGCTT	6:137890564-137890586:-	20	targeting	TATCTTGTGGAAAGGACGAAACACCGTATCACTATGCCCAAGGCTTGTTTAAGAGCTATGCTGGAAACAGCATAG
AAAGCCTTGGGCATAGTGAT	6:137890566-137890588:+	20	targeting	TATCTTGTGGAAAGGACGAAACACCGAAAGCCTTGGGCATAGTGATGTTTAAGAGCTATGCTGGAAACAGCATAG
TTGACCTATCACTATGCCCA	6:137890570-137890592:-	20	targeting	TATCTTGTGGAAAGGACGAAACACCGTTGACCTATCACTATGCCCAGTTTAAGAGCTATGCTGGAAACAGCATAG
CTCATGGGAGGTTTTCTGAT	6:137890622-137890644:-	20	targeting	TATCTTGTGGAAAGGACGAAACACCGCTCATGGGAGGTTTTCTGATGTTTAAGAGCTATGCTGGAAACAGCATAG
TTCGTCACATTTCTCATGGG	6:137890634-137890656:-	20	targeting	TATCTTGTGGAAAGGACGAAACACCGTTCGTCACATTTCTCATGGGGTTTAAGAGCTATGCTGGAAACAGCATAG
TTGTTCGTCACATTTCTCAT	6:137890637-137890659:-	20	targeting	TATCTTGTGGAAAGGACGAAACACCGTTGTTCGTCACATTTCTCATGTTTAAGAGCTATGCTGGAAACAGCATAG
CTTGTTCGTCACATTTCTCA	6:137890638-137890660:-	20	targeting	TATCTTGTGGAAAGGACGAAACACCGCTTGTTCGTCACATTTCTCAGTTTAAGAGCTATGCTGGAAACAGCATAG
ACGAACAAGATTGACTTTGC	6:137890652-137890674:+	20	targeting	TATCTTGTGGAAAGGACGAAACACCGACGAACAAGATTGACTTTGCGTTTAAGAGCTATGCTGGAAACAGCATAG
CGAACAAGATTGACTTTGCA	6:137890653-137890675:+	20	targeting	TATCTTGTGGAAAGGACGAAACACCGCGAACAAGATTGACTTTGCAGTTTAAGAGCTATGCTGGAAACAGCATAG
GGCATACATTTTTGTGTAAC	6:137892957-137892979:+	20	targeting	TATCTTGTGGAAAGGACGAAACACCGGCATACATTTTTGTGTAACGTTTAAGAGCTATGCTGGAAACAGCATAG
TGATAAGATGTTTTAAGTAG	6:137893002-137893024:+	20	targeting	TATCTTGTGGAAAGGACGAAACACCGTGATAAGATGTTTTAAGTAGGTTTAAGAGCTATGCTGGAAACAGCATAG
AGTAGAGGTAATATGTAAAA	6:137893017-137893039:+	20	targeting	TATCTTGTGGAAAGGACGAAACACCGAGTAGAGGTAATATGTAAAAGTTTAAGAGCTATGCTGGAAACAGCATAG
TGCAGAACAGTATTAATATT	6:137893054-137893076:-	20	targeting	TATCTTGTGGAAAGGACGAAACACCGTGCAGAACAGTATTAATATTGTTTAAGAGCTATGCTGGAAACAGCATAG
TCAATTTTTAAACAAAAATA	6:137893082-137893104:-	20	targeting	TATCTTGTGGAAAGGACGAAACACCGTCAATTTTTAAACAAAAATAGTTTAAGAGCTATGCTGGAAACAGCATAG
TTAAAAATTGAAAATTAGTC	6:137893094-137893116:+	20	targeting	TATCTTGTGGAAAGGACGAAACACCGTTAAAAATTGAAAATTAGTCGTTTAAGAGCTATGCTGGAAACAGCATAG
TTCAGGTCATCTGTAGGTTC	6:137893147-137893169:-	20	targeting	TATCTTGTGGAAAGGACGAAACACCGTTCAGGTCATCTGTAGGTTCGTTTAAGAGCTATGCTGGAAACAGCATAG
AAACTTTTCAGGTCATCTGT	6:137893153-137893175:-	20	targeting	TATCTTGTGGAAAGGACGAAACACCGAAACTTTTCAGGTCATCTGTGTTTAAGAGCTATGCTGGAAACAGCATAG
AGGTGCAGTGGAAACTTTTC	6:137893164-137893186:-	20	targeting	TATCTTGTGGAAAGGACGAAACACCGAGGTGCAGTGGAAACTTTTCGTTTAAGAGCTATGCTGGAAACAGCATAG
AAAGTTTCCACTGCACCTGC	6:137893169-137893191:+	20	targeting	TATCTTGTGGAAAGGACGAAACACCGAAAGTTTCCACTGCACCTGCGTTTAAGAGCTATGCTGGAAACAGCATAG
GTTTCCACTGCACCTGCTGG	6:137893172-137893194:+	20	targeting	TATCTTGTGGAAAGGACGAAACACCGTTTCCACTGCACCTGCTGGGTTTAAGAGCTATGCTGGAAACAGCATAG
GAGTCCACCAGCAGGTGCAG	6:137893176-137893198:-	20	targeting	TATCTTGTGGAAAGGACGAAACACCGAGTCCACCAGCAGGTGCAGGTTTAAGAGCTATGCTGGAAACAGCATAG
CTGCACCTGCTGGTGGACTC	6:137893179-137893201:+	20	targeting	TATCTTGTGGAAAGGACGAAACACCGCTGCACCTGCTGGTGGACTCGTTTAAGAGCTATGCTGGAAACAGCATAG
CAATTCCAGAGTCCACCAGC	6:137893184-137893206:-	20	targeting	TATCTTGTGGAAAGGACGAAACACCGCAATTCCAGAGTCCACCAGCGTTTAAGAGCTATGCTGGAAACAGCATAG
CTCTGGAATTGCAGAAAGAG	6:137893196-137893218:+	20	targeting	TATCTTGTGGAAAGGACGAAACACCGCTCTGGAATTGCAGAAAGAGGTTTAAGAGCTATGCTGGAAACAGCATAG
AATTGCAGAAAGAGTGGCTA	6:137893202-137893224:+	20	targeting	TATCTTGTGGAAAGGACGAAACACCGAATTGCAGAAAGAGTGGCTAGTTTAAGAGCTATGCTGGAAACAGCATAG
TAAGGTGCTGCTACCTCTCC	6:137893220-137893242:+	20	targeting	TATCTTGTGGAAAGGACGAAACACCGTAAGGTGCTGCTACCTCTCCGTTTAAGAGCTATGCTGGAAACAGCATAG
ATTTGCATGTCTTCCAGGAG	6:137893233-137893255:-	20	targeting	TATCTTGTGGAAAGGACGAAACACCGATTTGCATGTCTTCCAGGAGGTTTAAGAGCTATGCTGGAAACAGCATAG
TTAGAATTTGCATGTCTTCC	6:137893238-137893260:-	20	targeting	TATCTTGTGGAAAGGACGAAACACCGTTAGAATTTGCATGTCTTCCGTTTAAGAGCTATGCTGGAAACAGCATAG
TGTAAGTCCATTTCACACTT	6:137893284-137893306:+	20	targeting	TATCTTGTGGAAAGGACGAAACACCGTGTAAGTCCATTTCACACTTGTTTAAGAGCTATGCTGGAAACAGCATAG
GTAAGTCCATTTCACACTTT	6:137893285-137893307:+	20	targeting	TATCTTGTGGAAAGGACGAAACACCGTAAGTCCATTTCACACTTTGTTTAAGAGCTATGCTGGAAACAGCATAG
TGGAAGCCCAAAGTGTGAAA	6:137893291-137893313:-	20	targeting	TATCTTGTGGAAAGGACGAAACACCGTGGAAGCCCAAAGTGTGAAAGTTTAAGAGCTATGCTGGAAACAGCATAG
CTTTGGGCTTCCACAACATA	6:137893301-137893323:+	20	targeting	TATCTTGTGGAAAGGACGAAACACCGCTTTGGGCTTCCACAACATAGTTTAAGAGCTATGCTGGAAACAGCATAG
TTTGGGCTTCCACAACATAT	6:137893302-137893324:+	20	targeting	TATCTTGTGGAAAGGACGAAACACCGTTTGGGCTTCCACAACATATGTTTAAGAGCTATGCTGGAAACAGCATAG
TTGGTAAATCCCATATGTTG	6:137893311-137893333:-	20	targeting	TATCTTGTGGAAAGGACGAAACACCGTTGGTAAATCCCATATGTTGGTTTAAGAGCTATGCTGGAAACAGCATAG
ATAAAAATATAATTACTGCT	6:137893330-137893352:-	20	targeting	TATCTTGTGGAAAGGACGAAACACCGATAAAAATATAATTACTGCTGTTTAAGAGCTATGCTGGAAACAGCATAG
CAGTAATTATATTTTTATTA	6:137893335-137893357:+	20	targeting	TATCTTGTGGAAAGGACGAAACACCGCAGTAATTATATTTTTATTAGTTTAAGAGCTATGCTGGAAACAGCATAG
TAGTTGTGGCACAGGTTACA	6:137893390-137893412:-	20	targeting	TATCTTGTGGAAAGGACGAAACACCGTAGTTGTGGCACAGGTTACAGTTTAAGAGCTATGCTGGAAACAGCATAG
TAGTGGCAGTTTCTACTCCA	6:137910191-137910213:+	20	targeting	TATCTTGTGGAAAGGACGAAACACCGTAGTGGCAGTTTCTACTCCAGTTTAAGAGCTATGCTGGAAACAGCATAG
GCAGACCTGAACGCCAGGAA	6:137910220-137910242:+	20	targeting	TATCTTGTGGAAAGGACGAAACACCGCAGACCTGAACGCCAGGAAGTTTAAGAGCTATGCTGGAAACAGCATAG
AATCTGGGCACAGATAGCTT	6:137910249-137910271:+	20	targeting	TATCTTGTGGAAAGGACGAAACACCGAATCTGGGCACAGATAGCTTGTTTAAGAGCTATGCTGGAAACAGCATAG
TGCCCTAGCCATTTGCTGCA	6:137910296-137910318:+	20	targeting	TATCTTGTGGAAAGGACGAAACACCGTGCCCTAGCCATTTGCTGCAGTTTAAGAGCTATGCTGGAAACAGCATAG
TCAGTGTGTGAGAGCTGTGC	6:137910327-137910349:+	20	targeting	TATCTTGTGGAAAGGACGAAACACCGTCAGTGTGTGAGAGCTGTGCGTTTAAGAGCTATGCTGGAAACAGCATAG
GGGATTTTCAGCCTAGAAGG	6:137910357-137910379:-	20	targeting	TATCTTGTGGAAAGGACGAAACACCGGGATTTTCAGCCTAGAAGGGTTTAAGAGCTATGCTGGAAACAGCATAG
GAGCCAGCTCAGGGGACCAG	6:137910386-137910408:-	20	targeting	TATCTTGTGGAAAGGACGAAACACCGAGCCAGCTCAGGGGACCAGGTTTAAGAGCTATGCTGGAAACAGCATAG
GGGGTCTAGGGGAAGCTTTC	6:137910428-137910450:-	20	targeting	TATCTTGTGGAAAGGACGAAACACCGGGGTCTAGGGGAAGCTTTCGTTTAAGAGCTATGCTGGAAACAGCATAG
ACAAGTGCTGACCTTAGCAG	6:137910447-137910469:-	20	targeting	TATCTTGTGGAAAGGACGAAACACCGACAAGTGCTGACCTTAGCAGGTTTAAGAGCTATGCTGGAAACAGCATAG
GTTCTGGGTTCAGCTGACCC	6:137910488-137910510:+	20	targeting	TATCTTGTGGAAAGGACGAAACACCGTTCTGGGTTCAGCTGACCCGTTTAAGAGCTATGCTGGAAACAGCATAG
ATAGGGAGCAAAGCTGGGTA	6:137910511-137910533:-	20	targeting	TATCTTGTGGAAAGGACGAAACACCGATAGGGAGCAAAGCTGGGTAGTTTAAGAGCTATGCTGGAAACAGCATAG
TTGGTAGCAGAACGTGAGAT	6:137910541-137910563:+	20	targeting	TATCTTGTGGAAAGGACGAAACACCGTTGGTAGCAGAACGTGAGATGTTTAAGAGCTATGCTGGAAACAGCATAG
GGGTATGTGTCCCTGGTAAT	6:137910587-137910609:-	20	targeting	TATCTTGTGGAAAGGACGAAACACCGGGTATGTGTCCCTGGTAATGTTTAAGAGCTATGCTGGAAACAGCATAG
TTACTTGACCTTTGTTAACG	6:137910607-137910629:-	20	targeting	TATCTTGTGGAAAGGACGAAACACCGTTACTTGACCTTTGTTAACGGTTTAAGAGCTATGCTGGAAACAGCATAG
GGCAGTTACAGTGACGGCAG	6:137910635-137910657:-	20	targeting	TATCTTGTGGAAAGGACGAAACACCGGCAGTTACAGTGACGGCAGGTTTAAGAGCTATGCTGGAAACAGCATAG
ATAAGAGGCAGTTACAGTGA	6:137910641-137910663:-	20	targeting	TATCTTGTGGAAAGGACGAAACACCGATAAGAGGCAGTTACAGTGAGTTTAAGAGCTATGCTGGAAACAGCATAG
AGTTTGACCTCCTTGCCAGT	6:137910676-137910698:-	20	targeting	TATCTTGTGGAAAGGACGAAACACCGAGTTTGACCTCCTTGCCAGTGTTTAAGAGCTATGCTGGAAACAGCATAG
ATCATTGTATAGCAGTCAGC	6:137910723-137910745:+	20	targeting	TATCTTGTGGAAAGGACGAAACACCGATCATTGTATAGCAGTCAGCGTTTAAGAGCTATGCTGGAAACAGCATAG
TGCCCGCAAGTGCTATCTAC	6:137910750-137910772:+	20	targeting	TATCTTGTGGAAAGGACGAAACACCGTGCCCGCAAGTGCTATCTACGTTTAAGAGCTATGCTGGAAACAGCATAG
GTGCTATCTACTGGCCTGTA	6:137910759-137910781:+	20	targeting	TATCTTGTGGAAAGGACGAAACACCGTGCTATCTACTGGCCTGTAGTTTAAGAGCTATGCTGGAAACAGCATAG
GGTTGTGCAGTTCACCCTAC	6:137910773-137910795:-	20	targeting	TATCTTGTGGAAAGGACGAAACACCGGTTGTGCAGTTCACCCTACGTTTAAGAGCTATGCTGGAAACAGCATAG
CTGTTAGCAGGAAGTATATT	6:137910794-137910816:-	20	targeting	TATCTTGTGGAAAGGACGAAACACCGCTGTTAGCAGGAAGTATATTGTTTAAGAGCTATGCTGGAAACAGCATAG
GATGTGCACAGTGCTAAGGA	6:137910816-137910838:+	20	targeting	TATCTTGTGGAAAGGACGAAACACCGATGTGCACAGTGCTAAGGAGTTTAAGAGCTATGCTGGAAACAGCATAG
CTACAGAGATGAGTAAGTTG	6:137910856-137910878:-	20	targeting	TATCTTGTGGAAAGGACGAAACACCGCTACAGAGATGAGTAAGTTGGTTTAAGAGCTATGCTGGAAACAGCATAG
GTAGTGGAGTACTGTACATG	6:137910895-137910917:-	20	targeting	TATCTTGTGGAAAGGACGAAACACCGTAGTGGAGTACTGTACATGGTTTAAGAGCTATGCTGGAAACAGCATAG
TGCATGCTTTTAGGGGCCCA	6:137910990-137911012:-	20	targeting	TATCTTGTGGAAAGGACGAAACACCGTGCATGCTTTTAGGGGCCCAGTTTAAGAGCTATGCTGGAAACAGCATAG
ACACAGCTGTAACACCCTCA	6:137911034-137911056:+	20	targeting	TATCTTGTGGAAAGGACGAAACACCGACACAGCTGTAACACCCTCAGTTTAAGAGCTATGCTGGAAACAGCATAG
GTAACTTCAAAAATAAAAAG	6:137911085-137911107:+	20	targeting	TATCTTGTGGAAAGGACGAAACACCGTAACTTCAAAAATAAAAAGGTTTAAGAGCTATGCTGGAAACAGCATAG
GTGCTAGTTCTTCTCATCCG	6:137911114-137911136:-	20	targeting	TATCTTGTGGAAAGGACGAAACACCGTGCTAGTTCTTCTCATCCGGTTTAAGAGCTATGCTGGAAACAGCATAG
CCATTGCTACAGACCTAGTG	6:137911183-137911205:-	20	targeting	TATCTTGTGGAAAGGACGAAACACCGCCATTGCTACAGACCTAGTGGTTTAAGAGCTATGCTGGAAACAGCATAG
CAGGATAATAACTTAAGCCC	6:137921150-137921172:+	20	targeting	TATCTTGTGGAAAGGACGAAACACCGCAGGATAATAACTTAAGCCCGTTTAAGAGCTATGCTGGAAACAGCATAG
GTATTACGTTATCTTTCACC	6:137921267-137921289:+	20	targeting	TATCTTGTGGAAAGGACGAAACACCGTATTACGTTATCTTTCACCGTTTAAGAGCTATGCTGGAAACAGCATAG
TATTACGTTATCTTTCACCA	6:137921268-137921290:+	20	targeting	TATCTTGTGGAAAGGACGAAACACCGTATTACGTTATCTTTCACCAGTTTAAGAGCTATGCTGGAAACAGCATAG
TGTGTGTGTCAGAGGGTCCC	6:137921285-137921307:-	20	targeting	TATCTTGTGGAAAGGACGAAACACCGTGTGTGTGTCAGAGGGTCCCGTTTAAGAGCTATGCTGGAAACAGCATAG
CAATGTTTTGTCCCTACCTT	6:137921342-137921364:+	20	targeting	TATCTTGTGGAAAGGACGAAACACCGCAATGTTTTGTCCCTACCTTGTTTAAGAGCTATGCTGGAAACAGCATAG
TCCCTACCTTTGGCTTACAC	6:137921352-137921374:+	20	targeting	TATCTTGTGGAAAGGACGAAACACCGTCCCTACCTTTGGCTTACACGTTTAAGAGCTATGCTGGAAACAGCATAG
CCCTGTGTAAGCCAAAGGTA	6:137921353-137921375:-	20	targeting	TATCTTGTGGAAAGGACGAAACACCGCCCTGTGTAAGCCAAAGGTAGTTTAAGAGCTATGCTGGAAACAGCATAG
CCCTACCTTTGGCTTACACA	6:137921353-137921375:+	20	targeting	TATCTTGTGGAAAGGACGAAACACCGCCCTACCTTTGGCTTACACAGTTTAAGAGCTATGCTGGAAACAGCATAG
CCCCTGTGTAAGCCAAAGGT	6:137921354-137921376:-	20	targeting	TATCTTGTGGAAAGGACGAAACACCGCCCCTGTGTAAGCCAAAGGTGTTTAAGAGCTATGCTGGAAACAGCATAG
CCTACCTTTGGCTTACACAG	6:137921354-137921376:+	20	targeting	TATCTTGTGGAAAGGACGAAACACCGCCTACCTTTGGCTTACACAGGTTTAAGAGCTATGCTGGAAACAGCATAG
GTCACCCCTGTGTAAGCCAA	6:137921358-137921380:-	20	targeting	TATCTTGTGGAAAGGACGAAACACCGTCACCCCTGTGTAAGCCAAGTTTAAGAGCTATGCTGGAAACAGCATAG
AGGGGTGACATGACACTTCT	6:137921372-137921394:+	20	targeting	TATCTTGTGGAAAGGACGAAACACCGAGGGGTGACATGACACTTCTGTTTAAGAGCTATGCTGGAAACAGCATAG
TCAGGGAAGGATGGTTAATG	6:137921406-137921428:-	20	targeting	TATCTTGTGGAAAGGACGAAACACCGTCAGGGAAGGATGGTTAATGGTTTAAGAGCTATGCTGGAAACAGCATAG
TCTCTAAAATACTTAGAAAA	6:137930445-137930467:-	20	targeting	TATCTTGTGGAAAGGACGAAACACCGTCTCTAAAATACTTAGAAAAGTTTAAGAGCTATGCTGGAAACAGCATAG
TCTAAGTATTTTAGAGAGTG	6:137930451-137930473:+	20	targeting	TATCTTGTGGAAAGGACGAAACACCGTCTAAGTATTTTAGAGAGTGGTTTAAGAGCTATGCTGGAAACAGCATAG
CTAAGTATTTTAGAGAGTGT	6:137930452-137930474:+	20	targeting	TATCTTGTGGAAAGGACGAAACACCGCTAAGTATTTTAGAGAGTGTGTTTAAGAGCTATGCTGGAAACAGCATAG
AGAGTGTGGGAAGAAAGAAA	6:137930465-137930487:+	20	targeting	TATCTTGTGGAAAGGACGAAACACCGAGAGTGTGGGAAGAAAGAAAGTTTAAGAGCTATGCTGGAAACAGCATAG
GAAAAGGTCCTCTACTCCCA	6:137930481-137930503:+	20	targeting	TATCTTGTGGAAAGGACGAAACACCGAAAAGGTCCTCTACTCCCAGTTTAAGAGCTATGCTGGAAACAGCATAG
TTTCTGCTCCATGGGAGTAG	6:137930489-137930511:-	20	targeting	TATCTTGTGGAAAGGACGAAACACCGTTTCTGCTCCATGGGAGTAGGTTTAAGAGCTATGCTGGAAACAGCATAG
GCTCATCATTTCTGCTCCAT	6:137930497-137930519:-	20	targeting	TATCTTGTGGAAAGGACGAAACACCGCTCATCATTTCTGCTCCATGTTTAAGAGCTATGCTGGAAACAGCATAG
CGCTCATCATTTCTGCTCCA	6:137930498-137930520:-	20	targeting	TATCTTGTGGAAAGGACGAAACACCGCGCTCATCATTTCTGCTCCAGTTTAAGAGCTATGCTGGAAACAGCATAG
AGCAGAAATGATGAGCGTAG	6:137930504-137930526:+	20	targeting	TATCTTGTGGAAAGGACGAAACACCGAGCAGAAATGATGAGCGTAGGTTTAAGAGCTATGCTGGAAACAGCATAG
GATGAGCGTAGAGGATATTA	6:137930513-137930535:+	20	targeting	TATCTTGTGGAAAGGACGAAACACCGATGAGCGTAGAGGATATTAGTTTAAGAGCTATGCTGGAAACAGCATAG
GCGTAGAGGATATTACGGAT	6:137930518-137930540:+	20	targeting	TATCTTGTGGAAAGGACGAAACACCGCGTAGAGGATATTACGGATGTTTAAGAGCTATGCTGGAAACAGCATAG
CATCAGAGAGGAGAAAAGGA	6:137930553-137930575:-	20	targeting	TATCTTGTGGAAAGGACGAAACACCGCATCAGAGAGGAGAAAAGGAGTTTAAGAGCTATGCTGGAAACAGCATAG
AAAACATCAGAGAGGAGAAA	6:137930557-137930579:-	20	targeting	TATCTTGTGGAAAGGACGAAACACCGAAAACATCAGAGAGGAGAAAGTTTAAGAGCTATGCTGGAAACAGCATAG
GGTACAAGAAAACATCAGAG	6:137930565-137930587:-	20	targeting	TATCTTGTGGAAAGGACGAAACACCGGTACAAGAAAACATCAGAGGTTTAAGAGCTATGCTGGAAACAGCATAG
TTTTCTTGTACCACAGAAGC	6:137930576-137930598:+	20	targeting	TATCTTGTGGAAAGGACGAAACACCGTTTTCTTGTACCACAGAAGCGTTTAAGAGCTATGCTGGAAACAGCATAG
CTTGTACCACAGAAGCTGGA	6:137930580-137930602:+	20	targeting	TATCTTGTGGAAAGGACGAAACACCGCTTGTACCACAGAAGCTGGAGTTTAAGAGCTATGCTGGAAACAGCATAG
TTTTAGCCTTCCAGCTTCTG	6:137930586-137930608:-	20	targeting	TATCTTGTGGAAAGGACGAAACACCGTTTTAGCCTTCCAGCTTCTGGTTTAAGAGCTATGCTGGAAACAGCATAG
ACTCCCTTTTTTTTAGAATT	6:137930623-137930645:+	20	targeting	TATCTTGTGGAAAGGACGAAACACCGACTCCCTTTTTTTTAGAATTGTTTAAGAGCTATGCTGGAAACAGCATAG
AATCCTAATTCTAAAAAAAA	6:137930626-137930648:-	20	targeting	TATCTTGTGGAAAGGACGAAACACCGAATCCTAATTCTAAAAAAAAGTTTAAGAGCTATGCTGGAAACAGCATAG
GAATCCTAATTCTAAAAAAA	6:137930627-137930649:-	20	targeting	TATCTTGTGGAAAGGACGAAACACCGAATCCTAATTCTAAAAAAAGTTTAAGAGCTATGCTGGAAACAGCATAG
TTTTTTTAGAATTAGGATTC	6:137930630-137930652:+	20	targeting	TATCTTGTGGAAAGGACGAAACACCGTTTTTTTAGAATTAGGATTCGTTTAAGAGCTATGCTGGAAACAGCATAG
TTTTTTAGAATTAGGATTCT	6:137930631-137930653:+	20	targeting	TATCTTGTGGAAAGGACGAAACACCGTTTTTTAGAATTAGGATTCTGTTTAAGAGCTATGCTGGAAACAGCATAG
AGGAACATCACAAAGTGGGG	6:137942738-137942760:-	20	targeting	TATCTTGTGGAAAGGACGAAACACCGAGGAACATCACAAAGTGGGGGTTTAAGAGCTATGCTGGAAACAGCATAG
CCTAGGAACATCACAAAGTG	6:137942741-137942763:-	20	targeting	TATCTTGTGGAAAGGACGAAACACCGCCTAGGAACATCACAAAGTGGTTTAAGAGCTATGCTGGAAACAGCATAG
CCCCACTTTGTGATGTTCCT	6:137942741-137942763:+	20	targeting	TATCTTGTGGAAAGGACGAAACACCGCCCCACTTTGTGATGTTCCTGTTTAAGAGCTATGCTGGAAACAGCATAG
ACCTAGGAACATCACAAAGT	6:137942742-137942764:-	20	targeting	TATCTTGTGGAAAGGACGAAACACCGACCTAGGAACATCACAAAGTGTTTAAGAGCTATGCTGGAAACAGCATAG
AACCTAGGAACATCACAAAG	6:137942743-137942765:-	20	targeting	TATCTTGTGGAAAGGACGAAACACCGAACCTAGGAACATCACAAAGGTTTAAGAGCTATGCTGGAAACAGCATAG
AACAGTGAGAGACTAAACCT	6:137942758-137942780:-	20	targeting	TATCTTGTGGAAAGGACGAAACACCGAACAGTGAGAGACTAAACCTGTTTAAGAGCTATGCTGGAAACAGCATAG
ATAGCAGATGGATGGTGTCA	6:137942797-137942819:-	20	targeting	TATCTTGTGGAAAGGACGAAACACCGATAGCAGATGGATGGTGTCAGTTTAAGAGCTATGCTGGAAACAGCATAG
GATAGCAGATGGATGGTGTC	6:137942798-137942820:-	20	targeting	TATCTTGTGGAAAGGACGAAACACCGATAGCAGATGGATGGTGTCGTTTAAGAGCTATGCTGGAAACAGCATAG
ATAAAAGGATAGCAGATGGA	6:137942805-137942827:-	20	targeting	TATCTTGTGGAAAGGACGAAACACCGATAAAAGGATAGCAGATGGAGTTTAAGAGCTATGCTGGAAACAGCATAG
GTTCATAAAAGGATAGCAGA	6:137942809-137942831:-	20	targeting	TATCTTGTGGAAAGGACGAAACACCGTTCATAAAAGGATAGCAGAGTTTAAGAGCTATGCTGGAAACAGCATAG
CAATAATGTTTGTTCATAAA	6:137942820-137942842:-	20	targeting	TATCTTGTGGAAAGGACGAAACACCGCAATAATGTTTGTTCATAAAGTTTAAGAGCTATGCTGGAAACAGCATAG
CTGTGTCTAGCATTTTACAG	6:137942845-137942867:-	20	targeting	TATCTTGTGGAAAGGACGAAACACCGCTGTGTCTAGCATTTTACAGGTTTAAGAGCTATGCTGGAAACAGCATAG
ACTGTGTCTAGCATTTTACA	6:137942846-137942868:-	20	targeting	TATCTTGTGGAAAGGACGAAACACCGACTGTGTCTAGCATTTTACAGTTTAAGAGCTATGCTGGAAACAGCATAG
CACTGTGTCTAGCATTTTAC	6:137942847-137942869:-	20	targeting	TATCTTGTGGAAAGGACGAAACACCGCACTGTGTCTAGCATTTTACGTTTAAGAGCTATGCTGGAAACAGCATAG
GCTAGACACAGTGTTAACCT	6:137942857-137942879:+	20	targeting	TATCTTGTGGAAAGGACGAAACACCGCTAGACACAGTGTTAACCTGTTTAAGAGCTATGCTGGAAACAGCATAG
CACAGTGTTAACCTTGGCCT	6:137942863-137942885:+	20	targeting	TATCTTGTGGAAAGGACGAAACACCGCACAGTGTTAACCTTGGCCTGTTTAAGAGCTATGCTGGAAACAGCATAG
ACAGTGTTAACCTTGGCCTT	6:137942864-137942886:+	20	targeting	TATCTTGTGGAAAGGACGAAACACCGACAGTGTTAACCTTGGCCTTGTTTAAGAGCTATGCTGGAAACAGCATAG
CAGTGTTAACCTTGGCCTTG	6:137942865-137942887:+	20	targeting	TATCTTGTGGAAAGGACGAAACACCGCAGTGTTAACCTTGGCCTTGGTTTAAGAGCTATGCTGGAAACAGCATAG
AGTGTTAACCTTGGCCTTGG	6:137942866-137942888:+	20	targeting	TATCTTGTGGAAAGGACGAAACACCGAGTGTTAACCTTGGCCTTGGGTTTAAGAGCTATGCTGGAAACAGCATAG
AGCTTGCACCCCCAAGGCCA	6:137942874-137942896:-	20	targeting	TATCTTGTGGAAAGGACGAAACACCGAGCTTGCACCCCCAAGGCCAGTTTAAGAGCTATGCTGGAAACAGCATAG
TAAGAAAGCTTGCACCCCCA	6:137942880-137942902:-	20	targeting	TATCTTGTGGAAAGGACGAAACACCGTAAGAAAGCTTGCACCCCCAGTTTAAGAGCTATGCTGGAAACAGCATAG
AAAACACAAAAAACTTATCC	6:137943084-137943106:-	20	targeting	TATCTTGTGGAAAGGACGAAACACCGAAAACACAAAAAACTTATCCGTTTAAGAGCTATGCTGGAAACAGCATAG
TTATTAAAGAATTTAAAATC	6:137945848-137945870:+	20	targeting	TATCTTGTGGAAAGGACGAAACACCGTTATTAAAGAATTTAAAATCGTTTAAGAGCTATGCTGGAAACAGCATAG
TAAAGAATTTAAAATCTGGA	6:137945852-137945874:+	20	targeting	TATCTTGTGGAAAGGACGAAACACCGTAAAGAATTTAAAATCTGGAGTTTAAGAGCTATGCTGGAAACAGCATAG
AAAGAATTTAAAATCTGGAA	6:137945853-137945875:+	20	targeting	TATCTTGTGGAAAGGACGAAACACCGAAAGAATTTAAAATCTGGAAGTTTAAGAGCTATGCTGGAAACAGCATAG
ATCTGGAAGGGAGATTAGAT	6:137945865-137945887:+	20	targeting	TATCTTGTGGAAAGGACGAAACACCGATCTGGAAGGGAGATTAGATGTTTAAGAGCTATGCTGGAAACAGCATAG
TTCATTCAATCAACTTAAGC	6:137945898-137945920:-	20	targeting	TATCTTGTGGAAAGGACGAAACACCGTTCATTCAATCAACTTAAGCGTTTAAGAGCTATGCTGGAAACAGCATAG
GTTGATTGAATGAATACGTG	6:137945907-137945929:+	20	targeting	TATCTTGTGGAAAGGACGAAACACCGTTGATTGAATGAATACGTGGTTTAAGAGCTATGCTGGAAACAGCATAG
TTCTCTGCTTGAAGAGAAAG	6:137945939-137945961:-	20	targeting	TATCTTGTGGAAAGGACGAAACACCGTTCTCTGCTTGAAGAGAAAGGTTTAAGAGCTATGCTGGAAACAGCATAG
CTTCTCTGCTTGAAGAGAAA	6:137945940-137945962:-	20	targeting	TATCTTGTGGAAAGGACGAAACACCGCTTCTCTGCTTGAAGAGAAAGTTTAAGAGCTATGCTGGAAACAGCATAG
TCTTCTCTGCTTGAAGAGAA	6:137945941-137945963:-	20	targeting	TATCTTGTGGAAAGGACGAAACACCGTCTTCTCTGCTTGAAGAGAAGTTTAAGAGCTATGCTGGAAACAGCATAG
AAGATAATAAGTAAATTTTT	6:137945960-137945982:+	20	targeting	TATCTTGTGGAAAGGACGAAACACCGAAGATAATAAGTAAATTTTTGTTTAAGAGCTATGCTGGAAACAGCATAG
TAATAAGTAAATTTTTTGGC	6:137945964-137945986:+	20	targeting	TATCTTGTGGAAAGGACGAAACACCGTAATAAGTAAATTTTTTGGCGTTTAAGAGCTATGCTGGAAACAGCATAG
AATAAGTAAATTTTTTGGCT	6:137945965-137945987:+	20	targeting	TATCTTGTGGAAAGGACGAAACACCGAATAAGTAAATTTTTTGGCTGTTTAAGAGCTATGCTGGAAACAGCATAG
ACATATACATATATGGTCTG	6:137950112-137950134:+	20	targeting	TATCTTGTGGAAAGGACGAAACACCGACATATACATATATGGTCTGGTTTAAGAGCTATGCTGGAAACAGCATAG
ATATACACACACATACTGAC	6:137950135-137950157:-	20	targeting	TATCTTGTGGAAAGGACGAAACACCGATATACACACACATACTGACGTTTAAGAGCTATGCTGGAAACAGCATAG
CAAATGTATGCTACAGAGCA	6:137950680-137950702:+	20	targeting	TATCTTGTGGAAAGGACGAAACACCGCAAATGTATGCTACAGAGCAGTTTAAGAGCTATGCTGGAAACAGCATAG
AAATGTATGCTACAGAGCAA	6:137950681-137950703:+	20	targeting	TATCTTGTGGAAAGGACGAAACACCGAAATGTATGCTACAGAGCAAGTTTAAGAGCTATGCTGGAAACAGCATAG
GTCCTCAACCCCCGGGACCA	6:137950703-137950725:+	20	targeting	TATCTTGTGGAAAGGACGAAACACCGTCCTCAACCCCCGGGACCAGTTTAAGAGCTATGCTGGAAACAGCATAG
ATCCATGGTCCCGGGGGTTG	6:137950705-137950727:-	20	targeting	TATCTTGTGGAAAGGACGAAACACCGATCCATGGTCCCGGGGGTTGGTTTAAGAGCTATGCTGGAAACAGCATAG
GTATGGATCCATGGTCCCGG	6:137950711-137950733:-	20	targeting	TATCTTGTGGAAAGGACGAAACACCGTATGGATCCATGGTCCCGGGTTTAAGAGCTATGCTGGAAACAGCATAG
AGTATGGATCCATGGTCCCG	6:137950712-137950734:-	20	targeting	TATCTTGTGGAAAGGACGAAACACCGAGTATGGATCCATGGTCCCGGTTTAAGAGCTATGCTGGAAACAGCATAG
CAGTATGGATCCATGGTCCC	6:137950713-137950735:-	20	targeting	TATCTTGTGGAAAGGACGAAACACCGCAGTATGGATCCATGGTCCCGTTTAAGAGCTATGCTGGAAACAGCATAG
CCAGTATGGATCCATGGTCC	6:137950714-137950736:-	20	targeting	TATCTTGTGGAAAGGACGAAACACCGCCAGTATGGATCCATGGTCCGTTTAAGAGCTATGCTGGAAACAGCATAG
CCGGGACCATGGATCCATAC	6:137950714-137950736:+	20	targeting	TATCTTGTGGAAAGGACGAAACACCGCCGGGACCATGGATCCATACGTTTAAGAGCTATGCTGGAAACAGCATAG
CACAGACCAGTATGGATCCA	6:137950720-137950742:-	20	targeting	TATCTTGTGGAAAGGACGAAACACCGCACAGACCAGTATGGATCCAGTTTAAGAGCTATGCTGGAAACAGCATAG
CATGGATCCATACTGGTCTG	6:137950721-137950743:+	20	targeting	TATCTTGTGGAAAGGACGAAACACCGCATGGATCCATACTGGTCTGGTTTAAGAGCTATGCTGGAAACAGCATAG
CTGTGAGGCCTGTTCCTGAC	6:137950744-137950766:-	20	targeting	TATCTTGTGGAAAGGACGAAACACCGCTGTGAGGCCTGTTCCTGACGTTTAAGAGCTATGCTGGAAACAGCATAG
GGAACAGGCCTCACAGCAAG	6:137950751-137950773:+	20	targeting	TATCTTGTGGAAAGGACGAAACACCGGAACAGGCCTCACAGCAAGGTTTAAGAGCTATGCTGGAAACAGCATAG
AGCAAGAGGTGAGCCGTGGG	6:137950765-137950787:+	20	targeting	TATCTTGTGGAAAGGACGAAACACCGAGCAAGAGGTGAGCCGTGGGGTTTAAGAGCTATGCTGGAAACAGCATAG
GCAAGAGGTGAGCCGTGGGT	6:137950766-137950788:+	20	targeting	TATCTTGTGGAAAGGACGAAACACCGCAAGAGGTGAGCCGTGGGTGTTTAAGAGCTATGCTGGAAACAGCATAG
CGGTAATGCTCACCCACCCA	6:137950778-137950800:-	20	targeting	TATCTTGTGGAAAGGACGAAACACCGCGGTAATGCTCACCCACCCAGTTTAAGAGCTATGCTGGAAACAGCATAG
CTGGAGGCGTGGAGCACAGG	6:137950798-137950820:-	20	targeting	TATCTTGTGGAAAGGACGAAACACCGCTGGAGGCGTGGAGCACAGGGTTTAAGAGCTATGCTGGAAACAGCATAG
TGACTGGAGGCGTGGAGCAC	6:137950801-137950823:-	20	targeting	TATCTTGTGGAAAGGACGAAACACCGTGACTGGAGGCGTGGAGCACGTTTAAGAGCTATGCTGGAAACAGCATAG
ACGCCTCCAGTCAGATCAGT	6:137950811-137950833:+	20	targeting	TATCTTGTGGAAAGGACGAAACACCGACGCCTCCAGTCAGATCAGTGTTTAAGAGCTATGCTGGAAACAGCATAG
GGCCCCACTGATCTGACTGG	6:137950814-137950836:-	20	targeting	TATCTTGTGGAAAGGACGAAACACCGGCCCCACTGATCTGACTGGGTTTAAGAGCTATGCTGGAAACAGCATAG
AGTCAGATCAGTGGGGCCAT	6:137950819-137950841:+	20	targeting	TATCTTGTGGAAAGGACGAAACACCGAGTCAGATCAGTGGGGCCATGTTTAAGAGCTATGCTGGAAACAGCATAG
TGGGGCCATTGGATTCTCAT	6:137950830-137950852:+	20	targeting	TATCTTGTGGAAAGGACGAAACACCGTGGGGCCATTGGATTCTCATGTTTAAGAGCTATGCTGGAAACAGCATAG
ATGCTCCTATGAGAATCCAA	6:137950835-137950857:-	20	targeting	TATCTTGTGGAAAGGACGAAACACCGATGCTCCTATGAGAATCCAAGTTTAAGAGCTATGCTGGAAACAGCATAG
ATGAACCCTATTGTGAACGG	6:137950856-137950878:+	20	targeting	TATCTTGTGGAAAGGACGAAACACCGATGAACCCTATTGTGAACGGGTTTAAGAGCTATGCTGGAAACAGCATAG
TAGATCCGCCGTTCACAATA	6:137950861-137950883:-	20	targeting	TATCTTGTGGAAAGGACGAAACACCGTAGATCCGCCGTTCACAATAGTTTAAGAGCTATGCTGGAAACAGCATAG
CTAGATCCGCCGTTCACAAT	6:137950862-137950884:-	20	targeting	TATCTTGTGGAAAGGACGAAACACCGCTAGATCCGCCGTTCACAATGTTTAAGAGCTATGCTGGAAACAGCATAG
CTATTGTGAACGGCGGATCT	6:137950863-137950885:+	20	targeting	TATCTTGTGGAAAGGACGAAACACCGCTATTGTGAACGGCGGATCTGTTTAAGAGCTATGCTGGAAACAGCATAG
GAACGGCGGATCTAGGTTGC	6:137950870-137950892:+	20	targeting	TATCTTGTGGAAAGGACGAAACACCGAACGGCGGATCTAGGTTGCGTTTAAGAGCTATGCTGGAAACAGCATAG
ACTAGATTCTTATAAGTAGC	6:137950889-137950911:-	20	targeting	TATCTTGTGGAAAGGACGAAACACCGACTAGATTCTTATAAGTAGCGTTTAAGAGCTATGCTGGAAACAGCATAG
AAATACACGTATATCTCTCT	6:137951728-137951750:+	20	targeting	TATCTTGTGGAAAGGACGAAACACCGAAATACACGTATATCTCTCTGTTTAAGAGCTATGCTGGAAACAGCATAG
CTCTTGGAGAGTTTCAAGTA	6:137951744-137951766:+	20	targeting	TATCTTGTGGAAAGGACGAAACACCGCTCTTGGAGAGTTTCAAGTAGTTTAAGAGCTATGCTGGAAACAGCATAG
TCTTGGAGAGTTTCAAGTAA	6:137951745-137951767:+	20	targeting	TATCTTGTGGAAAGGACGAAACACCGTCTTGGAGAGTTTCAAGTAAGTTTAAGAGCTATGCTGGAAACAGCATAG
TTTCAAGTAAGGGCTGCCTT	6:137951755-137951777:+	20	targeting	TATCTTGTGGAAAGGACGAAACACCGTTTCAAGTAAGGGCTGCCTTGTTTAAGAGCTATGCTGGAAACAGCATAG
TTCAAGTAAGGGCTGCCTTA	6:137951756-137951778:+	20	targeting	TATCTTGTGGAAAGGACGAAACACCGTTCAAGTAAGGGCTGCCTTAGTTTAAGAGCTATGCTGGAAACAGCATAG
CTCATTAATAGGGGACCCTA	6:137951771-137951793:-	20	targeting	TATCTTGTGGAAAGGACGAAACACCGCTCATTAATAGGGGACCCTAGTTTAAGAGCTATGCTGGAAACAGCATAG
CTTAGGGTCCCCTATTAATG	6:137951772-137951794:+	20	targeting	TATCTTGTGGAAAGGACGAAACACCGCTTAGGGTCCCCTATTAATGGTTTAAGAGCTATGCTGGAAACAGCATAG
AGAGATGGCCTCATTAATAG	6:137951780-137951802:-	20	targeting	TATCTTGTGGAAAGGACGAAACACCGAGAGATGGCCTCATTAATAGGTTTAAGAGCTATGCTGGAAACAGCATAG
CAGAGATGGCCTCATTAATA	6:137951781-137951803:-	20	targeting	TATCTTGTGGAAAGGACGAAACACCGCAGAGATGGCCTCATTAATAGTTTAAGAGCTATGCTGGAAACAGCATAG
TCAGAGATGGCCTCATTAAT	6:137951782-137951804:-	20	targeting	TATCTTGTGGAAAGGACGAAACACCGTCAGAGATGGCCTCATTAATGTTTAAGAGCTATGCTGGAAACAGCATAG
GAGGCCATCTCTGACCCCTT	6:137951791-137951813:+	20	targeting	TATCTTGTGGAAAGGACGAAACACCGAGGCCATCTCTGACCCCTTGTTTAAGAGCTATGCTGGAAACAGCATAG
CACACCTAAGGGGTCAGAGA	6:137951795-137951817:-	20	targeting	TATCTTGTGGAAAGGACGAAACACCGCACACCTAAGGGGTCAGAGAGTTTAAGAGCTATGCTGGAAACAGCATAG
CATCTCTGACCCCTTAGGTG	6:137951796-137951818:+	20	targeting	TATCTTGTGGAAAGGACGAAACACCGCATCTCTGACCCCTTAGGTGGTTTAAGAGCTATGCTGGAAACAGCATAG
ACTGAACATCCACACCTAAG	6:137951805-137951827:-	20	targeting	TATCTTGTGGAAAGGACGAAACACCGACTGAACATCCACACCTAAGGTTTAAGAGCTATGCTGGAAACAGCATAG
AACTGAACATCCACACCTAA	6:137951806-137951828:-	20	targeting	TATCTTGTGGAAAGGACGAAACACCGAACTGAACATCCACACCTAAGTTTAAGAGCTATGCTGGAAACAGCATAG
CAACTGAACATCCACACCTA	6:137951807-137951829:-	20	targeting	TATCTTGTGGAAAGGACGAAACACCGCAACTGAACATCCACACCTAGTTTAAGAGCTATGCTGGAAACAGCATAG
CTAACACTACTCTATTAAAA	6:137951841-137951863:+	20	targeting	TATCTTGTGGAAAGGACGAAACACCGCTAACACTACTCTATTAAAAGTTTAAGAGCTATGCTGGAAACAGCATAG
TCTGTTGTGCAGTTAGTTTT	6:137951864-137951886:-	20	targeting	TATCTTGTGGAAAGGACGAAACACCGTCTGTTGTGCAGTTAGTTTTGTTTAAGAGCTATGCTGGAAACAGCATAG
AAAACTAACTGCACAACAGA	6:137951867-137951889:+	20	targeting	TATCTTGTGGAAAGGACGAAACACCGAAAACTAACTGCACAACAGAGTTTAAGAGCTATGCTGGAAACAGCATAG
AAACTAACTGCACAACAGAT	6:137951868-137951890:+	20	targeting	TATCTTGTGGAAAGGACGAAACACCGAAACTAACTGCACAACAGATGTTTAAGAGCTATGCTGGAAACAGCATAG
AGATGGGCAAGTGCCCATTA	6:137951884-137951906:+	20	targeting	TATCTTGTGGAAAGGACGAAACACCGAGATGGGCAAGTGCCCATTAGTTTAAGAGCTATGCTGGAAACAGCATAG
GATGGGCAAGTGCCCATTAT	6:137951885-137951907:+	20	targeting	TATCTTGTGGAAAGGACGAAACACCGATGGGCAAGTGCCCATTATGTTTAAGAGCTATGCTGGAAACAGCATAG
TGACAGGGCAGGCCCATAAT	6:137951897-137951919:-	20	targeting	TATCTTGTGGAAAGGACGAAACACCGTGACAGGGCAGGCCCATAATGTTTAAGAGCTATGCTGGAAACAGCATAG
CTGACAGGGCAGGCCCATAA	6:137951898-137951920:-	20	targeting	TATCTTGTGGAAAGGACGAAACACCGCTGACAGGGCAGGCCCATAAGTTTAAGAGCTATGCTGGAAACAGCATAG
GCAGAGTGCACTGACAGGGC	6:137951908-137951930:-	20	targeting	TATCTTGTGGAAAGGACGAAACACCGCAGAGTGCACTGACAGGGCGTTTAAGAGCTATGCTGGAAACAGCATAG
TGCAGCAGAGTGCACTGACA	6:137951912-137951934:-	20	targeting	TATCTTGTGGAAAGGACGAAACACCGTGCAGCAGAGTGCACTGACAGTTTAAGAGCTATGCTGGAAACAGCATAG
CTGCAGCAGAGTGCACTGAC	6:137951913-137951935:-	20	targeting	TATCTTGTGGAAAGGACGAAACACCGCTGCAGCAGAGTGCACTGACGTTTAAGAGCTATGCTGGAAACAGCATAG
AGTGCACTCTGCTGCAGCTG	6:137951919-137951941:+	20	targeting	TATCTTGTGGAAAGGACGAAACACCGAGTGCACTCTGCTGCAGCTGGTTTAAGAGCTATGCTGGAAACAGCATAG
CACTCTGCTGCAGCTGTGGT	6:137951923-137951945:+	20	targeting	TATCTTGTGGAAAGGACGAAACACCGCACTCTGCTGCAGCTGTGGTGTTTAAGAGCTATGCTGGAAACAGCATAG
TGTGGTTGGACTTGCTCCCT	6:137951937-137951959:+	20	targeting	TATCTTGTGGAAAGGACGAAACACCGTGTGGTTGGACTTGCTCCCTGTTTAAGAGCTATGCTGGAAACAGCATAG
TTCCTTACCTAGATAAGTGC	6:137954237-137954259:+	20	targeting	TATCTTGTGGAAAGGACGAAACACCGTTCCTTACCTAGATAAGTGCGTTTAAGAGCTATGCTGGAAACAGCATAG
GACCTGCACTTATCTAGGTA	6:137954239-137954261:-	20	targeting	TATCTTGTGGAAAGGACGAAACACCGACCTGCACTTATCTAGGTAGTTTAAGAGCTATGCTGGAAACAGCATAG
CTTAAGACCTGCACTTATCT	6:137954244-137954266:-	20	targeting	TATCTTGTGGAAAGGACGAAACACCGCTTAAGACCTGCACTTATCTGTTTAAGAGCTATGCTGGAAACAGCATAG
TTCCTGAAATGAGCTATCTT	6:137954271-137954293:+	20	targeting	TATCTTGTGGAAAGGACGAAACACCGTTCCTGAAATGAGCTATCTTGTTTAAGAGCTATGCTGGAAACAGCATAG
GGCCAAAGATAGCTCATTTC	6:137954273-137954295:-	20	targeting	TATCTTGTGGAAAGGACGAAACACCGGCCAAAGATAGCTCATTTCGTTTAAGAGCTATGCTGGAAACAGCATAG
AAAAAGAGTAATCTAGACAA	6:137954294-137954316:-	20	targeting	TATCTTGTGGAAAGGACGAAACACCGAAAAAGAGTAATCTAGACAAGTTTAAGAGCTATGCTGGAAACAGCATAG
AAAAAAGAGTAATCTAGACA	6:137954295-137954317:-	20	targeting	TATCTTGTGGAAAGGACGAAACACCGAAAAAAGAGTAATCTAGACAGTTTAAGAGCTATGCTGGAAACAGCATAG
GCTCTGTCGCCAGGCTAGAG	6:137954347-137954369:+	20	targeting	TATCTTGTGGAAAGGACGAAACACCGCTCTGTCGCCAGGCTAGAGGTTTAAGAGCTATGCTGGAAACAGCATAG
GTCGCCAGGCTAGAGTGGAA	6:137954352-137954374:+	20	targeting	TATCTTGTGGAAAGGACGAAACACCGTCGCCAGGCTAGAGTGGAAGTTTAAGAGCTATGCTGGAAACAGCATAG
ACCTGTAATTCCGGCTACGT	6:137955504-137955526:-	20	targeting	TATCTTGTGGAAAGGACGAAACACCGACCTGTAATTCCGGCTACGTGTTTAAGAGCTATGCTGGAAACAGCATAG
CACCTGTAATTCCGGCTACG	6:137955505-137955527:-	20	targeting	TATCTTGTGGAAAGGACGAAACACCGCACCTGTAATTCCGGCTACGGTTTAAGAGCTATGCTGGAAACAGCATAG
TAAGCAGGACATTTGAAGCC	6:137955609-137955631:-	20	targeting	TATCTTGTGGAAAGGACGAAACACCGTAAGCAGGACATTTGAAGCCGTTTAAGAGCTATGCTGGAAACAGCATAG
TTCAAATGTCCTGCTTACCT	6:137955615-137955637:+	20	targeting	TATCTTGTGGAAAGGACGAAACACCGTTCAAATGTCCTGCTTACCTGTTTAAGAGCTATGCTGGAAACAGCATAG
TTTGAGAGGCCGAGGTAAGC	6:137955624-137955646:-	20	targeting	TATCTTGTGGAAAGGACGAAACACCGTTTGAGAGGCCGAGGTAAGCGTTTAAGAGCTATGCTGGAAACAGCATAG
TTTCAGTGCTCTTCTGCCAC	6:137958238-137958260:+	20	targeting	TATCTTGTGGAAAGGACGAAACACCGTTTCAGTGCTCTTCTGCCACGTTTAAGAGCTATGCTGGAAACAGCATAG
ACAGGCTGCCAAGAAAACTT	6:137958256-137958278:+	20	targeting	TATCTTGTGGAAAGGACGAAACACCGACAGGCTGCCAAGAAAACTTGTTTAAGAGCTATGCTGGAAACAGCATAG
AAAACTTAGGAAAAACTCAC	6:137958269-137958291:+	20	targeting	TATCTTGTGGAAAGGACGAAACACCGAAAACTTAGGAAAAACTCACGTTTAAGAGCTATGCTGGAAACAGCATAG
TCATGCTGCTTAGAGCTTCC	6:137958308-137958330:+	20	targeting	TATCTTGTGGAAAGGACGAAACACCGTCATGCTGCTTAGAGCTTCCGTTTAAGAGCTATGCTGGAAACAGCATAG
GACTCGGATGGAATCAAACC	6:137958326-137958348:-	20	targeting	TATCTTGTGGAAAGGACGAAACACCGACTCGGATGGAATCAAACCGTTTAAGAGCTATGCTGGAAACAGCATAG
CATTTCCTCATAGACTCGGA	6:137958338-137958360:-	20	targeting	TATCTTGTGGAAAGGACGAAACACCGCATTTCCTCATAGACTCGGAGTTTAAGAGCTATGCTGGAAACAGCATAG
TATGAGGAAATGGCTGCTCT	6:137958349-137958371:+	20	targeting	TATCTTGTGGAAAGGACGAAACACCGTATGAGGAAATGGCTGCTCTGTTTAAGAGCTATGCTGGAAACAGCATAG
TGGCTGCTCTGGGAAGAAGC	6:137958359-137958381:+	20	targeting	TATCTTGTGGAAAGGACGAAACACCGTGGCTGCTCTGGGAAGAAGCGTTTAAGAGCTATGCTGGAAACAGCATAG
AGCAGGAGTTAATTCAAGTC	6:137958376-137958398:+	20	targeting	TATCTTGTGGAAAGGACGAAACACCGAGCAGGAGTTAATTCAAGTCGTTTAAGAGCTATGCTGGAAACAGCATAG
GCTGGGGATTTCAAAAAAGC	6:137958405-137958427:-	20	targeting	TATCTTGTGGAAAGGACGAAACACCGCTGGGGATTTCAAAAAAGCGTTTAAGAGCTATGCTGGAAACAGCATAG
ATATCACATGTAGCATGCTG	6:137958421-137958443:-	20	targeting	TATCTTGTGGAAAGGACGAAACACCGATATCACATGTAGCATGCTGGTTTAAGAGCTATGCTGGAAACAGCATAG
CAGCATGCTACATGTGATAT	6:137958424-137958446:+	20	targeting	TATCTTGTGGAAAGGACGAAACACCGCAGCATGCTACATGTGATATGTTTAAGAGCTATGCTGGAAACAGCATAG
AAGGAGCATGAGAAAGCATG	6:137958457-137958479:-	20	targeting	TATCTTGTGGAAAGGACGAAACACCGAAGGAGCATGAGAAAGCATGGTTTAAGAGCTATGCTGGAAACAGCATAG
CATGCTTTCTCATGCTCCTT	6:137958460-137958482:+	20	targeting	TATCTTGTGGAAAGGACGAAACACCGCATGCTTTCTCATGCTCCTTGTTTAAGAGCTATGCTGGAAACAGCATAG
TGCCTCTGAGGTTGAGCCAA	6:137958476-137958498:-	20	targeting	TATCTTGTGGAAAGGACGAAACACCGTGCCTCTGAGGTTGAGCCAAGTTTAAGAGCTATGCTGGAAACAGCATAG
CCAACTCTAGAATGCCTCTG	6:137958488-137958510:-	20	targeting	TATCTTGTGGAAAGGACGAAACACCGCCAACTCTAGAATGCCTCTGGTTTAAGAGCTATGCTGGAAACAGCATAG
CCTCAGAGGCATTCTAGAGT	6:137958488-137958510:+	20	targeting	TATCTTGTGGAAAGGACGAAACACCGCCTCAGAGGCATTCTAGAGTGTTTAAGAGCTATGCTGGAAACAGCATAG
CTTGTGGTTTCTAGCTGCAA	6:137958511-137958533:-	20	targeting	TATCTTGTGGAAAGGACGAAACACCGCTTGTGGTTTCTAGCTGCAAGTTTAAGAGCTATGCTGGAAACAGCATAG
TCTTGTGGTTTCTAGCTGCA	6:137958512-137958534:-	20	targeting	TATCTTGTGGAAAGGACGAAACACCGTCTTGTGGTTTCTAGCTGCAGTTTAAGAGCTATGCTGGAAACAGCATAG
TTGCATCATTGACATTCTTG	6:137958527-137958549:-	20	targeting	TATCTTGTGGAAAGGACGAAACACCGTTGCATCATTGACATTCTTGGTTTAAGAGCTATGCTGGAAACAGCATAG
TATGCCAGTTCCCACTCCAC	6:137958557-137958579:+	20	targeting	TATCTTGTGGAAAGGACGAAACACCGTATGCCAGTTCCCACTCCACGTTTAAGAGCTATGCTGGAAACAGCATAG
TAGTTTACAGACCAGTGGAG	6:137958568-137958590:-	20	targeting	TATCTTGTGGAAAGGACGAAACACCGTAGTTTACAGACCAGTGGAGGTTTAAGAGCTATGCTGGAAACAGCATAG
TTATTTAGTTTACAGACCAG	6:137958573-137958595:-	20	targeting	TATCTTGTGGAAAGGACGAAACACCGTTATTTAGTTTACAGACCAGGTTTAAGAGCTATGCTGGAAACAGCATAG
TAAAGGAGGTGAGACTGTAG	6:137958608-137958630:-	20	targeting	TATCTTGTGGAAAGGACGAAACACCGTAAAGGAGGTGAGACTGTAGGTTTAAGAGCTATGCTGGAAACAGCATAG
ATAATTTCCTCTGATAAAGG	6:137958622-137958644:-	20	targeting	TATCTTGTGGAAAGGACGAAACACCGATAATTTCCTCTGATAAAGGGTTTAAGAGCTATGCTGGAAACAGCATAG
ATCAGAGGAAATTATTGAGA	6:137958630-137958652:+	20	targeting	TATCTTGTGGAAAGGACGAAACACCGATCAGAGGAAATTATTGAGAGTTTAAGAGCTATGCTGGAAACAGCATAG
CATCAAGTAGCAGCATTATA	6:137958693-137958715:+	20	targeting	TATCTTGTGGAAAGGACGAAACACCGCATCAAGTAGCAGCATTATAGTTTAAGAGCTATGCTGGAAACAGCATAG
GTAGCAGCATTATATGGAGT	6:137958699-137958721:+	20	targeting	TATCTTGTGGAAAGGACGAAACACCGTAGCAGCATTATATGGAGTGTTTAAGAGCTATGCTGGAAACAGCATAG
CACTCAGTAATTGAACCACT	6:137958746-137958768:+	20	targeting	TATCTTGTGGAAAGGACGAAACACCGCACTCAGTAATTGAACCACTGTTTAAGAGCTATGCTGGAAACAGCATAG
AATTGAACCACTAGGTACCA	6:137958754-137958776:+	20	targeting	TATCTTGTGGAAAGGACGAAACACCGAATTGAACCACTAGGTACCAGTTTAAGAGCTATGCTGGAAACAGCATAG
TCATTTAATTTTCAAAAGGC	6:137959000-137959022:-	20	targeting	TATCTTGTGGAAAGGACGAAACACCGTCATTTAATTTTCAAAAGGCGTTTAAGAGCTATGCTGGAAACAGCATAG
ATCTTCATTTAATTTTCAAA	6:137959004-137959026:-	20	targeting	TATCTTGTGGAAAGGACGAAACACCGATCTTCATTTAATTTTCAAAGTTTAAGAGCTATGCTGGAAACAGCATAG
TAAAATTTACCATTAAAGAG	6:137959028-137959050:+	20	targeting	TATCTTGTGGAAAGGACGAAACACCGTAAAATTTACCATTAAAGAGGTTTAAGAGCTATGCTGGAAACAGCATAG
TTGAAATATCCTCTCTTTAA	6:137959037-137959059:-	20	targeting	TATCTTGTGGAAAGGACGAAACACCGTTGAAATATCCTCTCTTTAAGTTTAAGAGCTATGCTGGAAACAGCATAG
AACTATCATTTGCACTTTAC	6:137959077-137959099:+	20	targeting	TATCTTGTGGAAAGGACGAAACACCGAACTATCATTTGCACTTTACGTTTAAGAGCTATGCTGGAAACAGCATAG
CTTTACAGGAGAATCAATTA	6:137959091-137959113:+	20	targeting	TATCTTGTGGAAAGGACGAAACACCGCTTTACAGGAGAATCAATTAGTTTAAGAGCTATGCTGGAAACAGCATAG
GACAATTACCAGTCAGTTGT	6:137959113-137959135:+	20	targeting	TATCTTGTGGAAAGGACGAAACACCGACAATTACCAGTCAGTTGTGTTTAAGAGCTATGCTGGAAACAGCATAG
CTGATTGGCCAACAACTGAC	6:137959121-137959143:-	20	targeting	TATCTTGTGGAAAGGACGAAACACCGCTGATTGGCCAACAACTGACGTTTAAGAGCTATGCTGGAAACAGCATAG
CATGGATCAAAATATCTGAT	6:137959136-137959158:-	20	targeting	TATCTTGTGGAAAGGACGAAACACCGCATGGATCAAAATATCTGATGTTTAAGAGCTATGCTGGAAACAGCATAG
TTTGATCCATGATTTGCTCC	6:137959148-137959170:+	20	targeting	TATCTTGTGGAAAGGACGAAACACCGTTTGATCCATGATTTGCTCCGTTTAAGAGCTATGCTGGAAACAGCATAG
ATGGTGCCTGGAGCAAATCA	6:137959154-137959176:-	20	targeting	TATCTTGTGGAAAGGACGAAACACCGATGGTGCCTGGAGCAAATCAGTTTAAGAGCTATGCTGGAAACAGCATAG
ATTTGCTCCAGGCACCATTG	6:137959159-137959181:+	20	targeting	TATCTTGTGGAAAGGACGAAACACCGATTTGCTCCAGGCACCATTGGTTTAAGAGCTATGCTGGAAACAGCATAG
TCTAAATCCACAATGGTGCC	6:137959166-137959188:-	20	targeting	TATCTTGTGGAAAGGACGAAACACCGTCTAAATCCACAATGGTGCCGTTTAAGAGCTATGCTGGAAACAGCATAG
CTTCACATCTAAATCCACAA	6:137959173-137959195:-	20	targeting	TATCTTGTGGAAAGGACGAAACACCGCTTCACATCTAAATCCACAAGTTTAAGAGCTATGCTGGAAACAGCATAG
TTTAGATGTGAAGACAGTCC	6:137959183-137959205:+	20	targeting	TATCTTGTGGAAAGGACGAAACACCGTTTAGATGTGAAGACAGTCCGTTTAAGAGCTATGCTGGAAACAGCATAG
TTAGATGTGAAGACAGTCCT	6:137959184-137959206:+	20	targeting	TATCTTGTGGAAAGGACGAAACACCGTTAGATGTGAAGACAGTCCTGTTTAAGAGCTATGCTGGAAACAGCATAG
TCTGAAGAAATTGAAATCCC	6:137959201-137959223:-	20	targeting	TATCTTGTGGAAAGGACGAAACACCGTCTGAAGAAATTGAAATCCCGTTTAAGAGCTATGCTGGAAACAGCATAG
ATGTTTCAGATCTACTCTGT	6:137960241-137960263:-	20	targeting	TATCTTGTGGAAAGGACGAAACACCGATGTTTCAGATCTACTCTGTGTTTAAGAGCTATGCTGGAAACAGCATAG
CATACATAAAATTTGCCATG	6:137960261-137960283:+	20	targeting	TATCTTGTGGAAAGGACGAAACACCGCATACATAAAATTTGCCATGGTTTAAGAGCTATGCTGGAAACAGCATAG
CTAGTGCTCTTAAAACCTCA	6:137960276-137960298:-	20	targeting	TATCTTGTGGAAAGGACGAAACACCGCTAGTGCTCTTAAAACCTCAGTTTAAGAGCTATGCTGGAAACAGCATAG
GTTTTAAGAGCACTAGCTCA	6:137960283-137960305:+	20	targeting	TATCTTGTGGAAAGGACGAAACACCGTTTTAAGAGCACTAGCTCAGTTTAAGAGCTATGCTGGAAACAGCATAG
TTTTAAGAGCACTAGCTCAT	6:137960284-137960306:+	20	targeting	TATCTTGTGGAAAGGACGAAACACCGTTTTAAGAGCACTAGCTCATGTTTAAGAGCTATGCTGGAAACAGCATAG
TCTTGTTTAAAACTTCAATA	6:137960309-137960331:+	20	targeting	TATCTTGTGGAAAGGACGAAACACCGTCTTGTTTAAAACTTCAATAGTTTAAGAGCTATGCTGGAAACAGCATAG
CAGGCTAGAGTGGCACAATG	6:137960338-137960360:-	20	targeting	TATCTTGTGGAAAGGACGAAACACCGCAGGCTAGAGTGGCACAATGGTTTAAGAGCTATGCTGGAAACAGCATAG
ATTGTGCCACTCTAGCCTGA	6:137960342-137960364:+	20	targeting	TATCTTGTGGAAAGGACGAAACACCGATTGTGCCACTCTAGCCTGAGTTTAAGAGCTATGCTGGAAACAGCATAG
CCAACTCCTTCAGGCTAGAG	6:137960348-137960370:-	20	targeting	TATCTTGTGGAAAGGACGAAACACCGCCAACTCCTTCAGGCTAGAGGTTTAAGAGCTATGCTGGAAACAGCATAG
CCACTCTAGCCTGAAGGAGT	6:137960348-137960370:+	20	targeting	TATCTTGTGGAAAGGACGAAACACCGCCACTCTAGCCTGAAGGAGTGTTTAAGAGCTATGCTGGAAACAGCATAG
CACTCTAGCCTGAAGGAGTT	6:137960349-137960371:+	20	targeting	TATCTTGTGGAAAGGACGAAACACCGCACTCTAGCCTGAAGGAGTTGTTTAAGAGCTATGCTGGAAACAGCATAG
AGAAAAGACCCAACTCCTTC	6:137960357-137960379:-	20	targeting	TATCTTGTGGAAAGGACGAAACACCGAGAAAAGACCCAACTCCTTCGTTTAAGAGCTATGCTGGAAACAGCATAG
GAGTTGGGTCTTTTCTTGCC	6:137960364-137960386:+	20	targeting	TATCTTGTGGAAAGGACGAAACACCGAGTTGGGTCTTTTCTTGCCGTTTAAGAGCTATGCTGGAAACAGCATAG
AGTTGGGTCTTTTCTTGCCA	6:137960365-137960387:+	20	targeting	TATCTTGTGGAAAGGACGAAACACCGAGTTGGGTCTTTTCTTGCCAGTTTAAGAGCTATGCTGGAAACAGCATAG
TTCTGGTCTTTATAAGACCC	6:137960382-137960404:-	20	targeting	TATCTTGTGGAAAGGACGAAACACCGTTCTGGTCTTTATAAGACCCGTTTAAGAGCTATGCTGGAAACAGCATAG
CATTTTTGTCTTTTATCTTC	6:137960399-137960421:-	20	targeting	TATCTTGTGGAAAGGACGAAACACCGCATTTTTGTCTTTTATCTTCGTTTAAGAGCTATGCTGGAAACAGCATAG
CAGAAGATAAAAGACAAAAA	6:137960400-137960422:+	20	targeting	TATCTTGTGGAAAGGACGAAACACCGCAGAAGATAAAAGACAAAAAGTTTAAGAGCTATGCTGGAAACAGCATAG
TTCTTAATATAAGCAAAAAT	6:137960456-137960478:-	20	targeting	TATCTTGTGGAAAGGACGAAACACCGTTCTTAATATAAGCAAAAATGTTTAAGAGCTATGCTGGAAACAGCATAG
TTTCTTAATATAAGCAAAAA	6:137960457-137960479:-	20	targeting	TATCTTGTGGAAAGGACGAAACACCGTTTCTTAATATAAGCAAAAAGTTTAAGAGCTATGCTGGAAACAGCATAG
TTTGCTTATATTAAGAAACA	6:137960462-137960484:+	20	targeting	TATCTTGTGGAAAGGACGAAACACCGTTTGCTTATATTAAGAAACAGTTTAAGAGCTATGCTGGAAACAGCATAG
TTAAGAAACAAGGTTTTCAA	6:137960472-137960494:+	20	targeting	TATCTTGTGGAAAGGACGAAACACCGTTAAGAAACAAGGTTTTCAAGTTTAAGAGCTATGCTGGAAACAGCATAG
TTTCAAATACTTGTTGGATA	6:137962588-137962610:-	20	targeting	TATCTTGTGGAAAGGACGAAACACCGTTTCAAATACTTGTTGGATAGTTTAAGAGCTATGCTGGAAACAGCATAG
AAATATTTTCAAATACTTGT	6:137962594-137962616:-	20	targeting	TATCTTGTGGAAAGGACGAAACACCGAAATATTTTCAAATACTTGTGTTTAAGAGCTATGCTGGAAACAGCATAG
TGAAGATAACATGAAAGAGT	6:137962621-137962643:-	20	targeting	TATCTTGTGGAAAGGACGAAACACCGTGAAGATAACATGAAAGAGTGTTTAAGAGCTATGCTGGAAACAGCATAG
GTTATCTTCATTCAATAGTG	6:137962634-137962656:+	20	targeting	TATCTTGTGGAAAGGACGAAACACCGTTATCTTCATTCAATAGTGGTTTAAGAGCTATGCTGGAAACAGCATAG
TTATCTTCATTCAATAGTGA	6:137962635-137962657:+	20	targeting	TATCTTGTGGAAAGGACGAAACACCGTTATCTTCATTCAATAGTGAGTTTAAGAGCTATGCTGGAAACAGCATAG
CTTTCCTTCCTTCCTTCCTT	6:137962678-137962700:+	20	targeting	TATCTTGTGGAAAGGACGAAACACCGCTTTCCTTCCTTCCTTCCTTGTTTAAGAGCTATGCTGGAAACAGCATAG
AATAAACTCCAAAGGAAGGA	6:137962686-137962708:-	20	targeting	TATCTTGTGGAAAGGACGAAACACCGAATAAACTCCAAAGGAAGGAGTTTAAGAGCTATGCTGGAAACAGCATAG
ACACAATAAACTCCAAAGGA	6:137962690-137962712:-	20	targeting	TATCTTGTGGAAAGGACGAAACACCGACACAATAAACTCCAAAGGAGTTTAAGAGCTATGCTGGAAACAGCATAG
GTCAACACAATAAACTCCAA	6:137962694-137962716:-	20	targeting	TATCTTGTGGAAAGGACGAAACACCGTCAACACAATAAACTCCAAGTTTAAGAGCTATGCTGGAAACAGCATAG
TTTGCTATCGTTGCGAACAT	6:137962723-137962745:+	20	targeting	TATCTTGTGGAAAGGACGAAACACCGTTTGCTATCGTTGCGAACATGTTTAAGAGCTATGCTGGAAACAGCATAG
TGGAATATGAGATGACACCC	6:137962743-137962765:+	20	targeting	TATCTTGTGGAAAGGACGAAACACCGTGGAATATGAGATGACACCCGTTTAAGAGCTATGCTGGAAACAGCATAG
GATGACACCCAGGCAGTGCC	6:137962753-137962775:+	20	targeting	TATCTTGTGGAAAGGACGAAACACCGATGACACCCAGGCAGTGCCGTTTAAGAGCTATGCTGGAAACAGCATAG
ATGACACCCAGGCAGTGCCA	6:137962754-137962776:+	20	targeting	TATCTTGTGGAAAGGACGAAACACCGATGACACCCAGGCAGTGCCAGTTTAAGAGCTATGCTGGAAACAGCATAG
GCTCGGCCCTGGCACTGCCT	6:137962760-137962782:-	20	targeting	TATCTTGTGGAAAGGACGAAACACCGCTCGGCCCTGGCACTGCCTGTTTAAGAGCTATGCTGGAAACAGCATAG
TGCTCGGCCCTGGCACTGCC	6:137962761-137962783:-	20	targeting	TATCTTGTGGAAAGGACGAAACACCGTGCTCGGCCCTGGCACTGCCGTTTAAGAGCTATGCTGGAAACAGCATAG
CTTAACACACTGCTCGGCCC	6:137962771-137962793:-	20	targeting	TATCTTGTGGAAAGGACGAAACACCGCTTAACACACTGCTCGGCCCGTTTAAGAGCTATGCTGGAAACAGCATAG
GCCGAGCAGTGTGTTAAGTA	6:137962776-137962798:+	20	targeting	TATCTTGTGGAAAGGACGAAACACCGCCGAGCAGTGTGTTAAGTAGTTTAAGAGCTATGCTGGAAACAGCATAG
GCCATACTTAACACACTGCT	6:137962777-137962799:-	20	targeting	TATCTTGTGGAAAGGACGAAACACCGCCATACTTAACACACTGCTGTTTAAGAGCTATGCTGGAAACAGCATAG
GAGCTCACACTGCCCTCTCC	6:137962811-137962833:+	20	targeting	TATCTTGTGGAAAGGACGAAACACCGAGCTCACACTGCCCTCTCCGTTTAAGAGCTATGCTGGAAACAGCATAG
CACTGCCCTCTCCTGGCCTC	6:137962818-137962840:+	20	targeting	TATCTTGTGGAAAGGACGAAACACCGCACTGCCCTCTCCTGGCCTCGTTTAAGAGCTATGCTGGAAACAGCATAG
ACTGCCCTCTCCTGGCCTCT	6:137962819-137962841:+	20	targeting	TATCTTGTGGAAAGGACGAAACACCGACTGCCCTCTCCTGGCCTCTGTTTAAGAGCTATGCTGGAAACAGCATAG
TCTACCCAGAGGCCAGGAGA	6:137962823-137962845:-	20	targeting	TATCTTGTGGAAAGGACGAAACACCGTCTACCCAGAGGCCAGGAGAGTTTAAGAGCTATGCTGGAAACAGCATAG
ATCTACCCAGAGGCCAGGAG	6:137962824-137962846:-	20	targeting	TATCTTGTGGAAAGGACGAAACACCGATCTACCCAGAGGCCAGGAGGTTTAAGAGCTATGCTGGAAACAGCATAG
TTAAGATCTACCCAGAGGCC	6:137962829-137962851:-	20	targeting	TATCTTGTGGAAAGGACGAAACACCGTTAAGATCTACCCAGAGGCCGTTTAAGAGCTATGCTGGAAACAGCATAG
AAGTTTTAAGATCTACCCAG	6:137962834-137962856:-	20	targeting	TATCTTGTGGAAAGGACGAAACACCGAAGTTTTAAGATCTACCCAGGTTTAAGAGCTATGCTGGAAACAGCATAG
GTAGATCTTAAAACTTCACT	6:137962841-137962863:+	20	targeting	TATCTTGTGGAAAGGACGAAACACCGTAGATCTTAAAACTTCACTGTTTAAGAGCTATGCTGGAAACAGCATAG
AGCACAAAACACATTCCAGC	6:137962869-137962891:+	20	targeting	TATCTTGTGGAAAGGACGAAACACCGAGCACAAAACACATTCCAGCGTTTAAGAGCTATGCTGGAAACAGCATAG
ATCATTCTTTCTCTGCCTGC	6:137962884-137962906:-	20	targeting	TATCTTGTGGAAAGGACGAAACACCGATCATTCTTTCTCTGCCTGCGTTTAAGAGCTATGCTGGAAACAGCATAG
AGAGAAAGAATGATAATAAA	6:137962893-137962915:+	20	targeting	TATCTTGTGGAAAGGACGAAACACCGAGAGAAAGAATGATAATAAAGTTTAAGAGCTATGCTGGAAACAGCATAG
GAGAAAGAATGATAATAAAT	6:137962894-137962916:+	20	targeting	TATCTTGTGGAAAGGACGAAACACCGAGAAAGAATGATAATAAATGTTTAAGAGCTATGCTGGAAACAGCATAG
ATTAGATTATTAATATTGGA	6:137962926-137962948:-	20	targeting	TATCTTGTGGAAAGGACGAAACACCGATTAGATTATTAATATTGGAGTTTAAGAGCTATGCTGGAAACAGCATAG
AATGATTAGATTATTAATAT	6:137962930-137962952:-	20	targeting	TATCTTGTGGAAAGGACGAAACACCGAATGATTAGATTATTAATATGTTTAAGAGCTATGCTGGAAACAGCATAG
TTCAAATTTTAAAAACTATT	6:137962952-137962974:+	20	targeting	TATCTTGTGGAAAGGACGAAACACCGTTCAAATTTTAAAAACTATTGTTTAAGAGCTATGCTGGAAACAGCATAG
GGCTCTACTCTCTATGCTTT	6:137962973-137962995:+	20	targeting	TATCTTGTGGAAAGGACGAAACACCGGCTCTACTCTCTATGCTTTGTTTAAGAGCTATGCTGGAAACAGCATAG
TATAGATATTTTCAAGTGCT	6:137963001-137963023:-	20	targeting	TATCTTGTGGAAAGGACGAAACACCGTATAGATATTTTCAAGTGCTGTTTAAGAGCTATGCTGGAAACAGCATAG
ATAATATCTTGAATAAAATG	6:137963092-137963114:+	20	targeting	TATCTTGTGGAAAGGACGAAACACCGATAATATCTTGAATAAAATGGTTTAAGAGCTATGCTGGAAACAGCATAG
TCTTGAATAAAATGTGGTCC	6:137963098-137963120:+	20	targeting	TATCTTGTGGAAAGGACGAAACACCGTCTTGAATAAAATGTGGTCCGTTTAAGAGCTATGCTGGAAACAGCATAG
CTTGAATAAAATGTGGTCCT	6:137963099-137963121:+	20	targeting	TATCTTGTGGAAAGGACGAAACACCGCTTGAATAAAATGTGGTCCTGTTTAAGAGCTATGCTGGAAACAGCATAG
AATAAAATGTGGTCCTGGGC	6:137963103-137963125:+	20	targeting	TATCTTGTGGAAAGGACGAAACACCGAATAAAATGTGGTCCTGGGCGTTTAAGAGCTATGCTGGAAACAGCATAG
ATAAAATGTGGTCCTGGGCC	6:137963104-137963126:+	20	targeting	TATCTTGTGGAAAGGACGAAACACCGATAAAATGTGGTCCTGGGCCGTTTAAGAGCTATGCTGGAAACAGCATAG
ATGTGGTCCTGGGCCGGGCA	6:137963109-137963131:+	20	targeting	TATCTTGTGGAAAGGACGAAACACCGATGTGGTCCTGGGCCGGGCAGTTTAAGAGCTATGCTGGAAACAGCATAG
TGGTCCTGGGCCGGGCAAGG	6:137963112-137963134:+	20	targeting	TATCTTGTGGAAAGGACGAAACACCGTGGTCCTGGGCCGGGCAAGGGTTTAAGAGCTATGCTGGAAACAGCATAG
TAATTAGGTGATCAGGATCT	6:137963563-137963585:+	20	targeting	TATCTTGTGGAAAGGACGAAACACCGTAATTAGGTGATCAGGATCTGTTTAAGAGCTATGCTGGAAACAGCATAG
GATGAAGGAACTAAGGCTGA	6:137963600-137963622:-	20	targeting	TATCTTGTGGAAAGGACGAAACACCGATGAAGGAACTAAGGCTGAGTTTAAGAGCTATGCTGGAAACAGCATAG
GGATGAAGGAACTAAGGCTG	6:137963601-137963623:-	20	targeting	TATCTTGTGGAAAGGACGAAACACCGGATGAAGGAACTAAGGCTGGTTTAAGAGCTATGCTGGAAACAGCATAG
ACATCTGGATGAAGGAACTA	6:137963607-137963629:-	20	targeting	TATCTTGTGGAAAGGACGAAACACCGACATCTGGATGAAGGAACTAGTTTAAGAGCTATGCTGGAAACAGCATAG
TTAGTTCCTTCATCCAGATG	6:137963609-137963631:+	20	targeting	TATCTTGTGGAAAGGACGAAACACCGTTAGTTCCTTCATCCAGATGGTTTAAGAGCTATGCTGGAAACAGCATAG
CTACAGCCACATCTGGATGA	6:137963615-137963637:-	20	targeting	TATCTTGTGGAAAGGACGAAACACCGCTACAGCCACATCTGGATGAGTTTAAGAGCTATGCTGGAAACAGCATAG
GGTATTTCTACAGCCACATC	6:137963622-137963644:-	20	targeting	TATCTTGTGGAAAGGACGAAACACCGGTATTTCTACAGCCACATCGTTTAAGAGCTATGCTGGAAACAGCATAG
TCTAGTGAGGAAGATAGGGT	6:137963643-137963665:-	20	targeting	TATCTTGTGGAAAGGACGAAACACCGTCTAGTGAGGAAGATAGGGTGTTTAAGAGCTATGCTGGAAACAGCATAG
CATTTCTAGTGAGGAAGATA	6:137963647-137963669:-	20	targeting	TATCTTGTGGAAAGGACGAAACACCGCATTTCTAGTGAGGAAGATAGTTTAAGAGCTATGCTGGAAACAGCATAG
TCATTTCTAGTGAGGAAGAT	6:137963648-137963670:-	20	targeting	TATCTTGTGGAAAGGACGAAACACCGTCATTTCTAGTGAGGAAGATGTTTAAGAGCTATGCTGGAAACAGCATAG
TCTTTCTATCATTTCTAGTG	6:137963656-137963678:-	20	targeting	TATCTTGTGGAAAGGACGAAACACCGTCTTTCTATCATTTCTAGTGGTTTAAGAGCTATGCTGGAAACAGCATAG
AAATGAAATATTTTATGTGA	6:137963681-137963703:+	20	targeting	TATCTTGTGGAAAGGACGAAACACCGAAATGAAATATTTTATGTGAGTTTAAGAGCTATGCTGGAAACAGCATAG
ATATTTTATGTGAAGGCATT	6:137963688-137963710:+	20	targeting	TATCTTGTGGAAAGGACGAAACACCGATATTTTATGTGAAGGCATTGTTTAAGAGCTATGCTGGAAACAGCATAG
CATCATAGTTCATATGAGTA	6:137963725-137963747:-	20	targeting	TATCTTGTGGAAAGGACGAAACACCGCATCATAGTTCATATGAGTAGTTTAAGAGCTATGCTGGAAACAGCATAG
ACAACTTAACAAAAGATACT	6:137963772-137963794:+	20	targeting	TATCTTGTGGAAAGGACGAAACACCGACAACTTAACAAAAGATACTGTTTAAGAGCTATGCTGGAAACAGCATAG
GAACTAAAATTTTGATTGCT	6:137965775-137965797:-	20	targeting	TATCTTGTGGAAAGGACGAAACACCGAACTAAAATTTTGATTGCTGTTTAAGAGCTATGCTGGAAACAGCATAG
ACAAGTTCTCACTTAGATGT	6:137965797-137965819:-	20	targeting	TATCTTGTGGAAAGGACGAAACACCGACAAGTTCTCACTTAGATGTGTTTAAGAGCTATGCTGGAAACAGCATAG
GATATTTGCCTTTTTGTGAT	6:137965820-137965842:+	20	targeting	TATCTTGTGGAAAGGACGAAACACCGATATTTGCCTTTTTGTGATGTTTAAGAGCTATGCTGGAAACAGCATAG
TGAAATCATGTCAACATGGA	6:137965874-137965896:-	20	targeting	TATCTTGTGGAAAGGACGAAACACCGTGAAATCATGTCAACATGGAGTTTAAGAGCTATGCTGGAAACAGCATAG
AGAATGAAATCATGTCAACA	6:137965878-137965900:-	20	targeting	TATCTTGTGGAAAGGACGAAACACCGAGAATGAAATCATGTCAACAGTTTAAGAGCTATGCTGGAAACAGCATAG
AGTGTTAATCAATGGATAAA	6:137965957-137965979:-	20	targeting	TATCTTGTGGAAAGGACGAAACACCGAGTGTTAATCAATGGATAAAGTTTAAGAGCTATGCTGGAAACAGCATAG
TTATCCATTGATTAACACTT	6:137965961-137965983:+	20	targeting	TATCTTGTGGAAAGGACGAAACACCGTTATCCATTGATTAACACTTGTTTAAGAGCTATGCTGGAAACAGCATAG
ATTGAAACCACCCATTCACA	6:137968956-137968978:+	20	targeting	TATCTTGTGGAAAGGACGAAACACCGATTGAAACCACCCATTCACAGTTTAAGAGCTATGCTGGAAACAGCATAG
CTCTTTTTCAGCCCTGTGAA	6:137968967-137968989:-	20	targeting	TATCTTGTGGAAAGGACGAAACACCGCTCTTTTTCAGCCCTGTGAAGTTTAAGAGCTATGCTGGAAACAGCATAG
GCTCAAAGGTCAAACTTGAA	6:137969000-137969022:-	20	targeting	TATCTTGTGGAAAGGACGAAACACCGCTCAAAGGTCAAACTTGAAGTTTAAGAGCTATGCTGGAAACAGCATAG
GTTTCTCTCCAGTGGCTCAA	6:137969014-137969036:-	20	targeting	TATCTTGTGGAAAGGACGAAACACCGTTTCTCTCCAGTGGCTCAAGTTTAAGAGCTATGCTGGAAACAGCATAG
CCTTCTCAGTTTCTCTCCAG	6:137969022-137969044:-	20	targeting	TATCTTGTGGAAAGGACGAAACACCGCCTTCTCAGTTTCTCTCCAGGTTTAAGAGCTATGCTGGAAACAGCATAG
ATGTGTGCTGTGCTGCGACA	6:137969058-137969080:+	20	targeting	TATCTTGTGGAAAGGACGAAACACCGATGTGTGCTGTGCTGCGACAGTTTAAGAGCTATGCTGGAAACAGCATAG
AGGACATGCCATCCTTCAAA	6:137969083-137969105:+	20	targeting	TATCTTGTGGAAAGGACGAAACACCGAGGACATGCCATCCTTCAAAGTTTAAGAGCTATGCTGGAAACAGCATAG
AGTAAGGGCAGGACAGTGGG	6:137969107-137969129:+	20	targeting	TATCTTGTGGAAAGGACGAAACACCGAGTAAGGGCAGGACAGTGGGGTTTAAGAGCTATGCTGGAAACAGCATAG
CCTACTAACTGTGCAACCCA	6:137969148-137969170:+	20	targeting	TATCTTGTGGAAAGGACGAAACACCGCCTACTAACTGTGCAACCCAGTTTAAGAGCTATGCTGGAAACAGCATAG
AAGGTTAAGGGCACTGCCCT	6:137969164-137969186:-	20	targeting	TATCTTGTGGAAAGGACGAAACACCGAAGGTTAAGGGCACTGCCCTGTTTAAGAGCTATGCTGGAAACAGCATAG
GATGAGACTGGATCACACAA	6:137969183-137969205:-	20	targeting	TATCTTGTGGAAAGGACGAAACACCGATGAGACTGGATCACACAAGTTTAAGAGCTATGCTGGAAACAGCATAG
GCTACTATCCCATCTTACAT	6:137969205-137969227:-	20	targeting	TATCTTGTGGAAAGGACGAAACACCGCTACTATCCCATCTTACATGTTTAAGAGCTATGCTGGAAACAGCATAG
AGCATCACTTTTTTTCCATA	6:137969225-137969247:+	20	targeting	TATCTTGTGGAAAGGACGAAACACCGAGCATCACTTTTTTTCCATAGTTTAAGAGCTATGCTGGAAACAGCATAG
TGACCACCACAGTAACCTTA	6:137969240-137969262:-	20	targeting	TATCTTGTGGAAAGGACGAAACACCGTGACCACCACAGTAACCTTAGTTTAAGAGCTATGCTGGAAACAGCATAG
CATGATTTAATACATGCAGA	6:137969263-137969285:+	20	targeting	TATCTTGTGGAAAGGACGAAACACCGCATGATTTAATACATGCAGAGTTTAAGAGCTATGCTGGAAACAGCATAG
CTTTAACAACAGTAACACGA	6:137969320-137969342:-	20	targeting	TATCTTGTGGAAAGGACGAAACACCGCTTTAACAACAGTAACACGAGTTTAAGAGCTATGCTGGAAACAGCATAG
AAGTTATTGGCGTGAGTAAA	6:137969340-137969362:+	20	targeting	TATCTTGTGGAAAGGACGAAACACCGAAGTTATTGGCGTGAGTAAAGTTTAAGAGCTATGCTGGAAACAGCATAG
ACAGCTCTGTGACTCACTTC	6:137969374-137969396:-	20	targeting	TATCTTGTGGAAAGGACGAAACACCGACAGCTCTGTGACTCACTTCGTTTAAGAGCTATGCTGGAAACAGCATAG
CAGAGCTGTAGAGAGAGAAC	6:137969388-137969410:+	20	targeting	TATCTTGTGGAAAGGACGAAACACCGCAGAGCTGTAGAGAGAGAACGTTTAAGAGCTATGCTGGAAACAGCATAG
AGTGTTTCTCTCTCTACACA	6:137969450-137969472:+	20	targeting	TATCTTGTGGAAAGGACGAAACACCGAGTGTTTCTCTCTCTACACAGTTTAAGAGCTATGCTGGAAACAGCATAG
ACTTCTATAGATAGAAAGAC	6:137969476-137969498:-	20	targeting	TATCTTGTGGAAAGGACGAAACACCGACTTCTATAGATAGAAAGACGTTTAAGAGCTATGCTGGAAACAGCATAG
AACAGATACATCAACATAGA	6:137969519-137969541:-	20	targeting	TATCTTGTGGAAAGGACGAAACACCGAACAGATACATCAACATAGAGTTTAAGAGCTATGCTGGAAACAGCATAG
GAGAGATGTTACTTCTTTAG	6:137969562-137969584:+	20	targeting	TATCTTGTGGAAAGGACGAAACACCGAGAGATGTTACTTCTTTAGGTTTAAGAGCTATGCTGGAAACAGCATAG
TGCCACCTAAGGACAAACAG	6:137969591-137969613:+	20	targeting	TATCTTGTGGAAAGGACGAAACACCGTGCCACCTAAGGACAAACAGGTTTAAGAGCTATGCTGGAAACAGCATAG
ACAGGGGAGCACCTACAGGA	6:137969607-137969629:+	20	targeting	TATCTTGTGGAAAGGACGAAACACCGACAGGGGAGCACCTACAGGAGTTTAAGAGCTATGCTGGAAACAGCATAG
CTCTTCTTCCTCCTTCCTGT	6:137969618-137969640:-	20	targeting	TATCTTGTGGAAAGGACGAAACACCGCTCTTCTTCCTCCTTCCTGTGTTTAAGAGCTATGCTGGAAACAGCATAG
GGAAGAAGAGGAGGAGGTAG	6:137969631-137969653:+	20	targeting	TATCTTGTGGAAAGGACGAAACACCGGAAGAAGAGGAGGAGGTAGGTTTAAGAGCTATGCTGGAAACAGCATAG
GGTAGAGGGGAATAAGAAAT	6:137969646-137969668:+	20	targeting	TATCTTGTGGAAAGGACGAAACACCGGTAGAGGGGAATAAGAAATGTTTAAGAGCTATGCTGGAAACAGCATAG
TTATTTTTCTTGCTGCAGTA	6:137969671-137969693:+	20	targeting	TATCTTGTGGAAAGGACGAAACACCGTTATTTTTCTTGCTGCAGTAGTTTAAGAGCTATGCTGGAAACAGCATAG
TAAGGGAAAATACATGCCAA	6:137969689-137969711:+	20	targeting	TATCTTGTGGAAAGGACGAAACACCGTAAGGGAAAATACATGCCAAGTTTAAGAGCTATGCTGGAAACAGCATAG
CAGCAATTAAGCTTCTCTCT	6:137974308-137974330:+	20	targeting	TATCTTGTGGAAAGGACGAAACACCGCAGCAATTAAGCTTCTCTCTGTTTAAGAGCTATGCTGGAAACAGCATAG
AGCAATTAAGCTTCTCTCTA	6:137974309-137974331:+	20	targeting	TATCTTGTGGAAAGGACGAAACACCGAGCAATTAAGCTTCTCTCTAGTTTAAGAGCTATGCTGGAAACAGCATAG
AATTAAGCTTCTCTCTAGGG	6:137974312-137974334:+	20	targeting	TATCTTGTGGAAAGGACGAAACACCGAATTAAGCTTCTCTCTAGGGGTTTAAGAGCTATGCTGGAAACAGCATAG
TAAGCTTCTCTCTAGGGTGG	6:137974315-137974337:+	20	targeting	TATCTTGTGGAAAGGACGAAACACCGTAAGCTTCTCTCTAGGGTGGGTTTAAGAGCTATGCTGGAAACAGCATAG
GAATAAGAGGTTTTTCCCCC	6:137974352-137974374:+	20	targeting	TATCTTGTGGAAAGGACGAAACACCGAATAAGAGGTTTTTCCCCCGTTTAAGAGCTATGCTGGAAACAGCATAG
GAAGAAAAAGGGATGCCTGG	6:137974367-137974389:-	20	targeting	TATCTTGTGGAAAGGACGAAACACCGAAGAAAAAGGGATGCCTGGGTTTAAGAGCTATGCTGGAAACAGCATAG
AGAAGAAAAAGGGATGCCTG	6:137974368-137974390:-	20	targeting	TATCTTGTGGAAAGGACGAAACACCGAGAAGAAAAAGGGATGCCTGGTTTAAGAGCTATGCTGGAAACAGCATAG
GAGAAGAAAAAGGGATGCCT	6:137974369-137974391:-	20	targeting	TATCTTGTGGAAAGGACGAAACACCGAGAAGAAAAAGGGATGCCTGTTTAAGAGCTATGCTGGAAACAGCATAG
GGAGAAGAAAAAGGGATGCC	6:137974370-137974392:-	20	targeting	TATCTTGTGGAAAGGACGAAACACCGGAGAAGAAAAAGGGATGCCGTTTAAGAGCTATGCTGGAAACAGCATAG
GATGGAGTGGAGAAGAAAAA	6:137974378-137974400:-	20	targeting	TATCTTGTGGAAAGGACGAAACACCGATGGAGTGGAGAAGAAAAAGTTTAAGAGCTATGCTGGAAACAGCATAG
TGATGGAGTGGAGAAGAAAA	6:137974379-137974401:-	20	targeting	TATCTTGTGGAAAGGACGAAACACCGTGATGGAGTGGAGAAGAAAAGTTTAAGAGCTATGCTGGAAACAGCATAG
AAAGTTAACTGCTGATGGAG	6:137974391-137974413:-	20	targeting	TATCTTGTGGAAAGGACGAAACACCGAAAGTTAACTGCTGATGGAGGTTTAAGAGCTATGCTGGAAACAGCATAG
CTAAGAAAATGTCTTCTAAA	6:137974431-137974453:-	20	targeting	TATCTTGTGGAAAGGACGAAACACCGCTAAGAAAATGTCTTCTAAAGTTTAAGAGCTATGCTGGAAACAGCATAG
CTTTTAGAAGACATTTTCTT	6:137974432-137974454:+	20	targeting	TATCTTGTGGAAAGGACGAAACACCGCTTTTAGAAGACATTTTCTTGTTTAAGAGCTATGCTGGAAACAGCATAG
AGAAGACATTTTCTTAGGCT	6:137974437-137974459:+	20	targeting	TATCTTGTGGAAAGGACGAAACACCGAGAAGACATTTTCTTAGGCTGTTTAAGAGCTATGCTGGAAACAGCATAG
TTCTTAGGCTAGGAATGATA	6:137974447-137974469:+	20	targeting	TATCTTGTGGAAAGGACGAAACACCGTTCTTAGGCTAGGAATGATAGTTTAAGAGCTATGCTGGAAACAGCATAG
ATTTAGTCCACCTATTTATG	6:137974482-137974504:+	20	targeting	TATCTTGTGGAAAGGACGAAACACCGATTTAGTCCACCTATTTATGGTTTAAGAGCTATGCTGGAAACAGCATAG
AATTAGTCCACATAAATAGG	6:137974489-137974511:-	20	targeting	TATCTTGTGGAAAGGACGAAACACCGAATTAGTCCACATAAATAGGGTTTAAGAGCTATGCTGGAAACAGCATAG
CATAATTAGTCCACATAAAT	6:137974492-137974514:-	20	targeting	TATCTTGTGGAAAGGACGAAACACCGCATAATTAGTCCACATAAATGTTTAAGAGCTATGCTGGAAACAGCATAG
GAAACCAGTTGTTTTACCAA	6:137976541-137976563:+	20	targeting	TATCTTGTGGAAAGGACGAAACACCGAAACCAGTTGTTTTACCAAGTTTAAGAGCTATGCTGGAAACAGCATAG
TTACCAAGGGTTTGATTATA	6:137976554-137976576:+	20	targeting	TATCTTGTGGAAAGGACGAAACACCGTTACCAAGGGTTTGATTATAGTTTAAGAGCTATGCTGGAAACAGCATAG
TACCAAGGGTTTGATTATAA	6:137976555-137976577:+	20	targeting	TATCTTGTGGAAAGGACGAAACACCGTACCAAGGGTTTGATTATAAGTTTAAGAGCTATGCTGGAAACAGCATAG
TACCCTTATAATCAAACCCT	6:137976557-137976579:-	20	targeting	TATCTTGTGGAAAGGACGAAACACCGTACCCTTATAATCAAACCCTGTTTAAGAGCTATGCTGGAAACAGCATAG
TAAGGGTATGCTTCTCTTTG	6:137976572-137976594:+	20	targeting	TATCTTGTGGAAAGGACGAAACACCGTAAGGGTATGCTTCTCTTTGGTTTAAGAGCTATGCTGGAAACAGCATAG
CAGAGCTGATAAAACCCCGC	6:137976611-137976633:+	20	targeting	TATCTTGTGGAAAGGACGAAACACCGCAGAGCTGATAAAACCCCGCGTTTAAGAGCTATGCTGGAAACAGCATAG
TGAGGACAGTTTTTCCTGCG	6:137976625-137976647:-	20	targeting	TATCTTGTGGAAAGGACGAAACACCGTGAGGACAGTTTTTCCTGCGGTTTAAGAGCTATGCTGGAAACAGCATAG
ATGAGGACAGTTTTTCCTGC	6:137976626-137976648:-	20	targeting	TATCTTGTGGAAAGGACGAAACACCGATGAGGACAGTTTTTCCTGCGTTTAAGAGCTATGCTGGAAACAGCATAG
TATGAGGACAGTTTTTCCTG	6:137976627-137976649:-	20	targeting	TATCTTGTGGAAAGGACGAAACACCGTATGAGGACAGTTTTTCCTGGTTTAAGAGCTATGCTGGAAACAGCATAG
AGGACAACTTAAAAATTCTG	6:137977654-137977676:-	20	targeting	TATCTTGTGGAAAGGACGAAACACCGAGGACAACTTAAAAATTCTGGTTTAAGAGCTATGCTGGAAACAGCATAG
GTTGTCCTTAACCCGCCCCC	6:137977669-137977691:+	20	targeting	TATCTTGTGGAAAGGACGAAACACCGTTGTCCTTAACCCGCCCCCGTTTAAGAGCTATGCTGGAAACAGCATAG
CGGGGCCGGGGGGCGGGTTA	6:137977674-137977696:-	20	targeting	TATCTTGTGGAAAGGACGAAACACCGCGGGGCCGGGGGGCGGGTTAGTTTAAGAGCTATGCTGGAAACAGCATAG
CTTAACCCGCCCCCCGGCCC	6:137977675-137977697:+	20	targeting	TATCTTGTGGAAAGGACGAAACACCGCTTAACCCGCCCCCCGGCCCGTTTAAGAGCTATGCTGGAAACAGCATAG
CAAGGCCGGGGCCGGGGGGC	6:137977680-137977702:-	20	targeting	TATCTTGTGGAAAGGACGAAACACCGCAAGGCCGGGGCCGGGGGGCGTTTAAGAGCTATGCTGGAAACAGCATAG
ACAAGGCCGGGGCCGGGGGG	6:137977681-137977703:-	20	targeting	TATCTTGTGGAAAGGACGAAACACCGACAAGGCCGGGGCCGGGGGGGTTTAAGAGCTATGCTGGAAACAGCATAG
AAAACAAGGCCGGGGCCGGG	6:137977684-137977706:-	20	targeting	TATCTTGTGGAAAGGACGAAACACCGAAAACAAGGCCGGGGCCGGGGTTTAAGAGCTATGCTGGAAACAGCATAG
TAAAACAAGGCCGGGGCCGG	6:137977685-137977707:-	20	targeting	TATCTTGTGGAAAGGACGAAACACCGTAAAACAAGGCCGGGGCCGGGTTTAAGAGCTATGCTGGAAACAGCATAG
ATAAAACAAGGCCGGGGCCG	6:137977686-137977708:-	20	targeting	TATCTTGTGGAAAGGACGAAACACCGATAAAACAAGGCCGGGGCCGGTTTAAGAGCTATGCTGGAAACAGCATAG
AATAAAACAAGGCCGGGGCC	6:137977687-137977709:-	20	targeting	TATCTTGTGGAAAGGACGAAACACCGAATAAAACAAGGCCGGGGCCGTTTAAGAGCTATGCTGGAAACAGCATAG
AAATAAAACAAGGCCGGGGC	6:137977688-137977710:-	20	targeting	TATCTTGTGGAAAGGACGAAACACCGAAATAAAACAAGGCCGGGGCGTTTAAGAGCTATGCTGGAAACAGCATAG
ATCAAAATAAAACAAGGCCG	6:137977692-137977714:-	20	targeting	TATCTTGTGGAAAGGACGAAACACCGATCAAAATAAAACAAGGCCGGTTTAAGAGCTATGCTGGAAACAGCATAG
TATCAAAATAAAACAAGGCC	6:137977693-137977715:-	20	targeting	TATCTTGTGGAAAGGACGAAACACCGTATCAAAATAAAACAAGGCCGTTTAAGAGCTATGCTGGAAACAGCATAG
GTATCAAAATAAAACAAGGC	6:137977694-137977716:-	20	targeting	TATCTTGTGGAAAGGACGAAACACCGTATCAAAATAAAACAAGGCGTTTAAGAGCTATGCTGGAAACAGCATAG
ATATGTATCAAAATAAAACA	6:137977698-137977720:-	20	targeting	TATCTTGTGGAAAGGACGAAACACCGATATGTATCAAAATAAAACAGTTTAAGAGCTATGCTGGAAACAGCATAG
GAAGGGGAGAAGAGAAAAAC	6:137977732-137977754:-	20	targeting	TATCTTGTGGAAAGGACGAAACACCGAAGGGGAGAAGAGAAAAACGTTTAAGAGCTATGCTGGAAACAGCATAG
TGGAGTTTGATGGACTGAAG	6:137977748-137977770:-	20	targeting	TATCTTGTGGAAAGGACGAAACACCGTGGAGTTTGATGGACTGAAGGTTTAAGAGCTATGCTGGAAACAGCATAG
TTGGAGTTTGATGGACTGAA	6:137977749-137977771:-	20	targeting	TATCTTGTGGAAAGGACGAAACACCGTTGGAGTTTGATGGACTGAAGTTTAAGAGCTATGCTGGAAACAGCATAG
TTTGGAGTTTGATGGACTGA	6:137977750-137977772:-	20	targeting	TATCTTGTGGAAAGGACGAAACACCGTTTGGAGTTTGATGGACTGAGTTTAAGAGCTATGCTGGAAACAGCATAG
GCAGAATGGGCCATTGTCCA	6:137977790-137977812:-	20	targeting	TATCTTGTGGAAAGGACGAAACACCGCAGAATGGGCCATTGTCCAGTTTAAGAGCTATGCTGGAAACAGCATAG
GGACAATGGCCCATTCTGCC	6:137977794-137977816:+	20	targeting	TATCTTGTGGAAAGGACGAAACACCGGACAATGGCCCATTCTGCCGTTTAAGAGCTATGCTGGAAACAGCATAG
CTAAGGGAGCCTGGCAGAAT	6:137977803-137977825:-	20	targeting	TATCTTGTGGAAAGGACGAAACACCGCTAAGGGAGCCTGGCAGAATGTTTAAGAGCTATGCTGGAAACAGCATAG
TCTAAGGGAGCCTGGCAGAA	6:137977804-137977826:-	20	targeting	TATCTTGTGGAAAGGACGAAACACCGTCTAAGGGAGCCTGGCAGAAGTTTAAGAGCTATGCTGGAAACAGCATAG
TCTGCCAGGCTCCCTTAGAT	6:137977808-137977830:+	20	targeting	TATCTTGTGGAAAGGACGAAACACCGTCTGCCAGGCTCCCTTAGATGTTTAAGAGCTATGCTGGAAACAGCATAG
GAGGCCTATCTAAGGGAGCC	6:137977812-137977834:-	20	targeting	TATCTTGTGGAAAGGACGAAACACCGAGGCCTATCTAAGGGAGCCGTTTAAGAGCTATGCTGGAAACAGCATAG
GGCCTCTGAGGGAGCTCTGA	6:137977829-137977851:+	20	targeting	TATCTTGTGGAAAGGACGAAACACCGGCCTCTGAGGGAGCTCTGAGTTTAAGAGCTATGCTGGAAACAGCATAG
GGCCATCAGAGCTCCCTCAG	6:137977831-137977853:-	20	targeting	TATCTTGTGGAAAGGACGAAACACCGGCCATCAGAGCTCCCTCAGGTTTAAGAGCTATGCTGGAAACAGCATAG
CACTTTCCAGTACAATAAGT	6:137978375-137978397:+	20	targeting	TATCTTGTGGAAAGGACGAAACACCGCACTTTCCAGTACAATAAGTGTTTAAGAGCTATGCTGGAAACAGCATAG
GGAAAGCCTACTTATTGTAC	6:137978381-137978403:-	20	targeting	TATCTTGTGGAAAGGACGAAACACCGGAAAGCCTACTTATTGTACGTTTAAGAGCTATGCTGGAAACAGCATAG
CTGTGGTATAACAAAGACTT	6:137978402-137978424:-	20	targeting	TATCTTGTGGAAAGGACGAAACACCGCTGTGGTATAACAAAGACTTGTTTAAGAGCTATGCTGGAAACAGCATAG
ACTGTGGTATAACAAAGACT	6:137978403-137978425:-	20	targeting	TATCTTGTGGAAAGGACGAAACACCGACTGTGGTATAACAAAGACTGTTTAAGAGCTATGCTGGAAACAGCATAG
AAGTCTTTGTTATACCACAG	6:137978405-137978427:+	20	targeting	TATCTTGTGGAAAGGACGAAACACCGAAGTCTTTGTTATACCACAGGTTTAAGAGCTATGCTGGAAACAGCATAG
TTATACCACAGTGGCCTATA	6:137978414-137978436:+	20	targeting	TATCTTGTGGAAAGGACGAAACACCGTTATACCACAGTGGCCTATAGTTTAAGAGCTATGCTGGAAACAGCATAG
AGAAACCTTATAGGCCACTG	6:137978419-137978441:-	20	targeting	TATCTTGTGGAAAGGACGAAACACCGAGAAACCTTATAGGCCACTGGTTTAAGAGCTATGCTGGAAACAGCATAG
GCAACAACAAGAAACCTTAT	6:137978428-137978450:-	20	targeting	TATCTTGTGGAAAGGACGAAACACCGCAACAACAAGAAACCTTATGTTTAAGAGCTATGCTGGAAACAGCATAG
TTGTTGTTGCCCTCAGCTCC	6:137978441-137978463:+	20	targeting	TATCTTGTGGAAAGGACGAAACACCGTTGTTGTTGCCCTCAGCTCCGTTTAAGAGCTATGCTGGAAACAGCATAG
TCTGTTCTTCCAGGAGCTGA	6:137978450-137978472:-	20	targeting	TATCTTGTGGAAAGGACGAAACACCGTCTGTTCTTCCAGGAGCTGAGTTTAAGAGCTATGCTGGAAACAGCATAG
TTCTGTTCTTCCAGGAGCTG	6:137978451-137978473:-	20	targeting	TATCTTGTGGAAAGGACGAAACACCGTTCTGTTCTTCCAGGAGCTGGTTTAAGAGCTATGCTGGAAACAGCATAG
AAGAATGATTCTGTTCTTCC	6:137978459-137978481:-	20	targeting	TATCTTGTGGAAAGGACGAAACACCGAAGAATGATTCTGTTCTTCCGTTTAAGAGCTATGCTGGAAACAGCATAG
ATTATGTCAGTTAGAAAGAC	6:137978508-137978530:+	20	targeting	TATCTTGTGGAAAGGACGAAACACCGATTATGTCAGTTAGAAAGACGTTTAAGAGCTATGCTGGAAACAGCATAG
GTGCTGTTTTAGTCAGTTGC	6:137978530-137978552:+	20	targeting	TATCTTGTGGAAAGGACGAAACACCGTGCTGTTTTAGTCAGTTGCGTTTAAGAGCTATGCTGGAAACAGCATAG
TTTTAGTCAGTTGCTGGATG	6:137978536-137978558:+	20	targeting	TATCTTGTGGAAAGGACGAAACACCGTTTTAGTCAGTTGCTGGATGGTTTAAGAGCTATGCTGGAAACAGCATAG
AGTCAGTTGCTGGATGTGGC	6:137978540-137978562:+	20	targeting	TATCTTGTGGAAAGGACGAAACACCGAGTCAGTTGCTGGATGTGGCGTTTAAGAGCTATGCTGGAAACAGCATAG
TTGCTGGATGTGGCTGGATG	6:137978546-137978568:+	20	targeting	TATCTTGTGGAAAGGACGAAACACCGTTGCTGGATGTGGCTGGATGGTTTAAGAGCTATGCTGGAAACAGCATAG
TGGCTGAGAATCAGCTGAGA	6:137978566-137978588:+	20	targeting	TATCTTGTGGAAAGGACGAAACACCGTGGCTGAGAATCAGCTGAGAGTTTAAGAGCTATGCTGGAAACAGCATAG
TGCATATATTTTTGAGTTGA	6:137978599-137978621:-	20	targeting	TATCTTGTGGAAAGGACGAAACACCGTGCATATATTTTTGAGTTGAGTTTAAGAGCTATGCTGGAAACAGCATAG
CTGCATATATTTTTGAGTTG	6:137978600-137978622:-	20	targeting	TATCTTGTGGAAAGGACGAAACACCGCTGCATATATTTTTGAGTTGGTTTAAGAGCTATGCTGGAAACAGCATAG
CTCAACTCAAAAATATATGC	6:137978601-137978623:+	20	targeting	TATCTTGTGGAAAGGACGAAACACCGCTCAACTCAAAAATATATGCGTTTAAGAGCTATGCTGGAAACAGCATAG
ATGCAGGTGACTCATGACCC	6:137978617-137978639:+	20	targeting	TATCTTGTGGAAAGGACGAAACACCGATGCAGGTGACTCATGACCCGTTTAAGAGCTATGCTGGAAACAGCATAG
CAGAAGCTAGAGAGTGACCA	6:137978634-137978656:-	20	targeting	TATCTTGTGGAAAGGACGAAACACCGCAGAAGCTAGAGAGTGACCAGTTTAAGAGCTATGCTGGAAACAGCATAG
CCAGAAGCTAGAGAGTGACC	6:137978635-137978657:-	20	targeting	TATCTTGTGGAAAGGACGAAACACCGCCAGAAGCTAGAGAGTGACCGTTTAAGAGCTATGCTGGAAACAGCATAG
CCTGGTCACTCTCTAGCTTC	6:137978635-137978657:+	20	targeting	TATCTTGTGGAAAGGACGAAACACCGCCTGGTCACTCTCTAGCTTCGTTTAAGAGCTATGCTGGAAACAGCATAG
CTCTAGCTTCTGGAAGAATT	6:137978645-137978667:+	20	targeting	TATCTTGTGGAAAGGACGAAACACCGCTCTAGCTTCTGGAAGAATTGTTTAAGAGCTATGCTGGAAACAGCATAG
TAGCTTCTGGAAGAATTTGG	6:137978648-137978670:+	20	targeting	TATCTTGTGGAAAGGACGAAACACCGTAGCTTCTGGAAGAATTTGGGTTTAAGAGCTATGCTGGAAACAGCATAG
AATAAATGGGTAATTGACTG	6:137981434-137981456:-	20	targeting	TATCTTGTGGAAAGGACGAAACACCGAATAAATGGGTAATTGACTGGTTTAAGAGCTATGCTGGAAACAGCATAG
TTGACTGTTTTCAAATAAAT	6:137981447-137981469:-	20	targeting	TATCTTGTGGAAAGGACGAAACACCGTTGACTGTTTTCAAATAAATGTTTAAGAGCTATGCTGGAAACAGCATAG
ATTGACTGTTTTCAAATAAA	6:137981448-137981470:-	20	targeting	TATCTTGTGGAAAGGACGAAACACCGATTGACTGTTTTCAAATAAAGTTTAAGAGCTATGCTGGAAACAGCATAG
TTGAATTCCAGTGAAATAAA	6:137981475-137981497:+	20	targeting	TATCTTGTGGAAAGGACGAAACACCGTTGAATTCCAGTGAAATAAAGTTTAAGAGCTATGCTGGAAACAGCATAG
TCCAGTGAAATAAAAGGAGT	6:137981481-137981503:+	20	targeting	TATCTTGTGGAAAGGACGAAACACCGTCCAGTGAAATAAAAGGAGTGTTTAAGAGCTATGCTGGAAACAGCATAG
TCCAACTCCTTTTATTTCAC	6:137981482-137981504:-	20	targeting	TATCTTGTGGAAAGGACGAAACACCGTCCAACTCCTTTTATTTCACGTTTAAGAGCTATGCTGGAAACAGCATAG
AAAGGAGTTGGATAGTCCCT	6:137981493-137981515:+	20	targeting	TATCTTGTGGAAAGGACGAAACACCGAAAGGAGTTGGATAGTCCCTGTTTAAGAGCTATGCTGGAAACAGCATAG
GGAGTTGGATAGTCCCTTGG	6:137981496-137981518:+	20	targeting	TATCTTGTGGAAAGGACGAAACACCGGAGTTGGATAGTCCCTTGGGTTTAAGAGCTATGCTGGAAACAGCATAG
TCTATTGTCACAACCTCCAA	6:137981509-137981531:-	20	targeting	TATCTTGTGGAAAGGACGAAACACCGTCTATTGTCACAACCTCCAAGTTTAAGAGCTATGCTGGAAACAGCATAG
CTCTATTGTCACAACCTCCA	6:137981510-137981532:-	20	targeting	TATCTTGTGGAAAGGACGAAACACCGCTCTATTGTCACAACCTCCAGTTTAAGAGCTATGCTGGAAACAGCATAG
CTTGGAGGTTGTGACAATAG	6:137981511-137981533:+	20	targeting	TATCTTGTGGAAAGGACGAAACACCGCTTGGAGGTTGTGACAATAGGTTTAAGAGCTATGCTGGAAACAGCATAG
TTGGAGGTTGTGACAATAGA	6:137981512-137981534:+	20	targeting	TATCTTGTGGAAAGGACGAAACACCGTTGGAGGTTGTGACAATAGAGTTTAAGAGCTATGCTGGAAACAGCATAG
AGAGGGTTAAATTTTTACTC	6:137981529-137981551:+	20	targeting	TATCTTGTGGAAAGGACGAAACACCGAGAGGGTTAAATTTTTACTCGTTTAAGAGCTATGCTGGAAACAGCATAG
GAGGGTTAAATTTTTACTCT	6:137981530-137981552:+	20	targeting	TATCTTGTGGAAAGGACGAAACACCGAGGGTTAAATTTTTACTCTGTTTAAGAGCTATGCTGGAAACAGCATAG
AGGGTTAAATTTTTACTCTG	6:137981531-137981553:+	20	targeting	TATCTTGTGGAAAGGACGAAACACCGAGGGTTAAATTTTTACTCTGGTTTAAGAGCTATGCTGGAAACAGCATAG
GGACTAAGCAGATGGTATTC	6:137981562-137981584:-	20	targeting	TATCTTGTGGAAAGGACGAAACACCGGACTAAGCAGATGGTATTCGTTTAAGAGCTATGCTGGAAACAGCATAG
AAAGAGGTGGACTAAGCAGA	6:137981570-137981592:-	20	targeting	TATCTTGTGGAAAGGACGAAACACCGAAAGAGGTGGACTAAGCAGAGTTTAAGAGCTATGCTGGAAACAGCATAG
AAAATAGGAACAGAAAGAGG	6:137981583-137981605:-	20	targeting	TATCTTGTGGAAAGGACGAAACACCGAAAATAGGAACAGAAAGAGGGTTTAAGAGCTATGCTGGAAACAGCATAG
TTAAAAATAGGAACAGAAAG	6:137981586-137981608:-	20	targeting	TATCTTGTGGAAAGGACGAAACACCGTTAAAAATAGGAACAGAAAGGTTTAAGAGCTATGCTGGAAACAGCATAG
AAGAACAATGCATTAAAAAT	6:137981598-137981620:-	20	targeting	TATCTTGTGGAAAGGACGAAACACCGAAGAACAATGCATTAAAAATGTTTAAGAGCTATGCTGGAAACAGCATAG
ATAAAAATAATTTTTTGGCC	6:137982763-137982785:-	20	targeting	TATCTTGTGGAAAGGACGAAACACCGATAAAAATAATTTTTTGGCCGTTTAAGAGCTATGCTGGAAACAGCATAG
TGGATATAAAAATAATTTTT	6:137982768-137982790:-	20	targeting	TATCTTGTGGAAAGGACGAAACACCGTGGATATAAAAATAATTTTTGTTTAAGAGCTATGCTGGAAACAGCATAG
GTGAATCACATAGACAAATG	6:137982788-137982810:-	20	targeting	TATCTTGTGGAAAGGACGAAACACCGTGAATCACATAGACAAATGGTTTAAGAGCTATGCTGGAAACAGCATAG
CAAAATCGTAGAACTCATCT	6:137982816-137982838:-	20	targeting	TATCTTGTGGAAAGGACGAAACACCGCAAAATCGTAGAACTCATCTGTTTAAGAGCTATGCTGGAAACAGCATAG
AGATGAGTTCTACGATTTTG	6:137982819-137982841:+	20	targeting	TATCTTGTGGAAAGGACGAAACACCGAGATGAGTTCTACGATTTTGGTTTAAGAGCTATGCTGGAAACAGCATAG
TGAGAGAAGGGATCAAGGGA	6:137982858-137982880:-	20	targeting	TATCTTGTGGAAAGGACGAAACACCGTGAGAGAAGGGATCAAGGGAGTTTAAGAGCTATGCTGGAAACAGCATAG
GAAATGAGAGAAGGGATCAA	6:137982862-137982884:-	20	targeting	TATCTTGTGGAAAGGACGAAACACCGAAATGAGAGAAGGGATCAAGTTTAAGAGCTATGCTGGAAACAGCATAG
GCACCTGAGAAATGAGAGAA	6:137982870-137982892:-	20	targeting	TATCTTGTGGAAAGGACGAAACACCGCACCTGAGAAATGAGAGAAGTTTAAGAGCTATGCTGGAAACAGCATAG
AACAAAACCCCAATTTTGTT	6:137982894-137982916:+	20	targeting	TATCTTGTGGAAAGGACGAAACACCGAACAAAACCCCAATTTTGTTGTTTAAGAGCTATGCTGGAAACAGCATAG
ACAAAACCCCAATTTTGTTA	6:137982895-137982917:+	20	targeting	TATCTTGTGGAAAGGACGAAACACCGACAAAACCCCAATTTTGTTAGTTTAAGAGCTATGCTGGAAACAGCATAG
TCCCTGCCCTAACAAAATTG	6:137982901-137982923:-	20	targeting	TATCTTGTGGAAAGGACGAAACACCGTCCCTGCCCTAACAAAATTGGTTTAAGAGCTATGCTGGAAACAGCATAG
GTTAGGGCAGGGATGTCCCC	6:137982911-137982933:+	20	targeting	TATCTTGTGGAAAGGACGAAACACCGTTAGGGCAGGGATGTCCCCGTTTAAGAGCTATGCTGGAAACAGCATAG
GTGGCTAGCATGTTTTCCTG	6:137982927-137982949:-	20	targeting	TATCTTGTGGAAAGGACGAAACACCGTGGCTAGCATGTTTTCCTGGTTTAAGAGCTATGCTGGAAACAGCATAG
AAAACATGCTAGCCACTAGG	6:137982934-137982956:+	20	targeting	TATCTTGTGGAAAGGACGAAACACCGAAAACATGCTAGCCACTAGGGTTTAAGAGCTATGCTGGAAACAGCATAG
TATCTCCCGGCTCCACCTAG	6:137982946-137982968:-	20	targeting	TATCTTGTGGAAAGGACGAAACACCGTATCTCCCGGCTCCACCTAGGTTTAAGAGCTATGCTGGAAACAGCATAG
TAGGTGGAGCCGGGAGATAC	6:137982950-137982972:+	20	targeting	TATCTTGTGGAAAGGACGAAACACCGTAGGTGGAGCCGGGAGATACGTTTAAGAGCTATGCTGGAAACAGCATAG
TTGGCTAGACCTGTATCTCC	6:137982959-137982981:-	20	targeting	TATCTTGTGGAAAGGACGAAACACCGTTGGCTAGACCTGTATCTCCGTTTAAGAGCTATGCTGGAAACAGCATAG
AGGTTAAGGTTTCTTCTCAT	6:137982978-137983000:-	20	targeting	TATCTTGTGGAAAGGACGAAACACCGAGGTTAAGGTTTCTTCTCATGTTTAAGAGCTATGCTGGAAACAGCATAG
CTGAAGCTTTCAGCAGGTTA	6:137982992-137983014:-	20	targeting	TATCTTGTGGAAAGGACGAAACACCGCTGAAGCTTTCAGCAGGTTAGTTTAAGAGCTATGCTGGAAACAGCATAG
CTTTCTCTGAAGCTTTCAGC	6:137982998-137983020:-	20	targeting	TATCTTGTGGAAAGGACGAAACACCGCTTTCTCTGAAGCTTTCAGCGTTTAAGAGCTATGCTGGAAACAGCATAG
AAAGCTTCAGAGAAAGCTTT	6:137983005-137983027:+	20	targeting	TATCTTGTGGAAAGGACGAAACACCGAAAGCTTCAGAGAAAGCTTTGTTTAAGAGCTATGCTGGAAACAGCATAG
TTTCGGATTTCTTATTAAAG	6:137983022-137983044:+	20	targeting	TATCTTGTGGAAAGGACGAAACACCGTTTCGGATTTCTTATTAAAGGTTTAAGAGCTATGCTGGAAACAGCATAG
TTATTAAAGGGGAATTGATA	6:137983033-137983055:+	20	targeting	TATCTTGTGGAAAGGACGAAACACCGTTATTAAAGGGGAATTGATAGTTTAAGAGCTATGCTGGAAACAGCATAG
GACAGGAAAAATGGGACAGG	6:137983058-137983080:-	20	targeting	TATCTTGTGGAAAGGACGAAACACCGACAGGAAAAATGGGACAGGGTTTAAGAGCTATGCTGGAAACAGCATAG
CAAGACAGGAAAAATGGGAC	6:137983061-137983083:-	20	targeting	TATCTTGTGGAAAGGACGAAACACCGCAAGACAGGAAAAATGGGACGTTTAAGAGCTATGCTGGAAACAGCATAG
TTGAGTTGTGGGTTCAAGAC	6:137983075-137983097:-	20	targeting	TATCTTGTGGAAAGGACGAAACACCGTTGAGTTGTGGGTTCAAGACGTTTAAGAGCTATGCTGGAAACAGCATAG
AACATGAATGCTTGAGTTGT	6:137983086-137983108:-	20	targeting	TATCTTGTGGAAAGGACGAAACACCGAACATGAATGCTTGAGTTGTGTTTAAGAGCTATGCTGGAAACAGCATAG
GCATTCATGTTGTGAAGATG	6:137983098-137983120:+	20	targeting	TATCTTGTGGAAAGGACGAAACACCGCATTCATGTTGTGAAGATGGTTTAAGAGCTATGCTGGAAACAGCATAG
ATGTTGTGAAGATGGGGAAA	6:137983104-137983126:+	20	targeting	TATCTTGTGGAAAGGACGAAACACCGATGTTGTGAAGATGGGGAAAGTTTAAGAGCTATGCTGGAAACAGCATAG
TAAGCAAACTGCAGAGACAT	6:137983127-137983149:+	20	targeting	TATCTTGTGGAAAGGACGAAACACCGTAAGCAAACTGCAGAGACATGTTTAAGAGCTATGCTGGAAACAGCATAG
AATGTCATTCTCAAGAACTT	6:137985371-137985393:-	20	targeting	TATCTTGTGGAAAGGACGAAACACCGAATGTCATTCTCAAGAACTTGTTTAAGAGCTATGCTGGAAACAGCATAG
AATGACATTTTTTCCCCACA	6:137985385-137985407:+	20	targeting	TATCTTGTGGAAAGGACGAAACACCGAATGACATTTTTTCCCCACAGTTTAAGAGCTATGCTGGAAACAGCATAG
ATGACATTTTTTCCCCACAT	6:137985386-137985408:+	20	targeting	TATCTTGTGGAAAGGACGAAACACCGATGACATTTTTTCCCCACATGTTTAAGAGCTATGCTGGAAACAGCATAG
TTTTTCCCCACATGGGCAAT	6:137985393-137985415:+	20	targeting	TATCTTGTGGAAAGGACGAAACACCGTTTTTCCCCACATGGGCAATGTTTAAGAGCTATGCTGGAAACAGCATAG
TTTTCCCCACATGGGCAATT	6:137985394-137985416:+	20	targeting	TATCTTGTGGAAAGGACGAAACACCGTTTTCCCCACATGGGCAATTGTTTAAGAGCTATGCTGGAAACAGCATAG
TGTTCCCAATTGCCCATGTG	6:137985398-137985420:-	20	targeting	TATCTTGTGGAAAGGACGAAACACCGTGTTCCCAATTGCCCATGTGGTTTAAGAGCTATGCTGGAAACAGCATAG
ATGTTCCCAATTGCCCATGT	6:137985399-137985421:-	20	targeting	TATCTTGTGGAAAGGACGAAACACCGATGTTCCCAATTGCCCATGTGTTTAAGAGCTATGCTGGAAACAGCATAG
AATGTTCCCAATTGCCCATG	6:137985400-137985422:-	20	targeting	TATCTTGTGGAAAGGACGAAACACCGAATGTTCCCAATTGCCCATGGTTTAAGAGCTATGCTGGAAACAGCATAG
TGGGCAATTGGGAACATTGA	6:137985405-137985427:+	20	targeting	TATCTTGTGGAAAGGACGAAACACCGTGGGCAATTGGGAACATTGAGTTTAAGAGCTATGCTGGAAACAGCATAG
ATATCATCTATTACATAAGC	6:137985454-137985476:-	20	targeting	TATCTTGTGGAAAGGACGAAACACCGATATCATCTATTACATAAGCGTTTAAGAGCTATGCTGGAAACAGCATAG
GATTTCCAAACTTTCTTTTT	6:137985497-137985519:+	20	targeting	TATCTTGTGGAAAGGACGAAACACCGATTTCCAAACTTTCTTTTTGTTTAAGAGCTATGCTGGAAACAGCATAG
CGCTACCAAAAAAGAAAGTT	6:137985502-137985524:-	20	targeting	TATCTTGTGGAAAGGACGAAACACCGCGCTACCAAAAAAGAAAGTTGTTTAAGAGCTATGCTGGAAACAGCATAG
ACGCTGTTCAGTTTGAAGTC	6:137985551-137985573:+	20	targeting	TATCTTGTGGAAAGGACGAAACACCGACGCTGTTCAGTTTGAAGTCGTTTAAGAGCTATGCTGGAAACAGCATAG
AACTGCTGTGGGGCTGAAAT	6:137985575-137985597:-	20	targeting	TATCTTGTGGAAAGGACGAAACACCGAACTGCTGTGGGGCTGAAATGTTTAAGAGCTATGCTGGAAACAGCATAG
TTAAGTACTTTCTATGCAGA	6:137988703-137988725:+	20	targeting	TATCTTGTGGAAAGGACGAAACACCGTTAAGTACTTTCTATGCAGAGTTTAAGAGCTATGCTGGAAACAGCATAG
GTTATAGTCCTTACCCCTAA	6:137988763-137988785:+	20	targeting	TATCTTGTGGAAAGGACGAAACACCGTTATAGTCCTTACCCCTAAGTTTAAGAGCTATGCTGGAAACAGCATAG
TTATAGTCCTTACCCCTAAA	6:137988764-137988786:+	20	targeting	TATCTTGTGGAAAGGACGAAACACCGTTATAGTCCTTACCCCTAAAGTTTAAGAGCTATGCTGGAAACAGCATAG
GCACAAGCCCTTTAGGGGTA	6:137988771-137988793:-	20	targeting	TATCTTGTGGAAAGGACGAAACACCGCACAAGCCCTTTAGGGGTAGTTTAAGAGCTATGCTGGAAACAGCATAG
ACAGAGCACAAGCCCTTTAG	6:137988776-137988798:-	20	targeting	TATCTTGTGGAAAGGACGAAACACCGACAGAGCACAAGCCCTTTAGGTTTAAGAGCTATGCTGGAAACAGCATAG
AACAGAGCACAAGCCCTTTA	6:137988777-137988799:-	20	targeting	TATCTTGTGGAAAGGACGAAACACCGAACAGAGCACAAGCCCTTTAGTTTAAGAGCTATGCTGGAAACAGCATAG
CAACAGAGCACAAGCCCTTT	6:137988778-137988800:-	20	targeting	TATCTTGTGGAAAGGACGAAACACCGCAACAGAGCACAAGCCCTTTGTTTAAGAGCTATGCTGGAAACAGCATAG
CTAAAGGGCTTGTGCTCTGT	6:137988779-137988801:+	20	targeting	TATCTTGTGGAAAGGACGAAACACCGCTAAAGGGCTTGTGCTCTGTGTTTAAGAGCTATGCTGGAAACAGCATAG
ATCAATTATTTTCTGTGTGC	6:137988808-137988830:-	20	targeting	TATCTTGTGGAAAGGACGAAACACCGATCAATTATTTTCTGTGTGCGTTTAAGAGCTATGCTGGAAACAGCATAG
TCTAGGCGGAGCTATGATAA	6:137990630-137990652:-	20	targeting	TATCTTGTGGAAAGGACGAAACACCGTCTAGGCGGAGCTATGATAAGTTTAAGAGCTATGCTGGAAACAGCATAG
AATTTGAAAGGTTATCTAGG	6:137990644-137990666:-	20	targeting	TATCTTGTGGAAAGGACGAAACACCGAATTTGAAAGGTTATCTAGGGTTTAAGAGCTATGCTGGAAACAGCATAG
ATTAATTTGAAAGGTTATCT	6:137990647-137990669:-	20	targeting	TATCTTGTGGAAAGGACGAAACACCGATTAATTTGAAAGGTTATCTGTTTAAGAGCTATGCTGGAAACAGCATAG
GTGGTAGGCATTAATTTGAA	6:137990656-137990678:-	20	targeting	TATCTTGTGGAAAGGACGAAACACCGTGGTAGGCATTAATTTGAAGTTTAAGAGCTATGCTGGAAACAGCATAG
AAAACACAATTTTCAGTGGT	6:137990671-137990693:-	20	targeting	TATCTTGTGGAAAGGACGAAACACCGAAAACACAATTTTCAGTGGTGTTTAAGAGCTATGCTGGAAACAGCATAG
TTAAAAAACACAATTTTCAG	6:137990675-137990697:-	20	targeting	TATCTTGTGGAAAGGACGAAACACCGTTAAAAAACACAATTTTCAGGTTTAAGAGCTATGCTGGAAACAGCATAG
ATACATGTTGGTAAAAGCTT	6:137990719-137990741:-	20	targeting	TATCTTGTGGAAAGGACGAAACACCGATACATGTTGGTAAAAGCTTGTTTAAGAGCTATGCTGGAAACAGCATAG
TATACATGTTGGTAAAAGCT	6:137990720-137990742:-	20	targeting	TATCTTGTGGAAAGGACGAAACACCGTATACATGTTGGTAAAAGCTGTTTAAGAGCTATGCTGGAAACAGCATAG
TTAGTTTGTTTTATACATGT	6:137990731-137990753:-	20	targeting	TATCTTGTGGAAAGGACGAAACACCGTTAGTTTGTTTTATACATGTGTTTAAGAGCTATGCTGGAAACAGCATAG
CACTCTTAAATTTTCATTTT	6:137990755-137990777:+	20	targeting	TATCTTGTGGAAAGGACGAAACACCGCACTCTTAAATTTTCATTTTGTTTAAGAGCTATGCTGGAAACAGCATAG
ACTCTTAAATTTTCATTTTT	6:137990756-137990778:+	20	targeting	TATCTTGTGGAAAGGACGAAACACCGACTCTTAAATTTTCATTTTTGTTTAAGAGCTATGCTGGAAACAGCATAG
CTCTTAAATTTTCATTTTTG	6:137990757-137990779:+	20	targeting	TATCTTGTGGAAAGGACGAAACACCGCTCTTAAATTTTCATTTTTGGTTTAAGAGCTATGCTGGAAACAGCATAG
TCTTAAATTTTCATTTTTGG	6:137990758-137990780:+	20	targeting	TATCTTGTGGAAAGGACGAAACACCGTCTTAAATTTTCATTTTTGGGTTTAAGAGCTATGCTGGAAACAGCATAG
AAATTTTCATTTTTGGGGGT	6:137990762-137990784:+	20	targeting	TATCTTGTGGAAAGGACGAAACACCGAAATTTTCATTTTTGGGGGTGTTTAAGAGCTATGCTGGAAACAGCATAG
TTCAACATGAATTTTGTTTC	6:137990813-137990835:+	20	targeting	TATCTTGTGGAAAGGACGAAACACCGTTCAACATGAATTTTGTTTCGTTTAAGAGCTATGCTGGAAACAGCATAG
GCCGAGTCAAATGTTATTTT	6:137991529-137991551:+	20	targeting	TATCTTGTGGAAAGGACGAAACACCGCCGAGTCAAATGTTATTTTGTTTAAGAGCTATGCTGGAAACAGCATAG
AATGTTATTTTTGGTTCTGT	6:137991538-137991560:+	20	targeting	TATCTTGTGGAAAGGACGAAACACCGAATGTTATTTTTGGTTCTGTGTTTAAGAGCTATGCTGGAAACAGCATAG
TTTGGTTCTGTAGGTCTTTG	6:137991547-137991569:+	20	targeting	TATCTTGTGGAAAGGACGAAACACCGTTTGGTTCTGTAGGTCTTTGGTTTAAGAGCTATGCTGGAAACAGCATAG
AATGCTTTTATACTGTTAAA	6:137991613-137991635:-	20	targeting	TATCTTGTGGAAAGGACGAAACACCGAATGCTTTTATACTGTTAAAGTTTAAGAGCTATGCTGGAAACAGCATAG
GAATGCTTTTATACTGTTAA	6:137991614-137991636:-	20	targeting	TATCTTGTGGAAAGGACGAAACACCGAATGCTTTTATACTGTTAAGTTTAAGAGCTATGCTGGAAACAGCATAG
GAGATAGTATCTCATTGTGG	6:137991707-137991729:+	20	targeting	TATCTTGTGGAAAGGACGAAACACCGAGATAGTATCTCATTGTGGGTTTAAGAGCTATGCTGGAAACAGCATAG
AATAAACAGTAAAGTTCCAG	6:137992928-137992950:+	20	targeting	TATCTTGTGGAAAGGACGAAACACCGAATAAACAGTAAAGTTCCAGGTTTAAGAGCTATGCTGGAAACAGCATAG
AATGAGAAAGACAGAACCTC	6:137992944-137992966:-	20	targeting	TATCTTGTGGAAAGGACGAAACACCGAATGAGAAAGACAGAACCTCGTTTAAGAGCTATGCTGGAAACAGCATAG
ATTTTTTTTGCATCTTTTAA	6:137992989-137993011:+	20	targeting	TATCTTGTGGAAAGGACGAAACACCGATTTTTTTTGCATCTTTTAAGTTTAAGAGCTATGCTGGAAACAGCATAG
TTTTTTTTGCATCTTTTAAA	6:137992990-137993012:+	20	targeting	TATCTTGTGGAAAGGACGAAACACCGTTTTTTTTGCATCTTTTAAAGTTTAAGAGCTATGCTGGAAACAGCATAG
AGAGATGCATTTGATGTTTT	6:137993019-137993041:+	20	targeting	TATCTTGTGGAAAGGACGAAACACCGAGAGATGCATTTGATGTTTTGTTTAAGAGCTATGCTGGAAACAGCATAG
GAGATGCATTTGATGTTTTT	6:137993020-137993042:+	20	targeting	TATCTTGTGGAAAGGACGAAACACCGAGATGCATTTGATGTTTTTGTTTAAGAGCTATGCTGGAAACAGCATAG
TATTGAATTTTCTTAGTTGC	6:137993141-137993163:+	20	targeting	TATCTTGTGGAAAGGACGAAACACCGTATTGAATTTTCTTAGTTGCGTTTAAGAGCTATGCTGGAAACAGCATAG
AGACATTTACTCTTCAATTA	6:137998724-137998746:+	20	targeting	TATCTTGTGGAAAGGACGAAACACCGAGACATTTACTCTTCAATTAGTTTAAGAGCTATGCTGGAAACAGCATAG
AATTAAGGAGTCCTAATTCC	6:137998739-137998761:+	20	targeting	TATCTTGTGGAAAGGACGAAACACCGAATTAAGGAGTCCTAATTCCGTTTAAGAGCTATGCTGGAAACAGCATAG
CATGATATATTCCTGGAATT	6:137998750-137998772:-	20	targeting	TATCTTGTGGAAAGGACGAAACACCGCATGATATATTCCTGGAATTGTTTAAGAGCTATGCTGGAAACAGCATAG
GTATCTTCATGATATATTCC	6:137998757-137998779:-	20	targeting	TATCTTGTGGAAAGGACGAAACACCGTATCTTCATGATATATTCCGTTTAAGAGCTATGCTGGAAACAGCATAG
ATCTTCAAAATACCAAAATA	6:137998780-137998802:+	20	targeting	TATCTTGTGGAAAGGACGAAACACCGATCTTCAAAATACCAAAATAGTTTAAGAGCTATGCTGGAAACAGCATAG
TCTTCAAAATACCAAAATAT	6:137998781-137998803:+	20	targeting	TATCTTGTGGAAAGGACGAAACACCGTCTTCAAAATACCAAAATATGTTTAAGAGCTATGCTGGAAACAGCATAG
ACTACAACTGACCCATATTT	6:137998792-137998814:-	20	targeting	TATCTTGTGGAAAGGACGAAACACCGACTACAACTGACCCATATTTGTTTAAGAGCTATGCTGGAAACAGCATAG
AAAATATGGGTCAGTTGTAG	6:137998794-137998816:+	20	targeting	TATCTTGTGGAAAGGACGAAACACCGAAAATATGGGTCAGTTGTAGGTTTAAGAGCTATGCTGGAAACAGCATAG
CTCAGTCTACCAAATTGCTG	6:137998830-137998852:-	20	targeting	TATCTTGTGGAAAGGACGAAACACCGCTCAGTCTACCAAATTGCTGGTTTAAGAGCTATGCTGGAAACAGCATAG
CCCAGCAATTTGGTAGACTG	6:137998831-137998853:+	20	targeting	TATCTTGTGGAAAGGACGAAACACCGCCCAGCAATTTGGTAGACTGGTTTAAGAGCTATGCTGGAAACAGCATAG
AGAGTCTGGCTCTATCTTCC	6:137999041-137999063:-	20	targeting	TATCTTGTGGAAAGGACGAAACACCGAGAGTCTGGCTCTATCTTCCGTTTAAGAGCTATGCTGGAAACAGCATAG
AAAGGAAGTACATACATACA	6:137999092-137999114:+	20	targeting	TATCTTGTGGAAAGGACGAAACACCGAAAGGAAGTACATACATACAGTTTAAGAGCTATGCTGGAAACAGCATAG
ATTTGTAATAGCAAAATATT	6:137999132-137999154:+	20	targeting	TATCTTGTGGAAAGGACGAAACACCGATTTGTAATAGCAAAATATTGTTTAAGAGCTATGCTGGAAACAGCATAG
TGGGAACTATCTGAATACCT	6:137999151-137999173:+	20	targeting	TATCTTGTGGAAAGGACGAAACACCGTGGGAACTATCTGAATACCTGTTTAAGAGCTATGCTGGAAACAGCATAG
CTGTTGTGTGAAGTACTCCA	6:137999168-137999190:-	20	targeting	TATCTTGTGGAAAGGACGAAACACCGCTGTTGTGTGAAGTACTCCAGTTTAAGAGCTATGCTGGAAACAGCATAG
AAAGTATTTCTATGAACTTC	6:137999212-137999234:+	20	targeting	TATCTTGTGGAAAGGACGAAACACCGAAAGTATTTCTATGAACTTCGTTTAAGAGCTATGCTGGAAACAGCATAG
TGTAGATGCTCTTCTACAAT	6:137999255-137999277:-	20	targeting	TATCTTGTGGAAAGGACGAAACACCGTGTAGATGCTCTTCTACAATGTTTAAGAGCTATGCTGGAAACAGCATAG
TGCTACCTTTTGTGTAAGCA	6:137999281-137999303:+	20	targeting	TATCTTGTGGAAAGGACGAAACACCGTGCTACCTTTTGTGTAAGCAGTTTAAGAGCTATGCTGGAAACAGCATAG
TTTCTCCTTGCTTACACAAA	6:137999286-137999308:-	20	targeting	TATCTTGTGGAAAGGACGAAACACCGTTTCTCCTTGCTTACACAAAGTTTAAGAGCTATGCTGGAAACAGCATAG
TACACAAGTCTGCTCTTTTT	6:137999317-137999339:+	20	targeting	TATCTTGTGGAAAGGACGAAACACCGTACACAAGTCTGCTCTTTTTGTTTAAGAGCTATGCTGGAAACAGCATAG
AGAGCTAAGAAATTCAAGGT	6:138002534-138002556:-	20	targeting	TATCTTGTGGAAAGGACGAAACACCGAGAGCTAAGAAATTCAAGGTGTTTAAGAGCTATGCTGGAAACAGCATAG
CAGAGCTAAGAAATTCAAGG	6:138002535-138002557:-	20	targeting	TATCTTGTGGAAAGGACGAAACACCGCAGAGCTAAGAAATTCAAGGGTTTAAGAGCTATGCTGGAAACAGCATAG
CACCTTGAATTTCTTAGCTC	6:138002536-138002558:+	20	targeting	TATCTTGTGGAAAGGACGAAACACCGCACCTTGAATTTCTTAGCTCGTTTAAGAGCTATGCTGGAAACAGCATAG
TTCCAGAGCTAAGAAATTCA	6:138002538-138002560:-	20	targeting	TATCTTGTGGAAAGGACGAAACACCGTTCCAGAGCTAAGAAATTCAGTTTAAGAGCTATGCTGGAAACAGCATAG
CAATATTGTCTCTATTTCTT	6:138002596-138002618:-	20	targeting	TATCTTGTGGAAAGGACGAAACACCGCAATATTGTCTCTATTTCTTGTTTAAGAGCTATGCTGGAAACAGCATAG
TGACTACTTTTTGAACAAAA	6:138002640-138002662:-	20	targeting	TATCTTGTGGAAAGGACGAAACACCGTGACTACTTTTTGAACAAAAGTTTAAGAGCTATGCTGGAAACAGCATAG
ATGACTACTTTTTGAACAAA	6:138002641-138002663:-	20	targeting	TATCTTGTGGAAAGGACGAAACACCGATGACTACTTTTTGAACAAAGTTTAAGAGCTATGCTGGAAACAGCATAG
GAGAAATCCTAGAAACTGTG	6:138002678-138002700:+	20	targeting	TATCTTGTGGAAAGGACGAAACACCGAGAAATCCTAGAAACTGTGGTTTAAGAGCTATGCTGGAAACAGCATAG
AATCAGACCACACAGTTTCT	6:138002685-138002707:-	20	targeting	TATCTTGTGGAAAGGACGAAACACCGAATCAGACCACACAGTTTCTGTTTAAGAGCTATGCTGGAAACAGCATAG
TGGTCTGATTGCTTATCCGT	6:138002698-138002720:+	20	targeting	TATCTTGTGGAAAGGACGAAACACCGTGGTCTGATTGCTTATCCGTGTTTAAGAGCTATGCTGGAAACAGCATAG
ATGCTATGAGAATACACCAA	6:138002714-138002736:-	20	targeting	TATCTTGTGGAAAGGACGAAACACCGATGCTATGAGAATACACCAAGTTTAAGAGCTATGCTGGAAACAGCATAG
GTGTATTCTCATAGCATCTC	6:138002720-138002742:+	20	targeting	TATCTTGTGGAAAGGACGAAACACCGTGTATTCTCATAGCATCTCGTTTAAGAGCTATGCTGGAAACAGCATAG
CAGGACAAAAAAAAGAAATG	6:138004920-138004942:-	20	targeting	TATCTTGTGGAAAGGACGAAACACCGCAGGACAAAAAAAAGAAATGGTTTAAGAGCTATGCTGGAAACAGCATAG
ACAGGACAAAAAAAAGAAAT	6:138004921-138004943:-	20	targeting	TATCTTGTGGAAAGGACGAAACACCGACAGGACAAAAAAAAGAAATGTTTAAGAGCTATGCTGGAAACAGCATAG
TCTGTTTTGGTACCAGTAGC	6:138005018-138005040:+	20	targeting	TATCTTGTGGAAAGGACGAAACACCGTCTGTTTTGGTACCAGTAGCGTTTAAGAGCTATGCTGGAAACAGCATAG
GTGTTTGGGCAGCCTGCTAC	6:138005030-138005052:-	20	targeting	TATCTTGTGGAAAGGACGAAACACCGTGTTTGGGCAGCCTGCTACGTTTAAGAGCTATGCTGGAAACAGCATAG
TAACTTAGAATTGGGTGTTT	6:138005044-138005066:-	20	targeting	TATCTTGTGGAAAGGACGAAACACCGTAACTTAGAATTGGGTGTTTGTTTAAGAGCTATGCTGGAAACAGCATAG
TTAACTTAGAATTGGGTGTT	6:138005045-138005067:-	20	targeting	TATCTTGTGGAAAGGACGAAACACCGTTAACTTAGAATTGGGTGTTGTTTAAGAGCTATGCTGGAAACAGCATAG
AAACACCCAATTCTAAGTTA	6:138005047-138005069:+	20	targeting	TATCTTGTGGAAAGGACGAAACACCGAAACACCCAATTCTAAGTTAGTTTAAGAGCTATGCTGGAAACAGCATAG
AATCACCTTAACTTAGAATT	6:138005052-138005074:-	20	targeting	TATCTTGTGGAAAGGACGAAACACCGAATCACCTTAACTTAGAATTGTTTAAGAGCTATGCTGGAAACAGCATAG
GAATCACCTTAACTTAGAAT	6:138005053-138005075:-	20	targeting	TATCTTGTGGAAAGGACGAAACACCGAATCACCTTAACTTAGAATGTTTAAGAGCTATGCTGGAAACAGCATAG
AGGTGATTCTTCATCTAATT	6:138005067-138005089:+	20	targeting	TATCTTGTGGAAAGGACGAAACACCGAGGTGATTCTTCATCTAATTGTTTAAGAGCTATGCTGGAAACAGCATAG
AAACACGCTAATTCAATCTT	6:138005090-138005112:-	20	targeting	TATCTTGTGGAAAGGACGAAACACCGAAACACGCTAATTCAATCTTGTTTAAGAGCTATGCTGGAAACAGCATAG
ATTTTAACATGGCTGGTTAG	6:138018485-138018507:-	20	targeting	TATCTTGTGGAAAGGACGAAACACCGATTTTAACATGGCTGGTTAGGTTTAAGAGCTATGCTGGAAACAGCATAG
GTTCATTCAGTATTTTAACA	6:138018496-138018518:-	20	targeting	TATCTTGTGGAAAGGACGAAACACCGTTCATTCAGTATTTTAACAGTTTAAGAGCTATGCTGGAAACAGCATAG
AAAATACTGAATGAACTTCT	6:138018503-138018525:+	20	targeting	TATCTTGTGGAAAGGACGAAACACCGAAAATACTGAATGAACTTCTGTTTAAGAGCTATGCTGGAAACAGCATAG
TTTTGCAGAACAGGAAACAG	6:138018527-138018549:-	20	targeting	TATCTTGTGGAAAGGACGAAACACCGTTTTGCAGAACAGGAAACAGGTTTAAGAGCTATGCTGGAAACAGCATAG
TTTCCTGTTCTGCAAAAGGA	6:138018533-138018555:+	20	targeting	TATCTTGTGGAAAGGACGAAACACCGTTTCCTGTTCTGCAAAAGGAGTTTAAGAGCTATGCTGGAAACAGCATAG
GAGGGATTTAGTATAGCTTA	6:138018551-138018573:+	20	targeting	TATCTTGTGGAAAGGACGAAACACCGAGGGATTTAGTATAGCTTAGTTTAAGAGCTATGCTGGAAACAGCATAG
AGCTTAAGGCCAACTATCAC	6:138018565-138018587:+	20	targeting	TATCTTGTGGAAAGGACGAAACACCGAGCTTAAGGCCAACTATCACGTTTAAGAGCTATGCTGGAAACAGCATAG
GAGATGGAGCCAGTGATAGT	6:138018574-138018596:-	20	targeting	TATCTTGTGGAAAGGACGAAACACCGAGATGGAGCCAGTGATAGTGTTTAAGAGCTATGCTGGAAACAGCATAG
TTCACTTCACTAGGAAGTCG	6:138018596-138018618:-	20	targeting	TATCTTGTGGAAAGGACGAAACACCGTTCACTTCACTAGGAAGTCGGTTTAAGAGCTATGCTGGAAACAGCATAG
AACCTTTTGTTCACTTCACT	6:138018605-138018627:-	20	targeting	TATCTTGTGGAAAGGACGAAACACCGAACCTTTTGTTCACTTCACTGTTTAAGAGCTATGCTGGAAACAGCATAG
ACAAAAGGTTCCCATACCTT	6:138018618-138018640:+	20	targeting	TATCTTGTGGAAAGGACGAAACACCGACAAAAGGTTCCCATACCTTGTTTAAGAGCTATGCTGGAAACAGCATAG
GCTGGGCACTCCTAAGGTAT	6:138018628-138018650:-	20	targeting	TATCTTGTGGAAAGGACGAAACACCGCTGGGCACTCCTAAGGTATGTTTAAGAGCTATGCTGGAAACAGCATAG
GGGCAGGCTGGGCACTCCTA	6:138018634-138018656:-	20	targeting	TATCTTGTGGAAAGGACGAAACACCGGGCAGGCTGGGCACTCCTAGTTTAAGAGCTATGCTGGAAACAGCATAG
GTCACAGCCACTCTCTGGGC	6:138018650-138018672:-	20	targeting	TATCTTGTGGAAAGGACGAAACACCGTCACAGCCACTCTCTGGGCGTTTAAGAGCTATGCTGGAAACAGCATAG
AGAGTGGCTGTGACTCCTTG	6:138018659-138018681:+	20	targeting	TATCTTGTGGAAAGGACGAAACACCGAGAGTGGCTGTGACTCCTTGGTTTAAGAGCTATGCTGGAAACAGCATAG
CATTGCTGACAATTTCCACA	6:138018674-138018696:-	20	targeting	TATCTTGTGGAAAGGACGAAACACCGCATTGCTGACAATTTCCACAGTTTAAGAGCTATGCTGGAAACAGCATAG
TGACAGCTGTTGATGACAAG	6:138018695-138018717:+	20	targeting	TATCTTGTGGAAAGGACGAAACACCGTGACAGCTGTTGATGACAAGGTTTAAGAGCTATGCTGGAAACAGCATAG
CCATGACTGGGCTTTGACAA	6:138018729-138018751:-	20	targeting	TATCTTGTGGAAAGGACGAAACACCGCCATGACTGGGCTTTGACAAGTTTAAGAGCTATGCTGGAAACAGCATAG
CCTTTGTCAAAGCCCAGTCA	6:138018729-138018751:+	20	targeting	TATCTTGTGGAAAGGACGAAACACCGCCTTTGTCAAAGCCCAGTCAGTTTAAGAGCTATGCTGGAAACAGCATAG
CTGCCTGCTGAACCATGACT	6:138018741-138018763:-	20	targeting	TATCTTGTGGAAAGGACGAAACACCGCTGCCTGCTGAACCATGACTGTTTAAGAGCTATGCTGGAAACAGCATAG
TGAAACTAAAGCTGGTTTGA	6:138018775-138018797:-	20	targeting	TATCTTGTGGAAAGGACGAAACACCGTGAAACTAAAGCTGGTTTGAGTTTAAGAGCTATGCTGGAAACAGCATAG
CCTTGAGCTGAAACTAAAGC	6:138018783-138018805:-	20	targeting	TATCTTGTGGAAAGGACGAAACACCGCCTTGAGCTGAAACTAAAGCGTTTAAGAGCTATGCTGGAAACAGCATAG
TCAGCTCAAGGCAGCAAACA	6:138018795-138018817:+	20	targeting	TATCTTGTGGAAAGGACGAAACACCGTCAGCTCAAGGCAGCAAACAGTTTAAGAGCTATGCTGGAAACAGCATAG
AAACAAGGCAATTTCTTCCT	6:138018810-138018832:+	20	targeting	TATCTTGTGGAAAGGACGAAACACCGAAACAAGGCAATTTCTTCCTGTTTAAGAGCTATGCTGGAAACAGCATAG
TTCTTCCTAGGAATGCTGCC	6:138018822-138018844:+	20	targeting	TATCTTGTGGAAAGGACGAAACACCGTTCTTCCTAGGAATGCTGCCGTTTAAGAGCTATGCTGGAAACAGCATAG
TGGGCAGGATGGACAGGGCC	6:138018840-138018862:-	20	targeting	TATCTTGTGGAAAGGACGAAACACCGTGGGCAGGATGGACAGGGCCGTTTAAGAGCTATGCTGGAAACAGCATAG
GGCCCTGTCCATCCTGCCCA	6:138018843-138018865:+	20	targeting	TATCTTGTGGAAAGGACGAAACACCGGCCCTGTCCATCCTGCCCAGTTTAAGAGCTATGCTGGAAACAGCATAG
AAGGCCTGCAAAGTTTCCCT	6:138018859-138018881:-	20	targeting	TATCTTGTGGAAAGGACGAAACACCGAAGGCCTGCAAAGTTTCCCTGTTTAAGAGCTATGCTGGAAACAGCATAG
GCAGGCCTTGCCACTTCTCA	6:138018873-138018895:+	20	targeting	TATCTTGTGGAAAGGACGAAACACCGCAGGCCTTGCCACTTCTCAGTTTAAGAGCTATGCTGGAAACAGCATAG
AACTGCCTCACCCTGAGAAG	6:138018883-138018905:-	20	targeting	TATCTTGTGGAAAGGACGAAACACCGAACTGCCTCACCCTGAGAAGGTTTAAGAGCTATGCTGGAAACAGCATAG
TGCTTGAAGGCCGTGCTGGA	6:138019678-138019700:-	20	targeting	TATCTTGTGGAAAGGACGAAACACCGTGCTTGAAGGCCGTGCTGGAGTTTAAGAGCTATGCTGGAAACAGCATAG
ACTTCAGAAAGATAGTCCAC	6:138019705-138019727:+	20	targeting	TATCTTGTGGAAAGGACGAAACACCGACTTCAGAAAGATAGTCCACGTTTAAGAGCTATGCTGGAAACAGCATAG
GTGTGTTGATGATGACTGTA	6:138019763-138019785:+	20	targeting	TATCTTGTGGAAAGGACGAAACACCGTGTGTTGATGATGACTGTAGTTTAAGAGCTATGCTGGAAACAGCATAG
TCTGTCTCTTAGATTCTCTC	6:138019802-138019824:+	20	targeting	TATCTTGTGGAAAGGACGAAACACCGTCTGTCTCTTAGATTCTCTCGTTTAAGAGCTATGCTGGAAACAGCATAG
TCTGGACTATTTCATGGCTC	6:138019820-138019842:+	20	targeting	TATCTTGTGGAAAGGACGAAACACCGTCTGGACTATTTCATGGCTCGTTTAAGAGCTATGCTGGAAACAGCATAG
GGAAGTGGGGAAGGAGGATG	6:138019845-138019867:-	20	targeting	TATCTTGTGGAAAGGACGAAACACCGGAAGTGGGGAAGGAGGATGGTTTAAGAGCTATGCTGGAAACAGCATAG
TGTGGCCATCCCATACACTC	6:138019866-138019888:-	20	targeting	TATCTTGTGGAAAGGACGAAACACCGTGTGGCCATCCCATACACTCGTTTAAGAGCTATGCTGGAAACAGCATAG
AGATTGAGCTTCAGTATATG	6:138019884-138019906:-	20	targeting	TATCTTGTGGAAAGGACGAAACACCGAGATTGAGCTTCAGTATATGGTTTAAGAGCTATGCTGGAAACAGCATAG
TTATGAAAAGAGCATTTCAG	6:138019906-138019928:+	20	targeting	TATCTTGTGGAAAGGACGAAACACCGTTATGAAAAGAGCATTTCAGGTTTAAGAGCTATGCTGGAAACAGCATAG
GAGGATCTGGATTTGAATTC	6:138019932-138019954:+	20	targeting	TATCTTGTGGAAAGGACGAAACACCGAGGATCTGGATTTGAATTCGTTTAAGAGCTATGCTGGAAACAGCATAG
TGTTCAGCCCAGGATCAAGC	6:138019951-138019973:-	20	targeting	TATCTTGTGGAAAGGACGAAACACCGTGTTCAGCCCAGGATCAAGCGTTTAAGAGCTATGCTGGAAACAGCATAG
ACCAGTTCTGCTTTCTGCCC	6:138019976-138019998:+	20	targeting	TATCTTGTGGAAAGGACGAAACACCGACCAGTTCTGCTTTCTGCCCGTTTAAGAGCTATGCTGGAAACAGCATAG
ATGTTGGGTAACTTGCCCCA	6:138019993-138020015:-	20	targeting	TATCTTGTGGAAAGGACGAAACACCGATGTTGGGTAACTTGCCCCAGTTTAAGAGCTATGCTGGAAACAGCATAG
AAACAGATGCTCAGCGATGT	6:138020009-138020031:-	20	targeting	TATCTTGTGGAAAGGACGAAACACCGAAACAGATGCTCAGCGATGTGTTTAAGAGCTATGCTGGAAACAGCATAG
ATGAGGATGATGATACCACG	6:138020045-138020067:+	20	targeting	TATCTTGTGGAAAGGACGAAACACCGATGAGGATGATGATACCACGGTTTAAGAGCTATGCTGGAAACAGCATAG
TGAGGATGATGATACCACGT	6:138020046-138020068:+	20	targeting	TATCTTGTGGAAAGGACGAAACACCGTGAGGATGATGATACCACGTGTTTAAGAGCTATGCTGGAAACAGCATAG
ATCTTCTCAACAATCCCACG	6:138020060-138020082:-	20	targeting	TATCTTGTGGAAAGGACGAAACACCGATCTTCTCAACAATCCCACGGTTTAAGAGCTATGCTGGAAACAGCATAG
TTATTGAACAGCTTTGTGAG	6:138020119-138020141:-	20	targeting	TATCTTGTGGAAAGGACGAAACACCGTTATTGAACAGCTTTGTGAGGTTTAAGAGCTATGCTGGAAACAGCATAG
CAGCTGCAAGGAGGAGAAAA	6:138020151-138020173:-	20	targeting	TATCTTGTGGAAAGGACGAAACACCGCAGCTGCAAGGAGGAGAAAAGTTTAAGAGCTATGCTGGAAACAGCATAG
GCAGCTGCAAGGAGGAGAAA	6:138020152-138020174:-	20	targeting	TATCTTGTGGAAAGGACGAAACACCGCAGCTGCAAGGAGGAGAAAGTTTAAGAGCTATGCTGGAAACAGCATAG
AGGAAACAGCAGCTGCAAGG	6:138020160-138020182:-	20	targeting	TATCTTGTGGAAAGGACGAAACACCGAGGAAACAGCAGCTGCAAGGGTTTAAGAGCTATGCTGGAAACAGCATAG
TCCTTGCAGCTGCTGTTTCC	6:138020162-138020184:+	20	targeting	TATCTTGTGGAAAGGACGAAACACCGTCCTTGCAGCTGCTGTTTCCGTTTAAGAGCTATGCTGGAAACAGCATAG
TCCAGGAAACAGCAGCTGCA	6:138020163-138020185:-	20	targeting	TATCTTGTGGAAAGGACGAAACACCGTCCAGGAAACAGCAGCTGCAGTTTAAGAGCTATGCTGGAAACAGCATAG
CTAGAAACGTTTGCAACTCC	6:138020180-138020202:-	20	targeting	TATCTTGTGGAAAGGACGAAACACCGCTAGAAACGTTTGCAACTCCGTTTAAGAGCTATGCTGGAAACAGCATAG
CTGGAGTTGCAAACGTTTCT	6:138020181-138020203:+	20	targeting	TATCTTGTGGAAAGGACGAAACACCGCTGGAGTTGCAAACGTTTCTGTTTAAGAGCTATGCTGGAAACAGCATAG
ACTTCTTGGAATGTTTCAGA	6:138020219-138020241:-	20	targeting	TATCTTGTGGAAAGGACGAAACACCGACTTCTTGGAATGTTTCAGAGTTTAAGAGCTATGCTGGAAACAGCATAG
TTTACATCTGGACTACTTCT	6:138020233-138020255:-	20	targeting	TATCTTGTGGAAAGGACGAAACACCGTTTACATCTGGACTACTTCTGTTTAAGAGCTATGCTGGAAACAGCATAG
GATAAAGCTGTCTTTACATC	6:138020245-138020267:-	20	targeting	TATCTTGTGGAAAGGACGAAACACCGATAAAGCTGTCTTTACATCGTTTAAGAGCTATGCTGGAAACAGCATAG
TGTAAAGACAGCTTTATCTT	6:138020250-138020272:+	20	targeting	TATCTTGTGGAAAGGACGAAACACCGTGTAAAGACAGCTTTATCTTGTTTAAGAGCTATGCTGGAAACAGCATAG
CATTCTAGTAAGACTGCACC	6:138020273-138020295:-	20	targeting	TATCTTGTGGAAAGGACGAAACACCGCATTCTAGTAAGACTGCACCGTTTAAGAGCTATGCTGGAAACAGCATAG
GGGCCACATGATTCTCTACC	6:138020302-138020324:-	20	targeting	TATCTTGTGGAAAGGACGAAACACCGGGCCACATGATTCTCTACCGTTTAAGAGCTATGCTGGAAACAGCATAG
CCTTAGACAACTATGACACC	6:138020324-138020346:+	20	targeting	TATCTTGTGGAAAGGACGAAACACCGCCTTAGACAACTATGACACCGTTTAAGAGCTATGCTGGAAACAGCATAG
AAAGTTTCAGCTACAGGATG	6:138020360-138020382:+	20	targeting	TATCTTGTGGAAAGGACGAAACACCGAAAGTTTCAGCTACAGGATGGTTTAAGAGCTATGCTGGAAACAGCATAG
AGATCTGAAAGCATTTTCAA	6:138020435-138020457:-	20	targeting	TATCTTGTGGAAAGGACGAAACACCGAGATCTGAAAGCATTTTCAAGTTTAAGAGCTATGCTGGAAACAGCATAG
TTAAAAGAGGAAGATGACAA	6:138020468-138020490:-	20	targeting	TATCTTGTGGAAAGGACGAAACACCGTTAAAAGAGGAAGATGACAAGTTTAAGAGCTATGCTGGAAACAGCATAG
CGTGTGCTCTTTTCTATGAA	6:138020498-138020520:+	20	targeting	TATCTTGTGGAAAGGACGAAACACCGCGTGTGCTCTTTTCTATGAAGTTTAAGAGCTATGCTGGAAACAGCATAG
GGGCTGGTTGGCAGCTGATG	6:138020518-138020540:+	20	targeting	TATCTTGTGGAAAGGACGAAACACCGGGCTGGTTGGCAGCTGATGGTTTAAGAGCTATGCTGGAAACAGCATAG
GGTGAGTTCCTTCCAGCCTG	6:138020541-138020563:-	20	targeting	TATCTTGTGGAAAGGACGAAACACCGGTGAGTTCCTTCCAGCCTGGTTTAAGAGCTATGCTGGAAACAGCATAG
GGGGTTGGTGAGCCATGAGC	6:138020562-138020584:-	20	targeting	TATCTTGTGGAAAGGACGAAACACCGGGGTTGGTGAGCCATGAGCGTTTAAGAGCTATGCTGGAAACAGCATAG
ACCAACCCCTAACTACAGCT	6:138020576-138020598:+	20	targeting	TATCTTGTGGAAAGGACGAAACACCGACCAACCCCTAACTACAGCTGTTTAAGAGCTATGCTGGAAACAGCATAG
AGCTGGGCAGGCAAGGAGGG	6:138020592-138020614:+	20	targeting	TATCTTGTGGAAAGGACGAAACACCGAGCTGGGCAGGCAAGGAGGGGTTTAAGAGCTATGCTGGAAACAGCATAG
TTTAGAAGCCTCTGTTAAAA	6:138020656-138020678:+	20	targeting	TATCTTGTGGAAAGGACGAAACACCGTTTAGAAGCCTCTGTTAAAAGTTTAAGAGCTATGCTGGAAACAGCATAG
TGTGGTCAAACTGGTATACG	6:138020698-138020720:+	20	targeting	TATCTTGTGGAAAGGACGAAACACCGTGTGGTCAAACTGGTATACGGTTTAAGAGCTATGCTGGAAACAGCATAG
CCTCACTCACTCTTGTTCCT	6:138020780-138020802:-	20	targeting	TATCTTGTGGAAAGGACGAAACACCGCCTCACTCACTCTTGTTCCTGTTTAAGAGCTATGCTGGAAACAGCATAG
TTTAGAATATTATAGGAGTG	6:138020833-138020855:-	20	targeting	TATCTTGTGGAAAGGACGAAACACCGTTTAGAATATTATAGGAGTGGTTTAAGAGCTATGCTGGAAACAGCATAG
GTGGAGGTGCAGTTAATTGG	6:138026115-138026137:-	20	targeting	TATCTTGTGGAAAGGACGAAACACCGTGGAGGTGCAGTTAATTGGGTTTAAGAGCTATGCTGGAAACAGCATAG
CCTTTTCTTGAATCTGAGCC	6:138026145-138026167:+	20	targeting	TATCTTGTGGAAAGGACGAAACACCGCCTTTTCTTGAATCTGAGCCGTTTAAGAGCTATGCTGGAAACAGCATAG
GTAACTTGTGTAGTAAGTAG	6:138026171-138026193:+	20	targeting	TATCTTGTGGAAAGGACGAAACACCGTAACTTGTGTAGTAAGTAGGTTTAAGAGCTATGCTGGAAACAGCATAG
TTTTCTAATCAGAAGAGAGC	6:138026201-138026223:-	20	targeting	TATCTTGTGGAAAGGACGAAACACCGTTTTCTAATCAGAAGAGAGCGTTTAAGAGCTATGCTGGAAACAGCATAG
TCGTTATCATAATCAACAGA	6:138026232-138026254:+	20	targeting	TATCTTGTGGAAAGGACGAAACACCGTCGTTATCATAATCAACAGAGTTTAAGAGCTATGCTGGAAACAGCATAG
ATCAACAGAGGGCAGTAAAA	6:138026243-138026265:+	20	targeting	TATCTTGTGGAAAGGACGAAACACCGATCAACAGAGGGCAGTAAAAGTTTAAGAGCTATGCTGGAAACAGCATAG
AAGGGATGCTGCGACAATTC	6:138026261-138026283:+	20	targeting	TATCTTGTGGAAAGGACGAAACACCGAAGGGATGCTGCGACAATTCGTTTAAGAGCTATGCTGGAAACAGCATAG
TCTGGACTTAAGTCTTCAGG	6:138026279-138026301:+	20	targeting	TATCTTGTGGAAAGGACGAAACACCGTCTGGACTTAAGTCTTCAGGGTTTAAGAGCTATGCTGGAAACAGCATAG
GCTTGAAAGCAGAAGTGGCC	6:138026302-138026324:-	20	targeting	TATCTTGTGGAAAGGACGAAACACCGCTTGAAAGCAGAAGTGGCCGTTTAAGAGCTATGCTGGAAACAGCATAG
TCAAGCTCTTGGTATGTGAG	6:138026319-138026341:+	20	targeting	TATCTTGTGGAAAGGACGAAACACCGTCAAGCTCTTGGTATGTGAGGTTTAAGAGCTATGCTGGAAACAGCATAG
CTTTCAGTGGCTGGCTGGCA	6:138026350-138026372:-	20	targeting	TATCTTGTGGAAAGGACGAAACACCGCTTTCAGTGGCTGGCTGGCAGTTTAAGAGCTATGCTGGAAACAGCATAG
CACTGAAAGAGACAACACAG	6:138026364-138026386:+	20	targeting	TATCTTGTGGAAAGGACGAAACACCGCACTGAAAGAGACAACACAGGTTTAAGAGCTATGCTGGAAACAGCATAG
ACAACACAGTGGTCTTTAAA	6:138026375-138026397:+	20	targeting	TATCTTGTGGAAAGGACGAAACACCGACAACACAGTGGTCTTTAAAGTTTAAGAGCTATGCTGGAAACAGCATAG
TCTTCATCTTTCTAGGGAGA	6:138026488-138026510:+	20	targeting	TATCTTGTGGAAAGGACGAAACACCGTCTTCATCTTTCTAGGGAGAGTTTAAGAGCTATGCTGGAAACAGCATAG
GCACAGAAAGTCCACAGATG	6:138026518-138026540:-	20	targeting	TATCTTGTGGAAAGGACGAAACACCGCACAGAAAGTCCACAGATGGTTTAAGAGCTATGCTGGAAACAGCATAG
AAGTTTCACATGAGAAAACC	6:138026550-138026572:-	20	targeting	TATCTTGTGGAAAGGACGAAACACCGAAGTTTCACATGAGAAAACCGTTTAAGAGCTATGCTGGAAACAGCATAG
TGAAACTTTTCTGTTGTATC	6:138026565-138026587:+	20	targeting	TATCTTGTGGAAAGGACGAAACACCGTGAAACTTTTCTGTTGTATCGTTTAAGAGCTATGCTGGAAACAGCATAG
TGCTGGAGTCTGTGAAAACG	6:138026589-138026611:-	20	targeting	TATCTTGTGGAAAGGACGAAACACCGTGCTGGAGTCTGTGAAAACGGTTTAAGAGCTATGCTGGAAACAGCATAG
GAAATGAGAGAAGACAATGC	6:138026606-138026628:-	20	targeting	TATCTTGTGGAAAGGACGAAACACCGAAATGAGAGAAGACAATGCGTTTAAGAGCTATGCTGGAAACAGCATAG
TCTTCTCTCATTTCTGCACA	6:138026615-138026637:+	20	targeting	TATCTTGTGGAAAGGACGAAACACCGTCTTCTCTCATTTCTGCACAGTTTAAGAGCTATGCTGGAAACAGCATAG
CTGCAGTGCAAGGCGGGAGG	6:138026643-138026665:+	20	targeting	TATCTTGTGGAAAGGACGAAACACCGCTGCAGTGCAAGGCGGGAGGGTTTAAGAGCTATGCTGGAAACAGCATAG
GCAAGGCGGGAGGGGGCTCT	6:138026650-138026672:+	20	targeting	TATCTTGTGGAAAGGACGAAACACCGCAAGGCGGGAGGGGGCTCTGTTTAAGAGCTATGCTGGAAACAGCATAG
GGCTCTGGGCTCCACTTGTC	6:138026664-138026686:+	20	targeting	TATCTTGTGGAAAGGACGAAACACCGGCTCTGGGCTCCACTTGTCGTTTAAGAGCTATGCTGGAAACAGCATAG
TCTCTAGCAGACCAGACAAG	6:138026675-138026697:-	20	targeting	TATCTTGTGGAAAGGACGAAACACCGTCTCTAGCAGACCAGACAAGGTTTAAGAGCTATGCTGGAAACAGCATAG
AAGAAGAGCAGAAAAGCAAG	6:138026728-138026750:-	20	targeting	TATCTTGTGGAAAGGACGAAACACCGAAGAAGAGCAGAAAAGCAAGGTTTAAGAGCTATGCTGGAAACAGCATAG
GTAGTGTTTCAATATAATGC	6:138026763-138026785:+	20	targeting	TATCTTGTGGAAAGGACGAAACACCGTAGTGTTTCAATATAATGCGTTTAAGAGCTATGCTGGAAACAGCATAG
GGACTGCCATATAGATAAAT	6:138026784-138026806:+	20	targeting	TATCTTGTGGAAAGGACGAAACACCGGACTGCCATATAGATAAATGTTTAAGAGCTATGCTGGAAACAGCATAG
TCGGTACTGTGCTTCTGTCT	6:138026803-138026825:+	20	targeting	TATCTTGTGGAAAGGACGAAACACCGTCGGTACTGTGCTTCTGTCTGTTTAAGAGCTATGCTGGAAACAGCATAG
GCAGTCTCAGAGGTCAGGGA	6:138026826-138026848:-	20	targeting	TATCTTGTGGAAAGGACGAAACACCGCAGTCTCAGAGGTCAGGGAGTTTAAGAGCTATGCTGGAAACAGCATAG
CTGTGTGGATGGTTTTGAGA	6:138026850-138026872:+	20	targeting	TATCTTGTGGAAAGGACGAAACACCGCTGTGTGGATGGTTTTGAGAGTTTAAGAGCTATGCTGGAAACAGCATAG
CTGGGTTTATTTATTAGCAA	6:138028686-138028708:-	20	targeting	TATCTTGTGGAAAGGACGAAACACCGCTGGGTTTATTTATTAGCAAGTTTAAGAGCTATGCTGGAAACAGCATAG
CACCATTGCAAATAGTTCTC	6:138028705-138028727:-	20	targeting	TATCTTGTGGAAAGGACGAAACACCGCACCATTGCAAATAGTTCTCGTTTAAGAGCTATGCTGGAAACAGCATAG
GTGTAGCATTTAGAATCAAC	6:138028725-138028747:+	20	targeting	TATCTTGTGGAAAGGACGAAACACCGTGTAGCATTTAGAATCAACGTTTAAGAGCTATGCTGGAAACAGCATAG
CAACAGGCTTCAAAACAGAG	6:138028741-138028763:+	20	targeting	TATCTTGTGGAAAGGACGAAACACCGCAACAGGCTTCAAAACAGAGGTTTAAGAGCTATGCTGGAAACAGCATAG
TTACCATATGTTTTTTGCAA	6:138028791-138028813:-	20	targeting	TATCTTGTGGAAAGGACGAAACACCGTTACCATATGTTTTTTGCAAGTTTAAGAGCTATGCTGGAAACAGCATAG
GATCTTGCCGATTGCTTCAT	6:138028824-138028846:-	20	targeting	TATCTTGTGGAAAGGACGAAACACCGATCTTGCCGATTGCTTCATGTTTAAGAGCTATGCTGGAAACAGCATAG
GGGACTGTCTGCTTGTCAGA	6:138028878-138028900:-	20	targeting	TATCTTGTGGAAAGGACGAAACACCGGGACTGTCTGCTTGTCAGAGTTTAAGAGCTATGCTGGAAACAGCATAG
TCCCTCAAACCATCCTCAAA	6:138028905-138028927:+	20	targeting	TATCTTGTGGAAAGGACGAAACACCGTCCCTCAAACCATCCTCAAAGTTTAAGAGCTATGCTGGAAACAGCATAG
ATCCTCAAAGGGAAGTGTGT	6:138028916-138028938:+	20	targeting	TATCTTGTGGAAAGGACGAAACACCGATCCTCAAAGGGAAGTGTGTGTTTAAGAGCTATGCTGGAAACAGCATAG
CGGCTTGGGCAGTAATGAGA	6:138028936-138028958:+	20	targeting	TATCTTGTGGAAAGGACGAAACACCGCGGCTTGGGCAGTAATGAGAGTTTAAGAGCTATGCTGGAAACAGCATAG
TGGGAATTCCCCTGTCCCCT	6:138028961-138028983:+	20	targeting	TATCTTGTGGAAAGGACGAAACACCGTGGGAATTCCCCTGTCCCCTGTTTAAGAGCTATGCTGGAAACAGCATAG
TGTCTGTAAAGTGAACCAAG	6:138028976-138028998:-	20	targeting	TATCTTGTGGAAAGGACGAAACACCGTGTCTGTAAAGTGAACCAAGGTTTAAGAGCTATGCTGGAAACAGCATAG
AGTTCATTAGGGTTAAAGAT	6:138029000-138029022:+	20	targeting	TATCTTGTGGAAAGGACGAAACACCGAGTTCATTAGGGTTAAAGATGTTTAAGAGCTATGCTGGAAACAGCATAG
ATTTCAAGTGAAGGAATCTG	6:138029033-138029055:-	20	targeting	TATCTTGTGGAAAGGACGAAACACCGATTTCAAGTGAAGGAATCTGGTTTAAGAGCTATGCTGGAAACAGCATAG
CACTTGAAATCAAGACTTCT	6:138029046-138029068:+	20	targeting	TATCTTGTGGAAAGGACGAAACACCGCACTTGAAATCAAGACTTCTGTTTAAGAGCTATGCTGGAAACAGCATAG
GAAATATAAATTTGGAGAAC	6:138029069-138029091:+	20	targeting	TATCTTGTGGAAAGGACGAAACACCGAAATATAAATTTGGAGAACGTTTAAGAGCTATGCTGGAAACAGCATAG
TTTAAAAAATTTGTTTTGGG	6:138029110-138029132:-	20	targeting	TATCTTGTGGAAAGGACGAAACACCGTTTAAAAAATTTGTTTTGGGGTTTAAGAGCTATGCTGGAAACAGCATAG
CAAATTTTTTAAAAATCAGG	6:138029120-138029142:+	20	targeting	TATCTTGTGGAAAGGACGAAACACCGCAAATTTTTTAAAAATCAGGGTTTAAGAGCTATGCTGGAAACAGCATAG
TTCATGACATTACCAATAGA	6:138029159-138029181:+	20	targeting	TATCTTGTGGAAAGGACGAAACACCGTTCATGACATTACCAATAGAGTTTAAGAGCTATGCTGGAAACAGCATAG
TTACCAATAGATGGCAGCAC	6:138029168-138029190:+	20	targeting	TATCTTGTGGAAAGGACGAAACACCGTTACCAATAGATGGCAGCACGTTTAAGAGCTATGCTGGAAACAGCATAG
GCAGGGGTGAAGCTGCTTAT	6:138029202-138029224:-	20	targeting	TATCTTGTGGAAAGGACGAAACACCGCAGGGGTGAAGCTGCTTATGTTTAAGAGCTATGCTGGAAACAGCATAG
ACATTCGCCAGGAAAAGCAG	6:138029218-138029240:-	20	targeting	TATCTTGTGGAAAGGACGAAACACCGACATTCGCCAGGAAAAGCAGGTTTAAGAGCTATGCTGGAAACAGCATAG
GTTGTCAGTGAACATTCGCC	6:138029229-138029251:-	20	targeting	TATCTTGTGGAAAGGACGAAACACCGTTGTCAGTGAACATTCGCCGTTTAAGAGCTATGCTGGAAACAGCATAG
CCAAGAGCGTCAAAGTCCTG	6:138029256-138029278:-	20	targeting	TATCTTGTGGAAAGGACGAAACACCGCCAAGAGCGTCAAAGTCCTGGTTTAAGAGCTATGCTGGAAACAGCATAG
TGTCATCAGAGAGCAATTTG	6:138029279-138029301:+	20	targeting	TATCTTGTGGAAAGGACGAAACACCGTGTCATCAGAGAGCAATTTGGTTTAAGAGCTATGCTGGAAACAGCATAG
AGGTGTGCAATAAAATCTTT	6:138029299-138029321:+	20	targeting	TATCTTGTGGAAAGGACGAAACACCGAGGTGTGCAATAAAATCTTTGTTTAAGAGCTATGCTGGAAACAGCATAG
GAGGTCACCTACAGAAGGCG	6:138029329-138029351:-	20	targeting	TATCTTGTGGAAAGGACGAAACACCGAGGTCACCTACAGAAGGCGGTTTAAGAGCTATGCTGGAAACAGCATAG
CCACAATCACCAATCGACTG	6:138029355-138029377:+	20	targeting	TATCTTGTGGAAAGGACGAAACACCGCCACAATCACCAATCGACTGGTTTAAGAGCTATGCTGGAAACAGCATAG
TGTGACCTGGAAAAACAGCA	6:138029381-138029403:+	20	targeting	TATCTTGTGGAAAGGACGAAACACCGTGTGACCTGGAAAAACAGCAGTTTAAGAGCTATGCTGGAAACAGCATAG
CTTTGCAGAGCTCACAGGAT	6:138029440-138029462:-	20	targeting	TATCTTGTGGAAAGGACGAAACACCGCTTTGCAGAGCTCACAGGATGTTTAAGAGCTATGCTGGAAACAGCATAG
AAAAGGAAAGTGACATTGTG	6:138030506-138030528:+	20	targeting	TATCTTGTGGAAAGGACGAAACACCGAAAAGGAAAGTGACATTGTGGTTTAAGAGCTATGCTGGAAACAGCATAG
AAAGGAAAGTGACATTGTGC	6:138030507-138030529:+	20	targeting	TATCTTGTGGAAAGGACGAAACACCGAAAGGAAAGTGACATTGTGCGTTTAAGAGCTATGCTGGAAACAGCATAG
TTGTGCGGGAAGAAGAAATT	6:138030521-138030543:+	20	targeting	TATCTTGTGGAAAGGACGAAACACCGTTGTGCGGGAAGAAGAAATTGTTTAAGAGCTATGCTGGAAACAGCATAG
AGAAGAAATTAGGTCTTCTA	6:138030531-138030553:+	20	targeting	TATCTTGTGGAAAGGACGAAACACCGAGAAGAAATTAGGTCTTCTAGTTTAAGAGCTATGCTGGAAACAGCATAG
ATATAGTCACATTGGGAGCT	6:138030591-138030613:-	20	targeting	TATCTTGTGGAAAGGACGAAACACCGATATAGTCACATTGGGAGCTGTTTAAGAGCTATGCTGGAAACAGCATAG
ATATTTGGAGACAGGTCTTT	6:138030610-138030632:+	20	targeting	TATCTTGTGGAAAGGACGAAACACCGATATTTGGAGACAGGTCTTTGTTTAAGAGCTATGCTGGAAACAGCATAG
TTTGGAGACAGGTCTTTAGG	6:138030613-138030635:+	20	targeting	TATCTTGTGGAAAGGACGAAACACCGTTTGGAGACAGGTCTTTAGGGTTTAAGAGCTATGCTGGAAACAGCATAG
AGGTAGTTAAGGTTAAACGA	6:138030633-138030655:+	20	targeting	TATCTTGTGGAAAGGACGAAACACCGAGGTAGTTAAGGTTAAACGAGTTTAAGAGCTATGCTGGAAACAGCATAG
TAAGGTTAAACGAGGGCATA	6:138030640-138030662:+	20	targeting	TATCTTGTGGAAAGGACGAAACACCGTAAGGTTAAACGAGGGCATAGTTTAAGAGCTATGCTGGAAACAGCATAG
CCCTAATCCTGTATGACTGG	6:138030669-138030691:+	20	targeting	TATCTTGTGGAAAGGACGAAACACCGCCCTAATCCTGTATGACTGGGTTTAAGAGCTATGCTGGAAACAGCATAG
GTGGCCTTATGACCTTATTA	6:138030688-138030710:+	20	targeting	TATCTTGTGGAAAGGACGAAACACCGTGGCCTTATGACCTTATTAGTTTAAGAGCTATGCTGGAAACAGCATAG
CCTTCCATAATAAGGTCATA	6:138030692-138030714:-	20	targeting	TATCTTGTGGAAAGGACGAAACACCGCCTTCCATAATAAGGTCATAGTTTAAGAGCTATGCTGGAAACAGCATAG
CCTTATGACCTTATTATGGA	6:138030692-138030714:+	20	targeting	TATCTTGTGGAAAGGACGAAACACCGCCTTATGACCTTATTATGGAGTTTAAGAGCTATGCTGGAAACAGCATAG
GACCTTATTATGGAAGGAAG	6:138030698-138030720:+	20	targeting	TATCTTGTGGAAAGGACGAAACACCGACCTTATTATGGAAGGAAGGTTTAAGAGCTATGCTGGAAACAGCATAG
GACCTCTTCCTTCCATAATA	6:138030700-138030722:-	20	targeting	TATCTTGTGGAAAGGACGAAACACCGACCTCTTCCTTCCATAATAGTTTAAGAGCTATGCTGGAAACAGCATAG
TGTGAACGTGCACCAAAGAA	6:138030757-138030779:+	20	targeting	TATCTTGTGGAAAGGACGAAACACCGTGTGAACGTGCACCAAAGAAGTTTAAGAGCTATGCTGGAAACAGCATAG
CATGGTCACATGCCTTTCTT	6:138030769-138030791:-	20	targeting	TATCTTGTGGAAAGGACGAAACACCGCATGGTCACATGCCTTTCTTGTTTAAGAGCTATGCTGGAAACAGCATAG
ACATTTGTCGTCTTGCAACA	6:138030787-138030809:-	20	targeting	TATCTTGTGGAAAGGACGAAACACCGACATTTGTCGTCTTGCAACAGTTTAAGAGCTATGCTGGAAACAGCATAG
CCTGGTGAAGGCTGTCTTTC	6:138030817-138030839:-	20	targeting	TATCTTGTGGAAAGGACGAAACACCGCCTGGTGAAGGCTGTCTTTCGTTTAAGAGCTATGCTGGAAACAGCATAG
CAGAAAGACAGCCTTCACCA	6:138030818-138030840:+	20	targeting	TATCTTGTGGAAAGGACGAAACACCGCAGAAAGACAGCCTTCACCAGTTTAAGAGCTATGCTGGAAACAGCATAG
CTAATTCGGTTCCCTGGTGA	6:138030829-138030851:-	20	targeting	TATCTTGTGGAAAGGACGAAACACCGCTAATTCGGTTCCCTGGTGAGTTTAAGAGCTATGCTGGAAACAGCATAG
TGCTGGCTAATTCGGTTCCC	6:138030835-138030857:-	20	targeting	TATCTTGTGGAAAGGACGAAACACCGTGCTGGCTAATTCGGTTCCCGTTTAAGAGCTATGCTGGAAACAGCATAG
ACAAAAGATCGTAGCCTGGG	6:138030917-138030939:-	20	targeting	TATCTTGTGGAAAGGACGAAACACCGACAAAAGATCGTAGCCTGGGGTTTAAGAGCTATGCTGGAAACAGCATAG
GTAACAAAAGATCGTAGCCT	6:138030920-138030942:-	20	targeting	TATCTTGTGGAAAGGACGAAACACCGTAACAAAAGATCGTAGCCTGTTTAAGAGCTATGCTGGAAACAGCATAG
TGTAACAAAAGATCGTAGCC	6:138030921-138030943:-	20	targeting	TATCTTGTGGAAAGGACGAAACACCGTGTAACAAAAGATCGTAGCCGTTTAAGAGCTATGCTGGAAACAGCATAG
GCCTGAGCAGACTAACGCGA	6:138030947-138030969:+	20	targeting	TATCTTGTGGAAAGGACGAAACACCGCCTGAGCAGACTAACGCGAGTTTAAGAGCTATGCTGGAAACAGCATAG
GCCTTCGCGTTAGTCTGCTC	6:138030948-138030970:-	20	targeting	TATCTTGTGGAAAGGACGAAACACCGCCTTCGCGTTAGTCTGCTCGTTTAAGAGCTATGCTGGAAACAGCATAG
GCAGACTAACGCGAAGGCTT	6:138030953-138030975:+	20	targeting	TATCTTGTGGAAAGGACGAAACACCGCAGACTAACGCGAAGGCTTGTTTAAGAGCTATGCTGGAAACAGCATAG
CTAACGCGAAGGCTTAGGCC	6:138030958-138030980:+	20	targeting	TATCTTGTGGAAAGGACGAAACACCGCTAACGCGAAGGCTTAGGCCGTTTAAGAGCTATGCTGGAAACAGCATAG
GCTTAGGCCTGGATGTGCTC	6:138030969-138030991:+	20	targeting	TATCTTGTGGAAAGGACGAAACACCGCTTAGGCCTGGATGTGCTCGTTTAAGAGCTATGCTGGAAACAGCATAG
CTTAGGCCTGGATGTGCTCA	6:138030970-138030992:+	20	targeting	TATCTTGTGGAAAGGACGAAACACCGCTTAGGCCTGGATGTGCTCAGTTTAAGAGCTATGCTGGAAACAGCATAG
GGAGGGCCCTGAGCACATCC	6:138030976-138030998:-	20	targeting	TATCTTGTGGAAAGGACGAAACACCGGAGGGCCCTGAGCACATCCGTTTAAGAGCTATGCTGGAAACAGCATAG
TTTACACATAAAATCTAATC	6:138034225-138034247:-	20	targeting	TATCTTGTGGAAAGGACGAAACACCGTTTACACATAAAATCTAATCGTTTAAGAGCTATGCTGGAAACAGCATAG
GAAAACAACATTATTGACAA	6:138034268-138034290:+	20	targeting	TATCTTGTGGAAAGGACGAAACACCGAAAACAACATTATTGACAAGTTTAAGAGCTATGCTGGAAACAGCATAG
AACATTATTGACAAAGGCTA	6:138034274-138034296:+	20	targeting	TATCTTGTGGAAAGGACGAAACACCGAACATTATTGACAAAGGCTAGTTTAAGAGCTATGCTGGAAACAGCATAG
TTATTGACAAAGGCTATGGA	6:138034278-138034300:+	20	targeting	TATCTTGTGGAAAGGACGAAACACCGTTATTGACAAAGGCTATGGAGTTTAAGAGCTATGCTGGAAACAGCATAG
AAAGGCTATGGAAGGTTTAT	6:138034286-138034308:+	20	targeting	TATCTTGTGGAAAGGACGAAACACCGAAAGGCTATGGAAGGTTTATGTTTAAGAGCTATGCTGGAAACAGCATAG
AAGGCTATGGAAGGTTTATT	6:138034287-138034309:+	20	targeting	TATCTTGTGGAAAGGACGAAACACCGAAGGCTATGGAAGGTTTATTGTTTAAGAGCTATGCTGGAAACAGCATAG
CTATGGAAGGTTTATTGGGC	6:138034291-138034313:+	20	targeting	TATCTTGTGGAAAGGACGAAACACCGCTATGGAAGGTTTATTGGGCGTTTAAGAGCTATGCTGGAAACAGCATAG
GTTTATTGGGCTGGTTGTAG	6:138034300-138034322:+	20	targeting	TATCTTGTGGAAAGGACGAAACACCGTTTATTGGGCTGGTTGTAGGTTTAAGAGCTATGCTGGAAACAGCATAG
AGAGGATCAAACTGATGTAT	6:138034318-138034340:+	20	targeting	TATCTTGTGGAAAGGACGAAACACCGAGAGGATCAAACTGATGTATGTTTAAGAGCTATGCTGGAAACAGCATAG
TCAAACTGATGTATAGGATG	6:138034324-138034346:+	20	targeting	TATCTTGTGGAAAGGACGAAACACCGTCAAACTGATGTATAGGATGGTTTAAGAGCTATGCTGGAAACAGCATAG
CTTACGTATGTACAAGTTAG	6:138034363-138034385:-	20	targeting	TATCTTGTGGAAAGGACGAAACACCGCTTACGTATGTACAAGTTAGGTTTAAGAGCTATGCTGGAAACAGCATAG
TTAACCTTGAACTTCCATTT	6:138034406-138034428:+	20	targeting	TATCTTGTGGAAAGGACGAAACACCGTTAACCTTGAACTTCCATTTGTTTAAGAGCTATGCTGGAAACAGCATAG
TTTTCCAAAATGGAAGTTCA	6:138034410-138034432:-	20	targeting	TATCTTGTGGAAAGGACGAAACACCGTTTTCCAAAATGGAAGTTCAGTTTAAGAGCTATGCTGGAAACAGCATAG
AGTTTGACACTTTTCCAAAA	6:138034420-138034442:-	20	targeting	TATCTTGTGGAAAGGACGAAACACCGAGTTTGACACTTTTCCAAAAGTTTAAGAGCTATGCTGGAAACAGCATAG
GTTAGAAGCCACTTATTCTA	6:138036671-138036693:-	20	targeting	TATCTTGTGGAAAGGACGAAACACCGTTAGAAGCCACTTATTCTAGTTTAAGAGCTATGCTGGAAACAGCATAG
AACATATCTCGGCTTAACAT	6:138036705-138036727:+	20	targeting	TATCTTGTGGAAAGGACGAAACACCGAACATATCTCGGCTTAACATGTTTAAGAGCTATGCTGGAAACAGCATAG
TGATGCCTGCAGATGAAAAT	6:138036756-138036778:+	20	targeting	TATCTTGTGGAAAGGACGAAACACCGTGATGCCTGCAGATGAAAATGTTTAAGAGCTATGCTGGAAACAGCATAG
AAAATAGGGTGATGAGAGTT	6:138036771-138036793:+	20	targeting	TATCTTGTGGAAAGGACGAAACACCGAAAATAGGGTGATGAGAGTTGTTTAAGAGCTATGCTGGAAACAGCATAG
ACAGAGCTTTGCTATGTCAA	6:138036794-138036816:-	20	targeting	TATCTTGTGGAAAGGACGAAACACCGACAGAGCTTTGCTATGTCAAGTTTAAGAGCTATGCTGGAAACAGCATAG
TTTATGGAGACACTGCTTAA	6:138036816-138036838:+	20	targeting	TATCTTGTGGAAAGGACGAAACACCGTTTATGGAGACACTGCTTAAGTTTAAGAGCTATGCTGGAAACAGCATAG
TGGTTCAGAGCGCAGACTCA	6:138036836-138036858:+	20	targeting	TATCTTGTGGAAAGGACGAAACACCGTGGTTCAGAGCGCAGACTCAGTTTAAGAGCTATGCTGGAAACAGCATAG
AGACTCAGGGCTTAACTATC	6:138036849-138036871:+	20	targeting	TATCTTGTGGAAAGGACGAAACACCGAGACTCAGGGCTTAACTATCGTTTAAGAGCTATGCTGGAAACAGCATAG
TGGTGGTAAGAGGGGACAGT	6:138036881-138036903:-	20	targeting	TATCTTGTGGAAAGGACGAAACACCGTGGTGGTAAGAGGGGACAGTGTTTAAGAGCTATGCTGGAAACAGCATAG
TACTGGTAGAAATTTGGTGG	6:138036898-138036920:-	20	targeting	TATCTTGTGGAAAGGACGAAACACCGTACTGGTAGAAATTTGGTGGGTTTAAGAGCTATGCTGGAAACAGCATAG
CAACTTAGTGAAGATCATAC	6:138036915-138036937:-	20	targeting	TATCTTGTGGAAAGGACGAAACACCGCAACTTAGTGAAGATCATACGTTTAAGAGCTATGCTGGAAACAGCATAG
GACATCAACAGTCTGCACTT	6:138036937-138036959:+	20	targeting	TATCTTGTGGAAAGGACGAAACACCGACATCAACAGTCTGCACTTGTTTAAGAGCTATGCTGGAAACAGCATAG
TAATAATCTACCCAACCCTA	6:138036978-138037000:+	20	targeting	TATCTTGTGGAAAGGACGAAACACCGTAATAATCTACCCAACCCTAGTTTAAGAGCTATGCTGGAAACAGCATAG
TTAAACCATACAAAACCCTA	6:138036993-138037015:-	20	targeting	TATCTTGTGGAAAGGACGAAACACCGTTAAACCATACAAAACCCTAGTTTAAGAGCTATGCTGGAAACAGCATAG
AGTGAGACAATGTGTCTAGA	6:138037015-138037037:+	20	targeting	TATCTTGTGGAAAGGACGAAACACCGAGTGAGACAATGTGTCTAGAGTTTAAGAGCTATGCTGGAAACAGCATAG
CCAGAGTGTTAGTACTTACA	6:138037055-138037077:-	20	targeting	TATCTTGTGGAAAGGACGAAACACCGCCAGAGTGTTAGTACTTACAGTTTAAGAGCTATGCTGGAAACAGCATAG
ACTCTGGGTGACTGTGTAAG	6:138037071-138037093:+	20	targeting	TATCTTGTGGAAAGGACGAAACACCGACTCTGGGTGACTGTGTAAGGTTTAAGAGCTATGCTGGAAACAGCATAG
GTAAGAGGTGGTGTTTGTTT	6:138037086-138037108:+	20	targeting	TATCTTGTGGAAAGGACGAAACACCGTAAGAGGTGGTGTTTGTTTGTTTAAGAGCTATGCTGGAAACAGCATAG
GCTCTTCATAAACCAACCAC	6:138037114-138037136:+	20	targeting	TATCTTGTGGAAAGGACGAAACACCGCTCTTCATAAACCAACCACGTTTAAGAGCTATGCTGGAAACAGCATAG
CAAGTCACCACATCTTCCTG	6:138037130-138037152:-	20	targeting	TATCTTGTGGAAAGGACGAAACACCGCAAGTCACCACATCTTCCTGGTTTAAGAGCTATGCTGGAAACAGCATAG
GATACGAGCAAATGCTTGTG	6:138037152-138037174:+	20	targeting	TATCTTGTGGAAAGGACGAAACACCGATACGAGCAAATGCTTGTGGTTTAAGAGCTATGCTGGAAACAGCATAG
ACTTTTTCAAACCATTCCTT	6:138037178-138037200:+	20	targeting	TATCTTGTGGAAAGGACGAAACACCGACTTTTTCAAACCATTCCTTGTTTAAGAGCTATGCTGGAAACAGCATAG
GTTAGGTTCTAATACACCCA	6:138037194-138037216:-	20	targeting	TATCTTGTGGAAAGGACGAAACACCGTTAGGTTCTAATACACCCAGTTTAAGAGCTATGCTGGAAACAGCATAG
GGGGCTTTTCATATTGTTTA	6:138037216-138037238:-	20	targeting	TATCTTGTGGAAAGGACGAAACACCGGGGCTTTTCATATTGTTTAGTTTAAGAGCTATGCTGGAAACAGCATAG
ATAACATCAAATTTTTTGAA	6:138037240-138037262:-	20	targeting	TATCTTGTGGAAAGGACGAAACACCGATAACATCAAATTTTTTGAAGTTTAAGAGCTATGCTGGAAACAGCATAG
TTAAAAATAGTACAGTCAAA	6:138037269-138037291:-	20	targeting	TATCTTGTGGAAAGGACGAAACACCGTTAAAAATAGTACAGTCAAAGTTTAAGAGCTATGCTGGAAACAGCATAG
TCGAGATGCTTATCCCATTT	6:138037317-138037339:+	20	targeting	TATCTTGTGGAAAGGACGAAACACCGTCGAGATGCTTATCCCATTTGTTTAAGAGCTATGCTGGAAACAGCATAG
CTCTTCAAATAATACCTAAA	6:138037331-138037353:-	20	targeting	TATCTTGTGGAAAGGACGAAACACCGCTCTTCAAATAATACCTAAAGTTTAAGAGCTATGCTGGAAACAGCATAG
CTTGGAAAAGCAGTAAATGA	6:138037354-138037376:+	20	targeting	TATCTTGTGGAAAGGACGAAACACCGCTTGGAAAAGCAGTAAATGAGTTTAAGAGCTATGCTGGAAACAGCATAG
ACAGTCATATGCAGAGCCCT	6:138037412-138037434:+	20	targeting	TATCTTGTGGAAAGGACGAAACACCGACAGTCATATGCAGAGCCCTGTTTAAGAGCTATGCTGGAAACAGCATAG
TTTAGTGCGAAAGTAGCCAT	6:138038440-138038462:-	20	targeting	TATCTTGTGGAAAGGACGAAACACCGTTTAGTGCGAAAGTAGCCATGTTTAAGAGCTATGCTGGAAACAGCATAG
CTACTTTCGCACTAAAATGT	6:138038447-138038469:+	20	targeting	TATCTTGTGGAAAGGACGAAACACCGCTACTTTCGCACTAAAATGTGTTTAAGAGCTATGCTGGAAACAGCATAG
TTTGGGCTTTGTGGGTGATA	6:138038484-138038506:-	20	targeting	TATCTTGTGGAAAGGACGAAACACCGTTTGGGCTTTGTGGGTGATAGTTTAAGAGCTATGCTGGAAACAGCATAG
CCAAAATGTTTACCTTCACC	6:138038502-138038524:+	20	targeting	TATCTTGTGGAAAGGACGAAACACCGCCAAAATGTTTACCTTCACCGTTTAAGAGCTATGCTGGAAACAGCATAG
CAGCAAACTATTTTCATAAA	6:138038525-138038547:-	20	targeting	TATCTTGTGGAAAGGACGAAACACCGCAGCAAACTATTTTCATAAAGTTTAAGAGCTATGCTGGAAACAGCATAG
AATAATGATGTCTAAGCTGG	6:138038549-138038571:-	20	targeting	TATCTTGTGGAAAGGACGAAACACCGAATAATGATGTCTAAGCTGGGTTTAAGAGCTATGCTGGAAACAGCATAG
AGGAGAGGTGCCCAGATCAG	6:138038574-138038596:-	20	targeting	TATCTTGTGGAAAGGACGAAACACCGAGGAGAGGTGCCCAGATCAGGTTTAAGAGCTATGCTGGAAACAGCATAG
TCTCCTCTCTAAACTCAGTG	6:138038591-138038613:+	20	targeting	TATCTTGTGGAAAGGACGAAACACCGTCTCCTCTCTAAACTCAGTGGTTTAAGAGCTATGCTGGAAACAGCATAG
ACTCTGTTAACAAGGAAGAG	6:138038614-138038636:+	20	targeting	TATCTTGTGGAAAGGACGAAACACCGACTCTGTTAACAAGGAAGAGGTTTAAGAGCTATGCTGGAAACAGCATAG
TGTTAACAAGGAAGAGAGGG	6:138038618-138038640:+	20	targeting	TATCTTGTGGAAAGGACGAAACACCGTGTTAACAAGGAAGAGAGGGGTTTAAGAGCTATGCTGGAAACAGCATAG
GAGGAGTCACGTTGCAGACA	6:138038647-138038669:-	20	targeting	TATCTTGTGGAAAGGACGAAACACCGAGGAGTCACGTTGCAGACAGTTTAAGAGCTATGCTGGAAACAGCATAG
ACTCACATCCTGCCATCCTT	6:138038672-138038694:+	20	targeting	TATCTTGTGGAAAGGACGAAACACCGACTCACATCCTGCCATCCTTGTTTAAGAGCTATGCTGGAAACAGCATAG
GGTGAGTCTACACCAAAGGA	6:138038684-138038706:-	20	targeting	TATCTTGTGGAAAGGACGAAACACCGGTGAGTCTACACCAAAGGAGTTTAAGAGCTATGCTGGAAACAGCATAG
GTAGACTCACCTTGCAGCCA	6:138038696-138038718:+	20	targeting	TATCTTGTGGAAAGGACGAAACACCGTAGACTCACCTTGCAGCCAGTTTAAGAGCTATGCTGGAAACAGCATAG
GGAACTGCCCGTGGTTGCCA	6:138038713-138038735:-	20	targeting	TATCTTGTGGAAAGGACGAAACACCGGAACTGCCCGTGGTTGCCAGTTTAAGAGCTATGCTGGAAACAGCATAG
CAGTGAAGCATGATGCCTTT	6:138038735-138038757:-	20	targeting	TATCTTGTGGAAAGGACGAAACACCGCAGTGAAGCATGATGCCTTTGTTTAAGAGCTATGCTGGAAACAGCATAG
AAAGGCATCATGCTTCACTG	6:138038738-138038760:+	20	targeting	TATCTTGTGGAAAGGACGAAACACCGAAAGGCATCATGCTTCACTGGTTTAAGAGCTATGCTGGAAACAGCATAG
TGGCTTCAGAAAATGCCATG	6:138038758-138038780:+	20	targeting	TATCTTGTGGAAAGGACGAAACACCGTGGCTTCAGAAAATGCCATGGTTTAAGAGCTATGCTGGAAACAGCATAG
CATTGTCCTCAAAACCCACA	6:138038773-138038795:-	20	targeting	TATCTTGTGGAAAGGACGAAACACCGCATTGTCCTCAAAACCCACAGTTTAAGAGCTATGCTGGAAACAGCATAG
GTTTGCCTTAAACAATATAA	6:138038806-138038828:+	20	targeting	TATCTTGTGGAAAGGACGAAACACCGTTTGCCTTAAACAATATAAGTTTAAGAGCTATGCTGGAAACAGCATAG
CAATATAAAGGCTGAGACGC	6:138038818-138038840:+	20	targeting	TATCTTGTGGAAAGGACGAAACACCGCAATATAAAGGCTGAGACGCGTTTAAGAGCTATGCTGGAAACAGCATAG
ACGCTGGGCAGGTAACTATG	6:138038834-138038856:+	20	targeting	TATCTTGTGGAAAGGACGAAACACCGACGCTGGGCAGGTAACTATGGTTTAAGAGCTATGCTGGAAACAGCATAG
TATGGGGACGAAACAGAGGG	6:138038850-138038872:+	20	targeting	TATCTTGTGGAAAGGACGAAACACCGTATGGGGACGAAACAGAGGGGTTTAAGAGCTATGCTGGAAACAGCATAG
ACGAAACAGAGGGTGGCCTC	6:138038857-138038879:+	20	targeting	TATCTTGTGGAAAGGACGAAACACCGACGAAACAGAGGGTGGCCTCGTTTAAGAGCTATGCTGGAAACAGCATAG
ATGCTTTAGCTTGGAACCTG	6:138038873-138038895:-	20	targeting	TATCTTGTGGAAAGGACGAAACACCGATGCTTTAGCTTGGAACCTGGTTTAAGAGCTATGCTGGAAACAGCATAG
ATTTGGACTTAAAAGTCATG	6:138038894-138038916:+	20	targeting	TATCTTGTGGAAAGGACGAAACACCGATTTGGACTTAAAAGTCATGGTTTAAGAGCTATGCTGGAAACAGCATAG
GGTGGGCAGTGGCAGCCTTG	6:138038916-138038938:+	20	targeting	TATCTTGTGGAAAGGACGAAACACCGGTGGGCAGTGGCAGCCTTGGTTTAAGAGCTATGCTGGAAACAGCATAG
CTATGCTTTTCAAATCCCCA	6:138038931-138038953:-	20	targeting	TATCTTGTGGAAAGGACGAAACACCGCTATGCTTTTCAAATCCCCAGTTTAAGAGCTATGCTGGAAACAGCATAG
CATGTAATTCTGAGAATACT	6:138038974-138038996:+	20	targeting	TATCTTGTGGAAAGGACGAAACACCGCATGTAATTCTGAGAATACTGTTTAAGAGCTATGCTGGAAACAGCATAG
GTCATAACAGACTAATAAAT	6:138039004-138039026:-	20	targeting	TATCTTGTGGAAAGGACGAAACACCGTCATAACAGACTAATAAATGTTTAAGAGCTATGCTGGAAACAGCATAG
AGACAAATCAAATGCCTAAT	6:138043818-138043840:-	20	targeting	TATCTTGTGGAAAGGACGAAACACCGAGACAAATCAAATGCCTAATGTTTAAGAGCTATGCTGGAAACAGCATAG
TATTAGGCATTTGATTTGTC	6:138043820-138043842:+	20	targeting	TATCTTGTGGAAAGGACGAAACACCGTATTAGGCATTTGATTTGTCGTTTAAGAGCTATGCTGGAAACAGCATAG
ATTAGGCATTTGATTTGTCT	6:138043821-138043843:+	20	targeting	TATCTTGTGGAAAGGACGAAACACCGATTAGGCATTTGATTTGTCTGTTTAAGAGCTATGCTGGAAACAGCATAG
TTTGATTTGTCTGGGCACTA	6:138043829-138043851:+	20	targeting	TATCTTGTGGAAAGGACGAAACACCGTTTGATTTGTCTGGGCACTAGTTTAAGAGCTATGCTGGAAACAGCATAG
TCTGGGCACTAGGGATTTAA	6:138043838-138043860:+	20	targeting	TATCTTGTGGAAAGGACGAAACACCGTCTGGGCACTAGGGATTTAAGTTTAAGAGCTATGCTGGAAACAGCATAG
GGATTTAAAGGTGTCTAAAA	6:138043850-138043872:+	20	targeting	TATCTTGTGGAAAGGACGAAACACCGGATTTAAAGGTGTCTAAAAGTTTAAGAGCTATGCTGGAAACAGCATAG
GATTTAAAGGTGTCTAAAAA	6:138043851-138043873:+	20	targeting	TATCTTGTGGAAAGGACGAAACACCGATTTAAAGGTGTCTAAAAAGTTTAAGAGCTATGCTGGAAACAGCATAG
TTAAGTTTTCTTTAACTGTC	6:138043957-138043979:+	20	targeting	TATCTTGTGGAAAGGACGAAACACCGTTAAGTTTTCTTTAACTGTCGTTTAAGAGCTATGCTGGAAACAGCATAG
AATGAGACAGCATTCTGAGA	6:138043985-138044007:+	20	targeting	TATCTTGTGGAAAGGACGAAACACCGAATGAGACAGCATTCTGAGAGTTTAAGAGCTATGCTGGAAACAGCATAG
GCATTCTGAGAAGGATCTAG	6:138043994-138044016:+	20	targeting	TATCTTGTGGAAAGGACGAAACACCGCATTCTGAGAAGGATCTAGGTTTAAGAGCTATGCTGGAAACAGCATAG
TGCCACCACGAACATTCTGA	6:138044017-138044039:+	20	targeting	TATCTTGTGGAAAGGACGAAACACCGTGCCACCACGAACATTCTGAGTTTAAGAGCTATGCTGGAAACAGCATAG
CTCCTTCAGAATGTTCGTGG	6:138044019-138044041:-	20	targeting	TATCTTGTGGAAAGGACGAAACACCGCTCCTTCAGAATGTTCGTGGGTTTAAGAGCTATGCTGGAAACAGCATAG
CACCACGAACATTCTGAAGG	6:138044020-138044042:+	20	targeting	TATCTTGTGGAAAGGACGAAACACCGCACCACGAACATTCTGAAGGGTTTAAGAGCTATGCTGGAAACAGCATAG
AGCCTCCTTCAGAATGTTCG	6:138044022-138044044:-	20	targeting	TATCTTGTGGAAAGGACGAAACACCGAGCCTCCTTCAGAATGTTCGGTTTAAGAGCTATGCTGGAAACAGCATAG
TCTGAAGGAGGCTGATAGAG	6:138044032-138044054:+	20	targeting	TATCTTGTGGAAAGGACGAAACACCGTCTGAAGGAGGCTGATAGAGGTTTAAGAGCTATGCTGGAAACAGCATAG
AGCGGACAACCCACCAAGTC	6:138044050-138044072:+	20	targeting	TATCTTGTGGAAAGGACGAAACACCGAGCGGACAACCCACCAAGTCGTTTAAGAGCTATGCTGGAAACAGCATAG
GCGGACAACCCACCAAGTCT	6:138044051-138044073:+	20	targeting	TATCTTGTGGAAAGGACGAAACACCGCGGACAACCCACCAAGTCTGTTTAAGAGCTATGCTGGAAACAGCATAG
AGTCAACTCCCAGACTTGGT	6:138044059-138044081:-	20	targeting	TATCTTGTGGAAAGGACGAAACACCGAGTCAACTCCCAGACTTGGTGTTTAAGAGCTATGCTGGAAACAGCATAG
AAGTCAACTCCCAGACTTGG	6:138044060-138044082:-	20	targeting	TATCTTGTGGAAAGGACGAAACACCGAAGTCAACTCCCAGACTTGGGTTTAAGAGCTATGCTGGAAACAGCATAG
GTCAAGTCAACTCCCAGACT	6:138044063-138044085:-	20	targeting	TATCTTGTGGAAAGGACGAAACACCGTCAAGTCAACTCCCAGACTGTTTAAGAGCTATGCTGGAAACAGCATAG
CAGCCCTGCCCACGAGAAGC	6:138044085-138044107:+	20	targeting	TATCTTGTGGAAAGGACGAAACACCGCAGCCCTGCCCACGAGAAGCGTTTAAGAGCTATGCTGGAAACAGCATAG
TAGCCAGCTTCTCGTGGGCA	6:138044088-138044110:-	20	targeting	TATCTTGTGGAAAGGACGAAACACCGTAGCCAGCTTCTCGTGGGCAGTTTAAGAGCTATGCTGGAAACAGCATAG
TTAGCCAGCTTCTCGTGGGC	6:138044089-138044111:-	20	targeting	TATCTTGTGGAAAGGACGAAACACCGTTAGCCAGCTTCTCGTGGGCGTTTAAGAGCTATGCTGGAAACAGCATAG
TGTCTTAGCCAGCTTCTCGT	6:138044093-138044115:-	20	targeting	TATCTTGTGGAAAGGACGAAACACCGTGTCTTAGCCAGCTTCTCGTGTTTAAGAGCTATGCTGGAAACAGCATAG
CTGTCTTAGCCAGCTTCTCG	6:138044094-138044116:-	20	targeting	TATCTTGTGGAAAGGACGAAACACCGCTGTCTTAGCCAGCTTCTCGGTTTAAGAGCTATGCTGGAAACAGCATAG
AAGACAGCACAGTAGAAATG	6:138044110-138044132:+	20	targeting	TATCTTGTGGAAAGGACGAAACACCGAAGACAGCACAGTAGAAATGGTTTAAGAGCTATGCTGGAAACAGCATAG
TAGAAATGTGGCCTGAAGAT	6:138044122-138044144:+	20	targeting	TATCTTGTGGAAAGGACGAAACACCGTAGAAATGTGGCCTGAAGATGTTTAAGAGCTATGCTGGAAACAGCATAG
AGAAATGTGGCCTGAAGATT	6:138044123-138044145:+	20	targeting	TATCTTGTGGAAAGGACGAAACACCGAGAAATGTGGCCTGAAGATTGTTTAAGAGCTATGCTGGAAACAGCATAG
GAAATGTGGCCTGAAGATTG	6:138044124-138044146:+	20	targeting	TATCTTGTGGAAAGGACGAAACACCGAAATGTGGCCTGAAGATTGGTTTAAGAGCTATGCTGGAAACAGCATAG
GTGTTTGTGCCCCAATCTTC	6:138044133-138044155:-	20	targeting	TATCTTGTGGAAAGGACGAAACACCGTGTTTGTGCCCCAATCTTCGTTTAAGAGCTATGCTGGAAACAGCATAG
AGTGATTGACTCAACAAAAA	6:138049784-138049806:-	20	targeting	TATCTTGTGGAAAGGACGAAACACCGAGTGATTGACTCAACAAAAAGTTTAAGAGCTATGCTGGAAACAGCATAG
TAACTATCACAGGAACAGGC	6:138049807-138049829:+	20	targeting	TATCTTGTGGAAAGGACGAAACACCGTAACTATCACAGGAACAGGCGTTTAAGAGCTATGCTGGAAACAGCATAG
GGAACAGGCAGGCATGTTTA	6:138049818-138049840:+	20	targeting	TATCTTGTGGAAAGGACGAAACACCGGAACAGGCAGGCATGTTTAGTTTAAGAGCTATGCTGGAAACAGCATAG
ACAAGAGATACAGATGGGCA	6:138049844-138049866:-	20	targeting	TATCTTGTGGAAAGGACGAAACACCGACAAGAGATACAGATGGGCAGTTTAAGAGCTATGCTGGAAACAGCATAG
ACAGCACAAGAGATACAGAT	6:138049849-138049871:-	20	targeting	TATCTTGTGGAAAGGACGAAACACCGACAGCACAAGAGATACAGATGTTTAAGAGCTATGCTGGAAACAGCATAG
TCTTGTGCTGTCAAGATGAA	6:138049861-138049883:+	20	targeting	TATCTTGTGGAAAGGACGAAACACCGTCTTGTGCTGTCAAGATGAAGTTTAAGAGCTATGCTGGAAACAGCATAG
GTGCAAGAAGACATGCAGCC	6:138049906-138049928:+	20	targeting	TATCTTGTGGAAAGGACGAAACACCGTGCAAGAAGACATGCAGCCGTTTAAGAGCTATGCTGGAAACAGCATAG
TGATCAGAAGTTATTCACCC	6:138049924-138049946:-	20	targeting	TATCTTGTGGAAAGGACGAAACACCGTGATCAGAAGTTATTCACCCGTTTAAGAGCTATGCTGGAAACAGCATAG
CTGATCAGAAGTTATTCACC	6:138049925-138049947:-	20	targeting	TATCTTGTGGAAAGGACGAAACACCGCTGATCAGAAGTTATTCACCGTTTAAGAGCTATGCTGGAAACAGCATAG
AGAGAAAAGTCTGTCCAGCA	6:138049959-138049981:+	20	targeting	TATCTTGTGGAAAGGACGAAACACCGAGAGAAAAGTCTGTCCAGCAGTTTAAGAGCTATGCTGGAAACAGCATAG
AATGCAGCTCAGTGCCATGC	6:138049973-138049995:-	20	targeting	TATCTTGTGGAAAGGACGAAACACCGAATGCAGCTCAGTGCCATGCGTTTAAGAGCTATGCTGGAAACAGCATAG
TGCATTCCAGCCCCATGACA	6:138049990-138050012:+	20	targeting	TATCTTGTGGAAAGGACGAAACACCGTGCATTCCAGCCCCATGACAGTTTAAGAGCTATGCTGGAAACAGCATAG
CTGATGCCATGTCATGGGGC	6:138049996-138050018:-	20	targeting	TATCTTGTGGAAAGGACGAAACACCGCTGATGCCATGTCATGGGGCGTTTAAGAGCTATGCTGGAAACAGCATAG
TGGCATCAGATTTGGCAACT	6:138050010-138050032:+	20	targeting	TATCTTGTGGAAAGGACGAAACACCGTGGCATCAGATTTGGCAACTGTTTAAGAGCTATGCTGGAAACAGCATAG
TAGATAATAGAAGCAACAAC	6:138050047-138050069:-	20	targeting	TATCTTGTGGAAAGGACGAAACACCGTAGATAATAGAAGCAACAACGTTTAAGAGCTATGCTGGAAACAGCATAG
TGTTGCTTCTATTATCTACA	6:138050052-138050074:+	20	targeting	TATCTTGTGGAAAGGACGAAACACCGTGTTGCTTCTATTATCTACAGTTTAAGAGCTATGCTGGAAACAGCATAG
TCTACAGGGTTTTGCAAGCC	6:138050066-138050088:+	20	targeting	TATCTTGTGGAAAGGACGAAACACCGTCTACAGGGTTTTGCAAGCCGTTTAAGAGCTATGCTGGAAACAGCATAG
TTTCGGTGGGTGGAAGTTCC	6:138050084-138050106:-	20	targeting	TATCTTGTGGAAAGGACGAAACACCGTTTCGGTGGGTGGAAGTTCCGTTTAAGAGCTATGCTGGAAACAGCATAG
TCCAGCAGTCTGCTTTCGGT	6:138050097-138050119:-	20	targeting	TATCTTGTGGAAAGGACGAAACACCGTCCAGCAGTCTGCTTTCGGTGTTTAAGAGCTATGCTGGAAACAGCATAG
GCAGACTGCTGGAGCTTATC	6:138050107-138050129:+	20	targeting	TATCTTGTGGAAAGGACGAAACACCGCAGACTGCTGGAGCTTATCGTTTAAGAGCTATGCTGGAAACAGCATAG
TGTCATGCATTGTCTAGTTT	6:138050157-138050179:+	20	targeting	TATCTTGTGGAAAGGACGAAACACCGTGTCATGCATTGTCTAGTTTGTTTAAGAGCTATGCTGGAAACAGCATAG
TTCCACTGTCACATAATCCA	6:138050185-138050207:+	20	targeting	TATCTTGTGGAAAGGACGAAACACCGTTCCACTGTCACATAATCCAGTTTAAGAGCTATGCTGGAAACAGCATAG
TCCACTGTCACATAATCCAA	6:138050186-138050208:+	20	targeting	TATCTTGTGGAAAGGACGAAACACCGTCCACTGTCACATAATCCAAGTTTAAGAGCTATGCTGGAAACAGCATAG
AGGGAAAATGAAGAGCTCTG	6:138050205-138050227:+	20	targeting	TATCTTGTGGAAAGGACGAAACACCGAGGGAAAATGAAGAGCTCTGGTTTAAGAGCTATGCTGGAAACAGCATAG
ATAGAAAAATTGAAATTAAA	6:138050236-138050258:-	20	targeting	TATCTTGTGGAAAGGACGAAACACCGATAGAAAAATTGAAATTAAAGTTTAAGAGCTATGCTGGAAACAGCATAG
TGTTAGTGCTCTGCCTGCTA	6:138050259-138050281:+	20	targeting	TATCTTGTGGAAAGGACGAAACACCGTGTTAGTGCTCTGCCTGCTAGTTTAAGAGCTATGCTGGAAACAGCATAG
ACTTTCTGGAATTCCCTAGC	6:138050272-138050294:-	20	targeting	TATCTTGTGGAAAGGACGAAACACCGACTTTCTGGAATTCCCTAGCGTTTAAGAGCTATGCTGGAAACAGCATAG
AGTGTTGCTTCATAATTACA	6:138050292-138050314:+	20	targeting	TATCTTGTGGAAAGGACGAAACACCGAGTGTTGCTTCATAATTACAGTTTAAGAGCTATGCTGGAAACAGCATAG
TTGCTTCATAATTACAAGGT	6:138050296-138050318:+	20	targeting	TATCTTGTGGAAAGGACGAAACACCGTTGCTTCATAATTACAAGGTGTTTAAGAGCTATGCTGGAAACAGCATAG
GGTCATAGCAAAGAAATGAA	6:138050317-138050339:+	20	targeting	TATCTTGTGGAAAGGACGAAACACCGGTCATAGCAAAGAAATGAAGTTTAAGAGCTATGCTGGAAACAGCATAG
GGGCTTGACTCTATCCCATC	6:138051029-138051051:-	20	targeting	TATCTTGTGGAAAGGACGAAACACCGGGCTTGACTCTATCCCATCGTTTAAGAGCTATGCTGGAAACAGCATAG
TGGGATAGAGTCAAGCCCCA	6:138051034-138051056:+	20	targeting	TATCTTGTGGAAAGGACGAAACACCGTGGGATAGAGTCAAGCCCCAGTTTAAGAGCTATGCTGGAAACAGCATAG
GAGTCAAGCCCCATGGAGTC	6:138051041-138051063:+	20	targeting	TATCTTGTGGAAAGGACGAAACACCGAGTCAAGCCCCATGGAGTCGTTTAAGAGCTATGCTGGAAACAGCATAG
GTTCAAATCCTGACTCCATG	6:138051049-138051071:-	20	targeting	TATCTTGTGGAAAGGACGAAACACCGTTCAAATCCTGACTCCATGGTTTAAGAGCTATGCTGGAAACAGCATAG
GGATTTGAACACACATCTGC	6:138051062-138051084:+	20	targeting	TATCTTGTGGAAAGGACGAAACACCGGATTTGAACACACATCTGCGTTTAAGAGCTATGCTGGAAACAGCATAG
TGAACACACATCTGCAGGTC	6:138051067-138051089:+	20	targeting	TATCTTGTGGAAAGGACGAAACACCGTGAACACACATCTGCAGGTCGTTTAAGAGCTATGCTGGAAACAGCATAG
ACACACATCTGCAGGTCTGG	6:138051070-138051092:+	20	targeting	TATCTTGTGGAAAGGACGAAACACCGACACACATCTGCAGGTCTGGGTTTAAGAGCTATGCTGGAAACAGCATAG
AATGTGAGTAAAGACAAGAT	6:138051102-138051124:-	20	targeting	TATCTTGTGGAAAGGACGAAACACCGAATGTGAGTAAAGACAAGATGTTTAAGAGCTATGCTGGAAACAGCATAG
TCTTTACTCACATTCCATGC	6:138051111-138051133:+	20	targeting	TATCTTGTGGAAAGGACGAAACACCGTCTTTACTCACATTCCATGCGTTTAAGAGCTATGCTGGAAACAGCATAG
CACATTCCATGCTGGTCCCC	6:138051119-138051141:+	20	targeting	TATCTTGTGGAAAGGACGAAACACCGCACATTCCATGCTGGTCCCCGTTTAAGAGCTATGCTGGAAACAGCATAG
ACATTCCATGCTGGTCCCCA	6:138051120-138051142:+	20	targeting	TATCTTGTGGAAAGGACGAAACACCGACATTCCATGCTGGTCCCCAGTTTAAGAGCTATGCTGGAAACAGCATAG
TGTACAGCACTGGGGCCCTG	6:138051135-138051157:-	20	targeting	TATCTTGTGGAAAGGACGAAACACCGTGTACAGCACTGGGGCCCTGGTTTAAGAGCTATGCTGGAAACAGCATAG
AATGTACAGCACTGGGGCCC	6:138051137-138051159:-	20	targeting	TATCTTGTGGAAAGGACGAAACACCGAATGTACAGCACTGGGGCCCGTTTAAGAGCTATGCTGGAAACAGCATAG
TTGTGGAATGTACAGCACTG	6:138051143-138051165:-	20	targeting	TATCTTGTGGAAAGGACGAAACACCGTTGTGGAATGTACAGCACTGGTTTAAGAGCTATGCTGGAAACAGCATAG
CATTGTGGAATGTACAGCAC	6:138051145-138051167:-	20	targeting	TATCTTGTGGAAAGGACGAAACACCGCATTGTGGAATGTACAGCACGTTTAAGAGCTATGCTGGAAACAGCATAG
AATGAATCTTGATTGCATTG	6:138051160-138051182:-	20	targeting	TATCTTGTGGAAAGGACGAAACACCGAATGAATCTTGATTGCATTGGTTTAAGAGCTATGCTGGAAACAGCATAG
CAATGCAATCAAGATTCATT	6:138051163-138051185:+	20	targeting	TATCTTGTGGAAAGGACGAAACACCGCAATGCAATCAAGATTCATTGTTTAAGAGCTATGCTGGAAACAGCATAG
ATTCTCTGAAGTGCTCCAGC	6:138051187-138051209:+	20	targeting	TATCTTGTGGAAAGGACGAAACACCGATTCTCTGAAGTGCTCCAGCGTTTAAGAGCTATGCTGGAAACAGCATAG
TCGAGTTGCACAAGGCCTGC	6:138051202-138051224:-	20	targeting	TATCTTGTGGAAAGGACGAAACACCGTCGAGTTGCACAAGGCCTGCGTTTAAGAGCTATGCTGGAAACAGCATAG
GCAGGCCTTGTGCAACTCGA	6:138051205-138051227:+	20	targeting	TATCTTGTGGAAAGGACGAAACACCGCAGGCCTTGTGCAACTCGAGTTTAAGAGCTATGCTGGAAACAGCATAG
CAGAACCTTCGAGTTGCACA	6:138051210-138051232:-	20	targeting	TATCTTGTGGAAAGGACGAAACACCGCAGAACCTTCGAGTTGCACAGTTTAAGAGCTATGCTGGAAACAGCATAG
AGGTTCTGTCAACTCCTGTC	6:138051225-138051247:+	20	targeting	TATCTTGTGGAAAGGACGAAACACCGAGGTTCTGTCAACTCCTGTCGTTTAAGAGCTATGCTGGAAACAGCATAG
GTTCTGTCAACTCCTGTCTG	6:138051227-138051249:+	20	targeting	TATCTTGTGGAAAGGACGAAACACCGTTCTGTCAACTCCTGTCTGGTTTAAGAGCTATGCTGGAAACAGCATAG
GATTTATGTCAGCCCCAGAC	6:138051239-138051261:-	20	targeting	TATCTTGTGGAAAGGACGAAACACCGATTTATGTCAGCCCCAGACGTTTAAGAGCTATGCTGGAAACAGCATAG
CTAGTAATAACAACAGTGAC	6:138051284-138051306:+	20	targeting	TATCTTGTGGAAAGGACGAAACACCGCTAGTAATAACAACAGTGACGTTTAAGAGCTATGCTGGAAACAGCATAG
CATTTTATAAGACTTTTGTA	6:138051344-138051366:-	20	targeting	TATCTTGTGGAAAGGACGAAACACCGCATTTTATAAGACTTTTGTAGTTTAAGAGCTATGCTGGAAACAGCATAG
CTTACAAAAGTCTTATAAAA	6:138051345-138051367:+	20	targeting	TATCTTGTGGAAAGGACGAAACACCGCTTACAAAAGTCTTATAAAAGTTTAAGAGCTATGCTGGAAACAGCATAG
TTACAAAAGTCTTATAAAAT	6:138051346-138051368:+	20	targeting	TATCTTGTGGAAAGGACGAAACACCGTTACAAAAGTCTTATAAAATGTTTAAGAGCTATGCTGGAAACAGCATAG
CAAATAAGAAACCAAGACTC	6:138051397-138051419:+	20	targeting	TATCTTGTGGAAAGGACGAAACACCGCAAATAAGAAACCAAGACTCGTTTAAGAGCTATGCTGGAAACAGCATAG
TAAATTACTTACCTGAGTCT	6:138051408-138051430:-	20	targeting	TATCTTGTGGAAAGGACGAAACACCGTAAATTACTTACCTGAGTCTGTTTAAGAGCTATGCTGGAAACAGCATAG
AATGGCCCTGGGATCCAGCA	6:138052610-138052632:+	20	targeting	TATCTTGTGGAAAGGACGAAACACCGAATGGCCCTGGGATCCAGCAGTTTAAGAGCTATGCTGGAAACAGCATAG
TGACTTGCTCTGAGTCCCAC	6:138052652-138052674:-	20	targeting	TATCTTGTGGAAAGGACGAAACACCGTGACTTGCTCTGAGTCCCACGTTTAAGAGCTATGCTGGAAACAGCATAG
GATGCATAAAGTCCAGATGA	6:138052683-138052705:-	20	targeting	TATCTTGTGGAAAGGACGAAACACCGATGCATAAAGTCCAGATGAGTTTAAGAGCTATGCTGGAAACAGCATAG
TTTGAGTCCTTACTATGCAG	6:138052795-138052817:-	20	targeting	TATCTTGTGGAAAGGACGAAACACCGTTTGAGTCCTTACTATGCAGGTTTAAGAGCTATGCTGGAAACAGCATAG
CATCTGATCTACTATGCACA	6:138052861-138052883:-	20	targeting	TATCTTGTGGAAAGGACGAAACACCGCATCTGATCTACTATGCACAGTTTAAGAGCTATGCTGGAAACAGCATAG
GCTATTCATTGTTCTGTCCC	6:138052884-138052906:-	20	targeting	TATCTTGTGGAAAGGACGAAACACCGCTATTCATTGTTCTGTCCCGTTTAAGAGCTATGCTGGAAACAGCATAG
GTGAGCCTTGAAGGATCAGA	6:138052919-138052941:-	20	targeting	TATCTTGTGGAAAGGACGAAACACCGTGAGCCTTGAAGGATCAGAGTTTAAGAGCTATGCTGGAAACAGCATAG
TTTATTTTTAATGTAGCACT	6:138052980-138053002:+	20	targeting	TATCTTGTGGAAAGGACGAAACACCGTTTATTTTTAATGTAGCACTGTTTAAGAGCTATGCTGGAAACAGCATAG
ATAACCTGGCAGGGCTGCGC	6:138053023-138053045:+	20	targeting	TATCTTGTGGAAAGGACGAAACACCGATAACCTGGCAGGGCTGCGCGTTTAAGAGCTATGCTGGAAACAGCATAG
TGTGGGTTCTAGGCAGTGAT	6:138053252-138053274:-	20	targeting	TATCTTGTGGAAAGGACGAAACACCGTGTGGGTTCTAGGCAGTGATGTTTAAGAGCTATGCTGGAAACAGCATAG
CACAAAGAAACACTCTGCCT	6:138053271-138053293:+	20	targeting	TATCTTGTGGAAAGGACGAAACACCGCACAAAGAAACACTCTGCCTGTTTAAGAGCTATGCTGGAAACAGCATAG
CACAGATATACACATGGCCC	6:138053288-138053310:-	20	targeting	TATCTTGTGGAAAGGACGAAACACCGCACAGATATACACATGGCCCGTTTAAGAGCTATGCTGGAAACAGCATAG
TCTGTGTTAAGGGATGGAAT	6:138053305-138053327:+	20	targeting	TATCTTGTGGAAAGGACGAAACACCGTCTGTGTTAAGGGATGGAATGTTTAAGAGCTATGCTGGAAACAGCATAG
ATGGGAAGTGGCTCACAAAA	6:138053323-138053345:+	20	targeting	TATCTTGTGGAAAGGACGAAACACCGATGGGAAGTGGCTCACAAAAGTTTAAGAGCTATGCTGGAAACAGCATAG
ATTTCATAATAGATCGGAAC	6:138053348-138053370:+	20	targeting	TATCTTGTGGAAAGGACGAAACACCGATTTCATAATAGATCGGAACGTTTAAGAGCTATGCTGGAAACAGCATAG
GAAAACAAATAAAACATCAA	6:138053394-138053416:+	20	targeting	TATCTTGTGGAAAGGACGAAACACCGAAAACAAATAAAACATCAAGTTTAAGAGCTATGCTGGAAACAGCATAG
GGCAGATATCCTGCATCAAG	6:138053415-138053437:+	20	targeting	TATCTTGTGGAAAGGACGAAACACCGGCAGATATCCTGCATCAAGGTTTAAGAGCTATGCTGGAAACAGCATAG
CAGTATGCTTCTGGAGCTGC	6:138053439-138053461:+	20	targeting	TATCTTGTGGAAAGGACGAAACACCGCAGTATGCTTCTGGAGCTGCGTTTAAGAGCTATGCTGGAAACAGCATAG
GTCATTTTTATAGAGTGTAC	6:138053458-138053480:-	20	targeting	TATCTTGTGGAAAGGACGAAACACCGTCATTTTTATAGAGTGTACGTTTAAGAGCTATGCTGGAAACAGCATAG
CCAAATAAGTGGACTTTTAC	6:138053492-138053514:-	20	targeting	TATCTTGTGGAAAGGACGAAACACCGCCAAATAAGTGGACTTTTACGTTTAAGAGCTATGCTGGAAACAGCATAG
CTTTGCCATTCATTGTTAGG	6:138053523-138053545:+	20	targeting	TATCTTGTGGAAAGGACGAAACACCGCTTTGCCATTCATTGTTAGGGTTTAAGAGCTATGCTGGAAACAGCATAG
CTAGATATTCACATACTGGT	6:138053577-138053599:+	20	targeting	TATCTTGTGGAAAGGACGAAACACCGCTAGATATTCACATACTGGTGTTTAAGAGCTATGCTGGAAACAGCATAG
GGTAGACAAACAGAATGCAG	6:138053603-138053625:+	20	targeting	TATCTTGTGGAAAGGACGAAACACCGGTAGACAAACAGAATGCAGGTTTAAGAGCTATGCTGGAAACAGCATAG
GAAATAGTACAAGAAAAATG	6:138053657-138053679:+	20	targeting	TATCTTGTGGAAAGGACGAAACACCGAAATAGTACAAGAAAAATGGTTTAAGAGCTATGCTGGAAACAGCATAG
AGGAGAGGGAGTAAGAAGTG	6:138053689-138053711:+	20	targeting	TATCTTGTGGAAAGGACGAAACACCGAGGAGAGGGAGTAAGAAGTGGTTTAAGAGCTATGCTGGAAACAGCATAG
CTAAAGAAGGCTCCTTGAGA	6:138053712-138053734:+	20	targeting	TATCTTGTGGAAAGGACGAAACACCGCTAAAGAAGGCTCCTTGAGAGTTTAAGAGCTATGCTGGAAACAGCATAG
ACAACACTAAAAAAAATTGT	6:138053793-138053815:+	20	targeting	TATCTTGTGGAAAGGACGAAACACCGACAACACTAAAAAAAATTGTGTTTAAGAGCTATGCTGGAAACAGCATAG
GTTTTTCCACAACTGTAGAT	6:138053841-138053863:+	20	targeting	TATCTTGTGGAAAGGACGAAACACCGTTTTTCCACAACTGTAGATGTTTAAGAGCTATGCTGGAAACAGCATAG
AGCTCTCTCCTGATTAGCCG	6:138053872-138053894:-	20	targeting	TATCTTGTGGAAAGGACGAAACACCGAGCTCTCTCCTGATTAGCCGGTTTAAGAGCTATGCTGGAAACAGCATAG
ATATGAGCTTCCAGATTCAC	6:138053930-138053952:-	20	targeting	TATCTTGTGGAAAGGACGAAACACCGATATGAGCTTCCAGATTCACGTTTAAGAGCTATGCTGGAAACAGCATAG
TAGCATATACTGTGTATCAA	6:138055937-138055959:+	20	targeting	TATCTTGTGGAAAGGACGAAACACCGTAGCATATACTGTGTATCAAGTTTAAGAGCTATGCTGGAAACAGCATAG
TTACATCAGACAGAAAAAAG	6:138056074-138056096:-	20	targeting	TATCTTGTGGAAAGGACGAAACACCGTTACATCAGACAGAAAAAAGGTTTAAGAGCTATGCTGGAAACAGCATAG
TTGCACAATTGGGAACACTG	6:138056107-138056129:+	20	targeting	TATCTTGTGGAAAGGACGAAACACCGTTGCACAATTGGGAACACTGGTTTAAGAGCTATGCTGGAAACAGCATAG
AACGGGAGACAGAAAGGACA	6:138056134-138056156:+	20	targeting	TATCTTGTGGAAAGGACGAAACACCGAACGGGAGACAGAAAGGACAGTTTAAGAGCTATGCTGGAAACAGCATAG
CCATGACCCATAGAGCCAGG	6:138056217-138056239:-	20	targeting	TATCTTGTGGAAAGGACGAAACACCGCCATGACCCATAGAGCCAGGGTTTAAGAGCTATGCTGGAAACAGCATAG
AAGTAGGGAAGAGAGCTGGA	6:138056288-138056310:-	20	targeting	TATCTTGTGGAAAGGACGAAACACCGAAGTAGGGAAGAGAGCTGGAGTTTAAGAGCTATGCTGGAAACAGCATAG
GTGATAAACCCATCACAAGG	6:138056311-138056333:-	20	targeting	TATCTTGTGGAAAGGACGAAACACCGTGATAAACCCATCACAAGGGTTTAAGAGCTATGCTGGAAACAGCATAG
CCTTTATTTACAACCCTGGA	6:138056338-138056360:-	20	targeting	TATCTTGTGGAAAGGACGAAACACCGCCTTTATTTACAACCCTGGAGTTTAAGAGCTATGCTGGAAACAGCATAG
GTACCTCCACCACTATCTTG	6:138056628-138056650:-	20	targeting	TATCTTGTGGAAAGGACGAAACACCGTACCTCCACCACTATCTTGGTTTAAGAGCTATGCTGGAAACAGCATAG
ATACTCCTGAGTCAACCCCA	6:138056684-138056706:+	20	targeting	TATCTTGTGGAAAGGACGAAACACCGATACTCCTGAGTCAACCCCAGTTTAAGAGCTATGCTGGAAACAGCATAG
TAACACCAGAGTTAGTAGTA	6:138056884-138056906:-	20	targeting	TATCTTGTGGAAAGGACGAAACACCGTAACACCAGAGTTAGTAGTAGTTTAAGAGCTATGCTGGAAACAGCATAG
ATTAACTGAGGCATAGCCAG	6:138056971-138056993:-	20	targeting	TATCTTGTGGAAAGGACGAAACACCGATTAACTGAGGCATAGCCAGGTTTAAGAGCTATGCTGGAAACAGCATAG
CTGGCCATATCCACAGTGCA	6:138057256-138057278:-	20	targeting	TATCTTGTGGAAAGGACGAAACACCGCTGGCCATATCCACAGTGCAGTTTAAGAGCTATGCTGGAAACAGCATAG
AGGTGCTTTGGGGCGTGGAG	6:138057298-138057320:+	20	targeting	TATCTTGTGGAAAGGACGAAACACCGAGGTGCTTTGGGGCGTGGAGGTTTAAGAGCTATGCTGGAAACAGCATAG
TCCAAGCAGTCAAGACACCT	6:138057373-138057395:+	20	targeting	TATCTTGTGGAAAGGACGAAACACCGTCCAAGCAGTCAAGACACCTGTTTAAGAGCTATGCTGGAAACAGCATAG
GGCTGTGTCTTCTGCATCAA	6:138057427-138057449:-	20	targeting	TATCTTGTGGAAAGGACGAAACACCGGCTGTGTCTTCTGCATCAAGTTTAAGAGCTATGCTGGAAACAGCATAG
CCAGATACTAGATCACAGCT	6:138057448-138057470:-	20	targeting	TATCTTGTGGAAAGGACGAAACACCGCCAGATACTAGATCACAGCTGTTTAAGAGCTATGCTGGAAACAGCATAG
GATCACCAAACAGAACAGAA	6:138057511-138057533:+	20	targeting	TATCTTGTGGAAAGGACGAAACACCGATCACCAAACAGAACAGAAGTTTAAGAGCTATGCTGGAAACAGCATAG
TCTCTCAAGAGGCTTACAGA	6:138057619-138057641:-	20	targeting	TATCTTGTGGAAAGGACGAAACACCGTCTCTCAAGAGGCTTACAGAGTTTAAGAGCTATGCTGGAAACAGCATAG
TGGTTTGACTCTCTCTCAAG	6:138057630-138057652:-	20	targeting	TATCTTGTGGAAAGGACGAAACACCGTGGTTTGACTCTCTCTCAAGGTTTAAGAGCTATGCTGGAAACAGCATAG
CAGCTGCTTGAGCAGGCAGG	6:138057675-138057697:+	20	targeting	TATCTTGTGGAAAGGACGAAACACCGCAGCTGCTTGAGCAGGCAGGGTTTAAGAGCTATGCTGGAAACAGCATAG
AGATCTCCCAGAGTTAGCCC	6:138057703-138057725:-	20	targeting	TATCTTGTGGAAAGGACGAAACACCGAGATCTCCCAGAGTTAGCCCGTTTAAGAGCTATGCTGGAAACAGCATAG
AATCAGTTGCAGGTGCATTT	6:138057726-138057748:+	20	targeting	TATCTTGTGGAAAGGACGAAACACCGAATCAGTTGCAGGTGCATTTGTTTAAGAGCTATGCTGGAAACAGCATAG
TAAGAGCATGTTAGTCATAG	6:138057755-138057777:+	20	targeting	TATCTTGTGGAAAGGACGAAACACCGTAAGAGCATGTTAGTCATAGGTTTAAGAGCTATGCTGGAAACAGCATAG
ACTGTCACTTTGCACAGTTG	6:138057781-138057803:+	20	targeting	TATCTTGTGGAAAGGACGAAACACCGACTGTCACTTTGCACAGTTGGTTTAAGAGCTATGCTGGAAACAGCATAG
AACTAGTACTTTCTCTTTAC	6:138057815-138057837:+	20	targeting	TATCTTGTGGAAAGGACGAAACACCGAACTAGTACTTTCTCTTTACGTTTAAGAGCTATGCTGGAAACAGCATAG
AGCTCACACTGGCTCAGGGG	6:138057846-138057868:-	20	targeting	TATCTTGTGGAAAGGACGAAACACCGAGCTCACACTGGCTCAGGGGGTTTAAGAGCTATGCTGGAAACAGCATAG
GTGAGCTCCCAGCCACGCAT	6:138057862-138057884:+	20	targeting	TATCTTGTGGAAAGGACGAAACACCGTGAGCTCCCAGCCACGCATGTTTAAGAGCTATGCTGGAAACAGCATAG
ATTCGATTTGGACATCTCCC	6:138057885-138057907:-	20	targeting	TATCTTGTGGAAAGGACGAAACACCGATTCGATTTGGACATCTCCCGTTTAAGAGCTATGCTGGAAACAGCATAG
TTGCTCAAGGCGGTGCAGAG	6:138058016-138058038:-	20	targeting	TATCTTGTGGAAAGGACGAAACACCGTTGCTCAAGGCGGTGCAGAGGTTTAAGAGCTATGCTGGAAACAGCATAG
ACTGATTATTGGATGCAAGA	6:138059295-138059317:+	20	targeting	TATCTTGTGGAAAGGACGAAACACCGACTGATTATTGGATGCAAGAGTTTAAGAGCTATGCTGGAAACAGCATAG
GAAAGGATGTGCTCTTTCTG	6:138059324-138059346:-	20	targeting	TATCTTGTGGAAAGGACGAAACACCGAAAGGATGTGCTCTTTCTGGTTTAAGAGCTATGCTGGAAACAGCATAG
ATCCTTTCGTCAACGCATAC	6:138059339-138059361:+	20	targeting	TATCTTGTGGAAAGGACGAAACACCGATCCTTTCGTCAACGCATACGTTTAAGAGCTATGCTGGAAACAGCATAG
GGCCAGTATGCGTTGACGAA	6:138059341-138059363:-	20	targeting	TATCTTGTGGAAAGGACGAAACACCGGCCAGTATGCGTTGACGAAGTTTAAGAGCTATGCTGGAAACAGCATAG
AAATGTTTTATGAGACTCTA	6:138059362-138059384:-	20	targeting	TATCTTGTGGAAAGGACGAAACACCGAAATGTTTTATGAGACTCTAGTTTAAGAGCTATGCTGGAAACAGCATAG
AAAACATTTTCAAATAGCTG	6:138059376-138059398:+	20	targeting	TATCTTGTGGAAAGGACGAAACACCGAAAACATTTTCAAATAGCTGGTTTAAGAGCTATGCTGGAAACAGCATAG
AAACATTTTCAAATAGCTGA	6:138059377-138059399:+	20	targeting	TATCTTGTGGAAAGGACGAAACACCGAAACATTTTCAAATAGCTGAGTTTAAGAGCTATGCTGGAAACAGCATAG
CAAATAGCTGAGGGCAAGCC	6:138059386-138059408:+	20	targeting	TATCTTGTGGAAAGGACGAAACACCGCAAATAGCTGAGGGCAAGCCGTTTAAGAGCTATGCTGGAAACAGCATAG
TGAAGGGACTTCTCATCTCC	6:138059404-138059426:-	20	targeting	TATCTTGTGGAAAGGACGAAACACCGTGAAGGGACTTCTCATCTCCGTTTAAGAGCTATGCTGGAAACAGCATAG
ATGAAGGGACTTCTCATCTC	6:138059405-138059427:-	20	targeting	TATCTTGTGGAAAGGACGAAACACCGATGAAGGGACTTCTCATCTCGTTTAAGAGCTATGCTGGAAACAGCATAG
GATGAGAAGTCCCTTCATGC	6:138059410-138059432:+	20	targeting	TATCTTGTGGAAAGGACGAAACACCGATGAGAAGTCCCTTCATGCGTTTAAGAGCTATGCTGGAAACAGCATAG
GCCTGGAAACCCAGCATGAA	6:138059420-138059442:-	20	targeting	TATCTTGTGGAAAGGACGAAACACCGCCTGGAAACCCAGCATGAAGTTTAAGAGCTATGCTGGAAACAGCATAG
CATGCTGGGTTTCCAGGCAG	6:138059425-138059447:+	20	targeting	TATCTTGTGGAAAGGACGAAACACCGCATGCTGGGTTTCCAGGCAGGTTTAAGAGCTATGCTGGAAACAGCATAG
CTGGCAAAGTGACCTCTGCC	6:138059437-138059459:-	20	targeting	TATCTTGTGGAAAGGACGAAACACCGCTGGCAAAGTGACCTCTGCCGTTTAAGAGCTATGCTGGAAACAGCATAG
TGAGCAGCATACAAGCTCAC	6:138059456-138059478:-	20	targeting	TATCTTGTGGAAAGGACGAAACACCGTGAGCAGCATACAAGCTCACGTTTAAGAGCTATGCTGGAAACAGCATAG
GTATGCTGCTCAGCTGACGC	6:138059467-138059489:+	20	targeting	TATCTTGTGGAAAGGACGAAACACCGTATGCTGCTCAGCTGACGCGTTTAAGAGCTATGCTGGAAACAGCATAG
CCACATTTCTGTGCTGCTGG	6:138059503-138059525:-	20	targeting	TATCTTGTGGAAAGGACGAAACACCGCCACATTTCTGTGCTGCTGGGTTTAAGAGCTATGCTGGAAACAGCATAG
CCTCCAGCAGCACAGAAATG	6:138059503-138059525:+	20	targeting	TATCTTGTGGAAAGGACGAAACACCGCCTCCAGCAGCACAGAAATGGTTTAAGAGCTATGCTGGAAACAGCATAG
CTCCAGCAGCACAGAAATGT	6:138059504-138059526:+	20	targeting	TATCTTGTGGAAAGGACGAAACACCGCTCCAGCAGCACAGAAATGTGTTTAAGAGCTATGCTGGAAACAGCATAG
GACCCACATTTCTGTGCTGC	6:138059506-138059528:-	20	targeting	TATCTTGTGGAAAGGACGAAACACCGACCCACATTTCTGTGCTGCGTTTAAGAGCTATGCTGGAAACAGCATAG
TGATAGTGATGAATCACTGA	6:138059532-138059554:-	20	targeting	TATCTTGTGGAAAGGACGAAACACCGTGATAGTGATGAATCACTGAGTTTAAGAGCTATGCTGGAAACAGCATAG
CTGATAGTGATGAATCACTG	6:138059533-138059555:-	20	targeting	TATCTTGTGGAAAGGACGAAACACCGCTGATAGTGATGAATCACTGGTTTAAGAGCTATGCTGGAAACAGCATAG
ATCAGACAAACTGTCTCATA	6:138059558-138059580:+	20	targeting	TATCTTGTGGAAAGGACGAAACACCGATCAGACAAACTGTCTCATAGTTTAAGAGCTATGCTGGAAACAGCATAG
TACTTCATCTCCACCAATTT	6:138059594-138059616:+	20	targeting	TATCTTGTGGAAAGGACGAAACACCGTACTTCATCTCCACCAATTTGTTTAAGAGCTATGCTGGAAACAGCATAG
GATCTTTAAACCTAAATTGG	6:138059604-138059626:-	20	targeting	TATCTTGTGGAAAGGACGAAACACCGATCTTTAAACCTAAATTGGGTTTAAGAGCTATGCTGGAAACAGCATAG
AATGATCTTTAAACCTAAAT	6:138059607-138059629:-	20	targeting	TATCTTGTGGAAAGGACGAAACACCGAATGATCTTTAAACCTAAATGTTTAAGAGCTATGCTGGAAACAGCATAG
CATTAAACTCTGAATGCACT	6:138059626-138059648:+	20	targeting	TATCTTGTGGAAAGGACGAAACACCGCATTAAACTCTGAATGCACTGTTTAAGAGCTATGCTGGAAACAGCATAG
TAGTAAGTAACAAATGAACA	6:138059655-138059677:-	20	targeting	TATCTTGTGGAAAGGACGAAACACCGTAGTAAGTAACAAATGAACAGTTTAAGAGCTATGCTGGAAACAGCATAG
TAACTCTAGAATATTTTATA	6:138059679-138059701:+	20	targeting	TATCTTGTGGAAAGGACGAAACACCGTAACTCTAGAATATTTTATAGTTTAAGAGCTATGCTGGAAACAGCATAG
TTATCATCACTGTCTTCTTG	6:138059706-138059728:-	20	targeting	TATCTTGTGGAAAGGACGAAACACCGTTATCATCACTGTCTTCTTGGTTTAAGAGCTATGCTGGAAACAGCATAG
TCAGTTTTTGGAAGGAAAAG	6:138062041-138062063:-	20	targeting	TATCTTGTGGAAAGGACGAAACACCGTCAGTTTTTGGAAGGAAAAGGTTTAAGAGCTATGCTGGAAACAGCATAG
CTTAGAGTTCAGTTTTTGGA	6:138062049-138062071:-	20	targeting	TATCTTGTGGAAAGGACGAAACACCGCTTAGAGTTCAGTTTTTGGAGTTTAAGAGCTATGCTGGAAACAGCATAG
TTTTCTTAGAGTTCAGTTTT	6:138062053-138062075:-	20	targeting	TATCTTGTGGAAAGGACGAAACACCGTTTTCTTAGAGTTCAGTTTTGTTTAAGAGCTATGCTGGAAACAGCATAG
TTCCAGTTAAACTCTGCTTA	6:138062096-138062118:+	20	targeting	TATCTTGTGGAAAGGACGAAACACCGTTCCAGTTAAACTCTGCTTAGTTTAAGAGCTATGCTGGAAACAGCATAG
CTCCTTAAGCAGAGTTTAAC	6:138062098-138062120:-	20	targeting	TATCTTGTGGAAAGGACGAAACACCGCTCCTTAAGCAGAGTTTAACGTTTAAGAGCTATGCTGGAAACAGCATAG
CAGTTAAACTCTGCTTAAGG	6:138062099-138062121:+	20	targeting	TATCTTGTGGAAAGGACGAAACACCGCAGTTAAACTCTGCTTAAGGGTTTAAGAGCTATGCTGGAAACAGCATAG
TTTAAGAACGCTTAATGCCC	6:138062125-138062147:+	20	targeting	TATCTTGTGGAAAGGACGAAACACCGTTTAAGAACGCTTAATGCCCGTTTAAGAGCTATGCTGGAAACAGCATAG
AACGCTTAATGCCCAGGTAA	6:138062131-138062153:+	20	targeting	TATCTTGTGGAAAGGACGAAACACCGAACGCTTAATGCCCAGGTAAGTTTAAGAGCTATGCTGGAAACAGCATAG
CAAATCACTCTCCATTACCT	6:138062142-138062164:-	20	targeting	TATCTTGTGGAAAGGACGAAACACCGCAAATCACTCTCCATTACCTGTTTAAGAGCTATGCTGGAAACAGCATAG
CAGGTAATGGAGAGTGATTT	6:138062144-138062166:+	20	targeting	TATCTTGTGGAAAGGACGAAACACCGCAGGTAATGGAGAGTGATTTGTTTAAGAGCTATGCTGGAAACAGCATAG
CTCCTCAGAGCACACCCTGC	6:138062170-138062192:+	20	targeting	TATCTTGTGGAAAGGACGAAACACCGCTCCTCAGAGCACACCCTGCGTTTAAGAGCTATGCTGGAAACAGCATAG
GGCCTGCAGGGTGTGCTCTG	6:138062172-138062194:-	20	targeting	TATCTTGTGGAAAGGACGAAACACCGGCCTGCAGGGTGTGCTCTGGTTTAAGAGCTATGCTGGAAACAGCATAG
AGGACAGCAGGTGGCCTGCA	6:138062184-138062206:-	20	targeting	TATCTTGTGGAAAGGACGAAACACCGAGGACAGCAGGTGGCCTGCAGTTTAAGAGCTATGCTGGAAACAGCATAG
AAGAATGTAAGGACAGCAGG	6:138062193-138062215:-	20	targeting	TATCTTGTGGAAAGGACGAAACACCGAAGAATGTAAGGACAGCAGGGTTTAAGAGCTATGCTGGAAACAGCATAG
GCTAAGAATGTAAGGACAGC	6:138062196-138062218:-	20	targeting	TATCTTGTGGAAAGGACGAAACACCGCTAAGAATGTAAGGACAGCGTTTAAGAGCTATGCTGGAAACAGCATAG
ACATTCTTAGCTTGAATGAG	6:138062208-138062230:+	20	targeting	TATCTTGTGGAAAGGACGAAACACCGACATTCTTAGCTTGAATGAGGTTTAAGAGCTATGCTGGAAACAGCATAG
CTTGAATGAGGGGCTCAGCC	6:138062218-138062240:+	20	targeting	TATCTTGTGGAAAGGACGAAACACCGCTTGAATGAGGGGCTCAGCCGTTTAAGAGCTATGCTGGAAACAGCATAG
TTGAATGAGGGGCTCAGCCA	6:138062219-138062241:+	20	targeting	TATCTTGTGGAAAGGACGAAACACCGTTGAATGAGGGGCTCAGCCAGTTTAAGAGCTATGCTGGAAACAGCATAG
CAGCCAGGGTGGAGTCGTGC	6:138062233-138062255:+	20	targeting	TATCTTGTGGAAAGGACGAAACACCGCAGCCAGGGTGGAGTCGTGCGTTTAAGAGCTATGCTGGAAACAGCATAG
TTTCCAGCACGACTCCACCC	6:138062236-138062258:-	20	targeting	TATCTTGTGGAAAGGACGAAACACCGTTTCCAGCACGACTCCACCCGTTTAAGAGCTATGCTGGAAACAGCATAG
GGGATATCTAACAGGTGGAC	6:138062267-138062289:-	20	targeting	TATCTTGTGGAAAGGACGAAACACCGGGATATCTAACAGGTGGACGTTTAAGAGCTATGCTGGAAACAGCATAG
CTGCTGGGATATCTAACAGG	6:138062272-138062294:-	20	targeting	TATCTTGTGGAAAGGACGAAACACCGCTGCTGGGATATCTAACAGGGTTTAAGAGCTATGCTGGAAACAGCATAG
ATATCCCAGCAGGAACTACA	6:138062283-138062305:+	20	targeting	TATCTTGTGGAAAGGACGAAACACCGATATCCCAGCAGGAACTACAGTTTAAGAGCTATGCTGGAAACAGCATAG
GCAGGAACTACACGGGAACC	6:138062291-138062313:+	20	targeting	TATCTTGTGGAAAGGACGAAACACCGCAGGAACTACACGGGAACCGTTTAAGAGCTATGCTGGAAACAGCATAG
GGGTTGCATTGCAGCAGTCC	6:138062309-138062331:-	20	targeting	TATCTTGTGGAAAGGACGAAACACCGGGTTGCATTGCAGCAGTCCGTTTAAGAGCTATGCTGGAAACAGCATAG
GACTGCTGCAATGCAACCCA	6:138062313-138062335:+	20	targeting	TATCTTGTGGAAAGGACGAAACACCGACTGCTGCAATGCAACCCAGTTTAAGAGCTATGCTGGAAACAGCATAG
CTGGGATTTCATCTCTCCAT	6:138062329-138062351:-	20	targeting	TATCTTGTGGAAAGGACGAAACACCGCTGGGATTTCATCTCTCCATGTTTAAGAGCTATGCTGGAAACAGCATAG
TCTGGGATTTCATCTCTCCA	6:138062330-138062352:-	20	targeting	TATCTTGTGGAAAGGACGAAACACCGTCTGGGATTTCATCTCTCCAGTTTAAGAGCTATGCTGGAAACAGCATAG
AAATCCCAGATCAGCTAGCC	6:138062343-138062365:+	20	targeting	TATCTTGTGGAAAGGACGAAACACCGAAATCCCAGATCAGCTAGCCGTTTAAGAGCTATGCTGGAAACAGCATAG
TCCCAGATCAGCTAGCCCGG	6:138062346-138062368:+	20	targeting	TATCTTGTGGAAAGGACGAAACACCGTCCCAGATCAGCTAGCCCGGGTTTAAGAGCTATGCTGGAAACAGCATAG
CCACCATAGTACTAATTCAG	6:138064186-138064208:+	20	targeting	TATCTTGTGGAAAGGACGAAACACCGCCACCATAGTACTAATTCAGGTTTAAGAGCTATGCTGGAAACAGCATAG
TGACCACTGAATTAGTACTA	6:138064189-138064211:-	20	targeting	TATCTTGTGGAAAGGACGAAACACCGTGACCACTGAATTAGTACTAGTTTAAGAGCTATGCTGGAAACAGCATAG
GTGAGTCCTCTTCTTTTTCT	6:138064219-138064241:+	20	targeting	TATCTTGTGGAAAGGACGAAACACCGTGAGTCCTCTTCTTTTTCTGTTTAAGAGCTATGCTGGAAACAGCATAG
GAGAGACCAAGAAAAAGAAG	6:138064225-138064247:-	20	targeting	TATCTTGTGGAAAGGACGAAACACCGAGAGACCAAGAAAAAGAAGGTTTAAGAGCTATGCTGGAAACAGCATAG
CTCTCTGCAGAGCCAGATGT	6:138064243-138064265:+	20	targeting	TATCTTGTGGAAAGGACGAAACACCGCTCTCTGCAGAGCCAGATGTGTTTAAGAGCTATGCTGGAAACAGCATAG
AAGGCTTGAATGCCCACATC	6:138064255-138064277:-	20	targeting	TATCTTGTGGAAAGGACGAAACACCGAAGGCTTGAATGCCCACATCGTTTAAGAGCTATGCTGGAAACAGCATAG
AAGTGAAGAAAGTTCAAAGA	6:138064274-138064296:-	20	targeting	TATCTTGTGGAAAGGACGAAACACCGAAGTGAAGAAAGTTCAAAGAGTTTAAGAGCTATGCTGGAAACAGCATAG
ACTTTACTTCCAGAACACCA	6:138064293-138064315:+	20	targeting	TATCTTGTGGAAAGGACGAAACACCGACTTTACTTCCAGAACACCAGTTTAAGAGCTATGCTGGAAACAGCATAG
CCAGAACACCATGGTCTCCT	6:138064302-138064324:+	20	targeting	TATCTTGTGGAAAGGACGAAACACCGCCAGAACACCATGGTCTCCTGTTTAAGAGCTATGCTGGAAACAGCATAG
GGAGGAAACCCAGGAGACCA	6:138064310-138064332:-	20	targeting	TATCTTGTGGAAAGGACGAAACACCGGAGGAAACCCAGGAGACCAGTTTAAGAGCTATGCTGGAAACAGCATAG
GGTGAGATAGGAGGAAACCC	6:138064319-138064341:-	20	targeting	TATCTTGTGGAAAGGACGAAACACCGGTGAGATAGGAGGAAACCCGTTTAAGAGCTATGCTGGAAACAGCATAG
GAGCTGTCTGGTGAGATAGG	6:138064328-138064350:-	20	targeting	TATCTTGTGGAAAGGACGAAACACCGAGCTGTCTGGTGAGATAGGGTTTAAGAGCTATGCTGGAAACAGCATAG
TCACCAGACAGCTCCTTTGC	6:138064337-138064359:+	20	targeting	TATCTTGTGGAAAGGACGAAACACCGTCACCAGACAGCTCCTTTGCGTTTAAGAGCTATGCTGGAAACAGCATAG
TTGCTGGCTCCTCTTCTCCT	6:138064353-138064375:+	20	targeting	TATCTTGTGGAAAGGACGAAACACCGTTGCTGGCTCCTCTTCTCCTGTTTAAGAGCTATGCTGGAAACAGCATAG
TATAACAGGCCTAGGAGAAG	6:138064362-138064384:-	20	targeting	TATCTTGTGGAAAGGACGAAACACCGTATAACAGGCCTAGGAGAAGGTTTAAGAGCTATGCTGGAAACAGCATAG
AGGGACACATCAACTATAAC	6:138064376-138064398:-	20	targeting	TATCTTGTGGAAAGGACGAAACACCGAGGGACACATCAACTATAACGTTTAAGAGCTATGCTGGAAACAGCATAG
GTGTCCCTGGATGCAACCCT	6:138064391-138064413:+	20	targeting	TATCTTGTGGAAAGGACGAAACACCGTGTCCCTGGATGCAACCCTGTTTAAGAGCTATGCTGGAAACAGCATAG
GTAGATACAGAAGAGGCCAA	6:138064407-138064429:-	20	targeting	TATCTTGTGGAAAGGACGAAACACCGTAGATACAGAAGAGGCCAAGTTTAAGAGCTATGCTGGAAACAGCATAG
GGTGAGTGTAGATACAGAAG	6:138064414-138064436:-	20	targeting	TATCTTGTGGAAAGGACGAAACACCGGTGAGTGTAGATACAGAAGGTTTAAGAGCTATGCTGGAAACAGCATAG
ACTGGATGAGATCATTCAGT	6:138064435-138064457:-	20	targeting	TATCTTGTGGAAAGGACGAAACACCGACTGGATGAGATCATTCAGTGTTTAAGAGCTATGCTGGAAACAGCATAG
GACTGGATGAGATCATTCAG	6:138064436-138064458:-	20	targeting	TATCTTGTGGAAAGGACGAAACACCGACTGGATGAGATCATTCAGGTTTAAGAGCTATGCTGGAAACAGCATAG
TATATGAGAGCAGAACAGAC	6:138064453-138064475:-	20	targeting	TATCTTGTGGAAAGGACGAAACACCGTATATGAGAGCAGAACAGACGTTTAAGAGCTATGCTGGAAACAGCATAG
TGTGCCATGCAAAATACACA	6:138064518-138064540:+	20	targeting	TATCTTGTGGAAAGGACGAAACACCGTGTGCCATGCAAAATACACAGTTTAAGAGCTATGCTGGAAACAGCATAG
GTTACCGTGTGTATTTTGCA	6:138064522-138064544:-	20	targeting	TATCTTGTGGAAAGGACGAAACACCGTTACCGTGTGTATTTTGCAGTTTAAGAGCTATGCTGGAAACAGCATAG
ATACACACGGTAACAACCAA	6:138064531-138064553:+	20	targeting	TATCTTGTGGAAAGGACGAAACACCGATACACACGGTAACAACCAAGTTTAAGAGCTATGCTGGAAACAGCATAG
CATTTTTTGCATAAGACCTT	6:138064547-138064569:-	20	targeting	TATCTTGTGGAAAGGACGAAACACCGCATTTTTTGCATAAGACCTTGTTTAAGAGCTATGCTGGAAACAGCATAG
TTATGCAAAAAATGTGATTG	6:138064556-138064578:+	20	targeting	TATCTTGTGGAAAGGACGAAACACCGTTATGCAAAAAATGTGATTGGTTTAAGAGCTATGCTGGAAACAGCATAG
CACTTAAAAATGTCAGCAAC	6:138064584-138064606:+	20	targeting	TATCTTGTGGAAAGGACGAAACACCGCACTTAAAAATGTCAGCAACGTTTAAGAGCTATGCTGGAAACAGCATAG
TAAAAATGTCAGCAACTGGC	6:138064588-138064610:+	20	targeting	TATCTTGTGGAAAGGACGAAACACCGTAAAAATGTCAGCAACTGGCGTTTAAGAGCTATGCTGGAAACAGCATAG
TGTCAGCAACTGGCCGGGCA	6:138064594-138064616:+	20	targeting	TATCTTGTGGAAAGGACGAAACACCGTGTCAGCAACTGGCCGGGCAGTTTAAGAGCTATGCTGGAAACAGCATAG
ATTTTTTTTTTAATAGATTC	6:138064713-138064735:-	20	targeting	TATCTTGTGGAAAGGACGAAACACCGATTTTTTTTTTAATAGATTCGTTTAAGAGCTATGCTGGAAACAGCATAG
CGGGTGTGGTGGCATGCCCC	6:138064749-138064771:+	20	targeting	TATCTTGTGGAAAGGACGAAACACCGCGGGTGTGGTGGCATGCCCCGTTTAAGAGCTATGCTGGAAACAGCATAG
CTGAGTAGTTGGGACTCCAG	6:138064765-138064787:-	20	targeting	TATCTTGTGGAAAGGACGAAACACCGCTGAGTAGTTGGGACTCCAGGTTTAAGAGCTATGCTGGAAACAGCATAG
CCTGAGTAGTTGGGACTCCA	6:138064766-138064788:-	20	targeting	TATCTTGTGGAAAGGACGAAACACCGCCTGAGTAGTTGGGACTCCAGTTTAAGAGCTATGCTGGAAACAGCATAG
CACTGTAGCTTCGACATCCC	6:138064815-138064837:-	20	targeting	TATCTTGTGGAAAGGACGAAACACCGCACTGTAGCTTCGACATCCCGTTTAAGAGCTATGCTGGAAACAGCATAG
AAGATCTCTCTCCTTCACCC	6:138064865-138064887:-	20	targeting	TATCTTGTGGAAAGGACGAAACACCGAAGATCTCTCTCCTTCACCCGTTTAAGAGCTATGCTGGAAACAGCATAG
AGATAACCTGATAAAAAGAA	6:138064921-138064943:+	20	targeting	TATCTTGTGGAAAGGACGAAACACCGAGATAACCTGATAAAAAGAAGTTTAAGAGCTATGCTGGAAACAGCATAG
ACTGTGCCATTCTTTTTATC	6:138064927-138064949:-	20	targeting	TATCTTGTGGAAAGGACGAAACACCGACTGTGCCATTCTTTTTATCGTTTAAGAGCTATGCTGGAAACAGCATAG
ACAGTTTCATACATATTAAA	6:138064945-138064967:+	20	targeting	TATCTTGTGGAAAGGACGAAACACCGACAGTTTCATACATATTAAAGTTTAAGAGCTATGCTGGAAACAGCATAG
TAGTCTACCTTGACAAAGAC	6:138065001-138065023:+	20	targeting	TATCTTGTGGAAAGGACGAAACACCGTAGTCTACCTTGACAAAGACGTTTAAGAGCTATGCTGGAAACAGCATAG
CAAATTTCCGGTCTTTGTCA	6:138065008-138065030:-	20	targeting	TATCTTGTGGAAAGGACGAAACACCGCAAATTTCCGGTCTTTGTCAGTTTAAGAGCTATGCTGGAAACAGCATAG
CAAAGACCGGAAATTTGCTT	6:138065014-138065036:+	20	targeting	TATCTTGTGGAAAGGACGAAACACCGCAAAGACCGGAAATTTGCTTGTTTAAGAGCTATGCTGGAAACAGCATAG
ATCCTTCCCAAGCAAATTTC	6:138065020-138065042:-	20	targeting	TATCTTGTGGAAAGGACGAAACACCGATCCTTCCCAAGCAAATTTCGTTTAAGAGCTATGCTGGAAACAGCATAG
GCTTATGAGTTAGTGTAAAG	6:138065047-138065069:+	20	targeting	TATCTTGTGGAAAGGACGAAACACCGCTTATGAGTTAGTGTAAAGGTTTAAGAGCTATGCTGGAAACAGCATAG
TATGAGTTAGTGTAAAGTGG	6:138065050-138065072:+	20	targeting	TATCTTGTGGAAAGGACGAAACACCGTATGAGTTAGTGTAAAGTGGGTTTAAGAGCTATGCTGGAAACAGCATAG
AGTTAGTGTAAAGTGGTGGA	6:138065054-138065076:+	20	targeting	TATCTTGTGGAAAGGACGAAACACCGAGTTAGTGTAAAGTGGTGGAGTTTAAGAGCTATGCTGGAAACAGCATAG
GGAAGGTTTTCTGAAATCAG	6:138065075-138065097:+	20	targeting	TATCTTGTGGAAAGGACGAAACACCGGAAGGTTTTCTGAAATCAGGTTTAAGAGCTATGCTGGAAACAGCATAG
GAAGGTTTTCTGAAATCAGT	6:138065076-138065098:+	20	targeting	TATCTTGTGGAAAGGACGAAACACCGAAGGTTTTCTGAAATCAGTGTTTAAGAGCTATGCTGGAAACAGCATAG
AAGGTTTTCTGAAATCAGTG	6:138065077-138065099:+	20	targeting	TATCTTGTGGAAAGGACGAAACACCGAAGGTTTTCTGAAATCAGTGGTTTAAGAGCTATGCTGGAAACAGCATAG
TTACACCAACAGACATGAAT	6:138065103-138065125:+	20	targeting	TATCTTGTGGAAAGGACGAAACACCGTTACACCAACAGACATGAATGTTTAAGAGCTATGCTGGAAACAGCATAG
CTACACCTATTCATGTCTGT	6:138065108-138065130:-	20	targeting	TATCTTGTGGAAAGGACGAAACACCGCTACACCTATTCATGTCTGTGTTTAAGAGCTATGCTGGAAACAGCATAG
AATAGGTGTAGCTCGTAACA	6:138065120-138065142:+	20	targeting	TATCTTGTGGAAAGGACGAAACACCGAATAGGTGTAGCTCGTAACAGTTTAAGAGCTATGCTGGAAACAGCATAG
GCTCGTAACAGGGTGAACCG	6:138065130-138065152:+	20	targeting	TATCTTGTGGAAAGGACGAAACACCGCTCGTAACAGGGTGAACCGGTTTAAGAGCTATGCTGGAAACAGCATAG
GGTGAACCGAGGTTAGCTGG	6:138065141-138065163:+	20	targeting	TATCTTGTGGAAAGGACGAAACACCGGTGAACCGAGGTTAGCTGGGTTTAAGAGCTATGCTGGAAACAGCATAG
AAACATCCACCAGCTAACCT	6:138065147-138065169:-	20	targeting	TATCTTGTGGAAAGGACGAAACACCGAAACATCCACCAGCTAACCTGTTTAAGAGCTATGCTGGAAACAGCATAG
GTTAGCTGGTGGATGTTTTG	6:138065152-138065174:+	20	targeting	TATCTTGTGGAAAGGACGAAACACCGTTAGCTGGTGGATGTTTTGGTTTAAGAGCTATGCTGGAAACAGCATAG
TTGAGTTTTTCTATACAGTT	6:138065193-138065215:+	20	targeting	TATCTTGTGGAAAGGACGAAACACCGTTGAGTTTTTCTATACAGTTGTTTAAGAGCTATGCTGGAAACAGCATAG
ACGCATTAAAAACTGCACTC	6:138065220-138065242:-	20	targeting	TATCTTGTGGAAAGGACGAAACACCGACGCATTAAAAACTGCACTCGTTTAAGAGCTATGCTGGAAACAGCATAG
TGCATATGTGCTATTGATTC	6:138065259-138065281:-	20	targeting	TATCTTGTGGAAAGGACGAAACACCGTGCATATGTGCTATTGATTCGTTTAAGAGCTATGCTGGAAACAGCATAG
TGAATATATTTATCTGTATT	6:138065315-138065337:+	20	targeting	TATCTTGTGGAAAGGACGAAACACCGTGAATATATTTATCTGTATTGTTTAAGAGCTATGCTGGAAACAGCATAG
TAAGGTTTTTAAGGACAAGT	6:138067771-138067793:+	20	targeting	TATCTTGTGGAAAGGACGAAACACCGTAAGGTTTTTAAGGACAAGTGTTTAAGAGCTATGCTGGAAACAGCATAG
AAGGTTTTTAAGGACAAGTA	6:138067772-138067794:+	20	targeting	TATCTTGTGGAAAGGACGAAACACCGAAGGTTTTTAAGGACAAGTAGTTTAAGAGCTATGCTGGAAACAGCATAG
AGGTTTTTAAGGACAAGTAG	6:138067773-138067795:+	20	targeting	TATCTTGTGGAAAGGACGAAACACCGAGGTTTTTAAGGACAAGTAGGTTTAAGAGCTATGCTGGAAACAGCATAG
TTTTAAGGACAAGTAGGGGT	6:138067777-138067799:+	20	targeting	TATCTTGTGGAAAGGACGAAACACCGTTTTAAGGACAAGTAGGGGTGTTTAAGAGCTATGCTGGAAACAGCATAG
TTTAAGGACAAGTAGGGGTT	6:138067778-138067800:+	20	targeting	TATCTTGTGGAAAGGACGAAACACCGTTTAAGGACAAGTAGGGGTTGTTTAAGAGCTATGCTGGAAACAGCATAG
GGGTTGGGTTAAACATAAAA	6:138067793-138067815:+	20	targeting	TATCTTGTGGAAAGGACGAAACACCGGGTTGGGTTAAACATAAAAGTTTAAGAGCTATGCTGGAAACAGCATAG
GGTTGGGTTAAACATAAAAA	6:138067794-138067816:+	20	targeting	TATCTTGTGGAAAGGACGAAACACCGGTTGGGTTAAACATAAAAAGTTTAAGAGCTATGCTGGAAACAGCATAG
GTTGGGTTAAACATAAAAAG	6:138067795-138067817:+	20	targeting	TATCTTGTGGAAAGGACGAAACACCGTTGGGTTAAACATAAAAAGGTTTAAGAGCTATGCTGGAAACAGCATAG
TTTTTTCCTTTTTAAATACT	6:138067821-138067843:+	20	targeting	TATCTTGTGGAAAGGACGAAACACCGTTTTTTCCTTTTTAAATACTGTTTAAGAGCTATGCTGGAAACAGCATAG
ACGTTGCCAAGTATTTAAAA	6:138067827-138067849:-	20	targeting	TATCTTGTGGAAAGGACGAAACACCGACGTTGCCAAGTATTTAAAAGTTTAAGAGCTATGCTGGAAACAGCATAG
TGGCTAATGCAGGCTGGTCT	6:138067852-138067874:-	20	targeting	TATCTTGTGGAAAGGACGAAACACCGTGGCTAATGCAGGCTGGTCTGTTTAAGAGCTATGCTGGAAACAGCATAG
AATTGTTGGCTAATGCAGGC	6:138067858-138067880:-	20	targeting	TATCTTGTGGAAAGGACGAAACACCGAATTGTTGGCTAATGCAGGCGTTTAAGAGCTATGCTGGAAACAGCATAG
AATAAATTGTTGGCTAATGC	6:138067862-138067884:-	20	targeting	TATCTTGTGGAAAGGACGAAACACCGAATAAATTGTTGGCTAATGCGTTTAAGAGCTATGCTGGAAACAGCATAG
ATTAGCCAACAATTTATTTC	6:138067867-138067889:+	20	targeting	TATCTTGTGGAAAGGACGAAACACCGATTAGCCAACAATTTATTTCGTTTAAGAGCTATGCTGGAAACAGCATAG
AAGAACCAGAAATAAATTGT	6:138067872-138067894:-	20	targeting	TATCTTGTGGAAAGGACGAAACACCGAAGAACCAGAAATAAATTGTGTTTAAGAGCTATGCTGGAAACAGCATAG
TACTGCTTTGACTCAAGTAG	6:138067901-138067923:+	20	targeting	TATCTTGTGGAAAGGACGAAACACCGTACTGCTTTGACTCAAGTAGGTTTAAGAGCTATGCTGGAAACAGCATAG
AGATAATTTTTAGATATTAA	6:138067929-138067951:-	20	targeting	TATCTTGTGGAAAGGACGAAACACCGAGATAATTTTTAGATATTAAGTTTAAGAGCTATGCTGGAAACAGCATAG
TAAAAGCTTTTCCACTTGAC	6:138071338-138071360:+	20	targeting	TATCTTGTGGAAAGGACGAAACACCGTAAAAGCTTTTCCACTTGACGTTTAAGAGCTATGCTGGAAACAGCATAG
TGACAAAGAAACCTGTCAAG	6:138071349-138071371:-	20	targeting	TATCTTGTGGAAAGGACGAAACACCGTGACAAAGAAACCTGTCAAGGTTTAAGAGCTATGCTGGAAACAGCATAG
ACAACGGAGATGACAAGAGT	6:138071375-138071397:-	20	targeting	TATCTTGTGGAAAGGACGAAACACCGACAACGGAGATGACAAGAGTGTTTAAGAGCTATGCTGGAAACAGCATAG
CTCTTGTCATCTCCGTTGTG	6:138071379-138071401:+	20	targeting	TATCTTGTGGAAAGGACGAAACACCGCTCTTGTCATCTCCGTTGTGGTTTAAGAGCTATGCTGGAAACAGCATAG
CACAATTGGAAGCCACACAA	6:138071391-138071413:-	20	targeting	TATCTTGTGGAAAGGACGAAACACCGCACAATTGGAAGCCACACAAGTTTAAGAGCTATGCTGGAAACAGCATAG
TGTGGCTTCCAATTGTGCTG	6:138071397-138071419:+	20	targeting	TATCTTGTGGAAAGGACGAAACACCGTGTGGCTTCCAATTGTGCTGGTTTAAGAGCTATGCTGGAAACAGCATAG
CAGTGCATCCTCAGCACAAT	6:138071405-138071427:-	20	targeting	TATCTTGTGGAAAGGACGAAACACCGCAGTGCATCCTCAGCACAATGTTTAAGAGCTATGCTGGAAACAGCATAG
CAATTGTGCTGAGGATGCAC	6:138071406-138071428:+	20	targeting	TATCTTGTGGAAAGGACGAAACACCGCAATTGTGCTGAGGATGCACGTTTAAGAGCTATGCTGGAAACAGCATAG
TATTCTGAAAATGGGCAGGA	6:138071439-138071461:-	20	targeting	TATCTTGTGGAAAGGACGAAACACCGTATTCTGAAAATGGGCAGGAGTTTAAGAGCTATGCTGGAAACAGCATAG
GCGATATTCTGAAAATGGGC	6:138071443-138071465:-	20	targeting	TATCTTGTGGAAAGGACGAAACACCGCGATATTCTGAAAATGGGCGTTTAAGAGCTATGCTGGAAACAGCATAG
CACTGCGATATTCTGAAAAT	6:138071447-138071469:-	20	targeting	TATCTTGTGGAAAGGACGAAACACCGCACTGCGATATTCTGAAAATGTTTAAGAGCTATGCTGGAAACAGCATAG
CCACTGCGATATTCTGAAAA	6:138071448-138071470:-	20	targeting	TATCTTGTGGAAAGGACGAAACACCGCCACTGCGATATTCTGAAAAGTTTAAGAGCTATGCTGGAAACAGCATAG
CCATTTTCAGAATATCGCAG	6:138071448-138071470:+	20	targeting	TATCTTGTGGAAAGGACGAAACACCGCCATTTTCAGAATATCGCAGGTTTAAGAGCTATGCTGGAAACAGCATAG
ATCGCAGTGGTAGCCCTTTC	6:138071461-138071483:+	20	targeting	TATCTTGTGGAAAGGACGAAACACCGATCGCAGTGGTAGCCCTTTCGTTTAAGAGCTATGCTGGAAACAGCATAG
AATTTAACATCAACCAGAAA	6:138071474-138071496:-	20	targeting	TATCTTGTGGAAAGGACGAAACACCGAATTTAACATCAACCAGAAAGTTTAAGAGCTATGCTGGAAACAGCATAG
AAATTTAACATCAACCAGAA	6:138071475-138071497:-	20	targeting	TATCTTGTGGAAAGGACGAAACACCGAAATTTAACATCAACCAGAAGTTTAAGAGCTATGCTGGAAACAGCATAG
AAATTTAGCACAAGAATTTT	6:138071492-138071514:+	20	targeting	TATCTTGTGGAAAGGACGAAACACCGAAATTTAGCACAAGAATTTTGTTTAAGAGCTATGCTGGAAACAGCATAG
ACATATTTGAAAGAATTAAT	6:138071516-138071538:+	20	targeting	TATCTTGTGGAAAGGACGAAACACCGACATATTTGAAAGAATTAATGTTTAAGAGCTATGCTGGAAACAGCATAG
GTAATCACTTCTGATGTGTA	6:138071551-138071573:-	20	targeting	TATCTTGTGGAAAGGACGAAACACCGTAATCACTTCTGATGTGTAGTTTAAGAGCTATGCTGGAAACAGCATAG
AGGCAGTGTTGGTGGTTGCG	6:138071573-138071595:-	20	targeting	TATCTTGTGGAAAGGACGAAACACCGAGGCAGTGTTGGTGGTTGCGGTTTAAGAGCTATGCTGGAAACAGCATAG
ACACTGTTAGGCAGTGTTGG	6:138071581-138071603:-	20	targeting	TATCTTGTGGAAAGGACGAAACACCGACACTGTTAGGCAGTGTTGGGTTTAAGAGCTATGCTGGAAACAGCATAG
GAGACACTGTTAGGCAGTGT	6:138071584-138071606:-	20	targeting	TATCTTGTGGAAAGGACGAAACACCGAGACACTGTTAGGCAGTGTGTTTAAGAGCTATGCTGGAAACAGCATAG
CAGGATCCTCAGGGCGACCA	6:138074957-138074979:+	20	targeting	TATCTTGTGGAAAGGACGAAACACCGCAGGATCCTCAGGGCGACCAGTTTAAGAGCTATGCTGGAAACAGCATAG
TCCTCAGGGCGACCAAGGAA	6:138074962-138074984:+	20	targeting	TATCTTGTGGAAAGGACGAAACACCGTCCTCAGGGCGACCAAGGAAGTTTAAGAGCTATGCTGGAAACAGCATAG
TCCTTTCCTTGGTCGCCCTG	6:138074963-138074985:-	20	targeting	TATCTTGTGGAAAGGACGAAACACCGTCCTTTCCTTGGTCGCCCTGGTTTAAGAGCTATGCTGGAAACAGCATAG
AGCTCACACATTCCTTTCCT	6:138074974-138074996:-	20	targeting	TATCTTGTGGAAAGGACGAAACACCGAGCTCACACATTCCTTTCCTGTTTAAGAGCTATGCTGGAAACAGCATAG
AAGGAAAGGAATGTGTGAGC	6:138074976-138074998:+	20	targeting	TATCTTGTGGAAAGGACGAAACACCGAAGGAAAGGAATGTGTGAGCGTTTAAGAGCTATGCTGGAAACAGCATAG
GAGCTGGTGCCAAGAAGCTG	6:138074992-138075014:+	20	targeting	TATCTTGTGGAAAGGACGAAACACCGAGCTGGTGCCAAGAAGCTGGTTTAAGAGCTATGCTGGAAACAGCATAG
CTTTTTTATCCTCAGCTTCT	6:138075001-138075023:-	20	targeting	TATCTTGTGGAAAGGACGAAACACCGCTTTTTTATCCTCAGCTTCTGTTTAAGAGCTATGCTGGAAACAGCATAG
CAAGAAGCTGAGGATAAAAA	6:138075002-138075024:+	20	targeting	TATCTTGTGGAAAGGACGAAACACCGCAAGAAGCTGAGGATAAAAAGTTTAAGAGCTATGCTGGAAACAGCATAG
GGATAAAAAAGGATGAAGAA	6:138075013-138075035:+	20	targeting	TATCTTGTGGAAAGGACGAAACACCGGATAAAAAAGGATGAAGAAGTTTAAGAGCTATGCTGGAAACAGCATAG
AAAGGATGAAGAAAGGAGAA	6:138075020-138075042:+	20	targeting	TATCTTGTGGAAAGGACGAAACACCGAAAGGATGAAGAAAGGAGAAGTTTAAGAGCTATGCTGGAAACAGCATAG
ATGAAGAAAGGAGAAGGGAC	6:138075025-138075047:+	20	targeting	TATCTTGTGGAAAGGACGAAACACCGATGAAGAAAGGAGAAGGGACGTTTAAGAGCTATGCTGGAAACAGCATAG
TGAAGAAAGGAGAAGGGACT	6:138075026-138075048:+	20	targeting	TATCTTGTGGAAAGGACGAAACACCGTGAAGAAAGGAGAAGGGACTGTTTAAGAGCTATGCTGGAAACAGCATAG
GAAGGGACTGGGTCAGCTGT	6:138075037-138075059:+	20	targeting	TATCTTGTGGAAAGGACGAAACACCGAAGGGACTGGGTCAGCTGTGTTTAAGAGCTATGCTGGAAACAGCATAG
ACTGGGTCAGCTGTAGGATA	6:138075043-138075065:+	20	targeting	TATCTTGTGGAAAGGACGAAACACCGACTGGGTCAGCTGTAGGATAGTTTAAGAGCTATGCTGGAAACAGCATAG
CAGCTGTAGGATAAGGAAGC	6:138075050-138075072:+	20	targeting	TATCTTGTGGAAAGGACGAAACACCGCAGCTGTAGGATAAGGAAGCGTTTAAGAGCTATGCTGGAAACAGCATAG
CTGTAGGATAAGGAAGCTGG	6:138075053-138075075:+	20	targeting	TATCTTGTGGAAAGGACGAAACACCGCTGTAGGATAAGGAAGCTGGGTTTAAGAGCTATGCTGGAAACAGCATAG
GATAAGGAAGCTGGAGGAGG	6:138075059-138075081:+	20	targeting	TATCTTGTGGAAAGGACGAAACACCGATAAGGAAGCTGGAGGAGGGTTTAAGAGCTATGCTGGAAACAGCATAG
AAGCTGGAGGAGGGGGCTCC	6:138075066-138075088:+	20	targeting	TATCTTGTGGAAAGGACGAAACACCGAAGCTGGAGGAGGGGGCTCCGTTTAAGAGCTATGCTGGAAACAGCATAG
AGCTGGAGGAGGGGGCTCCT	6:138075067-138075089:+	20	targeting	TATCTTGTGGAAAGGACGAAACACCGAGCTGGAGGAGGGGGCTCCTGTTTAAGAGCTATGCTGGAAACAGCATAG
GGGGGCTCCTGGGCAGCCCT	6:138075077-138075099:+	20	targeting	TATCTTGTGGAAAGGACGAAACACCGGGGGCTCCTGGGCAGCCCTGTTTAAGAGCTATGCTGGAAACAGCATAG
TGGCATACCAAGGGCTGCCC	6:138075084-138075106:-	20	targeting	TATCTTGTGGAAAGGACGAAACACCGTGGCATACCAAGGGCTGCCCGTTTAAGAGCTATGCTGGAAACAGCATAG
AAACTAAGATGGCATACCAA	6:138075093-138075115:-	20	targeting	TATCTTGTGGAAAGGACGAAACACCGAAACTAAGATGGCATACCAAGTTTAAGAGCTATGCTGGAAACAGCATAG
GAAACTAAGATGGCATACCA	6:138075094-138075116:-	20	targeting	TATCTTGTGGAAAGGACGAAACACCGAAACTAAGATGGCATACCAGTTTAAGAGCTATGCTGGAAACAGCATAG
GGTGTGGAATGAAACTAAGA	6:138075104-138075126:-	20	targeting	TATCTTGTGGAAAGGACGAAACACCGGTGTGGAATGAAACTAAGAGTTTAAGAGCTATGCTGGAAACAGCATAG
GTTTCATTCCACACCTTGAT	6:138075112-138075134:+	20	targeting	TATCTTGTGGAAAGGACGAAACACCGTTTCATTCCACACCTTGATGTTTAAGAGCTATGCTGGAAACAGCATAG
AAGACTTACCTATCAAGGTG	6:138075120-138075142:-	20	targeting	TATCTTGTGGAAAGGACGAAACACCGAAGACTTACCTATCAAGGTGGTTTAAGAGCTATGCTGGAAACAGCATAG
GAACTAAGACTTACCTATCA	6:138075125-138075147:-	20	targeting	TATCTTGTGGAAAGGACGAAACACCGAACTAAGACTTACCTATCAGTTTAAGAGCTATGCTGGAAACAGCATAG
GGTAAGTCTTAGTTCTTCCA	6:138075133-138075155:+	20	targeting	TATCTTGTGGAAAGGACGAAACACCGGTAAGTCTTAGTTCTTCCAGTTTAAGAGCTATGCTGGAAACAGCATAG
AATTCAGAAGAGAGGGACCA	6:138075150-138075172:-	20	targeting	TATCTTGTGGAAAGGACGAAACACCGAATTCAGAAGAGAGGGACCAGTTTAAGAGCTATGCTGGAAACAGCATAG
TCCCTCTCTTCTGAATTCTC	6:138075156-138075178:+	20	targeting	TATCTTGTGGAAAGGACGAAACACCGTCCCTCTCTTCTGAATTCTCGTTTAAGAGCTATGCTGGAAACAGCATAG
GAAGATGCTGGGGAGTTTGT	6:138075288-138075310:+	20	targeting	TATCTTGTGGAAAGGACGAAACACCGAAGATGCTGGGGAGTTTGTGTTTAAGAGCTATGCTGGAAACAGCATAG
GTGTCTGAGATCAAGGTATG	6:138075310-138075332:+	20	targeting	TATCTTGTGGAAAGGACGAAACACCGTGTCTGAGATCAAGGTATGGTTTAAGAGCTATGCTGGAAACAGCATAG
GGAGGGAGGAGGTCTGTTGG	6:138075331-138075353:+	20	targeting	TATCTTGTGGAAAGGACGAAACACCGGAGGGAGGAGGTCTGTTGGGTTTAAGAGCTATGCTGGAAACAGCATAG
CACTATTCCCCACTGCTCCA	6:138075360-138075382:+	20	targeting	TATCTTGTGGAAAGGACGAAACACCGCACTATTCCCCACTGCTCCAGTTTAAGAGCTATGCTGGAAACAGCATAG
GATGGGGCAAATCTGAATAC	6:138075392-138075414:-	20	targeting	TATCTTGTGGAAAGGACGAAACACCGATGGGGCAAATCTGAATACGTTTAAGAGCTATGCTGGAAACAGCATAG
TTTTATATCTCTACTTGATG	6:138075408-138075430:-	20	targeting	TATCTTGTGGAAAGGACGAAACACCGTTTTATATCTCTACTTGATGGTTTAAGAGCTATGCTGGAAACAGCATAG
AAAAATACAGCTAGTACGTG	6:138075427-138075449:+	20	targeting	TATCTTGTGGAAAGGACGAAACACCGAAAAATACAGCTAGTACGTGGTTTAAGAGCTATGCTGGAAACAGCATAG
AGGGCAGGTATTCCTGACTA	6:138075450-138075472:-	20	targeting	TATCTTGTGGAAAGGACGAAACACCGAGGGCAGGTATTCCTGACTAGTTTAAGAGCTATGCTGGAAACAGCATAG
CATGGGGTTGACTGGATTGA	6:138075469-138075491:-	20	targeting	TATCTTGTGGAAAGGACGAAACACCGCATGGGGTTGACTGGATTGAGTTTAAGAGCTATGCTGGAAACAGCATAG
TGGTGAATCGGGAGAAGATG	6:138075496-138075518:-	20	targeting	TATCTTGTGGAAAGGACGAAACACCGTGGTGAATCGGGAGAAGATGGTTTAAGAGCTATGCTGGAAACAGCATAG
AAGACAATCATGGGAGTGAG	6:138075527-138075549:-	20	targeting	TATCTTGTGGAAAGGACGAAACACCGAAGACAATCATGGGAGTGAGGTTTAAGAGCTATGCTGGAAACAGCATAG
GTTCAGGAGGTTATCACTCA	6:138075556-138075578:+	20	targeting	TATCTTGTGGAAAGGACGAAACACCGTTCAGGAGGTTATCACTCAGTTTAAGAGCTATGCTGGAAACAGCATAG
CCAAATACAAAATTCATTTC	6:138075590-138075612:+	20	targeting	TATCTTGTGGAAAGGACGAAACACCGCCAAATACAAAATTCATTTCGTTTAAGAGCTATGCTGGAAACAGCATAG
GTGTGGGTAATGTGGGGGGG	6:138075626-138075648:-	20	targeting	TATCTTGTGGAAAGGACGAAACACCGTGTGGGTAATGTGGGGGGGGTTTAAGAGCTATGCTGGAAACAGCATAG
CCTCAGATCCTTTTTGAAAG	6:138075649-138075671:-	20	targeting	TATCTTGTGGAAAGGACGAAACACCGCCTCAGATCCTTTTTGAAAGGTTTAAGAGCTATGCTGGAAACAGCATAG
ATAGAAAACGAAAAACTATT	6:138075702-138075724:+	20	targeting	TATCTTGTGGAAAGGACGAAACACCGATAGAAAACGAAAAACTATTGTTTAAGAGCTATGCTGGAAACAGCATAG
GAGGAAGGAAATATACCAGC	6:138075731-138075753:+	20	targeting	TATCTTGTGGAAAGGACGAAACACCGAGGAAGGAAATATACCAGCGTTTAAGAGCTATGCTGGAAACAGCATAG
GTGACAGTAATTATACCCGC	6:138075746-138075768:-	20	targeting	TATCTTGTGGAAAGGACGAAACACCGTGACAGTAATTATACCCGCGTTTAAGAGCTATGCTGGAAACAGCATAG
AGTCACAAAGAAATTGACTG	6:138075775-138075797:+	20	targeting	TATCTTGTGGAAAGGACGAAACACCGAGTCACAAAGAAATTGACTGGTTTAAGAGCTATGCTGGAAACAGCATAG
AATCTTAAAGATTATAAAAT	6:138075927-138075949:+	20	targeting	TATCTTGTGGAAAGGACGAAACACCGAATCTTAAAGATTATAAAATGTTTAAGAGCTATGCTGGAAACAGCATAG
GATGGCTTTCATACAGCTAC	6:138075979-138076001:-	20	targeting	TATCTTGTGGAAAGGACGAAACACCGATGGCTTTCATACAGCTACGTTTAAGAGCTATGCTGGAAACAGCATAG
ATTTGACTTTTGCCAAGTGA	6:138075997-138076019:-	20	targeting	TATCTTGTGGAAAGGACGAAACACCGATTTGACTTTTGCCAAGTGAGTTTAAGAGCTATGCTGGAAACAGCATAG
AAATGTGAAAGACAAACACA	6:138076016-138076038:+	20	targeting	TATCTTGTGGAAAGGACGAAACACCGAAATGTGAAAGACAAACACAGTTTAAGAGCTATGCTGGAAACAGCATAG
AGGATGCTTAACCACACATG	6:138076036-138076058:+	20	targeting	TATCTTGTGGAAAGGACGAAACACCGAGGATGCTTAACCACACATGGTTTAAGAGCTATGCTGGAAACAGCATAG
CTTCAATTTGCTTGATTTTC	6:138076061-138076083:-	20	targeting	TATCTTGTGGAAAGGACGAAACACCGCTTCAATTTGCTTGATTTTCGTTTAAGAGCTATGCTGGAAACAGCATAG
TTGAATCACAGAAAAAAGCA	6:138076088-138076110:+	20	targeting	TATCTTGTGGAAAGGACGAAACACCGTTGAATCACAGAAAAAAGCAGTTTAAGAGCTATGCTGGAAACAGCATAG
AAAGCATGGATTTTAAAATC	6:138076102-138076124:+	20	targeting	TATCTTGTGGAAAGGACGAAACACCGAAAGCATGGATTTTAAAATCGTTTAAGAGCTATGCTGGAAACAGCATAG
GAAGCTGAGTTGAATTCAGA	6:138076129-138076151:-	20	targeting	TATCTTGTGGAAAGGACGAAACACCGAAGCTGAGTTGAATTCAGAGTTTAAGAGCTATGCTGGAAACAGCATAG
ATGAGACATAGCTAGTGAAT	6:138076151-138076173:-	20	targeting	TATCTTGTGGAAAGGACGAAACACCGATGAGACATAGCTAGTGAATGTTTAAGAGCTATGCTGGAAACAGCATAG
GAATAAGTTGAAGCACAGAG	6:138076176-138076198:-	20	targeting	TATCTTGTGGAAAGGACGAAACACCGAATAAGTTGAAGCACAGAGGTTTAAGAGCTATGCTGGAAACAGCATAG
GTTCAAGCAATCTACCTGCC	6:138083333-138083355:-	20	targeting	TATCTTGTGGAAAGGACGAAACACCGTTCAAGCAATCTACCTGCCGTTTAAGAGCTATGCTGGAAACAGCATAG
GTTATTTTTTTCTGCAGACA	6:138083393-138083415:-	20	targeting	TATCTTGTGGAAAGGACGAAACACCGTTATTTTTTTCTGCAGACAGTTTAAGAGCTATGCTGGAAACAGCATAG
TGTTATTTTTTTCTGCAGAC	6:138083394-138083416:-	20	targeting	TATCTTGTGGAAAGGACGAAACACCGTGTTATTTTTTTCTGCAGACGTTTAAGAGCTATGCTGGAAACAGCATAG
AAAAAAATAACAAGTTAGCC	6:138083405-138083427:+	20	targeting	TATCTTGTGGAAAGGACGAAACACCGAAAAAAATAACAAGTTAGCCGTTTAAGAGCTATGCTGGAAACAGCATAG
CTTAATCTTCTTCTTTAGGC	6:138083536-138083558:-	20	targeting	TATCTTGTGGAAAGGACGAAACACCGCTTAATCTTCTTCTTTAGGCGTTTAAGAGCTATGCTGGAAACAGCATAG
GTCTCTTAATCTTCTTCTTT	6:138083540-138083562:-	20	targeting	TATCTTGTGGAAAGGACGAAACACCGTCTCTTAATCTTCTTCTTTGTTTAAGAGCTATGCTGGAAACAGCATAG
AAAAATTTTTTTAAATGTGT	6:138083573-138083595:-	20	targeting	TATCTTGTGGAAAGGACGAAACACCGAAAAATTTTTTTAAATGTGTGTTTAAGAGCTATGCTGGAAACAGCATAG
TTTAAAAAGTGTGATGGGCC	6:138083712-138083734:-	20	targeting	TATCTTGTGGAAAGGACGAAACACCGTTTAAAAAGTGTGATGGGCCGTTTAAGAGCTATGCTGGAAACAGCATAG
TCTGGTTTAAAAAGTGTGAT	6:138083717-138083739:-	20	targeting	TATCTTGTGGAAAGGACGAAACACCGTCTGGTTTAAAAAGTGTGATGTTTAAGAGCTATGCTGGAAACAGCATAG
CACACTTTTTAAACCAGAAA	6:138083722-138083744:+	20	targeting	TATCTTGTGGAAAGGACGAAACACCGCACACTTTTTAAACCAGAAAGTTTAAGAGCTATGCTGGAAACAGCATAG
AAATGTCTTCACACCATTTC	6:138083735-138083757:-	20	targeting	TATCTTGTGGAAAGGACGAAACACCGAAATGTCTTCACACCATTTCGTTTAAGAGCTATGCTGGAAACAGCATAG
AACAACATAAAATGTCACTA	6:138083772-138083794:-	20	targeting	TATCTTGTGGAAAGGACGAAACACCGAACAACATAAAATGTCACTAGTTTAAGAGCTATGCTGGAAACAGCATAG
AGTGACATTTTATGTTGTTT	6:138083776-138083798:+	20	targeting	TATCTTGTGGAAAGGACGAAACACCGAGTGACATTTTATGTTGTTTGTTTAAGAGCTATGCTGGAAACAGCATAG
GTTGTTTTGGTTGCTGCTTA	6:138083789-138083811:+	20	targeting	TATCTTGTGGAAAGGACGAAACACCGTTGTTTTGGTTGCTGCTTAGTTTAAGAGCTATGCTGGAAACAGCATAG
GTAATTGTTACAGCAGACAC	6:138083833-138083855:-	20	targeting	TATCTTGTGGAAAGGACGAAACACCGTAATTGTTACAGCAGACACGTTTAAGAGCTATGCTGGAAACAGCATAG
AAGAAAAGAGTCTGAAATCA	6:138083909-138083931:+	20	targeting	TATCTTGTGGAAAGGACGAAACACCGAAGAAAAGAGTCTGAAATCAGTTTAAGAGCTATGCTGGAAACAGCATAG
GTGCTGCCTCCAAAAGCTCT	6:138083934-138083956:+	20	targeting	TATCTTGTGGAAAGGACGAAACACCGTGCTGCCTCCAAAAGCTCTGTTTAAGAGCTATGCTGGAAACAGCATAG
TTCTTTCCTAGAGCTTTTGG	6:138083940-138083962:-	20	targeting	TATCTTGTGGAAAGGACGAAACACCGTTCTTTCCTAGAGCTTTTGGGTTTAAGAGCTATGCTGGAAACAGCATAG
TCATCCCTTTCTAGTGACAA	6:138083964-138083986:+	20	targeting	TATCTTGTGGAAAGGACGAAACACCGTCATCCCTTTCTAGTGACAAGTTTAAGAGCTATGCTGGAAACAGCATAG
AATGCCATTGTCACTAGAAA	6:138083968-138083990:-	20	targeting	TATCTTGTGGAAAGGACGAAACACCGAATGCCATTGTCACTAGAAAGTTTAAGAGCTATGCTGGAAACAGCATAG
GAATGCCATTGTCACTAGAA	6:138083969-138083991:-	20	targeting	TATCTTGTGGAAAGGACGAAACACCGAATGCCATTGTCACTAGAAGTTTAAGAGCTATGCTGGAAACAGCATAG
AGGGATGAGGCCACAAGTCA	6:138083991-138084013:-	20	targeting	TATCTTGTGGAAAGGACGAAACACCGAGGGATGAGGCCACAAGTCAGTTTAAGAGCTATGCTGGAAACAGCATAG
GGGCAGAGTTCAGAGGGATG	6:138084004-138084026:-	20	targeting	TATCTTGTGGAAAGGACGAAACACCGGGCAGAGTTCAGAGGGATGGTTTAAGAGCTATGCTGGAAACAGCATAG
CCACAGGGGCAGAGTTCAGA	6:138084010-138084032:-	20	targeting	TATCTTGTGGAAAGGACGAAACACCGCCACAGGGGCAGAGTTCAGAGTTTAAGAGCTATGCTGGAAACAGCATAG
ACTCTGCCCCTGTGGTCACG	6:138084018-138084040:+	20	targeting	TATCTTGTGGAAAGGACGAAACACCGACTCTGCCCCTGTGGTCACGGTTTAAGAGCTATGCTGGAAACAGCATAG
TGAGGAGGCCACGTGACCAC	6:138084026-138084048:-	20	targeting	TATCTTGTGGAAAGGACGAAACACCGTGAGGAGGCCACGTGACCACGTTTAAGAGCTATGCTGGAAACAGCATAG
TGGACACACAGAAGATGAGG	6:138084041-138084063:-	20	targeting	TATCTTGTGGAAAGGACGAAACACCGTGGACACACAGAAGATGAGGGTTTAAGAGCTATGCTGGAAACAGCATAG
AGATGGACACACAGAAGATG	6:138084044-138084066:-	20	targeting	TATCTTGTGGAAAGGACGAAACACCGAGATGGACACACAGAAGATGGTTTAAGAGCTATGCTGGAAACAGCATAG
GGAGACAGAGGGAGATTAGA	6:138084061-138084083:-	20	targeting	TATCTTGTGGAAAGGACGAAACACCGGAGACAGAGGGAGATTAGAGTTTAAGAGCTATGCTGGAAACAGCATAG
TCCCTCTGTCTCCTCCTATA	6:138084071-138084093:+	20	targeting	TATCTTGTGGAAAGGACGAAACACCGTCCCTCTGTCTCCTCCTATAGTTTAAGAGCTATGCTGGAAACAGCATAG
ATAGGAGCATTCCATAATTG	6:138086032-138086054:+	20	targeting	TATCTTGTGGAAAGGACGAAACACCGATAGGAGCATTCCATAATTGGTTTAAGAGCTATGCTGGAAACAGCATAG
TAGGAGCATTCCATAATTGA	6:138086033-138086055:+	20	targeting	TATCTTGTGGAAAGGACGAAACACCGTAGGAGCATTCCATAATTGAGTTTAAGAGCTATGCTGGAAACAGCATAG
TTTCTCATTTCCCTCAATTA	6:138086043-138086065:-	20	targeting	TATCTTGTGGAAAGGACGAAACACCGTTTCTCATTTCCCTCAATTAGTTTAAGAGCTATGCTGGAAACAGCATAG
ATAATTGAGGGAAATGAGAA	6:138086045-138086067:+	20	targeting	TATCTTGTGGAAAGGACGAAACACCGATAATTGAGGGAAATGAGAAGTTTAAGAGCTATGCTGGAAACAGCATAG
AGGGAAATGAGAAAGGAGAT	6:138086052-138086074:+	20	targeting	TATCTTGTGGAAAGGACGAAACACCGAGGGAAATGAGAAAGGAGATGTTTAAGAGCTATGCTGGAAACAGCATAG
ATGATCCAAACAATTCTAAC	6:138086078-138086100:+	20	targeting	TATCTTGTGGAAAGGACGAAACACCGATGATCCAAACAATTCTAACGTTTAAGAGCTATGCTGGAAACAGCATAG
TGATCCAAACAATTCTAACT	6:138086079-138086101:+	20	targeting	TATCTTGTGGAAAGGACGAAACACCGTGATCCAAACAATTCTAACTGTTTAAGAGCTATGCTGGAAACAGCATAG
CCTTCCCAGTTAGAATTGTT	6:138086083-138086105:-	20	targeting	TATCTTGTGGAAAGGACGAAACACCGCCTTCCCAGTTAGAATTGTTGTTTAAGAGCTATGCTGGAAACAGCATAG
CCAAACAATTCTAACTGGGA	6:138086083-138086105:+	20	targeting	TATCTTGTGGAAAGGACGAAACACCGCCAAACAATTCTAACTGGGAGTTTAAGAGCTATGCTGGAAACAGCATAG
TGTTGTCTTCCAGCTCCTTA	6:138086147-138086169:+	20	targeting	TATCTTGTGGAAAGGACGAAACACCGTGTTGTCTTCCAGCTCCTTAGTTTAAGAGCTATGCTGGAAACAGCATAG
AGTCATTTTCCTTAAGGAGC	6:138086156-138086178:-	20	targeting	TATCTTGTGGAAAGGACGAAACACCGAGTCATTTTCCTTAAGGAGCGTTTAAGAGCTATGCTGGAAACAGCATAG
TTCTATAGTCATTTTCCTTA	6:138086162-138086184:-	20	targeting	TATCTTGTGGAAAGGACGAAACACCGTTCTATAGTCATTTTCCTTAGTTTAAGAGCTATGCTGGAAACAGCATAG
GGAAAATGACTATAGAAAAT	6:138086168-138086190:+	20	targeting	TATCTTGTGGAAAGGACGAAACACCGGAAAATGACTATAGAAAATGTTTAAGAGCTATGCTGGAAACAGCATAG
AAATGACTATAGAAAATTGG	6:138086171-138086193:+	20	targeting	TATCTTGTGGAAAGGACGAAACACCGAAATGACTATAGAAAATTGGGTTTAAGAGCTATGCTGGAAACAGCATAG
AATGACTATAGAAAATTGGA	6:138086172-138086194:+	20	targeting	TATCTTGTGGAAAGGACGAAACACCGAATGACTATAGAAAATTGGAGTTTAAGAGCTATGCTGGAAACAGCATAG
ATGACTATAGAAAATTGGAG	6:138086173-138086195:+	20	targeting	TATCTTGTGGAAAGGACGAAACACCGATGACTATAGAAAATTGGAGGTTTAAGAGCTATGCTGGAAACAGCATAG
TGACTATAGAAAATTGGAGG	6:138086174-138086196:+	20	targeting	TATCTTGTGGAAAGGACGAAACACCGTGACTATAGAAAATTGGAGGGTTTAAGAGCTATGCTGGAAACAGCATAG
CCAAATCTCTGTGCTTTTTC	6:138086200-138086222:-	20	targeting	TATCTTGTGGAAAGGACGAAACACCGCCAAATCTCTGTGCTTTTTCGTTTAAGAGCTATGCTGGAAACAGCATAG
CCAGAAAAAGCACAGAGATT	6:138086200-138086222:+	20	targeting	TATCTTGTGGAAAGGACGAAACACCGCCAGAAAAAGCACAGAGATTGTTTAAGAGCTATGCTGGAAACAGCATAG
TAGGTGTTTAGACTGTCTTT	6:138088163-138088185:+	20	targeting	TATCTTGTGGAAAGGACGAAACACCGTAGGTGTTTAGACTGTCTTTGTTTAAGAGCTATGCTGGAAACAGCATAG
CAACACTTCATTCCAATTCT	6:138088189-138088211:+	20	targeting	TATCTTGTGGAAAGGACGAAACACCGCAACACTTCATTCCAATTCTGTTTAAGAGCTATGCTGGAAACAGCATAG
AACACTTCATTCCAATTCTA	6:138088190-138088212:+	20	targeting	TATCTTGTGGAAAGGACGAAACACCGAACACTTCATTCCAATTCTAGTTTAAGAGCTATGCTGGAAACAGCATAG
TCATTCCAATTCTAGGGCTA	6:138088196-138088218:+	20	targeting	TATCTTGTGGAAAGGACGAAACACCGTCATTCCAATTCTAGGGCTAGTTTAAGAGCTATGCTGGAAACAGCATAG
TTCCAATTCTAGGGCTAAGG	6:138088199-138088221:+	20	targeting	TATCTTGTGGAAAGGACGAAACACCGTTCCAATTCTAGGGCTAAGGGTTTAAGAGCTATGCTGGAAACAGCATAG
TCCAATTCTAGGGCTAAGGA	6:138088200-138088222:+	20	targeting	TATCTTGTGGAAAGGACGAAACACCGTCCAATTCTAGGGCTAAGGAGTTTAAGAGCTATGCTGGAAACAGCATAG
GCCCTCCTTAGCCCTAGAAT	6:138088201-138088223:-	20	targeting	TATCTTGTGGAAAGGACGAAACACCGCCCTCCTTAGCCCTAGAATGTTTAAGAGCTATGCTGGAAACAGCATAG
ACCAAGCACAGTTTGATCTC	6:138088230-138088252:+	20	targeting	TATCTTGTGGAAAGGACGAAACACCGACCAAGCACAGTTTGATCTCGTTTAAGAGCTATGCTGGAAACAGCATAG
CCCTGAGATCAAACTGTGCT	6:138088231-138088253:-	20	targeting	TATCTTGTGGAAAGGACGAAACACCGCCCTGAGATCAAACTGTGCTGTTTAAGAGCTATGCTGGAAACAGCATAG
CCAAGCACAGTTTGATCTCA	6:138088231-138088253:+	20	targeting	TATCTTGTGGAAAGGACGAAACACCGCCAAGCACAGTTTGATCTCAGTTTAAGAGCTATGCTGGAAACAGCATAG
AGTTTGATCTCAGGGTTCTG	6:138088239-138088261:+	20	targeting	TATCTTGTGGAAAGGACGAAACACCGAGTTTGATCTCAGGGTTCTGGTTTAAGAGCTATGCTGGAAACAGCATAG
ATCTCAGGGTTCTGTGGACT	6:138088245-138088267:+	20	targeting	TATCTTGTGGAAAGGACGAAACACCGATCTCAGGGTTCTGTGGACTGTTTAAGAGCTATGCTGGAAACAGCATAG
TCTCAGGGTTCTGTGGACTA	6:138088246-138088268:+	20	targeting	TATCTTGTGGAAAGGACGAAACACCGTCTCAGGGTTCTGTGGACTAGTTTAAGAGCTATGCTGGAAACAGCATAG
GAGCATTTCAAGCAGATAGC	6:138088299-138088321:+	20	targeting	TATCTTGTGGAAAGGACGAAACACCGAGCATTTCAAGCAGATAGCGTTTAAGAGCTATGCTGGAAACAGCATAG
TTTCAAGCAGATAGCTGGCG	6:138088304-138088326:+	20	targeting	TATCTTGTGGAAAGGACGAAACACCGTTTCAAGCAGATAGCTGGCGGTTTAAGAGCTATGCTGGAAACAGCATAG
CTGGCGAGGCTTGCATTTTC	6:138088318-138088340:+	20	targeting	TATCTTGTGGAAAGGACGAAACACCGCTGGCGAGGCTTGCATTTTCGTTTAAGAGCTATGCTGGAAACAGCATAG
TGTGTAAAAAGGTGGTGAGA	6:138088353-138088375:-	20	targeting	TATCTTGTGGAAAGGACGAAACACCGTGTGTAAAAAGGTGGTGAGAGTTTAAGAGCTATGCTGGAAACAGCATAG
TTACTAATGGGAATTAGGAG	6:138089054-138089076:+	20	targeting	TATCTTGTGGAAAGGACGAAACACCGTTACTAATGGGAATTAGGAGGTTTAAGAGCTATGCTGGAAACAGCATAG
GAGAAGCAAGGTCAGCTGCT	6:138089089-138089111:-	20	targeting	TATCTTGTGGAAAGGACGAAACACCGAGAAGCAAGGTCAGCTGCTGTTTAAGAGCTATGCTGGAAACAGCATAG
GGGGCCCCAAGAGCATTAAG	6:138089114-138089136:-	20	targeting	TATCTTGTGGAAAGGACGAAACACCGGGGCCCCAAGAGCATTAAGGTTTAAGAGCTATGCTGGAAACAGCATAG
GAACATTGATGGAAGAAGAA	6:138089169-138089191:-	20	targeting	TATCTTGTGGAAAGGACGAAACACCGAACATTGATGGAAGAAGAAGTTTAAGAGCTATGCTGGAAACAGCATAG
GGAAGCAAGAAAGACAGCAA	6:138089192-138089214:-	20	targeting	TATCTTGTGGAAAGGACGAAACACCGGAAGCAAGAAAGACAGCAAGTTTAAGAGCTATGCTGGAAACAGCATAG
GGGCCAAGATATACCAAAGA	6:138089229-138089251:-	20	targeting	TATCTTGTGGAAAGGACGAAACACCGGGCCAAGATATACCAAAGAGTTTAAGAGCTATGCTGGAAACAGCATAG
CAGTTCCTTTGCAACAGCAA	6:138089268-138089290:-	20	targeting	TATCTTGTGGAAAGGACGAAACACCGCAGTTCCTTTGCAACAGCAAGTTTAAGAGCTATGCTGGAAACAGCATAG
CAGAAATCACTAAACTACAA	6:138089301-138089323:+	20	targeting	TATCTTGTGGAAAGGACGAAACACCGCAGAAATCACTAAACTACAAGTTTAAGAGCTATGCTGGAAACAGCATAG
CCCCAGAAGCTTATGTGCAA	6:138089333-138089355:-	20	targeting	TATCTTGTGGAAAGGACGAAACACCGCCCCAGAAGCTTATGTGCAAGTTTAAGAGCTATGCTGGAAACAGCATAG
AAGCTTCTGGGGTGACCCTT	6:138089344-138089366:+	20	targeting	TATCTTGTGGAAAGGACGAAACACCGAAGCTTCTGGGGTGACCCTTGTTTAAGAGCTATGCTGGAAACAGCATAG
GCACGTTGGGGCTAACCAAA	6:138089359-138089381:-	20	targeting	TATCTTGTGGAAAGGACGAAACACCGCACGTTGGGGCTAACCAAAGTTTAAGAGCTATGCTGGAAACAGCATAG
TCATTCCCAGAGATGCACGT	6:138089373-138089395:-	20	targeting	TATCTTGTGGAAAGGACGAAACACCGTCATTCCCAGAGATGCACGTGTTTAAGAGCTATGCTGGAAACAGCATAG
GACTTAGTCTCAGCAAGAAG	6:138089409-138089431:+	20	targeting	TATCTTGTGGAAAGGACGAAACACCGACTTAGTCTCAGCAAGAAGGTTTAAGAGCTATGCTGGAAACAGCATAG
AATTACAGGTTCTGTGAGAA	6:138089444-138089466:-	20	targeting	TATCTTGTGGAAAGGACGAAACACCGAATTACAGGTTCTGTGAGAAGTTTAAGAGCTATGCTGGAAACAGCATAG
TGAGAGGGAGGTCAAATTAC	6:138089458-138089480:-	20	targeting	TATCTTGTGGAAAGGACGAAACACCGTGAGAGGGAGGTCAAATTACGTTTAAGAGCTATGCTGGAAACAGCATAG
CCTCTCAGAACAAAGATAAA	6:138089474-138089496:+	20	targeting	TATCTTGTGGAAAGGACGAAACACCGCCTCTCAGAACAAAGATAAAGTTTAAGAGCTATGCTGGAAACAGCATAG
GGGATGTGGTTTTTACTTAC	6:138089494-138089516:+	20	targeting	TATCTTGTGGAAAGGACGAAACACCGGGATGTGGTTTTTACTTACGTTTAAGAGCTATGCTGGAAACAGCATAG
TTTTATAGATGCTGAAAAAA	6:138089540-138089562:+	20	targeting	TATCTTGTGGAAAGGACGAAACACCGTTTTATAGATGCTGAAAAAAGTTTAAGAGCTATGCTGGAAACAGCATAG
TATAAAATGTTCTCTTTCCG	6:138089566-138089588:-	20	targeting	TATCTTGTGGAAAGGACGAAACACCGTATAAAATGTTCTCTTTCCGGTTTAAGAGCTATGCTGGAAACAGCATAG
TCTGTGTTTTAAGACATGCC	6:138089599-138089621:-	20	targeting	TATCTTGTGGAAAGGACGAAACACCGTCTGTGTTTTAAGACATGCCGTTTAAGAGCTATGCTGGAAACAGCATAG
ACCTGAGTGTCAGGACTGCC	6:138089636-138089658:+	20	targeting	TATCTTGTGGAAAGGACGAAACACCGACCTGAGTGTCAGGACTGCCGTTTAAGAGCTATGCTGGAAACAGCATAG
TGGTTTCTTTGATATGTCTC	6:138089664-138089686:-	20	targeting	TATCTTGTGGAAAGGACGAAACACCGTGGTTTCTTTGATATGTCTCGTTTAAGAGCTATGCTGGAAACAGCATAG
TCTGCACACTTGGTCTTCCT	6:138089701-138089723:-	20	targeting	TATCTTGTGGAAAGGACGAAACACCGTCTGCACACTTGGTCTTCCTGTTTAAGAGCTATGCTGGAAACAGCATAG
CAGTGTGCTTTGGTTCACAA	6:138089746-138089768:+	20	targeting	TATCTTGTGGAAAGGACGAAACACCGCAGTGTGCTTTGGTTCACAAGTTTAAGAGCTATGCTGGAAACAGCATAG
ATATGGCCTGACTACTGCTT	6:138089804-138089826:-	20	targeting	TATCTTGTGGAAAGGACGAAACACCGATATGGCCTGACTACTGCTTGTTTAAGAGCTATGCTGGAAACAGCATAG
GGTCACAAAATGACCACCTA	6:138089850-138089872:+	20	targeting	TATCTTGTGGAAAGGACGAAACACCGGTCACAAAATGACCACCTAGTTTAAGAGCTATGCTGGAAACAGCATAG
AAACTCACACAGCTAATACG	6:138089889-138089911:+	20	targeting	TATCTTGTGGAAAGGACGAAACACCGAAACTCACACAGCTAATACGGTTTAAGAGCTATGCTGGAAACAGCATAG
ACAGGATAAGAAGCCAAGAA	6:138089929-138089951:-	20	targeting	TATCTTGTGGAAAGGACGAAACACCGACAGGATAAGAAGCCAAGAAGTTTAAGAGCTATGCTGGAAACAGCATAG
GATTTTTCTTCAAAAGAACT	6:138089952-138089974:+	20	targeting	TATCTTGTGGAAAGGACGAAACACCGATTTTTCTTCAAAAGAACTGTTTAAGAGCTATGCTGGAAACAGCATAG
AGTGTGCTGGGGGAAACAGA	6:138089980-138090002:+	20	targeting	TATCTTGTGGAAAGGACGAAACACCGAGTGTGCTGGGGGAAACAGAGTTTAAGAGCTATGCTGGAAACAGCATAG
GCTGGCAAAGCAGGTTACTA	6:138090028-138090050:-	20	targeting	TATCTTGTGGAAAGGACGAAACACCGCTGGCAAAGCAGGTTACTAGTTTAAGAGCTATGCTGGAAACAGCATAG
TGCTGGCAAAGCAGGTTACT	6:138090029-138090051:-	20	targeting	TATCTTGTGGAAAGGACGAAACACCGTGCTGGCAAAGCAGGTTACTGTTTAAGAGCTATGCTGGAAACAGCATAG
CAAGATGATGCTGGCAAAGC	6:138090037-138090059:-	20	targeting	TATCTTGTGGAAAGGACGAAACACCGCAAGATGATGCTGGCAAAGCGTTTAAGAGCTATGCTGGAAACAGCATAG
CTGCTTTGCCAGCATCATCT	6:138090038-138090060:+	20	targeting	TATCTTGTGGAAAGGACGAAACACCGCTGCTTTGCCAGCATCATCTGTTTAAGAGCTATGCTGGAAACAGCATAG
TGCTTTGCCAGCATCATCTT	6:138090039-138090061:+	20	targeting	TATCTTGTGGAAAGGACGAAACACCGTGCTTTGCCAGCATCATCTTGTTTAAGAGCTATGCTGGAAACAGCATAG
GCTTTGCCAGCATCATCTTG	6:138090040-138090062:+	20	targeting	TATCTTGTGGAAAGGACGAAACACCGCTTTGCCAGCATCATCTTGGTTTAAGAGCTATGCTGGAAACAGCATAG
GAGGTTCCCCAAGATGATGC	6:138090046-138090068:-	20	targeting	TATCTTGTGGAAAGGACGAAACACCGAGGTTCCCCAAGATGATGCGTTTAAGAGCTATGCTGGAAACAGCATAG
AGGGGTCTAATAGGTGCTTG	6:138090065-138090087:-	20	targeting	TATCTTGTGGAAAGGACGAAACACCGAGGGGTCTAATAGGTGCTTGGTTTAAGAGCTATGCTGGAAACAGCATAG
GCAAACAGAAGGGGTCTAAT	6:138090074-138090096:-	20	targeting	TATCTTGTGGAAAGGACGAAACACCGCAAACAGAAGGGGTCTAATGTTTAAGAGCTATGCTGGAAACAGCATAG
TGTGCTTGTGCAAACAGAAG	6:138090083-138090105:-	20	targeting	TATCTTGTGGAAAGGACGAAACACCGTGTGCTTGTGCAAACAGAAGGTTTAAGAGCTATGCTGGAAACAGCATAG
GTGTGCTTGTGCAAACAGAA	6:138090084-138090106:-	20	targeting	TATCTTGTGGAAAGGACGAAACACCGTGTGCTTGTGCAAACAGAAGTTTAAGAGCTATGCTGGAAACAGCATAG
AGTGTGCTTGTGCAAACAGA	6:138090085-138090107:-	20	targeting	TATCTTGTGGAAAGGACGAAACACCGAGTGTGCTTGTGCAAACAGAGTTTAAGAGCTATGCTGGAAACAGCATAG
AGTCTCACTATTGGAATGTA	6:138090110-138090132:-	20	targeting	TATCTTGTGGAAAGGACGAAACACCGAGTCTCACTATTGGAATGTAGTTTAAGAGCTATGCTGGAAACAGCATAG
AAGTCTCACTATTGGAATGT	6:138090111-138090133:-	20	targeting	TATCTTGTGGAAAGGACGAAACACCGAAGTCTCACTATTGGAATGTGTTTAAGAGCTATGCTGGAAACAGCATAG
AGAACAGAAAGTCTCACTAT	6:138090119-138090141:-	20	targeting	TATCTTGTGGAAAGGACGAAACACCGAGAACAGAAAGTCTCACTATGTTTAAGAGCTATGCTGGAAACAGCATAG
CCTACAATAGAGAATAGTTC	6:138090145-138090167:-	20	targeting	TATCTTGTGGAAAGGACGAAACACCGCCTACAATAGAGAATAGTTCGTTTAAGAGCTATGCTGGAAACAGCATAG
CCAGAACTATTCTCTATTGT	6:138090145-138090167:+	20	targeting	TATCTTGTGGAAAGGACGAAACACCGCCAGAACTATTCTCTATTGTGTTTAAGAGCTATGCTGGAAACAGCATAG
CAGAACTATTCTCTATTGTA	6:138090146-138090168:+	20	targeting	TATCTTGTGGAAAGGACGAAACACCGCAGAACTATTCTCTATTGTAGTTTAAGAGCTATGCTGGAAACAGCATAG
ACTATTCTCTATTGTAGGGA	6:138090150-138090172:+	20	targeting	TATCTTGTGGAAAGGACGAAACACCGACTATTCTCTATTGTAGGGAGTTTAAGAGCTATGCTGGAAACAGCATAG
GAAGGATCACAGATGCCCCC	6:138090168-138090190:+	20	targeting	TATCTTGTGGAAAGGACGAAACACCGAAGGATCACAGATGCCCCCGTTTAAGAGCTATGCTGGAAACAGCATAG
AAGGATCACAGATGCCCCCA	6:138090169-138090191:+	20	targeting	TATCTTGTGGAAAGGACGAAACACCGAAGGATCACAGATGCCCCCAGTTTAAGAGCTATGCTGGAAACAGCATAG
AGGATCACAGATGCCCCCAG	6:138090170-138090192:+	20	targeting	TATCTTGTGGAAAGGACGAAACACCGAGGATCACAGATGCCCCCAGGTTTAAGAGCTATGCTGGAAACAGCATAG
GGCAAAACTGTAGCCCCTGG	6:138090183-138090205:-	20	targeting	TATCTTGTGGAAAGGACGAAACACCGGCAAAACTGTAGCCCCTGGGTTTAAGAGCTATGCTGGAAACAGCATAG
AGGCAAAACTGTAGCCCCTG	6:138090184-138090206:-	20	targeting	TATCTTGTGGAAAGGACGAAACACCGAGGCAAAACTGTAGCCCCTGGTTTAAGAGCTATGCTGGAAACAGCATAG
TAGGCAAAACTGTAGCCCCT	6:138090185-138090207:-	20	targeting	TATCTTGTGGAAAGGACGAAACACCGTAGGCAAAACTGTAGCCCCTGTTTAAGAGCTATGCTGGAAACAGCATAG
CTAGGCAAAACTGTAGCCCC	6:138090186-138090208:-	20	targeting	TATCTTGTGGAAAGGACGAAACACCGCTAGGCAAAACTGTAGCCCCGTTTAAGAGCTATGCTGGAAACAGCATAG
GAGACTAAGATGAGACTTCT	6:138090204-138090226:-	20	targeting	TATCTTGTGGAAAGGACGAAACACCGAGACTAAGATGAGACTTCTGTTTAAGAGCTATGCTGGAAACAGCATAG
CAGTGGTCATGATGCAATAG	6:138090228-138090250:-	20	targeting	TATCTTGTGGAAAGGACGAAACACCGCAGTGGTCATGATGCAATAGGTTTAAGAGCTATGCTGGAAACAGCATAG
TCAAGAAAGTCTATTTATTC	6:138093275-138093297:-	20	targeting	TATCTTGTGGAAAGGACGAAACACCGTCAAGAAAGTCTATTTATTCGTTTAAGAGCTATGCTGGAAACAGCATAG
ATCAAGAAAGTCTATTTATT	6:138093276-138093298:-	20	targeting	TATCTTGTGGAAAGGACGAAACACCGATCAAGAAAGTCTATTTATTGTTTAAGAGCTATGCTGGAAACAGCATAG
TTGCACCATTCAAACTCACA	6:138093349-138093371:+	20	targeting	TATCTTGTGGAAAGGACGAAACACCGTTGCACCATTCAAACTCACAGTTTAAGAGCTATGCTGGAAACAGCATAG
ACACTCCTTGTGAGTTTGAA	6:138093354-138093376:-	20	targeting	TATCTTGTGGAAAGGACGAAACACCGACACTCCTTGTGAGTTTGAAGTTTAAGAGCTATGCTGGAAACAGCATAG
AAACTCACAAGGAGTGTCCC	6:138093360-138093382:+	20	targeting	TATCTTGTGGAAAGGACGAAACACCGAAACTCACAAGGAGTGTCCCGTTTAAGAGCTATGCTGGAAACAGCATAG
GGACAGCTAAGACAATTCCT	6:138093377-138093399:-	20	targeting	TATCTTGTGGAAAGGACGAAACACCGGACAGCTAAGACAATTCCTGTTTAAGAGCTATGCTGGAAACAGCATAG
AGGACAGCTAAGACAATTCC	6:138093378-138093400:-	20	targeting	TATCTTGTGGAAAGGACGAAACACCGAGGACAGCTAAGACAATTCCGTTTAAGAGCTATGCTGGAAACAGCATAG
TGGAGAAGGCTGTTTAAACA	6:138093398-138093420:-	20	targeting	TATCTTGTGGAAAGGACGAAACACCGTGGAGAAGGCTGTTTAAACAGTTTAAGAGCTATGCTGGAAACAGCATAG
CAGCCTTCTCCACTATTTTC	6:138093409-138093431:+	20	targeting	TATCTTGTGGAAAGGACGAAACACCGCAGCCTTCTCCACTATTTTCGTTTAAGAGCTATGCTGGAAACAGCATAG
AAACCAGAAAATAGTGGAGA	6:138093412-138093434:-	20	targeting	TATCTTGTGGAAAGGACGAAACACCGAAACCAGAAAATAGTGGAGAGTTTAAGAGCTATGCTGGAAACAGCATAG
TTGTGGAAACCAGAAAATAG	6:138093418-138093440:-	20	targeting	TATCTTGTGGAAAGGACGAAACACCGTTGTGGAAACCAGAAAATAGGTTTAAGAGCTATGCTGGAAACAGCATAG
AGTGAAAGAGAGAGAAATTG	6:138093435-138093457:-	20	targeting	TATCTTGTGGAAAGGACGAAACACCGAGTGAAAGAGAGAGAAATTGGTTTAAGAGCTATGCTGGAAACAGCATAG
ACAATTTCTCTCTCTTTCAC	6:138093437-138093459:+	20	targeting	TATCTTGTGGAAAGGACGAAACACCGACAATTTCTCTCTCTTTCACGTTTAAGAGCTATGCTGGAAACAGCATAG
ACTGGCTCTGACTCTCTGTG	6:138093455-138093477:+	20	targeting	TATCTTGTGGAAAGGACGAAACACCGACTGGCTCTGACTCTCTGTGGTTTAAGAGCTATGCTGGAAACAGCATAG
ATCTCACTATGTTGCCAAAC	6:138094816-138094838:-	20	targeting	TATCTTGTGGAAAGGACGAAACACCGATCTCACTATGTTGCCAAACGTTTAAGAGCTATGCTGGAAACAGCATAG
ATATTTTAGAAGTAACACAT	6:138094884-138094906:+	20	targeting	TATCTTGTGGAAAGGACGAAACACCGATATTTTAGAAGTAACACATGTTTAAGAGCTATGCTGGAAACAGCATAG
AGAAGTAACACATAGGTGGG	6:138094891-138094913:+	20	targeting	TATCTTGTGGAAAGGACGAAACACCGAGAAGTAACACATAGGTGGGGTTTAAGAGCTATGCTGGAAACAGCATAG
GGCAGATGGTAGTAATATCT	6:138095201-138095223:-	20	targeting	TATCTTGTGGAAAGGACGAAACACCGGCAGATGGTAGTAATATCTGTTTAAGAGCTATGCTGGAAACAGCATAG
AGATGAACATTAATGGCAGA	6:138095215-138095237:-	20	targeting	TATCTTGTGGAAAGGACGAAACACCGAGATGAACATTAATGGCAGAGTTTAAGAGCTATGCTGGAAACAGCATAG
ATAACTCAGATGAACATTAA	6:138095222-138095244:-	20	targeting	TATCTTGTGGAAAGGACGAAACACCGATAACTCAGATGAACATTAAGTTTAAGAGCTATGCTGGAAACAGCATAG
AGTTCTGCAGAGCACTGATG	6:138095246-138095268:-	20	targeting	TATCTTGTGGAAAGGACGAAACACCGAGTTCTGCAGAGCACTGATGGTTTAAGAGCTATGCTGGAAACAGCATAG
TCAGTGCTCTGCAGAACTGA	6:138095251-138095273:+	20	targeting	TATCTTGTGGAAAGGACGAAACACCGTCAGTGCTCTGCAGAACTGAGTTTAAGAGCTATGCTGGAAACAGCATAG
AAGGTGACTCACTGAGCCAA	6:138095270-138095292:+	20	targeting	TATCTTGTGGAAAGGACGAAACACCGAAGGTGACTCACTGAGCCAAGTTTAAGAGCTATGCTGGAAACAGCATAG
CTTCAGGTTCTCAGAGCCTT	6:138095286-138095308:-	20	targeting	TATCTTGTGGAAAGGACGAAACACCGCTTCAGGTTCTCAGAGCCTTGTTTAAGAGCTATGCTGGAAACAGCATAG
AACCTGAAGCATTTGCATGC	6:138095300-138095322:+	20	targeting	TATCTTGTGGAAAGGACGAAACACCGAACCTGAAGCATTTGCATGCGTTTAAGAGCTATGCTGGAAACAGCATAG
GCCCTGCATGCAAATGCTTC	6:138095302-138095324:-	20	targeting	TATCTTGTGGAAAGGACGAAACACCGCCCTGCATGCAAATGCTTCGTTTAAGAGCTATGCTGGAAACAGCATAG
TCTGGCAGCACTGGCTTTGA	6:138095324-138095346:-	20	targeting	TATCTTGTGGAAAGGACGAAACACCGTCTGGCAGCACTGGCTTTGAGTTTAAGAGCTATGCTGGAAACAGCATAG
AGTCCAGACTCTGGCAGCAC	6:138095333-138095355:-	20	targeting	TATCTTGTGGAAAGGACGAAACACCGAGTCCAGACTCTGGCAGCACGTTTAAGAGCTATGCTGGAAACAGCATAG
CTTCATCAAAGTCCAGACTC	6:138095342-138095364:-	20	targeting	TATCTTGTGGAAAGGACGAAACACCGCTTCATCAAAGTCCAGACTCGTTTAAGAGCTATGCTGGAAACAGCATAG
TTGGCACTCAGCAGGGAGAG	6:138095376-138095398:-	20	targeting	TATCTTGTGGAAAGGACGAAACACCGTTGGCACTCAGCAGGGAGAGGTTTAAGAGCTATGCTGGAAACAGCATAG
AATGGTGTTGGCACTCAGCA	6:138095383-138095405:-	20	targeting	TATCTTGTGGAAAGGACGAAACACCGAATGGTGTTGGCACTCAGCAGTTTAAGAGCTATGCTGGAAACAGCATAG
TCTCCTCATATAAATGGTGT	6:138095395-138095417:-	20	targeting	TATCTTGTGGAAAGGACGAAACACCGTCTCCTCATATAAATGGTGTGTTTAAGAGCTATGCTGGAAACAGCATAG
ACTGGGTCTCCTCATATAAA	6:138095401-138095423:-	20	targeting	TATCTTGTGGAAAGGACGAAACACCGACTGGGTCTCCTCATATAAAGTTTAAGAGCTATGCTGGAAACAGCATAG
CTAAGATGAGAGCATGGCAC	6:138095419-138095441:-	20	targeting	TATCTTGTGGAAAGGACGAAACACCGCTAAGATGAGAGCATGGCACGTTTAAGAGCTATGCTGGAAACAGCATAG
AGTTCTCTAAGATGAGAGCA	6:138095425-138095447:-	20	targeting	TATCTTGTGGAAAGGACGAAACACCGAGTTCTCTAAGATGAGAGCAGTTTAAGAGCTATGCTGGAAACAGCATAG
ACTGTCCTTTAGATTCTGTT	6:138095445-138095467:+	20	targeting	TATCTTGTGGAAAGGACGAAACACCGACTGTCCTTTAGATTCTGTTGTTTAAGAGCTATGCTGGAAACAGCATAG
GGGCTCCAAACAGAATCTAA	6:138095450-138095472:-	20	targeting	TATCTTGTGGAAAGGACGAAACACCGGGCTCCAAACAGAATCTAAGTTTAAGAGCTATGCTGGAAACAGCATAG
TGTTTGGAGCCCCTCTCCCT	6:138095461-138095483:+	20	targeting	TATCTTGTGGAAAGGACGAAACACCGTGTTTGGAGCCCCTCTCCCTGTTTAAGAGCTATGCTGGAAACAGCATAG
AGTTTGGGTCCTAGGGAGAG	6:138095470-138095492:-	20	targeting	TATCTTGTGGAAAGGACGAAACACCGAGTTTGGGTCCTAGGGAGAGGTTTAAGAGCTATGCTGGAAACAGCATAG
ACCCAAACTTAAGTTCTTGT	6:138095484-138095506:+	20	targeting	TATCTTGTGGAAAGGACGAAACACCGACCCAAACTTAAGTTCTTGTGTTTAAGAGCTATGCTGGAAACAGCATAG
TTCTTGTGGGCCAGGCCCAA	6:138095497-138095519:+	20	targeting	TATCTTGTGGAAAGGACGAAACACCGTTCTTGTGGGCCAGGCCCAAGTTTAAGAGCTATGCTGGAAACAGCATAG
ACTCGGATCGCCCTTGGGCC	6:138095507-138095529:-	20	targeting	TATCTTGTGGAAAGGACGAAACACCGACTCGGATCGCCCTTGGGCCGTTTAAGAGCTATGCTGGAAACAGCATAG
CTGTCACTCGGATCGCCCTT	6:138095512-138095534:-	20	targeting	TATCTTGTGGAAAGGACGAAACACCGCTGTCACTCGGATCGCCCTTGTTTAAGAGCTATGCTGGAAACAGCATAG
AATCATCATTACCTGTCACT	6:138095524-138095546:-	20	targeting	TATCTTGTGGAAAGGACGAAACACCGAATCATCATTACCTGTCACTGTTTAAGAGCTATGCTGGAAACAGCATAG
ATGTGATAAGATGCTGATGT	6:138099976-138099998:+	20	targeting	TATCTTGTGGAAAGGACGAAACACCGATGTGATAAGATGCTGATGTGTTTAAGAGCTATGCTGGAAACAGCATAG
ATGTTGGTATTCCGTAACGA	6:138099992-138100014:+	20	targeting	TATCTTGTGGAAAGGACGAAACACCGATGTTGGTATTCCGTAACGAGTTTAAGAGCTATGCTGGAAACAGCATAG
TCCGTAACGATGGAATAATA	6:138100002-138100024:+	20	targeting	TATCTTGTGGAAAGGACGAAACACCGTCCGTAACGATGGAATAATAGTTTAAGAGCTATGCTGGAAACAGCATAG
ACCTTATTATTCCATCGTTA	6:138100003-138100025:-	20	targeting	TATCTTGTGGAAAGGACGAAACACCGACCTTATTATTCCATCGTTAGTTTAAGAGCTATGCTGGAAACAGCATAG
CGATGGAATAATAAGGTACA	6:138100009-138100031:+	20	targeting	TATCTTGTGGAAAGGACGAAACACCGCGATGGAATAATAAGGTACAGTTTAAGAGCTATGCTGGAAACAGCATAG
AATAATAAGGTACAAGGAGC	6:138100015-138100037:+	20	targeting	TATCTTGTGGAAAGGACGAAACACCGAATAATAAGGTACAAGGAGCGTTTAAGAGCTATGCTGGAAACAGCATAG
TTAACTCACTCTAGAGTCTC	6:138100042-138100064:+	20	targeting	TATCTTGTGGAAAGGACGAAACACCGTTAACTCACTCTAGAGTCTCGTTTAAGAGCTATGCTGGAAACAGCATAG
ACTCTAGAGTCTCTGGTAGA	6:138100049-138100071:+	20	targeting	TATCTTGTGGAAAGGACGAAACACCGACTCTAGAGTCTCTGGTAGAGTTTAAGAGCTATGCTGGAAACAGCATAG
TCTCTGGTAGAAGGATTTCT	6:138100058-138100080:+	20	targeting	TATCTTGTGGAAAGGACGAAACACCGTCTCTGGTAGAAGGATTTCTGTTTAAGAGCTATGCTGGAAACAGCATAG
TTTCTAGGACAAAATTCTAT	6:138100073-138100095:+	20	targeting	TATCTTGTGGAAAGGACGAAACACCGTTTCTAGGACAAAATTCTATGTTTAAGAGCTATGCTGGAAACAGCATAG
CACAGGTAGGAAAAAGCAAG	6:138100132-138100154:-	20	targeting	TATCTTGTGGAAAGGACGAAACACCGCACAGGTAGGAAAAAGCAAGGTTTAAGAGCTATGCTGGAAACAGCATAG
CTCGTGGTCAAATCACAGGT	6:138100145-138100167:-	20	targeting	TATCTTGTGGAAAGGACGAAACACCGCTCGTGGTCAAATCACAGGTGTTTAAGAGCTATGCTGGAAACAGCATAG
AACACTCGTGGTCAAATCAC	6:138100149-138100171:-	20	targeting	TATCTTGTGGAAAGGACGAAACACCGAACACTCGTGGTCAAATCACGTTTAAGAGCTATGCTGGAAACAGCATAG
TGTGATTTGACCACGAGTGT	6:138100151-138100173:+	20	targeting	TATCTTGTGGAAAGGACGAAACACCGTGTGATTTGACCACGAGTGTGTTTAAGAGCTATGCTGGAAACAGCATAG
GTGATTTGACCACGAGTGTT	6:138100152-138100174:+	20	targeting	TATCTTGTGGAAAGGACGAAACACCGTGATTTGACCACGAGTGTTGTTTAAGAGCTATGCTGGAAACAGCATAG
TAAAAACATCCCAACACTCG	6:138100161-138100183:-	20	targeting	TATCTTGTGGAAAGGACGAAACACCGTAAAAACATCCCAACACTCGGTTTAAGAGCTATGCTGGAAACAGCATAG
AGTCTTCAATAAATGTCAGA	6:138100193-138100215:-	20	targeting	TATCTTGTGGAAAGGACGAAACACCGAGTCTTCAATAAATGTCAGAGTTTAAGAGCTATGCTGGAAACAGCATAG
TCAGCTACTTGGGAGTTGGT	6:138103337-138103359:-	20	targeting	TATCTTGTGGAAAGGACGAAACACCGTCAGCTACTTGGGAGTTGGTGTTTAAGAGCTATGCTGGAAACAGCATAG
CTCAGCTACTTGGGAGTTGG	6:138103338-138103360:-	20	targeting	TATCTTGTGGAAAGGACGAAACACCGCTCAGCTACTTGGGAGTTGGGTTTAAGAGCTATGCTGGAAACAGCATAG
GGTCTCAGCTACTTGGGAGT	6:138103341-138103363:-	20	targeting	TATCTTGTGGAAAGGACGAAACACCGGTCTCAGCTACTTGGGAGTGTTTAAGAGCTATGCTGGAAACAGCATAG
TGGCGTGGTGGTGTGTGCCT	6:138103363-138103385:-	20	targeting	TATCTTGTGGAAAGGACGAAACACCGTGGCGTGGTGGTGTGTGCCTGTTTAAGAGCTATGCTGGAAACAGCATAG
CTGGCGTGGTGGTGTGTGCC	6:138103364-138103386:-	20	targeting	TATCTTGTGGAAAGGACGAAACACCGCTGGCGTGGTGGTGTGTGCCGTTTAAGAGCTATGCTGGAAACAGCATAG
CTGGCGGATTGCTCGAGTCC	6:138103453-138103475:-	20	targeting	TATCTTGTGGAAAGGACGAAACACCGCTGGCGGATTGCTCGAGTCCGTTTAAGAGCTATGCTGGAAACAGCATAG
TTGTGAAGAAGGTGCTTAAC	6:138112291-138112313:-	20	targeting	TATCTTGTGGAAAGGACGAAACACCGTTGTGAAGAAGGTGCTTAACGTTTAAGAGCTATGCTGGAAACAGCATAG
ATGCAACTTTGGAATATCAT	6:138112335-138112357:-	20	targeting	TATCTTGTGGAAAGGACGAAACACCGATGCAACTTTGGAATATCATGTTTAAGAGCTATGCTGGAAACAGCATAG
TAACATCCAGCGAAAAAGGA	6:138112365-138112387:-	20	targeting	TATCTTGTGGAAAGGACGAAACACCGTAACATCCAGCGAAAAAGGAGTTTAAGAGCTATGCTGGAAACAGCATAG
ATGTTACAAATGATTGAGCT	6:138112382-138112404:+	20	targeting	TATCTTGTGGAAAGGACGAAACACCGATGTTACAAATGATTGAGCTGTTTAAGAGCTATGCTGGAAACAGCATAG
CTCAACCTGCAGCTTACGGG	6:138112430-138112452:+	20	targeting	TATCTTGTGGAAAGGACGAAACACCGCTCAACCTGCAGCTTACGGGGTTTAAGAGCTATGCTGGAAACAGCATAG
ACTAAAGTGTATGGATCAAA	6:138112485-138112507:-	20	targeting	TATCTTGTGGAAAGGACGAAACACCGACTAAAGTGTATGGATCAAAGTTTAAGAGCTATGCTGGAAACAGCATAG
TGCATAGCTTTTTTGGTTTG	6:138112551-138112573:-	20	targeting	TATCTTGTGGAAAGGACGAAACACCGTGCATAGCTTTTTTGGTTTGGTTTAAGAGCTATGCTGGAAACAGCATAG
TTGTTTTTTCCAATCTTCAA	6:138112574-138112596:+	20	targeting	TATCTTGTGGAAAGGACGAAACACCGTTGTTTTTTCCAATCTTCAAGTTTAAGAGCTATGCTGGAAACAGCATAG
AGATTCATCCTCAGGCAAGG	6:138112631-138112653:-	20	targeting	TATCTTGTGGAAAGGACGAAACACCGAGATTCATCCTCAGGCAAGGGTTTAAGAGCTATGCTGGAAACAGCATAG
TTGCTTGTCTGTCTATGGGG	6:138112668-138112690:-	20	targeting	TATCTTGTGGAAAGGACGAAACACCGTTGCTTGTCTGTCTATGGGGGTTTAAGAGCTATGCTGGAAACAGCATAG
ATGCAGAGATATCTACTGAG	6:138112690-138112712:+	20	targeting	TATCTTGTGGAAAGGACGAAACACCGATGCAGAGATATCTACTGAGGTTTAAGAGCTATGCTGGAAACAGCATAG
GAAGCTGTAGATGGGCAAGG	6:138112718-138112740:-	20	targeting	TATCTTGTGGAAAGGACGAAACACCGAAGCTGTAGATGGGCAAGGGTTTAAGAGCTATGCTGGAAACAGCATAG
GTCAAGTTCAAATCCCCAAC	6:138112740-138112762:-	20	targeting	TATCTTGTGGAAAGGACGAAACACCGTCAAGTTCAAATCCCCAACGTTTAAGAGCTATGCTGGAAACAGCATAG
GATCGGTGAGTCAGAGACCT	6:138112765-138112787:-	20	targeting	TATCTTGTGGAAAGGACGAAACACCGATCGGTGAGTCAGAGACCTGTTTAAGAGCTATGCTGGAAACAGCATAG
GGAAATGATTAAAGTGGATT	6:138112791-138112813:-	20	targeting	TATCTTGTGGAAAGGACGAAACACCGGAAATGATTAAAGTGGATTGTTTAAGAGCTATGCTGGAAACAGCATAG
AGTCCCAAGGACATGTGAGA	6:138112818-138112840:-	20	targeting	TATCTTGTGGAAAGGACGAAACACCGAGTCCCAAGGACATGTGAGAGTTTAAGAGCTATGCTGGAAACAGCATAG
AGACAAACAACTTACACGTT	6:138112855-138112877:+	20	targeting	TATCTTGTGGAAAGGACGAAACACCGAGACAAACAACTTACACGTTGTTTAAGAGCTATGCTGGAAACAGCATAG
TTTTCTTGGCTAGCATTTGT	6:138112954-138112976:-	20	targeting	TATCTTGTGGAAAGGACGAAACACCGTTTTCTTGGCTAGCATTTGTGTTTAAGAGCTATGCTGGAAACAGCATAG
TTCTCCCCAGAGATTTCACT	6:138112978-138113000:-	20	targeting	TATCTTGTGGAAAGGACGAAACACCGTTCTCCCCAGAGATTTCACTGTTTAAGAGCTATGCTGGAAACAGCATAG
GAGTCACATTATCAAGAATG	6:138113020-138113042:+	20	targeting	TATCTTGTGGAAAGGACGAAACACCGAGTCACATTATCAAGAATGGTTTAAGAGCTATGCTGGAAACAGCATAG
TAACAGATGAAGAACCTTAT	6:138113058-138113080:+	20	targeting	TATCTTGTGGAAAGGACGAAACACCGTAACAGATGAAGAACCTTATGTTTAAGAGCTATGCTGGAAACAGCATAG
TGTGATTCTGACCTGATAAC	6:138113088-138113110:-	20	targeting	TATCTTGTGGAAAGGACGAAACACCGTGTGATTCTGACCTGATAACGTTTAAGAGCTATGCTGGAAACAGCATAG
TAACCACACACATCTTAAAT	6:138113124-138113146:-	20	targeting	TATCTTGTGGAAAGGACGAAACACCGTAACCACACACATCTTAAATGTTTAAGAGCTATGCTGGAAACAGCATAG
AGTGCTCTTATGCACTGTTC	6:138113161-138113183:+	20	targeting	TATCTTGTGGAAAGGACGAAACACCGAGTGCTCTTATGCACTGTTCGTTTAAGAGCTATGCTGGAAACAGCATAG
GAATAAAAACTGGCTGTGCT	6:138113183-138113205:+	20	targeting	TATCTTGTGGAAAGGACGAAACACCGAATAAAAACTGGCTGTGCTGTTTAAGAGCTATGCTGGAAACAGCATAG
GCTCGGCTCAAGTGTCCTCA	6:138113200-138113222:+	20	targeting	TATCTTGTGGAAAGGACGAAACACCGCTCGGCTCAAGTGTCCTCAGTTTAAGAGCTATGCTGGAAACAGCATAG
CATGCTTGTGTATTTTGCCC	6:138113225-138113247:-	20	targeting	TATCTTGTGGAAAGGACGAAACACCGCATGCTTGTGTATTTTGCCCGTTTAAGAGCTATGCTGGAAACAGCATAG
GAAGAAAAGTTGCTAGAAAA	6:138113270-138113292:+	20	targeting	TATCTTGTGGAAAGGACGAAACACCGAAGAAAAGTTGCTAGAAAAGTTTAAGAGCTATGCTGGAAACAGCATAG
TTAAAATATGTCCAAAATCA	6:138113306-138113328:-	20	targeting	TATCTTGTGGAAAGGACGAAACACCGTTAAAATATGTCCAAAATCAGTTTAAGAGCTATGCTGGAAACAGCATAG
TGTTTTCAAGTTTAATTTGA	6:138113333-138113355:+	20	targeting	TATCTTGTGGAAAGGACGAAACACCGTGTTTTCAAGTTTAATTTGAGTTTAAGAGCTATGCTGGAAACAGCATAG
TATTTTGACTGACCATGTCG	6:138113795-138113817:-	20	targeting	TATCTTGTGGAAAGGACGAAACACCGTATTTTGACTGACCATGTCGGTTTAAGAGCTATGCTGGAAACAGCATAG
TTATTTTGACTGACCATGTC	6:138113796-138113818:-	20	targeting	TATCTTGTGGAAAGGACGAAACACCGTTATTTTGACTGACCATGTCGTTTAAGAGCTATGCTGGAAACAGCATAG
TTTATTTTGACTGACCATGT	6:138113797-138113819:-	20	targeting	TATCTTGTGGAAAGGACGAAACACCGTTTATTTTGACTGACCATGTGTTTAAGAGCTATGCTGGAAACAGCATAG
AGTTTGCGGGGTCTGTCTGG	6:138113853-138113875:-	20	targeting	TATCTTGTGGAAAGGACGAAACACCGAGTTTGCGGGGTCTGTCTGGGTTTAAGAGCTATGCTGGAAACAGCATAG
CAGTTTGCGGGGTCTGTCTG	6:138113854-138113876:-	20	targeting	TATCTTGTGGAAAGGACGAAACACCGCAGTTTGCGGGGTCTGTCTGGTTTAAGAGCTATGCTGGAAACAGCATAG
CCAGTTTGCGGGGTCTGTCT	6:138113855-138113877:-	20	targeting	TATCTTGTGGAAAGGACGAAACACCGCCAGTTTGCGGGGTCTGTCTGTTTAAGAGCTATGCTGGAAACAGCATAG
CCCAGACAGACCCCGCAAAC	6:138113855-138113877:+	20	targeting	TATCTTGTGGAAAGGACGAAACACCGCCCAGACAGACCCCGCAAACGTTTAAGAGCTATGCTGGAAACAGCATAG
GCCAGTTTGCGGGGTCTGTC	6:138113856-138113878:-	20	targeting	TATCTTGTGGAAAGGACGAAACACCGCCAGTTTGCGGGGTCTGTCGTTTAAGAGCTATGCTGGAAACAGCATAG
AAGGTAATTGCCAGTTTGCG	6:138113865-138113887:-	20	targeting	TATCTTGTGGAAAGGACGAAACACCGAAGGTAATTGCCAGTTTGCGGTTTAAGAGCTATGCTGGAAACAGCATAG
CAAGGTAATTGCCAGTTTGC	6:138113866-138113888:-	20	targeting	TATCTTGTGGAAAGGACGAAACACCGCAAGGTAATTGCCAGTTTGCGTTTAAGAGCTATGCTGGAAACAGCATAG
CCAAGGTAATTGCCAGTTTG	6:138113867-138113889:-	20	targeting	TATCTTGTGGAAAGGACGAAACACCGCCAAGGTAATTGCCAGTTTGGTTTAAGAGCTATGCTGGAAACAGCATAG
CCGCAAACTGGCAATTACCT	6:138113867-138113889:+	20	targeting	TATCTTGTGGAAAGGACGAAACACCGCCGCAAACTGGCAATTACCTGTTTAAGAGCTATGCTGGAAACAGCATAG
GGAGAGCAACAAGTTCACCA	6:138113884-138113906:-	20	targeting	TATCTTGTGGAAAGGACGAAACACCGGAGAGCAACAAGTTCACCAGTTTAAGAGCTATGCTGGAAACAGCATAG
ACTTGTTGCTCTCCAAAATC	6:138113893-138113915:+	20	targeting	TATCTTGTGGAAAGGACGAAACACCGACTTGTTGCTCTCCAAAATCGTTTAAGAGCTATGCTGGAAACAGCATAG
CAAAATTATGGACCAGATTT	6:138113905-138113927:-	20	targeting	TATCTTGTGGAAAGGACGAAACACCGCAAAATTATGGACCAGATTTGTTTAAGAGCTATGCTGGAAACAGCATAG
AATCTGGTCCATAATTTTGT	6:138113909-138113931:+	20	targeting	TATCTTGTGGAAAGGACGAAACACCGAATCTGGTCCATAATTTTGTGTTTAAGAGCTATGCTGGAAACAGCATAG
TTTCTGCACCTACAAAATTA	6:138113917-138113939:-	20	targeting	TATCTTGTGGAAAGGACGAAACACCGTTTCTGCACCTACAAAATTAGTTTAAGAGCTATGCTGGAAACAGCATAG
AATGATGTTGTAAGTGCACC	6:138113938-138113960:+	20	targeting	TATCTTGTGGAAAGGACGAAACACCGAATGATGTTGTAAGTGCACCGTTTAAGAGCTATGCTGGAAACAGCATAG
TGTTGTAAGTGCACCAGGAT	6:138113943-138113965:+	20	targeting	TATCTTGTGGAAAGGACGAAACACCGTGTTGTAAGTGCACCAGGATGTTTAAGAGCTATGCTGGAAACAGCATAG
TGCACCAGGATTGGCTAGAC	6:138113952-138113974:+	20	targeting	TATCTTGTGGAAAGGACGAAACACCGTGCACCAGGATTGGCTAGACGTTTAAGAGCTATGCTGGAAACAGCATAG
ATTTCCAGTCTAGCCAATCC	6:138113956-138113978:-	20	targeting	TATCTTGTGGAAAGGACGAAACACCGATTTCCAGTCTAGCCAATCCGTTTAAGAGCTATGCTGGAAACAGCATAG
TTTATACATCATTATCTTGT	6:138113995-138114017:-	20	targeting	TATCTTGTGGAAAGGACGAAACACCGTTTATACATCATTATCTTGTGTTTAAGAGCTATGCTGGAAACAGCATAG
CTTTATACATCATTATCTTG	6:138113996-138114018:-	20	targeting	TATCTTGTGGAAAGGACGAAACACCGCTTTATACATCATTATCTTGGTTTAAGAGCTATGCTGGAAACAGCATAG
AATTGAGAATTTTACACTCA	6:138114029-138114051:+	20	targeting	TATCTTGTGGAAAGGACGAAACACCGAATTGAGAATTTTACACTCAGTTTAAGAGCTATGCTGGAAACAGCATAG
TGAGAATTTTACACTCACGG	6:138114032-138114054:+	20	targeting	TATCTTGTGGAAAGGACGAAACACCGTGAGAATTTTACACTCACGGGTTTAAGAGCTATGCTGGAAACAGCATAG
CTTGTTTAAAATAAGAGAAT	6:138114064-138114086:-	20	targeting	TATCTTGTGGAAAGGACGAAACACCGCTTGTTTAAAATAAGAGAATGTTTAAGAGCTATGCTGGAAACAGCATAG
GCTTGTTTAAAATAAGAGAA	6:138114065-138114087:-	20	targeting	TATCTTGTGGAAAGGACGAAACACCGCTTGTTTAAAATAAGAGAAGTTTAAGAGCTATGCTGGAAACAGCATAG
AAACAAGCTACATTAACATA	6:138114080-138114102:+	20	targeting	TATCTTGTGGAAAGGACGAAACACCGAAACAAGCTACATTAACATAGTTTAAGAGCTATGCTGGAAACAGCATAG
AAGCTACATTAACATAAGGT	6:138114084-138114106:+	20	targeting	TATCTTGTGGAAAGGACGAAACACCGAAGCTACATTAACATAAGGTGTTTAAGAGCTATGCTGGAAACAGCATAG
TGCTGTGAACAGAGGCTCAC	6:138116680-138116702:-	20	targeting	TATCTTGTGGAAAGGACGAAACACCGTGCTGTGAACAGAGGCTCACGTTTAAGAGCTATGCTGGAAACAGCATAG
AAAAAAAATGCTGTGAACAG	6:138116688-138116710:-	20	targeting	TATCTTGTGGAAAGGACGAAACACCGAAAAAAAATGCTGTGAACAGGTTTAAGAGCTATGCTGGAAACAGCATAG
GATTCACAGCAAAGTAAAGC	6:138116745-138116767:+	20	targeting	TATCTTGTGGAAAGGACGAAACACCGATTCACAGCAAAGTAAAGCGTTTAAGAGCTATGCTGGAAACAGCATAG
GGGCAGGGGCAGGTGGTAAA	6:138116783-138116805:-	20	targeting	TATCTTGTGGAAAGGACGAAACACCGGGCAGGGGCAGGTGGTAAAGTTTAAGAGCTATGCTGGAAACAGCATAG
GGGAAAGGGGCAGGGGCAGG	6:138116790-138116812:-	20	targeting	TATCTTGTGGAAAGGACGAAACACCGGGAAAGGGGCAGGGGCAGGGTTTAAGAGCTATGCTGGAAACAGCATAG
CAGTGCAGGGAAAGGGGCAG	6:138116797-138116819:-	20	targeting	TATCTTGTGGAAAGGACGAAACACCGCAGTGCAGGGAAAGGGGCAGGTTTAAGAGCTATGCTGGAAACAGCATAG
GCAGTGCAGGGAAAGGGGCA	6:138116798-138116820:-	20	targeting	TATCTTGTGGAAAGGACGAAACACCGCAGTGCAGGGAAAGGGGCAGTTTAAGAGCTATGCTGGAAACAGCATAG
GGCAGTGCAGGGAAAGGGGC	6:138116799-138116821:-	20	targeting	TATCTTGTGGAAAGGACGAAACACCGGCAGTGCAGGGAAAGGGGCGTTTAAGAGCTATGCTGGAAACAGCATAG
GGGAGGCAGTGCAGGGAAAG	6:138116803-138116825:-	20	targeting	TATCTTGTGGAAAGGACGAAACACCGGGAGGCAGTGCAGGGAAAGGTTTAAGAGCTATGCTGGAAACAGCATAG
GGGGAGGCAGTGCAGGGAAA	6:138116804-138116826:-	20	targeting	TATCTTGTGGAAAGGACGAAACACCGGGGAGGCAGTGCAGGGAAAGTTTAAGAGCTATGCTGGAAACAGCATAG
TGGGGAGGCAGTGCAGGGAA	6:138116805-138116827:-	20	targeting	TATCTTGTGGAAAGGACGAAACACCGTGGGGAGGCAGTGCAGGGAAGTTTAAGAGCTATGCTGGAAACAGCATAG
ATAGTTGGGGAGGCAGTGCA	6:138116810-138116832:-	20	targeting	TATCTTGTGGAAAGGACGAAACACCGATAGTTGGGGAGGCAGTGCAGTTTAAGAGCTATGCTGGAAACAGCATAG
GATAGTTGGGGAGGCAGTGC	6:138116811-138116833:-	20	targeting	TATCTTGTGGAAAGGACGAAACACCGATAGTTGGGGAGGCAGTGCGTTTAAGAGCTATGCTGGAAACAGCATAG
CTGTGAGGGATGTTGATAGT	6:138116825-138116847:-	20	targeting	TATCTTGTGGAAAGGACGAAACACCGCTGTGAGGGATGTTGATAGTGTTTAAGAGCTATGCTGGAAACAGCATAG
TATCAACATCCCTCACAGAG	6:138116830-138116852:+	20	targeting	TATCTTGTGGAAAGGACGAAACACCGTATCAACATCCCTCACAGAGGTTTAAGAGCTATGCTGGAAACAGCATAG
ACAAACATACCACTCTGTGA	6:138116839-138116861:-	20	targeting	TATCTTGTGGAAAGGACGAAACACCGACAAACATACCACTCTGTGAGTTTAAGAGCTATGCTGGAAACAGCATAG
AACAAACATACCACTCTGTG	6:138116840-138116862:-	20	targeting	TATCTTGTGGAAAGGACGAAACACCGAACAAACATACCACTCTGTGGTTTAAGAGCTATGCTGGAAACAGCATAG
CGGATGTTGGGTGATTATGC	6:138116875-138116897:-	20	targeting	TATCTTGTGGAAAGGACGAAACACCGCGGATGTTGGGTGATTATGCGTTTAAGAGCTATGCTGGAAACAGCATAG
ACGGATGTTGGGTGATTATG	6:138116876-138116898:-	20	targeting	TATCTTGTGGAAAGGACGAAACACCGACGGATGTTGGGTGATTATGGTTTAAGAGCTATGCTGGAAACAGCATAG
GCATAATCACCCAACATCCG	6:138116878-138116900:+	20	targeting	TATCTTGTGGAAAGGACGAAACACCGCATAATCACCCAACATCCGGTTTAAGAGCTATGCTGGAAACAGCATAG
TAACGTAAACCACGGATGTT	6:138116887-138116909:-	20	targeting	TATCTTGTGGAAAGGACGAAACACCGTAACGTAAACCACGGATGTTGTTTAAGAGCTATGCTGGAAACAGCATAG
CTAACGTAAACCACGGATGT	6:138116888-138116910:-	20	targeting	TATCTTGTGGAAAGGACGAAACACCGCTAACGTAAACCACGGATGTGTTTAAGAGCTATGCTGGAAACAGCATAG
CAACATCCGTGGTTTACGTT	6:138116889-138116911:+	20	targeting	TATCTTGTGGAAAGGACGAAACACCGCAACATCCGTGGTTTACGTTGTTTAAGAGCTATGCTGGAAACAGCATAG
AACATCCGTGGTTTACGTTA	6:138116890-138116912:+	20	targeting	TATCTTGTGGAAAGGACGAAACACCGAACATCCGTGGTTTACGTTAGTTTAAGAGCTATGCTGGAAACAGCATAG
GTTTTACATTCTATGAGTTG	6:138116925-138116947:+	20	targeting	TATCTTGTGGAAAGGACGAAACACCGTTTTACATTCTATGAGTTGGTTTAAGAGCTATGCTGGAAACAGCATAG
ATAATACAATATTATAATGG	6:138116969-138116991:-	20	targeting	TATCTTGTGGAAAGGACGAAACACCGATAATACAATATTATAATGGGTTTAAGAGCTATGCTGGAAACAGCATAG
TGTATAATACAATATTATAA	6:138116972-138116994:-	20	targeting	TATCTTGTGGAAAGGACGAAACACCGTGTATAATACAATATTATAAGTTTAAGAGCTATGCTGGAAACAGCATAG
GGGAGAAGTGAGGGATGAAT	6:138117032-138117054:-	20	targeting	TATCTTGTGGAAAGGACGAAACACCGGGAGAAGTGAGGGATGAATGTTTAAGAGCTATGCTGGAAACAGCATAG
TCCAAGATCAAGGTGCCCAC	6:138119694-138119716:+	20	targeting	TATCTTGTGGAAAGGACGAAACACCGTCCAAGATCAAGGTGCCCACGTTTAAGAGCTATGCTGGAAACAGCATAG
GATCAAGGTGCCCACAGGTT	6:138119699-138119721:+	20	targeting	TATCTTGTGGAAAGGACGAAACACCGATCAAGGTGCCCACAGGTTGTTTAAGAGCTATGCTGGAAACAGCATAG
GTGCCCACAGGTTTGGTTTC	6:138119706-138119728:+	20	targeting	TATCTTGTGGAAAGGACGAAACACCGTGCCCACAGGTTTGGTTTCGTTTAAGAGCTATGCTGGAAACAGCATAG
TTGCCAGAAACCAAACCTGT	6:138119709-138119731:-	20	targeting	TATCTTGTGGAAAGGACGAAACACCGTTGCCAGAAACCAAACCTGTGTTTAAGAGCTATGCTGGAAACAGCATAG
TTTGCCAGAAACCAAACCTG	6:138119710-138119732:-	20	targeting	TATCTTGTGGAAAGGACGAAACACCGTTTGCCAGAAACCAAACCTGGTTTAAGAGCTATGCTGGAAACAGCATAG
ACAGGTTTGGTTTCTGGCAA	6:138119712-138119734:+	20	targeting	TATCTTGTGGAAAGGACGAAACACCGACAGGTTTGGTTTCTGGCAAGTTTAAGAGCTATGCTGGAAACAGCATAG
AAGGCAACTGTCTGAAAGCC	6:138119742-138119764:-	20	targeting	TATCTTGTGGAAAGGACGAAACACCGAAGGCAACTGTCTGAAAGCCGTTTAAGAGCTATGCTGGAAACAGCATAG
ACAGTTGCCTTGTCCACATA	6:138119754-138119776:+	20	targeting	TATCTTGTGGAAAGGACGAAACACCGACAGTTGCCTTGTCCACATAGTTTAAGAGCTATGCTGGAAACAGCATAG
GGAAAAGCCATATGTGGACA	6:138119761-138119783:-	20	targeting	TATCTTGTGGAAAGGACGAAACACCGGAAAAGCCATATGTGGACAGTTTAAGAGCTATGCTGGAAACAGCATAG
TTCAGAGGAAAAGCCATATG	6:138119767-138119789:-	20	targeting	TATCTTGTGGAAAGGACGAAACACCGTTCAGAGGAAAAGCCATATGGTTTAAGAGCTATGCTGGAAACAGCATAG
ACATATGGCTTTTCCTCTGA	6:138119769-138119791:+	20	targeting	TATCTTGTGGAAAGGACGAAACACCGACATATGGCTTTTCCTCTGAGTTTAAGAGCTATGCTGGAAACAGCATAG
CATATGGCTTTTCCTCTGAA	6:138119770-138119792:+	20	targeting	TATCTTGTGGAAAGGACGAAACACCGCATATGGCTTTTCCTCTGAAGTTTAAGAGCTATGCTGGAAACAGCATAG
ATATGGCTTTTCCTCTGAAG	6:138119771-138119793:+	20	targeting	TATCTTGTGGAAAGGACGAAACACCGATATGGCTTTTCCTCTGAAGGTTTAAGAGCTATGCTGGAAACAGCATAG
TATGGCTTTTCCTCTGAAGG	6:138119772-138119794:+	20	targeting	TATCTTGTGGAAAGGACGAAACACCGTATGGCTTTTCCTCTGAAGGGTTTAAGAGCTATGCTGGAAACAGCATAG
ATGGCTTTTCCTCTGAAGGG	6:138119773-138119795:+	20	targeting	TATCTTGTGGAAAGGACGAAACACCGATGGCTTTTCCTCTGAAGGGGTTTAAGAGCTATGCTGGAAACAGCATAG
TTTCCTCTGAAGGGGGGAGA	6:138119779-138119801:+	20	targeting	TATCTTGTGGAAAGGACGAAACACCGTTTCCTCTGAAGGGGGGAGAGTTTAAGAGCTATGCTGGAAACAGCATAG
TTCCTCTGAAGGGGGGAGAT	6:138119780-138119802:+	20	targeting	TATCTTGTGGAAAGGACGAAACACCGTTCCTCTGAAGGGGGGAGATGTTTAAGAGCTATGCTGGAAACAGCATAG
TGCCCATCTCCCCCCTTCAG	6:138119782-138119804:-	20	targeting	TATCTTGTGGAAAGGACGAAACACCGTGCCCATCTCCCCCCTTCAGGTTTAAGAGCTATGCTGGAAACAGCATAG
TCTGAAGGGGGGAGATGGGC	6:138119784-138119806:+	20	targeting	TATCTTGTGGAAAGGACGAAACACCGTCTGAAGGGGGGAGATGGGCGTTTAAGAGCTATGCTGGAAACAGCATAG
CTGAAGGGGGGAGATGGGCA	6:138119785-138119807:+	20	targeting	TATCTTGTGGAAAGGACGAAACACCGCTGAAGGGGGGAGATGGGCAGTTTAAGAGCTATGCTGGAAACAGCATAG
AAGGGGGGAGATGGGCAGGG	6:138119788-138119810:+	20	targeting	TATCTTGTGGAAAGGACGAAACACCGAAGGGGGGAGATGGGCAGGGGTTTAAGAGCTATGCTGGAAACAGCATAG
AGGGGGGAGATGGGCAGGGT	6:138119789-138119811:+	20	targeting	TATCTTGTGGAAAGGACGAAACACCGAGGGGGGAGATGGGCAGGGTGTTTAAGAGCTATGCTGGAAACAGCATAG
TGGGGGGGGGGTCATAAATT	6:138119865-138119887:-	20	targeting	TATCTTGTGGAAAGGACGAAACACCGTGGGGGGGGGGTCATAAATTGTTTAAGAGCTATGCTGGAAACAGCATAG
TTGGGGGGGGGGTCATAAAT	6:138119866-138119888:-	20	targeting	TATCTTGTGGAAAGGACGAAACACCGTTGGGGGGGGGGTCATAAATGTTTAAGAGCTATGCTGGAAACAGCATAG
TTATCAGGTTATTGGGGGGG	6:138119877-138119899:-	20	targeting	TATCTTGTGGAAAGGACGAAACACCGTTATCAGGTTATTGGGGGGGGTTTAAGAGCTATGCTGGAAACAGCATAG
CCTGCAAATTCATATGTTGA	6:138119969-138119991:-	20	targeting	TATCTTGTGGAAAGGACGAAACACCGCCTGCAAATTCATATGTTGAGTTTAAGAGCTATGCTGGAAACAGCATAG
AAAGACGTGTTATGGACTGA	6:138120000-138120022:-	20	targeting	TATCTTGTGGAAAGGACGAAACACCGAAAGACGTGTTATGGACTGAGTTTAAGAGCTATGCTGGAAACAGCATAG
TACAGAGAAAAGACGTGTTA	6:138120008-138120030:-	20	targeting	TATCTTGTGGAAAGGACGAAACACCGTACAGAGAAAAGACGTGTTAGTTTAAGAGCTATGCTGGAAACAGCATAG
TAACACGTCTTTTCTCTGTA	6:138120011-138120033:+	20	targeting	TATCTTGTGGAAAGGACGAAACACCGTAACACGTCTTTTCTCTGTAGTTTAAGAGCTATGCTGGAAACAGCATAG
ATCACAGCATTCTTCAGCTT	6:138120036-138120058:+	20	targeting	TATCTTGTGGAAAGGACGAAACACCGATCACAGCATTCTTCAGCTTGTTTAAGAGCTATGCTGGAAACAGCATAG
CATAGTGCAGAAGTGATGTT	6:138120063-138120085:-	20	targeting	TATCTTGTGGAAAGGACGAAACACCGCATAGTGCAGAAGTGATGTTGTTTAAGAGCTATGCTGGAAACAGCATAG
CATCACTTCTGCACTATGGC	6:138120068-138120090:+	20	targeting	TATCTTGTGGAAAGGACGAAACACCGCATCACTTCTGCACTATGGCGTTTAAGAGCTATGCTGGAAACAGCATAG
ATCACTTCTGCACTATGGCG	6:138120069-138120091:+	20	targeting	TATCTTGTGGAAAGGACGAAACACCGATCACTTCTGCACTATGGCGGTTTAAGAGCTATGCTGGAAACAGCATAG
TGTGACTTTACTGTTTCAAA	6:138120094-138120116:-	20	targeting	TATCTTGTGGAAAGGACGAAACACCGTGTGACTTTACTGTTTCAAAGTTTAAGAGCTATGCTGGAAACAGCATAG
AAACCACAAAAATGAAAACA	6:138120123-138120145:+	20	targeting	TATCTTGTGGAAAGGACGAAACACCGAAACCACAAAAATGAAAACAGTTTAAGAGCTATGCTGGAAACAGCATAG
AACCACAAAAATGAAAACAT	6:138120124-138120146:+	20	targeting	TATCTTGTGGAAAGGACGAAACACCGAACCACAAAAATGAAAACATGTTTAAGAGCTATGCTGGAAACAGCATAG
GAAAACATGGGCAACTAAGG	6:138120136-138120158:+	20	targeting	TATCTTGTGGAAAGGACGAAACACCGAAAACATGGGCAACTAAGGGTTTAAGAGCTATGCTGGAAACAGCATAG
TGGGCAACTAAGGAGGCAGA	6:138120143-138120165:+	20	targeting	TATCTTGTGGAAAGGACGAAACACCGTGGGCAACTAAGGAGGCAGAGTTTAAGAGCTATGCTGGAAACAGCATAG
GCAGAAGGACTTTTGTTTAC	6:138120158-138120180:+	20	targeting	TATCTTGTGGAAAGGACGAAACACCGCAGAAGGACTTTTGTTTACGTTTAAGAGCTATGCTGGAAACAGCATAG
CAAAAAGGCAGAGCCTCACC	6:138120194-138120216:+	20	targeting	TATCTTGTGGAAAGGACGAAACACCGCAAAAAGGCAGAGCCTCACCGTTTAAGAGCTATGCTGGAAACAGCATAG
AGTTGAGGTCGCACCAGGTG	6:138120207-138120229:-	20	targeting	TATCTTGTGGAAAGGACGAAACACCGAGTTGAGGTCGCACCAGGTGGTTTAAGAGCTATGCTGGAAACAGCATAG
TTTCCAGTTGAGGTCGCACC	6:138120212-138120234:-	20	targeting	TATCTTGTGGAAAGGACGAAACACCGTTTCCAGTTGAGGTCGCACCGTTTAAGAGCTATGCTGGAAACAGCATAG
CTCATGCACTTTTCCAGTTG	6:138120222-138120244:-	20	targeting	TATCTTGTGGAAAGGACGAAACACCGCTCATGCACTTTTCCAGTTGGTTTAAGAGCTATGCTGGAAACAGCATAG
ATTCATAGACATGCATGATG	6:138120261-138120283:-	20	targeting	TATCTTGTGGAAAGGACGAAACACCGATTCATAGACATGCATGATGGTTTAAGAGCTATGCTGGAAACAGCATAG
CAAAAGCACAAGTTTTGATT	6:138120288-138120310:+	20	targeting	TATCTTGTGGAAAGGACGAAACACCGCAAAAGCACAAGTTTTGATTGTTTAAGAGCTATGCTGGAAACAGCATAG
AAAAGCACAAGTTTTGATTT	6:138120289-138120311:+	20	targeting	TATCTTGTGGAAAGGACGAAACACCGAAAAGCACAAGTTTTGATTTGTTTAAGAGCTATGCTGGAAACAGCATAG
AAGCACAAGTTTTGATTTGG	6:138120291-138120313:+	20	targeting	TATCTTGTGGAAAGGACGAAACACCGAAGCACAAGTTTTGATTTGGGTTTAAGAGCTATGCTGGAAACAGCATAG
AGAAATAAATTTTAGCAAAT	6:138120316-138120338:+	20	targeting	TATCTTGTGGAAAGGACGAAACACCGAGAAATAAATTTTAGCAAATGTTTAAGAGCTATGCTGGAAACAGCATAG
AGGCAAATCTACAAATAATG	6:138120336-138120358:+	20	targeting	TATCTTGTGGAAAGGACGAAACACCGAGGCAAATCTACAAATAATGGTTTAAGAGCTATGCTGGAAACAGCATAG
AGGATCAACTGTATATTTTT	6:138120356-138120378:+	20	targeting	TATCTTGTGGAAAGGACGAAACACCGAGGATCAACTGTATATTTTTGTTTAAGAGCTATGCTGGAAACAGCATAG
TATTTTTTGGATACATTGAG	6:138120369-138120391:+	20	targeting	TATCTTGTGGAAAGGACGAAACACCGTATTTTTTGGATACATTGAGGTTTAAGAGCTATGCTGGAAACAGCATAG
ATACATTGAGAGGATCACCC	6:138120379-138120401:+	20	targeting	TATCTTGTGGAAAGGACGAAACACCGATACATTGAGAGGATCACCCGTTTAAGAGCTATGCTGGAAACAGCATAG
GAGAGGATCACCCAGGAGAC	6:138120386-138120408:+	20	targeting	TATCTTGTGGAAAGGACGAAACACCGAGAGGATCACCCAGGAGACGTTTAAGAGCTATGCTGGAAACAGCATAG
TTTATGGCAGCCCGTCTCCT	6:138120396-138120418:-	20	targeting	TATCTTGTGGAAAGGACGAAACACCGTTTATGGCAGCCCGTCTCCTGTTTAAGAGCTATGCTGGAAACAGCATAG
GGCTGCCATAAATGCCCATT	6:138120407-138120429:+	20	targeting	TATCTTGTGGAAAGGACGAAACACCGGCTGCCATAAATGCCCATTGTTTAAGAGCTATGCTGGAAACAGCATAG
CTATCTCAACTAGGTTGAAC	6:138121015-138121037:+	20	targeting	TATCTTGTGGAAAGGACGAAACACCGCTATCTCAACTAGGTTGAACGTTTAAGAGCTATGCTGGAAACAGCATAG
GGTTGAACTGGTGGAAGCTT	6:138121027-138121049:+	20	targeting	TATCTTGTGGAAAGGACGAAACACCGGTTGAACTGGTGGAAGCTTGTTTAAGAGCTATGCTGGAAACAGCATAG
GAACTGGTGGAAGCTTGGGA	6:138121031-138121053:+	20	targeting	TATCTTGTGGAAAGGACGAAACACCGAACTGGTGGAAGCTTGGGAGTTTAAGAGCTATGCTGGAAACAGCATAG
TATCTTTTGTTTAACTAAAT	6:138121054-138121076:-	20	targeting	TATCTTGTGGAAAGGACGAAACACCGTATCTTTTGTTTAACTAAATGTTTAAGAGCTATGCTGGAAACAGCATAG
AGCTGAGATGTAGAGAAAAG	6:138121084-138121106:-	20	targeting	TATCTTGTGGAAAGGACGAAACACCGAGCTGAGATGTAGAGAAAAGGTTTAAGAGCTATGCTGGAAACAGCATAG
ACAGCTGAGATGTAGAGAAA	6:138121086-138121108:-	20	targeting	TATCTTGTGGAAAGGACGAAACACCGACAGCTGAGATGTAGAGAAAGTTTAAGAGCTATGCTGGAAACAGCATAG
AATTAAAAACATTATGTAAC	6:138121131-138121153:-	20	targeting	TATCTTGTGGAAAGGACGAAACACCGAATTAAAAACATTATGTAACGTTTAAGAGCTATGCTGGAAACAGCATAG
AGTTACATAATGTTTTTAAT	6:138121133-138121155:+	20	targeting	TATCTTGTGGAAAGGACGAAACACCGAGTTACATAATGTTTTTAATGTTTAAGAGCTATGCTGGAAACAGCATAG
TTAATTGGCTATCCTCTTAA	6:138121148-138121170:+	20	targeting	TATCTTGTGGAAAGGACGAAACACCGTTAATTGGCTATCCTCTTAAGTTTAAGAGCTATGCTGGAAACAGCATAG
AGATTATGACCACCATTAAG	6:138121160-138121182:-	20	targeting	TATCTTGTGGAAAGGACGAAACACCGAGATTATGACCACCATTAAGGTTTAAGAGCTATGCTGGAAACAGCATAG
ATGGTGGTCATAATCTAGGG	6:138121167-138121189:+	20	targeting	TATCTTGTGGAAAGGACGAAACACCGATGGTGGTCATAATCTAGGGGTTTAAGAGCTATGCTGGAAACAGCATAG
TTGTCTTATTATGATGAATC	6:138121203-138121225:-	20	targeting	TATCTTGTGGAAAGGACGAAACACCGTTGTCTTATTATGATGAATCGTTTAAGAGCTATGCTGGAAACAGCATAG
GCTTCAAGTGTTCATTAAGT	6:138121238-138121260:+	20	targeting	TATCTTGTGGAAAGGACGAAACACCGCTTCAAGTGTTCATTAAGTGTTTAAGAGCTATGCTGGAAACAGCATAG
GTTGGTTTGTTTTATCCAGG	6:138121256-138121278:+	20	targeting	TATCTTGTGGAAAGGACGAAACACCGTTGGTTTGTTTTATCCAGGGTTTAAGAGCTATGCTGGAAACAGCATAG
CAAAGCTCACTGCTGCCCCC	6:138121271-138121293:-	20	targeting	TATCTTGTGGAAAGGACGAAACACCGCAAAGCTCACTGCTGCCCCCGTTTAAGAGCTATGCTGGAAACAGCATAG
CAGGGGGCAGCAGTGAGCTT	6:138121272-138121294:+	20	targeting	TATCTTGTGGAAAGGACGAAACACCGCAGGGGGCAGCAGTGAGCTTGTTTAAGAGCTATGCTGGAAACAGCATAG
AGCAAAGAAAGACACTGAAT	6:138121305-138121327:+	20	targeting	TATCTTGTGGAAAGGACGAAACACCGAGCAAAGAAAGACACTGAATGTTTAAGAGCTATGCTGGAAACAGCATAG
AAGACACTGAATTGGTGCTC	6:138121313-138121335:+	20	targeting	TATCTTGTGGAAAGGACGAAACACCGAAGACACTGAATTGGTGCTCGTTTAAGAGCTATGCTGGAAACAGCATAG
GAGTGCTACTCAGAATGTCT	6:138121341-138121363:+	20	targeting	TATCTTGTGGAAAGGACGAAACACCGAGTGCTACTCAGAATGTCTGTTTAAGAGCTATGCTGGAAACAGCATAG
AGTGCTACTCAGAATGTCTT	6:138121342-138121364:+	20	targeting	TATCTTGTGGAAAGGACGAAACACCGAGTGCTACTCAGAATGTCTTGTTTAAGAGCTATGCTGGAAACAGCATAG
AAGGCTGTTACAGTACTTTC	6:138121365-138121387:+	20	targeting	TATCTTGTGGAAAGGACGAAACACCGAAGGCTGTTACAGTACTTTCGTTTAAGAGCTATGCTGGAAACAGCATAG
ACTTTCAGGTGTATTTCTTA	6:138121379-138121401:+	20	targeting	TATCTTGTGGAAAGGACGAAACACCGACTTTCAGGTGTATTTCTTAGTTTAAGAGCTATGCTGGAAACAGCATAG
TGTATTTCTTATGGTTTTCA	6:138121388-138121410:+	20	targeting	TATCTTGTGGAAAGGACGAAACACCGTGTATTTCTTATGGTTTTCAGTTTAAGAGCTATGCTGGAAACAGCATAG
TTTTCAGGGCTGACTGAAAA	6:138121402-138121424:+	20	targeting	TATCTTGTGGAAAGGACGAAACACCGTTTTCAGGGCTGACTGAAAAGTTTAAGAGCTATGCTGGAAACAGCATAG
CTGAAAAAGGCTAATCTGTC	6:138121415-138121437:+	20	targeting	TATCTTGTGGAAAGGACGAAACACCGCTGAAAAAGGCTAATCTGTCGTTTAAGAGCTATGCTGGAAACAGCATAG
AAGATGGCAGGGCAGGGCTG	6:138121447-138121469:-	20	targeting	TATCTTGTGGAAAGGACGAAACACCGAAGATGGCAGGGCAGGGCTGGTTTAAGAGCTATGCTGGAAACAGCATAG
GAAAGGAAGATGGCAGGGCA	6:138121453-138121475:-	20	targeting	TATCTTGTGGAAAGGACGAAACACCGAAAGGAAGATGGCAGGGCAGTTTAAGAGCTATGCTGGAAACAGCATAG
AAGGAGAAAGGAAGATGGCA	6:138121458-138121480:-	20	targeting	TATCTTGTGGAAAGGACGAAACACCGAAGGAGAAAGGAAGATGGCAGTTTAAGAGCTATGCTGGAAACAGCATAG
GAGGTATAAAGTGTTGGGGA	6:138121477-138121499:-	20	targeting	TATCTTGTGGAAAGGACGAAACACCGAGGTATAAAGTGTTGGGGAGTTTAAGAGCTATGCTGGAAACAGCATAG
TGTGGAGGTATAAAGTGTTG	6:138121481-138121503:-	20	targeting	TATCTTGTGGAAAGGACGAAACACCGTGTGGAGGTATAAAGTGTTGGTTTAAGAGCTATGCTGGAAACAGCATAG
GGCAGAAGCTGTGAAGATGA	6:138123125-138123147:-	20	targeting	TATCTTGTGGAAAGGACGAAACACCGGCAGAAGCTGTGAAGATGAGTTTAAGAGCTATGCTGGAAACAGCATAG
CAGCTTCTGCCCACACAAGA	6:138123137-138123159:+	20	targeting	TATCTTGTGGAAAGGACGAAACACCGCAGCTTCTGCCCACACAAGAGTTTAAGAGCTATGCTGGAAACAGCATAG
AGCTTCTGCCCACACAAGAT	6:138123138-138123160:+	20	targeting	TATCTTGTGGAAAGGACGAAACACCGAGCTTCTGCCCACACAAGATGTTTAAGAGCTATGCTGGAAACAGCATAG
TTCTGCCCACACAAGATGGG	6:138123141-138123163:+	20	targeting	TATCTTGTGGAAAGGACGAAACACCGTTCTGCCCACACAAGATGGGGTTTAAGAGCTATGCTGGAAACAGCATAG
TCTGCCCACACAAGATGGGA	6:138123142-138123164:+	20	targeting	TATCTTGTGGAAAGGACGAAACACCGTCTGCCCACACAAGATGGGAGTTTAAGAGCTATGCTGGAAACAGCATAG
AATTCCCTCCCATCTTGTGT	6:138123146-138123168:-	20	targeting	TATCTTGTGGAAAGGACGAAACACCGAATTCCCTCCCATCTTGTGTGTTTAAGAGCTATGCTGGAAACAGCATAG
TAATTCCCTCCCATCTTGTG	6:138123147-138123169:-	20	targeting	TATCTTGTGGAAAGGACGAAACACCGTAATTCCCTCCCATCTTGTGGTTTAAGAGCTATGCTGGAAACAGCATAG
TTATACAAGACATATATACC	6:138123167-138123189:+	20	targeting	TATCTTGTGGAAAGGACGAAACACCGTTATACAAGACATATATACCGTTTAAGAGCTATGCTGGAAACAGCATAG
TATACAAGACATATATACCA	6:138123168-138123190:+	20	targeting	TATCTTGTGGAAAGGACGAAACACCGTATACAAGACATATATACCAGTTTAAGAGCTATGCTGGAAACAGCATAG
AAGACATATATACCAGGGAC	6:138123173-138123195:+	20	targeting	TATCTTGTGGAAAGGACGAAACACCGAAGACATATATACCAGGGACGTTTAAGAGCTATGCTGGAAACAGCATAG
TATACCAGGGACAGGAATCA	6:138123181-138123203:+	20	targeting	TATCTTGTGGAAAGGACGAAACACCGTATACCAGGGACAGGAATCAGTTTAAGAGCTATGCTGGAAACAGCATAG
ATACCAGGGACAGGAATCAT	6:138123182-138123204:+	20	targeting	TATCTTGTGGAAAGGACGAAACACCGATACCAGGGACAGGAATCATGTTTAAGAGCTATGCTGGAAACAGCATAG
TACCAGGGACAGGAATCATG	6:138123183-138123205:+	20	targeting	TATCTTGTGGAAAGGACGAAACACCGTACCAGGGACAGGAATCATGGTTTAAGAGCTATGCTGGAAACAGCATAG
GTCCCCATGATTCCTGTCCC	6:138123185-138123207:-	20	targeting	TATCTTGTGGAAAGGACGAAACACCGTCCCCATGATTCCTGTCCCGTTTAAGAGCTATGCTGGAAACAGCATAG
ATGGGGACATCTTAAAACCC	6:138123200-138123222:+	20	targeting	TATCTTGTGGAAAGGACGAAACACCGATGGGGACATCTTAAAACCCGTTTAAGAGCTATGCTGGAAACAGCATAG
TTAAAACCCTGGCTATCACC	6:138123211-138123233:+	20	targeting	TATCTTGTGGAAAGGACGAAACACCGTTAAAACCCTGGCTATCACCGTTTAAGAGCTATGCTGGAAACAGCATAG
TAAAACCCTGGCTATCACCA	6:138123212-138123234:+	20	targeting	TATCTTGTGGAAAGGACGAAACACCGTAAAACCCTGGCTATCACCAGTTTAAGAGCTATGCTGGAAACAGCATAG
GCAAGCCCTGGTGATAGCCA	6:138123217-138123239:-	20	targeting	TATCTTGTGGAAAGGACGAAACACCGCAAGCCCTGGTGATAGCCAGTTTAAGAGCTATGCTGGAAACAGCATAG
GGCAAGCCCTGGTGATAGCC	6:138123218-138123240:-	20	targeting	TATCTTGTGGAAAGGACGAAACACCGGCAAGCCCTGGTGATAGCCGTTTAAGAGCTATGCTGGAAACAGCATAG
TGCTGCTTTAAGGCAAGCCC	6:138123229-138123251:-	20	targeting	TATCTTGTGGAAAGGACGAAACACCGTGCTGCTTTAAGGCAAGCCCGTTTAAGAGCTATGCTGGAAACAGCATAG
GCTATTAATATGCTGCTTTA	6:138123239-138123261:-	20	targeting	TATCTTGTGGAAAGGACGAAACACCGCTATTAATATGCTGCTTTAGTTTAAGAGCTATGCTGGAAACAGCATAG
ATTTATTGAGTGCCAAACAC	6:138123266-138123288:+	20	targeting	TATCTTGTGGAAAGGACGAAACACCGATTTATTGAGTGCCAAACACGTTTAAGAGCTATGCTGGAAACAGCATAG
ATAGGGCTTAGACCAGTGTT	6:138123278-138123300:-	20	targeting	TATCTTGTGGAAAGGACGAAACACCGATAGGGCTTAGACCAGTGTTGTTTAAGAGCTATGCTGGAAACAGCATAG
TATGAGTTAACATGTGTATA	6:138123295-138123317:-	20	targeting	TATCTTGTGGAAAGGACGAAACACCGTATGAGTTAACATGTGTATAGTTTAAGAGCTATGCTGGAAACAGCATAG
ATATGAGTTAACATGTGTAT	6:138123296-138123318:-	20	targeting	TATCTTGTGGAAAGGACGAAACACCGATATGAGTTAACATGTGTATGTTTAAGAGCTATGCTGGAAACAGCATAG
TTACAACAGCTCTAAGAAAT	6:138123331-138123353:+	20	targeting	TATCTTGTGGAAAGGACGAAACACCGTTACAACAGCTCTAAGAAATGTTTAAGAGCTATGCTGGAAACAGCATAG
CAAGGCGAACTCCTGAGGTC	6:138124393-138124415:-	20	targeting	TATCTTGTGGAAAGGACGAAACACCGCAAGGCGAACTCCTGAGGTCGTTTAAGAGCTATGCTGGAAACAGCATAG
CTGACCTCAGGAGTTCGCCT	6:138124394-138124416:+	20	targeting	TATCTTGTGGAAAGGACGAAACACCGCTGACCTCAGGAGTTCGCCTGTTTAAGAGCTATGCTGGAAACAGCATAG
GAGGCCAAGGCGAACTCCTG	6:138124398-138124420:-	20	targeting	TATCTTGTGGAAAGGACGAAACACCGAGGCCAAGGCGAACTCCTGGTTTAAGAGCTATGCTGGAAACAGCATAG
CAGAATGCGGCCAGGGGTGG	6:138124448-138124470:-	20	targeting	TATCTTGTGGAAAGGACGAAACACCGCAGAATGCGGCCAGGGGTGGGTTTAAGAGCTATGCTGGAAACAGCATAG
CACCACCCCTGGCCGCATTC	6:138124449-138124471:+	20	targeting	TATCTTGTGGAAAGGACGAAACACCGCACCACCCCTGGCCGCATTCGTTTAAGAGCTATGCTGGAAACAGCATAG
AACCAGAATGCGGCCAGGGG	6:138124451-138124473:-	20	targeting	TATCTTGTGGAAAGGACGAAACACCGAACCAGAATGCGGCCAGGGGGTTTAAGAGCTATGCTGGAAACAGCATAG
TTAAACCAGAATGCGGCCAG	6:138124454-138124476:-	20	targeting	TATCTTGTGGAAAGGACGAAACACCGTTAAACCAGAATGCGGCCAGGTTTAAGAGCTATGCTGGAAACAGCATAG
ATTAAACCAGAATGCGGCCA	6:138124455-138124477:-	20	targeting	TATCTTGTGGAAAGGACGAAACACCGATTAAACCAGAATGCGGCCAGTTTAAGAGCTATGCTGGAAACAGCATAG
CATTAAACCAGAATGCGGCC	6:138124456-138124478:-	20	targeting	TATCTTGTGGAAAGGACGAAACACCGCATTAAACCAGAATGCGGCCGTTTAAGAGCTATGCTGGAAACAGCATAG
CTCAGCATTAAACCAGAATG	6:138124461-138124483:-	20	targeting	TATCTTGTGGAAAGGACGAAACACCGCTCAGCATTAAACCAGAATGGTTTAAGAGCTATGCTGGAAACAGCATAG
CTTTACAAAGGTGGAAAAGT	6:138124502-138124524:-	20	targeting	TATCTTGTGGAAAGGACGAAACACCGCTTTACAAAGGTGGAAAAGTGTTTAAGAGCTATGCTGGAAACAGCATAG
ACTTTTCCACCTTTGTAAAG	6:138124505-138124527:+	20	targeting	TATCTTGTGGAAAGGACGAAACACCGACTTTTCCACCTTTGTAAAGGTTTAAGAGCTATGCTGGAAACAGCATAG
AGAAAACCTCTTTACAAAGG	6:138124511-138124533:-	20	targeting	TATCTTGTGGAAAGGACGAAACACCGAGAAAACCTCTTTACAAAGGGTTTAAGAGCTATGCTGGAAACAGCATAG
ACCTTTGTAAAGAGGTTTTC	6:138124513-138124535:+	20	targeting	TATCTTGTGGAAAGGACGAAACACCGACCTTTGTAAAGAGGTTTTCGTTTAAGAGCTATGCTGGAAACAGCATAG
TCCAGAAAACCTCTTTACAA	6:138124514-138124536:-	20	targeting	TATCTTGTGGAAAGGACGAAACACCGTCCAGAAAACCTCTTTACAAGTTTAAGAGCTATGCTGGAAACAGCATAG
GTAAAGAGGTTTTCTGGATT	6:138124519-138124541:+	20	targeting	TATCTTGTGGAAAGGACGAAACACCGTAAAGAGGTTTTCTGGATTGTTTAAGAGCTATGCTGGAAACAGCATAG
AAGAGGTTTTCTGGATTTGG	6:138124522-138124544:+	20	targeting	TATCTTGTGGAAAGGACGAAACACCGAAGAGGTTTTCTGGATTTGGGTTTAAGAGCTATGCTGGAAACAGCATAG
TTCTGGATTTGGAGGTGATA	6:138124530-138124552:+	20	targeting	TATCTTGTGGAAAGGACGAAACACCGTTCTGGATTTGGAGGTGATAGTTTAAGAGCTATGCTGGAAACAGCATAG
AGCTGCAGACCACAGCAAGA	6:138125798-138125820:+	20	targeting	TATCTTGTGGAAAGGACGAAACACCGAGCTGCAGACCACAGCAAGAGTTTAAGAGCTATGCTGGAAACAGCATAG
GTGAAGTCACCTTCTTGCTG	6:138125807-138125829:-	20	targeting	TATCTTGTGGAAAGGACGAAACACCGTGAAGTCACCTTCTTGCTGGTTTAAGAGCTATGCTGGAAACAGCATAG
GCAAGAAGGTGACTTCACCT	6:138125812-138125834:+	20	targeting	TATCTTGTGGAAAGGACGAAACACCGCAAGAAGGTGACTTCACCTGTTTAAGAGCTATGCTGGAAACAGCATAG
TTTCAGTTGAGAATTTTCCA	6:138125829-138125851:-	20	targeting	TATCTTGTGGAAAGGACGAAACACCGTTTCAGTTGAGAATTTTCCAGTTTAAGAGCTATGCTGGAAACAGCATAG
AAAATTCTCAACTGAAAGCC	6:138125835-138125857:+	20	targeting	TATCTTGTGGAAAGGACGAAACACCGAAAATTCTCAACTGAAAGCCGTTTAAGAGCTATGCTGGAAACAGCATAG
AAATTCTCAACTGAAAGCCT	6:138125836-138125858:+	20	targeting	TATCTTGTGGAAAGGACGAAACACCGAAATTCTCAACTGAAAGCCTGTTTAAGAGCTATGCTGGAAACAGCATAG
CGTTTCATTTGATTGTTCCC	6:138125853-138125875:-	20	targeting	TATCTTGTGGAAAGGACGAAACACCGCGTTTCATTTGATTGTTCCCGTTTAAGAGCTATGCTGGAAACAGCATAG
ATGGGCAGCATATAATCTTT	6:138125883-138125905:-	20	targeting	TATCTTGTGGAAAGGACGAAACACCGATGGGCAGCATATAATCTTTGTTTAAGAGCTATGCTGGAAACAGCATAG
AAAGACAAATGCTTGACTAT	6:138125901-138125923:-	20	targeting	TATCTTGTGGAAAGGACGAAACACCGAAAGACAAATGCTTGACTATGTTTAAGAGCTATGCTGGAAACAGCATAG
GAAAGACAAATGCTTGACTA	6:138125902-138125924:-	20	targeting	TATCTTGTGGAAAGGACGAAACACCGAAAGACAAATGCTTGACTAGTTTAAGAGCTATGCTGGAAACAGCATAG
AAAGATAATTCTGTACGTTT	6:138125934-138125956:-	20	targeting	TATCTTGTGGAAAGGACGAAACACCGAAAGATAATTCTGTACGTTTGTTTAAGAGCTATGCTGGAAACAGCATAG
AAACGTACAGAATTATCTTT	6:138125937-138125959:+	20	targeting	TATCTTGTGGAAAGGACGAAACACCGAAACGTACAGAATTATCTTTGTTTAAGAGCTATGCTGGAAACAGCATAG
TAACTTGAGAGAAGAGAGAC	6:138126182-138126204:-	20	targeting	TATCTTGTGGAAAGGACGAAACACCGTAACTTGAGAGAAGAGAGACGTTTAAGAGCTATGCTGGAAACAGCATAG
AGTCTCTCTTCTCTCAAGTT	6:138126184-138126206:+	20	targeting	TATCTTGTGGAAAGGACGAAACACCGAGTCTCTCTTCTCTCAAGTTGTTTAAGAGCTATGCTGGAAACAGCATAG
TTTCACTTCAAATATAAAGC	6:138126223-138126245:-	20	targeting	TATCTTGTGGAAAGGACGAAACACCGTTTCACTTCAAATATAAAGCGTTTAAGAGCTATGCTGGAAACAGCATAG
TTTGCAAAATTTTCTAATCT	6:138126251-138126273:+	20	targeting	TATCTTGTGGAAAGGACGAAACACCGTTTGCAAAATTTTCTAATCTGTTTAAGAGCTATGCTGGAAACAGCATAG
GAGCTTTTCTACTCAGAAAC	6:138126273-138126295:+	20	targeting	TATCTTGTGGAAAGGACGAAACACCGAGCTTTTCTACTCAGAAACGTTTAAGAGCTATGCTGGAAACAGCATAG
TTTCTACTCAGAAACAGGTT	6:138126278-138126300:+	20	targeting	TATCTTGTGGAAAGGACGAAACACCGTTTCTACTCAGAAACAGGTTGTTTAAGAGCTATGCTGGAAACAGCATAG
TCCTTTTGTTTATAAGTAAA	6:138126322-138126344:+	20	targeting	TATCTTGTGGAAAGGACGAAACACCGTCCTTTTGTTTATAAGTAAAGTTTAAGAGCTATGCTGGAAACAGCATAG
TCCTTTTACTTATAAACAAA	6:138126323-138126345:-	20	targeting	TATCTTGTGGAAAGGACGAAACACCGTCCTTTTACTTATAAACAAAGTTTAAGAGCTATGCTGGAAACAGCATAG
AATACAATATTAAACACTTT	6:138126348-138126370:-	20	targeting	TATCTTGTGGAAAGGACGAAACACCGAATACAATATTAAACACTTTGTTTAAGAGCTATGCTGGAAACAGCATAG
TATTCCTACCAAACAGAAGA	6:138126382-138126404:+	20	targeting	TATCTTGTGGAAAGGACGAAACACCGTATTCCTACCAAACAGAAGAGTTTAAGAGCTATGCTGGAAACAGCATAG
CCACTAAGATATAGCAAATC	6:138127101-138127123:-	20	targeting	TATCTTGTGGAAAGGACGAAACACCGCCACTAAGATATAGCAAATCGTTTAAGAGCTATGCTGGAAACAGCATAG
CCTGATTTGCTATATCTTAG	6:138127101-138127123:+	20	targeting	TATCTTGTGGAAAGGACGAAACACCGCCTGATTTGCTATATCTTAGGTTTAAGAGCTATGCTGGAAACAGCATAG
CTGATTTGCTATATCTTAGT	6:138127102-138127124:+	20	targeting	TATCTTGTGGAAAGGACGAAACACCGCTGATTTGCTATATCTTAGTGTTTAAGAGCTATGCTGGAAACAGCATAG
TGATTTGCTATATCTTAGTG	6:138127103-138127125:+	20	targeting	TATCTTGTGGAAAGGACGAAACACCGTGATTTGCTATATCTTAGTGGTTTAAGAGCTATGCTGGAAACAGCATAG
GATTTGCTATATCTTAGTGG	6:138127104-138127126:+	20	targeting	TATCTTGTGGAAAGGACGAAACACCGATTTGCTATATCTTAGTGGGTTTAAGAGCTATGCTGGAAACAGCATAG
CTATATCTTAGTGGGGGAAA	6:138127110-138127132:+	20	targeting	TATCTTGTGGAAAGGACGAAACACCGCTATATCTTAGTGGGGGAAAGTTTAAGAGCTATGCTGGAAACAGCATAG
TCTTAGTGGGGGAAATGGCC	6:138127115-138127137:+	20	targeting	TATCTTGTGGAAAGGACGAAACACCGTCTTAGTGGGGGAAATGGCCGTTTAAGAGCTATGCTGGAAACAGCATAG
GGGGAAATGGCCTGGACCTC	6:138127123-138127145:+	20	targeting	TATCTTGTGGAAAGGACGAAACACCGGGGAAATGGCCTGGACCTCGTTTAAGAGCTATGCTGGAAACAGCATAG
TGAGTACATGCCTGAGGTCC	6:138127133-138127155:-	20	targeting	TATCTTGTGGAAAGGACGAAACACCGTGAGTACATGCCTGAGGTCCGTTTAAGAGCTATGCTGGAAACAGCATAG
TACTCTTGAGTACATGCCTG	6:138127139-138127161:-	20	targeting	TATCTTGTGGAAAGGACGAAACACCGTACTCTTGAGTACATGCCTGGTTTAAGAGCTATGCTGGAAACAGCATAG
CAGGCATGTACTCAAGAGTA	6:138127142-138127164:+	20	targeting	TATCTTGTGGAAAGGACGAAACACCGCAGGCATGTACTCAAGAGTAGTTTAAGAGCTATGCTGGAAACAGCATAG
ATATATATATAGAGAGAGTT	6:138127191-138127213:-	20	targeting	TATCTTGTGGAAAGGACGAAACACCGATATATATATAGAGAGAGTTGTTTAAGAGCTATGCTGGAAACAGCATAG
TCTGCTTCTGGGTAGTCCTC	6:138128394-138128416:-	20	targeting	TATCTTGTGGAAAGGACGAAACACCGTCTGCTTCTGGGTAGTCCTCGTTTAAGAGCTATGCTGGAAACAGCATAG
AACAGACTATTGTAACTAAC	6:138128518-138128540:+	20	targeting	TATCTTGTGGAAAGGACGAAACACCGAACAGACTATTGTAACTAACGTTTAAGAGCTATGCTGGAAACAGCATAG
AATTGCAAGAAATTAATCAT	6:138128541-138128563:-	20	targeting	TATCTTGTGGAAAGGACGAAACACCGAATTGCAAGAAATTAATCATGTTTAAGAGCTATGCTGGAAACAGCATAG
GAAGATATTTGTAAAGTTTG	6:138128584-138128606:-	20	targeting	TATCTTGTGGAAAGGACGAAACACCGAAGATATTTGTAAAGTTTGGTTTAAGAGCTATGCTGGAAACAGCATAG
GCTCAGAGAGCAGGCTCCTC	6:138130365-138130387:+	20	targeting	TATCTTGTGGAAAGGACGAAACACCGCTCAGAGAGCAGGCTCCTCGTTTAAGAGCTATGCTGGAAACAGCATAG
CAGACTCATGGCTTCTCCTG	6:138130381-138130403:-	20	targeting	TATCTTGTGGAAAGGACGAAACACCGCAGACTCATGGCTTCTCCTGGTTTAAGAGCTATGCTGGAAACAGCATAG
GAGAAGCCATGAGTCTGCAG	6:138130387-138130409:+	20	targeting	TATCTTGTGGAAAGGACGAAACACCGAGAAGCCATGAGTCTGCAGGTTTAAGAGCTATGCTGGAAACAGCATAG
AGAAGCCATGAGTCTGCAGA	6:138130388-138130410:+	20	targeting	TATCTTGTGGAAAGGACGAAACACCGAGAAGCCATGAGTCTGCAGAGTTTAAGAGCTATGCTGGAAACAGCATAG
TGTTGCCCTCTGCAGACTCA	6:138130393-138130415:-	20	targeting	TATCTTGTGGAAAGGACGAAACACCGTGTTGCCCTCTGCAGACTCAGTTTAAGAGCTATGCTGGAAACAGCATAG
AGTCTGCAGAGGGCAACACA	6:138130398-138130420:+	20	targeting	TATCTTGTGGAAAGGACGAAACACCGAGTCTGCAGAGGGCAACACAGTTTAAGAGCTATGCTGGAAACAGCATAG
TGGGCTGGCAGAGAGAGGAG	6:138130427-138130449:-	20	targeting	TATCTTGTGGAAAGGACGAAACACCGTGGGCTGGCAGAGAGAGGAGGTTTAAGAGCTATGCTGGAAACAGCATAG
GTGGGCTGGCAGAGAGAGGA	6:138130428-138130450:-	20	targeting	TATCTTGTGGAAAGGACGAAACACCGTGGGCTGGCAGAGAGAGGAGTTTAAGAGCTATGCTGGAAACAGCATAG
TGTGGGCTGGCAGAGAGAGG	6:138130429-138130451:-	20	targeting	TATCTTGTGGAAAGGACGAAACACCGTGTGGGCTGGCAGAGAGAGGGTTTAAGAGCTATGCTGGAAACAGCATAG
AATTGTGGGCTGGCAGAGAG	6:138130432-138130454:-	20	targeting	TATCTTGTGGAAAGGACGAAACACCGAATTGTGGGCTGGCAGAGAGGTTTAAGAGCTATGCTGGAAACAGCATAG
TAGGTGAGAGAATTGTGGGC	6:138130442-138130464:-	20	targeting	TATCTTGTGGAAAGGACGAAACACCGTAGGTGAGAGAATTGTGGGCGTTTAAGAGCTATGCTGGAAACAGCATAG
ATTCCTAGGTGAGAGAATTG	6:138130447-138130469:-	20	targeting	TATCTTGTGGAAAGGACGAAACACCGATTCCTAGGTGAGAGAATTGGTTTAAGAGCTATGCTGGAAACAGCATAG
TTCTCTCACCTAGGAATAGA	6:138130453-138130475:+	20	targeting	TATCTTGTGGAAAGGACGAAACACCGTTCTCTCACCTAGGAATAGAGTTTAAGAGCTATGCTGGAAACAGCATAG
TCTCACCTAGGAATAGAAGG	6:138130456-138130478:+	20	targeting	TATCTTGTGGAAAGGACGAAACACCGTCTCACCTAGGAATAGAAGGGTTTAAGAGCTATGCTGGAAACAGCATAG
CTCTTCCTCCTTCTATTCCT	6:138130461-138130483:-	20	targeting	TATCTTGTGGAAAGGACGAAACACCGCTCTTCCTCCTTCTATTCCTGTTTAAGAGCTATGCTGGAAACAGCATAG
AGGAGGAAGAGAGGAACTCT	6:138130473-138130495:+	20	targeting	TATCTTGTGGAAAGGACGAAACACCGAGGAGGAAGAGAGGAACTCTGTTTAAGAGCTATGCTGGAAACAGCATAG
GGAGGAAGAGAGGAACTCTT	6:138130474-138130496:+	20	targeting	TATCTTGTGGAAAGGACGAAACACCGGAGGAAGAGAGGAACTCTTGTTTAAGAGCTATGCTGGAAACAGCATAG
GGAAGAGAGGAACTCTTGGG	6:138130477-138130499:+	20	targeting	TATCTTGTGGAAAGGACGAAACACCGGAAGAGAGGAACTCTTGGGGTTTAAGAGCTATGCTGGAAACAGCATAG
GAAGAGAGGAACTCTTGGGA	6:138130478-138130500:+	20	targeting	TATCTTGTGGAAAGGACGAAACACCGAAGAGAGGAACTCTTGGGAGTTTAAGAGCTATGCTGGAAACAGCATAG
AAGAGAGGAACTCTTGGGAG	6:138130479-138130501:+	20	targeting	TATCTTGTGGAAAGGACGAAACACCGAAGAGAGGAACTCTTGGGAGGTTTAAGAGCTATGCTGGAAACAGCATAG
TGGGAGGGGAGAAACTGCCC	6:138130493-138130515:+	20	targeting	TATCTTGTGGAAAGGACGAAACACCGTGGGAGGGGAGAAACTGCCCGTTTAAGAGCTATGCTGGAAACAGCATAG
GGGAGAAACTGCCCTGGAAG	6:138130499-138130521:+	20	targeting	TATCTTGTGGAAAGGACGAAACACCGGGAGAAACTGCCCTGGAAGGTTTAAGAGCTATGCTGGAAACAGCATAG
GGAGAAACTGCCCTGGAAGA	6:138130500-138130522:+	20	targeting	TATCTTGTGGAAAGGACGAAACACCGGAGAAACTGCCCTGGAAGAGTTTAAGAGCTATGCTGGAAACAGCATAG
AAAGTTGAAACCCTCTTCCA	6:138130510-138130532:-	20	targeting	TATCTTGTGGAAAGGACGAAACACCGAAAGTTGAAACCCTCTTCCAGTTTAAGAGCTATGCTGGAAACAGCATAG
GAAAGTTGAAACCCTCTTCC	6:138130511-138130533:-	20	targeting	TATCTTGTGGAAAGGACGAAACACCGAAAGTTGAAACCCTCTTCCGTTTAAGAGCTATGCTGGAAACAGCATAG
AAGAGGGTTTCAACTTTCAA	6:138130516-138130538:+	20	targeting	TATCTTGTGGAAAGGACGAAACACCGAAGAGGGTTTCAACTTTCAAGTTTAAGAGCTATGCTGGAAACAGCATAG
GGGCTAAAATAGTTCTTTGG	6:138130551-138130573:-	20	targeting	TATCTTGTGGAAAGGACGAAACACCGGGCTAAAATAGTTCTTTGGGTTTAAGAGCTATGCTGGAAACAGCATAG
TGGGCTAAAATAGTTCTTTG	6:138130552-138130574:-	20	targeting	TATCTTGTGGAAAGGACGAAACACCGTGGGCTAAAATAGTTCTTTGGTTTAAGAGCTATGCTGGAAACAGCATAG
CTGGGCTAAAATAGTTCTTT	6:138130553-138130575:-	20	targeting	TATCTTGTGGAAAGGACGAAACACCGCTGGGCTAAAATAGTTCTTTGTTTAAGAGCTATGCTGGAAACAGCATAG
TCTGGGCTAAAATAGTTCTT	6:138130554-138130576:-	20	targeting	TATCTTGTGGAAAGGACGAAACACCGTCTGGGCTAAAATAGTTCTTGTTTAAGAGCTATGCTGGAAACAGCATAG
CTATTTTAGCCCAGAAAGAC	6:138130562-138130584:+	20	targeting	TATCTTGTGGAAAGGACGAAACACCGCTATTTTAGCCCAGAAAGACGTTTAAGAGCTATGCTGGAAACAGCATAG
TGACAATTTCCAGTCTTTCT	6:138130571-138130593:-	20	targeting	TATCTTGTGGAAAGGACGAAACACCGTGACAATTTCCAGTCTTTCTGTTTAAGAGCTATGCTGGAAACAGCATAG
TTGACAATTTCCAGTCTTTC	6:138130572-138130594:-	20	targeting	TATCTTGTGGAAAGGACGAAACACCGTTGACAATTTCCAGTCTTTCGTTTAAGAGCTATGCTGGAAACAGCATAG
GTCAAGAAAATTGTCAAGAA	6:138130590-138130612:+	20	targeting	TATCTTGTGGAAAGGACGAAACACCGTCAAGAAAATTGTCAAGAAGTTTAAGAGCTATGCTGGAAACAGCATAG
ACACTGCTGTCAATGAAAAC	6:138130624-138130646:+	20	targeting	TATCTTGTGGAAAGGACGAAACACCGACACTGCTGTCAATGAAAACGTTTAAGAGCTATGCTGGAAACAGCATAG
GGTCCACAAGTCTAAAGATC	6:138131861-138131883:-	20	targeting	TATCTTGTGGAAAGGACGAAACACCGGTCCACAAGTCTAAAGATCGTTTAAGAGCTATGCTGGAAACAGCATAG
GTTATCCTAGGAATGGCAGC	6:138131915-138131937:-	20	targeting	TATCTTGTGGAAAGGACGAAACACCGTTATCCTAGGAATGGCAGCGTTTAAGAGCTATGCTGGAAACAGCATAG
GGAAGTTTTTGGGCAAACAG	6:138132003-138132025:-	20	targeting	TATCTTGTGGAAAGGACGAAACACCGGAAGTTTTTGGGCAAACAGGTTTAAGAGCTATGCTGGAAACAGCATAG
GGTAGATAAGGGAAGTTTTT	6:138132013-138132035:-	20	targeting	TATCTTGTGGAAAGGACGAAACACCGGTAGATAAGGGAAGTTTTTGTTTAAGAGCTATGCTGGAAACAGCATAG
AGGTAGATAAGGGAAGTTTT	6:138132014-138132036:-	20	targeting	TATCTTGTGGAAAGGACGAAACACCGAGGTAGATAAGGGAAGTTTTGTTTAAGAGCTATGCTGGAAACAGCATAG
AGTGTGGGCAAGGTAGATAA	6:138132024-138132046:-	20	targeting	TATCTTGTGGAAAGGACGAAACACCGAGTGTGGGCAAGGTAGATAAGTTTAAGAGCTATGCTGGAAACAGCATAG
TAGTGTGGGCAAGGTAGATA	6:138132025-138132047:-	20	targeting	TATCTTGTGGAAAGGACGAAACACCGTAGTGTGGGCAAGGTAGATAGTTTAAGAGCTATGCTGGAAACAGCATAG
AGGGGAGTTTAGTGTGGGCA	6:138132034-138132056:-	20	targeting	TATCTTGTGGAAAGGACGAAACACCGAGGGGAGTTTAGTGTGGGCAGTTTAAGAGCTATGCTGGAAACAGCATAG
GAGAAAGGGGAGTTTAGTGT	6:138132039-138132061:-	20	targeting	TATCTTGTGGAAAGGACGAAACACCGAGAAAGGGGAGTTTAGTGTGTTTAAGAGCTATGCTGGAAACAGCATAG
AGAGAAAGGGGAGTTTAGTG	6:138132040-138132062:-	20	targeting	TATCTTGTGGAAAGGACGAAACACCGAGAGAAAGGGGAGTTTAGTGGTTTAAGAGCTATGCTGGAAACAGCATAG
TTGTGGGCATTCAGAGAAAG	6:138132052-138132074:-	20	targeting	TATCTTGTGGAAAGGACGAAACACCGTTGTGGGCATTCAGAGAAAGGTTTAAGAGCTATGCTGGAAACAGCATAG
GTTGTGGGCATTCAGAGAAA	6:138132053-138132075:-	20	targeting	TATCTTGTGGAAAGGACGAAACACCGTTGTGGGCATTCAGAGAAAGTTTAAGAGCTATGCTGGAAACAGCATAG
TGTTGTGGGCATTCAGAGAA	6:138132054-138132076:-	20	targeting	TATCTTGTGGAAAGGACGAAACACCGTGTTGTGGGCATTCAGAGAAGTTTAAGAGCTATGCTGGAAACAGCATAG
ATGTCAAGAGGATGTGTTGT	6:138132068-138132090:-	20	targeting	TATCTTGTGGAAAGGACGAAACACCGATGTCAAGAGGATGTGTTGTGTTTAAGAGCTATGCTGGAAACAGCATAG
AATGTCAAGAGGATGTGTTG	6:138132069-138132091:-	20	targeting	TATCTTGTGGAAAGGACGAAACACCGAATGTCAAGAGGATGTGTTGGTTTAAGAGCTATGCTGGAAACAGCATAG
TACAAAATAGCAATGTCAAG	6:138132080-138132102:-	20	targeting	TATCTTGTGGAAAGGACGAAACACCGTACAAAATAGCAATGTCAAGGTTTAAGAGCTATGCTGGAAACAGCATAG
TGTTTCAAGGAAGAACATGA	6:138132105-138132127:-	20	targeting	TATCTTGTGGAAAGGACGAAACACCGTGTTTCAAGGAAGAACATGAGTTTAAGAGCTATGCTGGAAACAGCATAG
AGAGTTTAAGAGTTGTTTCA	6:138132118-138132140:-	20	targeting	TATCTTGTGGAAAGGACGAAACACCGAGAGTTTAAGAGTTGTTTCAGTTTAAGAGCTATGCTGGAAACAGCATAG
CAAGATGTAAGCATTTGGAA	6:138132147-138132169:-	20	targeting	TATCTTGTGGAAAGGACGAAACACCGCAAGATGTAAGCATTTGGAAGTTTAAGAGCTATGCTGGAAACAGCATAG
GGCAACAAGATGTAAGCATT	6:138132152-138132174:-	20	targeting	TATCTTGTGGAAAGGACGAAACACCGGCAACAAGATGTAAGCATTGTTTAAGAGCTATGCTGGAAACAGCATAG
GAGGAGCTCTATCTAGTTGG	6:138132173-138132195:-	20	targeting	TATCTTGTGGAAAGGACGAAACACCGAGGAGCTCTATCTAGTTGGGTTTAAGAGCTATGCTGGAAACAGCATAG
TGAGGAGCTCTATCTAGTTG	6:138132174-138132196:-	20	targeting	TATCTTGTGGAAAGGACGAAACACCGTGAGGAGCTCTATCTAGTTGGTTTAAGAGCTATGCTGGAAACAGCATAG
TTGAGGAGCTCTATCTAGTT	6:138132175-138132197:-	20	targeting	TATCTTGTGGAAAGGACGAAACACCGTTGAGGAGCTCTATCTAGTTGTTTAAGAGCTATGCTGGAAACAGCATAG
CTTGAGGAGCTCTATCTAGT	6:138132176-138132198:-	20	targeting	TATCTTGTGGAAAGGACGAAACACCGCTTGAGGAGCTCTATCTAGTGTTTAAGAGCTATGCTGGAAACAGCATAG
CAACTAGATAGAGCTCCTCA	6:138132177-138132199:+	20	targeting	TATCTTGTGGAAAGGACGAAACACCGCAACTAGATAGAGCTCCTCAGTTTAAGAGCTATGCTGGAAACAGCATAG
TGGACAGGAAAAGATCCTTG	6:138132192-138132214:-	20	targeting	TATCTTGTGGAAAGGACGAAACACCGTGGACAGGAAAAGATCCTTGGTTTAAGAGCTATGCTGGAAACAGCATAG
GGAGTATGGGGCAAATGGAC	6:138132207-138132229:-	20	targeting	TATCTTGTGGAAAGGACGAAACACCGGAGTATGGGGCAAATGGACGTTTAAGAGCTATGCTGGAAACAGCATAG
ACTTGTGTGCCAAGTCTGCA	6:138132229-138132251:-	20	targeting	TATCTTGTGGAAAGGACGAAACACCGACTTGTGTGCCAAGTCTGCAGTTTAAGAGCTATGCTGGAAACAGCATAG
GAGTTCTTCCCTTTTCCCAG	6:138132309-138132331:-	20	targeting	TATCTTGTGGAAAGGACGAAACACCGAGTTCTTCCCTTTTCCCAGGTTTAAGAGCTATGCTGGAAACAGCATAG
GTCAGTGTGGTTGTCCGCTT	6:138132333-138132355:-	20	targeting	TATCTTGTGGAAAGGACGAAACACCGTCAGTGTGGTTGTCCGCTTGTTTAAGAGCTATGCTGGAAACAGCATAG
CGAATTGTGAAGCAGAACAT	6:138132360-138132382:-	20	targeting	TATCTTGTGGAAAGGACGAAACACCGCGAATTGTGAAGCAGAACATGTTTAAGAGCTATGCTGGAAACAGCATAG
TAATTTCTGGGGTCTTGGCA	6:138132395-138132417:-	20	targeting	TATCTTGTGGAAAGGACGAAACACCGTAATTTCTGGGGTCTTGGCAGTTTAAGAGCTATGCTGGAAACAGCATAG
TTAATTTCTGGGGTCTTGGC	6:138132396-138132418:-	20	targeting	TATCTTGTGGAAAGGACGAAACACCGTTAATTTCTGGGGTCTTGGCGTTTAAGAGCTATGCTGGAAACAGCATAG
TAAATTAATTTCTGGGGTCT	6:138132400-138132422:-	20	targeting	TATCTTGTGGAAAGGACGAAACACCGTAAATTAATTTCTGGGGTCTGTTTAAGAGCTATGCTGGAAACAGCATAG
AAATAATAAATTAATTTCTG	6:138132406-138132428:-	20	targeting	TATCTTGTGGAAAGGACGAAACACCGAAATAATAAATTAATTTCTGGTTTAAGAGCTATGCTGGAAACAGCATAG
TAAATAATAAATTAATTTCT	6:138132407-138132429:-	20	targeting	TATCTTGTGGAAAGGACGAAACACCGTAAATAATAAATTAATTTCTGTTTAAGAGCTATGCTGGAAACAGCATAG
TTAAATAATAAATTAATTTC	6:138132408-138132430:-	20	targeting	TATCTTGTGGAAAGGACGAAACACCGTTAAATAATAAATTAATTTCGTTTAAGAGCTATGCTGGAAACAGCATAG
TATGCAATAATCACTGGCTT	6:138132431-138132453:-	20	targeting	TATCTTGTGGAAAGGACGAAACACCGTATGCAATAATCACTGGCTTGTTTAAGAGCTATGCTGGAAACAGCATAG
TGAAATTATGCAATAATCAC	6:138132437-138132459:-	20	targeting	TATCTTGTGGAAAGGACGAAACACCGTGAAATTATGCAATAATCACGTTTAAGAGCTATGCTGGAAACAGCATAG
GAGCAGCATTCTTGATTGGA	6:138132461-138132483:-	20	targeting	TATCTTGTGGAAAGGACGAAACACCGAGCAGCATTCTTGATTGGAGTTTAAGAGCTATGCTGGAAACAGCATAG
TAAAGAGCAGCATTCTTGAT	6:138132465-138132487:-	20	targeting	TATCTTGTGGAAAGGACGAAACACCGTAAAGAGCAGCATTCTTGATGTTTAAGAGCTATGCTGGAAACAGCATAG
TATTTGGAAGCTAAGTAAGT	6:138132502-138132524:-	20	targeting	TATCTTGTGGAAAGGACGAAACACCGTATTTGGAAGCTAAGTAAGTGTTTAAGAGCTATGCTGGAAACAGCATAG
ACTTACTTAGCTTCCAAATA	6:138132505-138132527:+	20	targeting	TATCTTGTGGAAAGGACGAAACACCGACTTACTTAGCTTCCAAATAGTTTAAGAGCTATGCTGGAAACAGCATAG
CAAGTAATTACTACCATATT	6:138132518-138132540:-	20	targeting	TATCTTGTGGAAAGGACGAAACACCGCAAGTAATTACTACCATATTGTTTAAGAGCTATGCTGGAAACAGCATAG
ATACAGATTAATGCATTCCC	6:138132543-138132565:+	20	targeting	TATCTTGTGGAAAGGACGAAACACCGATACAGATTAATGCATTCCCGTTTAAGAGCTATGCTGGAAACAGCATAG
TCTGTGCAAGGCACTAGCCT	6:138132560-138132582:-	20	targeting	TATCTTGTGGAAAGGACGAAACACCGTCTGTGCAAGGCACTAGCCTGTTTAAGAGCTATGCTGGAAACAGCATAG
TTCTGTGCAAGGCACTAGCC	6:138132561-138132583:-	20	targeting	TATCTTGTGGAAAGGACGAAACACCGTTCTGTGCAAGGCACTAGCCGTTTAAGAGCTATGCTGGAAACAGCATAG
ATATTTGATAGTTCTGTGCA	6:138132572-138132594:-	20	targeting	TATCTTGTGGAAAGGACGAAACACCGATATTTGATAGTTCTGTGCAGTTTAAGAGCTATGCTGGAAACAGCATAG
ACAGAACTATCAAATATAAT	6:138132578-138132600:+	20	targeting	TATCTTGTGGAAAGGACGAAACACCGACAGAACTATCAAATATAATGTTTAAGAGCTATGCTGGAAACAGCATAG
CAGAACTATCAAATATAATT	6:138132579-138132601:+	20	targeting	TATCTTGTGGAAAGGACGAAACACCGCAGAACTATCAAATATAATTGTTTAAGAGCTATGCTGGAAACAGCATAG
AGAACTATCAAATATAATTG	6:138132580-138132602:+	20	targeting	TATCTTGTGGAAAGGACGAAACACCGAGAACTATCAAATATAATTGGTTTAAGAGCTATGCTGGAAACAGCATAG
ATTTGTAGGGCTGTGTCACA	6:138132610-138132632:-	20	targeting	TATCTTGTGGAAAGGACGAAACACCGATTTGTAGGGCTGTGTCACAGTTTAAGAGCTATGCTGGAAACAGCATAG
TGAACGTACTTTTTAAGAAA	6:138132647-138132669:-	20	targeting	TATCTTGTGGAAAGGACGAAACACCGTGAACGTACTTTTTAAGAAAGTTTAAGAGCTATGCTGGAAACAGCATAG
AAAGTACGTTCAGTCTACTC	6:138132658-138132680:+	20	targeting	TATCTTGTGGAAAGGACGAAACACCGAAAGTACGTTCAGTCTACTCGTTTAAGAGCTATGCTGGAAACAGCATAG
GGACTTTCCCATCTGTCGTC	6:138132679-138132701:+	20	targeting	TATCTTGTGGAAAGGACGAAACACCGGACTTTCCCATCTGTCGTCGTTTAAGAGCTATGCTGGAAACAGCATAG
GGAAGTCACCTGACGACAGA	6:138132687-138132709:-	20	targeting	TATCTTGTGGAAAGGACGAAACACCGGAAGTCACCTGACGACAGAGTTTAAGAGCTATGCTGGAAACAGCATAG
TCACGGTCAGCTAACAGAGC	6:138132708-138132730:-	20	targeting	TATCTTGTGGAAAGGACGAAACACCGTCACGGTCAGCTAACAGAGCGTTTAAGAGCTATGCTGGAAACAGCATAG
TGCAGCAACGACGTGACTCA	6:138132725-138132747:-	20	targeting	TATCTTGTGGAAAGGACGAAACACCGTGCAGCAACGACGTGACTCAGTTTAAGAGCTATGCTGGAAACAGCATAG
GCTGCACAGCACGTTCAGTG	6:138132742-138132764:+	20	targeting	TATCTTGTGGAAAGGACGAAACACCGCTGCACAGCACGTTCAGTGGTTTAAGAGCTATGCTGGAAACAGCATAG
CCTGGTCGCCTCACACGCAG	6:138132768-138132790:-	20	targeting	TATCTTGTGGAAAGGACGAAACACCGCCTGGTCGCCTCACACGCAGGTTTAAGAGCTATGCTGGAAACAGCATAG
AAGTCTGTCCTTTCCTCTCC	6:138132786-138132808:-	20	targeting	TATCTTGTGGAAAGGACGAAACACCGAAGTCTGTCCTTTCCTCTCCGTTTAAGAGCTATGCTGGAAACAGCATAG
TATCAGACCTCTCTCCTGGT	6:138132813-138132835:+	20	targeting	TATCTTGTGGAAAGGACGAAACACCGTATCAGACCTCTCTCCTGGTGTTTAAGAGCTATGCTGGAAACAGCATAG
ACAATATCCCACCAGGAGAG	6:138132820-138132842:-	20	targeting	TATCTTGTGGAAAGGACGAAACACCGACAATATCCCACCAGGAGAGGTTTAAGAGCTATGCTGGAAACAGCATAG
TGAGAGGTTTTAAATGAACA	6:138132855-138132877:-	20	targeting	TATCTTGTGGAAAGGACGAAACACCGTGAGAGGTTTTAAATGAACAGTTTAAGAGCTATGCTGGAAACAGCATAG
TGATGATGCTTCAAGAGACA	6:138132911-138132933:+	20	targeting	TATCTTGTGGAAAGGACGAAACACCGTGATGATGCTTCAAGAGACAGTTTAAGAGCTATGCTGGAAACAGCATAG
TAAATGATTCATTGCCTAAA	6:138132984-138133006:-	20	targeting	TATCTTGTGGAAAGGACGAAACACCGTAAATGATTCATTGCCTAAAGTTTAAGAGCTATGCTGGAAACAGCATAG
GGAAGAAGACCCTTGACGAA	6:138133018-138133040:-	20	targeting	TATCTTGTGGAAAGGACGAAACACCGGAAGAAGACCCTTGACGAAGTTTAAGAGCTATGCTGGAAACAGCATAG
GATGTCTTCTGTAAGGCAAA	6:138133059-138133081:+	20	targeting	TATCTTGTGGAAAGGACGAAACACCGATGTCTTCTGTAAGGCAAAGTTTAAGAGCTATGCTGGAAACAGCATAG
TGGATTCCAGAGTACGCACT	6:138133088-138133110:-	20	targeting	TATCTTGTGGAAAGGACGAAACACCGTGGATTCCAGAGTACGCACTGTTTAAGAGCTATGCTGGAAACAGCATAG
TGATGCAAGTAGAGTTGAAA	6:138133113-138133135:+	20	targeting	TATCTTGTGGAAAGGACGAAACACCGTGATGCAAGTAGAGTTGAAAGTTTAAGAGCTATGCTGGAAACAGCATAG
AAGGAGCTATGAGGGTAGAG	6:138133154-138133176:+	20	targeting	TATCTTGTGGAAAGGACGAAACACCGAAGGAGCTATGAGGGTAGAGGTTTAAGAGCTATGCTGGAAACAGCATAG
ATGGGTTTAAAATACAAATA	6:138133177-138133199:+	20	targeting	TATCTTGTGGAAAGGACGAAACACCGATGGGTTTAAAATACAAATAGTTTAAGAGCTATGCTGGAAACAGCATAG
TTGTGGATTGGGGAAGTCAT	6:138133205-138133227:+	20	targeting	TATCTTGTGGAAAGGACGAAACACCGTTGTGGATTGGGGAAGTCATGTTTAAGAGCTATGCTGGAAACAGCATAG
CAAAATAATGGGGAAGTTGG	6:138133230-138133252:+	20	targeting	TATCTTGTGGAAAGGACGAAACACCGCAAAATAATGGGGAAGTTGGGTTTAAGAGCTATGCTGGAAACAGCATAG
AGAAAGTTAGAGGAGTCTGG	6:138133273-138133295:+	20	targeting	TATCTTGTGGAAAGGACGAAACACCGAGAAAGTTAGAGGAGTCTGGGTTTAAGAGCTATGCTGGAAACAGCATAG
ATATACAAGATATTTGCAGA	6:138133305-138133327:-	20	targeting	TATCTTGTGGAAAGGACGAAACACCGATATACAAGATATTTGCAGAGTTTAAGAGCTATGCTGGAAACAGCATAG
GTTCTTTCTTCCCCAGTGAC	6:138136899-138136921:+	20	targeting	TATCTTGTGGAAAGGACGAAACACCGTTCTTTCTTCCCCAGTGACGTTTAAGAGCTATGCTGGAAACAGCATAG
TTCTTCCCCAGTGACTGGTA	6:138136904-138136926:+	20	targeting	TATCTTGTGGAAAGGACGAAACACCGTTCTTCCCCAGTGACTGGTAGTTTAAGAGCTATGCTGGAAACAGCATAG
TCTTCCCCAGTGACTGGTAT	6:138136905-138136927:+	20	targeting	TATCTTGTGGAAAGGACGAAACACCGTCTTCCCCAGTGACTGGTATGTTTAAGAGCTATGCTGGAAACAGCATAG
GAAGGCCCATACCAGTCACT	6:138136910-138136932:-	20	targeting	TATCTTGTGGAAAGGACGAAACACCGAAGGCCCATACCAGTCACTGTTTAAGAGCTATGCTGGAAACAGCATAG
TGAAGGCCCATACCAGTCAC	6:138136911-138136933:-	20	targeting	TATCTTGTGGAAAGGACGAAACACCGTGAAGGCCCATACCAGTCACGTTTAAGAGCTATGCTGGAAACAGCATAG
TGACTGGTATGGGCCTTCAC	6:138136915-138136937:+	20	targeting	TATCTTGTGGAAAGGACGAAACACCGTGACTGGTATGGGCCTTCACGTTTAAGAGCTATGCTGGAAACAGCATAG
AGAGAGAAATATTCCAGTGA	6:138136928-138136950:-	20	targeting	TATCTTGTGGAAAGGACGAAACACCGAGAGAGAAATATTCCAGTGAGTTTAAGAGCTATGCTGGAAACAGCATAG
CTCTCTGTCAACTCTGTGCA	6:138136945-138136967:+	20	targeting	TATCTTGTGGAAAGGACGAAACACCGCTCTCTGTCAACTCTGTGCAGTTTAAGAGCTATGCTGGAAACAGCATAG
TCTCTGTCAACTCTGTGCAC	6:138136946-138136968:+	20	targeting	TATCTTGTGGAAAGGACGAAACACCGTCTCTGTCAACTCTGTGCACGTTTAAGAGCTATGCTGGAAACAGCATAG
CTCTGTCAACTCTGTGCACG	6:138136947-138136969:+	20	targeting	TATCTTGTGGAAAGGACGAAACACCGCTCTGTCAACTCTGTGCACGGTTTAAGAGCTATGCTGGAAACAGCATAG
CTGTGCACGGGGTTGAGTCC	6:138136958-138136980:+	20	targeting	TATCTTGTGGAAAGGACGAAACACCGCTGTGCACGGGGTTGAGTCCGTTTAAGAGCTATGCTGGAAACAGCATAG
GTATTCATACTATCATGGCC	6:138136976-138136998:-	20	targeting	TATCTTGTGGAAAGGACGAAACACCGTATTCATACTATCATGGCCGTTTAAGAGCTATGCTGGAAACAGCATAG
TGACAGTATTCATACTATCA	6:138136981-138137003:-	20	targeting	TATCTTGTGGAAAGGACGAAACACCGTGACAGTATTCATACTATCAGTTTAAGAGCTATGCTGGAAACAGCATAG
ACTGTCATTCAAGTTTCCCC	6:138136997-138137019:+	20	targeting	TATCTTGTGGAAAGGACGAAACACCGACTGTCATTCAAGTTTCCCCGTTTAAGAGCTATGCTGGAAACAGCATAG
GTACAGTCTGGTAAGGCCAG	6:138137013-138137035:-	20	targeting	TATCTTGTGGAAAGGACGAAACACCGTACAGTCTGGTAAGGCCAGGTTTAAGAGCTATGCTGGAAACAGCATAG
TGTACAGTCTGGTAAGGCCA	6:138137014-138137036:-	20	targeting	TATCTTGTGGAAAGGACGAAACACCGTGTACAGTCTGGTAAGGCCAGTTTAAGAGCTATGCTGGAAACAGCATAG
GTTATCTGTACAGTCTGGTA	6:138137020-138137042:-	20	targeting	TATCTTGTGGAAAGGACGAAACACCGTTATCTGTACAGTCTGGTAGTTTAAGAGCTATGCTGGAAACAGCATAG
TACCAGACTGTACAGATAAC	6:138137023-138137045:+	20	targeting	TATCTTGTGGAAAGGACGAAACACCGTACCAGACTGTACAGATAACGTTTAAGAGCTATGCTGGAAACAGCATAG
TTCCTGTTATCTGTACAGTC	6:138137025-138137047:-	20	targeting	TATCTTGTGGAAAGGACGAAACACCGTTCCTGTTATCTGTACAGTCGTTTAAGAGCTATGCTGGAAACAGCATAG
CAGGGAAATTTGAGTTGGGG	6:138137048-138137070:-	20	targeting	TATCTTGTGGAAAGGACGAAACACCGCAGGGAAATTTGAGTTGGGGGTTTAAGAGCTATGCTGGAAACAGCATAG
CACCCCAACTCAAATTTCCC	6:138137049-138137071:+	20	targeting	TATCTTGTGGAAAGGACGAAACACCGCACCCCAACTCAAATTTCCCGTTTAAGAGCTATGCTGGAAACAGCATAG
AACCAGGGAAATTTGAGTTG	6:138137051-138137073:-	20	targeting	TATCTTGTGGAAAGGACGAAACACCGAACCAGGGAAATTTGAGTTGGTTTAAGAGCTATGCTGGAAACAGCATAG
AAAACCAGGGAAATTTGAGT	6:138137053-138137075:-	20	targeting	TATCTTGTGGAAAGGACGAAACACCGAAAACCAGGGAAATTTGAGTGTTTAAGAGCTATGCTGGAAACAGCATAG
CCAGGCTATGGAAAAAACCA	6:138137066-138137088:-	20	targeting	TATCTTGTGGAAAGGACGAAACACCGCCAGGCTATGGAAAAAACCAGTTTAAGAGCTATGCTGGAAACAGCATAG
TTTTTTCCATAGCCTGGGGA	6:138137072-138137094:+	20	targeting	TATCTTGTGGAAAGGACGAAACACCGTTTTTTCCATAGCCTGGGGAGTTTAAGAGCTATGCTGGAAACAGCATAG
TTTCCATAGCCTGGGGATGG	6:138137075-138137097:+	20	targeting	TATCTTGTGGAAAGGACGAAACACCGTTTCCATAGCCTGGGGATGGGTTTAAGAGCTATGCTGGAAACAGCATAG
GGTCCACCATCCCCAGGCTA	6:138137078-138137100:-	20	targeting	TATCTTGTGGAAAGGACGAAACACCGGTCCACCATCCCCAGGCTAGTTTAAGAGCTATGCTGGAAACAGCATAG
ATTAAAGGTCCACCATCCCC	6:138137084-138137106:-	20	targeting	TATCTTGTGGAAAGGACGAAACACCGATTAAAGGTCCACCATCCCCGTTTAAGAGCTATGCTGGAAACAGCATAG
TGGACCTTTAATACCCTGTA	6:138137095-138137117:+	20	targeting	TATCTTGTGGAAAGGACGAAACACCGTGGACCTTTAATACCCTGTAGTTTAAGAGCTATGCTGGAAACAGCATAG
GATGTTATGCAGCAGTACCT	6:138137157-138137179:-	20	targeting	TATCTTGTGGAAAGGACGAAACACCGATGTTATGCAGCAGTACCTGTTTAAGAGCTATGCTGGAAACAGCATAG
ATAACATCCCTCCTCTAAGC	6:138137172-138137194:+	20	targeting	TATCTTGTGGAAAGGACGAAACACCGATAACATCCCTCCTCTAAGCGTTTAAGAGCTATGCTGGAAACAGCATAG
CCATGGGCCAGCTTAGAGGA	6:138137179-138137201:-	20	targeting	TATCTTGTGGAAAGGACGAAACACCGCCATGGGCCAGCTTAGAGGAGTTTAAGAGCTATGCTGGAAACAGCATAG
CAGTGGCCAGGAGAAGCCAT	6:138137195-138137217:-	20	targeting	TATCTTGTGGAAAGGACGAAACACCGCAGTGGCCAGGAGAAGCCATGTTTAAGAGCTATGCTGGAAACAGCATAG
AGACACTGCTGGCCAGCCAG	6:138137212-138137234:-	20	targeting	TATCTTGTGGAAAGGACGAAACACCGAGACACTGCTGGCCAGCCAGGTTTAAGAGCTATGCTGGAAACAGCATAG
AGTACATGGAAGGGGCAAAC	6:138137235-138137257:-	20	targeting	TATCTTGTGGAAAGGACGAAACACCGAGTACATGGAAGGGGCAAACGTTTAAGAGCTATGCTGGAAACAGCATAG
GCTGTGGAAGTACATGGAAG	6:138137243-138137265:-	20	targeting	TATCTTGTGGAAAGGACGAAACACCGCTGTGGAAGTACATGGAAGGTTTAAGAGCTATGCTGGAAACAGCATAG
GCTTTCCTGAGCCTCAGCTG	6:138137259-138137281:-	20	targeting	TATCTTGTGGAAAGGACGAAACACCGCTTTCCTGAGCCTCAGCTGGTTTAAGAGCTATGCTGGAAACAGCATAG
CTGCAGATGTCCAAGTGACA	6:138137281-138137303:+	20	targeting	TATCTTGTGGAAAGGACGAAACACCGCTGCAGATGTCCAAGTGACAGTTTAAGAGCTATGCTGGAAACAGCATAG
CACGGCATTCTCTTTTAAGT	6:138137299-138137321:+	20	targeting	TATCTTGTGGAAAGGACGAAACACCGCACGGCATTCTCTTTTAAGTGTTTAAGAGCTATGCTGGAAACAGCATAG
GGCATTCTCTTTTAAGTAGG	6:138137302-138137324:+	20	targeting	TATCTTGTGGAAAGGACGAAACACCGGCATTCTCTTTTAAGTAGGGTTTAAGAGCTATGCTGGAAACAGCATAG
TGGCATGAGGGGGTAGGGGA	6:138137332-138137354:-	20	targeting	TATCTTGTGGAAAGGACGAAACACCGTGGCATGAGGGGGTAGGGGAGTTTAAGAGCTATGCTGGAAACAGCATAG
TCATTGTGGTTGGCATGAGG	6:138137342-138137364:-	20	targeting	TATCTTGTGGAAAGGACGAAACACCGTCATTGTGGTTGGCATGAGGGTTTAAGAGCTATGCTGGAAACAGCATAG
AGTGCTGGGTGTCCTCATTG	6:138137356-138137378:-	20	targeting	TATCTTGTGGAAAGGACGAAACACCGAGTGCTGGGTGTCCTCATTGGTTTAAGAGCTATGCTGGAAACAGCATAG
AGCACTGATGCCCAGCAATG	6:138137373-138137395:+	20	targeting	TATCTTGTGGAAAGGACGAAACACCGAGCACTGATGCCCAGCAATGGTTTAAGAGCTATGCTGGAAACAGCATAG
GGAGCAGAAGCCACATTGCT	6:138137383-138137405:-	20	targeting	TATCTTGTGGAAAGGACGAAACACCGGAGCAGAAGCCACATTGCTGTTTAAGAGCTATGCTGGAAACAGCATAG
ATTCGAACTCTGTAATATAC	6:138137404-138137426:-	20	targeting	TATCTTGTGGAAAGGACGAAACACCGATTCGAACTCTGTAATATACGTTTAAGAGCTATGCTGGAAACAGCATAG
GAATTTCAGTTTCCCTTTGT	6:138137430-138137452:+	20	targeting	TATCTTGTGGAAAGGACGAAACACCGAATTTCAGTTTCCCTTTGTGTTTAAGAGCTATGCTGGAAACAGCATAG
GTAGGCTGCTGACTGCTCAG	6:138137448-138137470:+	20	targeting	TATCTTGTGGAAAGGACGAAACACCGTAGGCTGCTGACTGCTCAGGTTTAAGAGCTATGCTGGAAACAGCATAG
GCTGACTGCTCAGAGGAGGT	6:138137455-138137477:+	20	targeting	TATCTTGTGGAAAGGACGAAACACCGCTGACTGCTCAGAGGAGGTGTTTAAGAGCTATGCTGGAAACAGCATAG
TGTAGGCATCTACACAGAGC	6:138137505-138137527:-	20	targeting	TATCTTGTGGAAAGGACGAAACACCGTGTAGGCATCTACACAGAGCGTTTAAGAGCTATGCTGGAAACAGCATAG
AGATGCCTACAACGTGCACA	6:138137517-138137539:+	20	targeting	TATCTTGTGGAAAGGACGAAACACCGAGATGCCTACAACGTGCACAGTTTAAGAGCTATGCTGGAAACAGCATAG
[truncated: 6,726 more rows]
