# Supplementary material for: Prioritizing disease and trait causal variants at the TNFAIP3 locus using functional and genomic features
Source: Nat Commun. 2020 Mar 6;11:1237. doi: 10.1038/s41467-020-15022-4 (PMC7060350; doi:10.1038/s41467-020-15022-4)
Supplement: Supplementary file 7 — Supplementary Data 5 [file 41467_2020_15022_MOESM7_ESM.xlsx]

## Sheet: Sheet1
Element level CRISPR statistics
				Replicate:	repA	repB	repA	repB	repA	repB	repA	repB
				Statistic:	Z_effectsize	Z_effectsize	Z_significance	Z_significance	p.value	p.value	FDR	FDR
type	celltype	numGuides	elementType	element	meanZ_repA	meanZ_repB	rescaledZ_repA	rescaledZ_repB	p.value_repA	p.value_repB	FDR_repA	FDR_repB
CRISPRa	BJAB	1	SNP	6:137903340	-0.050605	-0.169984	-0.276316	-1.24289	0.391153	0.106955	0.495317	0.449722
CRISPRa	BJAB	1	SNP	6:137903344	-0.050605	-0.169984	-0.276316	-1.24289	0.391153	0.106955	0.495317	0.449722
CRISPRa	BJAB	1	SNP	6:138070392	-0.0539232	0.0404069	-0.294434	0.295446	0.384213	0.383827	0.495017	0.495017
CRISPRa	BJAB	1	SNP	6:138169450	0.269107	0.0545032	1.46939	0.398515	0.0708638	0.345125	0.429702	0.493008
CRISPRa	BJAB	1	SNP	6:138286601	-0.0357961	-0.118522	-0.195455	-0.866607	0.422518	0.193079	0.496644	0.479778
CRISPRa	BJAB	1	SNP	6:138384885	-0.0107249	-0.0337088	-0.0585604	-0.246471	0.476651	0.402659	0.498539	0.495617
CRISPRa	BJAB	1	SNP	rs10499194	-0.0828252	0.00770473	-0.452246	0.0563352	0.325546	0.477537	0.490002	0.498539
CRISPRa	BJAB	1	SNP	rs10782266	-0.12312	-0.0105936	-0.672266	-0.0774578	0.250707	0.46913	0.485373	0.49768
CRISPRa	BJAB	1	SNP	rs111355666	0.0306669	0.0645465	0.167449	0.471949	0.433508	0.318482	0.496644	0.489861
CRISPRa	BJAB	1	SNP	rs111410654	0.0397105	0.0161357	0.216829	0.117981	0.414171	0.453041	0.496644	0.496895
CRISPRa	BJAB	1	SNP	rs11154953	0.0946608	-0.221729	0.516871	-1.62123	0.302623	0.052484	0.489861	0.415077
CRISPRa	BJAB	1	SNP	rs112314129	-0.19114	-0.0338809	-1.04367	-0.24773	0.148319	0.402172	0.468156	0.495617
CRISPRa	BJAB	1	SNP	rs112497003	0.0533068	-0.0256831	0.291068	-0.187789	0.3855	0.425521	0.495017	0.496644
CRISPRa	BJAB	1	SNP	rs112719990	0.148458	0.0806766	0.810616	0.589888	0.208793	0.277633	0.481105	0.487841
CRISPRa	BJAB	1	SNP	rs112747350	0.109889	-0.0924198	0.600019	-0.675752	0.274247	0.249599	0.487585	0.485023
CRISPRa	BJAB	1	SNP	rs11308294	0.229595	0.0884257	1.25364	0.646548	0.104986	0.258962	0.449513	0.486256
CRISPRa	BJAB	1	SNP	rs113149709	0.31462	0.0837027	1.7179	0.612015	0.0429071	0.270264	0.4019	0.486698
CRISPRa	BJAB	1	SNP	rs113228372	-0.15217	-0.0710693	-0.830887	-0.519642	0.203019	0.301656	0.481105	0.48951
CRISPRa	BJAB	1	SNP	rs113451218	0.126694	0.0463119	0.69178	0.338622	0.244538	0.367447	0.485023	0.493974
CRISPRa	BJAB	1	SNP	rs11362471	0.161759	-0.0735868	0.883241	-0.538049	0.188553	0.295271	0.478296	0.488826
CRISPRa	BJAB	1	SNP	rs113991418	0.147225	-0.0143021	0.803883	-0.104574	0.210732	0.458357	0.481105	0.496997
CRISPRa	BJAB	1	SNP	rs11424347	-0.093676	-0.0805444	-0.511494	-0.588922	0.304503	0.277957	0.489861	0.487867
CRISPRa	BJAB	1	SNP	rs115855200	0.332013	0.0555319	1.81287	0.406037	0.0349256	0.342358	0.384518	0.492574
CRISPRa	BJAB	1	SNP	rs117122083	0.197258	0.0365235	1.07708	0.267051	0.140723	0.394715	0.465492	0.495562
CRISPRa	BJAB	1	SNP	rs117375959	-0.114808	-0.0897314	-0.626878	-0.656095	0.265369	0.255882	0.486502	0.486256
CRISPRa	BJAB	1	SNP	rs117786925	-0.0319412	0.152049	-0.174407	1.11175	0.430773	0.133124	0.496644	0.462202
CRISPRa	BJAB	1	SNP	rs117958995	0.126694	0.0463119	0.69178	0.338622	0.244538	0.367447	0.485023	0.493974
CRISPRa	BJAB	1	SNP	rs12111165	-0.0908835	-0.0244161	-0.496246	-0.178525	0.30986	0.429155	0.489861	0.496644
CRISPRa	BJAB	1	SNP	rs13217909	-0.0908835	-0.0244161	-0.496246	-0.178525	0.30986	0.429155	0.489861	0.496644
CRISPRa	BJAB	1	SNP	rs139244592	0.0350977	0.00630346	0.191642	0.0460894	0.424011	0.481619	0.496644	0.498539
CRISPRa	BJAB	1	SNP	rs139887283	0.0483669	0.188585	0.264095	1.37889	0.395853	0.0839648	0.495562	0.440192
CRISPRa	BJAB	1	SNP	rs140303967	-0.00310234	-0.0196598	-0.0169395	-0.143748	0.493242	0.44285	0.499561	0.496895
CRISPRa	BJAB	1	SNP	rs140516910	-0.245718	-0.0915871	-1.34168	-0.669664	0.0898495	0.251536	0.441169	0.485717
CRISPRa	BJAB	1	SNP	rs141619364	0.0281693	0.12553	0.153811	0.917843	0.438879	0.17935	0.496644	0.47554
CRISPRa	BJAB	1	SNP	rs141769625	-0.23719	-0.133994	-1.29512	-0.97973	0.09764	0.16361	0.44734	0.471458
CRISPRa	BJAB	1	SNP	rs141912854	-0.0467067	0.187321	-0.25503	1.36965	0.39935	0.0853985	0.495562	0.440192
CRISPRa	BJAB	1	SNP	rs142084244	0.0744742	0.144956	0.406648	1.05988	0.342133	0.144599	0.492574	0.467221
CRISPRa	BJAB	1	SNP	rs142761146	0.0763983	0.0800655	0.417153	0.58542	0.338283	0.279133	0.491869	0.487967
CRISPRa	BJAB	1	SNP	rs142906624	0.137897	0.0265087	0.752951	0.193825	0.22574	0.423156	0.48217	0.496644
CRISPRa	BJAB	1	SNP	rs144122467	0.231362	0.115877	1.26329	0.847265	0.103242	0.198424	0.449201	0.480418
CRISPRa	BJAB	1	SNP	rs144711957	0.167195	0.0300123	0.912926	0.219443	0.180641	0.413153	0.476045	0.496644
CRISPRa	BJAB	1	SNP	rs145381765	-0.639266	0.142419	-3.49055	1.04133	0.000241013	0.14886	0.0271993	0.468156
CRISPRa	BJAB	1	SNP	rs145919319	0.0100269	-0.0352565	0.0547492	-0.257788	0.478169	0.398285	0.498539	0.495562
CRISPRa	BJAB	1	SNP	rs146052833	0.0100269	-0.0352565	0.0547492	-0.257788	0.478169	0.398285	0.498539	0.495562
CRISPRa	BJAB	1	SNP	rs147521799	0.040932	0.137514	0.223499	1.00547	0.411574	0.157335	0.496644	0.469556
CRISPRa	BJAB	1	SNP	rs147666247	-0.00543666	0.236023	-0.0296855	1.72574	0.488159	0.0421969	0.499033	0.401169
CRISPRa	BJAB	1	SNP	rs147667441	0.210701	0.08632	1.15048	0.631152	0.124973	0.263971	0.456028	0.486502
CRISPRa	BJAB	1	SNP	rs147894293	0.0834757	-0.089591	0.455798	-0.655068	0.324268	0.256212	0.489861	0.486256
CRISPRa	BJAB	1	SNP	rs148149311	-0.227444	-0.215575	-1.2419	-1.57624	0.107137	0.0574856	0.449722	0.41758
CRISPRa	BJAB	1	SNP	rs148751152	-0.119461	-0.0534522	-0.652287	-0.39083	0.257108	0.347961	0.486256	0.493098
CRISPRa	BJAB	1	SNP	rs150696510	0.288147	0.0790786	1.57335	0.578204	0.0578185	0.281563	0.41758	0.487967
CRISPRa	BJAB	1	SNP	rs150924830	0.123718	0.266093	0.675533	1.94561	0.249669	0.0258508	0.485024	0.365165
CRISPRa	BJAB	1	SNP	rs182766951	-0.00611388	0.163009	-0.0333833	1.19189	0.486684	0.116653	0.499033	0.453028
CRISPRa	BJAB	1	SNP	rs1829312	-0.0305522	0.0908427	-0.166823	0.664221	0.433755	0.253274	0.496644	0.485995
CRISPRa	BJAB	1	SNP	rs184200385	0.272681	-0.00449419	1.48891	-0.0328605	0.068256	0.486893	0.426586	0.499033
CRISPRa	BJAB	1	SNP	rs186992152	-0.0557821	-0.0315425	-0.304584	-0.230632	0.380341	0.408801	0.495017	0.496463
CRISPRa	BJAB	1	SNP	rs190392291	0.0306669	0.0645465	0.167449	0.471949	0.433508	0.318482	0.496644	0.489861
CRISPRa	BJAB	1	SNP	rs192293807	0.329155	-0.0743789	1.79727	-0.543841	0.0361466	0.293275	0.386941	0.488826
CRISPRa	BJAB	1	SNP	rs199789910	0.202161	0.077877	1.10385	0.569418	0.134829	0.284536	0.46258	0.488485
CRISPRa	BJAB	1	SNP	rs201960328	0.229595	0.0884257	1.25364	0.646548	0.104986	0.258962	0.449513	0.486256
CRISPRa	BJAB	1	SNP	rs2575005	-0.0339023	0.148088	-0.185115	1.08278	0.42657	0.139453	0.496644	0.464167
CRISPRa	BJAB	1	SNP	rs2876382	0.0546293	-0.0137598	0.298289	-0.100609	0.382741	0.459931	0.495017	0.497045
CRISPRa	BJAB	1	SNP	rs34302270	0.067765	-0.0890107	0.370013	-0.650826	0.355686	0.257579	0.493658	0.486256
CRISPRa	BJAB	1	SNP	rs34536324	-0.452324	-0.0450948	-2.4698	-0.329723	0.00675944	0.370805	0.234395	0.494158
CRISPRa	BJAB	1	SNP	rs34769554	NA	-0.0356107	NA	-0.260377	NA	0.397286	NA	0.495562
CRISPRa	BJAB	1	SNP	rs34785238	0.329322	0.0666616	1.79818	0.487414	0.0360743	0.312982	0.386831	0.489861
CRISPRa	BJAB	1	SNP	rs35198589	0.275875	0.0733608	1.50634	0.536397	0.0659896	0.295842	0.424742	0.488826
CRISPRa	BJAB	1	SNP	rs35574429	0.0406176	0.246027	0.221782	1.79889	0.412242	0.036018	0.496644	0.386545
CRISPRa	BJAB	1	SNP	rs35701666	-0.0932409	-0.179	-0.509118	-1.30881	0.305335	0.0952998	0.489861	0.446822
CRISPRa	BJAB	1	SNP	rs35715503	0.457226	-0.165545	2.49657	-1.21042	0.00627009	0.113058	0.222793	0.450034
CRISPRa	BJAB	1	SNP	rs376780713	-0.360205	-0.00733084	-1.96681	-0.0536014	0.0246028	0.478626	0.361167	0.498539
CRISPRa	BJAB	1	SNP	rs426460	0.0498954	0.278525	0.272441	2.03651	0.392641	0.0208495	0.495509	0.348306
CRISPRa	BJAB	1	SNP	rs4343932	-0.227703	-0.0671783	-1.24332	-0.491192	0.106876	0.311645	0.449722	0.489861
CRISPRa	BJAB	1	SNP	rs4379312	-0.0859116	-0.120774	-0.469098	-0.883071	0.3195	0.188599	0.489861	0.478296
CRISPRa	BJAB	1	SNP	rs442629	-0.0708109	-0.111589	-0.386645	-0.81591	0.349509	0.207276	0.493241	0.481105
CRISPRa	BJAB	1	SNP	rs4535564	-0.0859116	-0.120774	-0.469098	-0.883071	0.3195	0.188599	0.489861	0.478296
CRISPRa	BJAB	1	SNP	rs4571588	-0.639266	0.142419	-3.49055	1.04133	0.000241013	0.14886	0.0271993	0.468156
CRISPRa	BJAB	1	SNP	rs477468	0.123718	0.266093	0.675533	1.94561	0.249669	0.0258508	0.485024	0.365165
CRISPRa	BJAB	1	SNP	rs4896306	0.23118	0.106115	1.2623	0.77589	0.10342	0.218907	0.449201	0.481431
CRISPRa	BJAB	1	SNP	rs4896317	0.0559684	-0.359865	0.305601	-2.63125	0.379954	0.00425354	0.495017	0.189372
CRISPRa	BJAB	1	SNP	rs55653898	-0.458832	-0.0615251	-2.50533	-0.449857	0.0061168	0.326407	0.220536	0.490444
CRISPRa	BJAB	1	SNP	rs57269567	-0.0107249	-0.0337088	-0.0585604	-0.246471	0.476651	0.402659	0.498539	0.495617
CRISPRa	BJAB	1	SNP	rs57947976	-0.524803	-0.14007	-2.86555	-1.02416	0.00208141	0.152881	0.12843	0.4687
CRISPRa	BJAB	1	SNP	rs584479	0.231362	0.115877	1.26329	0.847265	0.103242	0.198424	0.449201	0.480418
CRISPRa	BJAB	1	SNP	rs585925	0.161092	0.0818213	0.879604	0.598259	0.189537	0.274834	0.478296	0.487585
CRISPRa	BJAB	1	SNP	rs586317	0.161092	0.0818213	0.879604	0.598259	0.189537	0.274834	0.478296	0.487585
CRISPRa	BJAB	1	SNP	rs5880361	0.0833635	-0.0734284	0.455185	-0.536892	0.324488	0.295671	0.489861	0.488826
CRISPRa	BJAB	1	SNP	rs596595	0.31462	0.0837027	1.7179	0.612015	0.0429071	0.270264	0.4019	0.486698
CRISPRa	BJAB	1	SNP	rs612961	0.0225023	-0.0352428	0.122868	-0.257687	0.451106	0.398324	0.496895	0.495562
CRISPRa	BJAB	1	SNP	rs62432662	-0.107551	-0.00709774	-0.587254	-0.051897	0.278516	0.479305	0.487967	0.498539
CRISPRa	BJAB	1	SNP	rs62432664	0.0834757	-0.089591	0.455798	-0.655068	0.324268	0.256212	0.489861	0.486256
CRISPRa	BJAB	1	SNP	rs62432665	0.32904	0.184269	1.79664	1.34733	0.0361964	0.0889371	0.386941	0.44087
CRISPRa	BJAB	1	SNP	rs627031	0.0742059	-0.0795759	0.405182	-0.58184	0.342672	0.280337	0.49272	0.487967
CRISPRa	BJAB	1	SNP	rs654874	0.308205	0.132597	1.68287	0.969522	0.0461999	0.166142	0.406284	0.473243
CRISPRa	BJAB	1	SNP	rs6570190	-0.271098	-0.12531	-1.48026	-0.916235	0.0694015	0.179772	0.427382	0.475877
CRISPRa	BJAB	1	SNP	rs671703	0.115784	0.0559971	0.63221	0.409438	0.263625	0.341109	0.486256	0.492218
CRISPRa	BJAB	1	SNP	rs67355614	0.0742059	-0.0795759	0.405182	-0.58184	0.342672	0.280337	0.49272	0.487967
CRISPRa	BJAB	1	SNP	rs678385	-0.0801545	-0.0107807	-0.437663	-0.0788259	0.330815	0.468586	0.490668	0.497673
CRISPRa	BJAB	1	SNP	rs687271	-0.162361	-0.0562936	-0.886528	-0.411606	0.187666	0.340314	0.478296	0.491904
CRISPRa	BJAB	1	SNP	rs6913056	0.104881	-0.005627	0.572678	-0.0411433	0.283431	0.483591	0.488228	0.498559
CRISPRa	BJAB	1	SNP	rs6915614	-0.107551	-0.00709774	-0.587254	-0.051897	0.278516	0.479305	0.487967	0.498539
CRISPRa	BJAB	1	SNP	rs6915853	0.211206	0.0458355	1.15324	0.335138	0.124407	0.36876	0.455801	0.494158
CRISPRa	BJAB	1	SNP	rs6917901	0.211826	0.0894861	1.15662	0.654302	0.123713	0.256459	0.455535	0.486256
CRISPRa	BJAB	1	SNP	rs6938486	-0.0540989	-0.061214	-0.295393	-0.447582	0.383847	0.327227	0.495017	0.490668
CRISPRa	BJAB	1	SNP	rs71864782	0.019523	-0.0930334	0.1066	-0.680239	0.457553	0.248177	0.496997	0.485023
CRISPRa	BJAB	1	SNP	rs72159770	0.229595	0.0884257	1.25364	0.646548	0.104986	0.258962	0.449513	0.486256
CRISPRa	BJAB	1	SNP	rs72978766	0.0495893	0.0634114	0.27077	0.463649	0.393284	0.321449	0.495509	0.489861
CRISPRa	BJAB	1	SNP	rs72980770	0.427605	0.241128	2.33483	1.76307	0.00977616	0.0389443	0.26134	0.391092
CRISPRa	BJAB	1	SNP	rs72982733	0.13876	0.280326	0.757663	2.04968	0.224326	0.0201981	0.481758	0.345086
CRISPRa	BJAB	1	SNP	rs72989411	0.050557	0.00813949	0.276054	0.059514	0.391253	0.476271	0.495317	0.498539
CRISPRa	BJAB	1	SNP	rs75422855	-0.148186	0.0671472	-0.809132	0.490964	0.20922	0.311726	0.481105	0.489861
CRISPRa	BJAB	1	SNP	rs75471170	0.0604775	0.0865708	0.330222	0.632986	0.370616	0.263371	0.494158	0.486256
CRISPRa	BJAB	1	SNP	rs76586710	0.114178	0.125472	0.623437	0.917425	0.266499	0.17946	0.486502	0.47559
CRISPRa	BJAB	1	SNP	rs76669018	-0.0708109	-0.111589	-0.386645	-0.81591	0.349509	0.207276	0.493241	0.481105
CRISPRa	BJAB	1	SNP	rs77166763	-0.439267	0.0856665	-2.39851	0.626373	0.00823103	0.265535	0.245508	0.486502
CRISPRa	BJAB	1	SNP	rs77383833	0.0282993	-0.203086	0.154521	-1.48492	0.438599	0.0687829	0.496644	0.426586
CRISPRa	BJAB	1	SNP	rs7745037	0.204275	0.156001	1.11539	1.14064	0.132341	0.127009	0.461656	0.457352
CRISPRa	BJAB	1	SNP	rs7753201	0.075268	0.201385	0.410982	1.47248	0.340543	0.070446	0.491904	0.429297
CRISPRa	BJAB	1	SNP	rs7753975	-0.093676	-0.0805444	-0.511494	-0.588922	0.304503	0.277957	0.489861	0.487867
CRISPRa	BJAB	1	SNP	rs7754689	0.0740467	0.153719	0.404313	1.12396	0.342991	0.130516	0.492779	0.459425
CRISPRa	BJAB	1	SNP	rs78258830	-0.147305	-0.0816031	-0.804319	-0.596663	0.210606	0.275366	0.481105	0.487651
CRISPRa	BJAB	1	SNP	rs79041683	0.0767374	-0.025179	0.419005	-0.184103	0.337606	0.426966	0.491869	0.496644
CRISPRa	BJAB	1	SNP	rs80006495	0.0909232	0.152049	0.496463	1.11174	0.309784	0.133124	0.489861	0.462202
CRISPRa	BJAB	1	SNP	rs9285486	-0.08544	0.00940309	-0.466523	0.0687532	0.32042	0.472593	0.489861	0.498248
CRISPRa	BJAB	1	SNP	rs9321635	0.122764	-0.0604183	0.67032	-0.441764	0.251327	0.32933	0.485602	0.490668
CRISPRa	BJAB	1	SNP	rs9399223	0.115414	0.159174	0.630189	1.16384	0.264285	0.122244	0.486502	0.454619
CRISPRa	BJAB	1	SNP	rs9484078	0.101066	0.0514233	0.551846	0.375995	0.290527	0.35346	0.488826	0.493584
CRISPRa	BJAB	1	SNP	rs9494925	0.126914	-0.178543	0.692984	-1.30546	0.24416	0.0958679	0.485023	0.446822
CRISPRa	BJAB	1	SNP	rs9494930	0.137243	0.00841361	0.749381	0.0615184	0.226814	0.475473	0.482342	0.498539
CRISPRa	BJAB	2	SNP	6:137950229	0.0236909	0.0992109	0.184474	1.0301	0.426821	0.151481	0.496644	0.468395
CRISPRa	BJAB	2	SNP	6:137963399	0.019722	-0.028439	0.15357	-0.29528	0.438975	0.38389	0.496644	0.495017
CRISPRa	BJAB	2	SNP	6:138205811	0.0545795	-0.102059	0.424996	-1.05968	0.33542	0.144646	0.491224	0.467221
CRISPRa	BJAB	2	SNP	6:138206527	0.0125242	-0.0611754	0.0975223	-0.635181	0.461156	0.262655	0.497242	0.486256
CRISPRa	BJAB	2	SNP	6:138317588	NA	0.149098	NA	1.54807	NA	0.0608022	NA	0.4191
CRISPRa	BJAB	2	SNP	6:138434791	-0.00803839	-0.0865626	-0.0625928	-0.898775	0.475045	0.184386	0.498539	0.477442
CRISPRa	BJAB	2	SNP	rs1022505	0.0123107	0.0910261	0.0958601	0.945119	0.461816	0.172299	0.497242	0.473243
CRISPRa	BJAB	2	SNP	rs10447420	0.164803	0.0113092	1.28328	0.117423	0.0996969	0.453262	0.447628	0.496895
CRISPRa	BJAB	2	SNP	rs10457665	-0.115928	-0.0252168	-0.902698	-0.261825	0.183343	0.396728	0.477253	0.495562
CRISPRa	BJAB	2	SNP	rs10484592	-0.0266869	-0.087542	-0.207803	-0.908944	0.417691	0.18169	0.496644	0.476097
CRISPRa	BJAB	2	SNP	rs10709357	0.018017	-0.0256023	0.140293	-0.265828	0.444214	0.395186	0.496895	0.495562
CRISPRa	BJAB	2	SNP	rs1091226	0.0123107	0.0910261	0.0958601	0.945119	0.461816	0.172299	0.497242	0.473243
CRISPRa	BJAB	2	SNP	rs11154942	0.168466	0.113643	1.3118	1.17995	0.0947943	0.11901	0.446524	0.453823
CRISPRa	BJAB	2	SNP	rs112020444	0.0481735	-0.0609777	0.375114	-0.633128	0.353788	0.263325	0.493584	0.486256
CRISPRa	BJAB	2	SNP	rs112185574	0.0833133	0.154325	0.648738	1.60235	0.258254	0.0545393	0.486256	0.415077
CRISPRa	BJAB	2	SNP	rs112365161	-0.00713796	0.0918673	-0.0555814	0.953854	0.477838	0.170079	0.498539	0.473243
CRISPRa	BJAB	2	SNP	rs112781449	-0.040269	-0.173075	-0.313564	-1.79703	0.376926	0.0361654	0.494935	0.386941
CRISPRa	BJAB	2	SNP	rs113030277	0.208376	0.169207	1.62257	1.75687	0.0523405	0.0394702	0.415077	0.393346
CRISPRa	BJAB	2	SNP	rs117101815	0.14007	0.058083	1.09069	0.603072	0.137706	0.27323	0.464167	0.487481
CRISPRa	BJAB	2	SNP	rs117140649	-0.11013	0.0630616	-0.857556	0.654765	0.195569	0.25631	0.479778	0.486256
CRISPRa	BJAB	2	SNP	rs117158606	0.127112	0.251578	0.989786	2.61212	0.161139	0.0044991	0.469556	0.194075
CRISPRa	BJAB	2	SNP	rs117359107	-0.163822	0.00057286	-1.27564	0.00594798	0.101041	0.497627	0.448049	0.49974
CRISPRa	BJAB	2	SNP	rs117378298	0.252411	0.00293889	1.96546	0.0305143	0.0246805	0.487828	0.361167	0.499033
CRISPRa	BJAB	2	SNP	rs117394913	0.168466	0.113643	1.3118	1.17995	0.0947943	0.11901	0.446524	0.453823
CRISPRa	BJAB	2	SNP	rs117514504	0.0623366	0.171576	0.485398	1.78146	0.313697	0.0374185	0.489861	0.388082
CRISPRa	BJAB	2	SNP	rs117529551	0.0389878	0.0698041	0.303587	0.724772	0.380721	0.234296	0.495017	0.483497
CRISPRa	BJAB	2	SNP	rs117565759	0.0157891	0.0555756	0.122945	0.577039	0.451075	0.281957	0.496895	0.487967
CRISPRa	BJAB	2	SNP	rs117731887	-0.13647	0.0838334	-1.06266	0.870438	0.143969	0.19203	0.467167	0.479778
CRISPRa	BJAB	2	SNP	rs117881112	-0.0524081	-0.0619387	-0.408088	-0.643106	0.341605	0.260078	0.492329	0.486256
CRISPRa	BJAB	2	SNP	rs118023785	0.0673417	0.041628	0.524372	0.432221	0.30001	0.33279	0.489415	0.490861
CRISPRa	BJAB	2	SNP	rs12173883	-0.241578	0.0220509	-1.8811	0.228953	0.0299791	0.409453	0.379335	0.49656
CRISPRa	BJAB	2	SNP	rs12198771	0.0236909	0.0992109	0.184474	1.0301	0.426821	0.151481	0.496644	0.468395
CRISPRa	BJAB	2	SNP	rs12201430	0.197311	-0.051435	1.53641	-0.534047	0.0622194	0.296654	0.421549	0.488826
CRISPRa	BJAB	2	SNP	rs12202602	0.0965211	-0.0345485	0.751584	-0.358715	0.226151	0.359904	0.482308	0.493658
CRISPRa	BJAB	2	SNP	rs12213610	0.074725	-0.203761	0.581863	-2.11564	0.280329	0.0171878	0.487967	0.324455
CRISPRa	BJAB	2	SNP	rs12528432	0.00163773	-0.210492	0.0127526	-2.18553	0.494913	0.014425	0.499621	0.305708
CRISPRa	BJAB	2	SNP	rs1292165	-0.0181457	0.0221225	-0.141296	0.229697	0.443818	0.409164	0.496895	0.49654
CRISPRa	BJAB	2	SNP	rs13192907	0.0965211	-0.0345485	0.751584	-0.358715	0.226151	0.359904	0.482308	0.493658
CRISPRa	BJAB	2	SNP	rs1334705	0.149356	0.0481416	1.16299	0.499852	0.122416	0.30859	0.454619	0.489861
CRISPRa	BJAB	2	SNP	rs138167235	0.274958	0.16696	2.14103	1.73354	0.016136	0.0415002	0.319678	0.400818
CRISPRa	BJAB	2	SNP	rs139370931	0.016073	-0.0960055	0.125157	-0.99682	0.4502	0.159426	0.496895	0.469556
CRISPRa	BJAB	2	SNP	rs139598185	0.166169	0.0622879	1.29392	0.646732	0.097847	0.258903	0.44734	0.486256
CRISPRa	BJAB	2	SNP	rs139724282	0.00068665	0.00839455	0.00534676	0.0871601	0.497867	0.465272	0.499758	0.497614
CRISPRa	BJAB	2	SNP	rs142265334	-0.0252559	0.0125987	-0.196661	0.130812	0.422046	0.447962	0.496644	0.496895
CRISPRa	BJAB	2	SNP	rs142373084	0.101971	0.0348826	0.79402	0.362184	0.213592	0.358607	0.481105	0.493658
CRISPRa	BJAB	2	SNP	rs142779052	0.215633	-0.118879	1.67908	-1.23431	0.0465687	0.108543	0.407151	0.449722
CRISPRa	BJAB	2	SNP	rs143435126	0.161678	0.0790297	1.25894	0.820561	0.104026	0.205948	0.449201	0.481105
CRISPRa	BJAB	2	SNP	rs143459777	0.0355891	0.00162002	0.277123	0.0168206	0.390843	0.49329	0.495181	0.499561
CRISPRa	BJAB	2	SNP	rs143923420	0.165875	0.0445834	1.29162	0.462907	0.0982436	0.321716	0.44734	0.489861
CRISPRa	BJAB	2	SNP	rs143961877	-0.233824	0.0352109	-1.82072	0.365593	0.0343245	0.357334	0.384518	0.493658
CRISPRa	BJAB	2	SNP	rs144658572	0.16801	0.0293091	1.30825	0.304315	0.0953942	0.380444	0.446822	0.495017
CRISPRa	BJAB	2	SNP	rs145187725	0.110314	0.179853	0.858987	1.86741	0.195174	0.0309225	0.479778	0.38161
CRISPRa	BJAB	2	SNP	rs145532814	-0.164809	0.00131529	-1.28333	0.0136566	0.099689	0.494552	0.447628	0.499605
CRISPRa	BJAB	2	SNP	rs145716517	0.208376	0.169207	1.62257	1.75687	0.0523405	0.0394702	0.415077	0.393346
CRISPRa	BJAB	2	SNP	rs145936782	-0.0199057	0.153543	-0.155	1.59423	0.438411	0.055442	0.496644	0.415616
CRISPRa	BJAB	2	SNP	rs146331967	-0.0908965	-0.143133	-0.707787	-1.48614	0.239539	0.0686207	0.484461	0.426586
CRISPRa	BJAB	2	SNP	rs146933415	-0.0298651	-0.0464633	-0.232552	-0.482426	0.408055	0.314752	0.496463	0.489861
CRISPRa	BJAB	2	SNP	rs149545091	-0.0573114	0.254244	-0.446269	2.6398	0.327702	0.00414774	0.490668	0.187034
CRISPRa	BJAB	2	SNP	rs150236080	0.156726	-0.137019	1.22039	-1.42266	0.111159	0.0774175	0.449722	0.43644
CRISPRa	BJAB	2	SNP	rs150951691	0.161678	0.0790297	1.25894	0.820561	0.104026	0.205948	0.449201	0.481105
CRISPRa	BJAB	2	SNP	rs151268394	0.019722	-0.028439	0.15357	-0.29528	0.438975	0.38389	0.496644	0.495017
CRISPRa	BJAB	2	SNP	rs1556639	-0.0381964	0.0292191	-0.297426	0.30338	0.383071	0.3808	0.495017	0.495017
CRISPRa	BJAB	2	SNP	rs17201635	0.311092	0.0187541	2.42239	0.194723	0.00770935	0.422805	0.244836	0.496644
CRISPRa	BJAB	2	SNP	rs184603277	0.019722	-0.028439	0.15357	-0.29528	0.438975	0.38389	0.496644	0.495017
CRISPRa	BJAB	2	SNP	rs186833539	0.0965211	-0.0345485	0.751584	-0.358715	0.226151	0.359904	0.482308	0.493658
CRISPRa	BJAB	2	SNP	rs186851243	-0.118691	-0.102921	-0.924217	-1.06863	0.177687	0.142619	0.474577	0.465904
CRISPRa	BJAB	2	SNP	rs190688283	0.215633	-0.118879	1.67908	-1.23431	0.0465687	0.108543	0.407151	0.449722
CRISPRa	BJAB	2	SNP	rs192779512	0.019722	-0.028439	0.15357	-0.29528	0.438975	0.38389	0.496644	0.495017
CRISPRa	BJAB	2	SNP	rs1989582	-0.16378	-0.00667134	-1.27531	-0.0692681	0.1011	0.472388	0.448049	0.498236
CRISPRa	BJAB	2	SNP	rs199626215	-0.0957762	-0.125454	-0.745784	-1.30258	0.227899	0.0963587	0.482617	0.447187
CRISPRa	BJAB	2	SNP	rs199771846	-0.0338558	-0.160326	-0.263626	-1.66466	0.396034	0.0479904	0.495562	0.408359
CRISPRa	BJAB	2	SNP	rs199889871	-0.0228187	-0.0304596	-0.177683	-0.316261	0.429486	0.375902	0.496644	0.494461
CRISPRa	BJAB	2	SNP	rs201305547	0.0399107	-0.0318305	0.310774	-0.330494	0.377986	0.370513	0.495017	0.494158
CRISPRa	BJAB	2	SNP	rs2014631	-0.0290843	-0.12118	-0.226472	-1.2582	0.410417	0.10416	0.496644	0.449201
CRISPRa	BJAB	2	SNP	rs2152010	0.0466524	-0.105739	0.363269	-1.09789	0.358202	0.136127	0.493658	0.464121
CRISPRa	BJAB	2	SNP	rs2175891	0.0486405	0.128415	0.378751	1.33332	0.352436	0.0912129	0.493584	0.442459
CRISPRa	BJAB	2	SNP	rs2206350	0.141334	-0.0515256	1.10053	-0.534988	0.13555	0.296329	0.463818	0.488826
CRISPRa	BJAB	2	SNP	rs2327875	0.141334	-0.0515256	1.10053	-0.534988	0.13555	0.296329	0.463818	0.488826
CRISPRa	BJAB	2	SNP	rs2327876	0.141334	-0.0515256	1.10053	-0.534988	0.13555	0.296329	0.463818	0.488826
CRISPRa	BJAB	2	SNP	rs2575007	-0.085266	0.0555585	-0.663944	0.576861	0.253363	0.282017	0.485995	0.487967
CRISPRa	BJAB	2	SNP	rs2575011	-0.00162225	0.0613522	-0.0126321	0.637017	0.494961	0.262057	0.499621	0.486256
CRISPRa	BJAB	2	SNP	rs2876387	0.141334	-0.0515256	1.10053	-0.534988	0.13555	0.296329	0.463818	0.488826
CRISPRa	BJAB	2	SNP	rs34428317	-0.00456492	0.000723704	-0.0355458	0.00751418	0.485822	0.497002	0.499033	0.49974
CRISPRa	BJAB	2	SNP	rs34769554	-0.135214	NA	-1.05288	NA	0.146199	NA	0.467504	NA
CRISPRa	BJAB	2	SNP	rs34810205	0.107351	-0.00820755	0.835917	-0.0852186	0.201601	0.466044	0.481105	0.497625
CRISPRa	BJAB	2	SNP	rs34969406	0.102471	0.0536663	0.797914	0.557214	0.21246	0.28869	0.481105	0.488826
CRISPRa	BJAB	2	SNP	rs35015947	-0.00346007	-0.0371436	-0.0269426	-0.38566	0.489253	0.349874	0.499033	0.493241
CRISPRa	BJAB	2	SNP	rs35172983	-0.0713065	0.11048	-0.555245	1.14711	0.289364	0.125668	0.488826	0.456344
CRISPRa	BJAB	2	SNP	rs35741167	0.197311	-0.051435	1.53641	-0.534047	0.0622194	0.296654	0.421549	0.488826
CRISPRa	BJAB	2	SNP	rs35800382	0.0481735	-0.0609777	0.375114	-0.633128	0.353788	0.263325	0.493584	0.486256
CRISPRa	BJAB	2	SNP	rs35915792	-0.0936865	0.138243	-0.729512	1.43537	0.232844	0.0755913	0.483407	0.435431
CRISPRa	BJAB	2	SNP	rs36232323	0.215633	-0.118879	1.67908	-1.23431	0.0465687	0.108543	0.407151	0.449722
CRISPRa	BJAB	2	SNP	rs370764459	0.155927	0.000190567	1.21416	0.00197865	0.112343	0.499211	0.449722	0.49987
CRISPRa	BJAB	2	SNP	rs4052935	-0.0311638	-0.032589	-0.242664	-0.33837	0.404133	0.367542	0.495752	0.493984
CRISPRa	BJAB	2	SNP	rs417467	0.127972	-0.165948	0.99648	-1.72303	0.159508	0.0424414	0.469556	0.401316
CRISPRa	BJAB	2	SNP	rs4316020	0.0790221	0.0562185	0.615324	0.583714	0.26917	0.279707	0.486698	0.487967
CRISPRa	BJAB	2	SNP	rs4594970	-0.0782184	0.0869625	-0.609066	0.902927	0.27124	0.183282	0.486698	0.477253
CRISPRa	BJAB	2	SNP	rs481095	-0.0321189	0.0903442	-0.250101	0.938039	0.401255	0.174112	0.495562	0.473928
CRISPRa	BJAB	2	SNP	rs4896305	0.119705	0.119583	0.932108	1.24163	0.17564	0.107187	0.474274	0.449722
CRISPRa	BJAB	2	SNP	rs4896315	0.157253	-0.289461	1.22448	-3.00546	0.110385	0.00132592	0.449722	0.0977165
CRISPRa	BJAB	2	SNP	rs4896319	0.14007	0.058083	1.09069	0.603072	0.137706	0.27323	0.464167	0.487481
CRISPRa	BJAB	2	SNP	rs497924	-0.0290843	-0.12118	-0.226472	-1.2582	0.410417	0.10416	0.496644	0.449201
CRISPRa	BJAB	2	SNP	rs505042	0.209404	0.012067	1.63057	0.125291	0.0514904	0.450147	0.414791	0.496895
CRISPRa	BJAB	2	SNP	rs505121	0.209404	0.012067	1.63057	0.125291	0.0514904	0.450147	0.414791	0.496895
CRISPRa	BJAB	2	SNP	rs511075	0.016073	-0.0960055	0.125157	-0.99682	0.4502	0.159426	0.496895	0.469556
CRISPRa	BJAB	2	SNP	rs522563	0.0919542	0.115072	0.716023	1.19479	0.236989	0.116084	0.484013	0.452197
CRISPRa	BJAB	2	SNP	rs55688291	-0.073251	-0.0793261	-0.570386	-0.823638	0.284208	0.205073	0.488397	0.481105
CRISPRa	BJAB	2	SNP	rs55791233	0.0991571	-0.187328	0.77211	-1.94501	0.220025	0.0258868	0.481431	0.365213
CRISPRa	BJAB	2	SNP	rs56748957	0.00676338	-0.090116	0.0526646	-0.93567	0.479	0.174722	0.498539	0.474189
CRISPRa	BJAB	2	SNP	rs57715651	-0.00713796	0.0918673	-0.0555814	0.953854	0.477838	0.170079	0.498539	0.473243
CRISPRa	BJAB	2	SNP	rs582546	0.0611178	0.0869316	0.475908	0.902606	0.31707	0.183368	0.489861	0.477253
CRISPRa	BJAB	2	SNP	rs587516	-0.0732449	-0.0212671	-0.570339	-0.220816	0.284224	0.412618	0.488397	0.496644
CRISPRa	BJAB	2	SNP	rs5880360	0.2242	0.0955713	1.74579	0.992312	0.0404241	0.160523	0.397404	0.469556
CRISPRa	BJAB	2	SNP	rs59000411	-0.0138297	0.00297237	-0.107688	0.030862	0.457121	0.48769	0.496997	0.499033
CRISPRa	BJAB	2	SNP	rs591854	0.150333	-0.0584442	1.1706	-0.606823	0.120879	0.271984	0.454431	0.487043
CRISPRa	BJAB	2	SNP	rs594511	-0.0199057	0.153543	-0.155	1.59423	0.438411	0.055442	0.496644	0.415616
CRISPRa	BJAB	2	SNP	rs59661574	-0.109577	-0.13547	-0.853248	-1.40658	0.196761	0.0797763	0.479778	0.437457
CRISPRa	BJAB	2	SNP	rs603904	0.119692	0.0115364	0.932008	0.119781	0.175666	0.452328	0.474274	0.496895
CRISPRa	BJAB	2	SNP	rs617328	0.0334824	-0.103142	0.260718	-1.07091	0.397155	0.142104	0.495562	0.465904
CRISPRa	BJAB	2	SNP	rs628099	-0.0132877	0.073219	-0.103468	0.760229	0.458796	0.223559	0.497029	0.481732
CRISPRa	BJAB	2	SNP	rs633722	0.0611178	0.0869316	0.475908	0.902606	0.31707	0.183368	0.489861	0.477253
CRISPRa	BJAB	2	SNP	rs640701	-0.184944	0.0811336	-1.44011	0.842406	0.0749181	0.19978	0.4348	0.481105
CRISPRa	BJAB	2	SNP	rs67452218	0.0793901	-0.0352222	0.618189	-0.365711	0.268225	0.357291	0.486698	0.493658
CRISPRa	BJAB	2	SNP	rs675435	-0.0553891	-0.0215909	-0.4313	-0.224177	0.333125	0.41131	0.490861	0.496644
CRISPRa	BJAB	2	SNP	rs678446	0.209404	0.012067	1.63057	0.125291	0.0514904	0.450147	0.414791	0.496895
CRISPRa	BJAB	2	SNP	rs679251	0.0611178	0.0869316	0.475908	0.902606	0.31707	0.183368	0.489861	0.477253
CRISPRa	BJAB	2	SNP	rs681265	-0.0137074	-0.0748921	-0.106736	-0.7776	0.457499	0.218402	0.496997	0.481431
CRISPRa	BJAB	2	SNP	rs688652	0.2242	0.0955713	1.74579	0.992312	0.0404241	0.160523	0.397404	0.469556
CRISPRa	BJAB	2	SNP	rs6903624	0.0489063	-0.0345756	0.38082	-0.358997	0.351668	0.359799	0.493584	0.493658
CRISPRa	BJAB	2	SNP	rs6908075	0.0673417	0.041628	0.524372	0.432221	0.30001	0.33279	0.489415	0.490861
CRISPRa	BJAB	2	SNP	rs6921218	0.00163773	-0.210492	0.0127526	-2.18553	0.494913	0.014425	0.499621	0.305708
CRISPRa	BJAB	2	SNP	rs6921409	0.0605236	0.160625	0.471282	1.66776	0.31872	0.0476814	0.489861	0.408359
CRISPRa	BJAB	2	SNP	rs6932107	-0.118691	-0.102921	-0.924217	-1.06863	0.177687	0.142619	0.474577	0.465904
CRISPRa	BJAB	2	SNP	rs6932744	0.366946	0.143183	2.85731	1.48666	0.00213622	0.0685521	0.130409	0.426586
CRISPRa	BJAB	2	SNP	rs71547129	-0.176175	-0.0586795	-1.37183	-0.609266	0.0850586	0.271174	0.440192	0.486698
CRISPRa	BJAB	2	SNP	rs71547131	0.161678	0.0790297	1.25894	0.820561	0.104026	0.205948	0.449201	0.481105
CRISPRa	BJAB	2	SNP	rs71761238	-0.0871384	-0.00969492	-0.678523	-0.100662	0.24872	0.459909	0.485023	0.497045
CRISPRa	BJAB	2	SNP	rs72980703	0.0901904	-0.17507	0.702288	-1.81774	0.24125	0.0345518	0.484896	0.384518
CRISPRa	BJAB	2	SNP	rs72980761	0.0565341	-0.0141241	0.440216	-0.14665	0.32989	0.441704	0.490668	0.496644
CRISPRa	BJAB	2	SNP	rs730504	0.0344466	0.033439	0.268226	0.347196	0.394263	0.364222	0.495562	0.493658
CRISPRa	BJAB	2	SNP	rs73568225	0.0120149	0.0190176	0.0935567	0.197458	0.462731	0.421734	0.497387	0.496644
CRISPRa	BJAB	2	SNP	rs74565244	0.198886	-0.00681857	1.54867	-0.0707969	0.06073	0.47178	0.4191	0.498236
CRISPRa	BJAB	2	SNP	rs75311570	-0.00570228	0.0617229	-0.0444022	0.640865	0.482292	0.260805	0.498559	0.486256
CRISPRa	BJAB	2	SNP	rs75949070	-0.0380927	-0.0338974	-0.296618	-0.351955	0.383379	0.362436	0.495017	0.493658
CRISPRa	BJAB	2	SNP	rs76426328	0.152966	-0.211009	1.1911	-2.1909	0.116806	0.0142297	0.45306	0.305691
CRISPRa	BJAB	2	SNP	rs77102949	-0.00393993	-0.0686187	-0.0306792	-0.712464	0.487763	0.238089	0.499033	0.484083
CRISPRa	BJAB	2	SNP	rs77409392	-0.163822	0.00057286	-1.27564	0.00594798	0.101041	0.497627	0.448049	0.49974
CRISPRa	BJAB	2	SNP	rs7747309	-0.0776395	-0.170933	-0.604558	-1.77479	0.272736	0.0379666	0.487389	0.388303
CRISPRa	BJAB	2	SNP	rs7754667	0.116609	0.0228068	0.908002	0.236802	0.181939	0.406405	0.476097	0.495992
CRISPRa	BJAB	2	SNP	rs7769441	-0.00713796	0.0918673	-0.0555814	0.953854	0.477838	0.170079	0.498539	0.473243
CRISPRa	BJAB	2	SNP	rs7773560	-0.159379	-0.0137808	-1.24104	-0.143085	0.107295	0.443111	0.449722	0.496895
CRISPRa	BJAB	2	SNP	rs77907459	-0.159379	-0.0137808	-1.24104	-0.143085	0.107295	0.443111	0.449722	0.496895
CRISPRa	BJAB	2	SNP	rs78494707	-0.0957762	-0.125454	-0.745784	-1.30258	0.227899	0.0963587	0.482617	0.447187
CRISPRa	BJAB	2	SNP	rs9376286	-0.172984	-0.102685	-1.34698	-1.06617	0.0889933	0.143173	0.44087	0.466473
CRISPRa	BJAB	2	SNP	rs9385822	0.127112	0.251578	0.989786	2.61212	0.161139	0.0044991	0.469556	0.194075
CRISPRa	BJAB	2	SNP	rs9402909	0.019722	-0.028439	0.15357	-0.29528	0.438975	0.38389	0.496644	0.495017
CRISPRa	BJAB	2	SNP	rs9402934	0.146053	0.0991637	1.13728	1.02961	0.127711	0.151596	0.457352	0.468407
CRISPRa	BJAB	2	SNP	rs9484079	0.00117349	0.032041	0.00913762	0.33268	0.496355	0.369688	0.49972	0.494158
CRISPRa	BJAB	2	SNP	rs9494879	-0.290457	0.0616686	-2.26171	0.640302	0.0118576	0.260988	0.28311	0.486256
CRISPRa	BJAB	2	SNP	rs9494918	-0.176175	-0.0586795	-1.37183	-0.609266	0.0850586	0.271174	0.440192	0.486698
CRISPRa	BJAB	3	SNP	6:137897335	-0.00201566	0.0954204	-0.0190852	1.24434	0.492387	0.106688	0.499561	0.449722
CRISPRa	BJAB	3	SNP	6:138001321	-0.110054	-0.102755	-1.04204	-1.33999	0.148695	0.090124	0.468156	0.441169
CRISPRa	BJAB	3	SNP	6:138081453	-0.0937766	0.320426	-0.88792	4.17854	0.187292	1.46692e-05	0.478296	0.00266316
CRISPRa	BJAB	3	SNP	6:138108192	-0.266998	0.0324211	-2.52806	0.42279	0.00573481	0.336224	0.21229	0.491451
CRISPRa	BJAB	3	SNP	6:138110271	0.137876	-0.0823212	1.30548	-1.07352	0.0958654	0.14152	0.446822	0.465685
CRISPRa	BJAB	3	SNP	6:138123375	0.0469299	0.135661	0.444354	1.7691	0.328393	0.0384389	0.490668	0.388821
CRISPRa	BJAB	3	SNP	6:138190525	0.0265955	-0.0115237	0.251818	-0.150275	0.400591	0.440274	0.495562	0.496644
CRISPRa	BJAB	3	SNP	6:138228919	-0.0171763	0.176673	-0.162633	2.30392	0.435404	0.0106135	0.496644	0.272228
CRISPRa	BJAB	3	SNP	6:138317588	-0.0197909	NA	-0.187389	NA	0.425678	NA	0.496644	NA
CRISPRa	BJAB	3	SNP	6:138332200	0.132403	-0.0908108	1.25365	-1.18423	0.104984	0.118162	0.449513	0.453513
CRISPRa	BJAB	3	SNP	rs10607561	-0.006078	-0.0404066	-0.0575493	-0.526926	0.477054	0.299122	0.498539	0.489415
CRISPRa	BJAB	3	SNP	rs10636921	0.00714842	-0.0755701	0.0676845	-0.985479	0.473018	0.162194	0.498368	0.469954
CRISPRa	BJAB	3	SNP	rs10651274	0.159988	0.141834	1.51484	1.8496	0.064906	0.0321853	0.42355	0.384176
CRISPRa	BJAB	3	SNP	rs1082425	0.210964	0.0517213	1.9975	0.674476	0.0228854	0.250005	0.356823	0.485153
CRISPRa	BJAB	3	SNP	rs111902362	0.269044	0.0227302	2.54743	0.296415	0.00542596	0.383457	0.208892	0.495017
CRISPRa	BJAB	3	SNP	rs113078902	0.107385	-0.084179	1.01677	-1.09774	0.154631	0.136158	0.469447	0.464121
CRISPRa	BJAB	3	SNP	rs11326428	0.00227041	-0.021391	0.0214973	-0.278951	0.491424	0.390141	0.499386	0.495099
CRISPRa	BJAB	3	SNP	rs113715962	0.145009	0.0257426	1.37301	0.335699	0.0848749	0.368549	0.440192	0.494158
CRISPRa	BJAB	3	SNP	rs114783183	0.0415826	-0.077892	0.393723	-1.01576	0.346893	0.154873	0.493019	0.46955
CRISPRa	BJAB	3	SNP	rs116986480	-0.130549	0.0231026	-1.23609	0.301272	0.108212	0.381604	0.449722	0.495017
CRISPRa	BJAB	3	SNP	rs117032394	0.0502572	0.175978	0.475858	2.29486	0.317088	0.0108706	0.489861	0.274822
CRISPRa	BJAB	3	SNP	rs117049698	0.0660326	0.0806633	0.625227	1.0519	0.265911	0.146423	0.486502	0.468059
CRISPRa	BJAB	3	SNP	rs117181379	-0.158732	-0.0711236	-1.50295	-0.927493	0.066426	0.176835	0.425568	0.474577
CRISPRa	BJAB	3	SNP	rs117234946	0.0952088	-0.058578	0.90148	-0.763891	0.183667	0.222466	0.477253	0.48166
CRISPRa	BJAB	3	SNP	rs117599675	0.137987	0.00415145	1.30652	0.0541373	0.0956879	0.478413	0.446822	0.498539
CRISPRa	BJAB	3	SNP	rs117627015	0.155425	0.131794	1.47164	1.71867	0.0705596	0.0428374	0.429415	0.4019
CRISPRa	BJAB	3	SNP	rs117668003	-0.0508562	0.0156419	-0.481529	0.20398	0.31507	0.419185	0.489861	0.496644
CRISPRa	BJAB	3	SNP	rs117845581	-0.105521	0.122214	-0.99912	1.59374	0.158868	0.0554976	0.469556	0.415616
CRISPRa	BJAB	3	SNP	rs117963726	0.18859	0.0355228	1.78566	0.463239	0.0370771	0.321597	0.388035	0.489861
CRISPRa	BJAB	3	SNP	rs117964202	0.0880844	0.0359349	0.834023	0.468612	0.202134	0.319673	0.481105	0.489861
CRISPRa	BJAB	3	SNP	rs118039287	0.239717	-0.0520148	2.26975	-0.678303	0.0116113	0.24879	0.281215	0.485023
CRISPRa	BJAB	3	SNP	rs12110585	-0.0546021	-0.0560443	-0.516998	-0.730851	0.302579	0.232435	0.489861	0.483407
CRISPRa	BJAB	3	SNP	rs12192253	0.147204	0.0429204	1.39379	0.559707	0.0816905	0.28784	0.438441	0.488826
CRISPRa	BJAB	3	SNP	rs12197157	0.0360161	-0.150546	0.341017	-1.96321	0.366546	0.0248107	0.49385	0.361167
CRISPRa	BJAB	3	SNP	rs12198885	0.2173	-0.0318371	2.05749	-0.415174	0.0198193	0.339007	0.341973	0.491884
CRISPRa	BJAB	3	SNP	rs12204400	-0.0889486	0.0053673	-0.842206	0.0699927	0.199836	0.4721	0.481105	0.498236
CRISPRa	BJAB	3	SNP	rs12210282	0.125312	-0.0131109	1.18652	-0.170974	0.117709	0.432122	0.453513	0.496644
CRISPRa	BJAB	3	SNP	rs12661588	-0.0656602	0.0163185	-0.6217	0.212803	0.267069	0.41574	0.486698	0.496644
CRISPRa	BJAB	3	SNP	rs12664902	0.104089	0.111241	0.985565	1.45064	0.162173	0.0734397	0.469954	0.432229
CRISPRa	BJAB	3	SNP	rs137945998	-0.0332832	-0.0332248	-0.31514	-0.433271	0.376328	0.332409	0.494678	0.490861
CRISPRa	BJAB	3	SNP	rs138106177	0.043429	-0.0119261	0.411206	-0.155523	0.340461	0.438205	0.491904	0.496644
CRISPRa	BJAB	3	SNP	rs138461044	0.0656598	0.0056872	0.621697	0.0741644	0.267071	0.47044	0.486698	0.497974
CRISPRa	BJAB	3	SNP	rs139549856	-0.0104103	-0.114295	-0.0985691	-1.49047	0.46074	0.0680499	0.497242	0.426586
CRISPRa	BJAB	3	SNP	rs139579187	0.0997588	0.0236274	0.944562	0.308115	0.172441	0.378997	0.473243	0.495017
CRISPRa	BJAB	3	SNP	rs140468621	0.0845987	-0.0085798	0.801019	-0.111886	0.21156	0.455457	0.481105	0.496997
CRISPRa	BJAB	3	SNP	rs141158619	-0.176246	-0.0122708	-1.66878	-0.160018	0.0475804	0.436433	0.408359	0.496644
CRISPRa	BJAB	3	SNP	rs142899314	0.0274587	0.111795	0.259991	1.45787	0.397435	0.0724381	0.495562	0.43125
CRISPRa	BJAB	3	SNP	rs144688839	0.0896077	0.0198814	0.848446	0.259266	0.198095	0.397715	0.480418	0.495562
CRISPRa	BJAB	3	SNP	rs144693523	0.0838199	0.0405732	0.793645	0.529099	0.213701	0.298369	0.481105	0.489131
CRISPRa	BJAB	3	SNP	rs144701642	0.00511794	0.0974257	0.048459	1.27049	0.480675	0.101955	0.498539	0.449201
CRISPRa	BJAB	3	SNP	rs144924486	0.172494	0.0361442	1.63325	0.471342	0.0512084	0.318698	0.414713	0.489861
CRISPRa	BJAB	3	SNP	rs145053748	0.278223	0.0747222	2.63434	0.974422	0.00421504	0.164924	0.188849	0.473037
CRISPRa	BJAB	3	SNP	rs145069673	0.183716	0.156709	1.73951	2.04358	0.0409725	0.0204975	0.400265	0.347078
CRISPRa	BJAB	3	SNP	rs145191065	0.0469299	0.135661	0.444354	1.7691	0.328393	0.0384389	0.490668	0.388821
CRISPRa	BJAB	3	SNP	rs145328185	0.0212632	0.0333894	0.201329	0.435418	0.420221	0.33163	0.496644	0.490801
CRISPRa	BJAB	3	SNP	rs145453537	0.15339	-0.00104454	1.45237	-0.0136214	0.0731993	0.494566	0.431963	0.499605
CRISPRa	BJAB	3	SNP	rs146091397	-0.074479	-0.0053459	-0.705201	-0.0697137	0.240343	0.472211	0.484896	0.498236
CRISPRa	BJAB	3	SNP	rs146093175	0.129537	0.0462041	1.22652	0.602528	0.110002	0.273411	0.449722	0.487481
CRISPRa	BJAB	3	SNP	rs146629168	-0.142377	0.0208171	-1.34809	0.271467	0.0888154	0.393016	0.44087	0.495509
CRISPRa	BJAB	3	SNP	rs146822273	-0.152086	0.044747	-1.44001	0.583527	0.0749316	0.279769	0.4348	0.487967
CRISPRa	BJAB	3	SNP	rs147495861	-0.0187079	-0.0626943	-0.177135	-0.817571	0.429701	0.206801	0.496644	0.481105
CRISPRa	BJAB	3	SNP	rs147499077	0.153947	-0.0131316	1.45764	-0.171244	0.0724703	0.432016	0.43125	0.496644
CRISPRa	BJAB	3	SNP	rs149564648	-0.142377	0.0208171	-1.34809	0.271467	0.0888154	0.393016	0.44087	0.495509
CRISPRa	BJAB	3	SNP	rs149648444	0.00825211	0.091493	0.0781347	1.19312	0.46886	0.116411	0.49768	0.452508
CRISPRa	BJAB	3	SNP	rs150255995	-0.177015	0.0602903	-1.67606	0.786221	0.0468635	0.215869	0.407659	0.481209
CRISPRa	BJAB	3	SNP	rs1589136	0.0347147	0.00277391	0.328694	0.0361734	0.371193	0.485572	0.494158	0.499033
CRISPRa	BJAB	3	SNP	rs1589137	0.0183861	0.0387773	0.174088	0.505679	0.430898	0.306541	0.496644	0.489861
CRISPRa	BJAB	3	SNP	rs17066693	-0.0913719	0.0685517	-0.86515	0.893954	0.193478	0.185673	0.479778	0.478167
CRISPRa	BJAB	3	SNP	rs1821714	0.0267917	-0.0140852	0.253676	-0.18368	0.399873	0.427132	0.495562	0.496644
CRISPRa	BJAB	3	SNP	rs187105337	0.137987	0.00415145	1.30652	0.0541373	0.0956879	0.478413	0.446822	0.498539
CRISPRa	BJAB	3	SNP	rs189231076	0.183716	0.156709	1.73951	2.04358	0.0409725	0.0204975	0.400265	0.347078
CRISPRa	BJAB	3	SNP	rs192560245	0.150088	0.064213	1.4211	0.837376	0.0776436	0.201191	0.43644	0.481105
CRISPRa	BJAB	3	SNP	rs1953759	0.0656307	0.0895678	0.621421	1.16802	0.267161	0.1214	0.486698	0.454515
CRISPRa	BJAB	3	SNP	rs201173211	0.236955	0.154393	2.2436	2.01338	0.0124291	0.0220373	0.288844	0.351486
CRISPRa	BJAB	3	SNP	rs2152655	0.0952088	-0.058578	0.90148	-0.763891	0.183667	0.222466	0.477253	0.48166
CRISPRa	BJAB	3	SNP	rs2327871	-0.0367942	0.015901	-0.348384	0.207359	0.363776	0.417865	0.493658	0.496644
CRISPRa	BJAB	3	SNP	rs2473098	0.0439058	NA	0.41572	NA	0.338807	NA	0.491869	NA
CRISPRa	BJAB	3	SNP	rs2484065	NA	0.0728173	NA	0.949581	NA	0.171163	NA	0.473243
CRISPRa	BJAB	3	SNP	rs34235287	0.0177197	0.0980381	0.167778	1.27847	0.433379	0.100541	0.496644	0.448049
CRISPRa	BJAB	3	SNP	rs34885134	0.0628231	-0.0851848	0.594837	-1.11086	0.275976	0.133314	0.487651	0.462202
CRISPRa	BJAB	3	SNP	rs34996815	NA	-0.00721737	NA	-0.0941188	NA	0.462507	NA	0.497387
CRISPRa	BJAB	3	SNP	rs35161385	-0.15199	-0.100558	-1.43911	-1.31133	0.0750597	0.094873	0.4348	0.446547
CRISPRa	BJAB	3	SNP	rs35675427	0.0274587	0.111795	0.259991	1.45787	0.397435	0.0724381	0.495562	0.43125
CRISPRa	BJAB	3	SNP	rs35983200	0.0928666	-0.0244856	0.879303	-0.319306	0.189618	0.374747	0.478296	0.49425
CRISPRa	BJAB	3	SNP	rs4142969	0.0241283	0.1026	0.228458	1.33797	0.409645	0.0904535	0.49656	0.441441
CRISPRa	BJAB	3	SNP	rs4571582	-0.0449371	-0.0467465	-0.425485	-0.609601	0.335242	0.271063	0.491224	0.486698
CRISPRa	BJAB	3	SNP	rs4624887	0.0741384	-0.0392296	0.701977	-0.511577	0.241347	0.304473	0.484896	0.489861
CRISPRa	BJAB	3	SNP	rs4895501	0.0191258	0.0442967	0.181091	0.577655	0.428148	0.281748	0.496644	0.487967
CRISPRa	BJAB	3	SNP	rs4896289	-0.0178691	-0.0883491	-0.169193	-1.15212	0.432823	0.124635	0.496644	0.455801
CRISPRa	BJAB	3	SNP	rs4896295	0.082939	0.080962	0.785304	1.05579	0.216138	0.145532	0.481209	0.467221
CRISPRa	BJAB	3	SNP	rs553595	0.0928666	-0.0244856	0.879303	-0.319306	0.189618	0.374747	0.478296	0.49425
CRISPRa	BJAB	3	SNP	rs55819060	-0.0370235	-0.0485912	-0.350555	-0.633657	0.362961	0.263152	0.493658	0.486256
CRISPRa	BJAB	3	SNP	rs56071175	-0.0658674	-0.0284628	-0.623662	-0.371172	0.266425	0.355255	0.486502	0.493658
CRISPRa	BJAB	3	SNP	rs57087937	0.0265955	-0.0115237	0.251818	-0.150275	0.400591	0.440274	0.495562	0.496644
CRISPRa	BJAB	3	SNP	rs57591153	0.00191515	0.20203	0.0181335	2.6346	0.492766	0.00421187	0.499561	0.188849
CRISPRa	BJAB	3	SNP	rs58187029	-0.106133	-0.0327703	-1.00491	-0.427345	0.157469	0.334564	0.469556	0.491107
CRISPRa	BJAB	3	SNP	rs59231171	0.0284122	-0.0963184	0.269019	-1.25605	0.393957	0.104549	0.495562	0.449513
CRISPRa	BJAB	3	SNP	rs599077	-0.0779846	-0.14942	-0.738394	-1.94853	0.230138	0.025676	0.483237	0.364669
CRISPRa	BJAB	3	SNP	rs60715927	0.138458	0.0141724	1.31099	0.184817	0.0949311	0.426686	0.446547	0.496644
CRISPRa	BJAB	3	SNP	rs612217	0.038037	0.137296	0.360151	1.79042	0.359367	0.0366934	0.493658	0.387549
CRISPRa	BJAB	3	SNP	rs61318640	0.0102611	-0.00636633	0.0971569	-0.0830207	0.461301	0.466918	0.497242	0.497673
CRISPRa	BJAB	3	SNP	rs62432661	-0.230324	-0.0641591	-2.18081	-0.836672	0.0145987	0.201388	0.30694	0.481105
CRISPRa	BJAB	3	SNP	rs62432712	0.144845	0.0650215	1.37146	0.847919	0.0851164	0.198242	0.440192	0.480418
CRISPRa	BJAB	3	SNP	rs627480	0.0547952	0.0239037	0.518826	0.311718	0.301941	0.377627	0.489662	0.495017
CRISPRa	BJAB	3	SNP	rs630173	0.108181	0.0887751	1.02431	1.15768	0.152845	0.123497	0.4687	0.455384
CRISPRa	BJAB	3	SNP	rs630483	0.0248176	0.0216425	0.234984	0.282231	0.407111	0.388883	0.496185	0.495017
CRISPRa	BJAB	3	SNP	rs660233	0.00125066	0.00511759	0.0118418	0.0667363	0.495276	0.473396	0.499621	0.498368
CRISPRa	BJAB	3	SNP	rs66469519	0.0157377	0.0602873	0.149012	0.786182	0.440772	0.21588	0.496644	0.481209
CRISPRa	BJAB	3	SNP	rs665812	-0.0978542	0.12018	-0.926528	1.56722	0.177086	0.0585317	0.474577	0.418021
CRISPRa	BJAB	3	SNP	rs674111	0.10992	-0.00311144	1.04077	-0.040575	0.148991	0.483817	0.468156	0.498559
CRISPRa	BJAB	3	SNP	rs67543742	0.027216	0.0383922	0.257694	0.500657	0.398322	0.308306	0.495562	0.489861
CRISPRa	BJAB	3	SNP	rs681983	0.165913	-0.00545639	1.57094	-0.0711545	0.0580983	0.471637	0.41758	0.498236
CRISPRa	BJAB	3	SNP	rs681992	0.165913	-0.00545639	1.57094	-0.0711545	0.0580983	0.471637	0.41758	0.498236
CRISPRa	BJAB	3	SNP	rs6900782	0.194913	0.0280861	1.84553	0.366259	0.0324804	0.357086	0.384518	0.493658
CRISPRa	BJAB	3	SNP	rs6910797	-0.0720117	-0.0112786	-0.68184	-0.147079	0.24767	0.441535	0.485023	0.496644
CRISPRa	BJAB	3	SNP	rs6915680	0.0419709	-0.0379235	0.397399	-0.494545	0.345536	0.310461	0.493008	0.489861
CRISPRa	BJAB	3	SNP	rs6924326	0.097776	0.136399	0.925788	1.77873	0.177278	0.0376422	0.474577	0.388082
CRISPRa	BJAB	3	SNP	rs6929671	-0.266998	0.0324211	-2.52806	0.42279	0.00573481	0.336224	0.21229	0.491451
CRISPRa	BJAB	3	SNP	rs6931946	0.152293	0.0234036	1.44198	0.305196	0.0746543	0.380108	0.4348	0.495017
CRISPRa	BJAB	3	SNP	rs71560656	-0.10497	0.109356	-0.993901	1.42607	0.160135	0.0769247	0.469556	0.43644
CRISPRa	BJAB	3	SNP	rs724371	0.0617371	-0.0461807	0.584555	-0.602223	0.279424	0.273513	0.487967	0.487481
CRISPRa	BJAB	3	SNP	rs72563087	0.132602	0.143264	1.25553	1.86824	0.104643	0.0308643	0.449513	0.38161
CRISPRa	BJAB	3	SNP	rs72980771	0.0454688	0.0627847	0.430519	0.818749	0.333409	0.206465	0.490861	0.481105
CRISPRa	BJAB	3	SNP	rs72987499	0.11181	-0.130557	1.05867	-1.70254	0.144875	0.044327	0.467221	0.401996
CRISPRa	BJAB	3	SNP	rs73559314	-0.100009	-0.0848151	-0.946929	-1.10604	0.171837	0.134355	0.473243	0.462202
CRISPRa	BJAB	3	SNP	rs74467206	0.255689	0.0467559	2.42098	0.609724	0.00773928	0.271022	0.244836	0.486698
CRISPRa	BJAB	3	SNP	rs75010796	0.10692	-0.0322316	1.01237	-0.420319	0.15568	0.337126	0.469556	0.491869
CRISPRa	BJAB	3	SNP	rs75107996	-0.00549969	0.0269431	-0.0520735	0.351354	0.479235	0.362661	0.498539	0.493658
CRISPRa	BJAB	3	SNP	rs76718750	0.101985	0.0380246	0.965641	0.495864	0.167112	0.309995	0.473243	0.489861
CRISPRa	BJAB	3	SNP	rs76844617	0.00483036	-0.0766767	0.045736	-0.99991	0.48176	0.158677	0.498539	0.469556
CRISPRa	BJAB	3	SNP	rs76909584	0.0928666	-0.0244856	0.879303	-0.319306	0.189618	0.374747	0.478296	0.49425
CRISPRa	BJAB	3	SNP	rs7750604	0.0265955	-0.0115237	0.251818	-0.150275	0.400591	0.440274	0.495562	0.496644
CRISPRa	BJAB	3	SNP	rs7758263	0.0415826	-0.077892	0.393723	-1.01576	0.346893	0.154873	0.493019	0.46955
CRISPRa	BJAB	3	SNP	rs7769491	0.0192776	-0.0411314	0.182529	-0.536377	0.427584	0.295849	0.496644	0.488826
CRISPRa	BJAB	3	SNP	rs77837872	-0.0882201	-0.0435337	-0.835308	-0.567705	0.201772	0.285118	0.481105	0.488485
CRISPRa	BJAB	3	SNP	rs77956371	0.172494	0.0361442	1.63325	0.471342	0.0512084	0.318698	0.414713	0.489861
CRISPRa	BJAB	3	SNP	rs78064548	-0.069915	0.0246711	-0.661987	0.321725	0.25399	0.37383	0.486256	0.494158
CRISPRa	BJAB	3	SNP	rs78179859	0.190767	0.0730237	1.80627	0.952273	0.035438	0.170479	0.385858	0.473243
CRISPRa	BJAB	3	SNP	rs78296787	-0.0882201	-0.0435337	-0.835308	-0.567705	0.201772	0.285118	0.481105	0.488485
CRISPRa	BJAB	3	SNP	rs78341068	0.210305	0.0959518	1.99127	1.25127	0.0232258	0.105418	0.357608	0.449656
CRISPRa	BJAB	3	SNP	rs78761790	0.0841771	0.0833077	0.797027	1.08638	0.212718	0.138655	0.481105	0.464167
CRISPRa	BJAB	3	SNP	rs78810073	0.0324602	0.00325617	0.307348	0.0424624	0.379289	0.483065	0.495017	0.498559
CRISPRa	BJAB	3	SNP	rs78953621	0.0777051	0.0477893	0.735748	0.623201	0.230942	0.266576	0.483407	0.486502
CRISPRa	BJAB	3	SNP	rs9376306	-0.0801138	-0.0863136	-0.758554	-1.12558	0.22406	0.130172	0.481758	0.458997
CRISPRa	BJAB	3	SNP	rs9376310	0.137987	0.00415145	1.30652	0.0541373	0.0956879	0.478413	0.446822	0.498539
CRISPRa	BJAB	3	SNP	rs9385811	0.0557205	-0.0175348	0.527587	-0.228665	0.298893	0.409565	0.489242	0.49656
CRISPRa	BJAB	3	SNP	rs9385820	-0.0279276	0.0776524	-0.264431	1.01263	0.395724	0.155618	0.495562	0.469556
CRISPRa	BJAB	3	SNP	rs9389552	-0.142377	0.0208171	-1.34809	0.271467	0.0888154	0.393016	0.44087	0.495509
CRISPRa	BJAB	3	SNP	rs9389560	0.145205	0.106549	1.37487	1.38946	0.0845861	0.0823469	0.440192	0.439416
CRISPRa	BJAB	3	SNP	rs9399220	0.0204413	0.0100223	0.193548	0.130697	0.423265	0.448008	0.496644	0.496895
CRISPRa	BJAB	3	SNP	rs9399224	0.0044239	0.00217871	0.0418875	0.0284117	0.483294	0.488667	0.498559	0.499033
CRISPRa	BJAB	3	SNP	rs9402929	0.0643484	-0.0036309	0.60928	-0.047349	0.27117	0.481118	0.486698	0.498539
CRISPRa	BJAB	3	SNP	rs9484116	0.164812	0.0554543	1.56052	0.723156	0.0593188	0.234792	0.418121	0.483621
CRISPRa	BJAB	3	SNP	rs9494943	-0.0607863	0.0424264	-0.575552	0.553265	0.282459	0.290041	0.487967	0.488826
CRISPRa	BJAB	3	SNP	rs9767557	0.0857474	0.068156	0.811895	0.888794	0.208426	0.187057	0.481105	0.478296
CRISPRa	BJAB	3	SNP	rs9918416	0.114388	0.107536	1.08308	1.40233	0.139386	0.0804083	0.464167	0.437457
CRISPRa	BJAB	4	SNP	6:137911381	0.171693	0.0822848	1.89556	1.18286	0.0290093	0.118433	0.375839	0.453513
CRISPRa	BJAB	4	SNP	6:137980964	NA	0.0148022	NA	0.212783	NA	0.415748	NA	0.496644
CRISPRa	BJAB	4	SNP	6:137994315	-0.0422754	-0.032504	-0.466736	-0.46725	0.320344	0.320161	0.489861	0.489861
CRISPRa	BJAB	4	SNP	6:137995716	0.128332	0.0216917	1.41683	0.311821	0.0782658	0.377588	0.43644	0.495017
CRISPRa	BJAB	4	SNP	6:137999251	0.00280424	-0.0548469	0.0309599	-0.788432	0.487651	0.215222	0.499033	0.481209
CRISPRa	BJAB	4	SNP	6:138269444	0.0652577	-0.0309708	0.72047	-0.44521	0.235618	0.328084	0.483751	0.490668
CRISPRa	BJAB	4	SNP	6:138269454	0.0652577	-0.0309708	0.72047	-0.44521	0.235618	0.328084	0.483751	0.490668
CRISPRa	BJAB	4	SNP	6:138360666	0.01859	-0.0431585	0.20524	-0.62041	0.418692	0.267494	0.496644	0.486698
CRISPRa	BJAB	4	SNP	6:138414521	-0.0231972	0.0158442	-0.256106	0.227762	0.398935	0.409916	0.495562	0.496644
CRISPRa	BJAB	4	SNP	rs1082428	0.0291795	-0.0517951	0.322153	-0.744562	0.373668	0.228268	0.494158	0.482667
CRISPRa	BJAB	4	SNP	rs1111800	NA	-0.036568	NA	-0.52567	NA	0.299559	NA	0.489415
CRISPRa	BJAB	4	SNP	rs111396436	-0.110594	0.149879	-1.221	2.15453	0.111042	0.0155994	0.449722	0.314366
CRISPRa	BJAB	4	SNP	rs111543057	-0.19172	-0.0585831	-2.11666	-0.84214	0.0171442	0.199855	0.324317	0.481105
CRISPRa	BJAB	4	SNP	rs11154940	0.0577902	0.0156716	0.638025	0.225282	0.261729	0.41088	0.486256	0.496644
CRISPRa	BJAB	4	SNP	rs111851454	-0.120645	-0.0194743	-1.33196	-0.279946	0.091436	0.389759	0.442716	0.495017
CRISPRa	BJAB	4	SNP	rs11297844	0.199777	0.0471934	2.20561	0.678412	0.0137057	0.248755	0.301016	0.485023
CRISPRa	BJAB	4	SNP	rs11321666	0.180765	0.127558	1.99572	1.83367	0.0229824	0.0333515	0.357014	0.384518
CRISPRa	BJAB	4	SNP	rs11327277	0.0955472	-0.0712069	1.05488	-1.02361	0.145741	0.15301	0.467221	0.4687
CRISPRa	BJAB	4	SNP	rs113650324	-0.0390714	-0.0616759	-0.431363	-0.8866	0.333102	0.187647	0.490861	0.478296
CRISPRa	BJAB	4	SNP	rs113746409	0.110893	0.155115	1.2243	2.2298	0.11042	0.0128805	0.449722	0.293089
CRISPRa	BJAB	4	SNP	rs114221351	0.0526409	-0.00548321	0.581175	-0.078822	0.280561	0.468587	0.487967	0.497673
CRISPRa	BJAB	4	SNP	rs116884581	0.0537988	-0.0200455	0.593959	-0.288157	0.27627	0.386613	0.487651	0.495017
CRISPRa	BJAB	4	SNP	rs116956322	0.136765	0.0451056	1.50993	0.6484	0.06553	0.258363	0.423783	0.486256
CRISPRa	BJAB	4	SNP	rs117069689	NA	-0.0282578	NA	-0.40621	NA	0.342294	NA	0.492574
CRISPRa	BJAB	4	SNP	rs117273207	NA	-0.0401608	NA	-0.577317	NA	0.281863	NA	0.487967
CRISPRa	BJAB	4	SNP	rs117509714	0.115732	0.0913255	1.27773	1.31282	0.100673	0.0946224	0.448049	0.446524
CRISPRa	BJAB	4	SNP	rs11755324	0.0452956	-0.0931197	0.50008	-1.33861	0.308509	0.0903491	0.489861	0.441172
CRISPRa	BJAB	4	SNP	rs117584190	0.0438659	-0.117882	0.484296	-1.69457	0.314088	0.0450785	0.489861	0.403408
CRISPRa	BJAB	4	SNP	rs117805665	0.198516	0.138767	2.19169	1.99479	0.0142009	0.0230327	0.305691	0.357263
CRISPRa	BJAB	4	SNP	rs117870982	-0.0134666	0.0303371	-0.148676	0.4361	0.440904	0.331382	0.496644	0.490749
CRISPRa	BJAB	4	SNP	rs117920608	0.0102261	NA	0.1129	NA	0.455055	NA	0.496981	NA
CRISPRa	BJAB	4	SNP	rs117962448	0.0260067	0.00700069	0.287124	0.100636	0.387009	0.45992	0.495017	0.497045
CRISPRa	BJAB	4	SNP	rs118077049	-0.0136829	0.0257572	-0.151064	0.370264	0.439962	0.355593	0.496644	0.493658
CRISPRa	BJAB	4	SNP	rs118089736	-0.140087	-0.0188494	-1.54662	-0.270963	0.060978	0.39321	0.419472	0.495509
CRISPRa	BJAB	4	SNP	rs118093229	-0.130686	-0.024689	-1.44282	-0.354908	0.0745349	0.361329	0.4348	0.493658
CRISPRa	BJAB	4	SNP	rs11963779	-0.0610398	0.0637246	-0.673903	0.91605	0.250187	0.17982	0.485153	0.475877
CRISPRa	BJAB	4	SNP	rs12189591	0.0751566	0.0381901	0.829757	0.548989	0.203338	0.291507	0.481105	0.488826
CRISPRa	BJAB	4	SNP	rs12192746	0.0775567	-0.0352621	0.856255	-0.506897	0.195928	0.306113	0.479778	0.489861
CRISPRa	BJAB	4	SNP	rs12194286	0.0465415	0.0188206	0.513836	0.270549	0.303683	0.393369	0.489861	0.495509
CRISPRa	BJAB	4	SNP	rs12197448	-0.0213996	-0.0308402	-0.23626	-0.443333	0.406616	0.328763	0.496061	0.490668
CRISPRa	BJAB	4	SNP	rs12200698	-0.0927801	NA	-1.02433	NA	0.15284	NA	0.4687	NA
CRISPRa	BJAB	4	SNP	rs12201110	-0.140087	-0.0188494	-1.54662	-0.270963	0.060978	0.39321	0.419472	0.495509
CRISPRa	BJAB	4	SNP	rs12206203	0.090431	-0.0282374	0.998392	-0.405916	0.159045	0.342402	0.469556	0.492604
CRISPRa	BJAB	4	SNP	rs12214474	0.105803	0.118324	1.1681	1.70093	0.121383	0.0444781	0.454515	0.402353
CRISPRa	BJAB	4	SNP	rs12527045	-0.0403048	-0.0625485	-0.44498	-0.899144	0.328167	0.184288	0.490668	0.477253
CRISPRa	BJAB	4	SNP	rs12662915	0.0868566	0.0295822	0.958929	0.425248	0.168797	0.335328	0.473243	0.491224
CRISPRa	BJAB	4	SNP	rs13193916	0.0988788	0.056701	1.09166	0.815084	0.137492	0.207512	0.464167	0.481105
CRISPRa	BJAB	4	SNP	rs13200023	0.0507444	-0.0306501	0.560237	-0.440599	0.287659	0.329752	0.488826	0.490668
CRISPRa	BJAB	4	SNP	rs13203773	-0.0763347	NA	-0.842764	NA	0.19968	NA	0.481105	NA
CRISPRa	BJAB	4	SNP	rs13214321	-0.075704	-0.0144956	-0.8358	-0.208376	0.201634	0.417468	0.481105	0.496644
CRISPRa	BJAB	4	SNP	rs13214924	-0.106718	0.0537759	-1.1782	0.773036	0.119358	0.21975	0.454034	0.481431
CRISPRa	BJAB	4	SNP	rs13220745	-0.194068	NA	-2.14259	NA	0.0160731	NA	0.318987	NA
CRISPRa	BJAB	4	SNP	rs138090376	-0.149403	-0.0925883	-1.64946	-1.33097	0.0495264	0.0915995	0.409532	0.443201
CRISPRa	BJAB	4	SNP	rs138270431	0.0639314	0.00960163	0.705826	0.138025	0.240148	0.44511	0.484895	0.496895
CRISPRa	BJAB	4	SNP	rs138991179	0.0844358	0.0223028	0.932203	0.320606	0.175616	0.374254	0.474274	0.49425
CRISPRa	BJAB	4	SNP	rs139060945	0.0162414	-0.161452	0.179311	-2.3209	0.428847	0.0101461	0.496644	0.2678
CRISPRa	BJAB	4	SNP	rs140552654	-0.0117422	-0.0551124	-0.129638	-0.792249	0.448426	0.214108	0.496895	0.481105
CRISPRa	BJAB	4	SNP	rs140583243	0.0162129	0.0084067	0.178997	0.120847	0.42897	0.451906	0.496644	0.496895
CRISPRa	BJAB	4	SNP	rs141014728	0.0878116	0.0209294	0.969473	0.300863	0.166155	0.381759	0.473243	0.495017
CRISPRa	BJAB	4	SNP	rs141352767	-0.00625553	-0.0421437	-0.0690634	-0.605822	0.47247	0.272317	0.498236	0.487151
CRISPRa	BJAB	4	SNP	rs142729468	0.0595469	NA	0.65742	NA	0.255455	NA	0.486256	NA
CRISPRa	BJAB	4	SNP	rs142752709	0.0485725	0.0385289	0.536258	0.553859	0.29589	0.289838	0.488826	0.488826
CRISPRa	BJAB	4	SNP	rs142860927	-0.0336099	-0.0381563	-0.371066	-0.548502	0.355294	0.291673	0.493658	0.488826
CRISPRa	BJAB	4	SNP	rs144718347	0.0856414	-0.0413086	0.945513	-0.593818	0.172199	0.276317	0.473243	0.487651
CRISPRa	BJAB	4	SNP	rs146482577	NA	0.00433125	NA	0.0622623	NA	0.475177	NA	0.498539
CRISPRa	BJAB	4	SNP	rs146907438	NA	-0.0119079	NA	-0.171178	NA	0.432042	NA	0.496644
CRISPRa	BJAB	4	SNP	rs147719531	0.0102261	NA	0.1129	NA	0.455055	NA	0.496981	NA
CRISPRa	BJAB	4	SNP	rs148861200	-0.0237066	0.0356923	-0.26173	0.513081	0.396765	0.303947	0.495562	0.489861
CRISPRa	BJAB	4	SNP	rs148889799	0.058223	0.0450794	0.642804	0.648022	0.260176	0.258485	0.486256	0.486256
CRISPRa	BJAB	4	SNP	rs151262667	0.0156238	-0.0700393	0.172492	-1.00683	0.431525	0.157009	0.496644	0.469556
CRISPRa	BJAB	4	SNP	rs1579610	-0.0528212	-0.0676287	-0.583166	-0.972172	0.279891	0.165483	0.487967	0.47315
CRISPRa	BJAB	4	SNP	rs17589010	-0.0476353	-0.0770713	-0.525912	-1.10791	0.299475	0.13395	0.489415	0.462202
CRISPRa	BJAB	4	SNP	rs1759676	0.0765019	0.120559	0.844609	1.73305	0.199165	0.0415437	0.480676	0.400818
CRISPRa	BJAB	4	SNP	rs17724268	0.23172	0.0281666	2.55827	0.404899	0.00525968	0.342776	0.205431	0.492779
CRISPRa	BJAB	4	SNP	rs185291446	0.146648	-0.0824782	1.61905	-1.18564	0.0527187	0.117883	0.415077	0.453513
CRISPRa	BJAB	4	SNP	rs1889135	0.136765	0.0451056	1.50993	0.6484	0.06553	0.258363	0.423783	0.486256
CRISPRa	BJAB	4	SNP	rs190121909	0.193331	0.0657414	2.13445	0.945043	0.016403	0.172319	0.319759	0.473243
CRISPRa	BJAB	4	SNP	rs1931867	-0.120645	-0.0194743	-1.33196	-0.279946	0.091436	0.389759	0.442716	0.495017
CRISPRa	BJAB	4	SNP	rs199563968	-0.111904	0.111252	-1.23546	1.59926	0.108329	0.0548818	0.449722	0.415077
CRISPRa	BJAB	4	SNP	rs199689340	0.22763	0.127942	2.51312	1.83918	0.00598344	0.0329445	0.218014	0.384518
CRISPRa	BJAB	4	SNP	rs200858731	-0.0545811	-0.00739107	-0.602596	-0.106248	0.273389	0.457693	0.487481	0.496997
CRISPRa	BJAB	4	SNP	rs201187524	0.0524477	-0.0046402	0.579042	-0.0667036	0.28128	0.473409	0.487967	0.498368
CRISPRa	BJAB	4	SNP	rs201218541	0.180765	0.127558	1.99572	1.83367	0.0229824	0.0333515	0.357014	0.384518
CRISPRa	BJAB	4	SNP	rs201640758	0.00595545	-0.0315588	0.0657504	-0.453662	0.473788	0.325036	0.498368	0.489861
CRISPRa	BJAB	4	SNP	rs201782376	0.128332	0.0216917	1.41683	0.311821	0.0782658	0.377588	0.43644	0.495017
CRISPRa	BJAB	4	SNP	rs201972148	0.128332	0.0216917	1.41683	0.311821	0.0782658	0.377588	0.43644	0.495017
CRISPRa	BJAB	4	SNP	rs202165040	0.124298	NA	1.3723	NA	0.0849849	NA	0.440192	NA
CRISPRa	BJAB	4	SNP	rs2027276	-0.0352046	-0.0735927	-0.388671	-1.05791	0.34876	0.145049	0.493098	0.467221
CRISPRa	BJAB	4	SNP	rs203691	0.0431652	-0.0138696	0.47656	-0.199377	0.316838	0.420984	0.489861	0.496644
CRISPRa	BJAB	4	SNP	rs203696	0.095762	0.030785	1.05725	0.442539	0.145199	0.329049	0.467221	0.490668
CRISPRa	BJAB	4	SNP	rs2056223	NA	-0.0561753	NA	-0.807528	NA	0.209681	NA	0.481105
CRISPRa	BJAB	4	SNP	rs2056224	NA	0.00987209	NA	0.141913	NA	0.443574	NA	0.496895
CRISPRa	BJAB	4	SNP	rs2206351	-0.0424153	-0.0159974	-0.468281	-0.229964	0.319792	0.40906	0.489861	0.496525
CRISPRa	BJAB	4	SNP	rs2327864	0.0479066	0.119216	0.528906	1.71375	0.298435	0.0432874	0.489145	0.401996
CRISPRa	BJAB	4	SNP	rs2473094	-0.098652	0.00251731	-1.08915	0.0361867	0.138043	0.485567	0.464167	0.499033
CRISPRa	BJAB	4	SNP	rs2473097	0.114516	0.0573388	1.2643	0.824254	0.103061	0.204898	0.449201	0.481105
CRISPRa	BJAB	4	SNP	rs2473098	NA	0.0490591	NA	0.705231	NA	0.240333	NA	0.484896
CRISPRa	BJAB	4	SNP	rs2484065	-0.219635	NA	-2.42485	NA	0.00765731	NA	0.244836	NA
CRISPRa	BJAB	4	SNP	rs2788287	0.0310571	0.00351085	0.342882	0.0504689	0.365844	0.479874	0.493674	0.498539
CRISPRa	BJAB	4	SNP	rs28634105	0.0257053	0.00639755	0.283796	0.0919656	0.388283	0.463363	0.495017	0.49745
CRISPRa	BJAB	4	SNP	rs34025905	-0.0642456	0.00156295	-0.709295	0.0224676	0.239071	0.491037	0.484365	0.499233
CRISPRa	BJAB	4	SNP	rs34347497	-0.159157	-0.0578851	-1.75715	-0.832107	0.0394461	0.202674	0.393346	0.481105
CRISPRa	BJAB	4	SNP	rs34384817	0.0844358	0.0223028	0.932203	0.320606	0.175616	0.374254	0.474274	0.49425
CRISPRa	BJAB	4	SNP	rs34996815	0.0673584	NA	0.743662	NA	0.228541	NA	0.482752	NA
CRISPRa	BJAB	4	SNP	rs35062368	0.0473168	-0.0358385	0.522395	-0.515184	0.300698	0.303212	0.489415	0.489861
CRISPRa	BJAB	4	SNP	rs35207875	-0.0614869	-0.0308334	-0.678839	-0.443235	0.24862	0.328798	0.485023	0.490668
CRISPRa	BJAB	4	SNP	rs35359719	-0.0123331	-0.0562277	-0.136162	-0.808282	0.445846	0.209464	0.496895	0.481105
CRISPRa	BJAB	4	SNP	rs35380520	0.0624258	0.0270911	0.689205	0.389439	0.245347	0.348476	0.485023	0.493098
CRISPRa	BJAB	4	SNP	rs35763148	-0.0361173	0.0562536	-0.398748	0.808654	0.345039	0.209357	0.493008	0.481105
CRISPRa	BJAB	4	SNP	rs35788099	-0.00656644	-0.0355826	-0.0724959	-0.511505	0.471104	0.304499	0.498052	0.489861
CRISPRa	BJAB	4	SNP	rs35926684	0.180426	0.0118026	1.99197	0.169664	0.0231873	0.432637	0.357608	0.496644
CRISPRa	BJAB	4	SNP	rs36124092	0.128468	-0.00839293	1.41834	-0.12065	0.0780459	0.451984	0.43644	0.496895
CRISPRa	BJAB	4	SNP	rs367948135	0.0702085	-0.125156	0.775128	-1.79913	0.219132	0.0359991	0.481431	0.386545
CRISPRa	BJAB	4	SNP	rs374184737	0.101992	0.0955066	1.12603	1.37292	0.130077	0.0848886	0.458955	0.440192
CRISPRa	BJAB	4	SNP	rs377551157	-0.00807111	-0.0514088	-0.0891081	-0.739009	0.464498	0.229951	0.497451	0.483237
CRISPRa	BJAB	4	SNP	rs3844527	NA	0.0296223	NA	0.425824	NA	0.335118	NA	0.491224
CRISPRa	BJAB	4	SNP	rs386362	-0.197894	0.0593712	-2.18482	0.85347	0.014451	0.196699	0.305708	0.479778
CRISPRa	BJAB	4	SNP	rs4479955	NA	0.00736382	NA	0.105856	NA	0.457848	NA	0.496997
CRISPRa	BJAB	4	SNP	rs4496818	-0.111904	0.111252	-1.23546	1.59926	0.108329	0.0548818	0.449722	0.415077
CRISPRa	BJAB	4	SNP	rs4612182	-0.0327939	0.0511913	-0.362057	0.735883	0.358655	0.230901	0.493658	0.483407
CRISPRa	BJAB	4	SNP	rs4896301	-0.0777524	-0.0351661	-0.858415	-0.505517	0.195332	0.306598	0.479778	0.489861
CRISPRa	BJAB	4	SNP	rs4896307	NA	-0.0400365	NA	-0.57553	NA	0.282467	NA	0.487967
CRISPRa	BJAB	4	SNP	rs4896311	0.131364	-0.0448066	1.45031	-0.644102	0.0734859	0.259755	0.432302	0.486256
CRISPRa	BJAB	4	SNP	rs494739	0.131675	-0.00276293	1.45374	-0.0397175	0.073009	0.484159	0.431563	0.498559
CRISPRa	BJAB	4	SNP	rs508493	0.0685854	-0.0087427	0.757208	-0.125678	0.224463	0.449994	0.481786	0.496895
CRISPRa	BJAB	4	SNP	rs530181	0.103168	0.00309739	1.13901	0.0445255	0.127349	0.482243	0.457352	0.498559
CRISPRa	BJAB	4	SNP	rs532423	0.116815	0.0686412	1.28968	0.986727	0.0985813	0.161888	0.44734	0.469734
CRISPRa	BJAB	4	SNP	rs533947	-0.018895	-0.0793442	-0.208608	-1.14058	0.417377	0.127022	0.496644	0.457352
CRISPRa	BJAB	4	SNP	rs536331	0.14726	0.0441395	1.62581	0.634511	0.0519955	0.262874	0.41497	0.486256
CRISPRa	BJAB	4	SNP	rs557529	0.0549853	-0.0231598	0.607059	-0.332925	0.271906	0.369595	0.486997	0.494158
CRISPRa	BJAB	4	SNP	rs55800211	0.109048	0.0260519	1.20393	0.374499	0.114308	0.354016	0.451214	0.493584
CRISPRa	BJAB	4	SNP	rs55808759	-0.118712	-0.00299176	-1.31062	-0.043007	0.0949927	0.482848	0.44668	0.498559
CRISPRa	BJAB	4	SNP	rs56176660	0.0595469	NA	0.65742	NA	0.255455	NA	0.486256	NA
CRISPRa	BJAB	4	SNP	rs56223725	0.0988788	0.056701	1.09166	0.815084	0.137492	0.207512	0.464167	0.481105
CRISPRa	BJAB	4	SNP	rs57178058	0.035247	NA	0.38914	NA	0.348586	NA	0.493098	NA
CRISPRa	BJAB	4	SNP	rs57230984	0.0719708	-0.00758042	0.794584	-0.10897	0.213428	0.456613	0.481105	0.496997
CRISPRa	BJAB	4	SNP	rs583021	-0.121484	NA	-1.34123	NA	0.0899235	NA	0.441169	NA
CRISPRa	BJAB	4	SNP	rs58368496	-0.0707102	0.0367596	-0.780667	0.528424	0.217499	0.298603	0.481431	0.489228
CRISPRa	BJAB	4	SNP	rs5880375	-0.0247707	-0.0986825	-0.273478	-1.41858	0.392243	0.0780115	0.495509	0.43644
CRISPRa	BJAB	4	SNP	rs589103	-0.10697	-0.118466	-1.18099	-1.70297	0.118804	0.0442866	0.453513	0.401996
CRISPRa	BJAB	4	SNP	rs593622	0.126816	0.0358152	1.4001	0.514849	0.0807418	0.303329	0.437457	0.489861
CRISPRa	BJAB	4	SNP	rs59745812	0.0414836	NA	0.457995	NA	0.323478	NA	0.489861	NA
CRISPRa	BJAB	4	SNP	rs600144	0.29756	0.023886	3.28517	0.343365	0.000509604	0.365662	0.0504242	0.493674
CRISPRa	BJAB	4	SNP	rs60221632	0.128332	0.0216917	1.41683	0.311821	0.0782658	0.377588	0.43644	0.495017
CRISPRa	BJAB	4	SNP	rs606539	0.070192	-0.0617628	0.774945	-0.887849	0.219186	0.187311	0.481431	0.478296
CRISPRa	BJAB	4	SNP	rs60906203	-0.176295	-0.0414459	-1.94636	-0.595791	0.0258055	0.275657	0.365165	0.487651
CRISPRa	BJAB	4	SNP	rs61021905	0.0524477	-0.0046402	0.579042	-0.0667036	0.28128	0.473409	0.487967	0.498368
CRISPRa	BJAB	4	SNP	rs61070362	0.0248597	0.0332166	0.27446	0.477493	0.391865	0.316505	0.495495	0.489861
CRISPRa	BJAB	4	SNP	rs618147	-0.087604	-0.100235	-0.967181	-1.44089	0.166727	0.0748072	0.473243	0.4348
CRISPRa	BJAB	4	SNP	rs623804	0.114194	-0.00961657	1.26075	-0.13824	0.1037	0.445026	0.449201	0.496895
CRISPRa	BJAB	4	SNP	rs62432685	-0.0752742	-0.0397476	-0.831056	-0.571377	0.202971	0.283872	0.481105	0.488315
CRISPRa	BJAB	4	SNP	rs62432795	-0.0503308	0.103582	-0.555671	1.489	0.289218	0.0682432	0.488826	0.426586
CRISPRa	BJAB	4	SNP	rs631609	0.0756326	0.0421981	0.835012	0.606604	0.201855	0.272057	0.481105	0.487048
CRISPRa	BJAB	4	SNP	rs632167	0.0169924	0.0269139	0.187603	0.386892	0.425594	0.349418	0.496644	0.493211
CRISPRa	BJAB	4	SNP	rs632535	0.0615777	0.0540964	0.67984	0.777644	0.248303	0.218389	0.485023	0.481431
CRISPRa	BJAB	4	SNP	rs634247	0.00960484	-0.0893147	0.106041	-1.28391	0.457775	0.0995865	0.496997	0.447628
CRISPRa	BJAB	4	SNP	rs634313	0.0488987	-0.0696212	0.53986	-1.00081	0.294647	0.158458	0.488826	0.469556
CRISPRa	BJAB	4	SNP	rs641576	-0.102977	0.0157928	-1.13691	0.227023	0.127788	0.410203	0.457352	0.496644
CRISPRa	BJAB	4	SNP	rs650157	0.137348	0.00693566	1.51637	0.0997012	0.0647124	0.460291	0.42355	0.497117
CRISPRa	BJAB	4	SNP	rs6570189	-0.00194147	0.0139058	-0.0214345	0.199897	0.49145	0.42078	0.499386	0.496644
CRISPRa	BJAB	4	SNP	rs6570199	-0.0716704	NA	-0.791268	NA	0.214394	NA	0.481105	NA
CRISPRa	BJAB	4	SNP	rs6570200	-0.0716704	NA	-0.791268	NA	0.214394	NA	0.481105	NA
CRISPRa	BJAB	4	SNP	rs6570203	0.00595545	-0.0315588	0.0657504	-0.453662	0.473788	0.325036	0.498368	0.489861
CRISPRa	BJAB	4	SNP	rs6570205	-0.155128	NA	-1.71267	NA	0.0433864	NA	0.401996	NA
CRISPRa	BJAB	4	SNP	rs661675	0.0238554	-0.0214405	0.263373	-0.308211	0.396132	0.378961	0.495562	0.495017
CRISPRa	BJAB	4	SNP	rs665668	0.0977004	-0.0305989	1.07865	-0.439863	0.140372	0.330018	0.465115	0.490668
CRISPRa	BJAB	4	SNP	rs666769	0.0936562	-0.0103147	1.034	-0.148275	0.150568	0.441063	0.468156	0.496644
CRISPRa	BJAB	4	SNP	rs67178054	0.107871	0.0330202	1.19094	0.47467	0.116839	0.317511	0.45306	0.489861
CRISPRa	BJAB	4	SNP	rs675640	-0.0278559	-0.0204055	-0.307539	-0.293332	0.379217	0.384634	0.495017	0.495017
CRISPRa	BJAB	4	SNP	rs681144	-0.0747595	0.0352097	-0.825372	0.506144	0.20458	0.306378	0.481105	0.489861
CRISPRa	BJAB	4	SNP	rs6910792	-0.0438821	-0.0522073	-0.484475	-0.750488	0.314024	0.226481	0.489861	0.482342
CRISPRa	BJAB	4	SNP	rs6914458	-0.0417481	0.0351036	-0.460914	0.504619	0.32243	0.306913	0.489861	0.489861
CRISPRa	BJAB	4	SNP	rs6918329	0.121243	-0.075508	1.33857	-1.08544	0.0903559	0.138864	0.441172	0.464167
CRISPRa	BJAB	4	SNP	rs6923167	-0.0632963	-0.0544422	-0.698815	-0.782614	0.242334	0.216927	0.484964	0.481431
CRISPRa	BJAB	4	SNP	rs6923464	0.142896	-0.0788376	1.57763	-1.1333	0.0573256	0.128544	0.41758	0.457741
CRISPRa	BJAB	4	SNP	rs6941060	-0.174031	0.0320131	-1.92137	0.460193	0.0273425	0.322689	0.369966	0.489861
CRISPRa	BJAB	4	SNP	rs71560640	0.00223246	-0.128583	0.0246472	-1.8484	0.490168	0.032272	0.499088	0.384176
CRISPRa	BJAB	4	SNP	rs71718397	0.218664	0.0363259	2.41413	0.522191	0.00788647	0.300769	0.244836	0.489415
CRISPRa	BJAB	4	SNP	rs72978737	-0.0530352	-0.153588	-0.585528	-2.20785	0.279096	0.0136275	0.487967	0.301016
CRISPRa	BJAB	4	SNP	rs72978754	0.0786684	0.0516786	0.868529	0.742887	0.192552	0.228775	0.479778	0.482852
CRISPRa	BJAB	4	SNP	rs72989434	-0.0561738	-0.0942204	-0.620179	-1.35443	0.26757	0.0877994	0.486698	0.44087
CRISPRa	BJAB	4	SNP	rs72989455	NA	0.0291834	NA	0.419515	NA	0.33742	NA	0.491869
CRISPRa	BJAB	4	SNP	rs72989458	0.0152172	NA	0.168004	NA	0.43329	NA	0.496644	NA
CRISPRa	BJAB	4	SNP	rs73566286	0.0398413	NA	0.439863	NA	0.330018	NA	0.490668	NA
CRISPRa	BJAB	4	SNP	rs73568220	-0.0655117	NA	-0.723273	NA	0.234756	NA	0.483621	NA
CRISPRa	BJAB	4	SNP	rs73778220	0.115732	0.0913255	1.27773	1.31282	0.100673	0.0946224	0.448049	0.446524
CRISPRa	BJAB	4	SNP	rs74362267	0.0655296	0.0125321	0.723471	0.18015	0.234695	0.428517	0.483621	0.496644
CRISPRa	BJAB	4	SNP	rs74663692	-0.0583826	-0.0839574	-0.644565	-1.2069	0.259604	0.113735	0.486256	0.450689
CRISPRa	BJAB	4	SNP	rs75343270	0.0378772	0.0791335	0.418178	1.13755	0.337908	0.127653	0.491869	0.457352
CRISPRa	BJAB	4	SNP	rs75396288	NA	0.0341191	NA	0.490466	NA	0.311902	NA	0.489861
CRISPRa	BJAB	4	SNP	rs75424836	0.0840301	-0.0383932	0.927723	-0.551908	0.176776	0.290506	0.474577	0.488826
CRISPRa	BJAB	4	SNP	rs75564238	-0.0676075	0.0717381	-0.746412	1.03124	0.227709	0.151213	0.482617	0.468179
CRISPRa	BJAB	4	SNP	rs76227521	-0.0190971	-0.0508968	-0.210839	-0.731649	0.416506	0.232191	0.496644	0.483407
CRISPRa	BJAB	4	SNP	rs76390570	-0.065018	-0.0535485	-0.717823	-0.769767	0.236433	0.220719	0.483989	0.481434
CRISPRa	BJAB	4	SNP	rs76699400	0.0178911	0.0157816	0.197525	0.226863	0.421708	0.410265	0.496644	0.496644
CRISPRa	BJAB	4	SNP	rs76763342	0.0783361	0.0442578	0.86486	0.636212	0.193558	0.262319	0.479778	0.486256
CRISPRa	BJAB	4	SNP	rs76842677	-0.0922675	-0.170125	-1.01867	-2.44556	0.15418	0.00723129	0.469202	0.242335
CRISPRa	BJAB	4	SNP	rs77283681	-0.0123331	NA	-0.136162	NA	0.445846	NA	0.496895	NA
CRISPRa	BJAB	4	SNP	rs773749	-0.0441786	-0.0593586	-0.487748	-0.853288	0.312864	0.19675	0.489861	0.479778
CRISPRa	BJAB	4	SNP	rs77409688	0.0546333	-0.0045141	0.603172	-0.0648909	0.273197	0.47413	0.487481	0.498528
CRISPRa	BJAB	4	SNP	rs7742346	0.0745324	-0.0383489	0.822866	-0.551271	0.205292	0.290724	0.481105	0.488826
CRISPRa	BJAB	4	SNP	rs7748190	-0.104425	0.0515235	-1.15289	0.740658	0.124478	0.229451	0.455801	0.483154
CRISPRa	BJAB	4	SNP	rs7752903	-0.117173	-0.0870505	-1.29364	-1.25136	0.0978955	0.105401	0.44734	0.449656
CRISPRa	BJAB	4	SNP	rs7759188	-0.0356832	-0.0365351	-0.393955	-0.525197	0.346807	0.299723	0.493019	0.489415
CRISPRa	BJAB	4	SNP	rs7762686	0.20808	0.0634374	2.29728	0.911922	0.0108015	0.180905	0.274302	0.476097
CRISPRa	BJAB	4	SNP	rs7768002	-0.00844485	0.069139	-0.0932343	0.993883	0.462859	0.16014	0.497387	0.469556
CRISPRa	BJAB	4	SNP	rs7768443	-0.0479761	0.0789599	-0.529674	1.13506	0.298169	0.128175	0.489131	0.457518
CRISPRa	BJAB	4	SNP	rs7770198	0.0934657	0.142171	1.0319	2.04373	0.15106	0.0204903	0.468179	0.347078
CRISPRa	BJAB	4	SNP	rs7776327	-0.102581	-0.032261	-1.13253	-0.463757	0.128705	0.321411	0.457848	0.489861
CRISPRa	BJAB	4	SNP	rs78058696	0.107055	0.096181	1.18193	1.38262	0.118617	0.0833913	0.453513	0.440192
CRISPRa	BJAB	4	SNP	rs78327732	0.0672048	0.162994	0.741966	2.34306	0.229054	0.00956323	0.483017	0.258628
CRISPRa	BJAB	4	SNP	rs78413899	0.0936148	0.0100341	1.03354	0.144241	0.150675	0.442655	0.468156	0.496895
CRISPRa	BJAB	4	SNP	rs78413937	0.0277198	-0.0544866	0.306037	-0.783253	0.379788	0.216739	0.495017	0.481305
CRISPRa	BJAB	4	SNP	rs78609060	0.0840958	-0.0507137	0.92845	-0.729017	0.176587	0.232996	0.474577	0.483407
CRISPRa	BJAB	4	SNP	rs78900516	0.051054	0.0426924	0.563655	0.613709	0.286494	0.269704	0.488826	0.486698
CRISPRa	BJAB	4	SNP	rs78905602	0.0656529	-0.0487439	0.724833	-0.700701	0.234277	0.241745	0.483497	0.484896
CRISPRa	BJAB	4	SNP	rs78915936	-0.0123331	-0.0562277	-0.136162	-0.808282	0.445846	0.209464	0.496895	0.481105
CRISPRa	BJAB	4	SNP	rs79043776	0.193902	-0.0350023	2.14075	-0.503163	0.0161472	0.307425	0.319678	0.489861
CRISPRa	BJAB	4	SNP	rs79058578	-0.0569692	NA	-0.628961	NA	0.264687	NA	0.486502	NA
CRISPRa	BJAB	4	SNP	rs79165027	-0.0114596	0.0427539	-0.126519	0.614593	0.449661	0.269412	0.496895	0.486698
CRISPRa	BJAB	4	SNP	rs79205879	0.10236	0.00705796	1.1301	0.101459	0.129218	0.459593	0.458265	0.497045
CRISPRa	BJAB	4	SNP	rs79299299	0.125238	0.0856303	1.38268	1.23095	0.0833819	0.109171	0.440192	0.449722
CRISPRa	BJAB	4	SNP	rs79333535	0.0922742	-0.0422491	1.01874	-0.607337	0.154163	0.271814	0.469202	0.486925
CRISPRa	BJAB	4	SNP	rs79493603	-0.170526	-0.0898615	-1.88267	-1.29177	0.0298726	0.098218	0.378775	0.44734
CRISPRa	BJAB	4	SNP	rs80136953	-0.0814659	-0.120473	-0.899414	-1.73182	0.184216	0.0416527	0.477253	0.400818
CRISPRa	BJAB	4	SNP	rs9321636	0.124056	-0.0296123	1.36963	-0.425681	0.0854017	0.33517	0.440192	0.491224
CRISPRa	BJAB	4	SNP	rs9373201	-0.0183086	0.0515025	-0.202134	0.740356	0.419906	0.229542	0.496644	0.483237
CRISPRa	BJAB	4	SNP	rs9373207	0.15518	0.0192131	1.71324	0.276192	0.043334	0.3912	0.401996	0.495317
CRISPRa	BJAB	4	SNP	rs9389517	-0.202343	-0.0113484	-2.23394	-0.163135	0.0127434	0.435206	0.292087	0.496644
CRISPRa	BJAB	4	SNP	rs9389526	0.11283	0.0291208	1.24568	0.418616	0.10644	0.337748	0.449722	0.491869
CRISPRa	BJAB	4	SNP	rs9389553	0.0699569	0.00624902	0.77235	0.0898305	0.219954	0.464211	0.481431	0.497451
CRISPRa	BJAB	4	SNP	rs9402905	-0.0739852	-0.00856039	-0.816824	-0.123057	0.207015	0.451031	0.481105	0.496895
CRISPRa	BJAB	4	SNP	rs9402940	0.0590016	-0.109809	0.651399	-1.57852	0.257394	0.0572232	0.486256	0.41758
CRISPRa	BJAB	4	SNP	rs9484113	-0.130611	0.0383928	-1.442	0.551902	0.0746518	0.290508	0.4348	0.488826
CRISPRa	BJAB	4	SNP	rs9484114	0.0833839	-0.0403851	0.92059	-0.580541	0.178632	0.280775	0.475422	0.487967
CRISPRa	BJAB	4	SNP	rs9767543	0.0154726	0.00639524	0.170823	0.0919325	0.432182	0.463376	0.496644	0.49745
CRISPRa	BJAB	5	posControl	CALM1	-0.0841041	-0.0997847	-1.02362	-1.65181	0.153008	0.0492864	0.4687	0.409437
CRISPRa	BJAB	5	posControl	IKBKB	0.062332	-0.0127671	0.758633	-0.211344	0.224036	0.41631	0.481758	0.496644
CRISPRa	BJAB	5	posControl	IKBKG	-0.103913	-0.0453406	-1.2647	-0.750558	0.102989	0.226459	0.449201	0.482342
CRISPRa	BJAB	5	posControl	NFKB1	0.166728	-0.0269296	2.02922	-0.445786	0.0212179	0.327876	0.348306	0.490668
CRISPRa	BJAB	5	posControl	NFKB2	-0.15872	-0.0731951	-1.93176	-1.21165	0.0266944	0.112822	0.36763	0.449997
CRISPRa	BJAB	5	posControl	PRKCA	-0.0657977	0.0509589	-0.800814	0.843562	0.21162	0.199457	0.481105	0.480818
CRISPRa	BJAB	5	posControl	TNF	-0.0509569	-0.0688139	-0.620189	-1.13913	0.267567	0.127325	0.486698	0.457352
CRISPRa	BJAB	5	posControl	TNIP1	-0.0880793	-0.0616036	-1.072	-1.01977	0.14186	0.153918	0.465904	0.469087
CRISPRa	BJAB	5	SNP	6:137849443	-0.0275199	-0.128086	-0.3377	-2.0398	0.367795	0.0206853	0.49402	0.348306
CRISPRa	BJAB	5	SNP	6:137857967	-0.0523158	-0.0786643	-0.641975	-1.25275	0.260445	0.105149	0.486256	0.449513
CRISPRa	BJAB	5	SNP	6:137863190	-0.0160017	0.0517715	-0.196359	0.824475	0.422165	0.204835	0.496644	0.481105
CRISPRa	BJAB	5	SNP	6:137899152	0.0530429	0.0342507	0.650897	0.545451	0.257557	0.292722	0.486256	0.488826
CRISPRa	BJAB	5	SNP	6:137911372	0.136272	0.0671212	1.67222	1.06892	0.0472409	0.142552	0.408359	0.465904
CRISPRa	BJAB	5	SNP	6:137923500	-0.00329465	0.0192969	-0.0404291	0.307309	0.483876	0.379304	0.498559	0.495017
CRISPRa	BJAB	5	SNP	6:137942682	0.0269299	0.048916	0.330461	0.778999	0.370526	0.21799	0.494158	0.481431
CRISPRa	BJAB	5	SNP	6:137947924	-0.0281631	0.0257187	-0.345593	0.409577	0.364824	0.341058	0.493658	0.492197
CRISPRa	BJAB	5	SNP	6:137966240	-0.00554202	0.116755	-0.0680069	1.85936	0.47289	0.0314882	0.498368	0.38161
CRISPRa	BJAB	5	SNP	6:137970341	0.0340464	0.113011	0.417788	1.79973	0.338051	0.0359519	0.491869	0.386545
CRISPRa	BJAB	5	SNP	6:137972452	-0.0263456	0.0113728	-0.323291	0.181114	0.373237	0.428139	0.494158	0.496644
CRISPRa	BJAB	5	SNP	6:137980964	0.136616	NA	1.67644	NA	0.0468261	NA	0.407659	NA
CRISPRa	BJAB	5	SNP	6:138000521	0.149372	0.0967398	1.83296	1.54061	0.0334041	0.0617064	0.384518	0.421015
CRISPRa	BJAB	5	SNP	6:138007689	-0.0455404	-0.0229189	-0.558833	-0.364989	0.288138	0.35756	0.488826	0.493658
CRISPRa	BJAB	5	SNP	6:138032287	0.169823	0.0611242	2.08393	0.973418	0.0185835	0.165173	0.332403	0.473037
CRISPRa	BJAB	5	SNP	6:138037769	0.0504139	0.0722329	0.618637	1.15033	0.268078	0.125005	0.486698	0.456028
CRISPRa	BJAB	5	SNP	6:138064488	-0.0398185	0.0911536	-0.488619	1.45164	0.312556	0.0733002	0.489861	0.431963
CRISPRa	BJAB	5	SNP	6:138066201	0.166869	0.0139313	2.04767	0.22186	0.0202961	0.412212	0.345732	0.496644
CRISPRa	BJAB	5	SNP	6:138070711	-0.00807882	0.0693102	-0.0991364	1.10378	0.460515	0.134844	0.49724	0.46258
CRISPRa	BJAB	5	SNP	6:138103254	0.0116662	0.0429896	0.143158	0.684621	0.443083	0.246792	0.496895	0.485023
CRISPRa	BJAB	5	SNP	6:138119876	0.0968944	0.0220899	1.18901	0.351787	0.117219	0.362499	0.45306	0.493658
CRISPRa	BJAB	5	SNP	6:138144426	0.127386	-0.084685	1.56317	-1.34863	0.0590068	0.0887279	0.418092	0.44087
CRISPRa	BJAB	5	SNP	6:138152724	-0.0159318	-0.0495365	-0.195501	-0.788881	0.4225	0.215091	0.496644	0.481209
CRISPRa	BJAB	5	SNP	6:138226045	0.0509661	0.0878091	0.625412	1.39838	0.26585	0.0809992	0.486502	0.437457
CRISPRa	BJAB	5	SNP	6:138236441	0.194216	0.0373881	2.38325	0.595415	0.00858021	0.275783	0.250222	0.487651
CRISPRa	BJAB	5	SNP	6:138299297	0.212168	0.0168892	2.60355	0.268964	0.00461319	0.393979	0.19576	0.495562
CRISPRa	BJAB	5	SNP	6:138318361	-0.0209819	0.0815156	-0.257472	1.29816	0.398407	0.0971169	0.495562	0.447286
CRISPRa	BJAB	5	SNP	6:138322982	-0.0218022	0.0947265	-0.267538	1.50854	0.394528	0.0657077	0.495562	0.424496
CRISPRa	BJAB	5	SNP	6:138332249	-0.124203	0.0158233	-1.52411	0.251991	0.0637408	0.400524	0.423119	0.495562
CRISPRa	BJAB	5	SNP	6:138345570	0.253604	0.0510015	3.11201	0.812212	0.000929078	0.208335	0.0760678	0.481105
CRISPRa	BJAB	5	SNP	6:138357184	-0.0354987	-0.0164668	-0.43561	-0.262238	0.33156	0.396569	0.490801	0.495562
CRISPRa	BJAB	5	SNP	6:138365249	0.024157	-0.00921522	0.296434	-0.146755	0.383449	0.441663	0.495017	0.496644
CRISPRa	BJAB	5	SNP	6:138381799	0.0465176	-0.00750399	0.570824	-0.119503	0.28406	0.452438	0.488356	0.496895
CRISPRa	BJAB	5	SNP	6:138428040	0.0840968	-0.0229165	1.03196	-0.364952	0.151044	0.357574	0.468179	0.493658
CRISPRa	BJAB	5	SNP	6:138437318	0.0858272	-0.0794012	1.0532	-1.26448	0.146125	0.103028	0.467354	0.449201
CRISPRa	BJAB	5	SNP	rs1002658	0.0341238	-0.0354	0.418738	-0.563754	0.337704	0.286461	0.491869	0.488826
CRISPRa	BJAB	5	SNP	rs10080841	0.0216109	0.0649951	0.26519	1.03506	0.395431	0.15032	0.495562	0.468156
CRISPRa	BJAB	5	SNP	rs10214726	-0.107193	0.0993937	-1.31538	1.58287	0.0941919	0.0567256	0.446524	0.417279
CRISPRa	BJAB	5	SNP	rs10440882	0.0277546	-0.044345	0.340581	-0.706206	0.366709	0.24003	0.49385	0.484751
CRISPRa	BJAB	5	SNP	rs10447442	0.0577279	-0.0499272	0.708388	-0.795103	0.239352	0.213277	0.484365	0.481105
CRISPRa	BJAB	5	SNP	rs10452650	-0.110286	-0.122261	-1.35333	-1.94704	0.0879748	0.0257652	0.44087	0.365165
CRISPRa	BJAB	5	SNP	rs10457667	0.00853296	0.00442122	0.104709	0.0704091	0.458303	0.471934	0.496997	0.498236
CRISPRa	BJAB	5	SNP	rs10484593	0.0568892	0.0493232	0.698096	0.785484	0.242559	0.216085	0.485023	0.481209
CRISPRa	BJAB	5	SNP	rs10499195	-0.0262316	0.0878832	-0.321891	1.39956	0.373768	0.0808223	0.494158	0.437457
CRISPRa	BJAB	5	SNP	rs10499196	-0.163967	-0.0890101	-2.01206	-1.41751	0.0221068	0.0781671	0.351785	0.43644
CRISPRa	BJAB	5	SNP	rs10499197	0.132858	0.0297918	1.63031	0.474442	0.0515176	0.317592	0.414791	0.489861
CRISPRa	BJAB	5	SNP	rs10499198	-0.0790576	0.0282288	-0.970127	0.44955	0.165992	0.326517	0.473243	0.49054
CRISPRa	BJAB	5	SNP	rs10545648	0.0407927	0.16828	0.500573	2.6799	0.308336	0.00368217	0.489861	0.177453
CRISPRa	BJAB	5	SNP	rs10637073	0.0868922	-0.0360946	1.06627	-0.574816	0.143152	0.282708	0.466473	0.488044
CRISPRa	BJAB	5	SNP	rs10681805	-0.0970306	0.0239346	-1.19068	0.381165	0.11689	0.351541	0.45306	0.493584
CRISPRa	BJAB	5	SNP	rs1076662	0.0517319	-0.0384863	0.634809	-0.612904	0.262776	0.26997	0.486256	0.486698
CRISPRa	BJAB	5	SNP	rs10782265	-0.0153435	0.0305481	-0.188282	0.486487	0.425328	0.313311	0.496644	0.489861
CRISPRa	BJAB	5	SNP	rs10782267	-0.0424492	0.0252653	-0.5209	0.402356	0.301218	0.343711	0.48951	0.492891
CRISPRa	BJAB	5	SNP	rs10872479	-0.0496852	-0.0250201	-0.609694	-0.398451	0.271032	0.345149	0.486698	0.493008
CRISPRa	BJAB	5	SNP	rs10872482	-0.0237017	-0.0320012	-0.290847	-0.509627	0.385584	0.305156	0.495017	0.489861
CRISPRa	BJAB	5	SNP	rs1105088	-0.15164	-0.0897703	-1.86079	-1.42961	0.0313867	0.0764138	0.38161	0.436382
CRISPRa	BJAB	5	SNP	rs1111799	0.0777946	0.0614269	0.954629	0.978238	0.169883	0.163978	0.473243	0.472117
CRISPRa	BJAB	5	SNP	rs1111800	0.00994087	NA	0.121986	NA	0.451455	NA	0.496895	NA
CRISPRa	BJAB	5	SNP	rs111231590	-0.0515527	0.0277368	-0.63261	0.441716	0.263494	0.329347	0.486256	0.490668
CRISPRa	BJAB	5	SNP	rs111270432	0.0585114	0.0850088	0.718002	1.35379	0.236378	0.0879023	0.483928	0.44087
CRISPRa	BJAB	5	SNP	rs111291290	0.0350848	-0.0367136	0.430531	-0.584673	0.333405	0.279384	0.490861	0.487967
CRISPRa	BJAB	5	SNP	rs111318173	0.0602578	-0.0413828	0.739432	-0.659032	0.229822	0.254938	0.483237	0.486256
CRISPRa	BJAB	5	SNP	rs111399371	-0.201292	-0.054077	-2.47008	-0.86119	0.00675415	0.194567	0.234395	0.479778
CRISPRa	BJAB	5	SNP	rs111453551	0.116604	0.0136734	1.43086	0.217753	0.0762348	0.413811	0.436382	0.496644
CRISPRa	BJAB	5	SNP	rs11154941	0.0312315	0.0158258	0.383246	0.252029	0.350769	0.400509	0.493584	0.495562
CRISPRa	BJAB	5	SNP	rs11154948	0.0659715	0.0893404	0.809546	1.42277	0.209101	0.0774017	0.481105	0.43644
CRISPRa	BJAB	5	SNP	rs11154949	0.0957934	0.0308013	1.17549	0.490518	0.119899	0.311884	0.454347	0.489861
CRISPRa	BJAB	5	SNP	rs11154950	0.00231795	0.0452216	0.0284439	0.720165	0.488654	0.235712	0.499033	0.483813
CRISPRa	BJAB	5	SNP	rs11154951	-0.0351704	0.0350714	-0.431582	0.558521	0.333023	0.288244	0.490861	0.488826
CRISPRa	BJAB	5	SNP	rs11154954	-0.0335768	-0.0928779	-0.412025	-1.4791	0.34016	0.0695562	0.491904	0.427561
CRISPRa	BJAB	5	SNP	rs111560719	-0.0694682	0.0818851	-0.852454	1.30404	0.196981	0.0961099	0.479778	0.447187
CRISPRa	BJAB	5	SNP	rs111574448	0.0479184	0.0754373	0.588014	1.20136	0.278261	0.114806	0.487967	0.451568
CRISPRa	BJAB	5	SNP	rs111585304	0.0357152	-0.00436211	0.438266	-0.0694677	0.330597	0.472309	0.490668	0.498236
CRISPRa	BJAB	5	SNP	rs111609334	0.125511	0.0025833	1.54016	0.0411396	0.0617606	0.483592	0.421086	0.498559
CRISPRa	BJAB	5	SNP	rs111784190	0.025329	0.019668	0.310816	0.313217	0.37797	0.377058	0.495017	0.495014
CRISPRa	BJAB	5	SNP	rs111842674	-0.0210414	0.0546165	-0.258202	0.869782	0.398126	0.19221	0.495562	0.479778
CRISPRa	BJAB	5	SNP	rs111883038	0.124761	0.232483	1.53097	3.70235	0.0628889	0.000106804	0.422048	0.0132729
CRISPRa	BJAB	5	SNP	rs111887523	0.0801699	-0.0343821	0.983777	-0.547543	0.162613	0.292003	0.470208	0.488826
CRISPRa	BJAB	5	SNP	rs111958187	0.122636	0.0212214	1.50489	0.337955	0.0661763	0.367698	0.425138	0.49402
CRISPRa	BJAB	5	SNP	rs112159068	-0.0351836	0.027431	-0.431743	0.436846	0.332964	0.331112	0.490861	0.490686
CRISPRa	BJAB	5	SNP	rs112187076	0.0116379	-0.00543902	0.14281	-0.0866178	0.44322	0.465488	0.496895	0.497625
CRISPRa	BJAB	5	SNP	rs112308288	-0.0204066	0.101445	-0.250413	1.61553	0.401134	0.0530979	0.495562	0.415077
CRISPRa	BJAB	5	SNP	rs112370866	0.0505114	0.0985859	0.619833	1.57	0.267684	0.058207	0.486698	0.417747
CRISPRa	BJAB	5	SNP	rs112437718	-0.0232459	-0.107747	-0.285254	-1.7159	0.387725	0.0430906	0.495017	0.401996
CRISPRa	BJAB	5	SNP	rs112464023	-0.00310191	0.0432084	-0.038064	0.688105	0.484818	0.245693	0.498799	0.485023
CRISPRa	BJAB	5	SNP	rs112498208	-0.0386763	0.0492688	-0.474602	0.784618	0.317535	0.216339	0.489861	0.481209
CRISPRa	BJAB	5	SNP	rs112516003	-0.0293677	-0.0258112	-0.360376	-0.411051	0.359283	0.340518	0.493658	0.491904
CRISPRa	BJAB	5	SNP	rs112534948	0.111362	0.0259255	1.36654	0.41287	0.0858848	0.339851	0.440192	0.491904
CRISPRa	BJAB	5	SNP	rs112680239	0.0697411	-0.00283652	0.855803	-0.0451723	0.196053	0.481985	0.479778	0.498539
CRISPRa	BJAB	5	SNP	rs112839968	-0.0544072	-0.0284364	-0.667638	-0.452857	0.252182	0.325326	0.48589	0.489948
CRISPRa	BJAB	5	SNP	rs112893452	-0.0515527	0.0277368	-0.63261	0.441716	0.263494	0.329347	0.486256	0.490668
CRISPRa	BJAB	5	SNP	rs112906219	-0.0500475	0.0170903	-0.61414	0.272168	0.269561	0.392747	0.486698	0.495509
CRISPRa	BJAB	5	SNP	rs112920346	0.194134	0.00883191	2.38225	0.14065	0.00860366	0.444073	0.250222	0.496895
CRISPRa	BJAB	5	SNP	rs112975189	0.0496145	0.0591122	0.608826	0.941376	0.27132	0.173256	0.486698	0.473667
CRISPRa	BJAB	5	SNP	rs11314585	0.102186	-0.00148258	1.25393	-0.0236105	0.104933	0.490582	0.449513	0.499149
CRISPRa	BJAB	5	SNP	rs113164383	-0.010329	-0.0367335	-0.126749	-0.584991	0.44957	0.279277	0.496895	0.487967
CRISPRa	BJAB	5	SNP	rs113190354	-0.067895	-0.0664261	-0.833149	-1.05785	0.20238	0.145061	0.481105	0.467221
CRISPRa	BJAB	5	SNP	rs113210937	-0.0386693	0.0128075	-0.474517	0.203963	0.317566	0.419191	0.489861	0.496644
CRISPRa	BJAB	5	SNP	rs113237273	0.0619436	0.0068164	0.760119	0.108553	0.223592	0.456779	0.481732	0.496997
CRISPRa	BJAB	5	SNP	rs113297888	0.119641	0.0412314	1.46813	0.656621	0.0710343	0.255712	0.429702	0.486256
CRISPRa	BJAB	5	SNP	rs11330308	0.0744289	-0.108449	0.913327	-1.72708	0.180535	0.0420762	0.476045	0.400944
CRISPRa	BJAB	5	SNP	rs113303352	0.0257909	-0.00404546	0.316484	-0.0644251	0.375818	0.474316	0.494461	0.498528
CRISPRa	BJAB	5	SNP	rs113473960	-0.00828633	0.000921088	-0.101683	0.0146686	0.459504	0.494148	0.497045	0.499605
CRISPRa	BJAB	5	SNP	rs11354287	-0.14212	0.0948078	-1.74398	1.50984	0.0405812	0.0655424	0.397959	0.423783
CRISPRa	BJAB	5	SNP	rs11356730	0.0328392	-0.124954	0.402974	-1.98992	0.343484	0.0233	0.492779	0.357608
CRISPRa	BJAB	5	SNP	rs113568091	0.0242115	-0.0206134	0.297103	-0.328273	0.383194	0.371353	0.495017	0.494158
CRISPRa	BJAB	5	SNP	rs113626613	0.0321121	0.00192581	0.394052	0.0306691	0.346771	0.487767	0.493019	0.499033
CRISPRa	BJAB	5	SNP	rs113629811	-0.0444958	-0.035198	-0.546014	-0.560536	0.292528	0.287557	0.488826	0.488826
CRISPRa	BJAB	5	SNP	rs113661016	0.0619782	-0.065949	0.760544	-1.05025	0.223465	0.146801	0.481732	0.468156
CRISPRa	BJAB	5	SNP	rs113673551	-0.124203	0.0158233	-1.52411	0.251991	0.0637408	0.400524	0.423119	0.495562
CRISPRa	BJAB	5	SNP	rs113739827	-0.11965	-0.0669213	-1.46824	-1.06574	0.0710195	0.143271	0.429702	0.466509
CRISPRa	BJAB	5	SNP	rs11379221	0.0322901	-0.060396	0.396236	-0.961822	0.345965	0.16807	0.493008	0.473243
CRISPRa	BJAB	5	SNP	rs113823274	0.0168017	-0.0607859	0.206176	-0.96803	0.418327	0.166515	0.496644	0.473243
CRISPRa	BJAB	5	SNP	rs113849526	-0.0414169	-0.0548437	-0.508233	-0.873399	0.305645	0.191223	0.489861	0.479552
CRISPRa	BJAB	5	SNP	rs113882132	0.00213352	0.0957071	0.0261807	1.52416	0.489557	0.0637345	0.499046	0.423119
CRISPRa	BJAB	5	SNP	rs113883318	0.0511673	-0.085477	0.627881	-1.36124	0.265041	0.0867185	0.486502	0.44062
CRISPRa	BJAB	5	SNP	rs113909235	0.0411481	0.0249677	0.504934	0.397617	0.306802	0.345456	0.489861	0.493008
CRISPRa	BJAB	5	SNP	rs113965033	0.0821822	-0.0152026	1.00847	-0.242106	0.156615	0.404349	0.469556	0.495752
CRISPRa	BJAB	5	SNP	rs11414813	-0.0598881	0.114672	-0.734896	1.82617	0.231202	0.0339121	0.483407	0.384518
CRISPRa	BJAB	5	SNP	rs11425018	0.0854135	0.0099014	1.04812	0.157682	0.147291	0.437354	0.468156	0.496644
CRISPRa	BJAB	5	SNP	rs11462363	-0.0876883	-0.0458352	-1.07604	-0.729937	0.140956	0.232714	0.465665	0.483407
CRISPRa	BJAB	5	SNP	rs11464444	-0.105709	0.0373877	-1.29717	0.595408	0.0972866	0.275785	0.44734	0.487651
CRISPRa	BJAB	5	SNP	rs11557031	0.16213	0.0963788	1.98952	1.53486	0.0233217	0.0624096	0.357608	0.421549
CRISPRa	BJAB	5	SNP	rs115687145	0.0407927	0.16828	0.500573	2.6799	0.308336	0.00368217	0.489861	0.177453
CRISPRa	BJAB	5	SNP	rs116229516	0.00968948	-0.129267	0.118901	-2.05861	0.452677	0.0197659	0.496895	0.341616
CRISPRa	BJAB	5	SNP	rs116663824	0.062985	0.021258	0.772898	0.338539	0.219791	0.367478	0.481431	0.493974
CRISPRa	BJAB	5	SNP	rs116855070	0.0809181	0.0189989	0.992957	0.302563	0.160365	0.381112	0.469556	0.495017
CRISPRa	BJAB	5	SNP	rs116855363	0.01545	0.0710099	0.189589	1.13085	0.424816	0.129059	0.496644	0.458265
CRISPRa	BJAB	5	SNP	rs116869427	0.0560149	0.0165458	0.687367	0.263496	0.245926	0.396084	0.485023	0.495562
CRISPRa	BJAB	5	SNP	rs116877630	0.0131852	-0.0402488	0.161798	-0.640972	0.435733	0.26077	0.496644	0.486256
CRISPRa	BJAB	5	SNP	rs116882754	-0.00745775	-0.059583	-0.0915151	-0.948874	0.463542	0.171342	0.497451	0.473243
CRISPRa	BJAB	5	SNP	rs116895130	-0.0153435	0.0305481	-0.188282	0.486487	0.425328	0.313311	0.496644	0.489861
CRISPRa	BJAB	5	SNP	rs116897965	-0.0121242	0.0150099	-0.148778	0.239036	0.440864	0.405539	0.496644	0.495833
CRISPRa	BJAB	5	SNP	rs116898096	-0.0800657	-0.0287802	-0.982497	-0.458332	0.162927	0.323357	0.470399	0.489861
CRISPRa	BJAB	5	SNP	rs116955908	-0.0497522	0.0369913	-0.610517	0.589096	0.27076	0.277898	0.486698	0.487847
CRISPRa	BJAB	5	SNP	rs116992465	0.221758	0.0394891	2.72122	0.628873	0.00325206	0.264716	0.167109	0.486502
CRISPRa	BJAB	5	SNP	rs116993927	0.00553572	-0.00382493	0.0679296	-0.060913	0.472921	0.475714	0.498368	0.498539
CRISPRa	BJAB	5	SNP	rs117037483	-0.0358882	0.0166151	-0.440389	0.2646	0.329828	0.395659	0.490668	0.495562
CRISPRa	BJAB	5	SNP	rs117040532	-0.0102633	0.0807605	-0.125942	1.28613	0.449889	0.0991987	0.496895	0.447628
CRISPRa	BJAB	5	SNP	rs117047505	-0.0247078	-0.098764	-0.303193	-1.57284	0.380871	0.0578778	0.495017	0.41758
CRISPRa	BJAB	5	SNP	rs117060742	0.0231661	-0.00312642	0.284274	-0.049789	0.3881	0.480145	0.495017	0.498539
CRISPRa	BJAB	5	SNP	rs117062263	0.000703969	-0.0421964	0.0086385	-0.671988	0.496554	0.250796	0.49974	0.485406
CRISPRa	BJAB	5	SNP	rs117069689	-0.0405123	NA	-0.497133	NA	0.309548	NA	0.489861	NA
CRISPRa	BJAB	5	SNP	rs117079395	-0.0854664	0.0158577	-1.04877	0.252538	0.147142	0.400313	0.468156	0.495562
CRISPRa	BJAB	5	SNP	rs117079550	-0.0474317	-0.0418682	-0.582042	-0.666762	0.280269	0.252462	0.487967	0.485973
CRISPRa	BJAB	5	SNP	rs117083320	0.00878725	0.0330712	0.10783	0.526667	0.457065	0.299212	0.496997	0.489415
CRISPRa	BJAB	5	SNP	rs117083995	0.160856	0.183931	1.97388	2.92915	0.0241974	0.00169945	0.360853	0.113143
CRISPRa	BJAB	5	SNP	rs117089547	-0.135119	-0.000831069	-1.65807	-0.013235	0.0486517	0.49472	0.408475	0.499605
CRISPRa	BJAB	5	SNP	rs117096955	-0.000530879	0.0101632	-0.0065145	0.161851	0.497401	0.435712	0.49974	0.496644
CRISPRa	BJAB	5	SNP	rs117105934	0.109694	0.00293101	1.34607	0.046677	0.08914	0.481385	0.44087	0.498539
CRISPRa	BJAB	5	SNP	rs117109930	0.0774857	-0.0995786	0.950838	-1.58581	0.170843	0.0563907	0.473243	0.417279
CRISPRa	BJAB	5	SNP	rs117111083	-0.0266258	0.0798121	-0.32673	1.27103	0.371936	0.101859	0.494158	0.449201
CRISPRa	BJAB	5	SNP	rs117123663	-0.07176	0.114605	-0.880578	1.82512	0.189273	0.0339917	0.478296	0.384518
CRISPRa	BJAB	5	SNP	rs117127103	0.0384548	-0.0289497	0.471885	-0.461031	0.318505	0.322388	0.489861	0.489861
CRISPRa	BJAB	5	SNP	rs117163561	-0.00427452	-0.0263828	-0.0524532	-0.420153	0.479084	0.337187	0.498539	0.491869
CRISPRa	BJAB	5	SNP	rs117166339	0.129812	0.0543528	1.59294	0.865583	0.055587	0.193359	0.415616	0.479778
CRISPRa	BJAB	5	SNP	rs117197288	0.0636524	-0.0595001	0.781088	-0.947555	0.217375	0.171678	0.481431	0.473243
CRISPRa	BJAB	5	SNP	rs117220738	0.106196	0.0766914	1.30315	1.22133	0.096262	0.11098	0.447187	0.449722
CRISPRa	BJAB	5	SNP	rs117222197	0.0778091	-0.053461	0.954807	-0.851379	0.169838	0.197279	0.473243	0.479778
CRISPRa	BJAB	5	SNP	rs117228369	0.0412226	0.080257	0.505849	1.27811	0.306481	0.100605	0.489861	0.448049
CRISPRa	BJAB	5	SNP	rs117267400	0.059959	0.0167089	0.735765	0.266093	0.230937	0.395084	0.483407	0.495562
CRISPRa	BJAB	5	SNP	rs117273207	-0.0692854	NA	-0.850211	NA	0.197604	NA	0.479941	NA
CRISPRa	BJAB	5	SNP	rs117277050	-0.00655166	-0.0741998	-0.0803963	-1.18165	0.467961	0.118672	0.497673	0.453513
CRISPRa	BJAB	5	SNP	rs117309442	-0.11928	0.0133846	-1.4637	0.213154	0.0716379	0.415604	0.431139	0.496644
CRISPRa	BJAB	5	SNP	rs117309932	0.0498687	0.0620855	0.611946	0.988728	0.270287	0.161398	0.486698	0.469556
CRISPRa	BJAB	5	SNP	rs117320316	0.145078	0.0480696	1.78028	0.76552	0.0375152	0.221981	0.388082	0.481559
CRISPRa	BJAB	5	SNP	rs117328294	-0.0106265	-0.0198718	-0.130399	-0.316464	0.448125	0.375825	0.496895	0.494461
CRISPRa	BJAB	5	SNP	rs117328680	0.0388561	-0.094917	0.476809	-1.51158	0.316749	0.0653208	0.489861	0.42355
CRISPRa	BJAB	5	SNP	rs117337616	-0.0634783	0.0113942	-0.778951	0.181455	0.218004	0.428005	0.481431	0.496644
CRISPRa	BJAB	5	SNP	rs117369119	-0.0106994	0.00149777	-0.131294	0.0238523	0.447771	0.490485	0.496895	0.49914
CRISPRa	BJAB	5	SNP	rs117391422	0.160856	0.183931	1.97388	2.92915	0.0241974	0.00169945	0.360853	0.113143
CRISPRa	BJAB	5	SNP	rs117392648	0.0409777	0.00764604	0.502843	0.121765	0.307537	0.451543	0.489861	0.496895
CRISPRa	BJAB	5	SNP	rs117415570	0.108618	0.0227459	1.33287	0.362234	0.0912877	0.358589	0.442656	0.493658
CRISPRa	BJAB	5	SNP	rs117415917	-0.0221106	0.0130913	-0.271322	0.208482	0.393072	0.417426	0.495509	0.496644
CRISPRa	BJAB	5	SNP	rs117421911	0.0553836	0.114121	0.67962	1.81741	0.248372	0.0345771	0.485023	0.384518
CRISPRa	BJAB	5	SNP	rs117443854	-0.0498501	0.0253082	-0.611718	0.403039	0.270362	0.34346	0.486698	0.492779
CRISPRa	BJAB	5	SNP	rs117444695	-0.116833	0.0252312	-1.43367	0.401813	0.0758327	0.343911	0.436033	0.49294
CRISPRa	BJAB	5	SNP	rs117476137	-0.0188338	0.0701827	-0.231113	1.11768	0.408614	0.131852	0.496463	0.460953
CRISPRa	BJAB	5	SNP	rs117501836	-0.00491468	0.0191425	-0.0603087	0.30485	0.475955	0.38024	0.498539	0.495017
CRISPRa	BJAB	5	SNP	rs11751057	-0.0350155	-0.00678214	-0.42968	-0.108007	0.333714	0.456995	0.490861	0.496997
CRISPRa	BJAB	5	SNP	rs117521923	0.0612451	-0.0503098	0.751547	-0.801197	0.226162	0.211509	0.482308	0.481105
CRISPRa	BJAB	5	SNP	rs11752215	-0.0358683	-0.0543806	-0.440145	-0.866025	0.329916	0.193238	0.490668	0.479778
CRISPRa	BJAB	5	SNP	rs117522724	0.0952881	0.0987395	1.16929	1.57245	0.121143	0.0579229	0.454515	0.41758
CRISPRa	BJAB	5	SNP	rs11752876	-0.0913408	0.0387361	-1.12086	0.616883	0.131175	0.268656	0.459816	0.486698
CRISPRa	BJAB	5	SNP	rs117530622	-0.0203667	-0.0291765	-0.249922	-0.464643	0.401324	0.321094	0.495562	0.489861
CRISPRa	BJAB	5	SNP	rs117549069	-0.0671044	0.0325726	-0.823447	0.518727	0.205127	0.301975	0.481105	0.489662
CRISPRa	BJAB	5	SNP	rs117552058	0.0616556	-0.0971872	0.756585	-1.54773	0.224649	0.0608436	0.481795	0.4191
CRISPRa	BJAB	5	SNP	rs117559072	0.0242629	-0.0179312	0.297734	-0.285559	0.382953	0.387608	0.495017	0.495017
CRISPRa	BJAB	5	SNP	rs11756389	0.195175	0.123342	2.39502	1.96426	0.00830964	0.0247501	0.247135	0.361167
CRISPRa	BJAB	5	SNP	rs11756669	-0.10538	0.0402657	-1.29313	0.641242	0.097983	0.260683	0.44734	0.486256
CRISPRa	BJAB	5	SNP	rs117577022	0.0164315	-0.075055	0.201633	-1.19527	0.420102	0.115991	0.496644	0.452197
CRISPRa	BJAB	5	SNP	rs11758213	0.0174394	-0.0152127	0.214001	-0.242267	0.415273	0.404287	0.496644	0.495752
CRISPRa	BJAB	5	SNP	rs11759728	-0.010124	0.110137	-0.124233	1.75396	0.450566	0.0397186	0.496895	0.394665
CRISPRa	BJAB	5	SNP	rs117612537	-0.0538906	0.116605	-0.6613	1.85697	0.25421	0.0316577	0.486256	0.38161
CRISPRa	BJAB	5	SNP	rs117622363	0.113706	0.0206915	1.3953	0.329517	0.0814626	0.370882	0.437893	0.494158
CRISPRa	BJAB	5	SNP	rs117622821	-0.0125918	-0.144664	-0.154516	-2.30381	0.438601	0.0106167	0.496644	0.272228
CRISPRa	BJAB	5	SNP	rs117641828	0.276291	0.0980953	3.39041	1.56219	0.000348944	0.0591214	0.0367942	0.418092
CRISPRa	BJAB	5	SNP	rs117653077	-0.133529	0.0488712	-1.63856	0.778286	0.0506525	0.2182	0.413438	0.481431
CRISPRa	BJAB	5	SNP	rs117657251	0.0511542	0.122646	0.627721	1.95316	0.265093	0.0254002	0.486502	0.363068
CRISPRa	BJAB	5	SNP	rs117661514	-0.0644408	-0.0194248	-0.790763	-0.309345	0.214541	0.37853	0.481116	0.495017
CRISPRa	BJAB	5	SNP	rs117700977	0.0572301	0.0463778	0.702279	0.738578	0.241252	0.230082	0.484896	0.483237
CRISPRa	BJAB	5	SNP	rs117703691	0.160856	0.183931	1.97388	2.92915	0.0241974	0.00169945	0.360853	0.113143
CRISPRa	BJAB	5	SNP	rs117710631	-0.0431222	0.0216886	-0.529159	0.345397	0.298348	0.364898	0.489131	0.493658
CRISPRa	BJAB	5	SNP	rs117712327	0.152814	0.076088	1.87521	1.21172	0.030382	0.11281	0.379996	0.449997
CRISPRa	BJAB	5	SNP	rs117728245	-0.142026	-0.0351413	-1.74282	-0.559633	0.0406829	0.287865	0.398395	0.488826
CRISPRa	BJAB	5	SNP	rs117729368	0.0408571	-0.0515615	0.501363	-0.82113	0.308058	0.205786	0.489861	0.481105
CRISPRa	BJAB	5	SNP	rs117744515	-0.00955763	0.0328297	-0.117283	0.522821	0.453318	0.30055	0.496895	0.489415
CRISPRa	BJAB	5	SNP	rs117752124	-0.140943	-0.0198658	-1.72954	-0.316368	0.0418566	0.375862	0.400944	0.494461
CRISPRa	BJAB	5	SNP	rs117753098	-0.0713085	-0.0972415	-0.875037	-1.5486	0.190777	0.0607394	0.479249	0.4191
CRISPRa	BJAB	5	SNP	rs117773274	0.00620786	0.0451603	0.0761776	0.719189	0.469639	0.236012	0.497863	0.483922
CRISPRa	BJAB	5	SNP	rs117795700	0.099196	-0.00123733	1.21725	-0.0197047	0.111755	0.492139	0.449722	0.499444
CRISPRa	BJAB	5	SNP	rs117804357	-0.0301567	-0.114659	-0.370057	-1.82597	0.35567	0.0339273	0.493658	0.384518
CRISPRa	BJAB	5	SNP	rs117805877	-0.0512996	-0.0322801	-0.629505	-0.514068	0.264509	0.303602	0.486502	0.489861
CRISPRa	BJAB	5	SNP	rs117816555	0.0480247	0.0499816	0.589318	0.795969	0.277824	0.213025	0.487841	0.481105
CRISPRa	BJAB	5	SNP	rs117846255	0.0614522	0.0800364	0.754089	1.2746	0.225398	0.101225	0.482069	0.448388
CRISPRa	BJAB	5	SNP	rs117856230	-0.0706447	-0.0173866	-0.866891	-0.276886	0.193001	0.390934	0.479778	0.49523
CRISPRa	BJAB	5	SNP	rs117920608	NA	-0.0105295	NA	-0.167685	NA	0.433416	NA	0.496644
CRISPRa	BJAB	5	SNP	rs117930925	-0.0584058	-0.0342394	-0.716706	-0.545272	0.236778	0.292783	0.484013	0.488826
CRISPRa	BJAB	5	SNP	rs117933066	-0.125839	0.0284048	-1.54419	0.452354	0.0612713	0.325507	0.419865	0.490002
CRISPRa	BJAB	5	SNP	rs117949324	0.0729846	-0.0424388	0.895604	-0.675849	0.185232	0.249568	0.477796	0.485023
CRISPRa	BJAB	5	SNP	rs117976703	0.114429	0.002918	1.40417	0.0464698	0.080134	0.481468	0.437457	0.498539
CRISPRa	BJAB	5	SNP	rs117993328	-0.000598685	-0.0459694	-0.00734655	-0.732074	0.497069	0.232062	0.49974	0.483407
CRISPRa	BJAB	5	SNP	rs118023715	0.024308	0.0139662	0.298287	0.222415	0.382742	0.411996	0.495017	0.496644
CRISPRa	BJAB	5	SNP	rs118032896	0.104738	0.00137769	1.28526	0.0219401	0.0993511	0.491248	0.447628	0.499307
CRISPRa	BJAB	5	SNP	rs118098434	-0.0048621	0.0311549	-0.0596635	0.49615	0.476212	0.309894	0.498539	0.489861
CRISPRa	BJAB	5	SNP	rs118112490	-0.0197709	-0.092088	-0.242612	-1.46653	0.404153	0.0712526	0.495752	0.429946
CRISPRa	BJAB	5	SNP	rs118113693	0.0296972	-0.0663728	0.364419	-1.057	0.357773	0.145255	0.493658	0.467221
CRISPRa	BJAB	5	SNP	rs118116784	0.116033	0.019228	1.42385	0.306211	0.0772447	0.379722	0.43644	0.495017
CRISPRa	BJAB	5	SNP	rs118145843	0.0702048	0.138551	0.861493	2.20645	0.194483	0.0136761	0.479778	0.301016
CRISPRa	BJAB	5	SNP	rs118149696	0.0419507	0.00847066	0.514783	0.134897	0.303352	0.446347	0.489861	0.496895
CRISPRa	BJAB	5	SNP	rs118165552	0.0718786	-0.0823301	0.882033	-1.31113	0.188879	0.0949073	0.478296	0.446547
CRISPRa	BJAB	5	SNP	rs118175570	0.0845319	-0.0425432	1.0373	-0.677511	0.149797	0.249041	0.468156	0.485023
CRISPRa	BJAB	5	SNP	rs118188393	0.0967151	0.0199728	1.1868	0.318072	0.117652	0.375215	0.453513	0.494461
CRISPRa	BJAB	5	SNP	rs1186348	0.0658748	0.0233099	0.80836	0.371216	0.209442	0.355239	0.481105	0.493658
CRISPRa	BJAB	5	SNP	rs11961697	0.172692	0.0528291	2.11913	0.841317	0.0170395	0.200085	0.324317	0.481105
CRISPRa	BJAB	5	SNP	rs11961844	-0.102247	-0.0566784	-1.25469	-0.902618	0.104797	0.183364	0.449513	0.477253
CRISPRa	BJAB	5	SNP	rs11961920	0.0267508	-0.0320827	0.328263	-0.510925	0.371356	0.304702	0.494158	0.489861
CRISPRa	BJAB	5	SNP	rs11964456	0.100177	0.0344349	1.22928	0.548385	0.109483	0.291714	0.449722	0.488826
CRISPRa	BJAB	5	SNP	rs11966000	0.126887	0.113726	1.55705	1.81111	0.0597296	0.0350618	0.418729	0.384518
CRISPRa	BJAB	5	SNP	rs11966432	-0.10103	-0.0805494	-1.23976	-1.28277	0.107533	0.0997864	0.449722	0.4479
CRISPRa	BJAB	5	SNP	rs11966863	-0.0415371	-0.0335945	-0.509708	-0.535	0.305128	0.296325	0.489861	0.488826
CRISPRa	BJAB	5	SNP	rs11966874	-0.0293191	0.063654	-0.359779	1.01371	0.359506	0.155362	0.493658	0.469556
CRISPRa	BJAB	5	SNP	rs11968273	0.0685084	0.00977235	0.840677	0.155627	0.200264	0.438163	0.481105	0.496644
CRISPRa	BJAB	5	SNP	rs11970302	0.0426823	0.0513158	0.52376	0.817217	0.300223	0.206902	0.489415	0.481105
CRISPRa	BJAB	5	SNP	rs11970361	-0.0656404	0.06375	-0.805483	1.01524	0.21027	0.154997	0.481105	0.469556
CRISPRa	BJAB	5	SNP	rs11970411	-0.0153397	-0.000600181	-0.188236	-0.00955803	0.425346	0.496187	0.496644	0.499714
CRISPRa	BJAB	5	SNP	rs12055552	-0.0331315	-0.0683802	-0.406562	-1.08897	0.342165	0.138083	0.492574	0.464167
CRISPRa	BJAB	5	SNP	rs12110715	-0.100768	-0.0934572	-1.23654	-1.48833	0.108129	0.0683319	0.449722	0.426586
CRISPRa	BJAB	5	SNP	rs12110923	-0.0773782	-0.0346405	-0.94952	-0.551658	0.171178	0.290591	0.473243	0.488826
CRISPRa	BJAB	5	SNP	rs12111172	0.1378	0.132442	1.69097	2.10918	0.0454214	0.0174646	0.404792	0.326433
CRISPRa	BJAB	5	SNP	rs12111282	-0.0513334	-0.0648497	-0.629919	-1.03275	0.264374	0.150861	0.486502	0.468179
CRISPRa	BJAB	5	SNP	rs12111342	0.026518	-0.109784	0.325406	-1.74833	0.372437	0.0402031	0.494158	0.397048
CRISPRa	BJAB	5	SNP	rs12174430	-0.0155307	-0.0309313	-0.190579	-0.492589	0.424428	0.311152	0.496644	0.489861
CRISPRa	BJAB	5	SNP	rs12189960	0.126887	0.113726	1.55705	1.81111	0.0597296	0.0350618	0.418729	0.384518
CRISPRa	BJAB	5	SNP	rs12190191	0.0117911	-0.0123616	0.14469	-0.196861	0.442478	0.421968	0.496895	0.496644
CRISPRa	BJAB	5	SNP	rs12190319	-0.10274	-0.0406536	-1.26074	-0.64742	0.103701	0.25868	0.449201	0.486256
CRISPRa	BJAB	5	SNP	rs12193007	-0.0236735	-0.0274847	-0.290501	-0.4377	0.385717	0.330802	0.495017	0.490668
CRISPRa	BJAB	5	SNP	rs12193199	-0.0209431	-0.059271	-0.256995	-0.943906	0.398591	0.172609	0.495562	0.473243
CRISPRa	BJAB	5	SNP	rs12193654	0.0204302	0.0704533	0.250703	1.12199	0.401022	0.130934	0.495562	0.459784
CRISPRa	BJAB	5	SNP	rs12194176	0.0204786	-0.0382256	0.251296	-0.608752	0.400793	0.271344	0.495562	0.486698
CRISPRa	BJAB	5	SNP	rs12194299	0.00832868	-0.0939134	0.102202	-1.49559	0.459298	0.0673797	0.497045	0.425785
CRISPRa	BJAB	5	SNP	rs12194668	0.0718201	-0.0741593	0.881315	-1.18101	0.189074	0.1188	0.478296	0.453513
CRISPRa	BJAB	5	SNP	rs12194870	0.213493	0.0739553	2.6198	1.17776	0.004399	0.119447	0.192139	0.454034
CRISPRa	BJAB	5	SNP	rs12194935	-0.0943821	-0.0373494	-1.15818	-0.594799	0.123396	0.275989	0.455251	0.487651
CRISPRa	BJAB	5	SNP	rs12196933	0.0132187	-0.0415901	0.162208	-0.662334	0.435571	0.253879	0.496644	0.486256
CRISPRa	BJAB	5	SNP	rs12199435	-0.102205	-0.0419919	-1.25417	-0.668731	0.10489	0.251834	0.449513	0.485842
CRISPRa	BJAB	5	SNP	rs12200435	0.183528	0.0240084	2.2521	0.382339	0.0121581	0.351105	0.285842	0.493584
CRISPRa	BJAB	5	SNP	rs12200698	NA	-0.0205657	NA	-0.327514	NA	0.37164	NA	0.494158
CRISPRa	BJAB	5	SNP	rs12201688	-0.0284699	-0.12752	-0.349359	-2.03079	0.36341	0.021138	0.493658	0.348306
CRISPRa	BJAB	5	SNP	rs12202094	0.0449142	-0.105946	0.551148	-1.68721	0.290766	0.0457811	0.488826	0.405369
CRISPRa	BJAB	5	SNP	rs12203234	0.0261885	0.127696	0.321362	2.03359	0.373968	0.0209966	0.494158	0.348306
CRISPRa	BJAB	5	SNP	rs12203917	0.0556357	0.00514149	0.682714	0.0818796	0.247394	0.467371	0.485023	0.497673
CRISPRa	BJAB	5	SNP	rs12205708	-0.0191638	-0.092517	-0.235162	-1.47336	0.407041	0.0703274	0.496182	0.429283
CRISPRa	BJAB	5	SNP	rs12206804	0.0307137	0.00307682	0.376893	0.0489991	0.353127	0.48046	0.493584	0.498539
CRISPRa	BJAB	5	SNP	rs12207754	-0.0262888	-0.0512928	-0.322594	-0.816851	0.373501	0.207007	0.494158	0.481105
CRISPRa	BJAB	5	SNP	rs12209575	0.0643686	-0.00836421	0.789877	-0.133202	0.2148	0.447017	0.481179	0.496895
CRISPRa	BJAB	5	SNP	rs12209578	0.0280936	0.0457266	0.34474	0.728208	0.365145	0.233243	0.493658	0.483407
CRISPRa	BJAB	5	SNP	rs12209996	0.066708	-0.0491438	0.818584	-0.782627	0.206512	0.216923	0.481105	0.481431
CRISPRa	BJAB	5	SNP	rs12210441	0.116023	0.0331813	1.42374	0.52842	0.0772609	0.298604	0.43644	0.489228
CRISPRa	BJAB	5	SNP	rs12210705	-0.0585614	-0.0596459	-0.718615	-0.949875	0.236189	0.171088	0.483922	0.473243
CRISPRa	BJAB	5	SNP	rs12212460	0.137568	0.0951314	1.68812	1.51499	0.0456943	0.0648873	0.405369	0.42355
CRISPRa	BJAB	5	SNP	rs12212617	0.109198	-0.0471058	1.33998	-0.750172	0.0901253	0.226576	0.441169	0.482342
CRISPRa	BJAB	5	SNP	rs12213095	0.0792523	-0.0445112	0.972516	-0.708852	0.165397	0.239208	0.473089	0.484365
CRISPRa	BJAB	5	SNP	rs12213733	-0.110771	0.0951327	-1.35929	1.51501	0.0870275	0.0648846	0.440697	0.42355
CRISPRa	BJAB	5	SNP	rs12216269	0.093335	0.0246501	1.14533	0.39256	0.126037	0.347322	0.456344	0.493091
CRISPRa	BJAB	5	SNP	rs12524275	-0.0123164	-0.0849331	-0.151136	-1.35258	0.439934	0.0880948	0.496644	0.44087
CRISPRa	BJAB	5	SNP	rs12524433	-0.0474284	-0.103904	-0.582001	-1.65469	0.280283	0.0489933	0.487967	0.409153
CRISPRa	BJAB	5	SNP	rs12524997	0.0402126	0.0840931	0.493454	1.3392	0.310846	0.0902521	0.489861	0.441172
CRISPRa	BJAB	5	SNP	rs12525643	0.156699	0.128903	1.92288	2.05282	0.0272477	0.0200451	0.369401	0.343316
CRISPRa	BJAB	5	SNP	rs12526339	-0.114029	0.0939832	-1.39927	1.49671	0.0808662	0.0672349	0.437457	0.425785
CRISPRa	BJAB	5	SNP	rs12527282	-0.0264561	-0.00634759	-0.324646	-0.101087	0.372724	0.459741	0.494158	0.497045
CRISPRa	BJAB	5	SNP	rs12527457	-0.0257796	0.00180512	-0.316345	0.0287469	0.37587	0.488533	0.494461	0.499033
CRISPRa	BJAB	5	SNP	rs12528207	-0.192106	-0.0161808	-2.35736	-0.257684	0.00920268	0.398326	0.256703	0.495562
CRISPRa	BJAB	5	SNP	rs12529513	0.0636082	-0.0398742	0.780545	-0.635007	0.217535	0.262712	0.481431	0.486256
CRISPRa	BJAB	5	SNP	rs12530033	0.00204484	-0.0597451	0.0250925	-0.951456	0.489991	0.170686	0.499088	0.473243
CRISPRa	BJAB	5	SNP	rs12530156	0.0921542	0.011136	1.13084	0.177344	0.129062	0.429619	0.458265	0.496644
CRISPRa	BJAB	5	SNP	rs12660248	0.024534	0.0784965	0.30106	1.25008	0.381684	0.105636	0.495017	0.449656
CRISPRa	BJAB	5	SNP	rs12660547	0.00245299	0.0475834	0.0301009	0.757777	0.487993	0.224292	0.499033	0.481758
CRISPRa	BJAB	5	SNP	rs12660587	0.0627238	0.0675103	0.769693	1.07512	0.220741	0.141161	0.481434	0.465665
CRISPRa	BJAB	5	SNP	rs12660698	0.271394	0.129542	3.33032	2.063	0.000433733	0.0195565	0.0443896	0.340461
CRISPRa	BJAB	5	SNP	rs12661016	0.125064	-0.0327932	1.53468	-0.52224	0.0624311	0.300752	0.421549	0.489415
CRISPRa	BJAB	5	SNP	rs12661062	0.0449223	-0.0820253	0.551248	-1.30627	0.290732	0.0957299	0.488826	0.446822
CRISPRa	BJAB	5	SNP	rs12661738	-0.00154022	0.0398812	-0.0189003	0.635118	0.49246	0.262676	0.499561	0.486256
CRISPRa	BJAB	5	SNP	rs12661783	-0.0295201	0.010896	-0.362246	0.173522	0.358584	0.431121	0.493658	0.496644
CRISPRa	BJAB	5	SNP	rs12661817	-0.0297898	-0.00754645	-0.365555	-0.120179	0.357349	0.452171	0.493658	0.496895
CRISPRa	BJAB	5	SNP	rs12661926	0.0535053	0.0713405	0.656571	1.13612	0.255728	0.127954	0.486256	0.457352
CRISPRa	BJAB	5	SNP	rs12662032	-0.0258176	-0.00880106	-0.316811	-0.140159	0.375693	0.444267	0.494461	0.496895
CRISPRa	BJAB	5	SNP	rs12662137	-0.0121878	-0.0123948	-0.149559	-0.197391	0.440556	0.421761	0.496644	0.496644
CRISPRa	BJAB	5	SNP	rs12663855	0.00050973	0.0963545	0.00625497	1.53447	0.497505	0.062457	0.49974	0.421549
CRISPRa	BJAB	5	SNP	rs12664519	0.0213115	-0.0302641	0.261516	-0.481963	0.396847	0.314916	0.495562	0.489861
CRISPRa	BJAB	5	SNP	rs12664521	-0.0965801	0.0300691	-1.18515	0.478857	0.117979	0.31602	0.453513	0.489861
CRISPRa	BJAB	5	SNP	rs12664666	0.16493	0.136518	2.02388	2.17408	0.0214912	0.0148497	0.348306	0.307059
CRISPRa	BJAB	5	SNP	rs12664897	-0.123887	-0.00839075	-1.52023	-0.133625	0.0642265	0.44685	0.423271	0.496895
CRISPRa	BJAB	5	SNP	rs12665359	0.0169325	-0.0227333	0.207781	-0.362033	0.4177	0.358664	0.496644	0.493658
CRISPRa	BJAB	5	SNP	rs12665429	0.00855474	0.0596373	0.104976	0.94974	0.458197	0.171122	0.496997	0.473243
CRISPRa	BJAB	5	SNP	rs12717186	0.0705376	0.119209	0.865578	1.89843	0.193361	0.02882	0.479778	0.374893
CRISPRa	BJAB	5	SNP	rs13191300	0.0340464	0.113011	0.417788	1.79973	0.338051	0.0359519	0.491869	0.386545
CRISPRa	BJAB	5	SNP	rs13192841	-0.0809984	-0.053205	-0.993943	-0.847304	0.160125	0.198413	0.469556	0.480418
CRISPRa	BJAB	5	SNP	rs13195067	0.0833143	0.0492098	1.02236	0.783678	0.153305	0.216615	0.468904	0.481269
CRISPRa	BJAB	5	SNP	rs13196681	0.0285409	0.0731198	0.350229	1.16445	0.363083	0.122121	0.493658	0.454619
CRISPRa	BJAB	5	SNP	rs13196742	-0.0232541	0.0625603	-0.285354	0.996289	0.387687	0.159555	0.495017	0.469556
CRISPRa	BJAB	5	SNP	rs13199053	-0.0286965	-0.0169475	-0.352139	-0.269893	0.362367	0.393621	0.493658	0.495509
CRISPRa	BJAB	5	SNP	rs13203004	-0.0455413	0.0605682	-0.558844	0.964564	0.288134	0.167382	0.488826	0.473243
CRISPRa	BJAB	5	SNP	rs13203773	NA	0.0107722	NA	0.17155	NA	0.431896	NA	0.496644
CRISPRa	BJAB	5	SNP	rs13203935	-0.0048621	0.0311549	-0.0596635	0.49615	0.476212	0.309894	0.498539	0.489861
CRISPRa	BJAB	5	SNP	rs13205649	0.0996689	0.0391583	1.22305	0.623606	0.110655	0.266443	0.449722	0.486502
CRISPRa	BJAB	5	SNP	rs13205789	-0.0558138	0.0207171	-0.6849	0.329926	0.246704	0.370728	0.485023	0.494158
CRISPRa	BJAB	5	SNP	rs13207006	0.11804	-0.0277385	1.44848	-0.441742	0.0737412	0.329338	0.433283	0.490668
CRISPRa	BJAB	5	SNP	rs13207033	0.100242	-0.0995856	1.23008	-1.58593	0.109334	0.056378	0.449722	0.417279
CRISPRa	BJAB	5	SNP	rs13207116	-0.0211005	0.0383433	-0.258928	0.610626	0.397846	0.270723	0.495562	0.486698
CRISPRa	BJAB	5	SNP	rs13207194	0.092711	-0.0227696	1.13767	-0.362612	0.127629	0.358447	0.457352	0.493658
CRISPRa	BJAB	5	SNP	rs13209759	0.0631666	0.0382732	0.775127	0.60951	0.219132	0.271093	0.481431	0.486698
CRISPRa	BJAB	5	SNP	rs13209854	0.109835	0.00301205	1.3478	0.0479676	0.088862	0.480871	0.44087	0.498539
CRISPRa	BJAB	5	SNP	rs13210685	-0.0808053	-0.0480185	-0.991574	-0.764707	0.160703	0.222223	0.469556	0.48166
CRISPRa	BJAB	5	SNP	rs13212146	-0.0196092	0.00294032	-0.240628	0.0468253	0.404922	0.481326	0.495752	0.498539
CRISPRa	BJAB	5	SNP	rs13213035	-0.0268012	-0.0177055	-0.328882	-0.281965	0.371123	0.388985	0.494158	0.495017
CRISPRa	BJAB	5	SNP	rs13214334	0.0653294	0.00567138	0.801666	0.0903182	0.211373	0.464017	0.481105	0.497451
CRISPRa	BJAB	5	SNP	rs13217392	-0.175645	0.105341	-2.15537	1.67758	0.0155666	0.046715	0.314188	0.407585
CRISPRa	BJAB	5	SNP	rs13217946	-0.032724	-0.0708852	-0.401561	-1.12886	0.344004	0.129477	0.493008	0.458497
CRISPRa	BJAB	5	SNP	rs13218619	0.182848	-0.109786	2.24375	-1.74837	0.0124241	0.0401999	0.288844	0.397048
CRISPRa	BJAB	5	SNP	rs13219902	0.0148113	0.0224447	0.181752	0.357437	0.427889	0.360382	0.496644	0.493658
CRISPRa	BJAB	5	SNP	rs13220745	NA	0.0268525	NA	0.427634	NA	0.334459	NA	0.491098
CRISPRa	BJAB	5	SNP	rs1334704	-0.0190465	0.0452643	-0.233722	0.720845	0.4076	0.235502	0.496463	0.483751
CRISPRa	BJAB	5	SNP	rs1336512	0.0216109	0.0649951	0.26519	1.03506	0.395431	0.15032	0.495562	0.468156
CRISPRa	BJAB	5	SNP	rs1338480	-0.029739	0.0703015	-0.364932	1.11957	0.357581	0.131449	0.493658	0.46039
CRISPRa	BJAB	5	SNP	rs138068195	0.0317528	0.0339226	0.389643	0.540225	0.3484	0.294521	0.493098	0.488826
CRISPRa	BJAB	5	SNP	rs138119607	-0.0187806	-0.0849141	-0.23046	-1.35228	0.408867	0.0881432	0.496465	0.44087
CRISPRa	BJAB	5	SNP	rs138162951	0.01607	-0.125542	0.197197	-1.99929	0.421837	0.0227887	0.496644	0.356823
CRISPRa	BJAB	5	SNP	rs138287548	0.0950539	0.057425	1.16642	0.914508	0.121722	0.180225	0.454619	0.476045
CRISPRa	BJAB	5	SNP	rs138319463	-0.0632098	-0.0250797	-0.775657	-0.399401	0.218976	0.344799	0.481431	0.493008
CRISPRa	BJAB	5	SNP	rs138387703	0.0718786	-0.0823301	0.882033	-1.31113	0.188879	0.0949073	0.478296	0.446547
CRISPRa	BJAB	5	SNP	rs138712619	-0.0183586	0.112317	-0.225281	1.78868	0.41088	0.0368336	0.496644	0.387606
CRISPRa	BJAB	5	SNP	rs138738574	-0.0469219	-0.0245356	-0.575786	-0.390736	0.28238	0.347996	0.487967	0.493098
CRISPRa	BJAB	5	SNP	rs138786218	0.0885956	-0.0754988	1.08717	-1.20234	0.138481	0.114616	0.464167	0.451214
CRISPRa	BJAB	5	SNP	rs138831733	0.130503	0.143193	1.60142	2.28039	0.0546415	0.0112924	0.415077	0.27924
CRISPRa	BJAB	5	SNP	rs138847977	-0.0101231	-0.149097	-0.124221	-2.37441	0.45057	0.00878846	0.496895	0.253083
CRISPRa	BJAB	5	SNP	rs138852287	-0.137604	-0.0287534	-1.68855	-0.457905	0.0456526	0.32351	0.405369	0.489861
CRISPRa	BJAB	5	SNP	rs138942232	-0.109651	0.0619503	-1.34555	0.986574	0.0892246	0.161926	0.44087	0.469734
CRISPRa	BJAB	5	SNP	rs139038447	0.0770852	0.00640622	0.945924	0.102021	0.172094	0.45937	0.473243	0.497045
CRISPRa	BJAB	5	SNP	rs139074758	-0.0884478	0.0215245	-1.08536	0.342783	0.138882	0.365881	0.464167	0.493674
CRISPRa	BJAB	5	SNP	rs139125059	0.0214505	0.0148966	0.263222	0.237233	0.39619	0.406238	0.495562	0.495978
CRISPRa	BJAB	5	SNP	rs139226197	0.000951306	-0.111264	0.0116736	-1.7719	0.495343	0.0382056	0.499621	0.388821
CRISPRa	BJAB	5	SNP	rs139297051	-0.0906756	0.0489351	-1.11269	0.779303	0.13292	0.217901	0.462202	0.481431
CRISPRa	BJAB	5	SNP	rs139405357	-0.0771439	0.03198	-0.946645	0.509289	0.17191	0.305275	0.473243	0.489861
CRISPRa	BJAB	5	SNP	rs139507260	-0.0065503	0.0581911	-0.0803796	0.926708	0.467968	0.177039	0.497673	0.474577
CRISPRa	BJAB	5	SNP	rs139649217	-0.069311	-0.0049531	-0.850526	-0.0788793	0.197516	0.468564	0.479917	0.497673
CRISPRa	BJAB	5	SNP	rs139685729	-0.135119	-0.000831069	-1.65807	-0.013235	0.0486517	0.49472	0.408475	0.499605
CRISPRa	BJAB	5	SNP	rs139691717	0.0370495	0.00859494	0.45464	0.136877	0.324684	0.445564	0.489861	0.496895
CRISPRa	BJAB	5	SNP	rs139783180	0.0348607	-0.0628211	0.42778	-1.00044	0.334406	0.158548	0.491098	0.469556
CRISPRa	BJAB	5	SNP	rs139825007	-0.134651	0.109843	-1.65233	1.74928	0.0492342	0.0401217	0.409437	0.396807
CRISPRa	BJAB	5	SNP	rs139849517	0.00512327	-0.00966654	0.0628683	-0.153942	0.474936	0.438828	0.498539	0.496644
CRISPRa	BJAB	5	SNP	rs139904139	0.111996	-0.0283381	1.37432	-0.451291	0.0846709	0.32589	0.440192	0.490091
CRISPRa	BJAB	5	SNP	rs139961135	0.0532681	0.0757844	0.653661	1.20689	0.256665	0.113738	0.486256	0.450689
CRISPRa	BJAB	5	SNP	rs140164584	-0.0135862	0.0205851	-0.166719	0.327823	0.433796	0.371523	0.496644	0.494158
CRISPRa	BJAB	5	SNP	rs140179171	0.156013	0.0570059	1.91445	0.907834	0.0277812	0.181983	0.371805	0.476097
CRISPRa	BJAB	5	SNP	rs140284114	0.0387141	0.0607818	0.475066	0.967965	0.31737	0.166531	0.489861	0.473243
CRISPRa	BJAB	5	SNP	rs140371814	-0.0281139	0.0580914	-0.34499	0.92512	0.365051	0.177452	0.493658	0.474577
CRISPRa	BJAB	5	SNP	rs140444170	0.159574	0.0836748	1.95815	1.33254	0.0251061	0.0913409	0.362744	0.442656
CRISPRa	BJAB	5	SNP	rs140503817	-0.0575974	-0.0184917	-0.706785	-0.294485	0.23985	0.384194	0.484574	0.495017
CRISPRa	BJAB	5	SNP	rs140813969	0.0970482	-0.0236025	1.19089	-0.375876	0.116848	0.353505	0.45306	0.493584
CRISPRa	BJAB	5	SNP	rs140908180	-0.158425	-0.0531882	-1.94406	-0.847036	0.0259444	0.198487	0.365744	0.480466
CRISPRa	BJAB	5	SNP	rs140977525	-0.0291657	0.0424288	-0.357896	0.67569	0.36021	0.249619	0.493658	0.485023
CRISPRa	BJAB	5	SNP	rs140979365	0.0602184	0.137321	0.738949	2.18688	0.229969	0.0143758	0.483237	0.305708
CRISPRa	BJAB	5	SNP	rs140990613	0.0353138	0.0243734	0.43334	0.388153	0.332384	0.348951	0.490861	0.493157
CRISPRa	BJAB	5	SNP	rs140993611	0.0273798	0.00158965	0.335981	0.0253156	0.368442	0.489902	0.494158	0.499088
CRISPRa	BJAB	5	SNP	rs141000276	-0.0682307	0.127701	-0.837269	2.03367	0.201221	0.0209925	0.481105	0.348306
CRISPRa	BJAB	5	SNP	rs141137774	-0.0523158	-0.0786643	-0.641975	-1.25275	0.260445	0.105149	0.486256	0.449513
CRISPRa	BJAB	5	SNP	rs1412925	-0.0338656	-0.101603	-0.415569	-1.61806	0.338863	0.0528253	0.491869	0.415077
CRISPRa	BJAB	5	SNP	rs141397088	0.106962	0.0373338	1.31255	0.594551	0.0946674	0.276072	0.446524	0.487651
CRISPRa	BJAB	5	SNP	rs141412160	-0.0640222	-0.0122202	-0.785626	-0.19461	0.216043	0.422849	0.481209	0.496644
CRISPRa	BJAB	5	SNP	rs141413313	0.0471534	0.0350687	0.578626	0.558478	0.281421	0.288259	0.487967	0.488826
CRISPRa	BJAB	5	SNP	rs141417682	0.0560991	0.0274588	0.6884	0.437289	0.2456	0.330951	0.485023	0.490686
CRISPRa	BJAB	5	SNP	rs141498954	0.0360739	-0.020777	0.442668	-0.330879	0.329003	0.370368	0.490668	0.494158
CRISPRa	BJAB	5	SNP	rs141582774	-0.0793825	0.00937288	-0.974114	0.149266	0.165	0.440672	0.473037	0.496644
CRISPRa	BJAB	5	SNP	rs1416172	0.0499247	0.00657573	0.612633	0.10472	0.270059	0.458299	0.486698	0.496997
CRISPRa	BJAB	5	SNP	rs1416173	-0.00611964	0.137242	-0.075095	2.18561	0.47007	0.0144222	0.497974	0.305708
CRISPRa	BJAB	5	SNP	rs141685357	0.05293	-0.0565878	0.649512	-0.901175	0.258004	0.183748	0.486256	0.477253
CRISPRa	BJAB	5	SNP	rs141779992	0.0886202	-0.00129128	1.08747	-0.020564	0.138414	0.491797	0.464167	0.499444
CRISPRa	BJAB	5	SNP	rs142010075	0.078868	0.00572474	0.967801	0.091168	0.166572	0.46368	0.473243	0.497451
CRISPRa	BJAB	5	SNP	rs142304723	0.0428437	0.00357688	0.525742	0.0569628	0.299534	0.477287	0.489415	0.498539
CRISPRa	BJAB	5	SNP	rs142413695	0.0474517	0.0606168	0.582286	0.965338	0.280187	0.167188	0.487967	0.473243
CRISPRa	BJAB	5	SNP	rs142537946	0.0301304	0.0205077	0.369735	0.326591	0.35579	0.371989	0.493658	0.494158
CRISPRa	BJAB	5	SNP	rs142601174	-0.0371365	0.0237695	-0.455707	0.378536	0.3243	0.352516	0.489861	0.493584
CRISPRa	BJAB	5	SNP	rs142729468	NA	-0.0407953	NA	-0.649676	NA	0.257951	NA	0.486256
CRISPRa	BJAB	5	SNP	rs142767035	-0.0645892	-0.0145605	-0.792584	-0.231879	0.21401	0.408316	0.481105	0.496463
CRISPRa	BJAB	5	SNP	rs142849809	0.000951913	0.0154966	0.0116811	0.246787	0.49534	0.402537	0.499621	0.495617
CRISPRa	BJAB	5	SNP	rs142856781	-0.0120701	-0.0649265	-0.148114	-1.03397	0.441127	0.150575	0.496644	0.468156
CRISPRa	BJAB	5	SNP	rs142906860	-0.0995388	0.0295667	-1.22145	0.470857	0.110957	0.318871	0.449722	0.489861
CRISPRa	BJAB	5	SNP	rs142929563	0.0704741	0.0291121	0.864798	0.463617	0.193575	0.321461	0.479778	0.489861
CRISPRa	BJAB	5	SNP	rs142972386	0.0416508	0.0213057	0.511103	0.339298	0.30464	0.367192	0.489861	0.493974
CRISPRa	BJAB	5	SNP	rs142999130	0.00819221	-0.0580571	0.100528	-0.924574	0.459963	0.177594	0.497045	0.474577
CRISPRa	BJAB	5	SNP	rs143021160	-0.125988	0.0037094	-1.54601	0.0590732	0.061051	0.476447	0.419631	0.498539
CRISPRa	BJAB	5	SNP	rs143036669	0.017289	0.00317607	0.212156	0.0505797	0.415993	0.47983	0.496644	0.498539
CRISPRa	BJAB	5	SNP	rs143062392	-0.00963289	-0.0452501	-0.118207	-0.72062	0.452952	0.235572	0.496895	0.483751
CRISPRa	BJAB	5	SNP	rs143070207	0.0907188	0.0170404	1.11322	0.271373	0.132806	0.393052	0.462202	0.495509
CRISPRa	BJAB	5	SNP	rs143180042	0.10709	0.0607681	1.31412	0.967747	0.0944028	0.166585	0.446524	0.473243
CRISPRa	BJAB	5	SNP	rs143186844	-0.0480956	0.00216427	-0.590188	0.0344665	0.277532	0.486253	0.487841	0.499033
CRISPRa	BJAB	5	SNP	rs143227671	-0.149818	-0.134621	-1.83844	-2.14388	0.0329988	0.0160214	0.384518	0.318704
CRISPRa	BJAB	5	SNP	rs143270880	0.0152575	-0.00221059	0.187227	-0.0352042	0.425741	0.485958	0.496644	0.499033
CRISPRa	BJAB	5	SNP	rs143459203	-0.0562613	-0.141501	-0.69039	-2.25343	0.244974	0.012116	0.485023	0.285183
CRISPRa	BJAB	5	SNP	rs143481175	-0.109634	-0.0874181	-1.34533	-1.39216	0.0892588	0.0819377	0.44087	0.438776
CRISPRa	BJAB	5	SNP	rs143518449	-0.00820085	-0.0670298	-0.100634	-1.06747	0.459921	0.14288	0.497045	0.46603
CRISPRa	BJAB	5	SNP	rs1436272	-0.0256923	-0.0377266	-0.315274	-0.600806	0.376277	0.273985	0.494673	0.487585
CRISPRa	BJAB	5	SNP	rs143830752	-0.0473604	-0.0879592	-0.581167	-1.40077	0.280564	0.080641	0.487967	0.437457
CRISPRa	BJAB	5	SNP	rs143893378	0.020859	-0.08048	0.255964	-1.28166	0.398989	0.0999802	0.495562	0.447938
CRISPRa	BJAB	5	SNP	rs143996071	0.0465176	-0.00750399	0.570824	-0.119503	0.28406	0.452438	0.488356	0.496895
CRISPRa	BJAB	5	SNP	rs144004581	-0.0255531	-0.038289	-0.313566	-0.609763	0.376925	0.271009	0.494935	0.486698
CRISPRa	BJAB	5	SNP	rs144169028	0.0840858	0.0156564	1.03183	0.249331	0.151076	0.401552	0.468179	0.495596
CRISPRa	BJAB	5	SNP	rs144197708	0.0654805	-0.0490691	0.803521	-0.781438	0.210837	0.217273	0.481105	0.481431
CRISPRa	BJAB	5	SNP	rs144306417	0.0278448	-0.0551571	0.341687	-0.878391	0.366293	0.189866	0.493767	0.478419
CRISPRa	BJAB	5	SNP	rs144521150	0.143828	0.201772	1.76493	3.21327	0.0387873	0.000656172	0.38989	0.0606176
CRISPRa	BJAB	5	SNP	rs144654354	-0.0310797	0.0687391	-0.381383	1.09469	0.351459	0.136827	0.493584	0.464167
CRISPRa	BJAB	5	SNP	rs144693073	0.0677614	-0.0394062	0.83151	-0.627554	0.202843	0.265148	0.481105	0.486502
CRISPRa	BJAB	5	SNP	rs144740139	0.00186556	-0.0454683	0.0228926	-0.724095	0.490868	0.234504	0.499164	0.483621
CRISPRa	BJAB	5	SNP	rs144750133	0.27668	0.115387	3.39518	1.83757	0.000342916	0.0330627	0.0363421	0.384518
CRISPRa	BJAB	5	SNP	rs144982176	0.0692615	0.0109262	0.849918	0.174002	0.197685	0.430932	0.480027	0.496644
CRISPRa	BJAB	5	SNP	rs145009641	0.17192	0.053051	2.10965	0.844851	0.0174442	0.199097	0.326433	0.480676
CRISPRa	BJAB	5	SNP	rs145109279	0.0806239	0.0140433	0.989347	0.223643	0.161247	0.411518	0.469556	0.496644
CRISPRa	BJAB	5	SNP	rs145249942	-0.0496852	-0.0250201	-0.609694	-0.398451	0.271032	0.345149	0.486698	0.493008
CRISPRa	BJAB	5	SNP	rs145322863	-0.128779	-0.0833767	-1.58026	-1.32779	0.0570236	0.092123	0.41758	0.444211
CRISPRa	BJAB	5	SNP	rs145361084	-0.11075	-0.0725394	-1.35902	-1.15521	0.0870694	0.124003	0.440794	0.455801
CRISPRa	BJAB	5	SNP	rs145663845	-0.0221327	-0.0320572	-0.271594	-0.510518	0.392967	0.304844	0.495509	0.489861
CRISPRa	BJAB	5	SNP	rs145674989	-0.0911694	-0.044702	-1.11875	-0.711891	0.131623	0.238266	0.460521	0.484083
CRISPRa	BJAB	5	SNP	rs145707886	0.109694	0.00293101	1.34607	0.046677	0.08914	0.481385	0.44087	0.498539
CRISPRa	BJAB	5	SNP	rs145859784	0.101504	0.049164	1.24558	0.782949	0.10646	0.216828	0.449722	0.481385
CRISPRa	BJAB	5	SNP	rs145908409	0.0458608	0.0376448	0.562764	0.599503	0.286798	0.274419	0.488826	0.487585
CRISPRa	BJAB	5	SNP	rs146018874	0.0547647	0.00280824	0.672026	0.044722	0.250784	0.482164	0.485406	0.498545
CRISPRa	BJAB	5	SNP	rs146208654	0.0516904	-0.0494298	0.634301	-0.787182	0.262942	0.215588	0.486256	0.481209
CRISPRa	BJAB	5	SNP	rs146253675	-0.0382143	-0.109662	-0.468933	-1.74639	0.319559	0.0403717	0.489861	0.397404
CRISPRa	BJAB	5	SNP	rs146370073	0.0105609	-0.0512975	0.129594	-0.816925	0.448444	0.206986	0.496895	0.481105
CRISPRa	BJAB	5	SNP	rs146372493	0.000888169	0.0428913	0.0108989	0.683056	0.495652	0.247286	0.499662	0.485023
CRISPRa	BJAB	5	SNP	rs146417409	0.0886004	-0.0578046	1.08723	-0.920553	0.138468	0.178642	0.464167	0.475422
CRISPRa	BJAB	5	SNP	rs146482577	-0.118336	NA	-1.45212	NA	0.0732345	NA	0.431963	NA
CRISPRa	BJAB	5	SNP	rs146713267	-0.0394604	0.0473178	-0.484224	0.753548	0.314114	0.22556	0.489861	0.482069
CRISPRa	BJAB	5	SNP	rs146831550	0.00623248	-0.0918627	0.0764797	-1.46294	0.469519	0.0717423	0.497863	0.431139
CRISPRa	BJAB	5	SNP	rs146904722	0.056257	0.0134214	0.690337	0.213739	0.244991	0.415375	0.485023	0.496644
CRISPRa	BJAB	5	SNP	rs146907438	-0.0909241	NA	-1.11574	NA	0.132266	NA	0.461584	NA
CRISPRa	BJAB	5	SNP	rs146909079	-0.042762	0.0158514	-0.524739	0.252438	0.299882	0.400351	0.489415	0.495562
CRISPRa	BJAB	5	SNP	rs147105112	-0.131628	-0.0615163	-1.61522	-0.979663	0.0531314	0.163626	0.415077	0.471458
CRISPRa	BJAB	5	SNP	rs147117422	-0.00133591	0.00357711	-0.0163932	0.0569665	0.49346	0.477286	0.499561	0.498539
CRISPRa	BJAB	5	SNP	rs147163691	-0.115011	-0.0399477	-1.41131	-0.636177	0.0790759	0.26233	0.437221	0.486256
CRISPRa	BJAB	5	SNP	rs147425764	0.0704741	0.0291121	0.864798	0.463617	0.193575	0.321461	0.479778	0.489861
CRISPRa	BJAB	5	SNP	rs147565918	0.180974	-0.00686488	2.22076	-0.109325	0.0131835	0.456472	0.295012	0.496997
CRISPRa	BJAB	5	SNP	rs147638309	-0.0939237	0.0113844	-1.15255	0.1813	0.124547	0.428066	0.455801	0.496644
CRISPRa	BJAB	5	SNP	rs147719531	NA	-0.0105295	NA	-0.167685	NA	0.433416	NA	0.496644
CRISPRa	BJAB	5	SNP	rs147756168	0.0442713	0.0406647	0.543259	0.647595	0.293476	0.258623	0.488826	0.486256
CRISPRa	BJAB	5	SNP	rs147790205	-0.109909	-0.0369259	-1.34871	-0.588055	0.0887158	0.278248	0.44087	0.487967
CRISPRa	BJAB	5	SNP	rs147865195	-0.141109	0.015095	-1.73157	0.240391	0.0416753	0.405013	0.400818	0.495752
CRISPRa	BJAB	5	SNP	rs147997481	0.0850113	0.0532514	1.04319	0.848042	0.148431	0.198207	0.468156	0.480418
CRISPRa	BJAB	5	SNP	rs148123768	0.109988	0.0108532	1.34968	0.172841	0.0885586	0.431388	0.44087	0.496644
CRISPRa	BJAB	5	SNP	rs148284652	0.0188708	-0.00965431	0.231566	-0.153747	0.408438	0.438904	0.496463	0.496644
CRISPRa	BJAB	5	SNP	rs148314165	-0.0350688	-0.0247158	-0.430334	-0.393605	0.333476	0.346936	0.490861	0.493019
CRISPRa	BJAB	5	SNP	rs148330313	-0.058541	0.0572438	-0.718366	0.911622	0.236266	0.180984	0.483922	0.476097
CRISPRa	BJAB	5	SNP	rs148402738	-0.103863	-0.0146026	-1.27451	-0.232551	0.101241	0.408055	0.448388	0.496463
CRISPRa	BJAB	5	SNP	rs148446588	0.0390005	-0.000920698	0.47858	-0.0146623	0.316119	0.494151	0.489861	0.499605
CRISPRa	BJAB	5	SNP	rs148713892	-0.0608372	-0.0197576	-0.746542	-0.314645	0.22767	0.376516	0.482617	0.494831
CRISPRa	BJAB	5	SNP	rs148756282	0.00129777	0.00382309	0.0159252	0.0608836	0.493647	0.475726	0.499561	0.498539
CRISPRa	BJAB	5	SNP	rs148774677	0.0569722	-0.039899	0.699114	-0.635401	0.24224	0.262583	0.484964	0.486256
CRISPRa	BJAB	5	SNP	rs149015559	-0.0281631	0.0257187	-0.345593	0.409577	0.364824	0.341058	0.493658	0.492197
CRISPRa	BJAB	5	SNP	rs149062787	-0.0771318	-0.0112881	-0.946495	-0.179766	0.171948	0.428668	0.473243	0.496644
CRISPRa	BJAB	5	SNP	rs149139668	-0.138201	-0.0146545	-1.69589	-0.233377	0.0449536	0.407734	0.40296	0.496463
CRISPRa	BJAB	5	SNP	rs149220424	-0.0497881	-0.0868696	-0.610957	-1.38342	0.270614	0.083268	0.486698	0.440192
CRISPRa	BJAB	5	SNP	rs149220959	0.0148113	0.0224447	0.181752	0.357437	0.427889	0.360382	0.496644	0.493658
CRISPRa	BJAB	5	SNP	rs149333071	-0.042675	-0.0296593	-0.523671	-0.472332	0.300254	0.318345	0.489415	0.489861
CRISPRa	BJAB	5	SNP	rs149410031	-0.0189675	-0.0172446	-0.232753	-0.274625	0.407976	0.391802	0.496463	0.49546
CRISPRa	BJAB	5	SNP	rs149515727	0.11138	0.0461403	1.36676	0.734795	0.085851	0.231232	0.440192	0.483407
CRISPRa	BJAB	5	SNP	rs149536822	0.0690903	-0.0889983	0.847818	-1.41732	0.19827	0.0781947	0.480418	0.43644
CRISPRa	BJAB	5	SNP	rs149860302	0.0943207	-0.00267221	1.15742	-0.0425556	0.12355	0.483028	0.455495	0.498559
CRISPRa	BJAB	5	SNP	rs149909915	0.111149	0.0177203	1.36393	0.2822	0.0862946	0.388895	0.440192	0.495017
CRISPRa	BJAB	5	SNP	rs150066187	0.0649808	0.00842448	0.797389	0.134162	0.212613	0.446637	0.481105	0.496895
CRISPRa	BJAB	5	SNP	rs150101805	0.129307	0.0538146	1.58675	0.857011	0.0562847	0.195719	0.417279	0.479778
CRISPRa	BJAB	5	SNP	rs150210922	-0.014219	-0.0387977	-0.174484	-0.617864	0.430743	0.268333	0.496644	0.486698
CRISPRa	BJAB	5	SNP	rs150243820	0.0331583	0.00722091	0.40689	0.114995	0.342044	0.454225	0.492574	0.496895
CRISPRa	BJAB	5	SNP	rs150376756	-0.0894671	0.0379271	-1.09786	0.603999	0.136132	0.272922	0.464121	0.487389
CRISPRa	BJAB	5	SNP	rs150468256	0.112566	-0.0468804	1.38131	-0.746582	0.0835919	0.227658	0.440192	0.482617
CRISPRa	BJAB	5	SNP	rs150471391	-0.0688324	-0.00223729	-0.844652	-0.0356294	0.199152	0.485789	0.480676	0.499033
CRISPRa	BJAB	5	SNP	rs150713614	-0.0948739	0.0269865	-1.16421	0.429767	0.122169	0.333683	0.454619	0.490861
CRISPRa	BJAB	5	SNP	rs150834051	0.00129777	0.00382309	0.0159252	0.0608836	0.493647	0.475726	0.499561	0.498539
CRISPRa	BJAB	5	SNP	rs150920920	0.0519223	0.000875002	0.637146	0.0139346	0.262015	0.494441	0.486256	0.499605
CRISPRa	BJAB	5	SNP	rs151282341	0.0228897	0.0169032	0.280883	0.269187	0.3894	0.393893	0.495017	0.495562
CRISPRa	BJAB	5	SNP	rs1518047	0.115468	-0.00181168	1.41692	-0.0288515	0.0782532	0.488492	0.43644	0.499033
CRISPRa	BJAB	5	SNP	rs1518048	-0.06658	-0.0471773	-0.817012	-0.751311	0.206961	0.226233	0.481105	0.482308
CRISPRa	BJAB	5	SNP	rs1537620	0.0402474	-0.0463191	0.493882	-0.737644	0.310695	0.230365	0.489861	0.483237
CRISPRa	BJAB	5	SNP	rs1537621	0.0196444	0.0886725	0.241059	1.41213	0.404755	0.0789556	0.495752	0.437019
CRISPRa	BJAB	5	SNP	rs1537622	-0.051327	-0.0273114	-0.629841	-0.434941	0.264399	0.331803	0.486502	0.490801
CRISPRa	BJAB	5	SNP	rs1538333	-0.0115451	-0.12255	-0.141672	-1.95163	0.44367	0.0254908	0.496895	0.363068
CRISPRa	BJAB	5	SNP	rs1545092	0.0327669	-0.0163928	0.402088	-0.261059	0.34381	0.397023	0.492939	0.495562
CRISPRa	BJAB	5	SNP	rs1547295	-0.0451325	0.00700059	-0.553827	0.111486	0.289849	0.455615	0.488826	0.496997
CRISPRa	BJAB	5	SNP	rs1547296	-0.0945877	-0.0415532	-1.1607	-0.661745	0.122882	0.254067	0.454963	0.486256
CRISPRa	BJAB	5	SNP	rs1556640	0.129946	0.0909327	1.59458	1.44813	0.0554027	0.0737909	0.415616	0.433283
CRISPRa	BJAB	5	SNP	rs1556837	0.0278748	-0.0371416	0.342055	-0.591489	0.366155	0.277096	0.493674	0.487841
CRISPRa	BJAB	5	SNP	rs1561121	-0.0159409	0.0445776	-0.195613	0.709909	0.422456	0.23888	0.496644	0.484365
CRISPRa	BJAB	5	SNP	rs1572045	-0.0588207	-0.0319289	-0.721797	-0.508476	0.23521	0.30556	0.48367	0.489861
CRISPRa	BJAB	5	SNP	rs1579609	0.0300733	-0.103683	0.369034	-1.65118	0.356051	0.0493513	0.493658	0.409437
CRISPRa	BJAB	5	SNP	rs1628131	0.180974	-0.00686488	2.22076	-0.109325	0.0131835	0.456472	0.295012	0.496997
CRISPRa	BJAB	5	SNP	rs1628976	-0.084482	0.0377079	-1.03669	0.600507	0.14994	0.274084	0.468156	0.487585
CRISPRa	BJAB	5	SNP	rs1656893	0.0686508	0.182814	0.842424	2.91136	0.199775	0.00179932	0.481105	0.117056
CRISPRa	BJAB	5	SNP	rs16797	-0.0369659	-0.0251772	-0.453614	-0.400953	0.325053	0.344227	0.489861	0.493008
CRISPRa	BJAB	5	SNP	rs17066538	-0.0651486	0.0319836	-0.799447	0.509347	0.212016	0.305255	0.481105	0.489861
CRISPRa	BJAB	5	SNP	rs17066622	0.0672019	-0.0654212	0.824645	-1.04185	0.204787	0.148741	0.481105	0.468156
CRISPRa	BJAB	5	SNP	rs17066624	0.0102129	-0.041558	0.125325	-0.661821	0.450133	0.254043	0.496895	0.486256
CRISPRa	BJAB	5	SNP	rs17066628	0.0372393	-0.00746393	0.456969	-0.118865	0.323847	0.452691	0.489861	0.496895
CRISPRa	BJAB	5	SNP	rs17066649	0.000951306	-0.111264	0.0116736	-1.7719	0.495343	0.0382056	0.499621	0.388821
CRISPRa	BJAB	5	SNP	rs17066658	-0.0236438	-0.0133326	-0.290137	-0.212325	0.385856	0.415927	0.495017	0.496644
CRISPRa	BJAB	5	SNP	rs17066662	-0.0236438	-0.0133326	-0.290137	-0.212325	0.385856	0.415927	0.495017	0.496644
CRISPRa	BJAB	5	SNP	rs17066681	-0.0770406	0.000239152	-0.945376	0.00380856	0.172233	0.498481	0.473243	0.499765
CRISPRa	BJAB	5	SNP	rs17066690	0.0444726	0.0433306	0.54573	0.690051	0.292626	0.245081	0.488826	0.485023
CRISPRa	BJAB	5	SNP	rs17066775	0.0277586	0.0714206	0.34063	1.13739	0.366691	0.127688	0.49385	0.457352
CRISPRa	BJAB	5	SNP	rs17066882	-0.0289642	0.0798627	-0.355424	1.27183	0.361136	0.101716	0.493658	0.44905
CRISPRa	BJAB	5	SNP	rs17066884	0.0519223	0.000875002	0.637146	0.0139346	0.262015	0.494441	0.486256	0.499605
CRISPRa	BJAB	5	SNP	rs17066886	-0.0856872	0.0671033	-1.05148	1.06864	0.146519	0.142617	0.468156	0.465904
CRISPRa	BJAB	5	SNP	rs17066895	0.074996	0.0433914	0.920286	0.691019	0.178712	0.244777	0.475426	0.485023
CRISPRa	BJAB	5	SNP	rs17066942	0.0598737	0.0428316	0.734718	0.682104	0.231256	0.247587	0.483407	0.485023
CRISPRa	BJAB	5	SNP	rs17066953	0.0332507	0.0833149	0.408024	1.32681	0.341628	0.0922855	0.492329	0.444211
CRISPRa	BJAB	5	SNP	rs17067054	0.00674444	0.0602082	0.082762	0.958831	0.46702	0.168822	0.497673	0.473243
CRISPRa	BJAB	5	SNP	rs17090838	0.0457236	0.00337525	0.561081	0.0537517	0.287371	0.478567	0.488826	0.498539
CRISPRa	BJAB	5	SNP	rs17203483	0.0801346	-0.018806	0.983344	-0.299491	0.162719	0.382283	0.470208	0.495017
CRISPRa	BJAB	5	SNP	rs17261354	-0.0991806	-0.00448029	-1.21706	-0.0713497	0.111791	0.47156	0.449722	0.498236
CRISPRa	BJAB	5	SNP	rs17261591	-0.00678866	0.00110186	-0.0833047	0.0175474	0.466805	0.493	0.497673	0.499561
CRISPRa	BJAB	5	SNP	rs17264332	0.0613572	-0.019146	0.752923	-0.304904	0.225748	0.380219	0.48217	0.495017
CRISPRa	BJAB	5	SNP	rs17265251	0.0324878	0.0923236	0.398663	1.47028	0.345071	0.0707435	0.493008	0.429702
CRISPRa	BJAB	5	SNP	rs17265342	-0.136339	0.00476772	-1.67303	0.0759272	0.0471605	0.469739	0.408359	0.497863
CRISPRa	BJAB	5	SNP	rs1737096	0.0670783	-0.00520552	0.823128	-0.0828993	0.205218	0.466966	0.481105	0.497673
CRISPRa	BJAB	5	SNP	rs1759678	0.0221195	-0.0153589	0.271432	-0.244595	0.393029	0.403385	0.495509	0.495752
CRISPRa	BJAB	5	SNP	rs17613612	0.0733053	-0.0537144	0.89954	-0.855416	0.184183	0.19616	0.477253	0.479778
CRISPRa	BJAB	5	SNP	rs17724565	0.00492874	-0.0690776	0.0604813	-1.10008	0.475886	0.135649	0.498539	0.463818
CRISPRa	BJAB	5	SNP	rs17724708	-0.0498501	0.0253082	-0.611718	0.403039	0.270362	0.34346	0.486698	0.492779
CRISPRa	BJAB	5	SNP	rs17779870	-0.0264455	0.0414245	-0.324517	0.659695	0.372773	0.254725	0.494158	0.486256
CRISPRa	BJAB	5	SNP	rs17780048	-0.0153397	-0.000600181	-0.188236	-0.00955803	0.425346	0.496187	0.496644	0.499714
CRISPRa	BJAB	5	SNP	rs17780429	-0.0053622	0.10776	-0.0658004	1.7161	0.473768	0.0430717	0.498368	0.401996
CRISPRa	BJAB	5	SNP	rs17781283	0.0070345	-0.0342438	0.0863213	-0.545342	0.465605	0.292759	0.497625	0.488826
CRISPRa	BJAB	5	SNP	rs1811972	0.0658748	0.0233099	0.80836	0.371216	0.209442	0.355239	0.481105	0.493658
CRISPRa	BJAB	5	SNP	rs181271758	0.0363485	-0.0178336	0.446038	-0.284004	0.327785	0.388204	0.490668	0.495017
CRISPRa	BJAB	5	SNP	rs181735216	0.00895599	-0.0456764	0.1099	-0.727409	0.456244	0.233488	0.496997	0.483407
CRISPRa	BJAB	5	SNP	rs181787013	0.0616556	-0.0971872	0.756585	-1.54773	0.224649	0.0608436	0.481795	0.4191
CRISPRa	BJAB	5	SNP	rs182921420	-0.057111	0.0379585	-0.700818	0.604498	0.241708	0.272756	0.484896	0.487389
CRISPRa	BJAB	5	SNP	rs1829311	-0.0971544	0.0307851	-1.1922	0.49026	0.116592	0.311975	0.453028	0.489861
CRISPRa	BJAB	5	SNP	rs182932261	-0.137188	-0.0361802	-1.68346	-0.576179	0.0461433	0.282247	0.406284	0.487967
CRISPRa	BJAB	5	SNP	rs183130870	0.0743754	-0.0209219	0.912671	-0.333186	0.180708	0.369497	0.476045	0.494158
CRISPRa	BJAB	5	SNP	rs1836846	0.0301304	0.0205077	0.369735	0.326591	0.35579	0.371989	0.493658	0.494158
CRISPRa	BJAB	5	SNP	rs183852118	0.0122925	-0.0249249	0.150843	-0.396935	0.44005	0.345708	0.496644	0.493008
CRISPRa	BJAB	5	SNP	rs184141700	0.102682	0.0674064	1.26002	1.07346	0.10383	0.141531	0.449201	0.465685
CRISPRa	BJAB	5	SNP	rs184424507	0.0430301	0.0216358	0.528029	0.344556	0.29874	0.365214	0.489228	0.493658
CRISPRa	BJAB	5	SNP	rs184465911	0.00532714	-0.0034856	0.0653701	-0.0555091	0.47394	0.477866	0.498434	0.498539
CRISPRa	BJAB	5	SNP	rs184625007	-0.00595471	0.00633225	-0.0730711	0.100843	0.470875	0.459838	0.497974	0.497045
CRISPRa	BJAB	5	SNP	rs184955617	0.0494912	-0.0726574	0.607314	-1.15709	0.271821	0.123618	0.486925	0.455535
CRISPRa	BJAB	5	SNP	rs185163215	-0.0471135	-0.0133476	-0.578136	-0.212563	0.281586	0.415834	0.487967	0.496644
CRISPRa	BJAB	5	SNP	rs185461384	0.123676	-0.0174783	1.51764	-0.278347	0.0645522	0.390373	0.423412	0.495167
CRISPRa	BJAB	5	SNP	rs1855600	0.0457681	-0.002748	0.561627	-0.0437625	0.287185	0.482547	0.488826	0.498559
CRISPRa	BJAB	5	SNP	rs1855985	-0.130327	-0.0174241	-1.59926	-0.277484	0.054881	0.390704	0.415077	0.495181
CRISPRa	BJAB	5	SNP	rs185604505	-0.0757526	-0.139961	-0.929571	-2.22892	0.176297	0.0129096	0.474577	0.293089
CRISPRa	BJAB	5	SNP	rs186364453	0.00895599	-0.0456764	0.1099	-0.727409	0.456244	0.233488	0.496997	0.483407
CRISPRa	BJAB	5	SNP	rs186991828	-0.0436892	0.0481173	-0.536116	0.766281	0.295939	0.221755	0.488826	0.481463
CRISPRa	BJAB	5	SNP	rs187412717	-0.0330991	0.105434	-0.406164	1.67907	0.342311	0.0465694	0.492574	0.407151
CRISPRa	BJAB	5	SNP	rs1878658	0.0142839	0.0242024	0.17528	0.385429	0.43043	0.34996	0.496644	0.49328
CRISPRa	BJAB	5	SNP	rs188544657	-0.0562923	-0.0491339	-0.690771	-0.78247	0.244855	0.216969	0.485023	0.481431
CRISPRa	BJAB	5	SNP	rs1890370	0.160565	0.0506618	1.97031	0.806802	0.0244012	0.20989	0.361167	0.481105
CRISPRa	BJAB	5	SNP	rs189707482	-0.0183604	-0.0812603	-0.225303	-1.29409	0.410872	0.097817	0.496644	0.44734
CRISPRa	BJAB	5	SNP	rs190653431	-0.0439015	-0.0288092	-0.538722	-0.458795	0.295039	0.323191	0.488826	0.489861
CRISPRa	BJAB	5	SNP	rs190852921	-0.0666854	-0.0615792	-0.818307	-0.980665	0.206591	0.163379	0.481105	0.470993
CRISPRa	BJAB	5	SNP	rs193121519	0.0551317	-0.0329857	0.676529	-0.525306	0.249352	0.299685	0.485023	0.489415
CRISPRa	BJAB	5	SNP	rs1953760	0.0190145	0.029661	0.233329	0.472359	0.407753	0.318335	0.496463	0.489861
CRISPRa	BJAB	5	SNP	rs199715497	0.0690887	0.0681717	0.847797	1.08565	0.198276	0.138817	0.480418	0.464167
CRISPRa	BJAB	5	SNP	rs1997692	-0.0545793	0.0031278	-0.669751	0.0498111	0.251508	0.480136	0.485709	0.498539
CRISPRa	BJAB	5	SNP	rs199902297	-0.0694682	0.0818851	-0.852454	1.30404	0.196981	0.0961099	0.479778	0.447187
CRISPRa	BJAB	5	SNP	rs199936608	0.0677787	0.00373989	0.831722	0.0595587	0.202783	0.476254	0.481105	0.498539
CRISPRa	BJAB	5	SNP	rs200027334	0.171679	0.127218	2.1067	2.02598	0.0175716	0.0213835	0.326854	0.348306
CRISPRa	BJAB	5	SNP	rs200186049	-0.0354987	-0.0164668	-0.43561	-0.262238	0.33156	0.396569	0.490801	0.495562
CRISPRa	BJAB	5	SNP	rs200194497	0.0661805	-0.0892852	0.81211	-1.42189	0.208364	0.0775292	0.481105	0.43644
CRISPRa	BJAB	5	SNP	rs200367966	0.0858834	0.0104606	1.05389	0.166587	0.145967	0.433847	0.467265	0.496644
CRISPRa	BJAB	5	SNP	rs200467818	-0.155852	0.108309	-1.91249	1.72485	0.027907	0.0422772	0.371991	0.401169
CRISPRa	BJAB	5	SNP	rs200468323	0.108117	-0.0291361	1.32672	-0.464	0.0922999	0.321324	0.444211	0.489861
CRISPRa	BJAB	5	SNP	rs200628503	0.0886004	-0.0578046	1.08723	-0.920553	0.138468	0.178642	0.464167	0.475422
CRISPRa	BJAB	5	SNP	rs200706434	0.196818	0.0978373	2.41518	1.55808	0.00786367	0.0596066	0.244836	0.418449
CRISPRa	BJAB	5	SNP	rs200820567	-0.0350688	-0.0247158	-0.430334	-0.393605	0.333476	0.346936	0.490861	0.493019
CRISPRa	BJAB	5	SNP	rs200914109	0.0690887	0.0681717	0.847797	1.08565	0.198276	0.138817	0.480418	0.464167
CRISPRa	BJAB	5	SNP	rs201272506	0.00129777	0.00382309	0.0159252	0.0608836	0.493647	0.475726	0.499561	0.498539
CRISPRa	BJAB	5	SNP	rs201536973	0.196818	0.0978373	2.41518	1.55808	0.00786367	0.0596066	0.244836	0.418449
CRISPRa	BJAB	5	SNP	rs201544262	0.144559	0.0432891	1.7739	0.68939	0.0380398	0.245289	0.388492	0.485023
CRISPRa	BJAB	5	SNP	rs201545989	0.0657456	0.059292	0.806774	0.94424	0.209898	0.172523	0.481105	0.473243
CRISPRa	BJAB	5	SNP	rs201728197	-0.0899201	-0.0223385	-1.10342	-0.355746	0.134922	0.361015	0.462697	0.493658
CRISPRa	BJAB	5	SNP	rs201844386	-0.0749234	0.062602	-0.919396	0.996952	0.178944	0.159394	0.47548	0.469556
CRISPRa	BJAB	5	SNP	rs202165040	NA	0.0684187	NA	1.08959	NA	0.137948	NA	0.464167
CRISPRa	BJAB	5	SNP	rs202190483	0.0618782	0.0374667	0.759316	0.596667	0.223832	0.275365	0.481758	0.487651
CRISPRa	BJAB	5	SNP	rs202213320	0.102064	0.0393888	1.25244	0.627277	0.105205	0.265239	0.449513	0.486502
CRISPRa	BJAB	5	SNP	rs203692	-0.218295	-0.0545391	-2.67873	-0.868548	0.00369506	0.192547	0.177453	0.479778
CRISPRa	BJAB	5	SNP	rs203693	-0.0945362	0.0620815	-1.16007	0.988663	0.123011	0.161414	0.455146	0.469556
CRISPRa	BJAB	5	SNP	rs203694	-0.0872762	-0.0354882	-1.07098	-0.565159	0.142089	0.285983	0.465904	0.488826
CRISPRa	BJAB	5	SNP	rs203695	-0.000772204	-0.0664004	-0.00947583	-1.05744	0.49622	0.145155	0.499714	0.467221
CRISPRa	BJAB	5	SNP	rs203697	0.126973	0.0239627	1.5581	0.381613	0.0596047	0.351374	0.418449	0.493584
CRISPRa	BJAB	5	SNP	rs203698	0.00716288	-0.14824	0.0878968	-2.36076	0.464979	0.00911886	0.497487	0.256703
CRISPRa	BJAB	5	SNP	rs2048687	-0.116214	0.028637	-1.42607	0.456052	0.0769236	0.324176	0.43644	0.489861
CRISPRa	BJAB	5	SNP	rs2056223	-0.0527442	NA	-0.647232	NA	0.258741	NA	0.486256	NA
CRISPRa	BJAB	5	SNP	rs2056224	0.0448698	NA	0.550604	NA	0.290952	NA	0.488826	NA
CRISPRa	BJAB	5	SNP	rs2068008	-0.0713173	-0.046064	-0.875145	-0.733581	0.190748	0.231602	0.479249	0.483407
CRISPRa	BJAB	5	SNP	rs2069311	0.0516833	-0.120406	0.634213	-1.91749	0.262971	0.0275878	0.486256	0.371599
CRISPRa	BJAB	5	SNP	rs2090108	-0.0753204	0.0159616	-0.924267	0.254193	0.177674	0.399673	0.474577	0.495562
CRISPRa	BJAB	5	SNP	rs2095390	0.152385	0.142165	1.86993	2.26401	0.0307465	0.0117868	0.38161	0.28311
CRISPRa	BJAB	5	SNP	rs2095391	0.188673	0.121179	2.31524	1.9298	0.0103	0.0268158	0.269478	0.368329
CRISPRa	BJAB	5	SNP	rs2137869	0.161021	0.0482385	1.97591	0.768211	0.0240823	0.221181	0.360853	0.481434
CRISPRa	BJAB	5	SNP	rs2152011	-0.0562203	0.0401223	-0.689887	0.638958	0.245133	0.261425	0.485023	0.486256
CRISPRa	BJAB	5	SNP	rs2152012	-0.0562203	0.0401223	-0.689887	0.638958	0.245133	0.261425	0.485023	0.486256
CRISPRa	BJAB	5	SNP	rs2152013	-0.04632	0.0715776	-0.5684	1.13989	0.284882	0.127166	0.488485	0.457352
CRISPRa	BJAB	5	SNP	rs2175890	0.0715244	0.0749571	0.877686	1.19371	0.190057	0.116295	0.478419	0.452313
CRISPRa	BJAB	5	SNP	rs2206068	0.0902384	0.00496964	1.10733	0.0791427	0.134076	0.46846	0.462202	0.497673
CRISPRa	BJAB	5	SNP	rs2230926	-0.042809	-0.0789239	-0.525316	-1.25688	0.299682	0.104398	0.489415	0.449499
CRISPRa	BJAB	5	SNP	rs2235437	-0.0965105	-0.108091	-1.18429	-1.72138	0.118148	0.0425913	0.453513	0.401316
CRISPRa	BJAB	5	SNP	rs2278487	0.035875	-0.0575524	0.440227	-0.916537	0.329886	0.179693	0.490668	0.475853
CRISPRa	BJAB	5	SNP	rs2327832	-0.0818884	-0.0188433	-1.00486	-0.300084	0.157481	0.382057	0.469556	0.495017
CRISPRa	BJAB	5	SNP	rs2327837	0.0800879	0.0342097	0.98277	0.544798	0.16286	0.292946	0.470399	0.488826
CRISPRa	BJAB	5	SNP	rs2327872	-0.00485714	-0.121497	-0.0596026	-1.93488	0.476236	0.0265028	0.498539	0.367001
CRISPRa	BJAB	5	SNP	rs2327873	-0.00485714	-0.121497	-0.0596026	-1.93488	0.476236	0.0265028	0.498539	0.367001
CRISPRa	BJAB	5	SNP	rs2327874	0.108146	0.0378098	1.32707	0.60213	0.0922428	0.273544	0.444211	0.487481
CRISPRa	BJAB	5	SNP	rs2473091	-0.0336064	0.0441056	-0.41239	0.702392	0.340027	0.241217	0.491904	0.484896
CRISPRa	BJAB	5	SNP	rs2473092	0.0287108	0.0857884	0.352314	1.3662	0.362301	0.0859377	0.493658	0.440192
CRISPRa	BJAB	5	SNP	rs2473093	0.0204786	-0.0382256	0.251296	-0.608752	0.400793	0.271344	0.495562	0.486698
CRISPRa	BJAB	5	SNP	rs2473095	0.0247408	0.0573407	0.303598	0.913166	0.380717	0.180578	0.495017	0.476045
CRISPRa	BJAB	5	SNP	rs2473096	-0.0526354	-0.023102	-0.645897	-0.367906	0.259173	0.356472	0.486256	0.493658
CRISPRa	BJAB	5	SNP	rs2484066	0.0449971	-0.0606222	0.552166	-0.965424	0.290417	0.167166	0.488826	0.473243
CRISPRa	BJAB	5	SNP	rs2484067	0.0323764	-0.00979883	0.397296	-0.156049	0.345575	0.437997	0.493008	0.496644
CRISPRa	BJAB	5	SNP	rs2506841	-0.0180526	-0.0361935	-0.221527	-0.57639	0.412341	0.282176	0.496644	0.487967
CRISPRa	BJAB	5	SNP	rs2506842	-0.271197	-0.0191931	-3.32789	-0.305655	0.000437527	0.379934	0.0445595	0.495017
CRISPRa	BJAB	5	SNP	rs2506843	-0.140405	-0.0986447	-1.72293	-1.57094	0.0424507	0.0580981	0.401316	0.41758
CRISPRa	BJAB	5	SNP	rs2506844	-0.0213936	-0.076728	-0.262524	-1.22191	0.396459	0.11087	0.495562	0.449722
CRISPRa	BJAB	5	SNP	rs2575004	0.0125836	0.0149405	0.154415	0.237931	0.438641	0.405967	0.496644	0.495952
CRISPRa	BJAB	5	SNP	rs2683064	0.0110328	0.00393757	0.135385	0.0627068	0.446154	0.475	0.496895	0.498539
CRISPRa	BJAB	5	SNP	rs2683065	0.0262655	0.118377	0.322307	1.88519	0.37361	0.0297021	0.494158	0.378174
CRISPRa	BJAB	5	SNP	rs2788288	0.0853028	0.0324362	1.04676	0.516555	0.147605	0.302733	0.468156	0.489861
CRISPRa	BJAB	5	SNP	rs2788289	0.19543	-0.0188796	2.39815	-0.300663	0.00823905	0.381836	0.245508	0.495017
CRISPRa	BJAB	5	SNP	rs28360571	0.0109691	-0.0237577	0.134603	-0.378348	0.446463	0.352586	0.496895	0.493584
CRISPRa	BJAB	5	SNP	rs28548425	0.0424284	-0.0167529	0.520645	-0.266794	0.301307	0.394814	0.48951	0.495562
CRISPRa	BJAB	5	SNP	rs2876370	-0.0442135	0.0498881	-0.54255	0.794481	0.29372	0.213458	0.488826	0.481105
CRISPRa	BJAB	5	SNP	rs2876371	-0.0314207	-0.0425424	-0.385568	-0.677499	0.349908	0.249045	0.493241	0.485023
CRISPRa	BJAB	5	SNP	rs2876386	-0.028293	-0.0310458	-0.347188	-0.494412	0.364225	0.310508	0.493658	0.489861
CRISPRa	BJAB	5	SNP	rs34029435	0.0225587	0.0304384	0.276821	0.48474	0.390959	0.313931	0.49523	0.489861
CRISPRa	BJAB	5	SNP	rs34031570	-0.0408768	0.0522549	-0.501605	0.832173	0.307973	0.202656	0.489861	0.481105
CRISPRa	BJAB	5	SNP	rs34108339	0.108117	-0.0291361	1.32672	-0.464	0.0922999	0.321324	0.444211	0.489861
CRISPRa	BJAB	5	SNP	rs34112725	-0.183021	-0.0779435	-2.24587	-1.24127	0.0123561	0.107253	0.288236	0.449722
CRISPRa	BJAB	5	SNP	rs34137053	-0.150182	0.0621697	-1.8429	0.990068	0.0326716	0.16107	0.384518	0.469556
CRISPRa	BJAB	5	SNP	rs34218444	-0.0728389	-0.0479414	-0.893817	-0.76348	0.18571	0.222589	0.478167	0.481711
CRISPRa	BJAB	5	SNP	rs34261503	-0.000129156	0.120288	-0.00158489	1.91561	0.499368	0.0277072	0.49987	0.371714
CRISPRa	BJAB	5	SNP	rs34280041	0.0828783	-0.0398398	1.01701	-0.634458	0.154574	0.262891	0.469407	0.486256
CRISPRa	BJAB	5	SNP	rs34310416	0.00240962	-0.00188045	0.0295688	-0.0299466	0.488205	0.488055	0.499033	0.499033
CRISPRa	BJAB	5	SNP	rs34322720	-0.105433	-0.0924772	-1.29378	-1.47272	0.0978702	0.070413	0.44734	0.429297
CRISPRa	BJAB	5	SNP	rs34324947	0.00468592	0.0585805	0.0575016	0.932909	0.477073	0.175433	0.498539	0.474274
CRISPRa	BJAB	5	SNP	rs34330196	-0.0408768	0.0522549	-0.501605	0.832173	0.307973	0.202656	0.489861	0.481105
CRISPRa	BJAB	5	SNP	rs34375712	-0.00943762	0.115504	-0.11581	1.83944	0.453901	0.0329255	0.496895	0.384518
CRISPRa	BJAB	5	SNP	rs34411167	-0.0992825	0.0868668	-1.21831	1.38338	0.111553	0.0832747	0.449722	0.440192
CRISPRa	BJAB	5	SNP	rs34416937	-0.0232541	0.0625603	-0.285354	0.996289	0.387687	0.159555	0.495017	0.469556
CRISPRa	BJAB	5	SNP	rs34428837	0.120994	0.00476633	1.48473	0.075905	0.0688078	0.469747	0.426586	0.497863
CRISPRa	BJAB	5	SNP	rs34560707	-0.106537	0.0851904	-1.30734	1.35668	0.0955493	0.0874415	0.446822	0.44087
CRISPRa	BJAB	5	SNP	rs34574362	-0.000258519	-0.0179104	-0.00317232	-0.285227	0.498734	0.387735	0.499765	0.495017
CRISPRa	BJAB	5	SNP	rs34595961	0.0685343	0.0250884	0.840994	0.399538	0.200176	0.344748	0.481105	0.493008
CRISPRa	BJAB	5	SNP	rs34596122	0.0287108	0.0857884	0.352314	1.3662	0.362301	0.0859377	0.493658	0.440192
CRISPRa	BJAB	5	SNP	rs34598468	-0.0883656	-0.0393423	-1.08435	-0.626535	0.139105	0.265482	0.464167	0.486502
CRISPRa	BJAB	5	SNP	rs34605412	0.0126952	-0.0500472	0.155784	-0.797014	0.438101	0.212721	0.496644	0.481105
CRISPRa	BJAB	5	SNP	rs34640615	0.09035	0.0761519	1.1087	1.21274	0.13378	0.112615	0.462202	0.449722
CRISPRa	BJAB	5	SNP	rs34654849	0.0640847	-0.0867053	0.786392	-1.3808	0.215819	0.0836697	0.481209	0.440192
CRISPRa	BJAB	5	SNP	rs34672518	0.0640194	0.0723662	0.785591	1.15245	0.216054	0.124568	0.481209	0.455801
CRISPRa	BJAB	5	SNP	rs34700828	-0.0722811	-0.0243845	-0.886972	-0.38833	0.187547	0.348886	0.478296	0.493098
CRISPRa	BJAB	5	SNP	rs34705709	-0.0299356	0.0207528	-0.367345	0.330494	0.356681	0.370513	0.493658	0.494158
CRISPRa	BJAB	5	SNP	rs34709469	-0.0974574	-0.0239327	-1.19591	-0.381135	0.115865	0.351552	0.452197	0.493584
CRISPRa	BJAB	5	SNP	rs34718616	0.0671843	0.0115212	0.824428	0.183479	0.204848	0.427211	0.481105	0.496644
CRISPRa	BJAB	5	SNP	rs34734506	0.155894	-0.00914574	1.913	-0.145648	0.0278738	0.4421	0.371991	0.496821
CRISPRa	BJAB	5	SNP	rs34744522	-0.0268012	-0.0177055	-0.328882	-0.281965	0.371123	0.388985	0.494158	0.495017
CRISPRa	BJAB	5	SNP	rs34755910	0.10563	-0.00122613	1.29621	-0.0195265	0.0974522	0.492211	0.44734	0.499444
CRISPRa	BJAB	5	SNP	rs34824062	0.0175803	-0.0315732	0.215731	-0.502811	0.414599	0.307548	0.496644	0.489861
CRISPRa	BJAB	5	SNP	rs34854540	0.11863	8.95347e-05	1.45573	0.00142586	0.0727335	0.499431	0.43125	0.49987
CRISPRa	BJAB	5	SNP	rs34912318	-0.0469931	-0.118672	-0.576659	-1.88988	0.282085	0.0293867	0.487967	0.376262
CRISPRa	BJAB	5	SNP	rs34949469	-0.0601149	-0.134857	-0.737678	-2.14764	0.230355	0.0158712	0.483237	0.317394
CRISPRa	BJAB	5	SNP	rs34950080	0.175778	0.0421108	2.157	0.670626	0.015503	0.25123	0.313939	0.485602
CRISPRa	BJAB	5	SNP	rs34979694	0.12822	0.121036	1.57341	1.92753	0.0578124	0.026957	0.41758	0.369055
CRISPRa	BJAB	5	SNP	rs35008259	0.0444171	0.0245728	0.545049	0.391328	0.29286	0.347777	0.488826	0.493098
CRISPRa	BJAB	5	SNP	rs35023212	0.110623	0.0637978	1.35747	1.016	0.0873164	0.154815	0.44087	0.46955
CRISPRa	BJAB	5	SNP	rs35035700	0.073319	0.0650549	0.899709	1.03602	0.184138	0.150097	0.477253	0.468156
CRISPRa	BJAB	5	SNP	rs35039060	0.00268772	0.000724457	0.0329814	0.0115372	0.486845	0.495397	0.499033	0.499621
CRISPRa	BJAB	5	SNP	rs35168417	0.0999781	0.0384262	1.22685	0.611946	0.10994	0.270287	0.449722	0.486698
CRISPRa	BJAB	5	SNP	rs35191620	0.135678	-0.0605002	1.66493	-0.963481	0.0479637	0.167653	0.408359	0.473243
CRISPRa	BJAB	5	SNP	rs35304517	0.00240962	-0.00188045	0.0295688	-0.0299466	0.488205	0.488055	0.499033	0.499033
CRISPRa	BJAB	5	SNP	rs35309891	0.0448529	0.0897602	0.550396	1.42945	0.291024	0.0764369	0.488826	0.436382
CRISPRa	BJAB	5	SNP	rs35313432	0.0709986	0.0307742	0.871234	0.490086	0.191813	0.312036	0.479778	0.489861
CRISPRa	BJAB	5	SNP	rs35352727	-0.00179856	0.0137867	-0.0220704	0.219556	0.491196	0.413108	0.499279	0.496644
CRISPRa	BJAB	5	SNP	rs35504911	-0.0509371	0.0148793	-0.625056	0.236956	0.265967	0.406345	0.486502	0.495978
CRISPRa	BJAB	5	SNP	rs35588781	0.0128038	-0.0111729	0.157118	-0.177931	0.437576	0.429389	0.496644	0.496644
CRISPRa	BJAB	5	SNP	rs35634890	-0.0431091	-0.0221924	-0.528998	-0.35342	0.298403	0.361887	0.489131	0.493658
CRISPRa	BJAB	5	SNP	rs35641047	0.0306975	0.0711811	0.376693	1.13358	0.353201	0.128486	0.493584	0.457663
CRISPRa	BJAB	5	SNP	rs35661873	-0.0834747	-0.0662844	-1.02433	-1.0556	0.15284	0.145576	0.4687	0.467221
CRISPRa	BJAB	5	SNP	rs35738482	-0.137188	-0.0361802	-1.68346	-0.576179	0.0461433	0.282247	0.406284	0.487967
CRISPRa	BJAB	5	SNP	rs35773731	-0.0229922	-0.0277231	-0.282141	-0.441498	0.388918	0.329426	0.495017	0.490668
CRISPRa	BJAB	5	SNP	rs35778918	-0.0498682	0.0669776	-0.61194	1.06664	0.270289	0.143068	0.486698	0.466278
CRISPRa	BJAB	5	SNP	rs35858108	0.0740585	-0.0522969	0.908783	-0.832841	0.181732	0.202467	0.476097	0.481105
CRISPRa	BJAB	5	SNP	rs35901851	0.0576018	-0.0659888	0.70684	-1.05089	0.239833	0.146655	0.484574	0.468156
CRISPRa	BJAB	5	SNP	rs35931823	0.0139266	-0.09877	0.170896	-1.57294	0.432153	0.0578667	0.496644	0.41758
CRISPRa	BJAB	5	SNP	rs35936835	-0.140168	0.010744	-1.72002	0.171101	0.0427146	0.432072	0.401529	0.496644
CRISPRa	BJAB	5	SNP	rs35953332	-0.010804	0.0277966	-0.132577	0.442668	0.447264	0.329003	0.496895	0.490668
CRISPRa	BJAB	5	SNP	rs35979213	-0.0244768	-0.0635044	-0.300359	-1.01132	0.381952	0.155931	0.495017	0.469556
CRISPRa	BJAB	5	SNP	rs35981973	0.0322637	0.0245806	0.395913	0.391452	0.346085	0.347732	0.493008	0.493098
CRISPRa	BJAB	5	SNP	rs36022767	0.105667	0.0861646	1.29665	1.37219	0.0973757	0.0850017	0.44734	0.440192
CRISPRa	BJAB	5	SNP	rs36039455	-0.146637	-0.0497368	-1.79941	-0.792071	0.0359773	0.21416	0.386545	0.481105
CRISPRa	BJAB	5	SNP	rs36123502	0.0968735	-0.00784875	1.18875	-0.124993	0.117269	0.450264	0.453146	0.496895
CRISPRa	BJAB	5	SNP	rs367717591	-0.11098	-0.0164532	-1.36186	-0.262022	0.0866214	0.396652	0.440274	0.495562
CRISPRa	BJAB	5	SNP	rs372266308	-0.143279	-0.0642687	-1.7582	-1.0235	0.039357	0.153037	0.393346	0.4687
CRISPRa	BJAB	5	SNP	rs3734298	-0.144546	-0.0453796	-1.77374	-0.722681	0.0380528	0.234938	0.388492	0.483657
CRISPRa	BJAB	5	SNP	rs3734299	0.0463034	0.0313302	0.568196	0.498941	0.284951	0.308911	0.488485	0.489861
CRISPRa	BJAB	5	SNP	rs374398202	0.194134	0.00883191	2.38225	0.14065	0.00860366	0.444073	0.250222	0.496895
CRISPRa	BJAB	5	SNP	rs374871784	-0.129369	0.00422875	-1.5875	0.067344	0.0561994	0.473154	0.417049	0.498368
CRISPRa	BJAB	5	SNP	rs3757173	0.0118853	0.0327885	0.145847	0.522166	0.442021	0.300777	0.496771	0.489415
CRISPRa	BJAB	5	SNP	rs376363145	0.0446404	0.00324954	0.547789	0.0517497	0.291918	0.479364	0.488826	0.498539
CRISPRa	BJAB	5	SNP	rs3799491	-0.0564848	-0.00658728	-0.693133	-0.104904	0.244113	0.458226	0.485023	0.496997
CRISPRa	BJAB	5	SNP	rs382134	-0.0308681	-0.037569	-0.378787	-0.598295	0.352423	0.274822	0.493584	0.487585
CRISPRa	BJAB	5	SNP	rs3822942	0.045264	0.0390519	0.555441	0.621911	0.289297	0.267	0.488826	0.48668
CRISPRa	BJAB	5	SNP	rs3822943	0.045264	0.0390519	0.555441	0.621911	0.289297	0.267	0.488826	0.48668
CRISPRa	BJAB	5	SNP	rs3834310	-0.00625171	0.0277752	-0.0767157	0.442327	0.469425	0.329126	0.497849	0.490668
CRISPRa	BJAB	5	SNP	rs3844527	0.0204549	NA	0.251005	NA	0.400905	NA	0.495562	NA
CRISPRa	BJAB	5	SNP	rs3853402	-0.013208	-0.0342109	-0.162077	-0.544816	0.435623	0.29294	0.496644	0.488826
CRISPRa	BJAB	5	SNP	rs3866716	0.0482724	0.0756848	0.592357	1.2053	0.276806	0.114044	0.487841	0.451214
CRISPRa	BJAB	5	SNP	rs3900757	0.0246435	0.0203228	0.302404	0.323646	0.381172	0.373103	0.495017	0.494158
CRISPRa	BJAB	5	SNP	rs391233	0.059861	0.00584354	0.734563	0.0930598	0.231303	0.462928	0.483407	0.497387
CRISPRa	BJAB	5	SNP	rs408901	0.17783	0.0657346	2.18217	1.04684	0.0145484	0.147587	0.306347	0.468156
CRISPRa	BJAB	5	SNP	rs41327149	0.0272461	-0.043357	0.33434	-0.690471	0.369061	0.244949	0.494158	0.485023
CRISPRa	BJAB	5	SNP	rs423680	0.0681443	0.10818	0.836208	1.7228	0.201519	0.0424627	0.481105	0.401316
CRISPRa	BJAB	5	SNP	rs4259267	0.0144314	0.0232391	0.17709	0.370088	0.429719	0.355658	0.496644	0.493658
CRISPRa	BJAB	5	SNP	rs4263598	-0.13177	-0.00257684	-1.61696	-0.0410368	0.0529432	0.483633	0.415077	0.498559
CRISPRa	BJAB	5	SNP	rs4289679	0.0624643	-0.017269	0.766508	-0.275013	0.221687	0.391653	0.481463	0.495392
CRISPRa	BJAB	5	SNP	rs4291109	0.041952	0.00771418	0.514799	0.12285	0.303347	0.451113	0.489861	0.496895
CRISPRa	BJAB	5	SNP	rs4327717	0.0696523	0.0710467	0.854713	1.13144	0.196355	0.128936	0.479778	0.458265
CRISPRa	BJAB	5	SNP	rs4341022	-0.0315244	0.0408161	-0.38684	0.650008	0.349437	0.257844	0.493211	0.486256
CRISPRa	BJAB	5	SNP	rs4343928	-0.0720036	0.0237711	-0.883566	0.378561	0.188465	0.352507	0.478296	0.493584
CRISPRa	BJAB	5	SNP	rs4360148	-0.0338656	-0.101603	-0.415569	-1.61806	0.338863	0.0528253	0.491869	0.415077
CRISPRa	BJAB	5	SNP	rs4364498	0.128865	0.125423	1.58133	1.99739	0.0569017	0.0228915	0.417279	0.356823
CRISPRa	BJAB	5	SNP	rs4371856	-0.180603	-0.0902007	-2.2162	-1.43647	0.0133389	0.0754344	0.296581	0.435431
CRISPRa	BJAB	5	SNP	rs4388301	0.0548994	0.0041541	0.673679	0.0661551	0.250258	0.473627	0.485153	0.498368
CRISPRa	BJAB	5	SNP	rs4398760	0.133694	0.012494	1.64058	0.19897	0.0504419	0.421143	0.412667	0.496644
CRISPRa	BJAB	5	SNP	rs4404783	-0.0720036	0.0237711	-0.883566	0.378561	0.188465	0.352507	0.478296	0.493584
CRISPRa	BJAB	5	SNP	rs4432993	-0.115786	0.0052464	-1.42083	0.0835503	0.0776829	0.466707	0.43644	0.497673
CRISPRa	BJAB	5	SNP	rs444382	0.0593345	0.144251	0.728102	2.29723	0.233275	0.0108028	0.483407	0.274302
CRISPRa	BJAB	5	SNP	rs4454154	-0.0373881	-0.0274711	-0.458795	-0.437484	0.323191	0.33088	0.489861	0.490668
CRISPRa	BJAB	5	SNP	rs4464817	-0.0050327	0.00611836	-0.0617569	0.0974364	0.475378	0.46119	0.498539	0.497242
CRISPRa	BJAB	5	SNP	rs4473872	-0.0939821	0.0104851	-1.15327	0.166979	0.1244	0.433693	0.455801	0.496644
CRISPRa	BJAB	5	SNP	rs4479955	-0.0126326	NA	-0.155016	NA	0.438404	NA	0.496644	NA
CRISPRa	BJAB	5	SNP	rs4513815	0.0753145	0.0289348	0.924195	0.460794	0.177692	0.322473	0.474577	0.489861
CRISPRa	BJAB	5	SNP	rs4585576	0.00941388	-0.0578201	0.115519	-0.9208	0.454017	0.178577	0.496895	0.475422
CRISPRa	BJAB	5	SNP	rs4624886	0.10296	0.0385125	1.26344	0.613321	0.103215	0.269832	0.449201	0.486698
CRISPRa	BJAB	5	SNP	rs4628113	-0.180603	-0.0902007	-2.2162	-1.43647	0.0133389	0.0754344	0.296581	0.435431
CRISPRa	BJAB	5	SNP	rs471666	0.0796011	-0.00337471	0.976796	-0.0537431	0.164335	0.47857	0.472444	0.498539
CRISPRa	BJAB	5	SNP	rs472391	0.00977262	-0.0477867	0.119921	-0.761016	0.452273	0.223324	0.496895	0.481732
CRISPRa	BJAB	5	SNP	rs473892	-0.124432	-0.0687552	-1.52692	-1.09494	0.0633898	0.136771	0.422841	0.464167
CRISPRa	BJAB	5	SNP	rs476114	-0.0238882	0.0814493	-0.293136	1.2971	0.384709	0.0972982	0.495017	0.44734
CRISPRa	BJAB	5	SNP	rs477721	-0.0509478	-0.0365587	-0.625188	-0.582206	0.265924	0.280214	0.486502	0.487967
CRISPRa	BJAB	5	SNP	rs478611	0.0563933	0.232531	0.69201	3.70311	0.244465	0.000106486	0.485023	0.0132729
CRISPRa	BJAB	5	SNP	rs480581	0.0322727	0.0868014	0.396023	1.38233	0.346044	0.0834346	0.493008	0.440192
CRISPRa	BJAB	5	SNP	rs480631	-0.187849	0.0610753	-2.30512	0.97264	0.01058	0.165366	0.272228	0.473077
CRISPRa	BJAB	5	SNP	rs481438	0.00618203	-0.0134591	0.0758606	-0.21434	0.469765	0.415141	0.497863	0.496644
CRISPRa	BJAB	5	SNP	rs481445	-0.0137406	0.0241882	-0.168613	0.385203	0.43305	0.350043	0.496644	0.493305
CRISPRa	BJAB	5	SNP	rs485133	-0.079304	-0.0227526	-0.97315	-0.362342	0.165239	0.358548	0.473037	0.493658
CRISPRa	BJAB	5	SNP	rs486165	-0.0413762	0.0625888	-0.507733	0.996742	0.30582	0.159445	0.489861	0.469556
CRISPRa	BJAB	5	SNP	rs486491	-0.0988208	0.047477	-1.21264	0.756083	0.112633	0.2248	0.449722	0.481902
CRISPRa	BJAB	5	SNP	rs487438	-0.119891	0.0840704	-1.4712	1.33884	0.070618	0.0903111	0.429468	0.441172
CRISPRa	BJAB	5	SNP	rs4895491	0.0199299	-0.032825	0.244563	-0.522747	0.403398	0.300575	0.495752	0.489415
CRISPRa	BJAB	5	SNP	rs4895492	0.216883	0.100974	2.6614	1.60803	0.00389081	0.0539144	0.182135	0.415077
CRISPRa	BJAB	5	SNP	rs4895493	-0.0775377	0.011945	-0.951476	0.190228	0.170681	0.424565	0.473243	0.496644
CRISPRa	BJAB	5	SNP	rs4895494	-0.0749574	0.0161397	-0.919814	0.25703	0.178835	0.398578	0.47548	0.495562
CRISPRa	BJAB	5	SNP	rs4895496	0.0607139	0.0643047	0.745028	1.02407	0.228127	0.152902	0.482667	0.4687
CRISPRa	BJAB	5	SNP	rs4895499	-0.02509	-0.0702385	-0.307883	-1.11857	0.379086	0.131663	0.495017	0.460521
CRISPRa	BJAB	5	SNP	rs4895502	-0.0709654	-0.0464211	-0.870826	-0.739269	0.191924	0.229872	0.479778	0.483237
CRISPRa	BJAB	5	SNP	rs4895504	-0.0236109	0.000927952	-0.289733	0.0147779	0.38601	0.494105	0.495017	0.499605
CRISPRa	BJAB	5	SNP	rs4895505	0.0439766	-0.0552283	0.539644	-0.879524	0.294721	0.189558	0.488826	0.478296
CRISPRa	BJAB	5	SNP	rs4895506	-0.114354	-0.0631028	-1.40326	-1.00493	0.0802699	0.157466	0.437457	0.469556
CRISPRa	BJAB	5	SNP	rs4895507	0.0641485	-0.0648494	0.787175	-1.03274	0.21559	0.150862	0.481209	0.468179
CRISPRa	BJAB	5	SNP	rs4895508	-0.0249091	-0.0263391	-0.305664	-0.419457	0.37993	0.337441	0.495017	0.491869
CRISPRa	BJAB	5	SNP	rs4895509	-0.0458672	0.113721	-0.562843	1.81104	0.286771	0.0350674	0.488826	0.384518
CRISPRa	BJAB	5	SNP	rs4895511	0.0793066	-0.00463877	0.973183	-0.0738737	0.165231	0.470555	0.473037	0.497974
CRISPRa	BJAB	5	SNP	rs4896275	0.0199299	-0.032825	0.244563	-0.522747	0.403398	0.300575	0.495752	0.489415
CRISPRa	BJAB	5	SNP	rs4896276	0.0182605	-0.0314642	0.224078	-0.501075	0.411348	0.308159	0.496644	0.489861
CRISPRa	BJAB	5	SNP	rs4896277	0.0450779	0.043986	0.553158	0.700488	0.290078	0.241811	0.488826	0.484896
CRISPRa	BJAB	5	SNP	rs4896283	0.0298555	0.0131723	0.366362	0.209773	0.357048	0.416922	0.493658	0.496644
CRISPRa	BJAB	5	SNP	rs4896286	0.1429	-0.00665851	1.75355	-0.106038	0.0397538	0.457776	0.394665	0.496997
CRISPRa	BJAB	5	SNP	rs4896293	0.049284	0.0047182	0.604771	0.0751385	0.272665	0.470052	0.487389	0.497974
CRISPRa	BJAB	5	SNP	rs4896296	0.102186	-0.00148258	1.25393	-0.0236105	0.104933	0.490582	0.449513	0.499149
CRISPRa	BJAB	5	SNP	rs4896297	0.0259179	-0.0327679	0.318042	-0.521838	0.375226	0.300892	0.494461	0.489415
CRISPRa	BJAB	5	SNP	rs4896298	0.00552493	-0.000903436	0.0677973	-0.0143874	0.472974	0.49426	0.498368	0.499605
CRISPRa	BJAB	5	SNP	rs4896299	0.0994041	0.0319876	1.2198	0.509411	0.11127	0.305232	0.449722	0.489861
CRISPRa	BJAB	5	SNP	rs4896303	-0.0443064	-0.0335124	-0.543691	-0.533694	0.293327	0.296777	0.488826	0.488826
CRISPRa	BJAB	5	SNP	rs4896307	-0.000442388	NA	-0.0054286	NA	0.497834	NA	0.499758	NA
CRISPRa	BJAB	5	SNP	rs4896308	-0.0600649	-0.0762617	-0.737065	-1.21449	0.230541	0.112281	0.483237	0.449722
CRISPRa	BJAB	5	SNP	rs4896309	-0.0157926	0.119602	-0.193793	1.9047	0.423169	0.0284096	0.496644	0.372105
CRISPRa	BJAB	5	SNP	rs4896312	-0.0577999	-0.00563515	-0.709272	-0.0897411	0.239078	0.464246	0.484365	0.497451
CRISPRa	BJAB	5	SNP	rs4896313	-0.0216914	0.0945397	-0.266179	1.50557	0.395051	0.066089	0.495562	0.424935
CRISPRa	BJAB	5	SNP	rs4896314	0.075224	0.061958	0.923084	0.986696	0.177982	0.161896	0.475058	0.469734
CRISPRa	BJAB	5	SNP	rs4896318	0.0654951	0.0842811	0.8037	1.3422	0.210785	0.0897659	0.481105	0.441169
CRISPRa	BJAB	5	SNP	rs489738	0.0481265	-0.0624572	0.590567	-0.994646	0.277405	0.159954	0.487841	0.469556
CRISPRa	BJAB	5	SNP	rs491335	0.0665782	0.0485167	0.816991	0.772641	0.206967	0.219868	0.481105	0.481431
CRISPRa	BJAB	5	SNP	rs493179	0.0859751	-0.0781432	1.05501	-1.24445	0.14571	0.106667	0.467221	0.449722
CRISPRa	BJAB	5	SNP	rs494728	0.0933398	-0.00249528	1.14539	-0.0397379	0.126025	0.484151	0.456344	0.498559
CRISPRa	BJAB	5	SNP	rs495610	-0.141232	0.013321	-1.73308	0.21214	0.0415405	0.415999	0.400818	0.496644
CRISPRa	BJAB	5	SNP	rs496386	-0.141232	0.013321	-1.73308	0.21214	0.0415405	0.415999	0.400818	0.496644
CRISPRa	BJAB	5	SNP	rs498361	-0.0990905	0.00477297	-1.21595	0.0760107	0.112001	0.469705	0.449722	0.497863
CRISPRa	BJAB	5	SNP	rs498549	-0.106369	-0.073561	-1.30527	-1.17148	0.0959004	0.120704	0.446822	0.454424
CRISPRa	BJAB	5	SNP	rs501291	0.0592897	0.104567	0.727552	1.66525	0.233444	0.0479313	0.483407	0.408359
CRISPRa	BJAB	5	SNP	rs501907	0.0540141	-0.0202676	0.662815	-0.322767	0.253724	0.373436	0.486215	0.494158
CRISPRa	BJAB	5	SNP	rs5021984	-0.105975	-0.142568	-1.30044	-2.27043	0.0967252	0.0115907	0.447271	0.281215
CRISPRa	BJAB	5	SNP	rs5029925	0.0691882	0.110939	0.849019	1.76673	0.197935	0.0386371	0.480369	0.389434
CRISPRa	BJAB	5	SNP	rs5029926	0.1442	-0.00747368	1.76949	-0.11902	0.0384058	0.45263	0.388821	0.496895
CRISPRa	BJAB	5	SNP	rs5029928	0.0489204	0.0609474	0.60031	0.970602	0.27415	0.165873	0.487585	0.473243
CRISPRa	BJAB	5	SNP	rs5029930	0.138526	0.101401	1.69988	1.61484	0.0445772	0.053173	0.402392	0.415077
CRISPRa	BJAB	5	SNP	rs5029931	0.0609395	0.0606441	0.747797	0.965773	0.227291	0.167079	0.482598	0.473243
CRISPRa	BJAB	5	SNP	rs5029933	0.137434	0.302564	1.68647	4.81841	0.0458527	7.23539e-07	0.405386	0.000173633
CRISPRa	BJAB	5	SNP	rs5029935	0.0884186	0.0195329	1.085	0.311066	0.138961	0.377875	0.464167	0.495017
CRISPRa	BJAB	5	SNP	rs5029936	0.019211	0.0588855	0.235741	0.937767	0.406817	0.174182	0.496161	0.473928
CRISPRa	BJAB	5	SNP	rs5029937	0.0907125	0.0366428	1.11315	0.583546	0.132823	0.279763	0.462202	0.487967
CRISPRa	BJAB	5	SNP	rs5029938	-0.151984	-0.00874664	-1.86502	-0.139293	0.0310892	0.444609	0.38161	0.496895
CRISPRa	BJAB	5	SNP	rs5029939	-0.0104377	-0.0965857	-0.128082	-1.53815	0.449042	0.0620057	0.496895	0.421549
CRISPRa	BJAB	5	SNP	rs5029948	-0.0514245	-0.0856556	-0.631038	-1.36409	0.264008	0.0862701	0.486502	0.440192
CRISPRa	BJAB	5	SNP	rs5029949	0.127597	0.0492325	1.56576	0.78404	0.058702	0.216508	0.418092	0.481209
CRISPRa	BJAB	5	SNP	rs5029963	0.0884186	0.0195329	1.085	0.311066	0.138961	0.377875	0.464167	0.495017
CRISPRa	BJAB	5	SNP	rs5029965	0.0285002	0.0397479	0.34973	0.632996	0.363271	0.263368	0.493658	0.486256
CRISPRa	BJAB	5	SNP	rs5029966	0.0841205	-0.0336859	1.03226	-0.536456	0.150976	0.295822	0.468179	0.488826
CRISPRa	BJAB	5	SNP	rs505662	-0.0985505	-0.0371465	-1.20933	-0.591568	0.113269	0.27707	0.450099	0.487841
CRISPRa	BJAB	5	SNP	rs506295	-0.0195468	-0.0953836	-0.239861	-1.51901	0.405219	0.0643802	0.495752	0.423368
CRISPRa	BJAB	5	SNP	rs507779	-0.0395548	-0.0407412	-0.485383	-0.648813	0.313702	0.25823	0.489861	0.486256
CRISPRa	BJAB	5	SNP	rs508214	-0.058041	0.0327343	-0.71223	0.521302	0.238161	0.301078	0.484083	0.48951
CRISPRa	BJAB	5	SNP	rs509260	0.111285	0.0114748	1.3656	0.182739	0.086033	0.427501	0.440192	0.496644
CRISPRa	BJAB	5	SNP	rs511800	-0.0337629	-0.127299	-0.414309	-2.02728	0.339324	0.0213171	0.491904	0.348306
CRISPRa	BJAB	5	SNP	rs513453	0.0739799	-0.00844991	0.907818	-0.134567	0.181987	0.446477	0.476097	0.496895
CRISPRa	BJAB	5	SNP	rs514475	0.00729807	0.0544153	0.0895557	0.866578	0.46432	0.193087	0.497451	0.479778
CRISPRa	BJAB	5	SNP	rs514552	0.128959	0.111874	1.58247	1.78162	0.0567706	0.0374053	0.417279	0.388082
CRISPRa	BJAB	5	SNP	rs516127	0.020859	-0.08048	0.255964	-1.28166	0.398989	0.0999802	0.495562	0.447938
CRISPRa	BJAB	5	SNP	rs516817	0.0433554	0.0299236	0.53202	0.476541	0.297356	0.316844	0.489027	0.489861
CRISPRa	BJAB	5	SNP	rs517357	0.0612986	0.000855699	0.752204	0.0136272	0.225964	0.494564	0.482308	0.499605
CRISPRa	BJAB	5	SNP	rs521822	0.0614522	0.0800364	0.754089	1.2746	0.225398	0.101225	0.482069	0.448388
CRISPRa	BJAB	5	SNP	rs525977	-0.0165709	-0.0112047	-0.203344	-0.178437	0.419433	0.42919	0.496644	0.496644
CRISPRa	BJAB	5	SNP	rs526077	-0.0248206	0.0410692	-0.304577	0.654038	0.380344	0.256544	0.495017	0.486256
CRISPRa	BJAB	5	SNP	rs526676	0.0945977	-0.0696265	1.16082	-1.10882	0.122857	0.133754	0.454951	0.462202
CRISPRa	BJAB	5	SNP	rs528762	0.0535419	-0.0305386	0.657021	-0.486335	0.255584	0.313365	0.486256	0.489861
CRISPRa	BJAB	5	SNP	rs529693	0.00365828	0.12313	0.0448913	1.96087	0.482097	0.0249471	0.498539	0.361566
CRISPRa	BJAB	5	SNP	rs530607	-0.0314207	-0.0425424	-0.385568	-0.677499	0.349908	0.249045	0.493241	0.485023
CRISPRa	BJAB	5	SNP	rs531591	0.133359	0.0158373	1.63647	0.252213	0.0508703	0.400438	0.413901	0.495562
CRISPRa	BJAB	5	SNP	rs533091	-0.0883734	0.0211983	-1.08444	0.337588	0.139084	0.367837	0.464167	0.49402
CRISPRa	BJAB	5	SNP	rs535730	-0.102022	-0.00751033	-1.25192	-0.119604	0.105299	0.452398	0.449513	0.496895
CRISPRa	BJAB	5	SNP	rs536324	0.0539147	-0.0874504	0.661595	-1.39267	0.254116	0.0818598	0.486256	0.438776
CRISPRa	BJAB	5	SNP	rs536589	0.0213815	-0.00873179	0.262375	-0.139056	0.396516	0.444703	0.495562	0.496895
CRISPRa	BJAB	5	SNP	rs537879	0.0247408	0.0573407	0.303598	0.913166	0.380717	0.180578	0.495017	0.476045
CRISPRa	BJAB	5	SNP	rs540085	-0.0897877	-0.0657046	-1.1018	-1.04636	0.135275	0.147697	0.46345	0.468156
CRISPRa	BJAB	5	SNP	rs540158	-0.00641918	-0.127004	-0.0787706	-2.02257	0.468608	0.0215589	0.497673	0.34865
CRISPRa	BJAB	5	SNP	rs540414	0.0579443	0.116254	0.711042	1.85137	0.238529	0.0320578	0.484083	0.384176
CRISPRa	BJAB	5	SNP	rs542829	0.0603983	-0.0121737	0.741157	-0.19387	0.229299	0.423139	0.483154	0.496644
CRISPRa	BJAB	5	SNP	rs543666	0.057755	0.00315661	0.708719	0.0502698	0.239249	0.479954	0.484365	0.498539
CRISPRa	BJAB	5	SNP	rs548301	0.0152288	0.0897232	0.186875	1.42887	0.425879	0.0765215	0.496644	0.43644
CRISPRa	BJAB	5	SNP	rs548579	0.0605082	-0.0381588	0.742505	-0.607689	0.228891	0.271697	0.482933	0.486867
CRISPRa	BJAB	5	SNP	rs549786	0.0483335	0.0303902	0.593107	0.483972	0.276555	0.314203	0.487822	0.489861
CRISPRa	BJAB	5	SNP	rs549885	-0.0383197	-0.0221383	-0.470226	-0.352558	0.319097	0.36221	0.489861	0.493658
CRISPRa	BJAB	5	SNP	rs553247	0.0334771	-0.0275569	0.410802	-0.438851	0.340609	0.330385	0.491904	0.490668
CRISPRa	BJAB	5	SNP	rs555491	-0.0189833	0.0189548	-0.232947	0.30186	0.407901	0.381379	0.496463	0.495017
CRISPRa	BJAB	5	SNP	rs556008	0.168051	-0.0689972	2.06218	-1.0988	0.0195953	0.135928	0.340576	0.463861
CRISPRa	BJAB	5	SNP	rs55633971	-0.0320039	-0.0466554	-0.392724	-0.742999	0.347262	0.228741	0.493091	0.482844
CRISPRa	BJAB	5	SNP	rs55642441	-0.127471	0.132616	-1.56422	2.11195	0.0588834	0.0173453	0.418092	0.32623
CRISPRa	BJAB	5	SNP	rs556742	-0.110417	-0.0841104	-1.35494	-1.33948	0.0877182	0.0902074	0.44087	0.441169
CRISPRa	BJAB	5	SNP	rs55692365	0.13381	0.0301669	1.642	0.480416	0.0502953	0.315466	0.411952	0.489861
CRISPRa	BJAB	5	SNP	rs55695001	0.0260325	-0.0315877	0.319449	-0.503042	0.374693	0.307468	0.49425	0.489861
CRISPRa	BJAB	5	SNP	rs557054	0.0592997	0.0159576	0.727675	0.254128	0.233406	0.399698	0.483407	0.495562
CRISPRa	BJAB	5	SNP	rs55707616	-0.0741301	-0.0207795	-0.909662	-0.330918	0.181501	0.370353	0.476097	0.494158
CRISPRa	BJAB	5	SNP	rs55710114	-0.0525066	0.01492	-0.644316	0.237605	0.259685	0.406094	0.486256	0.495978
CRISPRa	BJAB	5	SNP	rs55750867	0.0718722	0.0401222	0.881955	0.638955	0.188901	0.261426	0.478296	0.486256
CRISPRa	BJAB	5	SNP	rs557629	-0.0133629	-0.088366	-0.163978	-1.40725	0.434874	0.0796766	0.496644	0.437457
CRISPRa	BJAB	5	SNP	rs558015	0.127886	-0.0625982	1.5693	-0.996893	0.0582887	0.159408	0.417747	0.469556
CRISPRa	BJAB	5	SNP	rs55822717	0.152111	0.106636	1.86657	1.6982	0.0309805	0.0447347	0.38161	0.402648
CRISPRa	BJAB	5	SNP	rs55849258	0.0010963	-0.0357713	0.0134529	-0.569666	0.494633	0.284452	0.499605	0.488468
CRISPRa	BJAB	5	SNP	rs55938753	-0.0449879	-0.00146724	-0.552053	-0.0233662	0.290456	0.490679	0.488826	0.499149
CRISPRa	BJAB	5	SNP	rs55960928	0.0647894	0.024741	0.795041	0.394007	0.213295	0.346788	0.481105	0.493019
CRISPRa	BJAB	5	SNP	rs55969100	0.014268	-0.0156806	0.175085	-0.249717	0.430506	0.401403	0.496644	0.495562
CRISPRa	BJAB	5	SNP	rs56073202	-0.0547955	-0.0317506	-0.672403	-0.505637	0.250664	0.306556	0.485334	0.489861
CRISPRa	BJAB	5	SNP	rs56131318	0.0830843	-0.00887582	1.01954	-0.14135	0.153973	0.443797	0.469087	0.496895
CRISPRa	BJAB	5	SNP	rs56167770	0.113706	0.0206915	1.3953	0.329517	0.0814626	0.370882	0.437893	0.494158
CRISPRa	BJAB	5	SNP	rs56176660	NA	-0.0407953	NA	-0.649676	NA	0.257951	NA	0.486256
CRISPRa	BJAB	5	SNP	rs56240552	-0.13132	-0.0627332	-1.61144	-0.999043	0.0535414	0.158887	0.415077	0.469556
CRISPRa	BJAB	5	SNP	rs56285314	-0.0947448	-0.115431	-1.16263	-1.83828	0.12249	0.0330109	0.454619	0.384518
CRISPRa	BJAB	5	SNP	rs56328860	0.0918615	0.0468642	1.12725	0.746325	0.129819	0.227736	0.458954	0.482617
CRISPRa	BJAB	5	SNP	rs563495	0.0968016	-0.00752735	1.18787	-0.119875	0.117443	0.452291	0.453513	0.496895
CRISPRa	BJAB	5	SNP	rs563511	-0.0344423	0.0591314	-0.422646	0.941682	0.336277	0.173178	0.491451	0.473556
CRISPRa	BJAB	5	SNP	rs56402635	-0.0631291	0.0427382	-0.774667	0.680616	0.219268	0.248057	0.481431	0.485023
CRISPRa	BJAB	5	SNP	rs566097	0.103053	-0.107227	1.26457	-1.70761	0.103012	0.0438542	0.449201	0.401996
CRISPRa	BJAB	5	SNP	rs56725144	0.0701548	0.0556401	0.86088	0.886082	0.194652	0.187787	0.479778	0.478296
CRISPRa	BJAB	5	SNP	rs56755457	0.0307137	0.00307682	0.376893	0.0489991	0.353127	0.48046	0.493584	0.498539
CRISPRa	BJAB	5	SNP	rs56789590	-0.0145664	-0.0372611	-0.178747	-0.593392	0.429068	0.276459	0.496644	0.487781
CRISPRa	BJAB	5	SNP	rs567915	0.0387583	-0.0110782	0.475609	-0.176423	0.317177	0.429981	0.489861	0.496644
CRISPRa	BJAB	5	SNP	rs568233	-0.064778	0.00876942	-0.7949	0.139655	0.213336	0.444466	0.481105	0.496895
CRISPRa	BJAB	5	SNP	rs56833005	0.103626	0.0510992	1.27161	0.813768	0.101756	0.207889	0.44905	0.481105
CRISPRa	BJAB	5	SNP	rs56872021	0.0179103	-0.0553818	0.21978	-0.88197	0.413021	0.188897	0.496644	0.478296
CRISPRa	BJAB	5	SNP	rs56928607	0.120988	0.0370679	1.48467	0.590316	0.0688161	0.277489	0.426586	0.487841
CRISPRa	BJAB	5	SNP	rs569420	-0.0852154	-0.0684738	-1.04569	-1.09046	0.147852	0.137755	0.468156	0.464167
CRISPRa	BJAB	5	SNP	rs56950323	-0.0441357	0.00582205	-0.541596	0.0927176	0.294048	0.463064	0.488826	0.497394
CRISPRa	BJAB	5	SNP	rs57163170	0.00803903	0.0371053	0.0986481	0.590911	0.460709	0.27729	0.497242	0.487841
CRISPRa	BJAB	5	SNP	rs57178058	NA	0.0520475	NA	0.82887	NA	0.203589	NA	0.481105
CRISPRa	BJAB	5	SNP	rs57187762	0.0864068	-0.0237007	1.06031	-0.377439	0.144502	0.352924	0.467221	0.493584
CRISPRa	BJAB	5	SNP	rs57406800	0.00229484	-0.0668649	0.0281604	-1.06484	0.488767	0.143474	0.499033	0.466799
CRISPRa	BJAB	5	SNP	rs575044	-0.0441357	0.00582205	-0.541596	0.0927176	0.294048	0.463064	0.488826	0.497394
CRISPRa	BJAB	5	SNP	rs57537582	0.0573779	0.0174639	0.704092	0.278118	0.240688	0.390461	0.484896	0.495167
CRISPRa	BJAB	5	SNP	rs57607464	-0.0563511	0.0220244	-0.691492	0.350744	0.244628	0.36289	0.485023	0.493658
CRISPRa	BJAB	5	SNP	rs57646061	-0.0148734	-0.0500327	-0.182513	-0.796783	0.42759	0.212789	0.496644	0.481105
CRISPRa	BJAB	5	SNP	rs57651822	-0.0602084	0.0338572	-0.738827	0.539184	0.230006	0.29488	0.483237	0.488826
CRISPRa	BJAB	5	SNP	rs576612	0.110782	0.0680658	1.35942	1.08397	0.0870067	0.13919	0.440697	0.464167
CRISPRa	BJAB	5	SNP	rs57804598	-0.0416813	-0.0637242	-0.511477	-1.01482	0.304509	0.155095	0.489861	0.469556
CRISPRa	BJAB	5	SNP	rs57860664	-0.0862864	0.0853625	-1.05883	1.35942	0.144838	0.0870069	0.467221	0.440697
CRISPRa	BJAB	5	SNP	rs57886956	0.0412956	0.130061	0.506744	2.07126	0.306167	0.0191674	0.489861	0.338026
CRISPRa	BJAB	5	SNP	rs57974325	-0.00307548	0.0688657	-0.0377396	1.0967	0.484948	0.136385	0.498837	0.464121
CRISPRa	BJAB	5	SNP	rs58014601	0.0369177	0.0402595	0.453023	0.641143	0.325266	0.260715	0.489948	0.486256
CRISPRa	BJAB	5	SNP	rs58049826	0.0153793	0.0271044	0.188722	0.431645	0.425156	0.333	0.496644	0.490861
CRISPRa	BJAB	5	SNP	rs58151208	-0.0116525	-0.0511187	-0.142989	-0.814079	0.443149	0.2078	0.496895	0.481105
CRISPRa	BJAB	5	SNP	rs58273035	-0.0939237	0.0113844	-1.15255	0.1813	0.124547	0.428066	0.455801	0.496644
CRISPRa	BJAB	5	SNP	rs582757	0.123405	0.0878069	1.51432	1.39835	0.0649725	0.0810044	0.42355	0.437457
CRISPRa	BJAB	5	SNP	rs583021	NA	-0.0551754	NA	-0.878682	NA	0.189787	NA	0.478395
CRISPRa	BJAB	5	SNP	rs58347990	-0.0500959	0.0603505	-0.614734	0.961096	0.269365	0.168252	0.486698	0.473243
CRISPRa	BJAB	5	SNP	rs583504	-0.00542817	-0.125819	-0.0666099	-2.00371	0.473446	0.0225508	0.498368	0.355405
CRISPRa	BJAB	5	SNP	rs583522	0.00203791	0.0743066	0.0250074	1.18335	0.490025	0.118335	0.499088	0.453513
CRISPRa	BJAB	5	SNP	rs583719	0.0327657	0.0312105	0.402072	0.497034	0.343815	0.309582	0.492939	0.489861
CRISPRa	BJAB	5	SNP	rs58424023	0.129922	0.0309604	1.59429	0.493052	0.0554354	0.310988	0.415616	0.489861
CRISPRa	BJAB	5	SNP	rs58428757	0.140459	0.0844792	1.72359	1.34535	0.0423911	0.0892557	0.401316	0.44087
CRISPRa	BJAB	5	SNP	rs584616	0.0952881	0.0987395	1.16929	1.57245	0.121143	0.0579229	0.454515	0.41758
CRISPRa	BJAB	5	SNP	rs584794	0.127512	-0.116439	1.56472	-1.85432	0.0588245	0.0318465	0.418092	0.382561
CRISPRa	BJAB	5	SNP	rs58592168	-0.0508791	-0.057193	-0.624345	-0.910813	0.2662	0.181197	0.486502	0.476097
CRISPRa	BJAB	5	SNP	rs58721818	0.0855241	0.0248888	1.04948	0.396361	0.146979	0.345919	0.468156	0.493008
CRISPRa	BJAB	5	SNP	rs5880355	0.0383643	0.00841324	0.470774	0.133983	0.318901	0.446708	0.489861	0.496895
CRISPRa	BJAB	5	SNP	rs5880357	0.0215227	-0.0558038	0.264108	-0.888689	0.395848	0.187085	0.495562	0.478296
CRISPRa	BJAB	5	SNP	rs5880366	0.00563715	-0.0512589	0.0691743	-0.816311	0.472425	0.207161	0.498236	0.481105
CRISPRa	BJAB	5	SNP	rs58858048	-0.0939237	0.0113844	-1.15255	0.1813	0.124547	0.428066	0.455801	0.496644
CRISPRa	BJAB	5	SNP	rs589035	0.0561017	0.00211449	0.688431	0.0336739	0.245591	0.486569	0.485023	0.499033
CRISPRa	BJAB	5	SNP	rs58905141	-0.0631291	0.0427382	-0.774667	0.680616	0.219268	0.248057	0.481431	0.485023
CRISPRa	BJAB	5	SNP	rs58991155	0.0580096	0.00689826	0.711844	0.109857	0.238281	0.456262	0.484083	0.496997
CRISPRa	BJAB	5	SNP	rs59020051	-0.0556875	-0.0690137	-0.68335	-1.09906	0.247193	0.135871	0.485023	0.463818
CRISPRa	BJAB	5	SNP	rs590484	0.0646649	-0.136595	0.793512	-2.1753	0.21374	0.0148037	0.481105	0.307059
CRISPRa	BJAB	5	SNP	rs590523	-0.0967743	-0.0166767	-1.18753	-0.26558	0.117509	0.395281	0.453513	0.495562
CRISPRa	BJAB	5	SNP	rs590861	0.00758849	0.0452699	0.0931195	0.720935	0.462904	0.235475	0.497387	0.483751
CRISPRa	BJAB	5	SNP	rs590951	-0.196066	-0.182689	-2.40596	-2.90937	0.00806503	0.00181077	0.245023	0.117056
CRISPRa	BJAB	5	SNP	rs591399	0.159574	0.0836748	1.95815	1.33254	0.0251061	0.0913409	0.362744	0.442656
CRISPRa	BJAB	5	SNP	rs591796	0.0255659	-0.0259549	0.313723	-0.413338	0.376866	0.33968	0.494918	0.491904
CRISPRa	BJAB	5	SNP	rs592719	0.0701632	5.22771e-05	0.860982	0.000832526	0.194624	0.499668	0.479778	0.499896
CRISPRa	BJAB	5	SNP	rs592810	0.0425479	0.0548617	0.522111	0.873687	0.300796	0.191144	0.489415	0.479552
CRISPRa	BJAB	5	SNP	rs592940	-0.0178119	-0.106768	-0.218572	-1.70031	0.413492	0.0445368	0.496644	0.402353
CRISPRa	BJAB	5	SNP	rs59298293	-0.0263272	0.00269166	-0.323065	0.0428654	0.373323	0.482904	0.494158	0.498559
CRISPRa	BJAB	5	SNP	rs593098	-0.0135223	-0.0248847	-0.165934	-0.396294	0.434105	0.345944	0.496644	0.493008
CRISPRa	BJAB	5	SNP	rs593115	0.135394	0.082003	1.66145	1.30592	0.048312	0.09579	0.408359	0.446822
CRISPRa	BJAB	5	SNP	rs59380231	-0.0477817	0.0425254	-0.586336	0.677228	0.278825	0.249131	0.487967	0.485023
CRISPRa	BJAB	5	SNP	rs59395111	-0.0259703	0.128054	-0.318685	2.03929	0.374983	0.0207105	0.49441	0.348306
CRISPRa	BJAB	5	SNP	rs59468939	-0.0262529	0.0804008	-0.322153	1.2804	0.373668	0.100202	0.494158	0.448049
CRISPRa	BJAB	5	SNP	rs595101	-0.0341108	-0.0125807	-0.418578	-0.20035	0.337762	0.420603	0.491869	0.496644
CRISPRa	BJAB	5	SNP	rs595985	-0.143622	0.0162366	-1.7624	0.258572	0.0390007	0.397983	0.391094	0.495562
CRISPRa	BJAB	5	SNP	rs596014	-0.143622	0.0162366	-1.7624	0.258572	0.0390007	0.397983	0.391094	0.495562
CRISPRa	BJAB	5	SNP	rs59618918	0.026577	0.0736675	0.32613	1.17317	0.372163	0.120363	0.494158	0.45438
CRISPRa	BJAB	5	SNP	rs59656632	-0.0824495	-0.134216	-1.01175	-2.13742	0.155829	0.016282	0.469556	0.319678
CRISPRa	BJAB	5	SNP	rs59677925	-0.116373	-0.0625845	-1.42803	-0.996674	0.0766417	0.159461	0.43644	0.469556
CRISPRa	BJAB	5	SNP	rs59693083	0.128673	0.0957827	1.57897	1.52536	0.0571719	0.0635843	0.41758	0.423044
CRISPRa	BJAB	5	SNP	rs59699063	0.0391861	-0.0237827	0.480859	-0.378746	0.315308	0.352438	0.489861	0.493584
CRISPRa	BJAB	5	SNP	rs59745812	NA	0.116928	NA	1.86211	NA	0.0312937	NA	0.38161
CRISPRa	BJAB	5	SNP	rs597846	-0.0358307	-0.0121119	-0.439684	-0.192886	0.330083	0.423524	0.490668	0.496644
CRISPRa	BJAB	5	SNP	rs598047	0.143147	0.0828296	1.75657	1.31908	0.0394952	0.0935708	0.393407	0.445859
CRISPRa	BJAB	5	SNP	rs59821680	0.0844111	0.031207	1.03582	0.49698	0.150143	0.309602	0.468156	0.489861
CRISPRa	BJAB	5	SNP	rs59840660	-0.0534778	0.0154242	-0.656234	0.245634	0.255837	0.402983	0.486256	0.495712
CRISPRa	BJAB	5	SNP	rs598493	-0.0564848	-0.00658728	-0.693133	-0.104904	0.244113	0.458226	0.485023	0.496997
CRISPRa	BJAB	5	SNP	rs60022938	-0.0325003	0.0674203	-0.398815	1.07369	0.345015	0.141482	0.493008	0.465685
CRISPRa	BJAB	5	SNP	rs600469	-0.0726204	-0.0485558	-0.891136	-0.773263	0.186428	0.219683	0.478296	0.481431
CRISPRa	BJAB	5	SNP	rs60046935	-0.196066	-0.182689	-2.40596	-2.90937	0.00806503	0.00181077	0.245023	0.117056
CRISPRa	BJAB	5	SNP	rs60072489	0.130435	0.0503087	1.60058	0.801178	0.0547346	0.211514	0.415077	0.481105
CRISPRa	BJAB	5	SNP	rs60073400	0.0192563	-0.0602315	0.236297	-0.959201	0.406601	0.168729	0.496061	0.473243
CRISPRa	BJAB	5	SNP	rs601035	0.0591634	-0.0284513	0.726002	-0.453095	0.233919	0.32524	0.483444	0.489948
CRISPRa	BJAB	5	SNP	rs601705	-0.154892	0.0326085	-1.9007	0.519298	0.0286706	0.301776	0.37435	0.48951
CRISPRa	BJAB	5	SNP	rs602414	-0.0189491	-0.0182905	-0.232527	-0.291281	0.408064	0.385418	0.496463	0.495017
CRISPRa	BJAB	5	SNP	rs60271713	-0.0829785	0.051757	-1.01824	0.824243	0.154282	0.204901	0.469407	0.481105
CRISPRa	BJAB	5	SNP	rs602903	-0.130652	-0.0970265	-1.60324	-1.54517	0.0544404	0.0611524	0.415077	0.419865
CRISPRa	BJAB	5	SNP	rs60315454	-0.0219132	0.0724268	-0.2689	1.15341	0.394003	0.12437	0.495562	0.455801
CRISPRa	BJAB	5	SNP	rs603183	-0.120333	-0.0259351	-1.47663	-0.413023	0.0698876	0.339795	0.428018	0.491904
CRISPRa	BJAB	5	SNP	rs60479450	-0.0992156	0.0790197	-1.21749	1.25841	0.111709	0.104122	0.449722	0.449201
CRISPRa	BJAB	5	SNP	rs604927	0.0144863	0.057837	0.177764	0.921069	0.429454	0.178507	0.496644	0.475422
CRISPRa	BJAB	5	SNP	rs605686	0.175846	-0.00853784	2.15783	-0.135967	0.0154704	0.445924	0.313642	0.496895
CRISPRa	BJAB	5	SNP	rs605755	0.00895599	-0.0456764	0.1099	-0.727409	0.456244	0.233488	0.496997	0.483407
CRISPRa	BJAB	5	SNP	rs605777	0.196818	0.0978373	2.41518	1.55808	0.00786367	0.0596066	0.244836	0.418449
CRISPRa	BJAB	5	SNP	rs60580803	0.0291473	-0.0895029	0.357671	-1.42536	0.360295	0.077027	0.493658	0.43644
CRISPRa	BJAB	5	SNP	rs606103	0.107001	-0.0459031	1.31302	-0.731019	0.0945879	0.232384	0.446524	0.483407
CRISPRa	BJAB	5	SNP	rs606167	0.105997	0.0845013	1.30071	1.3457	0.0966795	0.0891989	0.447271	0.44087
CRISPRa	BJAB	5	SNP	rs60638137	-0.00145837	-0.00549613	-0.0178959	-0.0875272	0.492861	0.465126	0.499561	0.4975
CRISPRa	BJAB	5	SNP	rs606622	0.0412892	-0.0879635	0.506666	-1.40084	0.306195	0.0806309	0.489861	0.437457
CRISPRa	BJAB	5	SNP	rs60708770	0.0529767	-0.000659005	0.650085	-0.0104948	0.257819	0.495813	0.486256	0.499666
CRISPRa	BJAB	5	SNP	rs607417	-0.0642561	-4.07678e-05	-0.788495	-0.000649238	0.215204	0.499741	0.481209	0.499896
CRISPRa	BJAB	5	SNP	rs607447	0.0690815	-0.0515692	0.847709	-0.821252	0.1983	0.205751	0.480418	0.481105
CRISPRa	BJAB	5	SNP	rs60781459	-0.222188	-0.0556971	-2.7265	-0.886991	0.00320054	0.187542	0.166221	0.478296
CRISPRa	BJAB	5	SNP	rs608242	-0.101117	-0.0397617	-1.24082	-0.633216	0.107335	0.263296	0.449722	0.486256
CRISPRa	BJAB	5	SNP	rs608702	-0.0608397	-0.0737896	-0.746572	-1.17512	0.227661	0.119974	0.482617	0.454347
CRISPRa	BJAB	5	SNP	rs609438	-0.0973479	-0.0523432	-1.19457	-0.833579	0.116127	0.202259	0.452197	0.481105
CRISPRa	BJAB	5	SNP	rs609905	-0.0600396	0.00641171	-0.736755	0.102108	0.230636	0.459335	0.483237	0.497045
CRISPRa	BJAB	5	SNP	rs610366	0.0532851	-0.00132544	0.653869	-0.021108	0.256598	0.49158	0.486256	0.499394
CRISPRa	BJAB	5	SNP	rs61050740	0.104594	-0.0392597	1.28349	-0.62522	0.09966	0.265913	0.447628	0.486502
CRISPRa	BJAB	5	SNP	rs610604	0.0221425	-0.0292048	0.271714	-0.465095	0.392921	0.320932	0.495509	0.489861
CRISPRa	BJAB	5	SNP	rs610803	0.0455573	-0.0657615	0.55904	-1.04727	0.288067	0.147488	0.488826	0.468156
CRISPRa	BJAB	5	SNP	rs61117627	0.0818879	0.00309875	1.00486	0.0493484	0.157482	0.480321	0.469556	0.498539
CRISPRa	BJAB	5	SNP	rs611460	0.103053	-0.107227	1.26457	-1.70761	0.103012	0.0438542	0.449201	0.401996
CRISPRa	BJAB	5	SNP	rs61205468	0.0213815	-0.00873179	0.262375	-0.139056	0.396516	0.444703	0.495562	0.496895
CRISPRa	BJAB	5	SNP	rs61249575	-0.0116696	0.0432157	-0.143199	0.688222	0.443066	0.245657	0.496895	0.485023
CRISPRa	BJAB	5	SNP	rs61310671	0.185349	0.0996671	2.27445	1.58722	0.0114696	0.056231	0.280072	0.417049
CRISPRa	BJAB	5	SNP	rs61314761	-0.136749	-0.0174651	-1.67807	-0.278136	0.0466671	0.390454	0.407585	0.495167
CRISPRa	BJAB	5	SNP	rs61338550	-0.0143621	0.151644	-0.176239	2.41498	0.430053	0.00786811	0.496644	0.244836
CRISPRa	BJAB	5	SNP	rs61535882	0.0376211	0.00686792	0.461654	0.109373	0.322165	0.456453	0.489861	0.496997
CRISPRa	BJAB	5	SNP	rs61593413	0.0416508	0.0213057	0.511103	0.339298	0.30464	0.367192	0.489861	0.493974
CRISPRa	BJAB	5	SNP	rs61603943	-0.0991047	0.0196225	-1.21613	0.312494	0.111968	0.377333	0.449722	0.495017
CRISPRa	BJAB	5	SNP	rs616442	-0.0258176	-0.00880106	-0.316811	-0.140159	0.375693	0.444267	0.494461	0.496895
CRISPRa	BJAB	5	SNP	rs61656432	0.0550901	-0.0467689	0.676019	-0.744806	0.249514	0.228195	0.485023	0.482667
CRISPRa	BJAB	5	SNP	rs617175	-0.0469331	-0.0168532	-0.575923	-0.268391	0.282334	0.394199	0.487967	0.495562
CRISPRa	BJAB	5	SNP	rs618273	-0.00566273	0.114957	-0.0694882	1.83071	0.472301	0.0335716	0.498236	0.384518
CRISPRa	BJAB	5	SNP	rs618798	0.0480131	0.00910797	0.589175	0.145047	0.277872	0.442337	0.487841	0.496895
CRISPRa	BJAB	5	SNP	rs619796	0.106829	0.0389891	1.31092	0.620912	0.0949432	0.267329	0.446547	0.486698
CRISPRa	BJAB	5	SNP	rs619881	0.0125948	0.0989924	0.154553	1.57648	0.438587	0.0574577	0.496644	0.41758
CRISPRa	BJAB	5	SNP	rs620607	0.149567	0.0751925	1.83536	1.19746	0.0332264	0.115564	0.384518	0.45215
CRISPRa	BJAB	5	SNP	rs622697	-0.0209248	0.0355932	-0.256772	0.566831	0.398678	0.285415	0.495562	0.488759
CRISPRa	BJAB	5	SNP	rs623985	-0.0474546	-0.0161298	-0.582322	-0.25687	0.280175	0.398639	0.487967	0.495562
CRISPRa	BJAB	5	SNP	rs62432698	-0.0926593	-0.045095	-1.13704	-0.718149	0.127762	0.236333	0.457352	0.483922
CRISPRa	BJAB	5	SNP	rs62432699	-0.0926593	-0.045095	-1.13704	-0.718149	0.127762	0.236333	0.457352	0.483922
CRISPRa	BJAB	5	SNP	rs62432700	-0.0926593	-0.045095	-1.13704	-0.718149	0.127762	0.236333	0.457352	0.483922
CRISPRa	BJAB	5	SNP	rs62432701	-0.0926593	-0.045095	-1.13704	-0.718149	0.127762	0.236333	0.457352	0.483922
CRISPRa	BJAB	5	SNP	rs62432703	-0.112161	-0.0290981	-1.37635	-0.463395	0.0843573	0.321541	0.440192	0.489861
CRISPRa	BJAB	5	SNP	rs62432767	0.012385	0.105368	0.151979	1.67801	0.439602	0.0466723	0.496644	0.407585
CRISPRa	BJAB	5	SNP	rs62432781	0.00837284	0.0298568	0.102744	0.475477	0.459083	0.317224	0.497045	0.489861
CRISPRa	BJAB	5	SNP	rs62432797	-0.13217	-0.0728949	-1.62188	-1.16087	0.0524146	0.122847	0.415077	0.454951
CRISPRa	BJAB	5	SNP	rs62434150	-0.0381983	-0.080971	-0.468737	-1.28948	0.319629	0.0986149	0.489861	0.44734
CRISPRa	BJAB	5	SNP	rs62434152	-0.137188	-0.0361802	-1.68346	-0.576179	0.0461433	0.282247	0.406284	0.487967
CRISPRa	BJAB	5	SNP	rs62434173	0.0137698	0.037028	0.168971	0.58968	0.43291	0.277703	0.496644	0.487841
CRISPRa	BJAB	5	SNP	rs62434174	0.0137698	0.037028	0.168971	0.58968	0.43291	0.277703	0.496644	0.487841
CRISPRa	BJAB	5	SNP	rs62434175	0.0849056	0.0397351	1.04189	0.632792	0.148732	0.263435	0.468156	0.486256
CRISPRa	BJAB	5	SNP	rs62434176	-0.043549	0.0946325	-0.534396	1.50705	0.296534	0.0658993	0.488826	0.424644
CRISPRa	BJAB	5	SNP	rs62434177	0.0158805	0.0379065	0.194872	0.60367	0.422746	0.273031	0.496644	0.487461
CRISPRa	BJAB	5	SNP	rs62434183	-0.0591072	-0.024983	-0.725313	-0.39786	0.23413	0.345367	0.483497	0.493008
CRISPRa	BJAB	5	SNP	rs62434193	0.145088	0.0757279	1.78039	1.20599	0.037506	0.113911	0.388082	0.451162
CRISPRa	BJAB	5	SNP	rs62434218	0.0210159	0.00330312	0.257889	0.0526029	0.398246	0.479024	0.495562	0.498539
CRISPRa	BJAB	5	SNP	rs62434248	-0.0756518	-0.0377937	-0.928335	-0.601875	0.176617	0.273629	0.474577	0.487481
CRISPRa	BJAB	5	SNP	rs62434249	0.0212521	-0.070504	0.260787	-1.12279	0.397128	0.130763	0.495562	0.459784
CRISPRa	BJAB	5	SNP	rs624616	-0.0688547	0.0123152	-0.844927	0.196122	0.199076	0.422257	0.480676	0.496644
CRISPRa	BJAB	5	SNP	rs625124	-0.0163422	-0.0585381	-0.200537	-0.932234	0.42053	0.175608	0.496644	0.474274
CRISPRa	BJAB	5	SNP	rs625786	-0.0409819	0.00758791	-0.502895	0.120839	0.307519	0.451909	0.489861	0.496895
CRISPRa	BJAB	5	SNP	rs628791	0.0901349	0.015713	1.10606	0.250233	0.134351	0.401203	0.462202	0.495562
CRISPRa	BJAB	5	SNP	rs629953	0.0365283	0.00417844	0.448244	0.0665427	0.326989	0.473473	0.490668	0.498368
CRISPRa	BJAB	5	SNP	rs631204	0.107404	0.0507157	1.31797	0.807661	0.0937575	0.209643	0.445893	0.481105
CRISPRa	BJAB	5	SNP	rs632001	0.0808267	0.0256672	0.991836	0.408756	0.160639	0.341359	0.469556	0.492257
CRISPRa	BJAB	5	SNP	rs632020	-0.0793825	0.00937288	-0.974114	0.149266	0.165	0.440672	0.473037	0.496644
CRISPRa	BJAB	5	SNP	rs632574	0.0657105	-0.0438249	0.806343	-0.697922	0.210022	0.242613	0.481105	0.485023
CRISPRa	BJAB	5	SNP	rs633010	-0.0521249	0.0298869	-0.639633	0.475956	0.261206	0.317053	0.486256	0.489861
CRISPRa	BJAB	5	SNP	rs634040	0.00916253	0.0286521	0.112435	0.456291	0.455239	0.32409	0.496997	0.489861
CRISPRa	BJAB	5	SNP	rs635435	-0.0318663	0.0338364	-0.391036	0.538853	0.347885	0.294994	0.493098	0.488826
CRISPRa	BJAB	5	SNP	rs636107	-0.112161	-0.0290981	-1.37635	-0.463395	0.0843573	0.321541	0.440192	0.489861
CRISPRa	BJAB	5	SNP	rs636249	-0.105443	-0.0160575	-1.29391	-0.25572	0.0978491	0.399084	0.44734	0.495562
CRISPRa	BJAB	5	SNP	rs636393	-0.14146	0.0550216	-1.73588	0.876233	0.041293	0.190452	0.400818	0.478817
CRISPRa	BJAB	5	SNP	rs636451	-0.168789	-0.00969758	-2.07123	-0.154436	0.0191686	0.438633	0.338026	0.496644
CRISPRa	BJAB	5	SNP	rs636537	-0.067796	-0.0668489	-0.831934	-1.06459	0.202723	0.143532	0.481105	0.466802
CRISPRa	BJAB	5	SNP	rs636617	-0.0430786	0.0786308	-0.528623	1.25221	0.298533	0.105246	0.489228	0.449513
CRISPRa	BJAB	5	SNP	rs637751	0.0657105	-0.0438249	0.806343	-0.697922	0.210022	0.242613	0.481105	0.485023
CRISPRa	BJAB	5	SNP	rs638173	0.0201089	0.0121699	0.24676	0.193809	0.402547	0.423163	0.495617	0.496644
CRISPRa	BJAB	5	SNP	rs640353	-0.095103	0.0704444	-1.16702	1.12184	0.121601	0.130964	0.454515	0.459784
CRISPRa	BJAB	5	SNP	rs640883	-0.0157663	-0.069584	-0.193471	-1.10814	0.423295	0.1339	0.496644	0.462202
CRISPRa	BJAB	5	SNP	rs6420764	0.026958	0.0106801	0.330805	0.170083	0.370396	0.432473	0.494158	0.496644
CRISPRa	BJAB	5	SNP	rs642434	-0.105301	0.000183399	-1.29216	0.00292067	0.0981509	0.498835	0.44734	0.499768
CRISPRa	BJAB	5	SNP	rs642559	0.0779741	-0.0670802	0.956832	-1.06827	0.169326	0.1427	0.473243	0.465904
CRISPRa	BJAB	5	SNP	rs642627	0.0595265	-0.0209137	0.730458	-0.333057	0.232555	0.369546	0.483407	0.494158
CRISPRa	BJAB	5	SNP	rs643571	-0.0695228	0.0209377	-0.853124	0.333438	0.196795	0.369402	0.479778	0.494158
CRISPRa	BJAB	5	SNP	rs643746	-0.117168	-0.0456712	-1.43778	-0.727325	0.0752481	0.233514	0.435068	0.483407
CRISPRa	BJAB	5	SNP	rs644340	0.0654805	-0.0490691	0.803521	-0.781438	0.210837	0.217273	0.481105	0.481431
CRISPRa	BJAB	5	SNP	rs645773	0.0697382	-0.104737	0.855768	-1.66796	0.196063	0.047662	0.479778	0.408359
CRISPRa	BJAB	5	SNP	rs645952	-0.0261185	-0.162198	-0.320504	-2.58305	0.374293	0.00489654	0.49425	0.200845
CRISPRa	BJAB	5	SNP	rs646006	0.00955915	-0.116922	0.117302	-1.86201	0.453311	0.0313011	0.496895	0.38161
CRISPRa	BJAB	5	SNP	rs646618	0.114003	-0.0738265	1.39894	-1.17571	0.0809152	0.119856	0.437457	0.454347
CRISPRa	BJAB	5	SNP	rs646807	0.0295553	0.00511407	0.362677	0.0814429	0.358423	0.467545	0.493658	0.497673
CRISPRa	BJAB	5	SNP	rs647108	-0.077218	-0.0070812	-0.947553	-0.11277	0.171679	0.455106	0.473243	0.496981
CRISPRa	BJAB	5	SNP	rs648396	0.124696	-0.0243974	1.53017	-0.388534	0.0629878	0.34881	0.422305	0.493098
CRISPRa	BJAB	5	SNP	rs648802	-0.0801133	-0.0965848	-0.983082	-1.53814	0.162784	0.0620075	0.470329	0.421549
CRISPRa	BJAB	5	SNP	rs649441	0.139211	0.0750599	1.70828	1.19535	0.0437925	0.115976	0.401996	0.452197
CRISPRa	BJAB	5	SNP	rs650434	-0.0579784	0.0161114	-0.711462	0.256578	0.238399	0.398752	0.484083	0.495562
CRISPRa	BJAB	5	SNP	rs650872	-0.0301567	-0.114659	-0.370057	-1.82597	0.35567	0.0339273	0.493658	0.384518
CRISPRa	BJAB	5	SNP	rs650916	0.0307264	-0.0495155	0.377048	-0.788547	0.353069	0.215188	0.493584	0.481209
CRISPRa	BJAB	5	SNP	rs651092	-0.105975	-0.142568	-1.30044	-2.27043	0.0967252	0.0115907	0.447271	0.281215
CRISPRa	BJAB	5	SNP	rs651320	0.0165534	0.0232211	0.203129	0.369802	0.419517	0.355765	0.496644	0.493658
CRISPRa	BJAB	5	SNP	rs651645	0.0214459	0.086523	0.263165	1.3779	0.396212	0.0841171	0.495562	0.440192
CRISPRa	BJAB	5	SNP	rs651714	0.090289	-0.0250396	1.10795	-0.398762	0.133942	0.345034	0.462202	0.493008
CRISPRa	BJAB	5	SNP	rs651973	0.0925873	0.0550319	1.13615	0.876397	0.127946	0.190407	0.457352	0.478817
CRISPRa	BJAB	5	SNP	rs652401	0.182041	-0.0221367	2.23385	-0.352532	0.0127464	0.36222	0.292087	0.493658
CRISPRa	BJAB	5	SNP	rs653520	6.84895e-05	-0.096291	0.000840445	-1.53346	0.499665	0.0625815	0.499896	0.421549
CRISPRa	BJAB	5	SNP	rs654039	-0.0383913	-0.096194	-0.471105	-1.53191	0.318783	0.0627718	0.489861	0.421879
CRISPRa	BJAB	5	SNP	rs655112	0.0322277	-0.0289988	0.395471	-0.461813	0.346248	0.322108	0.493008	0.489861
CRISPRa	BJAB	5	SNP	rs6570176	0.165811	-0.0211094	2.03469	-0.336172	0.0209412	0.36837	0.348306	0.494158
CRISPRa	BJAB	5	SNP	rs6570177	-0.0260596	-0.000191469	-0.319781	-0.00304919	0.374567	0.498784	0.49425	0.499765
CRISPRa	BJAB	5	SNP	rs6570179	-0.0751246	-0.0181159	-0.921865	-0.288501	0.178299	0.386482	0.475326	0.495017
CRISPRa	BJAB	5	SNP	rs6570180	0.169177	0.0237146	2.07599	0.377662	0.0189474	0.352841	0.336904	0.493584
CRISPRa	BJAB	5	SNP	rs6570184	0.138501	0.107709	1.69956	1.7153	0.0446066	0.0431452	0.402392	0.401996
CRISPRa	BJAB	5	SNP	rs6570186	-0.000251498	-0.0280835	-0.00308616	-0.447238	0.498769	0.327352	0.499765	0.490668
CRISPRa	BJAB	5	SNP	rs6570188	0.00918914	0.0328634	0.112761	0.523358	0.45511	0.300363	0.496981	0.489415
CRISPRa	BJAB	5	SNP	rs6570193	0.024985	0.0518848	0.306594	0.826278	0.379576	0.204323	0.495017	0.481105
CRISPRa	BJAB	5	SNP	rs6570194	-0.134855	0.0340011	-1.65483	0.541476	0.0489798	0.29409	0.409153	0.488826
CRISPRa	BJAB	5	SNP	rs6570196	-0.0139699	-0.171072	-0.171427	-2.72437	0.431944	0.00322123	0.496644	0.166881
CRISPRa	BJAB	5	SNP	rs6570199	NA	-0.0438148	NA	-0.697762	NA	0.242663	NA	0.485023
CRISPRa	BJAB	5	SNP	rs6570200	NA	-0.0438148	NA	-0.697762	NA	0.242663	NA	0.485023
CRISPRa	BJAB	5	SNP	rs6570201	0.0296814	0.0662488	0.364225	1.05503	0.357845	0.145706	0.493658	0.467221
CRISPRa	BJAB	5	SNP	rs6570202	0.0282066	-0.0621903	0.346127	-0.990396	0.364624	0.16099	0.493658	0.469556
CRISPRa	BJAB	5	SNP	rs6570204	-0.124203	0.0158233	-1.52411	0.251991	0.0637408	0.400524	0.423119	0.495562
CRISPRa	BJAB	5	SNP	rs6570205	NA	0.0783779	NA	1.24819	NA	0.105981	NA	0.449722
CRISPRa	BJAB	5	SNP	rs6570206	-0.0835682	0.0376877	-1.02548	0.600187	0.152569	0.274191	0.4687	0.487585
CRISPRa	BJAB	5	SNP	rs6570207	0.0587299	0.00247188	0.720683	0.0393654	0.235552	0.4843	0.483751	0.49862
CRISPRa	BJAB	5	SNP	rs657180	0.0144934	-0.0536239	0.177851	-0.853975	0.42942	0.196559	0.496644	0.479778
CRISPRa	BJAB	5	SNP	rs657597	-0.0403556	-0.00177174	-0.495209	-0.0282153	0.310226	0.488745	0.489861	0.499033
CRISPRa	BJAB	5	SNP	rs658376	0.0445622	0.1241	0.546829	1.97633	0.292248	0.0240587	0.488826	0.360853
CRISPRa	BJAB	5	SNP	rs6588	-0.0189675	-0.0172446	-0.232753	-0.274625	0.407976	0.391802	0.496463	0.49546
CRISPRa	BJAB	5	SNP	rs659512	-0.0122867	0.0825248	-0.150771	1.31423	0.440078	0.0943847	0.496644	0.446524
CRISPRa	BJAB	5	SNP	rs661561	-0.0514245	-0.0856556	-0.631038	-1.36409	0.264008	0.0862701	0.486502	0.440192
CRISPRa	BJAB	5	SNP	rs661905	-0.0815382	0.00537533	-1.00057	0.0856035	0.158518	0.465891	0.469556	0.497625
CRISPRa	BJAB	5	SNP	rs662100	0.177813	0.0282791	2.18197	0.450351	0.0145558	0.326229	0.306347	0.490267
CRISPRa	BJAB	5	SNP	rs662769	0.0862304	-0.0921352	1.05815	-1.46728	0.144995	0.0711505	0.467221	0.429702
CRISPRa	BJAB	5	SNP	rs662887	-0.17621	0.0788301	-2.16229	1.25539	0.0152977	0.104669	0.312205	0.449513
CRISPRa	BJAB	5	SNP	rs66469342	0.098901	-0.0447692	1.21363	-0.712961	0.112445	0.237935	0.449722	0.484083
CRISPRa	BJAB	5	SNP	rs66489050	0.0518952	-0.0626107	0.636813	-0.997091	0.262123	0.15936	0.486256	0.469556
CRISPRa	BJAB	5	SNP	rs66499821	0.0753868	0.0333581	0.925083	0.531236	0.177461	0.297628	0.474577	0.489089
CRISPRa	BJAB	5	SNP	rs66520287	0.0670442	0.0879237	0.822709	1.40021	0.205337	0.0807258	0.481105	0.437457
CRISPRa	BJAB	5	SNP	rs666584	0.00862483	0.0144987	0.105836	0.230896	0.457856	0.408698	0.496997	0.496463
CRISPRa	BJAB	5	SNP	rs666619	0.0482797	0.0183013	0.592447	0.291453	0.276776	0.385353	0.487841	0.495017
CRISPRa	BJAB	5	SNP	rs66669611	-0.027153	0.0483598	-0.333198	0.770142	0.369492	0.220608	0.494158	0.481434
CRISPRa	BJAB	5	SNP	rs66746228	0.0925744	-0.140329	1.13599	-2.23477	0.12798	0.0127162	0.457352	0.292087
CRISPRa	BJAB	5	SNP	rs667520	0.151667	-0.0663782	1.86112	-1.05709	0.0313633	0.145235	0.38161	0.467221
CRISPRa	BJAB	5	SNP	rs66783989	-0.0558649	-0.00075796	-0.685526	-0.0120707	0.246506	0.495185	0.485023	0.499621
CRISPRa	BJAB	5	SNP	rs668832	0.0740364	-0.0365513	0.908511	-0.582089	0.181804	0.280253	0.476097	0.487967
CRISPRa	BJAB	5	SNP	rs66888754	0.0782183	-0.0385544	0.959828	-0.613988	0.168571	0.269612	0.473243	0.486698
CRISPRa	BJAB	5	SNP	rs669274	0.0134757	-0.00777771	0.165363	-0.123862	0.434329	0.450712	0.496644	0.496895
CRISPRa	BJAB	5	SNP	rs66977323	-0.0550002	-0.0246321	-0.674915	-0.392272	0.249865	0.347429	0.485047	0.493098
CRISPRa	BJAB	5	SNP	rs670295	-0.0355609	-0.0179699	-0.436373	-0.286175	0.331283	0.387372	0.490749	0.495017
CRISPRa	BJAB	5	SNP	rs67035700	-0.0544126	-0.0346929	-0.667705	-0.552493	0.252161	0.290305	0.48589	0.488826
CRISPRa	BJAB	5	SNP	rs670369	0.0338818	-0.0140951	0.415768	-0.224468	0.33879	0.411196	0.491869	0.496644
CRISPRa	BJAB	5	SNP	rs67116870	0.0170807	0.0411818	0.2096	0.655831	0.41699	0.255966	0.496644	0.486256
CRISPRa	BJAB	5	SNP	rs671890	-0.0139215	-0.0852177	-0.170832	-1.35711	0.432178	0.0873726	0.496644	0.44087
CRISPRa	BJAB	5	SNP	rs672612	-0.0413762	0.0625888	-0.507733	0.996742	0.30582	0.159445	0.489861	0.469556
CRISPRa	BJAB	5	SNP	rs67277719	0.0746482	-0.0762208	0.916019	-1.21383	0.179828	0.112405	0.475877	0.449722
CRISPRa	BJAB	5	SNP	rs67297943	0.0547577	0.0269485	0.67194	0.429162	0.250811	0.333903	0.485406	0.490964
CRISPRa	BJAB	5	SNP	rs674451	-0.0476295	-0.0615962	-0.584469	-0.980935	0.279452	0.163312	0.487967	0.470993
CRISPRa	BJAB	5	SNP	rs674669	-0.0513029	0.00791588	-0.629545	0.126062	0.264496	0.449841	0.486502	0.496895
CRISPRa	BJAB	5	SNP	rs675520	-0.0465522	-0.010267	-0.571249	-0.163504	0.283915	0.435061	0.488342	0.496644
CRISPRa	BJAB	5	SNP	rs67636643	0.0412226	0.080257	0.505849	1.27811	0.306481	0.100605	0.489861	0.448049
CRISPRa	BJAB	5	SNP	rs67664821	0.0739799	-0.00844991	0.907818	-0.134567	0.181987	0.446477	0.476097	0.496895
CRISPRa	BJAB	5	SNP	rs677252	0.0933398	-0.00249528	1.14539	-0.0397379	0.126025	0.484151	0.456344	0.498559
CRISPRa	BJAB	5	SNP	rs677362	0.101651	-0.0181736	1.24737	-0.289419	0.106131	0.386131	0.449722	0.495017
CRISPRa	BJAB	5	SNP	rs67841347	-0.0670065	-0.0152719	-0.822247	-0.243209	0.205468	0.403922	0.481105	0.495752
CRISPRa	BJAB	5	SNP	rs678645	-0.12312	-0.0437134	-1.51083	-0.696147	0.0654165	0.243168	0.423783	0.485023
CRISPRa	BJAB	5	SNP	rs67899057	-0.245697	-0.103937	-3.01499	-1.65522	0.00128495	0.0489403	0.0954702	0.409153
CRISPRa	BJAB	5	SNP	rs67916963	-0.0834747	-0.0662844	-1.02433	-1.0556	0.15284	0.145576	0.4687	0.467221
CRISPRa	BJAB	5	SNP	rs67954910	-0.105975	-0.142568	-1.30044	-2.27043	0.0967252	0.0115907	0.447271	0.281215
CRISPRa	BJAB	5	SNP	rs679670	-0.0617299	-0.0663058	-0.757497	-1.05594	0.224376	0.145499	0.481758	0.467221
CRISPRa	BJAB	5	SNP	rs680087	-0.0450987	0.020814	-0.553413	0.331468	0.28999	0.370146	0.488826	0.494158
CRISPRa	BJAB	5	SNP	rs680248	-0.000530879	0.0101632	-0.0065145	0.161851	0.497401	0.435712	0.49974	0.496644
CRISPRa	BJAB	5	SNP	rs68089724	-0.112015	0.00594256	-1.37456	0.0946368	0.0846342	0.462302	0.440192	0.497387
CRISPRa	BJAB	5	SNP	rs68161003	-0.0236735	-0.0274847	-0.290501	-0.4377	0.385717	0.330802	0.495017	0.490668
CRISPRa	BJAB	5	SNP	rs682278	0.0453177	0.0245502	0.5561	0.390968	0.289071	0.34791	0.488826	0.493098
CRISPRa	BJAB	5	SNP	rs683122	-0.138126	-0.0709237	-1.69496	-1.12948	0.0450415	0.129348	0.403249	0.458455
CRISPRa	BJAB	5	SNP	rs684432	0.0404246	-0.071784	0.496056	-1.14318	0.309928	0.126482	0.489861	0.45707
CRISPRa	BJAB	5	SNP	rs684474	0.0748042	0.0328635	0.917933	0.523359	0.179327	0.300362	0.47554	0.489415
CRISPRa	BJAB	5	SNP	rs685721	-0.0128051	-0.0448533	-0.157133	-0.7143	0.43757	0.237521	0.496644	0.484083
CRISPRa	BJAB	5	SNP	rs686144	0.0930851	0.0214898	1.14226	0.342231	0.126673	0.366089	0.457352	0.493674
CRISPRa	BJAB	5	SNP	rs686851	-0.0186303	-0.0589148	-0.228615	-0.938233	0.409584	0.174062	0.49656	0.473928
CRISPRa	BJAB	5	SNP	rs688096	-0.120335	-0.0634256	-1.47665	-1.01007	0.0698851	0.156231	0.428018	0.469556
CRISPRa	BJAB	5	SNP	rs6899975	-0.0292443	-0.134203	-0.358862	-2.13721	0.359849	0.0162904	0.493658	0.319678
CRISPRa	BJAB	5	SNP	rs6903898	-0.0707909	0.0298705	-0.868685	0.475695	0.19251	0.317146	0.479778	0.489861
CRISPRa	BJAB	5	SNP	rs6904167	0.109852	-0.075409	1.34801	-1.20091	0.0888279	0.114894	0.44087	0.451657
CRISPRa	BJAB	5	SNP	rs6905679	-0.162159	-0.0220846	-1.98988	-0.351703	0.023302	0.362531	0.357608	0.493658
CRISPRa	BJAB	5	SNP	rs6905889	0.130876	-0.0386905	1.606	-0.616156	0.0541369	0.268896	0.415077	0.486698
CRISPRa	BJAB	5	SNP	rs6907149	-0.0796996	-0.0011525	-0.978006	-0.0183538	0.164036	0.492678	0.472117	0.499561
CRISPRa	BJAB	5	SNP	rs6907749	-0.0606636	-0.0232662	-0.744412	-0.37052	0.228314	0.355498	0.482667	0.493658
CRISPRa	BJAB	5	SNP	rs6907854	0.0588793	0.0678331	0.722516	1.08026	0.234989	0.140013	0.483657	0.464737
CRISPRa	BJAB	5	SNP	rs6908176	-0.0884478	0.0215245	-1.08536	0.342783	0.138882	0.365881	0.464167	0.493674
CRISPRa	BJAB	5	SNP	rs6908537	0.0399856	0.00589915	0.490669	0.0939455	0.31183	0.462576	0.489861	0.497387
CRISPRa	BJAB	5	SNP	rs6909057	0.0733641	0.0241439	0.900262	0.384498	0.18399	0.350305	0.477253	0.493452
CRISPRa	BJAB	5	SNP	rs6909442	-0.147582	-0.0119424	-1.811	-0.190187	0.0350707	0.424581	0.384518	0.496644
CRISPRa	BJAB	5	SNP	rs6912003	0.0975303	0.0888351	1.19681	1.41472	0.115691	0.078575	0.45215	0.436662
CRISPRa	BJAB	5	SNP	rs6913675	0.00272087	-0.0186637	0.0333882	-0.297224	0.486683	0.383148	0.499033	0.495017
CRISPRa	BJAB	5	SNP	rs6914639	0.038731	0.0315963	0.475273	0.503179	0.317296	0.307419	0.489861	0.489861
CRISPRa	BJAB	5	SNP	rs6915580	-0.0745387	-0.0440829	-0.914675	-0.702031	0.180181	0.24133	0.476045	0.484896
CRISPRa	BJAB	5	SNP	rs6917072	0.0932856	0.0236793	1.14472	0.377099	0.126162	0.35305	0.456344	0.493584
CRISPRa	BJAB	5	SNP	rs6917211	0.153612	-0.0325417	1.885	-0.518234	0.0297149	0.302147	0.378174	0.489732
CRISPRa	BJAB	5	SNP	rs6917441	-0.0395954	-0.059263	-0.485881	-0.943778	0.313526	0.172642	0.489861	0.473243
CRISPRa	BJAB	5	SNP	rs6917692	0.0690887	0.0681717	0.847797	1.08565	0.198276	0.138817	0.480418	0.464167
CRISPRa	BJAB	5	SNP	rs6917696	-0.0327117	-0.0420823	-0.401411	-0.670172	0.344059	0.251374	0.493008	0.485602
CRISPRa	BJAB	5	SNP	rs6920220	-0.0203667	-0.0291765	-0.249922	-0.464643	0.401324	0.321094	0.495562	0.489861
CRISPRa	BJAB	5	SNP	rs6920846	-0.0163511	0.0122576	-0.200646	0.195205	0.420488	0.422616	0.496644	0.496644
CRISPRa	BJAB	5	SNP	rs6921233	-0.074272	-0.0859595	-0.911402	-1.36893	0.181042	0.085511	0.476097	0.440192
CRISPRa	BJAB	5	SNP	rs6921350	0.0711051	0.0029191	0.872541	0.0464875	0.191457	0.481461	0.479552	0.498539
CRISPRa	BJAB	5	SNP	rs6922054	-0.00715312	0.0208413	-0.087777	0.331902	0.465027	0.369981	0.497487	0.494158
CRISPRa	BJAB	5	SNP	rs6922129	0.165679	0.00267214	2.03307	0.0425545	0.0210226	0.483028	0.348306	0.498559
CRISPRa	BJAB	5	SNP	rs6922466	0.00467872	0.0252378	0.0574132	0.401918	0.477108	0.343872	0.498539	0.49294
CRISPRa	BJAB	5	SNP	rs6922739	0.0231785	-0.0282787	0.284426	-0.450346	0.388042	0.32623	0.495017	0.490267
CRISPRa	BJAB	5	SNP	rs6923247	-0.0792984	0.00270133	-0.973083	0.0430194	0.165256	0.482843	0.473037	0.498559
CRISPRa	BJAB	5	SNP	rs6924473	0.102871	0.0401131	1.26234	0.638812	0.103413	0.261473	0.449201	0.486256
CRISPRa	BJAB	5	SNP	rs6924662	-0.00276298	0.0124741	-0.033905	0.198654	0.486476	0.421267	0.499033	0.496644
CRISPRa	BJAB	5	SNP	rs6925237	0.0812362	0.0509898	0.996862	0.812025	0.159416	0.208389	0.469556	0.481105
CRISPRa	BJAB	5	SNP	rs6926508	-0.00603276	0.0283061	-0.0740288	0.450782	0.470494	0.326073	0.497974	0.49019
CRISPRa	BJAB	5	SNP	rs6927172	-0.046436	-0.0232421	-0.569822	-0.370136	0.284399	0.355641	0.488457	0.493658
CRISPRa	BJAB	5	SNP	rs6927210	0.0186229	-0.000310852	0.228524	-0.00495039	0.409619	0.498025	0.49656	0.499765
CRISPRa	BJAB	5	SNP	rs6927394	0.0520626	0.0218569	0.638867	0.348076	0.261455	0.363891	0.486256	0.493658
CRISPRa	BJAB	5	SNP	rs6927691	0.091292	0.0831306	1.12026	1.32388	0.131302	0.0927721	0.460108	0.445161
CRISPRa	BJAB	5	SNP	rs6928190	0.130876	-0.0386905	1.606	-0.616156	0.0541369	0.268896	0.415077	0.486698
CRISPRa	BJAB	5	SNP	rs6928876	0.0483174	-0.0275116	0.59291	-0.438129	0.276621	0.330647	0.487822	0.490668
CRISPRa	BJAB	5	SNP	rs6928882	0.00799035	0.0676504	0.0980508	1.07735	0.460946	0.140662	0.497242	0.465492
CRISPRa	BJAB	5	SNP	rs6929321	-0.0395607	0.0842971	-0.485455	1.34245	0.313677	0.0897246	0.489861	0.441169
CRISPRa	BJAB	5	SNP	rs6931591	-0.0139274	0.0168184	-0.170906	0.267837	0.432149	0.394413	0.496644	0.495562
CRISPRa	BJAB	5	SNP	rs6931953	0.1488	0.00166865	1.82595	0.0265736	0.0339288	0.4894	0.384518	0.499033
CRISPRa	BJAB	5	SNP	rs6931976	0.0975303	0.0888351	1.19681	1.41472	0.115691	0.078575	0.45215	0.436662
CRISPRa	BJAB	5	SNP	rs6932056	-0.150792	0.0772753	-1.85039	1.23063	0.0321288	0.109231	0.384176	0.449722
CRISPRa	BJAB	5	SNP	rs6933404	-0.0203228	0.00539699	-0.249383	0.0859484	0.401532	0.465754	0.495596	0.497625
CRISPRa	BJAB	5	SNP	rs6933987	0.0636434	-0.0712679	0.780977	-1.13496	0.217408	0.128196	0.481431	0.457518
CRISPRa	BJAB	5	SNP	rs6934778	-0.0264423	0.00333376	-0.324477	0.0530909	0.372789	0.47883	0.494158	0.498539
CRISPRa	BJAB	5	SNP	rs6935444	0.0807294	-0.0804582	0.990642	-1.28132	0.16093	0.100041	0.469556	0.448049
CRISPRa	BJAB	5	SNP	rs6938458	-0.0554798	-0.0090747	-0.680801	-0.144517	0.247999	0.442546	0.485023	0.496895
CRISPRa	BJAB	5	SNP	rs693964	-0.00937293	0.0175695	-0.115017	0.279798	0.454216	0.389816	0.496895	0.495017
CRISPRa	BJAB	5	SNP	rs6940377	0.0207208	0.0168796	0.254267	0.268813	0.399644	0.394037	0.495562	0.495562
CRISPRa	BJAB	5	SNP	rs694069	0.00449079	-0.0244441	0.0551071	-0.389279	0.478027	0.348535	0.498539	0.493098
CRISPRa	BJAB	5	SNP	rs6940999	-0.0458672	0.113721	-0.562843	1.81104	0.286771	0.0350674	0.488826	0.384518
CRISPRa	BJAB	5	SNP	rs6941603	0.0131852	-0.0402488	0.161798	-0.640972	0.435733	0.26077	0.496644	0.486256
CRISPRa	BJAB	5	SNP	rs6942220	0.0656935	-0.0791012	0.806135	-1.25971	0.210082	0.103888	0.481105	0.449201
CRISPRa	BJAB	5	SNP	rs694586	0.0279795	-0.0840586	0.343341	-1.33865	0.365671	0.0903416	0.493674	0.441172
CRISPRa	BJAB	5	SNP	rs694733	0.0236988	-0.0918419	0.290811	-1.46261	0.385598	0.0717876	0.495017	0.43118
CRISPRa	BJAB	5	SNP	rs694764	0.145569	-0.0638711	1.7863	-1.01716	0.0370256	0.154538	0.387968	0.469407
CRISPRa	BJAB	5	SNP	rs695151	-0.113153	-0.00596539	-1.38851	-0.0950003	0.0824903	0.462157	0.439416	0.49729
CRISPRa	BJAB	5	SNP	rs71009551	0.0437013	-0.0271899	0.536265	-0.433005	0.295888	0.332505	0.488826	0.490861
CRISPRa	BJAB	5	SNP	rs71009564	0.017289	0.00317607	0.212156	0.0505797	0.415993	0.47983	0.496644	0.498539
CRISPRa	BJAB	5	SNP	rs71187456	0.0590745	0.0203379	0.724912	0.323886	0.234253	0.373012	0.483497	0.494158
CRISPRa	BJAB	5	SNP	rs71270365	-0.0293191	0.063654	-0.359779	1.01371	0.359506	0.155362	0.493658	0.469556
CRISPRa	BJAB	5	SNP	rs71547132	-0.0458672	0.113721	-0.562843	1.81104	0.286771	0.0350674	0.488826	0.384518
CRISPRa	BJAB	5	SNP	rs71560637	0.068839	-0.0240409	0.844734	-0.382858	0.19913	0.350913	0.480676	0.493584
CRISPRa	BJAB	5	SNP	rs71560643	-0.0918575	-0.0517872	-1.1272	-0.824725	0.12983	0.204764	0.458954	0.481105
CRISPRa	BJAB	5	SNP	rs71560647	0.0262688	-0.143419	0.322348	-2.28398	0.373595	0.0111864	0.494158	0.27924
CRISPRa	BJAB	5	SNP	rs71560655	-0.0563552	-0.0129036	-0.691543	-0.205494	0.244612	0.418593	0.485023	0.496644
CRISPRa	BJAB	5	SNP	rs71670547	0.0621031	0.0362061	0.762076	0.576591	0.223007	0.282108	0.481732	0.487967
CRISPRa	BJAB	5	SNP	rs71692980	0.0590745	0.0203379	0.724912	0.323886	0.234253	0.373012	0.483497	0.494158
CRISPRa	BJAB	5	SNP	rs71860481	-0.01965	-0.0466997	-0.241128	-0.743704	0.404728	0.228528	0.495752	0.482752
CRISPRa	BJAB	5	SNP	rs719149	-0.0780556	-0.0163745	-0.957832	-0.260768	0.169074	0.397136	0.473243	0.495562
CRISPRa	BJAB	5	SNP	rs719150	-0.0780556	-0.0163745	-0.957832	-0.260768	0.169074	0.397136	0.473243	0.495562
CRISPRa	BJAB	5	SNP	rs72424221	-0.0545066	-0.0593054	-0.668858	-0.944454	0.251793	0.172469	0.485824	0.473243
CRISPRa	BJAB	5	SNP	rs72463561	-0.0362679	0.0572949	-0.445049	0.912436	0.328142	0.18077	0.490668	0.476097
CRISPRa	BJAB	5	SNP	rs72556144	0.0810619	0.0261595	0.994723	0.416596	0.159936	0.338487	0.469556	0.491869
CRISPRa	BJAB	5	SNP	rs72563085	0.0881236	-0.0546116	1.08138	-0.869704	0.139765	0.192231	0.464401	0.479778
CRISPRa	BJAB	5	SNP	rs72563089	0.0105586	-0.0551361	0.129567	-0.878056	0.448455	0.189957	0.496895	0.478419
CRISPRa	BJAB	5	SNP	rs72563090	-0.0195167	0.0386577	-0.239492	0.615633	0.405362	0.269068	0.495752	0.486698
CRISPRa	BJAB	5	SNP	rs72563092	-0.0354575	0.0486612	-0.435104	0.774942	0.331743	0.219187	0.490801	0.481431
CRISPRa	BJAB	5	SNP	rs72563096	0.0927286	0.041021	1.13789	0.65327	0.127584	0.256791	0.457352	0.486256
CRISPRa	BJAB	5	SNP	rs72563097	-0.135937	0.0122743	-1.66811	0.195471	0.0476474	0.422512	0.408359	0.496644
CRISPRa	BJAB	5	SNP	rs72563098	-0.0262485	0.0274087	-0.3221	0.436491	0.373689	0.33124	0.494158	0.490749
CRISPRa	BJAB	5	SNP	rs72563102	-0.0512996	-0.0322801	-0.629505	-0.514068	0.264509	0.303602	0.486502	0.489861
CRISPRa	BJAB	5	SNP	rs72564903	-0.0762064	0.00325623	-0.93514	0.0518563	0.174858	0.479322	0.474189	0.498539
CRISPRa	BJAB	5	SNP	rs72971414	0.0317486	0.0917209	0.389592	1.46068	0.348419	0.0720518	0.493098	0.43125
CRISPRa	BJAB	5	SNP	rs72975338	0.2134	0.0714255	2.61866	1.13747	0.00441377	0.127671	0.192382	0.457352
CRISPRa	BJAB	5	SNP	rs72975343	-0.159143	-0.0788861	-1.95286	-1.25628	0.025418	0.104507	0.363068	0.449513
CRISPRa	BJAB	5	SNP	rs72975377	-0.0379202	-0.00456912	-0.465324	-0.0727644	0.32085	0.470997	0.489861	0.498023
CRISPRa	BJAB	5	SNP	rs72976896	0.17716	0.0570553	2.17395	0.908621	0.0148544	0.181775	0.307059	0.476097
CRISPRa	BJAB	5	SNP	rs72978713	-0.0423512	-0.012988	-0.519698	-0.206837	0.301637	0.418069	0.48951	0.496644
CRISPRa	BJAB	5	SNP	rs72978722	0.119093	-0.0325067	1.46141	-0.517678	0.0719519	0.302342	0.43125	0.489784
CRISPRa	BJAB	5	SNP	rs72978726	0.090233	0.060694	1.10726	0.966567	0.13409	0.16688	0.462202	0.473243
CRISPRa	BJAB	5	SNP	rs72978734	0.109176	0.0986832	1.33972	1.57155	0.0901682	0.0580269	0.441169	0.41758
CRISPRa	BJAB	5	SNP	rs72978739	0.0754993	0.0482477	0.926463	0.768357	0.177103	0.221138	0.474577	0.481434
CRISPRa	BJAB	5	SNP	rs72978741	0.00497756	0.0150606	0.0610804	0.239844	0.475648	0.405225	0.498539	0.495752
CRISPRa	BJAB	5	SNP	rs72978742	0.0535412	0.0851119	0.657012	1.35543	0.255587	0.0876406	0.486256	0.44087
CRISPRa	BJAB	5	SNP	rs72978745	-0.0951206	0.0191677	-1.16724	0.305251	0.121557	0.380088	0.454515	0.495017
CRISPRa	BJAB	5	SNP	rs72978758	0.166869	0.0139313	2.04767	0.22186	0.0202961	0.412212	0.345732	0.496644
CRISPRa	BJAB	5	SNP	rs72978762	0.0013707	0.0060872	0.0168201	0.0969402	0.49329	0.461387	0.499561	0.497242
CRISPRa	BJAB	5	SNP	rs72978772	0.109701	0.147762	1.34616	2.35314	0.089125	0.00930782	0.44087	0.256703
CRISPRa	BJAB	5	SNP	rs72978783	0.0142043	-0.00659105	0.174303	-0.104964	0.430814	0.458202	0.496644	0.496997
CRISPRa	BJAB	5	SNP	rs72978793	0.000986715	0.0397097	0.0121081	0.632388	0.49517	0.263567	0.499621	0.486256
CRISPRa	BJAB	5	SNP	rs72978796	0.032885	-0.0399819	0.403536	-0.636722	0.343277	0.262153	0.492779	0.486256
CRISPRa	BJAB	5	SNP	rs72980707	0.0484582	0.00105924	0.594637	0.0168686	0.276043	0.493271	0.487651	0.499561
CRISPRa	BJAB	5	SNP	rs72980748	-0.120572	0.0769449	-1.47956	1.22537	0.0694957	0.110219	0.427561	0.449722
CRISPRa	BJAB	5	SNP	rs72980749	0.0886004	-0.0578046	1.08723	-0.920553	0.138468	0.178642	0.464167	0.475422
CRISPRa	BJAB	5	SNP	rs72980765	-0.106056	0.040072	-1.30143	0.638157	0.0965563	0.261686	0.447271	0.486256
CRISPRa	BJAB	5	SNP	rs72980769	-0.132568	-0.0408363	-1.62676	-0.650328	0.0518936	0.25774	0.414791	0.486256
CRISPRa	BJAB	5	SNP	rs72980776	0.0568285	0.0887714	0.697351	1.41371	0.242792	0.0787239	0.485023	0.436662
CRISPRa	BJAB	5	SNP	rs72980781	0.032421	-0.015153	0.397843	-0.241315	0.345373	0.404655	0.493008	0.495752
CRISPRa	BJAB	5	SNP	rs72980786	0.0980818	-0.0317448	1.20358	-0.505544	0.114377	0.306588	0.451214	0.489861
CRISPRa	BJAB	5	SNP	rs72981337	0.0870648	-0.0810421	1.06839	-1.29062	0.142673	0.0984184	0.465904	0.44734
CRISPRa	BJAB	5	SNP	rs72981346	-0.0408743	0.0498698	-0.501574	0.794189	0.307984	0.213543	0.489861	0.481105
CRISPRa	BJAB	5	SNP	rs72981351	-0.0358251	0.067539	-0.439615	1.07558	0.330108	0.141059	0.490668	0.465665
CRISPRa	BJAB	5	SNP	rs72982704	-0.0292443	-0.134203	-0.358862	-2.13721	0.359849	0.0162904	0.493658	0.319678
CRISPRa	BJAB	5	SNP	rs72982708	0.0888745	-0.0483553	1.09059	-0.770071	0.137726	0.220629	0.464167	0.481434
CRISPRa	BJAB	5	SNP	rs72982716	-0.0144123	0.0775666	-0.176855	1.23527	0.429811	0.108365	0.496644	0.449722
CRISPRa	BJAB	5	SNP	rs72982717	-0.0195718	-0.066285	-0.240168	-1.0556	0.4051	0.145574	0.495752	0.467221
CRISPRa	BJAB	5	SNP	rs72982722	-0.0351836	0.027431	-0.431743	0.436846	0.332964	0.331112	0.490861	0.490686
CRISPRa	BJAB	5	SNP	rs72982726	0.165018	0.033805	2.02496	0.538354	0.0214358	0.295166	0.348306	0.488826
CRISPRa	BJAB	5	SNP	rs72982728	0.0807871	0.00824026	0.99135	0.131228	0.160757	0.447797	0.469556	0.496895
CRISPRa	BJAB	5	SNP	rs72982729	-0.0274824	-0.0308347	-0.337241	-0.49105	0.367968	0.311696	0.49402	0.489861
CRISPRa	BJAB	5	SNP	rs72982734	-0.038993	-0.0869655	-0.478489	-1.38495	0.316151	0.0830342	0.489861	0.439997
CRISPRa	BJAB	5	SNP	rs72982738	-0.09801	-0.0936342	-1.20269	-1.49115	0.114547	0.0679613	0.451214	0.426479
CRISPRa	BJAB	5	SNP	rs72982742	-0.0398381	0.000130356	-0.488859	0.00207596	0.312471	0.499172	0.489861	0.49987
CRISPRa	BJAB	5	SNP	rs72982769	-0.0544126	-0.0346929	-0.667705	-0.552493	0.252161	0.290305	0.48589	0.488826
CRISPRa	BJAB	5	SNP	rs72982781	0.0134912	-0.0473258	0.165553	-0.753675	0.434254	0.225522	0.496644	0.482069
[truncated: 8,573 more rows]
