# Supplementary material for: Prioritizing disease and trait causal variants at the TNFAIP3 locus using functional and genomic features
Source: Nat Commun. 2020 Mar 6;11:1237. doi: 10.1038/s41467-020-15022-4 (PMC7060350; doi:10.1038/s41467-020-15022-4)
Supplement: Supplementary file 8 — Supplementary Data 6 [file 41467_2020_15022_MOESM8_ESM.xlsx]

## Sheet: Sheet1
Guide level CRISPR statistics
					Replicate ID:	1	2	CRISPRa1	CRISPRa2	FF	FF2	CRISPRi1	CRISPRi2	1	2	CRISPRa1	CRISPRa2	FF	FF2	1	2	FF	FF2	1	2	CRISPRa1	CRISPRa2	FF	FF2
					Cell type:	BJAB	BJAB	BJAB	BJAB	BJAB	BJAB	GM	GM	Jurkat	Jurkat	Jurkat	Jurkat	Jurkat	Jurkat	THP1	THP1	THP1	THP1	U937	U937	U937	U937	U937	U937
guideID	elementClass	element	seq	Non-targeting?	type	BJAB_1	BJAB_2	BJAB_CRISPRa1	BJAB_CRISPRa2	BJAB_FF	BJAB_FF2	GM_CRISPRi1	GM_CRISPRi2	Jurkat_1	Jurkat_2	Jurkat_CRISPRa1	Jurkat_CRISPRa2	Jurkat_FF	Jurkat_FF2	THP1_1	THP1_2	THP1_FF	THP1_FF2	U937_1	U937_2	U937_CRISPRa1	U937_CRISPRa2	U937_FF	U937_FF2
1	SNP	6:138236441	AAAAAAAAAAAAATTGCCTT	FALSE	CRISPRa	0.285047	0.0529844	0.0581696	0.282174	NA	NA	NA	NA	-0.298563	-0.0130227	0.235157	-0.270066	NA	NA	-0.0692358	0.016742	NA	NA	-0.0455013	0.0123975	0.146071	0.267092	NA	NA
2	SNP	6:138226045	AAAAAAAAAAACAACCTAAT	FALSE	CRISPRa	0.306146	-0.580408	0.411506	-0.0215098	NA	NA	NA	NA	-0.434345	-0.174282	0.127181	0.057167	NA	NA	-0.263332	0.0506549	NA	NA	-0.101665	0.136805	0.117338	0.102425	NA	NA
3	SNP	rs382134	AAAAAAAAAAAGTGAAGCAG	FALSE	CRISPRa	-0.00775061	-0.0217054	-0.0600292	0.0789471	NA	NA	NA	NA	-0.101658	NA	0.0402712	0.331242	NA	NA	-0.0893834	-0.00945547	NA	NA	-0.0442213	-0.137897	-0.0224877	-0.222689	NA	NA
6:138435792-138435814:-	MPRA	rs61603943	AAAAAAAAAATCCCTGGCAG	FALSE	CRISPRi	NA	NA	NA	NA	0.036263	-0.108766	0.105757	0.0165848	NA	NA	NA	NA	-0.0997921	0.232359	NA	NA	0.210206	0.0983353	NA	NA	NA	NA	-0.244811	-0.162991
4	SNP	rs35161385	AAAAAAAAAGGGTTAGAAAG	FALSE	CRISPRa	0.544187	-0.163522	0.000495165	-0.0395862	NA	NA	NA	NA	-0.109885	-0.0615	-0.326554	0.441037	NA	NA	-0.22433	-0.0803834	NA	NA	-0.0522323	-0.785601	-0.170534	0.332304	NA	NA
4	SNP	rs11462363	AAAAAAAAAGGGTTAGAAAG	FALSE	CRISPRa	0.544187	-0.163522	0.000495165	-0.0395862	NA	NA	NA	NA	-0.109885	-0.0615	-0.326554	0.441037	NA	NA	-0.22433	-0.0803834	NA	NA	-0.0522323	-0.785601	-0.170534	0.332304	NA	NA
5	SNP	6:137966240	AAAAAAAAAGTAACAAATTC	FALSE	CRISPRa	-0.188217	0.185184	0.0320569	-0.0239363	NA	NA	NA	NA	0.0468569	-0.129123	0.438717	0.417463	NA	NA	0.312382	-0.159557	NA	NA	0.48063	0.398089	-0.0867467	0.159999	NA	NA
6	SNP	6:138032287	AAAAAAAAGAACTTCAGTGC	FALSE	CRISPRa	0.390541	-0.154958	-0.0912423	-0.100095	NA	NA	NA	NA	0.0858539	0.268834	0.158511	-0.474571	NA	NA	0.0844892	0.0741088	NA	NA	-0.743605	-0.25984	0.300871	0.00438832	NA	NA
7	SNP	rs35161385	AAAAAAAAGGGTTAGAAAGA	FALSE	CRISPRa	-0.141147	0.616865	-0.150707	0.00513078	NA	NA	NA	NA	0.734167	-0.996284	0.289365	-0.129321	NA	NA	-0.111789	-0.0704484	NA	NA	-0.376112	0.369658	-0.207926	0.0032999	NA	NA
7	SNP	rs11462363	AAAAAAAAGGGTTAGAAAGA	FALSE	CRISPRa	-0.141147	0.616865	-0.150707	0.00513078	NA	NA	NA	NA	0.734167	-0.996284	0.289365	-0.129321	NA	NA	-0.111789	-0.0704484	NA	NA	-0.376112	0.369658	-0.207926	0.0032999	NA	NA
8	SNP	6:137970341	AAAAAAAAGGTGACTGAGCT	FALSE	CRISPRa	0.524059	0.144561	0.183952	0.0784838	NA	NA	NA	NA	-0.556342	-0.103913	-0.103078	0.219657	NA	NA	0.124084	0.0604068	NA	NA	-0.13787	0.344126	-0.177809	-0.290659	NA	NA
8	SNP	rs13191300	AAAAAAAAGGTGACTGAGCT	FALSE	CRISPRa	0.524059	0.144561	0.183952	0.0784838	NA	NA	NA	NA	-0.556342	-0.103913	-0.103078	0.219657	NA	NA	0.124084	0.0604068	NA	NA	-0.13787	0.344126	-0.177809	-0.290659	NA	NA
9	SNP	rs111560719	AAAAAAAATAGGTATTGGCC	FALSE	CRISPRa	-0.158069	0.531621	-0.125995	-0.012488	NA	NA	NA	NA	0.0121592	-0.533322	0.0988431	0.137856	NA	NA	0.137086	-0.090311	NA	NA	-0.631007	0.306768	0.0878231	-0.364294	NA	NA
9	SNP	rs199902297	AAAAAAAATAGGTATTGGCC	FALSE	CRISPRa	-0.158069	0.531621	-0.125995	-0.012488	NA	NA	NA	NA	0.0121592	-0.533322	0.0988431	0.137856	NA	NA	0.137086	-0.090311	NA	NA	-0.631007	0.306768	0.0878231	-0.364294	NA	NA
10	SNP	rs511075	AAAAAAAATCAATATATCAA	FALSE	CRISPRa	-0.520957	0.797488	-0.173177	0.0325388	NA	NA	NA	NA	-0.0840355	NA	0.357677	0.292114	NA	NA	-0.154998	0.0176077	NA	NA	-0.845346	-0.321681	-0.0184889	-0.283557	NA	NA
10	SNP	rs139370931	AAAAAAAATCAATATATCAA	FALSE	CRISPRa	-0.520957	0.797488	-0.173177	0.0325388	NA	NA	NA	NA	-0.0840355	NA	0.357677	0.292114	NA	NA	-0.154998	0.0176077	NA	NA	-0.845346	-0.321681	-0.0184889	-0.283557	NA	NA
6:138116688-138116710:-	ATAC	chr6:138116701-138117051	AAAAAAAATGCTGTGAACAG	FALSE	CRISPRi	NA	NA	NA	NA	-0.136683	-0.145088	0.0729918	0.0793319	NA	NA	NA	NA	0.143331	-0.0567348	NA	NA	0.207974	0.245596	NA	NA	NA	NA	-0.118388	0.114492
11	SNP	rs9389522	AAAAAAAATTCAACTTTGGC	FALSE	CRISPRa	0.122261	0.459048	0.151546	-0.0646203	NA	NA	NA	NA	0.464283	-0.100069	-0.174188	-0.0276563	NA	NA	0.270636	-0.133685	NA	NA	0.286032	0.287604	-0.0507879	-0.13412	NA	NA
12	SNP	rs111318173	AAAAAAACCTTTTAAAGCCC	FALSE	CRISPRa	0.0205116	-0.494986	0.132363	0.378595	NA	NA	NA	NA	0.0157338	0.458582	-0.0463719	-0.00653694	NA	NA	0.00700278	0.105154	NA	NA	0.180545	-0.334437	0.00414611	0.252562	NA	NA
13	SNP	rs201218541	AAAAAAACTACAATAGTTTT	FALSE	CRISPRa	-0.55525	0.188408	0.131776	-0.0930129	NA	NA	NA	NA	0.0157338	-0.0643027	-0.241801	-0.56373	NA	NA	0.245429	0.0472686	NA	NA	0.446195	0.406212	-0.172077	0.217882	NA	NA
13	SNP	rs9385819	AAAAAAACTACAATAGTTTT	FALSE	CRISPRa	-0.55525	0.188408	0.131776	-0.0930129	NA	NA	NA	NA	0.0157338	-0.0643027	-0.241801	-0.56373	NA	NA	0.245429	0.0472686	NA	NA	0.446195	0.406212	-0.172077	0.217882	NA	NA
13	SNP	rs11321666	AAAAAAACTACAATAGTTTT	FALSE	CRISPRa	-0.55525	0.188408	0.131776	-0.0930129	NA	NA	NA	NA	0.0157338	-0.0643027	-0.241801	-0.56373	NA	NA	0.245429	0.0472686	NA	NA	0.446195	0.406212	-0.172077	0.217882	NA	NA
14	SNP	rs11297844	AAAAAAAGAAAGAAATTAAC	FALSE	CRISPRa	0.00428046	0.196413	0.0102728	0.227805	NA	NA	NA	NA	-0.535573	1.41899	-0.0410018	-0.0649618	NA	NA	0.105525	-0.00300527	NA	NA	0.139201	-0.221205	0.0907628	0.140229	NA	NA
15	SNP	rs6931953	AAAAAAAGAAAGATTAACAC	FALSE	CRISPRa	0.0645249	0.236573	-0.0903725	-0.0649933	NA	NA	NA	NA	0.501596	-0.201508	-0.108031	-0.214626	NA	NA	0.0145296	0.0695809	NA	NA	0.105815	-0.519108	-0.0488022	-0.0395723	NA	NA
15	SNP	rs78499936	AAAAAAAGAAAGATTAACAC	FALSE	CRISPRa	0.0645249	0.236573	-0.0903725	-0.0649933	NA	NA	NA	NA	0.501596	-0.201508	-0.108031	-0.214626	NA	NA	0.0145296	0.0695809	NA	NA	0.105815	-0.519108	-0.0488022	-0.0395723	NA	NA
16	SNP	rs184141700	AAAAAAAGAAATCAAATCTT	FALSE	CRISPRa	-0.159644	-0.380355	0.0816035	0.256292	NA	NA	NA	NA	-0.665632	-0.0368143	-0.0170612	-0.0283234	NA	NA	0.0126848	-0.00901578	NA	NA	-0.340492	0.017504	0.263468	0.296644	NA	NA
17	SNP	rs71009551	AAAAAAAGGACTTAAATGTA	FALSE	CRISPRa	-0.166287	0.340293	0.0836813	-0.0482372	NA	NA	NA	NA	0.121356	-0.147857	-0.0461917	0.116645	NA	NA	0.0144166	-0.0646839	NA	NA	0.249477	-0.0878074	-0.179047	0.351311	NA	NA
17	SNP	rs370764459	AAAAAAAGGACTTAAATGTA	FALSE	CRISPRa	-0.166287	0.340293	0.0836813	-0.0482372	NA	NA	NA	NA	0.121356	-0.147857	-0.0461917	0.116645	NA	NA	0.0144166	-0.0646839	NA	NA	0.249477	-0.0878074	-0.179047	0.351311	NA	NA
6:138243590-138243612:-	Bentham	RS61117627	AAAAAAAGGGGCACATCGAG	FALSE	CRISPRi	NA	NA	NA	NA	0.0159519	-0.0228935	-0.08148	0.00856205	NA	NA	NA	NA	0.0938906	-0.199539	NA	NA	0.135506	0.142936	NA	NA	NA	NA	0.0642139	-0.11882
18	SNP	rs13191300	AAAAAAAGGTGACTGAGCTT	FALSE	CRISPRa	-0.736483	0.104317	-0.0167004	-0.111312	NA	NA	NA	NA	0.112857	1.04983	-0.159295	-0.0625919	NA	NA	-0.135098	0.0587642	NA	NA	-0.608528	-0.17184	-0.0469167	-0.0625042	NA	NA
18	SNP	6:137970341	AAAAAAAGGTGACTGAGCTT	FALSE	CRISPRa	-0.736483	0.104317	-0.0167004	-0.111312	NA	NA	NA	NA	0.112857	1.04983	-0.159295	-0.0625919	NA	NA	-0.135098	0.0587642	NA	NA	-0.608528	-0.17184	-0.0469167	-0.0625042	NA	NA
6:138083405-138083427:+	ATAC	chr6:138083334-138084091	AAAAAAATAACAAGTTAGCC	FALSE	CRISPRi	NA	NA	NA	NA	0.105254	0.0506745	-0.148766	-0.148256	NA	NA	NA	NA	0.0179922	-0.0580137	NA	NA	-0.105358	0.192761	NA	NA	NA	NA	-0.0192122	-0.0295836
19	SNP	rs11414813	AAAAAAATAGCCAGGCACGT	FALSE	CRISPRa	0.00050743	0.3803	0.22898	-0.227016	NA	NA	NA	NA	0.160296	0.0773036	0.137789	0.0352411	NA	NA	-0.170359	0.0934514	NA	NA	-0.0631103	0.361715	-0.0537803	-0.0525742	NA	NA
20	SNP	rs142906624	AAAAAAATCAAAATTATAGT	FALSE	CRISPRa	-0.289287	-0.18569	0.0265087	0.137897	NA	NA	NA	NA	-0.354747	-0.592409	0.185418	-0.171662	NA	NA	0.0300554	0.0177295	NA	NA	-0.112206	0.102153	0.152761	0.356853	NA	NA
21	SNP	rs9402930	AAAAAACAAAGATTTAGAAG	FALSE	CRISPRa	-0.15466	0.151386	-0.151109	-0.230339	NA	NA	NA	NA	-0.313126	-0.664758	0.150326	-0.148157	NA	NA	0.17558	0.0051016	NA	NA	-0.525405	0.429668	-0.0142269	-0.110571	NA	NA
22	SNP	rs75875437	AAAAAACAACAAAAAACCGG	FALSE	CRISPRa	-0.0582782	-0.23053	-0.078905	0.0620265	NA	NA	NA	NA	0.185222	-0.0479224	0.213465	0.450315	NA	NA	-0.094204	0.0952742	NA	NA	-0.0382555	-0.363366	0.0361141	-0.026019	NA	NA
23	SNP	rs9385819	AAAAAACTACAATAGTTTTT	FALSE	CRISPRa	0.150234	0.517995	0.21568	0.416622	NA	NA	NA	NA	0.0577919	0.234388	0.381441	0.0730047	NA	NA	0.0715917	-0.00786057	NA	NA	0.0551297	0.0352593	0.00825865	0.224801	NA	NA
23	SNP	rs201218541	AAAAAACTACAATAGTTTTT	FALSE	CRISPRa	0.150234	0.517995	0.21568	0.416622	NA	NA	NA	NA	0.0577919	0.234388	0.381441	0.0730047	NA	NA	0.0715917	-0.00786057	NA	NA	0.0551297	0.0352593	0.00825865	0.224801	NA	NA
23	SNP	rs11321666	AAAAAACTACAATAGTTTTT	FALSE	CRISPRa	0.150234	0.517995	0.21568	0.416622	NA	NA	NA	NA	0.0577919	0.234388	0.381441	0.0730047	NA	NA	0.0715917	-0.00786057	NA	NA	0.0551297	0.0352593	0.00825865	0.224801	NA	NA
24	SNP	rs13209759	AAAAAACTAGGTGAGAGTAA	FALSE	CRISPRa	-0.150055	-0.0373522	0.0317603	0.121312	NA	NA	NA	NA	0.106526	NA	0.410428	0.00807772	NA	NA	-0.0126058	-0.0228863	NA	NA	-0.0442213	0.0625726	-0.0303033	0.332588	NA	NA
25	SNP	rs184141700	AAAAAAGAAATCAAATCTTT	FALSE	CRISPRa	0.090841	0.0717455	0.087794	0.280256	NA	NA	NA	NA	-0.854761	1.63535	0.0920625	-0.0630541	NA	NA	0.0171197	-0.0143878	NA	NA	-0.0354208	0.273026	0.192401	0.339211	NA	NA
26	SNP	rs9494938	AAAAAAGAATCAGGATTTGA	FALSE	CRISPRa	-0.195873	0.591668	-0.0363012	0.273425	NA	NA	NA	NA	-0.00727466	-0.0499243	0.417247	0.0468804	NA	NA	-0.0174679	-0.0252672	NA	NA	0.136256	0.0625726	-0.0506154	-0.580085	NA	NA
27	SNP	rs80136953	AAAAAAGACAAAGAGGGACA	FALSE	CRISPRa	-0.0206054	-0.033386	-0.0259721	-0.118723	NA	NA	NA	NA	0.0446378	-0.112684	0.423616	0.0427431	NA	NA	0.353182	0.141604	NA	NA	0.248074	0.151746	-0.0718972	-0.16357	NA	NA
27	SNP	rs78064548	AAAAAAGACAAAGAGGGACA	FALSE	CRISPRa	-0.0206054	-0.033386	-0.0259721	-0.118723	NA	NA	NA	NA	0.0446378	-0.112684	0.423616	0.0427431	NA	NA	0.353182	0.141604	NA	NA	0.248074	0.151746	-0.0718972	-0.16357	NA	NA
27	SNP	rs7776327	AAAAAAGACAAAGAGGGACA	FALSE	CRISPRa	-0.0206054	-0.033386	-0.0259721	-0.118723	NA	NA	NA	NA	0.0446378	-0.112684	0.423616	0.0427431	NA	NA	0.353182	0.141604	NA	NA	0.248074	0.151746	-0.0718972	-0.16357	NA	NA
6:138376486-138376508:+	MPRA	rs80136953	AAAAAAGACAAAGAGGGACA	FALSE	CRISPRi	NA	NA	NA	NA	0.00240123	-0.0913249	-0.00801647	-0.146066	NA	NA	NA	NA	0.0654083	-0.0569333	NA	NA	0.031321	-0.0118082	NA	NA	NA	NA	0.04401	0.165214
28	SNP	rs138090376	AAAAAAGAGTAATCTAGACA	FALSE	CRISPRa	-0.144364	-1.07323	-0.127439	-0.213999	NA	NA	NA	NA	0.109559	-0.632468	0.0723791	-0.513887	NA	NA	0.00999298	0.113654	NA	NA	-0.307476	-0.0974798	0.156844	-0.107188	NA	NA
28	SNP	rs12199435	AAAAAAGAGTAATCTAGACA	FALSE	CRISPRa	-0.144364	-1.07323	-0.127439	-0.213999	NA	NA	NA	NA	0.109559	-0.632468	0.0723791	-0.513887	NA	NA	0.00999298	0.113654	NA	NA	-0.307476	-0.0974798	0.156844	-0.107188	NA	NA
6:137954295-137954317:-	MPRA	rs12199435	AAAAAAGAGTAATCTAGACA	FALSE	CRISPRi	NA	NA	NA	NA	0.0217096	-0.0367336	0.00973388	-0.00416234	NA	NA	NA	NA	-0.0875704	-0.0267395	NA	NA	0.106055	0.0899996	NA	NA	NA	NA	-0.121713	-0.0502478
29	SNP	rs72989424	AAAAAAGAGTGGTGCACACA	FALSE	CRISPRa	-0.175675	-0.0292417	0.03008	-0.0244941	NA	NA	NA	NA	0.06031	-0.108881	-0.0965481	-0.0168513	NA	NA	-0.0420288	-0.179899	NA	NA	0.371151	0.122967	-0.0539314	0.138429	NA	NA
30	SNP	rs184465911	AAAAAAGCAAAAAAATAGCC	FALSE	CRISPRa	0.356937	0.625925	0.024525	0.114935	NA	NA	NA	NA	0.12044	NA	0.401175	-0.0790172	NA	NA	0.00170423	0.0697951	NA	NA	-1.45721	0.285086	-0.0818459	-0.422822	NA	NA
6:138243589-138243611:-	Bentham	RS61117627	AAAAAAGGGGCACATCGAGA	FALSE	CRISPRi	NA	NA	NA	NA	0.125106	0.0102307	0.0884802	0.0539274	NA	NA	NA	NA	0.00460254	0.285271	NA	NA	0.111646	0.145865	NA	NA	NA	NA	0.156269	0.134819
31	SNP	rs55688291	AAAAAATAAATTAGATGTGG	FALSE	CRISPRa	-0.0172624	-0.294244	0.0181409	0.0986699	NA	NA	NA	NA	0.928796	0.120813	0.386756	0.164212	NA	NA	0.0931062	-0.0015779	NA	NA	-0.113179	0.203491	-0.00148679	-0.110386	NA	NA
6:138333582-138333604:+	MPRA	rs55688291	AAAAAATAAATTAGATGTGG	FALSE	CRISPRi	NA	NA	NA	NA	-0.0261532	-0.0794087	-0.0341535	-0.121724	NA	NA	NA	NA	0.0632251	0.0877947	NA	NA	0.156499	0.205307	NA	NA	NA	NA	-0.0903999	-0.132072
32	SNP	rs9484079	AAAAACAAAAACATACAAAT	FALSE	CRISPRa	-0.768221	-0.219418	0.157524	0.150967	NA	NA	NA	NA	0.0454751	0.973844	0.307271	0.0559416	NA	NA	0.0019984	0.0687775	NA	NA	0.544817	0.698462	0.0377508	0.0339322	NA	NA
33	SNP	rs4895509	AAAAACAAAGAAACGAAAAA	FALSE	CRISPRa	0.151111	-0.0615017	0.213899	0.0853096	NA	NA	NA	NA	-0.0424034	-0.111443	0.0582284	0.136661	NA	NA	0.161749	-0.0933562	NA	NA	-0.000253385	0.0328434	-0.106248	0.0599938	NA	NA
33	SNP	rs12111172	AAAAACAAAGAAACGAAAAA	FALSE	CRISPRa	0.151111	-0.0615017	0.213899	0.0853096	NA	NA	NA	NA	-0.0424034	-0.111443	0.0582284	0.136661	NA	NA	0.161749	-0.0933562	NA	NA	-0.000253385	0.0328434	-0.106248	0.0599938	NA	NA
33	SNP	rs71547132	AAAAACAAAGAAACGAAAAA	FALSE	CRISPRa	0.151111	-0.0615017	0.213899	0.0853096	NA	NA	NA	NA	-0.0424034	-0.111443	0.0582284	0.136661	NA	NA	0.161749	-0.0933562	NA	NA	-0.000253385	0.0328434	-0.106248	0.0599938	NA	NA
33	SNP	rs6940999	AAAAACAAAGAAACGAAAAA	FALSE	CRISPRa	0.151111	-0.0615017	0.213899	0.0853096	NA	NA	NA	NA	-0.0424034	-0.111443	0.0582284	0.136661	NA	NA	0.161749	-0.0933562	NA	NA	-0.000253385	0.0328434	-0.106248	0.0599938	NA	NA
6:138382909-138382931:+	MPRA	rs6940999	AAAAACAAAGAAACGAAAAA	FALSE	CRISPRi	NA	NA	NA	NA	-0.0317727	0.0511292	-0.133307	0.061174	NA	NA	NA	NA	0.0524697	-0.121232	NA	NA	0.0922973	0.0963613	NA	NA	NA	NA	-0.0551299	0.00926335
34	SNP	rs9494805	AAAAACAAGGATGAAGAGGA	FALSE	CRISPRa	-0.0291732	0.0843943	0.312603	-0.136753	NA	NA	NA	NA	0.0768369	-0.120578	0.254505	-0.333709	NA	NA	0.031787	0.218471	NA	NA	0.123369	0.153807	-0.0431689	-0.0141984	NA	NA
6:137857838-137857860:-	MPRA	rs12110715	AAAAACAAGGATGAAGAGGA	FALSE	CRISPRi	NA	NA	NA	NA	0.0188481	-0.015475	0.0853156	0.0856351	NA	NA	NA	NA	-0.142591	0.0712315	NA	NA	0.0579329	0.174674	NA	NA	NA	NA	-0.0687806	-0.0599025
35	SNP	rs148774677	AAAAACAGAGTGAACATGTA	FALSE	CRISPRa	0.155576	-0.0445859	0.0794035	0.0965372	NA	NA	NA	NA	0.721309	-0.698872	-0.0344297	0.174392	NA	NA	-0.00820092	-0.0466763	NA	NA	-0.144039	0.137233	0.0309648	0.221286	NA	NA
36	SNP	rs117805665	AAAAACCCCGAGGAAGTAGG	FALSE	CRISPRa	-0.336756	0.0122903	0.324751	0.330398	NA	NA	NA	NA	0.150829	-0.158034	-0.247039	0.0979885	NA	NA	-0.0402015	0.15151	NA	NA	0.44798	0.205252	-0.0819523	0.284528	NA	NA
8302	REVERSE	rs77172197	AAAAACCGATGTCGGGAACA	TRUE	CRISPRa	-0.441322	-0.431473	-0.0264805	-0.165797	NA	NA	NA	NA	3.21845	0.64128	0.230778	-0.0147051	NA	NA	-0.0653326	-0.0366474	NA	NA	0.143933	0.0253748	-0.107864	0.0837832	NA	NA
37	SNP	rs9385819	AAAAACTACAATAGTTTTTG	FALSE	CRISPRa	0.180474	0.211868	0.0526849	0.277537	NA	NA	NA	NA	0.0548205	-0.104192	-0.411586	-0.101812	NA	NA	0.0303327	-0.0851349	NA	NA	0.226797	0.150935	0.272029	0.169788	NA	NA
37	SNP	rs11321666	AAAAACTACAATAGTTTTTG	FALSE	CRISPRa	0.180474	0.211868	0.0526849	0.277537	NA	NA	NA	NA	0.0548205	-0.104192	-0.411586	-0.101812	NA	NA	0.0303327	-0.0851349	NA	NA	0.226797	0.150935	0.272029	0.169788	NA	NA
37	SNP	rs201218541	AAAAACTACAATAGTTTTTG	FALSE	CRISPRa	0.180474	0.211868	0.0526849	0.277537	NA	NA	NA	NA	0.0548205	-0.104192	-0.411586	-0.101812	NA	NA	0.0303327	-0.0851349	NA	NA	0.226797	0.150935	0.272029	0.169788	NA	NA
38	SNP	rs4341022	AAAAACTATGAATCAGATTC	FALSE	CRISPRa	-0.123793	0.259645	0.0723349	0.0140335	NA	NA	NA	NA	-0.150024	1.10783	-0.0369049	-0.223649	NA	NA	0.058159	-0.0164425	NA	NA	-0.354513	0.0167349	0.0758186	0.263945	NA	NA
39	SNP	rs117641828	AAAAACTATTTGGAGAAAAG	FALSE	CRISPRa	-0.104012	-0.732158	-0.13229	0.593228	NA	NA	NA	NA	0.0560957	-0.107655	0.789611	0.0531563	NA	NA	0.30007	0.0186938	NA	NA	-0.1749	-0.659839	0.0372375	0.178201	NA	NA
40	SNP	rs10637073	AAAAAGAAAATGAAGAAATT	FALSE	CRISPRa	-0.073791	-0.18711	0.128006	0.247345	NA	NA	NA	NA	-0.857184	0.759101	0.380456	-0.412332	NA	NA	-0.0117814	0.0113313	NA	NA	0.193681	-0.0541416	0.0276922	0.0411559	NA	NA
41	SNP	rs77571004	AAAAAGAAATTAGTTAATGC	FALSE	CRISPRa	0.01259	-0.0297695	0.2154	-0.383374	NA	NA	NA	NA	-0.0297691	-0.100382	0.167489	0.0511581	NA	NA	-0.0809771	-0.0378257	NA	NA	-0.325475	0.395102	-0.293862	0.0918728	NA	NA
6:138271098-138271120:-	ATAC	chr6:138271061-138272135	AAAAAGAACAAGACAACTCC	FALSE	CRISPRi	NA	NA	NA	NA	-0.0596255	-0.08198	-0.0910847	-0.0719083	NA	NA	NA	NA	-0.00307834	-0.124357	NA	NA	-0.0998409	-0.0510476	NA	NA	NA	NA	-0.0497435	-0.158849
42	SNP	rs618147	AAAAAGAACAGAAAAAGCTT	FALSE	CRISPRa	-0.332516	-0.115858	-0.181463	0.038778	NA	NA	NA	NA	0.12983	-0.382685	0.08181	0.0927894	NA	NA	0.0555699	0.00808188	NA	NA	-0.0311503	-0.0377043	0.0867988	-0.0251818	NA	NA
6:138406269-138406291:-	MPRA	rs140908180	AAAAAGACAGCTGCTTGGGG	FALSE	CRISPRi	NA	NA	NA	NA	0.0435375	-0.104571	-0.0305181	-0.00654031	NA	NA	NA	NA	-0.235115	-0.0808343	NA	NA	-0.0814911	-0.120212	NA	NA	NA	NA	-0.0926872	-0.0557299
43	SNP	rs7767264	AAAAAGAGAATGAAAGCCAA	FALSE	CRISPRa	0.308959	-0.160238	0.00040846	-0.140388	NA	NA	NA	NA	-0.554079	-0.0951482	0.232068	-0.0904798	NA	NA	0.00014087	-0.0634255	NA	NA	0.472379	-0.328465	-0.0372619	-0.408135	NA	NA
44	SNP	rs138090376	AAAAAGAGTAATCTAGACAA	FALSE	CRISPRa	0.0514036	0.173147	-0.0578489	-0.443806	NA	NA	NA	NA	-1.40425	-0.110177	-0.449084	0.322039	NA	NA	0.212881	-0.221783	NA	NA	-0.563878	-0.470654	0.0974497	0.17275	NA	NA
44	SNP	rs12199435	AAAAAGAGTAATCTAGACAA	FALSE	CRISPRa	0.0514036	0.173147	-0.0578489	-0.443806	NA	NA	NA	NA	-1.40425	-0.110177	-0.449084	0.322039	NA	NA	0.212881	-0.221783	NA	NA	-0.563878	-0.470654	0.0974497	0.17275	NA	NA
6:137954294-137954316:-	MPRA	rs12199435	AAAAAGAGTAATCTAGACAA	FALSE	CRISPRi	NA	NA	NA	NA	0.0144276	-0.0596097	-0.220036	-0.0225472	NA	NA	NA	NA	0.0951464	0.0818783	NA	NA	0.0986759	0.0403237	NA	NA	NA	NA	-0.211833	-0.107638
45	SNP	rs111958187	AAAAAGCAAACCACATTAAA	FALSE	CRISPRa	-0.0546099	0.0739997	0.102898	0.140201	NA	NA	NA	NA	0.136528	0.527658	0.0188904	-0.137438	NA	NA	-0.0114069	0.030632	NA	NA	0.133212	0.223697	0.051768	0.297117	NA	NA
45	SNP	rs76763342	AAAAAGCAAACCACATTAAA	FALSE	CRISPRa	-0.0546099	0.0739997	0.102898	0.140201	NA	NA	NA	NA	0.136528	0.527658	0.0188904	-0.137438	NA	NA	-0.0114069	0.030632	NA	NA	0.133212	0.223697	0.051768	0.297117	NA	NA
46	SNP	rs56725144	AAAAAGCTGCACTCAGAGTC	FALSE	CRISPRa	-0.207702	0.282607	-0.0812484	0.111972	NA	NA	NA	NA	0.144667	0.326505	0.222551	0.163669	NA	NA	0.030609	0.0590848	NA	NA	-0.0138852	0.00239912	0.0843537	0.1217	NA	NA
47	SNP	rs146909079	AAAAAGCTTCTTGACATTGG	FALSE	CRISPRa	0.644948	-0.241916	-0.126424	-0.0705926	NA	NA	NA	NA	-1.14268	-0.121609	0.169177	0.125416	NA	NA	-0.170689	-0.100697	NA	NA	0.514242	-0.188857	-0.221243	-0.120944	NA	NA
48	SNP	6:138206527	AAAAAGGAAACATCACAAGC	FALSE	CRISPRa	-0.49173	-0.379857	0.0843227	0.0271324	NA	NA	NA	NA	0.180944	-0.0910529	-0.18867	0.0292854	NA	NA	0.0724087	-0.0900308	NA	NA	0.0821812	-0.126377	-0.0917623	-0.12849	NA	NA
49	SNP	rs382134	AAAAAGTGAAGCAGAGGAGA	FALSE	CRISPRa	0.239302	0.160846	0.0209215	-0.205443	NA	NA	NA	NA	0.970844	0.673392	0.353994	0.384184	NA	NA	0.126422	-0.0110186	NA	NA	-0.186232	-0.305963	0.0994955	0.202275	NA	NA
50	SNP	rs72978762	AAAAATAAAAAACAAAAGAA	FALSE	CRISPRa	0.413402	0.0855454	0.0617583	0.190164	NA	NA	NA	NA	-1.23118	0.320386	-0.135989	0.171149	NA	NA	0.03803	0.00755509	NA	NA	-0.105008	-0.0913313	0.0759341	-0.0960459	NA	NA
51	SNP	rs514552	AAAAATAACAAATGATAAAA	FALSE	CRISPRa	-0.104012	0.674098	0.100886	-0.110517	NA	NA	NA	NA	1.18381	-0.0467174	0.0209061	0.4271	NA	NA	0.242333	0.0893046	NA	NA	0.227338	0.462293	0.0978345	-0.0309596	NA	NA
51	SNP	rs619881	AAAAATAACAAATGATAAAA	FALSE	CRISPRa	-0.104012	0.674098	0.100886	-0.110517	NA	NA	NA	NA	1.18381	-0.0467174	0.0209061	0.4271	NA	NA	0.242333	0.0893046	NA	NA	0.227338	0.462293	0.0978345	-0.0309596	NA	NA
52	SNP	rs11970411	AAAAATAAGTAAATGTGTAA	FALSE	CRISPRa	-0.170023	-0.452011	-0.0875543	0.0685509	NA	NA	NA	NA	0.0692368	-0.118447	0.063067	0.0495319	NA	NA	0.162933	0.090018	NA	NA	-0.170246	0.767174	-0.0422865	-0.0232784	NA	NA
52	SNP	rs17780048	AAAAATAAGTAAATGTGTAA	FALSE	CRISPRa	-0.170023	-0.452011	-0.0875543	0.0685509	NA	NA	NA	NA	0.0692368	-0.118447	0.063067	0.0495319	NA	NA	0.162933	0.090018	NA	NA	-0.170246	0.767174	-0.0422865	-0.0232784	NA	NA
53	SNP	rs77000060	AAAAATAATGTACATCGGCT	FALSE	CRISPRa	-0.296338	-0.0320766	-0.0281571	0.376568	NA	NA	NA	NA	-0.389044	0.194183	-0.0246754	-0.0597522	NA	NA	-0.0128236	0.148211	NA	NA	0.273632	-0.491516	0.0779523	-0.160242	NA	NA
6:138237974-138237996:+	Bentham	RS77000060	AAAAATAATGTACATCGGCT	FALSE	CRISPRi	NA	NA	NA	NA	0.0284064	-0.064556	0.0981999	0.0805173	NA	NA	NA	NA	-0.204459	-0.215343	NA	NA	-0.026758	-0.189989	NA	NA	NA	NA	0.065787	0.0510414
54	SNP	rs17261591	AAAAATAATTGCCCTGTTAA	FALSE	CRISPRa	0.304473	-0.0802654	-0.00570994	-0.104264	NA	NA	NA	NA	-1.26612	-0.0788965	-0.0524574	0.264519	NA	NA	0.0709321	0.157379	NA	NA	0.026297	-0.482032	-0.0095466	-0.0537741	NA	NA
55	SNP	rs11961697	AAAAATACAGCTAGTACGTG	FALSE	CRISPRa	-0.0403945	0.337395	-0.0983562	0.21298	NA	NA	NA	NA	0.0522265	0.462595	-0.267256	-0.120942	NA	NA	-0.0106461	-0.0342883	NA	NA	0.157911	0.0399808	-0.148752	-0.394501	NA	NA
6:138075427-138075449:+	ATAC	chr6:138075307-138076196	AAAAATACAGCTAGTACGTG	FALSE	CRISPRi	NA	NA	NA	NA	0.107398	-0.0216172	0.0743258	-0.0222728	NA	NA	NA	NA	0.122213	0.111311	NA	NA	0.0569801	0.0412132	NA	NA	NA	NA	0.00424206	0.0648677
6:138153205-138153227:+	ATAC	chr6:138153218-138153661	AAAAATACTTAATATAATGC	FALSE	CRISPRi	NA	NA	NA	NA	0.187801	0.0626929	0.0575658	-0.207833	NA	NA	NA	NA	0.164298	0.165193	NA	NA	0.0182759	0.21998	NA	NA	NA	NA	-0.229567	-0.27698
56	SNP	rs77018017	AAAAATAGTTATTTAGGGCT	FALSE	CRISPRa	-0.0972752	0.0711244	0.135465	-0.0411863	NA	NA	NA	NA	-0.00727466	-0.0847713	-0.288672	0.0795338	NA	NA	0.172289	0.0367658	NA	NA	-1.01333	0.360556	-0.0262759	-0.0761881	NA	NA
57	SNP	rs138270431	AAAAATATTCAATTATCTAG	FALSE	CRISPRa	0.344369	-0.0861489	0.00568732	-0.0432858	NA	NA	NA	NA	-0.165736	-0.0112048	0.122713	0.122291	NA	NA	-0.0639747	-0.0260643	NA	NA	-0.0583564	0.179483	0.0814146	-0.119563	NA	NA
58	SNP	rs9494806	AAAAATCAGATGTATCTGCT	FALSE	CRISPRa	1.28488	0.45736	0.0941693	0.330864	NA	NA	NA	NA	0.133434	-0.0770708	-0.414781	0.374254	NA	NA	0.132621	0.088314	NA	NA	-0.145847	0.10688	0.187063	0.298149	NA	NA
58	SNP	rs72989461	AAAAATCAGATGTATCTGCT	FALSE	CRISPRa	1.28488	0.45736	0.0941693	0.330864	NA	NA	NA	NA	0.133434	-0.0770708	-0.414781	0.374254	NA	NA	0.132621	0.088314	NA	NA	-0.145847	0.10688	0.187063	0.298149	NA	NA
8300	REVERSE	rs75119918	AAAAATCTGTGGAAATTTAG	TRUE	CRISPRa	0.337083	-0.0257012	-0.115476	0.0915285	NA	NA	NA	NA	0.413166	-0.0996114	0.199121	-0.0773558	NA	NA	-0.0694006	-0.0654783	NA	NA	0.584708	-0.124218	0.0671037	0.0369108	NA	NA
59	SNP	rs80118353	AAAAATCTTTAGTAAGCCAT	FALSE	CRISPRa	0.287027	-0.615644	0.0308443	-0.0118468	NA	NA	NA	NA	0.268896	-0.99617	0.233546	0.0427055	NA	NA	-0.026452	0.137161	NA	NA	-0.103868	-0.183398	0.153828	-0.0421925	NA	NA
59	SNP	rs625124	AAAAATCTTTAGTAAGCCAT	FALSE	CRISPRa	0.287027	-0.615644	0.0308443	-0.0118468	NA	NA	NA	NA	0.268896	-0.99617	0.233546	0.0427055	NA	NA	-0.026452	0.137161	NA	NA	-0.103868	-0.183398	0.153828	-0.0421925	NA	NA
60	SNP	rs11464444	AAAAATGAAAGCATATGCAA	FALSE	CRISPRa	0.618537	-0.217351	-0.121859	-0.117968	NA	NA	NA	NA	0.162974	0.246333	0.0303526	0.0805652	NA	NA	0.173462	0.250244	NA	NA	0.324992	0.0979905	-0.0323726	-0.0265449	NA	NA
61	SNP	rs473892	AAAAATGACTTTGCCCATGC	FALSE	CRISPRa	-1.50029	-0.0802068	-0.123146	0.0225088	NA	NA	NA	NA	-0.844015	0.707205	-0.174628	0.119859	NA	NA	0.0407277	0.0624489	NA	NA	-0.873417	-0.549663	0.122608	0.0976179	NA	NA
62	SNP	rs77018017	AAAAATGCACAAAAGATGAG	FALSE	CRISPRa	-0.0618059	-0.132668	-0.0773418	-0.133318	NA	NA	NA	NA	-1.26605	-0.0847713	0.225281	-0.284062	NA	NA	-0.168684	0.0329898	NA	NA	0.42413	0.43642	0.139968	-0.349855	NA	NA
6:138195663-138195685:+	MPRA	rs643177	AAAAATGCCCAGTGAACTTA	FALSE	CRISPRi	NA	NA	NA	NA	-0.0986021	-0.0762866	0.064878	0.0313754	NA	NA	NA	NA	0.0829729	-0.0556425	NA	NA	-0.0483928	-0.078596	NA	NA	NA	NA	-0.026227	-0.0796905
6:138195663-138195685:+	Bentham	RS5029939	AAAAATGCCCAGTGAACTTA	FALSE	CRISPRi	NA	NA	NA	NA	-0.0986021	-0.0762866	0.064878	0.0313754	NA	NA	NA	NA	0.0829729	-0.0556425	NA	NA	-0.0483928	-0.078596	NA	NA	NA	NA	-0.026227	-0.0796905
63	SNP	rs111291290	AAAAATGCTTTCAGTGGGTT	FALSE	CRISPRa	0.0221034	0.507338	0.0272783	0.0894312	NA	NA	NA	NA	0.154936	-0.12825	0.277498	-0.32534	NA	NA	0.110785	0.0608892	NA	NA	-0.220102	0.335823	0.173839	-0.135676	NA	NA
63	SNP	rs4895502	AAAAATGCTTTCAGTGGGTT	FALSE	CRISPRa	0.0221034	0.507338	0.0272783	0.0894312	NA	NA	NA	NA	0.154936	-0.12825	0.277498	-0.32534	NA	NA	0.110785	0.0608892	NA	NA	-0.220102	0.335823	0.173839	-0.135676	NA	NA
64	SNP	rs12203234	AAAAATGGATGGCAGATTAT	FALSE	CRISPRa	0.0641904	-0.0736587	0.0975046	0.00856253	NA	NA	NA	NA	-0.54043	-0.229644	-0.122413	0.0371165	NA	NA	0.0572647	-0.0109095	NA	NA	0.262231	0.0769949	0.0550568	0.102743	NA	NA
65	SNP	rs118093229	AAAAATTCTAGAAGTTAACG	FALSE	CRISPRa	-0.172338	0.367243	-0.0266615	-0.247689	NA	NA	NA	NA	-0.672302	-0.540226	-0.025365	0.173626	NA	NA	-0.129184	-0.0204518	NA	NA	-0.571573	0.15933	-0.0336269	0.139033	NA	NA
66	SNP	rs1759676	AAAAATTTGTACAAACGTAT	FALSE	CRISPRa	0.325835	0.516514	0.253023	0.0706723	NA	NA	NA	NA	-0.820518	-0.0785893	-0.103331	0.137744	NA	NA	-0.0131415	0.0760741	NA	NA	-0.844467	-0.0775819	-0.103982	0.20381	NA	NA
67	SNP	rs7772417	AAAAATTTTGCCTCAATTTT	FALSE	CRISPRa	-0.470569	-0.263364	0.133297	0.130654	NA	NA	NA	NA	0.177017	-0.631409	0.229706	0.00333523	NA	NA	0.0804951	-0.0235539	NA	NA	0.342907	0.189405	0.0753131	0.21097	NA	NA
6:138083573-138083595:-	ATAC	chr6:138083334-138084091	AAAAATTTTTTTAAATGTGT	FALSE	CRISPRi	NA	NA	NA	NA	0.136362	-0.0597476	-0.0134879	-0.103547	NA	NA	NA	NA	-0.00879602	-0.153656	NA	NA	0.0851581	0.116584	NA	NA	NA	NA	-0.0925491	-0.410737
6:138332226-138332248:+	MPRA	rs550820941	AAAACAAAAAAACATAGCTA	FALSE	CRISPRi	NA	NA	NA	NA	0.0493289	0.0145075	-0.0149422	0.0561943	NA	NA	NA	NA	-0.0197435	-0.173643	NA	NA	-0.14021	0.180827	NA	NA	NA	NA	0.00901134	-0.0652954
68	SNP	rs2473098	AAAACAAAAAGATCTAGCAA	FALSE	CRISPRa	0.235987	-0.100167	-0.0892592	0.00704416	NA	NA	NA	NA	0.490975	-0.376784	-0.288212	-0.237901	NA	NA	0.0754737	-0.00472603	NA	NA	0.0595078	-0.133585	-0.0109225	-0.252153	NA	NA
69	SNP	rs12111172	AAAACAAAGAAACGAAAAAT	FALSE	CRISPRa	0.355974	-0.729945	0.251468	-0.123295	NA	NA	NA	NA	-0.431503	-0.410948	0.074444	0.141593	NA	NA	-0.0691431	0.143197	NA	NA	-0.882475	0.646145	0.0127616	-0.0626391	NA	NA
69	SNP	rs71547132	AAAACAAAGAAACGAAAAAT	FALSE	CRISPRa	0.355974	-0.729945	0.251468	-0.123295	NA	NA	NA	NA	-0.431503	-0.410948	0.074444	0.141593	NA	NA	-0.0691431	0.143197	NA	NA	-0.882475	0.646145	0.0127616	-0.0626391	NA	NA
69	SNP	rs4895509	AAAACAAAGAAACGAAAAAT	FALSE	CRISPRa	0.355974	-0.729945	0.251468	-0.123295	NA	NA	NA	NA	-0.431503	-0.410948	0.074444	0.141593	NA	NA	-0.0691431	0.143197	NA	NA	-0.882475	0.646145	0.0127616	-0.0626391	NA	NA
69	SNP	rs6940999	AAAACAAAGAAACGAAAAAT	FALSE	CRISPRa	0.355974	-0.729945	0.251468	-0.123295	NA	NA	NA	NA	-0.431503	-0.410948	0.074444	0.141593	NA	NA	-0.0691431	0.143197	NA	NA	-0.882475	0.646145	0.0127616	-0.0626391	NA	NA
6:138382910-138382932:+	MPRA	rs6940999	AAAACAAAGAAACGAAAAAT	FALSE	CRISPRi	NA	NA	NA	NA	0.0230652	-0.0216135	-0.104703	0.0605264	NA	NA	NA	NA	0.060693	-0.234314	NA	NA	0.0564291	0.106929	NA	NA	NA	NA	-0.114347	-0.066961
6:137857837-137857859:-	MPRA	rs12110715	AAAACAAGGATGAAGAGGAA	FALSE	CRISPRi	NA	NA	NA	NA	-0.0477055	-0.00792462	0.00392785	0.0453163	NA	NA	NA	NA	-0.0403277	-0.0351061	NA	NA	0.0358689	-0.076055	NA	NA	NA	NA	-0.10778	-0.0824072
6:137977684-137977706:-	MPRA	rs481445	AAAACAAGGCCGGGGCCGGG	FALSE	CRISPRi	NA	NA	NA	NA	0.0838932	0.0195223	0.155597	0.140578	NA	NA	NA	NA	-0.0246178	0.170721	NA	NA	-0.151231	-0.0948946	NA	NA	NA	NA	-0.000624468	-0.174036
70	SNP	rs117083320	AAAACAAGTTGTCAAGTGTC	FALSE	CRISPRa	-0.572299	-0.452896	0.000817866	-0.182858	NA	NA	NA	NA	-0.903995	-1.26338	-0.155416	0.650267	NA	NA	-0.0804887	0.0401195	NA	NA	-0.0668375	0.395361	0.13704	0.627627	NA	NA
71	SNP	rs139825007	AAAACAATAAAACTGTGAAA	FALSE	CRISPRa	-0.0038783	NA	0.0715198	0.129556	NA	NA	NA	NA	NA	NA	NA	0.155379	NA	NA	0.0210038	-0.0652189	NA	NA	NA	0.138815	-0.134292	-0.0426978	NA	NA
72	SNP	rs9688558	AAAACAATAACTTTTTTGGG	FALSE	CRISPRa	0.180059	0.075126	0.122058	0.280625	NA	NA	NA	NA	-1.01841	-0.581718	0.178805	0.0650795	NA	NA	0.107429	0.0340943	NA	NA	0.165133	0.3228	0.0608408	0.271452	NA	NA
73	SNP	rs116992465	AAAACAATGCATAGCTTTTT	FALSE	CRISPRa	-0.888495	0.246327	0.00582665	0.389798	NA	NA	NA	NA	0.0669617	0.422367	-0.381707	0.225553	NA	NA	0.121777	0.017926	NA	NA	-0.788457	0.729415	0.140608	0.176729	NA	NA
6:137943084-137943106:-	ATAC	chr6:137942756-137943162	AAAACACAAAAAACTTATCC	FALSE	CRISPRi	NA	NA	NA	NA	0.0458413	0.0351542	0.177875	-0.154652	NA	NA	NA	NA	-0.03685	0.0386727	NA	NA	0.0283788	0.0475923	NA	NA	NA	NA	0.0376219	0.0836293
74	SNP	rs2152655	AAAACACAAATTGTAATTGA	FALSE	CRISPRa	-0.880442	-0.442927	0.00806741	0.0576607	NA	NA	NA	NA	0.426684	-0.570502	-0.110422	0.00921085	NA	NA	-0.0205681	-0.12082	NA	NA	-0.251434	-0.323433	0.0677332	0.161239	NA	NA
74	SNP	rs117234946	AAAACACAAATTGTAATTGA	FALSE	CRISPRa	-0.880442	-0.442927	0.00806741	0.0576607	NA	NA	NA	NA	0.426684	-0.570502	-0.110422	0.00921085	NA	NA	-0.0205681	-0.12082	NA	NA	-0.251434	-0.323433	0.0677332	0.161239	NA	NA
75	SNP	rs143270880	AAAACACAATTTTCAGTGGT	FALSE	CRISPRa	-0.0946128	0.131358	0.0141899	0.0415575	NA	NA	NA	NA	0.252239	0.40008	-0.351645	0.0231925	NA	NA	0.0233524	0.00472955	NA	NA	0.27872	0.378508	0.0246618	-0.0442976	NA	NA
6:137990671-137990693:-	MPRA	rs200027334	AAAACACAATTTTCAGTGGT	FALSE	CRISPRi	NA	NA	NA	NA	0.0495864	0.0742687	-0.0960294	0.186012	NA	NA	NA	NA	-0.0973071	-0.271644	NA	NA	0.280024	0.113367	NA	NA	NA	NA	-0.0281136	0.094694
76	SNP	rs12194176	AAAACACACAAAAAAATCAT	FALSE	CRISPRa	0.784908	0.039434	-0.0117073	-0.0520664	NA	NA	NA	NA	-2.81537	0.450153	0.0897964	-0.0616241	NA	NA	-0.00432219	-0.101062	NA	NA	-0.0562372	0.0315473	0.00996361	-0.00882881	NA	NA
76	SNP	rs563495	AAAACACACAAAAAAATCAT	FALSE	CRISPRa	0.784908	0.039434	-0.0117073	-0.0520664	NA	NA	NA	NA	-2.81537	0.450153	0.0897964	-0.0616241	NA	NA	-0.00432219	-0.101062	NA	NA	-0.0562372	0.0315473	0.00996361	-0.00882881	NA	NA
76	SNP	rs2473093	AAAACACACAAAAAAATCAT	FALSE	CRISPRa	0.784908	0.039434	-0.0117073	-0.0520664	NA	NA	NA	NA	-2.81537	0.450153	0.0897964	-0.0616241	NA	NA	-0.00432219	-0.101062	NA	NA	-0.0562372	0.0315473	0.00996361	-0.00882881	NA	NA
6:138413637-138413659:+	MPRA	rs563495	AAAACACACAAAAAAATCAT	FALSE	CRISPRi	NA	NA	NA	NA	-0.145403	0.0578917	0.0461603	-0.0412561	NA	NA	NA	NA	0.0187292	-0.0847525	NA	NA	0.0546743	0.1125	NA	NA	NA	NA	0.0130379	-0.0370428
77	SNP	rs1579609	AAAACAGGCATATAGGTTCG	FALSE	CRISPRa	-0.157375	0.756514	0.0753173	-0.0840305	NA	NA	NA	NA	0.102921	0.313927	0.537197	-0.00805098	NA	NA	0.0442435	0.0843932	NA	NA	0.473127	-0.479281	-0.191295	-0.149652	NA	NA
77	SNP	rs1579610	AAAACAGGCATATAGGTTCG	FALSE	CRISPRa	-0.157375	0.756514	0.0753173	-0.0840305	NA	NA	NA	NA	0.102921	0.313927	0.537197	-0.00805098	NA	NA	0.0442435	0.0843932	NA	NA	0.473127	-0.479281	-0.191295	-0.149652	NA	NA
78	SNP	rs113297888	AAAACAGTTCCCGTCCAGTG	FALSE	CRISPRa	0.169464	0.269976	0.100435	-0.170979	NA	NA	NA	NA	0.343513	-0.14659	-0.0435366	-0.308201	NA	NA	-0.0576969	0.135384	NA	NA	0.375717	-0.243474	-0.279854	-0.655975	NA	NA
6:137930557-137930579:-	MPRA	rs1105088	AAAACATCAGAGAGGAGAAA	FALSE	CRISPRi	NA	NA	NA	NA	-0.0396007	0.0116052	0.0332692	-0.200082	NA	NA	NA	NA	0.0628999	-0.122097	NA	NA	-0.0721047	-0.085744	NA	NA	NA	NA	-0.0600773	0.0677918
79	SNP	rs11758213	AAAACATGCTAGCCACTAGG	FALSE	CRISPRa	-0.0618059	-0.354099	0.214115	0.158482	NA	NA	NA	NA	-0.921858	-0.100382	0.103731	-0.281794	NA	NA	0.0741407	-0.0158317	NA	NA	0.0926635	0.166699	0.00804555	-0.108319	NA	NA
6:137982934-137982956:+	ATAC	chr6:137982766-137983130	AAAACATGCTAGCCACTAGG	FALSE	CRISPRi	NA	NA	NA	NA	-0.0783694	-0.0259037	0.105737	0.024936	NA	NA	NA	NA	-0.322353	-0.0613261	NA	NA	-0.0954732	0.0469275	NA	NA	NA	NA	-0.155077	0.0236593
80	SNP	rs149515727	AAAACATTCTGTGGAAACTT	FALSE	CRISPRa	-0.0384707	0.0945882	-0.104905	0.133313	NA	NA	NA	NA	0.743599	0.43898	-0.163953	0.0220955	NA	NA	0.0943994	0.0491344	NA	NA	-0.0415178	0.10572	-0.293005	0.0750978	NA	NA
81	SNP	rs12189591	AAAACATTTTACCTATTATC	FALSE	CRISPRa	0.601043	0.599609	0.0272143	0.250036	NA	NA	NA	NA	-0.273446	-0.144818	0.408957	-0.36821	NA	NA	-0.0656861	-0.00331133	NA	NA	-0.0974039	-0.168346	0.0602072	0.49961	NA	NA
6:138059376-138059398:+	ATAC	chr6:138059309-138059735	AAAACATTTTCAAATAGCTG	FALSE	CRISPRi	NA	NA	NA	NA	0.0405429	0.0162711	-0.0339808	0.0459927	NA	NA	NA	NA	0.0901617	-0.0559916	NA	NA	-0.024449	0.0969485	NA	NA	NA	NA	-0.293932	0.00398899
82	SNP	rs75343270	AAAACCAACACAAAGAAATC	FALSE	CRISPRa	-0.236599	-0.1058	-0.0461922	0.0858969	NA	NA	NA	NA	-0.410778	0.321959	-0.0128355	-0.0796593	NA	NA	-0.01078	0.00995688	NA	NA	0.147416	0.0952671	0.148949	0.159766	NA	NA
83	SNP	rs77990078	AAAACCAGGGAAATTTGAGT	FALSE	CRISPRa	-0.516016	0.00897817	0.0137018	-0.0544636	NA	NA	NA	NA	-0.599508	-0.959952	-0.102841	-0.117164	NA	NA	0.0190858	0.0889563	NA	NA	0.188951	-0.251655	-0.0841855	0.000367386	NA	NA
6:138137053-138137075:-	Bentham	RS77990078	AAAACCAGGGAAATTTGAGT	FALSE	CRISPRi	NA	NA	NA	NA	-0.125364	-0.0756129	-0.000565027	0.103205	NA	NA	NA	NA	-0.226751	0.0778942	NA	NA	-0.0562642	0.127782	NA	NA	NA	NA	-0.000908925	-0.0427355
84	SNP	rs58428757	AAAACCGCTTACAGGATATG	FALSE	CRISPRa	0.301855	-0.457281	-0.0355507	-0.0525864	NA	NA	NA	NA	1.5266	-0.45217	-0.194414	0.257924	NA	NA	-0.0837341	0.00411653	NA	NA	0.110961	-0.0384134	0.305068	0.159515	NA	NA
85	SNP	rs112020444	AAAACCTGAATCAATAAGTG	FALSE	CRISPRa	-0.15181	0.0452906	-0.1423	-0.20515	NA	NA	NA	NA	0.0291265	-0.0741349	0.287016	0.0120355	NA	NA	0.0672312	-0.0496731	NA	NA	0.0512717	-0.350704	-0.0811521	-0.374889	NA	NA
85	SNP	rs35800382	AAAACCTGAATCAATAAGTG	FALSE	CRISPRa	-0.15181	0.0452906	-0.1423	-0.20515	NA	NA	NA	NA	0.0291265	-0.0741349	0.287016	0.0120355	NA	NA	0.0672312	-0.0496731	NA	NA	0.0512717	-0.350704	-0.0811521	-0.374889	NA	NA
86	SNP	6:138007689	AAAACCTTAACTGTAACTTT	FALSE	CRISPRa	-0.0724819	-0.215416	0.0234439	-0.0627795	NA	NA	NA	NA	-0.380235	0.597008	0.17607	0.0457057	NA	NA	-0.0155102	0.0719222	NA	NA	0.796927	0.17537	0.26748	0.225091	NA	NA
86	SNP	rs148402738	AAAACCTTAACTGTAACTTT	FALSE	CRISPRa	-0.0724819	-0.215416	0.0234439	-0.0627795	NA	NA	NA	NA	-0.380235	0.597008	0.17607	0.0457057	NA	NA	-0.0155102	0.0719222	NA	NA	0.796927	0.17537	0.26748	0.225091	NA	NA
87	SNP	rs477721	AAAACGGTTTGATTCTTTGA	FALSE	CRISPRa	0.366909	0.126722	-0.168273	-0.0323337	NA	NA	NA	NA	0.110302	-0.17077	0.09709	-0.0886092	NA	NA	0.0967971	-0.106887	NA	NA	0.0774076	0.1721	0.0919241	-0.170992	NA	NA
8730	REVERSE	rs526676	AAAACGTGGCTAACATCGAT	TRUE	CRISPRa	-0.297304	-0.1745	-0.0489475	0.0669816	NA	NA	NA	NA	0.899143	0.190143	0.199843	-0.0538141	NA	NA	-0.10377	0.0501309	NA	NA	-0.0176988	-0.00411494	0.22044	-0.122542	NA	NA
6:137951867-137951889:+	MPRA	rs556008	AAAACTAACTGCACAACAGA	FALSE	CRISPRi	NA	NA	NA	NA	0.0498663	0.037299	0.00247823	0.130439	NA	NA	NA	NA	-0.0639392	0.136412	NA	NA	0.0803137	-0.0156173	NA	NA	NA	NA	-0.178384	-0.050351
88	SNP	rs4341022	AAAACTATGAATCAGATTCT	FALSE	CRISPRa	-0.221422	0.036403	-0.00970796	0.200988	NA	NA	NA	NA	0.368732	0.106267	-0.079921	0.160021	NA	NA	0.0175475	-0.00445217	NA	NA	-0.247949	0.0736546	0.064294	0.228577	NA	NA
89	SNP	rs505662	AAAACTCAGCAAAGAGAGAG	FALSE	CRISPRa	-0.104012	-0.0175373	0.104309	0.0873825	NA	NA	NA	NA	-0.132943	-0.09196	0.0353869	0.249344	NA	NA	0.12379	-0.0947394	NA	NA	-0.738885	0.413611	-0.0799297	0.120379	NA	NA
89	SNP	rs72556144	AAAACTCAGCAAAGAGAGAG	FALSE	CRISPRa	-0.104012	-0.0175373	0.104309	0.0873825	NA	NA	NA	NA	-0.132943	-0.09196	0.0353869	0.249344	NA	NA	0.12379	-0.0947394	NA	NA	-0.738885	0.413611	-0.0799297	0.120379	NA	NA
8771	REVERSE	rs75912747	AAAACTCTTTTAATTAATCT	TRUE	CRISPRa	-0.11706	0.158311	0.119584	-0.00912999	NA	NA	NA	NA	1.41088e-05	-0.791011	0.214293	-0.0655804	NA	NA	-0.166465	0.0625893	NA	NA	0.457727	-0.142455	0.103471	-0.0199912	NA	NA
90	SNP	rs34700828	AAAACTGCAGAGTTGATGAA	FALSE	CRISPRa	0.181747	-0.077847	-0.0936713	0.0394467	NA	NA	NA	NA	0.182301	0.187496	-0.0831519	0.181738	NA	NA	0.0834119	-0.0756967	NA	NA	0.623574	0.312868	0.0167948	0.22657	NA	NA
90	SNP	rs9376316	AAAACTGCAGAGTTGATGAA	FALSE	CRISPRa	0.181747	-0.077847	-0.0936713	0.0394467	NA	NA	NA	NA	0.182301	0.187496	-0.0831519	0.181738	NA	NA	0.0834119	-0.0756967	NA	NA	0.623574	0.312868	0.0167948	0.22657	NA	NA
6:138358897-138358919:-	MPRA	rs9376316	AAAACTGCAGAGTTGATGAA	FALSE	CRISPRi	NA	NA	NA	NA	-0.131584	-0.0527574	0.166132	0.0943937	NA	NA	NA	NA	0.0622862	0.140793	NA	NA	-0.178605	0.024938	NA	NA	NA	NA	0.0315162	-0.16299
91	SNP	rs186991828	AAAACTGGACTTTCTGAGCA	FALSE	CRISPRa	-0.546427	-0.0194615	-0.0657509	-0.0455446	NA	NA	NA	NA	-0.163326	-0.695444	-0.058084	-0.129131	NA	NA	0.0707942	-0.0430022	NA	NA	0.383353	-0.266969	0.0290141	-0.0730366	NA	NA
92	SNP	rs57163170	AAAACTGTCAATGTGCAAAG	FALSE	CRISPRa	-0.218716	-0.333799	0.0398985	-0.060248	NA	NA	NA	NA	-0.808594	-0.155663	-0.364189	0.028034	NA	NA	0.0257166	-0.0090242	NA	NA	0.335942	-0.050812	-0.0170875	-0.221314	NA	NA
93	SNP	rs10447420	AAAACTTAAGAAGTATTCTA	FALSE	CRISPRa	0.419847	-0.162117	0.068443	0.157478	NA	NA	NA	NA	0.771518	0.165572	0.201285	-0.059581	NA	NA	-0.00317958	0.0403965	NA	NA	0.489507	0.230026	0.14491	0.187189	NA	NA
6:137958269-137958291:+	ATAC	chr6:137958234-137958772	AAAACTTAGGAAAAACTCAC	FALSE	CRISPRi	NA	NA	NA	NA	0.105372	0.0598457	-0.0371046	0.0130511	NA	NA	NA	NA	0.12787	0.11234	NA	NA	-0.0230063	0.304865	NA	NA	NA	NA	-0.0528605	-0.111302
6:138204139-138204161:-	ATAC	chr6:138203068-138204256	AAAACTTAGGGGGCTCTAAG	FALSE	CRISPRi	NA	NA	NA	NA	-0.0116159	0.0276342	0.164742	0.0721222	NA	NA	NA	NA	0.205073	-0.0956239	NA	NA	0.0593905	0.0353086	NA	NA	NA	NA	-0.326608	-0.207094
94	SNP	rs9494940	AAAACTTCTTGATATGTACT	FALSE	CRISPRa	-0.0947099	0.0546588	-0.0129207	0.185527	NA	NA	NA	NA	0.454788	-0.0835944	-0.150989	0.052948	NA	NA	0.0366722	-0.012	NA	NA	0.0477737	-0.0278207	0.111766	0.151398	NA	NA
94	SNP	rs55750867	AAAACTTCTTGATATGTACT	FALSE	CRISPRa	-0.0947099	0.0546588	-0.0129207	0.185527	NA	NA	NA	NA	0.454788	-0.0835944	-0.150989	0.052948	NA	NA	0.0366722	-0.012	NA	NA	0.0477737	-0.0278207	0.111766	0.151398	NA	NA
94	SNP	rs9484114	AAAACTTCTTGATATGTACT	FALSE	CRISPRa	-0.0947099	0.0546588	-0.0129207	0.185527	NA	NA	NA	NA	0.454788	-0.0835944	-0.150989	0.052948	NA	NA	0.0366722	-0.012	NA	NA	0.0477737	-0.0278207	0.111766	0.151398	NA	NA
95	SNP	rs55692365	AAAACTTGTGATAAGTGGGA	FALSE	CRISPRa	-0.0932772	-0.0125825	-0.105024	0.0134036	NA	NA	NA	NA	-0.673246	0.64531	-0.0846291	-0.14396	NA	NA	-0.0365123	0.0257787	NA	NA	-0.00413207	-0.0458332	-0.115146	-0.0938243	NA	NA
96	SNP	rs201305547	AAAAGAAAAAGAAATGCTAT	FALSE	CRISPRa	0.387132	-0.685021	-0.232323	-0.0742858	NA	NA	NA	NA	0.0799321	-1.28325	-0.0582884	-0.33334	NA	NA	-0.0462529	-0.0325106	NA	NA	-0.20782	0.251367	0.198615	-0.373317	NA	NA
97	SNP	rs185604505	AAAAGAAAGGAAAAAACCTC	FALSE	CRISPRa	-0.299066	0.0306519	-0.196321	-0.0421887	NA	NA	NA	NA	-1.02981	-0.113886	0.316485	0.0422296	NA	NA	-0.0756751	-0.0226628	NA	NA	0.489808	0.409047	-0.312133	-0.423379	NA	NA
98	SNP	rs77571004	AAAAGAAATTAGTTAATGCA	FALSE	CRISPRa	-0.392917	0.499101	0.0508599	0.137526	NA	NA	NA	NA	0.182829	0.562399	0.0739182	0.0857404	NA	NA	-0.126596	-0.0535271	NA	NA	0.0880322	-0.389591	-0.174717	-0.454759	NA	NA
99	SNP	rs139297051	AAAAGAAGAAATTATAGCTT	FALSE	CRISPRa	0.304485	0.132236	0.220123	0.0889726	NA	NA	NA	NA	0.0992659	-0.105629	0.294983	0.0539157	NA	NA	0.089013	0.140218	NA	NA	0.211307	-0.0605959	-0.0052186	0.111537	NA	NA
100	SNP	rs9321634	AAAAGAAGCCAGAATTACTG	FALSE	CRISPRa	-1.13877	-0.178089	0.0385419	-0.0595632	NA	NA	NA	NA	0.234888	0.454016	-0.179563	0.154428	NA	NA	0.0142586	-0.225968	NA	NA	0.268929	-0.267481	0.0285776	-0.51191	NA	NA
101	SNP	rs78515370	AAAAGAATCTTGCCGTTTCA	FALSE	CRISPRa	-0.352606	0.483133	-0.233561	0.173991	NA	NA	NA	NA	0.061057	-0.0770462	0.14994	0.33077	NA	NA	-0.100165	0.0270391	NA	NA	0.152948	0.122878	-0.0787049	-0.218413	NA	NA
101	SNP	rs2788289	AAAAGAATCTTGCCGTTTCA	FALSE	CRISPRa	-0.352606	0.483133	-0.233561	0.173991	NA	NA	NA	NA	0.061057	-0.0770462	0.14994	0.33077	NA	NA	-0.100165	0.0270391	NA	NA	0.152948	0.122878	-0.0787049	-0.218413	NA	NA
101	SNP	rs75489919	AAAAGAATCTTGCCGTTTCA	FALSE	CRISPRa	-0.352606	0.483133	-0.233561	0.173991	NA	NA	NA	NA	0.061057	-0.0770462	0.14994	0.33077	NA	NA	-0.100165	0.0270391	NA	NA	0.152948	0.122878	-0.0787049	-0.218413	NA	NA
101	SNP	rs694764	AAAAGAATCTTGCCGTTTCA	FALSE	CRISPRa	-0.352606	0.483133	-0.233561	0.173991	NA	NA	NA	NA	0.061057	-0.0770462	0.14994	0.33077	NA	NA	-0.100165	0.0270391	NA	NA	0.152948	0.122878	-0.0787049	-0.218413	NA	NA
6:138142740-138142762:+	MPRA	rs78515370	AAAAGAATCTTGCCGTTTCA	FALSE	CRISPRi	NA	NA	NA	NA	-0.0179438	-0.0563458	-0.00184423	0.0275822	NA	NA	NA	NA	-0.042855	0.00994668	NA	NA	-0.0699563	-0.337375	NA	NA	NA	NA	-0.112797	-0.215941
6:138142740-138142762:+	Bentham	RS78515370	AAAAGAATCTTGCCGTTTCA	FALSE	CRISPRi	NA	NA	NA	NA	-0.0179438	-0.0563458	-0.00184423	0.0275822	NA	NA	NA	NA	-0.042855	0.00994668	NA	NA	-0.0699563	-0.337375	NA	NA	NA	NA	-0.112797	-0.215941
102	SNP	rs77191406	AAAAGACACACAAGTCGCGT	FALSE	CRISPRa	-0.468099	-0.818512	-0.0840845	-0.0135683	NA	NA	NA	NA	-0.583947	-0.423109	0.0211801	-0.153684	NA	NA	-0.137699	-0.101082	NA	NA	-0.103909	0.0301507	-0.197273	0.0653751	NA	NA
6:138406268-138406290:-	MPRA	rs140908180	AAAAGACAGCTGCTTGGGGT	FALSE	CRISPRi	NA	NA	NA	NA	-0.0117196	-0.0485374	0.0939955	0.0253789	NA	NA	NA	NA	0.440362	0.850773	NA	NA	0.219362	-0.0582944	NA	NA	NA	NA	-0.261794	0.210677
8322	REVERSE	rs68089724	AAAAGAGAAAGAAACGAGGA	TRUE	CRISPRa	-0.232373	0.451853	-0.174255	0.00698166	NA	NA	NA	NA	0.0171142	-0.0921992	-0.00746834	-0.116032	NA	NA	0.240169	-0.0273645	NA	NA	-0.61145	0.159127	-0.187652	-0.459358	NA	NA
103	SNP	rs12110585	AAAAGAGAAATCTAAAGGCT	FALSE	CRISPRa	-0.126685	0.737707	0.0403292	-0.215875	NA	NA	NA	NA	0.368025	0.522137	0.233004	0.118089	NA	NA	-0.0791174	-0.110161	NA	NA	-0.127385	-0.0213837	0.100454	-0.730966	NA	NA
104	SNP	rs186991828	AAAAGAGAAGGTGCTGACAG	FALSE	CRISPRa	0.209723	0.554146	0.165214	-0.0113574	NA	NA	NA	NA	2.92691	0.250723	0.00480537	0.137602	NA	NA	0.124827	-0.0410085	NA	NA	0.673138	0.178733	0.0316893	0.11578	NA	NA
105	SNP	rs57804598	AAAAGAGCTCATTAATGCCG	FALSE	CRISPRa	-0.15181	0.450029	-0.198554	-0.127352	NA	NA	NA	NA	0.146284	1.47571	-0.295508	0.311622	NA	NA	-0.0707379	-0.154393	NA	NA	-0.293499	-0.386013	0.0196294	-0.319532	NA	NA
105	SNP	rs57187762	AAAAGAGCTCATTAATGCCG	FALSE	CRISPRa	-0.15181	0.450029	-0.198554	-0.127352	NA	NA	NA	NA	0.146284	1.47571	-0.295508	0.311622	NA	NA	-0.0707379	-0.154393	NA	NA	-0.293499	-0.386013	0.0196294	-0.319532	NA	NA
106	SNP	rs17724268	AAAAGATATGTGTATACATC	FALSE	CRISPRa	0.277451	-0.308671	-0.13141	0.0789819	NA	NA	NA	NA	0.442359	-0.956851	0.0489625	-0.13425	NA	NA	-0.103082	0.0758446	NA	NA	-0.566931	-0.519265	-0.0576703	0.120936	NA	NA
107	SNP	rs606103	AAAAGATCCCCTAAAAGAGT	FALSE	CRISPRa	-0.0840656	-0.866605	-0.149112	-0.132421	NA	NA	NA	NA	-1.64239	0.109729	-0.0616758	-0.114521	NA	NA	-0.0453207	-0.000709886	NA	NA	0.549577	0.0818242	0.0931368	-0.244281	NA	NA
107	SNP	rs13205649	AAAAGATCCCCTAAAAGAGT	FALSE	CRISPRa	-0.0840656	-0.866605	-0.149112	-0.132421	NA	NA	NA	NA	-1.64239	0.109729	-0.0616758	-0.114521	NA	NA	-0.0453207	-0.000709886	NA	NA	0.549577	0.0818242	0.0931368	-0.244281	NA	NA
108	SNP	rs11464444	AAAAGCAAAAACTTCTTTGG	FALSE	CRISPRa	0.287611	-0.0707496	-0.032861	-0.0574968	NA	NA	NA	NA	-0.0500487	0.551292	-0.0967787	0.0103065	NA	NA	-0.0689451	-0.0875646	NA	NA	0.361472	-0.18825	0.005121	-0.380904	NA	NA
109	SNP	rs9494894	AAAAGCAAACAAGTTAGAAA	FALSE	CRISPRa	-0.044949	-0.0610012	-0.0822132	0.154723	NA	NA	NA	NA	0.111038	-0.0698149	0.305228	-0.0582368	NA	NA	0.0709639	0.0949293	NA	NA	-1.3031	0.305434	-0.00738609	0.0515235	NA	NA
6:138228560-138228582:-	Bentham	RS9494894	AAAAGCAAACAAGTTAGAAA	FALSE	CRISPRi	NA	NA	NA	NA	-0.0637785	0.0107051	0.140919	-0.0369473	NA	NA	NA	NA	0.0198411	-0.245718	NA	NA	-0.175802	-0.0919509	NA	NA	NA	NA	-0.153733	-0.185611
110	SNP	rs77922413	AAAAGCAAGGTGTGGTGGTT	FALSE	CRISPRa	-0.454232	-0.289249	-0.0333098	-0.301393	NA	NA	NA	NA	0.189946	0.722241	-0.232654	0.0345269	NA	NA	0.150993	0.0422661	NA	NA	-0.577011	0.195143	-0.0828591	0.206989	NA	NA
6:138120289-138120311:+	ATAC	chr6:138119979-138120420	AAAAGCACAAGTTTTGATTT	FALSE	CRISPRi	NA	NA	NA	NA	0.0844578	-0.0194926	0.0804861	0.00666297	NA	NA	NA	NA	-0.0722169	-0.0307509	NA	NA	0.0948193	0.0808306	NA	NA	NA	NA	-0.0165332	-0.0232256
111	SNP	rs199936608	AAAAGCACCGAGATTACAAA	FALSE	CRISPRa	-0.208979	-0.12417	0.150053	-0.0040789	NA	NA	NA	NA	0.0415283	-0.121609	-0.210659	-0.149039	NA	NA	-0.126625	-0.0198629	NA	NA	0.71839	-0.00943979	0.0413547	-0.152494	NA	NA
6:138201811-138201833:+	ATAC	chr6:138201655-138202005	AAAAGCCAGCTTTGACAGAT	FALSE	CRISPRi	NA	NA	NA	NA	0.0898142	-0.0841186	0.0259812	0.0639969	NA	NA	NA	NA	-0.206468	-0.0833949	NA	NA	-0.151267	-0.0208648	NA	NA	NA	NA	0.0877099	-0.0846275
112	SNP	rs67899057	AAAAGCCCCACAAACATTGA	FALSE	CRISPRa	0.587106	0.244286	0.00400052	0.0116347	NA	NA	NA	NA	-0.0246559	-0.937222	0.132289	0.192413	NA	NA	0.0583501	0.0145438	NA	NA	0.0476952	-0.00141424	0.217029	0.040266	NA	NA
113	SNP	rs675435	AAAAGCGGTCAAAGTAGACT	FALSE	CRISPRa	-0.172807	0.227278	0.0591623	-0.204293	NA	NA	NA	NA	0.969227	-0.15284	0.119774	0.00773724	NA	NA	-0.0544852	0.132504	NA	NA	-0.353918	-0.182495	-0.00465314	-0.251151	NA	NA
114	SNP	rs117923533	AAAAGCTGAAAACTGAGAAC	FALSE	CRISPRa	-0.120459	0.0635473	-0.210603	0.0916285	NA	NA	NA	NA	0.0586038	1.17823	-0.0596323	-0.301413	NA	NA	0.0203761	0.237828	NA	NA	0.086441	-0.857188	-0.0271549	0.151925	NA	NA
114	SNP	rs608702	AAAAGCTGAAAACTGAGAAC	FALSE	CRISPRa	-0.120459	0.0635473	-0.210603	0.0916285	NA	NA	NA	NA	0.0586038	1.17823	-0.0596323	-0.301413	NA	NA	0.0203761	0.237828	NA	NA	0.086441	-0.857188	-0.0271549	0.151925	NA	NA
114	SNP	rs73556137	AAAAGCTGAAAACTGAGAAC	FALSE	CRISPRa	-0.120459	0.0635473	-0.210603	0.0916285	NA	NA	NA	NA	0.0586038	1.17823	-0.0596323	-0.301413	NA	NA	0.0203761	0.237828	NA	NA	0.086441	-0.857188	-0.0271549	0.151925	NA	NA
6:138168439-138168461:-	ATAC	chr6:138167440-138168676	AAAAGCTTATCCACTGAGAT	FALSE	CRISPRi	NA	NA	NA	NA	-0.0450812	-0.0210616	-0.0919159	-0.116527	NA	NA	NA	NA	0.280866	0.0305202	NA	NA	-0.0527013	0.0620102	NA	NA	NA	NA	-0.106776	0.00489111
115	SNP	rs146909079	AAAAGCTTCTTGACATTGGT	FALSE	CRISPRa	-0.539242	-0.185965	0.0170498	-0.00743642	NA	NA	NA	NA	-0.100982	0.365687	0.0425034	0.157452	NA	NA	-0.106016	-0.0852828	NA	NA	0.378212	-0.0368344	0.0116066	0.136887	NA	NA
6:138167212-138167234:+	MPRA	rs12110923	AAAAGGAAACTGAAAAGAGA	FALSE	CRISPRi	NA	NA	NA	NA	0.0300885	-0.0429787	-0.020705	-0.0705917	NA	NA	NA	NA	0.119799	-0.230257	NA	NA	-0.154599	-0.0884858	NA	NA	NA	NA	-0.0407329	-0.0817651
6:138030506-138030528:+	ATAC	chr6:138030525-138030995	AAAAGGAAAGTGACATTGTG	FALSE	CRISPRi	NA	NA	NA	NA	0.00117137	-0.0697194	0.0210464	-0.0600361	NA	NA	NA	NA	0.0867339	-0.0556876	NA	NA	-0.0350724	0.120277	NA	NA	NA	NA	-0.0314588	0.0376943
116	SNP	rs77979875	AAAAGGAAGCTGACAACAGA	FALSE	CRISPRa	0.641017	0.569222	-0.0799929	-0.251827	NA	NA	NA	NA	0.170791	-0.00223023	-0.151947	-0.235446	NA	NA	0.221259	0.0714308	NA	NA	-0.453824	-0.136267	-0.0658658	-0.089663	NA	NA
117	SNP	rs62434183	AAAAGGACCTCAGCATCTCC	FALSE	CRISPRa	-0.215839	-0.0375499	-0.119074	-0.193636	NA	NA	NA	NA	0.0485305	-0.107796	0.0230807	0.0992449	NA	NA	0.0131197	0.0280699	NA	NA	-0.0975178	0.018027	0.0635376	-0.155557	NA	NA
118	SNP	rs75938857	AAAAGGATGTCAGGAATGAA	FALSE	CRISPRa	-0.575639	0.397521	-0.35248	-0.00361575	NA	NA	NA	NA	0.0867598	-0.0885932	0.338093	-0.153587	NA	NA	-0.0887923	0.0253897	NA	NA	0.165954	-0.275176	-0.178623	0.254251	NA	NA
119	SNP	rs6922129	AAAAGGCATAGAGATGACCT	FALSE	CRISPRa	0.247041	-0.0456095	-0.00537105	0.0627524	NA	NA	NA	NA	0.163632	0.161558	-0.271314	-0.0293614	NA	NA	-0.0217907	-0.173281	NA	NA	0.0415106	-0.0755259	0.0163397	-0.0761823	NA	NA
119	SNP	rs111585304	AAAAGGCATAGAGATGACCT	FALSE	CRISPRa	0.247041	-0.0456095	-0.00537105	0.0627524	NA	NA	NA	NA	0.163632	0.161558	-0.271314	-0.0293614	NA	NA	-0.0217907	-0.173281	NA	NA	0.0415106	-0.0755259	0.0163397	-0.0761823	NA	NA
120	SNP	rs72989171	AAAAGGTATTAAAAAACAGA	FALSE	CRISPRa	-0.103082	0.333429	-0.121798	-0.0152324	NA	NA	NA	NA	0.043222	-0.640079	0.0796241	-0.118129	NA	NA	-0.392416	0.0360482	NA	NA	-1.37917	-0.446594	-0.343184	-0.0870937	NA	NA
120	SNP	6:137994315	AAAAGGTATTAAAAAACAGA	FALSE	CRISPRa	-0.103082	0.333429	-0.121798	-0.0152324	NA	NA	NA	NA	0.043222	-0.640079	0.0796241	-0.118129	NA	NA	-0.392416	0.0360482	NA	NA	-1.37917	-0.446594	-0.343184	-0.0870937	NA	NA
6:138451175-138451197:+	MPRA	rs6927691	AAAAGGTGAGGGAAGACTAA	FALSE	CRISPRi	NA	NA	NA	NA	-0.110488	0.0240075	-0.0165106	0.0026083	NA	NA	NA	NA	-0.0654855	-0.0343451	NA	NA	0.0409126	-0.134487	NA	NA	NA	NA	-0.0701557	-0.243248
121	SNP	rs9402934	AAAAGTAAAAATAGAACTGA	FALSE	CRISPRa	-0.0755796	-0.0261227	0.107175	0.0621155	NA	NA	NA	NA	0.0174856	0.499601	0.166368	-0.0864712	NA	NA	0.0838196	0.158079	NA	NA	0.428944	-0.0671114	-0.108393	-0.208729	NA	NA
122	SNP	6:137966240	AAAAGTAACAAATTCAGGTA	FALSE	CRISPRa	-0.24222	-0.492964	-0.046527	0.210039	NA	NA	NA	NA	0.683023	-0.607952	-0.0175774	-0.0264828	NA	NA	0.0550797	0.114119	NA	NA	0.267073	-0.127116	0.0069018	0.0569743	NA	NA
6:138272409-138272431:-	ATAC	chr6:138272156-138272680	AAAAGTAGCACACCAAAATC	FALSE	CRISPRi	NA	NA	NA	NA	0.0497628	0.0203215	0.0134654	0.0299932	NA	NA	NA	NA	-0.101775	-0.220792	NA	NA	-0.00242953	0.199545	NA	NA	NA	NA	0.199253	0.379918
123	SNP	rs7774101	AAAAGTATGTTGTAAAATTG	FALSE	CRISPRa	0.0192265	-0.148014	0.106281	0.151798	NA	NA	NA	NA	-0.243936	0.476138	0.129324	0.0788532	NA	NA	0.0228903	0.00748779	NA	NA	-0.355673	0.0835298	-0.0774231	-0.107736	NA	NA
124	SNP	rs72989430	AAAAGTCTACATCCTGGAAA	FALSE	CRISPRa	0.00300844	0.0587467	0.518743	-0.0980448	NA	NA	NA	NA	0.494036	0.224085	-0.112874	0.521897	NA	NA	0.0623226	-0.00582795	NA	NA	0.29704	-0.110972	-0.0106732	-0.212859	NA	NA
124	SNP	rs72989428	AAAAGTCTACATCCTGGAAA	FALSE	CRISPRa	0.00300844	0.0587467	0.518743	-0.0980448	NA	NA	NA	NA	0.494036	0.224085	-0.112874	0.521897	NA	NA	0.0623226	-0.00582795	NA	NA	0.29704	-0.110972	-0.0106732	-0.212859	NA	NA
124	SNP	rs72989427	AAAAGTCTACATCCTGGAAA	FALSE	CRISPRa	0.00300844	0.0587467	0.518743	-0.0980448	NA	NA	NA	NA	0.494036	0.224085	-0.112874	0.521897	NA	NA	0.0623226	-0.00582795	NA	NA	0.29704	-0.110972	-0.0106732	-0.212859	NA	NA
125	SNP	rs768754	AAAAGTCTCCCAAAGGATTC	FALSE	CRISPRa	-0.119691	0.120044	0.00394647	0.115248	NA	NA	NA	NA	-0.31382	-0.136687	-0.272959	-0.00558576	NA	NA	0.0351383	-0.0164249	NA	NA	-0.155891	0.17822	-0.0419813	0.258985	NA	NA
125	SNP	rs768755	AAAAGTCTCCCAAAGGATTC	FALSE	CRISPRa	-0.119691	0.120044	0.00394647	0.115248	NA	NA	NA	NA	-0.31382	-0.136687	-0.272959	-0.00558576	NA	NA	0.0351383	-0.0164249	NA	NA	-0.155891	0.17822	-0.0419813	0.258985	NA	NA
126	SNP	rs2473097	AAAAGTGTGTTGAGATTTCT	FALSE	CRISPRa	0.175328	0.056372	0.121551	0.193811	NA	NA	NA	NA	-0.395042	-1.52008	-0.00323658	0.0961862	NA	NA	-0.00613863	0.0248505	NA	NA	0.332272	0.154889	0.0867448	0.293513	NA	NA
127	SNP	rs77377965	AAAAGTGTTCCAAAACTTAC	FALSE	CRISPRa	0.36485	0.0219491	0.081674	0.233381	NA	NA	NA	NA	3.27962	0.433075	0.26034	-0.0828957	NA	NA	0.104595	0.0725492	NA	NA	0.0950572	0.107151	0.0888629	0.208533	NA	NA
128	SNP	rs60715927	AAAAGTTTGTTTGAAAAGTT	FALSE	CRISPRa	-0.403198	-0.0735789	0.084947	0.144214	NA	NA	NA	NA	0.278645	-0.487224	-0.270529	0.0612098	NA	NA	0.000709897	0.0407834	NA	NA	0.0232552	0.169719	0.0760311	0.171468	NA	NA
8833	REVERSE	rs138786218	AAAAGTTTTTTGTATGTATG	TRUE	CRISPRa	-0.206244	-0.395899	0.217099	0.0920634	NA	NA	NA	NA	0.0487767	-0.115078	-0.0370953	0.0161574	NA	NA	0.0251786	-0.0904902	NA	NA	0.611006	0.0138852	0.114799	0.429715	NA	NA
129	SNP	rs549786	AAAATAAAATAAGTTCCTGT	FALSE	CRISPRa	-0.663608	-0.318626	-0.0177835	0.0999727	NA	NA	NA	NA	0.344286	-0.365987	0.00103288	-0.0811216	NA	NA	-0.0544855	-0.0647818	NA	NA	-0.612429	0.0802872	-0.0755694	0.0333448	NA	NA
8237	REVERSE	rs650916	AAAATAAAATCTGTATTCGT	TRUE	CRISPRa	0.231077	0.190694	-0.136125	0.0486353	NA	NA	NA	NA	-0.430625	0.449758	0.185879	0.0381323	NA	NA	-0.0349169	0.0711077	NA	NA	0.496313	-0.14429	-0.0277835	-0.0338484	NA	NA
130	SNP	rs9389546	AAAATAAACACCGAGACATA	FALSE	CRISPRa	-0.638676	-0.143795	0.230558	-0.0838289	NA	NA	NA	NA	0.0914437	0.779818	-0.00776677	0.346516	NA	NA	-0.12487	-0.0109418	NA	NA	0.232896	0.132109	0.0490572	0.337485	NA	NA
131	SNP	rs72980781	AAAATAAATCTCTGCTCCTG	FALSE	CRISPRa	-0.102715	0.0546733	0.0316481	0.190182	NA	NA	NA	NA	0.19945	-0.929488	0.0799909	0.240838	NA	NA	-0.074652	-0.0711872	NA	NA	-0.484325	0.176612	0.00717947	0.185022	NA	NA
132	SNP	rs141779992	AAAATAATAATATGCAATAG	FALSE	CRISPRa	0.00415305	0.179091	0.105186	0.232784	NA	NA	NA	NA	0.378641	NA	0.270208	-0.00651564	NA	NA	0.0660739	-0.0990912	NA	NA	NA	0.136805	-0.0676003	-0.187267	NA	NA
133	SNP	rs67452218	AAAATAATAGCAATGTTTTG	FALSE	CRISPRa	-0.101804	0.131488	0.0168382	-0.0767199	NA	NA	NA	NA	-0.0304575	0.50211	0.0596581	0.14684	NA	NA	-0.153259	-0.0844031	NA	NA	-1.05741	0.411962	-0.0856626	0.0893641	NA	NA
134	SNP	rs55692365	AAAATACAAAAATGTCCAGG	FALSE	CRISPRa	0.361753	-0.0684711	0.162094	0.196082	NA	NA	NA	NA	1.20072	0.375671	0.0700138	-0.0404485	NA	NA	-0.0366032	-0.104533	NA	NA	-0.224248	0.114959	-0.0290913	-0.607761	NA	NA
6:138018503-138018525:+	ATAC	chr6:138018507-138018912	AAAATACTGAATGAACTTCT	FALSE	CRISPRi	NA	NA	NA	NA	0.0733807	0.0870915	0.0265187	0.0841922	NA	NA	NA	NA	0.171077	0.18602	NA	NA	-0.150862	-0.194377	NA	NA	NA	NA	-0.0310558	0.177339
6:137981583-137981605:-	MPRA	rs489738	AAAATAGGAACAGAAAGAGG	FALSE	CRISPRi	NA	NA	NA	NA	0.0413585	0.0613335	0.124551	0.0427819	NA	NA	NA	NA	0.205315	0.199282	NA	NA	0.0574327	0.0354523	NA	NA	NA	NA	-0.00834065	-0.312514
6:138036771-138036793:+	ATAC	chr6:138036643-138037426	AAAATAGGGTGATGAGAGTT	FALSE	CRISPRi	NA	NA	NA	NA	0.0306436	0.168692	0.00905478	-0.0811899	NA	NA	NA	NA	0.000556673	-0.0460061	NA	NA	-0.114875	-0.243593	NA	NA	NA	NA	-0.0856636	-0.0982245
6:138248969-138248991:-	ATAC	chr6:138248470-138250023	AAAATAGTATGACTTCAGTT	FALSE	CRISPRi	NA	NA	NA	NA	0.0878652	-0.108242	-0.304398	-0.282634	NA	NA	NA	NA	-0.274696	-0.397862	NA	NA	-0.233518	-0.334322	NA	NA	NA	NA	-0.228692	-0.520658
6:137998794-137998816:+	ATAC	chr6:137998742-137999326	AAAATATGGGTCAGTTGTAG	FALSE	CRISPRi	NA	NA	NA	NA	0.0541703	0.072544	0.229159	0.0984549	NA	NA	NA	NA	0.130521	0.0712995	NA	NA	-0.00313068	-0.162378	NA	NA	NA	NA	0.0952279	-0.117762
135	SNP	rs11968273	AAAATATGTGATAAAGGTCT	FALSE	CRISPRa	-0.0038783	0.0495929	-0.0345602	0.0445244	NA	NA	NA	NA	-0.10539	0.422564	0.356942	0.180547	NA	NA	0.0764144	0.0409693	NA	NA	NA	0.136805	-0.0994583	-0.180893	NA	NA
136	SNP	rs113473960	AAAATATTGGTTCAGAGCCA	FALSE	CRISPRa	0.0354974	0.0144981	0.23078	0.284087	NA	NA	NA	NA	-0.0840355	-0.0861958	-0.225151	0.0909575	NA	NA	-0.109625	-0.0134389	NA	NA	-0.115454	0.0680911	-0.783841	-0.141633	NA	NA
137	SNP	rs142767035	AAAATCGGAGGGGTCTCCCA	FALSE	CRISPRa	-0.68803	-0.61966	0.121029	0.0699347	NA	NA	NA	NA	0.139851	-0.865731	0.0953678	0.109159	NA	NA	0.0799689	0.132871	NA	NA	0.60709	0.379271	-0.212818	-0.52823	NA	NA
6:138413518-138413540:+	MPRA	rs563495	AAAATCTACCTGGAGGCAGG	FALSE	CRISPRi	NA	NA	NA	NA	0.000647344	-0.0471498	0.153037	0.133493	NA	NA	NA	NA	0.380321	-0.229414	NA	NA	0.0315339	0.0536381	NA	NA	NA	NA	-0.026228	0.213319
138	SNP	rs79797013	AAAATCTCTTCTCTGGAGGT	FALSE	CRISPRa	-0.128182	0.51103	-0.113986	-0.106056	NA	NA	NA	NA	-0.025941	0.52854	-0.0188222	-0.433025	NA	NA	-0.0444822	0.0179571	NA	NA	0.43852	0.0167796	-0.301528	-0.32213	NA	NA
138	SNP	rs59020051	AAAATCTCTTCTCTGGAGGT	FALSE	CRISPRa	-0.128182	0.51103	-0.113986	-0.106056	NA	NA	NA	NA	-0.025941	0.52854	-0.0188222	-0.433025	NA	NA	-0.0444822	0.0179571	NA	NA	0.43852	0.0167796	-0.301528	-0.32213	NA	NA
139	SNP	rs5029965	AAAATCTGAAGAGTAGTAAC	FALSE	CRISPRa	-0.0962796	0.205388	0.0209127	0.0513306	NA	NA	NA	NA	0.0209202	-0.657599	0.868905	0.300618	NA	NA	0.0641315	0.0707281	NA	NA	0.149588	-0.162073	0.201546	0.195181	NA	NA
140	SNP	rs11755324	AAAATCTTCACATGATGAAA	FALSE	CRISPRa	-0.269987	0.0612002	0.0240056	0.0616178	NA	NA	NA	NA	0.0308446	0.0734583	0.13352	-0.125225	NA	NA	-0.0533379	0.0647877	NA	NA	-0.172275	-0.0655262	0.113347	0.195302	NA	NA
141	SNP	rs35168417	AAAATCTTTTTCTTTCTCAT	FALSE	CRISPRa	-0.104489	0.473553	0.183622	0.306372	NA	NA	NA	NA	0.161699	0.0985563	-0.227454	-0.445346	NA	NA	0.0248048	0.0140295	NA	NA	0.318142	0.33083	0.0919763	0.528166	NA	NA
6:138168269-138168291:-	ATAC	chr6:138167440-138168676	AAAATGAGATCTGATTGGAG	FALSE	CRISPRi	NA	NA	NA	NA	-0.0816849	0.0136412	-0.0451079	-0.0585266	NA	NA	NA	NA	0.128525	0.289918	NA	NA	0.0133492	-0.212256	NA	NA	NA	NA	-0.0291906	0.0718865
142	SNP	rs148402738	AAAATGAGTCAAGAGCATGA	FALSE	CRISPRa	-0.410204	-0.201231	-0.00352149	-0.16259	NA	NA	NA	NA	-3.13293	-0.257083	-0.0772685	-0.0297185	NA	NA	0.102747	-0.125685	NA	NA	0.17834	-0.337801	-0.211381	0.103319	NA	NA
143	SNP	rs4895502	AAAATGCATGACAGATCACA	FALSE	CRISPRa	-0.194415	0.0258903	-0.100131	0.0199817	NA	NA	NA	NA	-0.428528	0.14125	-0.0387683	-0.0957829	NA	NA	0.0402492	-0.0227881	NA	NA	0.19614	-0.0661426	0.098477	0.0937171	NA	NA
143	SNP	rs79165027	AAAATGCATGACAGATCACA	FALSE	CRISPRa	-0.194415	0.0258903	-0.100131	0.0199817	NA	NA	NA	NA	-0.428528	0.14125	-0.0387683	-0.0957829	NA	NA	0.0402492	-0.0227881	NA	NA	0.19614	-0.0661426	0.098477	0.0937171	NA	NA
143	SNP	rs111291290	AAAATGCATGACAGATCACA	FALSE	CRISPRa	-0.194415	0.0258903	-0.100131	0.0199817	NA	NA	NA	NA	-0.428528	0.14125	-0.0387683	-0.0957829	NA	NA	0.0402492	-0.0227881	NA	NA	0.19614	-0.0661426	0.098477	0.0937171	NA	NA
144	SNP	rs141417682	AAAATGGAAAAACTACAAAC	FALSE	CRISPRa	-0.684638	-0.0581734	-0.0710704	-0.0153906	NA	NA	NA	NA	0.20765	-0.0276035	-0.0204228	-0.302385	NA	NA	-0.0636801	0.116467	NA	NA	-0.407681	0.0436277	0.133928	-0.0530556	NA	NA
144	SNP	rs142752709	AAAATGGAAAAACTACAAAC	FALSE	CRISPRa	-0.684638	-0.0581734	-0.0710704	-0.0153906	NA	NA	NA	NA	0.20765	-0.0276035	-0.0204228	-0.302385	NA	NA	-0.0636801	0.116467	NA	NA	-0.407681	0.0436277	0.133928	-0.0530556	NA	NA
145	SNP	rs142752709	AAAATGGGTAATAAGAACAT	FALSE	CRISPRa	0.842519	0.196908	0.0620534	-0.0368058	NA	NA	NA	NA	-0.0131328	0.269669	-0.047498	-0.0385616	NA	NA	-0.0182028	-0.047194	NA	NA	0.399859	-0.240662	0.0320262	0.0301992	NA	NA
146	SNP	rs4896297	AAAATGGTAGAAGGGTTAGA	FALSE	CRISPRa	8.84569e-05	-0.0257818	-0.0350356	-0.116959	NA	NA	NA	NA	0.0259071	-0.0467174	0.305952	-0.105441	NA	NA	0.147546	0.0469028	NA	NA	-1.01763	0.603834	0.114809	0.0747341	NA	NA
147	SNP	rs72989443	AAAATGTGTTGCCTGTTCTG	FALSE	CRISPRa	-1.39476	0.356639	-0.139342	-0.344729	NA	NA	NA	NA	0.520143	0.00167787	-0.0085044	0.209383	NA	NA	-0.122639	-0.0675081	NA	NA	0.0444303	0.337317	0.0190572	-0.106664	NA	NA
148	SNP	rs34969406	AAAATTAAGAAGCAGAAATA	FALSE	CRISPRa	0.189388	-0.0961828	0.0374774	0.135054	NA	NA	NA	NA	-0.0932833	-0.93269	0.171609	-0.101404	NA	NA	0.0214768	-0.0599248	NA	NA	-0.279579	0.0249412	0.0613542	0.136041	NA	NA
149	SNP	rs117668003	AAAATTACAACTCAGTAATG	FALSE	CRISPRa	0.418837	-0.654747	-0.0522129	0.0448748	NA	NA	NA	NA	-0.30957	-0.571471	0.23899	-0.0224727	NA	NA	0.145487	-0.0251278	NA	NA	0.477127	-0.328875	-0.0413048	-0.0554037	NA	NA
149	SNP	rs112516003	AAAATTACAACTCAGTAATG	FALSE	CRISPRa	0.418837	-0.654747	-0.0522129	0.0448748	NA	NA	NA	NA	-0.30957	-0.571471	0.23899	-0.0224727	NA	NA	0.145487	-0.0251278	NA	NA	0.477127	-0.328875	-0.0413048	-0.0554037	NA	NA
149	SNP	rs34025905	AAAATTACAACTCAGTAATG	FALSE	CRISPRa	0.418837	-0.654747	-0.0522129	0.0448748	NA	NA	NA	NA	-0.30957	-0.571471	0.23899	-0.0224727	NA	NA	0.145487	-0.0251278	NA	NA	0.477127	-0.328875	-0.0413048	-0.0554037	NA	NA
8293	REVERSE	rs79741007	AAAATTACTAGGAAGTGACG	TRUE	CRISPRa	0.0510379	-0.177858	-0.000690601	0.314531	NA	NA	NA	NA	NA	0.156319	0.243568	0.251364	NA	NA	0.0571277	0.0950302	NA	NA	-0.0962413	1.10514	0.188779	-0.176754	NA	NA
8293	REVERSE	rs75813204	AAAATTACTAGGAAGTGACG	TRUE	CRISPRa	0.0510379	-0.177858	-0.000690601	0.314531	NA	NA	NA	NA	NA	0.156319	0.243568	0.251364	NA	NA	0.0571277	0.0950302	NA	NA	-0.0962413	1.10514	0.188779	-0.176754	NA	NA
8508	REVERSE	rs556008	AAAATTATCTCATCACAATC	TRUE	CRISPRa	-0.0388434	-0.023667	-0.0554769	0.264568	NA	NA	NA	NA	-0.00316454	0.533884	-0.309997	0.0825795	NA	NA	-0.0557556	0.0922416	NA	NA	-0.373973	0.735804	-0.034136	0.486126	NA	NA
150	SNP	6:138437318	AAAATTATGCTGATTGCTCC	FALSE	CRISPRa	0.840604	0.30031	-0.217246	-0.0924249	NA	NA	NA	NA	0.0397813	0.370411	0.536294	0.0572535	NA	NA	-0.031706	-0.0205092	NA	NA	0.133364	0.0615909	0.140172	0.0221979	NA	NA
6:138437300-138437322:-	ATAC	chr6:138437017-138437481	AAAATTATGCTGATTGCTCC	FALSE	CRISPRi	NA	NA	NA	NA	-0.00140748	0.0429583	-0.0495967	-0.155094	NA	NA	NA	NA	-0.0737467	-0.0583309	NA	NA	0.0829243	0.0672886	NA	NA	NA	NA	0.0118113	-0.086847
151	SNP	rs118093229	AAAATTCTAGAAGTTAACGT	FALSE	CRISPRa	-1.19299	-0.420258	0.0415045	-0.184846	NA	NA	NA	NA	0.0353273	0.0100258	0.0630694	0.506978	NA	NA	-0.0375415	0.0654962	NA	NA	-1.39679	0.370227	0.157942	0.165666	NA	NA
152	SNP	rs17066882	AAAATTCTCAACTGAAAGCC	FALSE	CRISPRa	-0.383468	0.354996	0.0763737	0.197094	NA	NA	NA	NA	-0.73044	-0.100672	-0.293752	0.18589	NA	NA	-0.0691847	0.0355355	NA	NA	-0.0325234	-0.0286951	0.0652299	-0.12869	NA	NA
152	SNP	rs9385808	AAAATTCTCAACTGAAAGCC	FALSE	CRISPRa	-0.383468	0.354996	0.0763737	0.197094	NA	NA	NA	NA	-0.73044	-0.100672	-0.293752	0.18589	NA	NA	-0.0691847	0.0355355	NA	NA	-0.0325234	-0.0286951	0.0652299	-0.12869	NA	NA
152	SNP	rs78377363	AAAATTCTCAACTGAAAGCC	FALSE	CRISPRa	-0.383468	0.354996	0.0763737	0.197094	NA	NA	NA	NA	-0.73044	-0.100672	-0.293752	0.18589	NA	NA	-0.0691847	0.0355355	NA	NA	-0.0325234	-0.0286951	0.0652299	-0.12869	NA	NA
6:138125835-138125857:+	Bentham	RS78377363	AAAATTCTCAACTGAAAGCC	FALSE	CRISPRi	NA	NA	NA	NA	-0.125725	-0.110446	-0.0198342	0.105823	NA	NA	NA	NA	-0.302146	0.0501557	NA	NA	-0.0653839	0.017576	NA	NA	NA	NA	-0.0251161	-0.0390047
6:137858027-137858049:-	MPRA	rs12110715	AAAATTGATGTTGGGGAGAG	FALSE	CRISPRi	NA	NA	NA	NA	-0.140063	-0.167714	-0.135875	-0.0730538	NA	NA	NA	NA	-0.170382	-0.283759	NA	NA	-0.0441176	0.138294	NA	NA	NA	NA	-0.0287025	0.0469653
153	SNP	rs117577022	AAAATTGGAAAGTTTGCGGG	FALSE	CRISPRa	-0.0729305	-0.0518054	-0.184875	-0.0319332	NA	NA	NA	NA	0.147186	0.100931	0.274629	0.191345	NA	NA	-0.154011	0.00197903	NA	NA	-0.440467	0.0424984	-0.26657	-0.343258	NA	NA
154	SNP	rs6570202	AAAATTGGCCACGGTGTGAC	FALSE	CRISPRa	-0.827512	-0.057249	0.123603	0.240392	NA	NA	NA	NA	-0.530171	-0.121421	-0.410037	0.0696298	NA	NA	0.10136	0.0384476	NA	NA	0.671507	0.461017	-0.136089	0.379532	NA	NA
155	SNP	rs56285314	AAAATTTACGCAGTAAATGT	FALSE	CRISPRa	0.255121	0.179329	-0.081407	-0.0081276	NA	NA	NA	NA	-0.206399	0.147513	0.329485	0.0571165	NA	NA	-0.0400573	0.045088	NA	NA	0.0295197	-0.204756	0.137355	0.0336166	NA	NA
156	SNP	rs618798	AAAATTTCTGTAGGATCAGA	FALSE	CRISPRa	0.557505	0.015165	0.017429	-0.135243	NA	NA	NA	NA	0.137127	-0.0693829	-0.160656	-0.1982	NA	NA	0.104413	0.0396765	NA	NA	-0.197482	-0.415493	0.117173	0.126335	NA	NA
157	SNP	rs1759676	AAAATTTGTACAAACGTATA	FALSE	CRISPRa	-0.238274	0.0686646	0.0898119	0.184453	NA	NA	NA	NA	-0.373533	0.529705	0.185428	0.0495157	NA	NA	-0.0328868	-0.0249342	NA	NA	-0.170482	0.0187404	0.169735	0.236489	NA	NA
158	SNP	rs117627015	AAAATTTTCAAATCTTGTTT	FALSE	CRISPRa	0.182938	-0.151029	0.154814	0.298068	NA	NA	NA	NA	-0.240814	0.164786	0.12941	0.0897828	NA	NA	0.0110571	0.0721637	NA	NA	-0.0942879	0.0795336	0.0842374	0.245635	NA	NA
159	SNP	rs526676	AAAATTTTTTAAATAGACAG	FALSE	CRISPRa	0.105258	-0.951318	-0.197775	0.204824	NA	NA	NA	NA	-1.10625	-0.0616287	0.45362	0.0309512	NA	NA	-0.0498161	-0.123713	NA	NA	-0.42697	0.245504	-0.187322	0.0369624	NA	NA
160	SNP	rs140503817	AAACAAAAGAATAAGATGAT	FALSE	CRISPRa	0.240749	-0.163724	0.10583	-0.209899	NA	NA	NA	NA	0.286092	-0.120578	-0.0143801	0.0308294	NA	NA	0.065463	0.0890432	NA	NA	0.122284	0.312292	0.0521952	-0.454065	NA	NA
161	SNP	rs144122467	AAACAAACAAAAACCTAGCC	FALSE	CRISPRa	0.22946	0.3185	0.115877	0.231362	NA	NA	NA	NA	-0.0708014	1.53071	0.0805112	-0.049067	NA	NA	-0.0331021	0.0917373	NA	NA	-0.311232	-0.195056	0.107882	0.286267	NA	NA
161	SNP	rs584479	AAACAAACAAAAACCTAGCC	FALSE	CRISPRa	0.22946	0.3185	0.115877	0.231362	NA	NA	NA	NA	-0.0708014	1.53071	0.0805112	-0.049067	NA	NA	-0.0331021	0.0917373	NA	NA	-0.311232	-0.195056	0.107882	0.286267	NA	NA
162	SNP	rs557529	AAACAAACTCAAATTACTTT	FALSE	CRISPRa	0.131674	0.0779672	-0.0235873	0.267424	NA	NA	NA	NA	0.836942	0.152559	-0.0487433	-0.245196	NA	NA	0.0512504	0.0219027	NA	NA	0.0780148	-0.0510914	0.129317	0.277738	NA	NA
6:138205166-138205188:-	ATAC	chr6:138204350-138206159	AAACAAATTGGGCAGAACGT	FALSE	CRISPRi	NA	NA	NA	NA	-0.0791805	0.0851777	-0.00373215	-0.0678559	NA	NA	NA	NA	-0.0556471	0.304585	NA	NA	0.0766672	0.118733	NA	NA	NA	NA	-0.120786	-0.0283207
6:138142791-138142813:+	MPRA	rs78515370	AAACAACATATTGCAAGTCC	FALSE	CRISPRi	NA	NA	NA	NA	-0.0568144	-0.0830581	0.0971146	-0.116906	NA	NA	NA	NA	-0.0758531	-0.21775	NA	NA	0.103398	0.265974	NA	NA	NA	NA	-0.00667886	0.213681
6:138142791-138142813:+	Bentham	RS78515370	AAACAACATATTGCAAGTCC	FALSE	CRISPRi	NA	NA	NA	NA	-0.0568144	-0.0830581	0.0971146	-0.116906	NA	NA	NA	NA	-0.0758531	-0.21775	NA	NA	0.103398	0.265974	NA	NA	NA	NA	-0.00667886	0.213681
6:138114080-138114102:+	ATAC	chr6:138113812-138114162	AAACAAGCTACATTAACATA	FALSE	CRISPRi	NA	NA	NA	NA	0.0351401	0.0280193	0.00276955	-0.035757	NA	NA	NA	NA	0.215168	0.362045	NA	NA	-0.0531156	0.00463126	NA	NA	NA	NA	-0.094591	-0.362091
6:137857836-137857858:-	MPRA	rs12110715	AAACAAGGATGAAGAGGAAG	FALSE	CRISPRi	NA	NA	NA	NA	0.00759542	0.0281892	-0.0433679	0.136885	NA	NA	NA	NA	-0.213976	0.239283	NA	NA	0.00964972	-0.113898	NA	NA	NA	NA	-0.22832	-0.215714
6:138018810-138018832:+	ATAC	chr6:138018507-138018912	AAACAAGGCAATTTCTTCCT	FALSE	CRISPRi	NA	NA	NA	NA	-0.121342	-0.0671814	-0.0730425	0.0167737	NA	NA	NA	NA	-0.246899	-0.133523	NA	NA	-0.0524762	-0.282829	NA	NA	NA	NA	0.100022	-0.0453073
163	SNP	rs4896295	AAACAATACATTCTATTAGG	FALSE	CRISPRa	0.112861	-0.08719	0.0140519	-0.032471	NA	NA	NA	NA	0.29943	0.24677	0.209655	0.237939	NA	NA	-0.0200133	-0.00176891	NA	NA	0.0754368	0.0508908	0.00174453	-0.00296066	NA	NA
164	SNP	rs4895496	AAACAATGATTTTTAAATTG	FALSE	CRISPRa	-0.500286	0.188751	-0.0302594	0.0579573	NA	NA	NA	NA	0.947142	-0.10189	0.0269217	0.0758856	NA	NA	0.320441	0.0681593	NA	NA	0.589001	0.711218	-0.0316435	0.0594507	NA	NA
164	SNP	rs76515784	AAACAATGATTTTTAAATTG	FALSE	CRISPRa	-0.500286	0.188751	-0.0302594	0.0579573	NA	NA	NA	NA	0.947142	-0.10189	0.0269217	0.0758856	NA	NA	0.320441	0.0681593	NA	NA	0.589001	0.711218	-0.0316435	0.0594507	NA	NA
6:138147093-138147115:+	Bentham	RS670369	AAACAATGTAAATGCCTGGC	FALSE	CRISPRi	NA	NA	NA	NA	-0.0149782	0.0592554	0.112913	0.0386042	NA	NA	NA	NA	-0.321281	-0.109898	NA	NA	-0.0287921	-0.0662627	NA	NA	NA	NA	-0.132272	-0.0121803
165	SNP	rs643571	AAACAATTCTGGATAACATA	FALSE	CRISPRa	0.0446263	-0.0449511	0.207286	-0.0666235	NA	NA	NA	NA	0.520786	-0.122392	0.0508489	-0.215243	NA	NA	0.0945193	0.123706	NA	NA	0.425077	-0.341155	-0.0414805	0.227525	NA	NA
6:138187538-138187560:+	Bentham	RS5029924	AAACACACCTAATAAAGCCT	FALSE	CRISPRi	NA	NA	NA	NA	-0.0364624	-0.244583	0.244699	0.104117	NA	NA	NA	NA	0.0823223	0.374916	NA	NA	0.0857377	0.070196	NA	NA	NA	NA	-0.175554	-0.398065
6:138187538-138187560:+	ATAC	chr6:138187217-138189568	AAACACACCTAATAAAGCCT	FALSE	CRISPRi	NA	NA	NA	NA	-0.0364624	-0.244583	0.244699	0.104117	NA	NA	NA	NA	0.0823223	0.374916	NA	NA	0.0857377	0.070196	NA	NA	NA	NA	-0.175554	-0.398065
166	SNP	rs72978796	AAACACATCTGGGAGAAATT	FALSE	CRISPRa	0.191478	-0.0634335	0.115747	0.130798	NA	NA	NA	NA	0.000905533	0.208418	0.0584218	-0.104365	NA	NA	0.00716459	0.0985125	NA	NA	-0.0586245	-0.0334474	0.160604	0.34886	NA	NA
167	SNP	rs607417	AAACACCCAATTCTAAGTTA	FALSE	CRISPRa	-0.629687	-0.770452	-0.0743797	0.108665	NA	NA	NA	NA	0.0789106	1.17992	-0.0478526	-0.0806788	NA	NA	0.23177	0.305069	NA	NA	0.361355	-0.491804	0.0522562	-0.539807	NA	NA
167	SNP	rs12209578	AAACACCCAATTCTAAGTTA	FALSE	CRISPRa	-0.629687	-0.770452	-0.0743797	0.108665	NA	NA	NA	NA	0.0789106	1.17992	-0.0478526	-0.0806788	NA	NA	0.23177	0.305069	NA	NA	0.361355	-0.491804	0.0522562	-0.539807	NA	NA
6:138005047-138005069:+	MPRA	rs12209578	AAACACCCAATTCTAAGTTA	FALSE	CRISPRi	NA	NA	NA	NA	-0.0734561	-0.134947	-0.160285	0.237366	NA	NA	NA	NA	0.0550311	-0.207859	NA	NA	-0.145174	-0.215975	NA	NA	NA	NA	-0.132072	0.00839104
6:138005090-138005112:-	MPRA	rs12209578	AAACACGCTAATTCAATCTT	FALSE	CRISPRi	NA	NA	NA	NA	-0.0926036	-0.0298636	0.0481937	0.0187656	NA	NA	NA	NA	0.232192	0.0936394	NA	NA	0.122981	0.0531928	NA	NA	NA	NA	0.157113	0.0902859
168	SNP	rs34536324	AAACACGTTTGAGAAATATG	FALSE	CRISPRa	0.618816	0.0902219	-0.0450948	-0.452324	NA	NA	NA	NA	-0.0742261	-0.121609	0.0278874	-0.104564	NA	NA	-0.0809102	0.145477	NA	NA	-1.39517	0.115769	-0.526118	-0.101797	NA	NA
6:138295902-138295924:+	MPRA	rs12203917	AAACACTGGTTCTCAAATGG	FALSE	CRISPRi	NA	NA	NA	NA	0.0665911	-0.00755898	-0.0765963	0.118447	NA	NA	NA	NA	0.119419	0.0728695	NA	NA	0.0466035	0.066119	NA	NA	NA	NA	-0.0658226	-0.139946
6:138020009-138020031:-	ATAC	chr6:138019333-138021016	AAACAGATGCTCAGCGATGT	FALSE	CRISPRi	NA	NA	NA	NA	0.0114412	-0.0461239	-0.0877913	0.151434	NA	NA	NA	NA	-0.0131924	0.243834	NA	NA	0.135753	0.132493	NA	NA	NA	NA	0.0879244	-0.201854
169	SNP	rs79689527	AAACAGTTCTGTTTATATTA	FALSE	CRISPRa	0.043194	0.12111	0.00165818	0.0374628	NA	NA	NA	NA	NA	NA	0.558479	0.0913669	NA	NA	-0.0773387	0.044551	NA	NA	-0.157104	NA	-0.114087	-0.102192	NA	NA
170	SNP	rs2788287	AAACAGTTTTTATACAATGA	FALSE	CRISPRa	-0.0825062	0.0843943	-0.00459092	-0.224571	NA	NA	NA	NA	0.0426621	-0.0873776	-0.446598	0.205103	NA	NA	0.0760784	0.0104217	NA	NA	-1.16913	0.0351198	-0.310078	-0.316302	NA	NA
171	SNP	rs203697	AAACATAACCAGAAGATTGC	FALSE	CRISPRa	-0.0384561	0.181462	-0.0533394	-0.0265114	NA	NA	NA	NA	-0.17091	0.62568	-0.186001	-0.0878557	NA	NA	0.0052007	-0.0705444	NA	NA	0.11418	-0.124695	0.142151	-0.079151	NA	NA
172	SNP	rs35675427	AAACATACACTATATACTTA	FALSE	CRISPRa	0.173005	-0.0630398	0.0884257	0.229595	NA	NA	NA	NA	0.2068	0.250927	0.0239773	0.199907	NA	NA	0.106621	-0.0833478	NA	NA	0.270173	0.22494	0.00464398	0.22821	NA	NA
172	SNP	rs72159770	AAACATACACTATATACTTA	FALSE	CRISPRa	0.173005	-0.0630398	0.0884257	0.229595	NA	NA	NA	NA	0.2068	0.250927	0.0239773	0.199907	NA	NA	0.106621	-0.0833478	NA	NA	0.270173	0.22494	0.00464398	0.22821	NA	NA
172	SNP	rs11308294	AAACATACACTATATACTTA	FALSE	CRISPRa	0.173005	-0.0630398	0.0884257	0.229595	NA	NA	NA	NA	0.2068	0.250927	0.0239773	0.199907	NA	NA	0.106621	-0.0833478	NA	NA	0.270173	0.22494	0.00464398	0.22821	NA	NA
172	SNP	rs142899314	AAACATACACTATATACTTA	FALSE	CRISPRa	0.173005	-0.0630398	0.0884257	0.229595	NA	NA	NA	NA	0.2068	0.250927	0.0239773	0.199907	NA	NA	0.106621	-0.0833478	NA	NA	0.270173	0.22494	0.00464398	0.22821	NA	NA
172	SNP	rs201960328	AAACATACACTATATACTTA	FALSE	CRISPRa	0.173005	-0.0630398	0.0884257	0.229595	NA	NA	NA	NA	0.2068	0.250927	0.0239773	0.199907	NA	NA	0.106621	-0.0833478	NA	NA	0.270173	0.22494	0.00464398	0.22821	NA	NA
6:138249576-138249598:-	ATAC	chr6:138248470-138250023	AAACATCAAGAATGCAGAAG	FALSE	CRISPRi	NA	NA	NA	NA	0.0427479	0.0559852	-0.183921	-0.0234773	NA	NA	NA	NA	-0.103818	-0.352558	NA	NA	-0.159598	-0.338551	NA	NA	NA	NA	-0.0543979	-0.10502
6:138065147-138065169:-	ATAC	chr6:138064643-138065345	AAACATCCACCAGCTAACCT	FALSE	CRISPRi	NA	NA	NA	NA	-0.0881822	0.0358836	-0.0783609	0.0690942	NA	NA	NA	NA	0.124317	0.0463657	NA	NA	-0.00175699	-0.129197	NA	NA	NA	NA	-0.0183336	-0.186518
173	SNP	rs55800211	AAACATTCTGCTAGGCTTCA	FALSE	CRISPRa	0.0105782	0.0553424	0.108602	0.108209	NA	NA	NA	NA	-0.280346	-0.36401	0.0544602	-0.0650769	NA	NA	-0.072655	0.00803013	NA	NA	-0.117899	0.0324329	0.182495	0.241506	NA	NA
173	SNP	rs34959665	AAACATTCTGCTAGGCTTCA	FALSE	CRISPRa	0.0105782	0.0553424	0.108602	0.108209	NA	NA	NA	NA	-0.280346	-0.36401	0.0544602	-0.0650769	NA	NA	-0.072655	0.00803013	NA	NA	-0.117899	0.0324329	0.182495	0.241506	NA	NA
174	SNP	rs149515727	AAACATTCTGTGGAAACTTG	FALSE	CRISPRa	0.0448176	0.524528	0.0324191	-0.213899	NA	NA	NA	NA	-0.17079	0.0654868	0.0402953	0.287413	NA	NA	0.0900937	0.0518573	NA	NA	0.247694	-0.0459835	0.0941865	-0.0458469	NA	NA
6:138059377-138059399:+	ATAC	chr6:138059309-138059735	AAACATTTTCAAATAGCTGA	FALSE	CRISPRi	NA	NA	NA	NA	-0.0818623	0.0772831	0.00045147	-0.0379284	NA	NA	NA	NA	0.12133	-0.14099	NA	NA	0.0544106	-0.0404756	NA	NA	NA	NA	0.0868727	-0.0490461
6:138120123-138120145:+	ATAC	chr6:138119979-138120420	AAACCACAAAAATGAAAACA	FALSE	CRISPRi	NA	NA	NA	NA	-0.0770534	0.0724198	-0.0423992	-0.00282325	NA	NA	NA	NA	0.0350186	0.0635001	NA	NA	0.0707526	-0.0750764	NA	NA	NA	NA	-0.0735327	0.138927
175	SNP	rs145322863	AAACCACTCAGGCTGGGCGA	FALSE	CRISPRa	-0.11314	-0.501287	-0.0651648	-0.0427412	NA	NA	NA	NA	-0.144674	0.0902227	-0.0725664	0.0517535	NA	NA	-0.0866957	-0.0343147	NA	NA	-0.440043	0.130553	-0.273067	-0.317416	NA	NA
175	SNP	rs113739827	AAACCACTCAGGCTGGGCGA	FALSE	CRISPRa	-0.11314	-0.501287	-0.0651648	-0.0427412	NA	NA	NA	NA	-0.144674	0.0902227	-0.0725664	0.0517535	NA	NA	-0.0866957	-0.0343147	NA	NA	-0.440043	0.130553	-0.273067	-0.317416	NA	NA
6:138093412-138093434:-	MPRA	rs78204388	AAACCAGAAAATAGTGGAGA	FALSE	CRISPRi	NA	NA	NA	NA	0.00229192	0.0307097	-0.107363	-0.178473	NA	NA	NA	NA	-0.141544	-0.275555	NA	NA	0.170056	0.143073	NA	NA	NA	NA	0.0849208	-0.0888549
176	SNP	rs116663824	AAACCCAAGTGCTCTTGCGG	FALSE	CRISPRa	-0.555076	-0.184483	0.213565	-0.0495455	NA	NA	NA	NA	0.336983	1.00364	0.286945	0.338856	NA	NA	-0.0735585	0.0869304	NA	NA	0.33323	-0.212934	0.0738008	-0.0587867	NA	NA
8610	REVERSE	rs59618918	AAACCCAATCCGGTCTTAAC	TRUE	CRISPRa	-0.355848	0.00465154	0.106403	0.237768	NA	NA	NA	NA	-0.500108	0.067705	0.0893249	-0.0209908	NA	NA	0.00425356	0.0702861	NA	NA	0.261281	-0.0468334	0.187087	0.226172	NA	NA
6:138332307-138332329:-	MPRA	rs113673551	AAACCCACCGAGGAATGTTA	FALSE	CRISPRi	NA	NA	NA	NA	0.0154954	-0.0598689	-0.0549749	0.0760609	NA	NA	NA	NA	-8.08714e-05	-0.440354	NA	NA	0.0368947	0.239769	NA	NA	NA	NA	0.0995779	-0.087479
8924	REVERSE	rs653520	AAACCCAGAGGCACCGTTGT	TRUE	CRISPRa	-0.260704	0.0121124	0.0608854	0.0603279	NA	NA	NA	NA	-0.266848	0.324161	0.0389235	0.121767	NA	NA	-0.0165084	-0.0238822	NA	NA	0.60694	-0.102875	0.051099	0.126733	NA	NA
177	SNP	rs113626613	AAACCCTCTCCTCCCAAGTC	FALSE	CRISPRa	-0.486356	0.205313	0.0814199	0.241497	NA	NA	NA	NA	-0.261136	0.00260743	0.160551	0.211771	NA	NA	0.127716	0.0928619	NA	NA	0.314111	0.125753	0.162544	0.367296	NA	NA
178	SNP	rs9385803	AAACCCTTCCCTATTTTCCC	FALSE	CRISPRa	0.483662	-0.306541	-0.0379443	0.0792635	NA	NA	NA	NA	-0.0248213	0.147877	0.18263	0.0588349	NA	NA	-0.0928944	-0.0710159	NA	NA	-0.0808744	-0.00218996	0.049976	0.305562	NA	NA
179	SNP	rs58428757	AAACCGCTTACAGGATATGT	FALSE	CRISPRa	0.667474	0.35928	0.00608269	0.263268	NA	NA	NA	NA	-0.810182	-0.390544	0.00986032	-0.0400344	NA	NA	0.0594904	0.129508	NA	NA	0.142299	-0.0612696	-0.0102899	-0.128327	NA	NA
180	SNP	rs146018874	AAACCTCTAACAAATTTAAC	FALSE	CRISPRa	-0.276756	0.012317	0.013167	0.0815392	NA	NA	NA	NA	0.243341	-0.629829	-0.00418107	0.134297	NA	NA	0.0112828	0.0536149	NA	NA	-0.0993002	0.22606	0.175424	0.194851	NA	NA
181	SNP	rs61050740	AAACGAGAAGGAAGAGAAAT	FALSE	CRISPRa	0.771118	0.396432	-0.159841	0.317153	NA	NA	NA	NA	0.042837	-1.10256	0.203152	-0.143321	NA	NA	-0.110678	0.189587	NA	NA	0.0129671	0.701745	-0.14507	-0.00463166	NA	NA
6:138125937-138125959:+	Bentham	RS78377363	AAACGTACAGAATTATCTTT	FALSE	CRISPRi	NA	NA	NA	NA	0.0425342	-0.0603775	0.137789	-0.103456	NA	NA	NA	NA	0.058686	0.207434	NA	NA	-0.114573	-0.0782497	NA	NA	NA	NA	0.256561	-0.0573121
182	SNP	rs4896286	AAACTAACTGCACAACAGAT	FALSE	CRISPRa	-0.103703	-0.0494829	-0.0863526	0.0288669	NA	NA	NA	NA	0.0663007	0.31699	-0.0843527	0.0029997	NA	NA	-0.0198041	-0.0274622	NA	NA	-0.337065	-0.162418	0.00527897	0.068881	NA	NA
182	SNP	rs556008	AAACTAACTGCACAACAGAT	FALSE	CRISPRa	-0.103703	-0.0494829	-0.0863526	0.0288669	NA	NA	NA	NA	0.0663007	0.31699	-0.0843527	0.0029997	NA	NA	-0.0198041	-0.0274622	NA	NA	-0.337065	-0.162418	0.00527897	0.068881	NA	NA
6:137951868-137951890:+	MPRA	rs556008	AAACTAACTGCACAACAGAT	FALSE	CRISPRi	NA	NA	NA	NA	0.000857269	-0.0488712	0.0203036	-0.152343	NA	NA	NA	NA	-0.0530199	-0.0872019	NA	NA	0.0411906	0.0767098	NA	NA	NA	NA	0.00986691	-0.0275044
183	SNP	rs117273207	AAACTAAGATGGCATACCAA	FALSE	CRISPRa	-0.373324	0.0601603	-0.0738749	-0.148414	NA	NA	NA	NA	0.340352	0.126496	0.052856	-0.110777	NA	NA	0.0934095	0.0140192	NA	NA	0.0536316	0.0454387	0.0433018	0.0823017	NA	NA
6:138075093-138075115:-	MPRA	rs117273207	AAACTAAGATGGCATACCAA	FALSE	CRISPRi	NA	NA	NA	NA	-0.101514	0.065413	-0.0868488	0.0147327	NA	NA	NA	NA	-0.0481643	0.0869373	NA	NA	0.0177593	-0.092572	NA	NA	NA	NA	-0.0352132	0.190083
184	SNP	rs9399224	AAACTACAGCAACTTAATCC	FALSE	CRISPRa	0.423738	-0.0587482	0.000234636	0.0135637	NA	NA	NA	NA	-0.188081	0.404736	0.0220603	0.17532	NA	NA	0.0467328	-0.130506	NA	NA	0.102808	0.309274	-0.160226	-0.233106	NA	NA
185	SNP	rs72984647	AAACTAGACAATGTGCATGC	FALSE	CRISPRa	-0.381603	-0.0122666	-0.0117817	-0.109841	NA	NA	NA	NA	-0.464051	-0.0711048	-0.431181	-0.145995	NA	NA	0.0388817	0.0153857	NA	NA	-0.436723	-0.00503942	-0.100587	0.00172565	NA	NA
185	SNP	rs4896314	AAACTAGACAATGTGCATGC	FALSE	CRISPRa	-0.381603	-0.0122666	-0.0117817	-0.109841	NA	NA	NA	NA	-0.464051	-0.0711048	-0.431181	-0.145995	NA	NA	0.0388817	0.0153857	NA	NA	-0.436723	-0.00503942	-0.100587	0.00172565	NA	NA
6:138426101-138426123:+	MPRA	rs1556640	AAACTAGACAATGTGCATGC	FALSE	CRISPRi	NA	NA	NA	NA	-0.101484	0.168182	-0.024463	0.083958	NA	NA	NA	NA	-0.00865771	0.0495658	NA	NA	0.0896737	0.454623	NA	NA	NA	NA	0.122982	0.317258
186	SNP	rs79411652	AAACTAGGTAGAATTGGGAG	FALSE	CRISPRa	-0.0464352	-0.637544	-0.0566401	0.0423031	NA	NA	NA	NA	0.145795	0.643885	0.116308	0.482933	NA	NA	-0.0718298	-0.295124	NA	NA	-0.613959	-0.249025	-0.281636	-0.541886	NA	NA
6:138138977-138138999:+	Bentham	RS79411652	AAACTAGGTAGAATTGGGAG	FALSE	CRISPRi	NA	NA	NA	NA	0.0157624	-0.000179495	-0.145925	0.124866	NA	NA	NA	NA	-0.0327267	-0.467713	NA	NA	-0.177071	0.0377938	NA	NA	NA	NA	-0.103867	-0.193163
187	SNP	6:138428040	AAACTATACAGTTTGAACTA	FALSE	CRISPRa	-0.612934	0.267594	0.102651	0.122908	NA	NA	NA	NA	-0.788728	0.782349	0.392734	0.0131909	NA	NA	0.0440952	0.112811	NA	NA	-0.206092	0.102491	-0.0651602	-0.147385	NA	NA
187	SNP	rs79089865	AAACTATACAGTTTGAACTA	FALSE	CRISPRa	-0.612934	0.267594	0.102651	0.122908	NA	NA	NA	NA	-0.788728	0.782349	0.392734	0.0131909	NA	NA	0.0440952	0.112811	NA	NA	-0.206092	0.102491	-0.0651602	-0.147385	NA	NA
6:138141140-138141162:+	ATAC	chr6:138140859-138141380	AAACTATCACCATAGAGACT	FALSE	CRISPRi	NA	NA	NA	NA	0.0955551	0.0721471	0.0781091	0.082305	NA	NA	NA	NA	0.134432	-0.162006	NA	NA	-0.0520306	-0.173192	NA	NA	NA	NA	0.0210705	0.369118
188	SNP	rs61603943	AAACTATTTATGTTCAGCAT	FALSE	CRISPRa	-0.485164	-0.0522233	-0.0140254	-0.00541105	NA	NA	NA	NA	-1.12744	0.492051	-0.0422164	-0.163312	NA	NA	0.137083	0.0164959	NA	NA	0.0309333	0.184091	-0.0377847	-0.258403	NA	NA
188	SNP	rs58347990	AAACTATTTATGTTCAGCAT	FALSE	CRISPRa	-0.485164	-0.0522233	-0.0140254	-0.00541105	NA	NA	NA	NA	-1.12744	0.492051	-0.0422164	-0.163312	NA	NA	0.137083	0.0164959	NA	NA	0.0309333	0.184091	-0.0377847	-0.258403	NA	NA
6:138435731-138435753:+	MPRA	rs61603943	AAACTATTTATGTTCAGCAT	FALSE	CRISPRi	NA	NA	NA	NA	-0.0491395	-0.0280127	-0.0710556	-0.153391	NA	NA	NA	NA	0.129101	0.324751	NA	NA	0.224151	0.435726	NA	NA	NA	NA	-0.0507974	-0.132996
6:138225542-138225564:+	ATAC	chr6:138225522-138226493	AAACTCACAAAGCAAGTGAG	FALSE	CRISPRi	NA	NA	NA	NA	0.101286	0.0165127	-0.107852	-0.201497	NA	NA	NA	NA	0.123606	-0.111613	NA	NA	0.0196287	0.0080519	NA	NA	NA	NA	0.138384	0.140585
189	SNP	rs78204388	AAACTCACAAGGAGTGTCCC	FALSE	CRISPRa	0.0067878	0.098612	0.0874652	-0.0409248	NA	NA	NA	NA	-0.327402	-0.214814	0.0652027	0.116819	NA	NA	0.163514	0.0723074	NA	NA	0.0577626	-0.157005	0.0829022	0.184183	NA	NA
189	SNP	rs6570188	AAACTCACAAGGAGTGTCCC	FALSE	CRISPRa	0.0067878	0.098612	0.0874652	-0.0409248	NA	NA	NA	NA	-0.327402	-0.214814	0.0652027	0.116819	NA	NA	0.163514	0.0723074	NA	NA	0.0577626	-0.157005	0.0829022	0.184183	NA	NA
6:138093360-138093382:+	MPRA	rs78204388	AAACTCACAAGGAGTGTCCC	FALSE	CRISPRi	NA	NA	NA	NA	0.0537015	0.00333377	0.124375	0.182259	NA	NA	NA	NA	0.306627	0.101964	NA	NA	-0.0892399	-0.163317	NA	NA	NA	NA	-0.00499764	-0.119668
190	SNP	rs6570179	AAACTCACAATTAAGCTTCT	FALSE	CRISPRa	0.190766	0.248333	0.114012	0.0445957	NA	NA	NA	NA	1.95177	0.338141	0.13085	-0.0629825	NA	NA	-0.0661148	0.170895	NA	NA	0.0642673	-0.0917025	0.244107	0.227267	NA	NA
6:138089889-138089911:+	ATAC	chr6:138089058-138090099	AAACTCACACAGCTAATACG	FALSE	CRISPRi	NA	NA	NA	NA	-0.0428402	0.10769	-0.0735325	0.154636	NA	NA	NA	NA	0.242364	0.638472	NA	NA	-0.0344547	-0.0995048	NA	NA	NA	NA	-0.0920171	0.0212575
191	SNP	rs391233	AAACTCAGTGTCTCCCTTTT	FALSE	CRISPRa	0.125093	0.130594	0.0123043	0.169046	NA	NA	NA	NA	-0.433779	0.0330504	-0.205654	-0.0529991	NA	NA	0.091394	0.0340016	NA	NA	-0.0100371	0.03685	0.163699	0.189906	NA	NA
192	SNP	rs72984647	AAACTCATCTTTGGCTACAA	FALSE	CRISPRa	-0.105346	-0.671479	0.0136106	0.352424	NA	NA	NA	NA	-0.00367286	0.505613	-0.0368311	0.22995	NA	NA	-0.0328566	-0.019958	NA	NA	-0.0159632	-0.650345	-0.0178904	0.285599	NA	NA
8981	REVERSE	rs686851	AAACTCCTAAGATTAAGACA	TRUE	CRISPRa	0.505729	0.197534	-0.0214367	-0.104065	NA	NA	NA	NA	0.093238	0.419948	0.190162	-0.055844	NA	NA	0.28636	-0.1071	NA	NA	0.272288	0.2593	0.0657945	-0.475313	NA	NA
8419	REVERSE	6:138070711	AAACTCTAGTACAAGGAAGA	TRUE	CRISPRa	0.505553	-0.669271	-0.086286	-0.158175	NA	NA	NA	NA	-0.519852	0.329103	0.197247	-0.202131	NA	NA	-0.0560078	-0.0388256	NA	NA	-0.55413	0.0507048	0.102387	-0.0341593	NA	NA
6:138261306-138261328:+	ATAC	chr6:138261014-138261670	AAACTCTGTAATAAGTTTTC	FALSE	CRISPRi	NA	NA	NA	NA	-0.10585	0.0696184	-0.0923314	-0.090206	NA	NA	NA	NA	-0.0423167	0.143067	NA	NA	0.121192	0.0571413	NA	NA	NA	NA	-0.135984	-0.198044
193	SNP	rs1628131	AAACTGCTAACAATCATTTG	FALSE	CRISPRa	-0.136043	-0.298465	-0.00759353	0.0826072	NA	NA	NA	NA	0.947635	-0.147072	-0.00340811	0.0593498	NA	NA	-0.00325632	-0.105403	NA	NA	0.291886	-0.0215658	-0.202863	-0.295045	NA	NA
193	SNP	rs147565918	AAACTGCTAACAATCATTTG	FALSE	CRISPRa	-0.136043	-0.298465	-0.00759353	0.0826072	NA	NA	NA	NA	0.947635	-0.147072	-0.00340811	0.0593498	NA	NA	-0.00325632	-0.105403	NA	NA	0.291886	-0.0215658	-0.202863	-0.295045	NA	NA
6:138389023-138389045:-	MPRA	rs1628131	AAACTGCTAACAATCATTTG	FALSE	CRISPRi	NA	NA	NA	NA	0.0396588	-0.0295731	-0.0280836	0.012343	NA	NA	NA	NA	-0.115467	-0.298521	NA	NA	0.162328	0.434051	NA	NA	NA	NA	0.0428125	-0.00699369
194	SNP	rs9376291	AAACTGGTTGGCTTAGGACA	FALSE	CRISPRa	0.357113	0.346688	0.0270421	0.0210308	NA	NA	NA	NA	0.254443	0.42212	-0.132285	0.0795996	NA	NA	0.0577578	0.0145682	NA	NA	0.17592	-0.017334	0.0468028	-0.206375	NA	NA
195	SNP	rs149333071	AAACTGGTTTTGCATGAAGC	FALSE	CRISPRa	1.26026	0.102081	-0.0532132	0.0710044	NA	NA	NA	NA	0.0353273	-0.0559892	-0.162262	0.24711	NA	NA	0.0871615	-0.048581	NA	NA	-0.125415	0.0827017	-0.299963	-0.0192228	NA	NA
196	SNP	rs79089865	AAACTGTATAGTTTTTTTCC	FALSE	CRISPRa	-0.0179999	0.0666887	-0.104266	-0.0699611	NA	NA	NA	NA	0.108197	-0.090422	0.170185	-0.0107504	NA	NA	-0.0886117	-0.0193191	NA	NA	0.500328	0.0672731	-0.0155496	0.170576	NA	NA
196	SNP	6:138428040	AAACTGTATAGTTTTTTTCC	FALSE	CRISPRa	-0.0179999	0.0666887	-0.104266	-0.0699611	NA	NA	NA	NA	0.108197	-0.090422	0.170185	-0.0107504	NA	NA	-0.0886117	-0.0193191	NA	NA	0.500328	0.0672731	-0.0155496	0.170576	NA	NA
197	SNP	rs9494866	AAACTGTGGGAAGGTAAATA	FALSE	CRISPRa	0.132034	0.0807223	0.0598841	0.257439	NA	NA	NA	NA	-0.437079	-1.93193	0.555521	-0.174138	NA	NA	-0.0278743	0.0551052	NA	NA	-0.112496	-0.0431784	0.254286	0.253953	NA	NA
198	SNP	rs17613612	AAACTTATCTTCAGAACTTC	FALSE	CRISPRa	0.304277	0.758508	0.0577509	0.010328	NA	NA	NA	NA	0.128569	-0.117812	-0.173927	-0.0184295	NA	NA	0.0557279	-0.078753	NA	NA	-0.582194	-0.210984	0.0713491	0.0361157	NA	NA
6:138141878-138141900:+	Bentham	RS677362	AAACTTCTGAACATTAAGAA	FALSE	CRISPRi	NA	NA	NA	NA	0.00291057	-0.0472719	-0.0430459	0.0465818	NA	NA	NA	NA	0.0195045	-0.546204	NA	NA	0.00317809	-0.116635	NA	NA	NA	NA	0.0398147	0.030872
199	SNP	rs72989432	AAACTTTATGTTCCATGAGA	FALSE	CRISPRa	0.0510379	0.14592	0.00402941	-0.0845572	NA	NA	NA	NA	NA	-0.0643027	NA	0.119244	NA	NA	0.152517	-0.0401318	NA	NA	0.0436889	NA	-0.342773	-0.0458224	NA	NA
200	SNP	rs76718750	AAACTTTGAAAAGCAGAGAC	FALSE	CRISPRa	-0.0112603	-0.129938	0.0136743	-0.0086636	NA	NA	NA	NA	0.251597	-0.389794	0.0191485	-0.0798946	NA	NA	-0.00041709	0.0142736	NA	NA	-0.305898	0.197039	0.175103	0.0827649	NA	NA
6:137893153-137893175:-	ATAC	chr6:137892969-137893408	AAACTTTTCAGGTCATCTGT	FALSE	CRISPRi	NA	NA	NA	NA	-0.0798808	-0.0483164	-0.0315322	0.0309719	NA	NA	NA	NA	-0.294186	-0.361024	NA	NA	0.043139	-0.0107531	NA	NA	NA	NA	-0.0172133	0.0174962
201	SNP	rs201305547	AAAGAAAAAGAAATGCTATA	FALSE	CRISPRa	0.637574	0.197971	0.168662	0.154107	NA	NA	NA	NA	0.156451	0.646381	-0.150933	0.36918	NA	NA	-0.0146795	-0.0260607	NA	NA	0.156572	0.659012	0.0137952	-0.303087	NA	NA
6:137852709-137852731:+	MPRA	rs72989412	AAAGAAAAAGGCTGGCCACG	FALSE	CRISPRi	NA	NA	NA	NA	0.0106776	-0.00992888	0.0231309	-0.0845371	NA	NA	NA	NA	-0.0230299	0.305704	NA	NA	0.0525308	-0.0409683	NA	NA	NA	NA	-0.0994172	-0.126555
202	SNP	rs6929671	AAAGAAAATCAGTAAAGATC	FALSE	CRISPRa	0.0406493	-0.230571	-0.0615251	-0.458832	NA	NA	NA	NA	0.116979	-0.0939269	-0.285799	-0.32656	NA	NA	-0.225445	0.112009	NA	NA	0.204616	-0.420449	-0.206264	-0.279561	NA	NA
202	SNP	6:138108192	AAAGAAAATCAGTAAAGATC	FALSE	CRISPRa	0.0406493	-0.230571	-0.0615251	-0.458832	NA	NA	NA	NA	0.116979	-0.0939269	-0.285799	-0.32656	NA	NA	-0.225445	0.112009	NA	NA	0.204616	-0.420449	-0.206264	-0.279561	NA	NA
202	SNP	rs55653898	AAAGAAAATCAGTAAAGATC	FALSE	CRISPRa	0.0406493	-0.230571	-0.0615251	-0.458832	NA	NA	NA	NA	0.116979	-0.0939269	-0.285799	-0.32656	NA	NA	-0.225445	0.112009	NA	NA	0.204616	-0.420449	-0.206264	-0.279561	NA	NA
203	SNP	rs149860302	AAAGAAACAAATGATAACCT	FALSE	CRISPRa	-0.369769	0.0705791	0.208515	0.244989	NA	NA	NA	NA	0.0763347	-0.0997422	0.471821	0.219585	NA	NA	0.0671096	0.0099872	NA	NA	-0.104675	-0.181918	-0.168444	-0.69989	NA	NA
204	SNP	rs71547132	AAAGAAACGAAAAATGGGCT	FALSE	CRISPRa	0.161601	-0.0291251	-0.113362	-0.161752	NA	NA	NA	NA	-0.960769	0.240604	-0.0509108	-0.0841821	NA	NA	-0.0579745	-0.04008	NA	NA	-0.385492	-0.334599	-0.118925	-0.172974	NA	NA
204	SNP	rs4895509	AAAGAAACGAAAAATGGGCT	FALSE	CRISPRa	0.161601	-0.0291251	-0.113362	-0.161752	NA	NA	NA	NA	-0.960769	0.240604	-0.0509108	-0.0841821	NA	NA	-0.0579745	-0.04008	NA	NA	-0.385492	-0.334599	-0.118925	-0.172974	NA	NA
204	SNP	rs6940999	AAAGAAACGAAAAATGGGCT	FALSE	CRISPRa	0.161601	-0.0291251	-0.113362	-0.161752	NA	NA	NA	NA	-0.960769	0.240604	-0.0509108	-0.0841821	NA	NA	-0.0579745	-0.04008	NA	NA	-0.385492	-0.334599	-0.118925	-0.172974	NA	NA
6:138382915-138382937:+	MPRA	rs6940999	AAAGAAACGAAAAATGGGCT	FALSE	CRISPRi	NA	NA	NA	NA	0.0159861	-0.0405014	0.0379316	0.223692	NA	NA	NA	NA	0.00102068	0.304147	NA	NA	0.116837	0.18925	NA	NA	NA	NA	-0.0985425	-0.00553558
8272	REVERSE	rs35901851	AAAGAAAGAAACAAGGGAAA	TRUE	CRISPRa	0.12043	-0.0750632	0.0803621	0.163639	NA	NA	NA	NA	0.166594	-0.218013	-0.0227399	-0.00438427	NA	NA	0.0119902	0.0444126	NA	NA	-0.286308	-0.242638	-0.0685269	-0.235128	NA	NA
205	SNP	rs76537075	AAAGAACTCCTTAGTTTATA	FALSE	CRISPRa	-0.126202	0.177199	-0.0201944	0.342406	NA	NA	NA	NA	-0.579619	-0.0817337	-0.00598457	-0.042641	NA	NA	0.0190727	-0.0316791	NA	NA	-0.0243585	0.116467	0.166779	0.312042	NA	NA
205	SNP	rs78986857	AAAGAACTCCTTAGTTTATA	FALSE	CRISPRa	-0.126202	0.177199	-0.0201944	0.342406	NA	NA	NA	NA	-0.579619	-0.0817337	-0.00598457	-0.042641	NA	NA	0.0190727	-0.0316791	NA	NA	-0.0243585	0.116467	0.166779	0.312042	NA	NA
206	SNP	rs62434248	AAAGAAGAAATTCTGGAATA	FALSE	CRISPRa	-0.16668	-0.206167	0.17439	-0.177769	NA	NA	NA	NA	0.0535309	-0.0467174	0.101114	-0.341586	NA	NA	-0.109339	-0.243503	NA	NA	0.191925	0.262033	0.0822697	-0.242253	NA	NA
207	SNP	rs116955908	AAAGAAGAACCAAAACAGCA	FALSE	CRISPRa	-0.238798	-0.300786	0.0366791	-0.175134	NA	NA	NA	NA	-0.381036	-0.210873	0.0455123	-0.00312594	NA	NA	0.075195	-0.0548422	NA	NA	0.640476	-0.108977	-0.0427296	-0.0478802	NA	NA
208	SNP	rs67297943	AAAGAAGGAGAGGTCTTACA	FALSE	CRISPRa	-0.408768	-0.0521071	-0.0171485	0.0680733	NA	NA	NA	NA	-0.351454	0.075347	0.0498153	0.132599	NA	NA	0.0866558	0.100699	NA	NA	-0.0212264	0.0300633	0.0891515	0.128028	NA	NA
6:138203203-138203225:+	ATAC	chr6:138203068-138204256	AAAGAAGTTAGCTTGAACTG	FALSE	CRISPRi	NA	NA	NA	NA	0.0402609	-0.0214615	0.0383235	-0.0631106	NA	NA	NA	NA	0.0813447	0.109796	NA	NA	-0.0243912	-0.192446	NA	NA	NA	NA	-0.0947927	-0.0156698
209	SNP	rs636537	AAAGAATCCCTAGCACATGA	FALSE	CRISPRa	0.203583	0.0279613	-0.0657695	0.0101066	NA	NA	NA	NA	0.00819166	-0.312495	-0.0261553	-0.19538	NA	NA	-0.0333243	0.00731507	NA	NA	-0.183432	-0.175151	0.0720446	0.0417543	NA	NA
209	SNP	rs79767238	AAAGAATCCCTAGCACATGA	FALSE	CRISPRa	0.203583	0.0279613	-0.0657695	0.0101066	NA	NA	NA	NA	0.00819166	-0.312495	-0.0261553	-0.19538	NA	NA	-0.0333243	0.00731507	NA	NA	-0.183432	-0.175151	0.0720446	0.0417543	NA	NA
210	SNP	rs9376314	AAAGAATTCAAACTTTGGCA	FALSE	CRISPRa	0.447651	-0.284039	0.0926527	0.0402972	NA	NA	NA	NA	0.713227	-0.479827	0.109587	0.0716071	NA	NA	-0.220051	-0.0630359	NA	NA	-0.635626	0.132815	0.0386381	0.116536	NA	NA
6:137945853-137945875:+	MPRA	rs6570180	AAAGAATTTAAAATCTGGAA	FALSE	CRISPRi	NA	NA	NA	NA	0.0247621	-0.038675	-0.127859	-0.0692183	NA	NA	NA	NA	-0.0320429	0.180332	NA	NA	-0.0174727	-0.0630554	NA	NA	NA	NA	-0.0902959	-0.124014
6:138302710-138302732:+	MPRA	rs7762583	AAAGAATTTAGAACTGTGCC	FALSE	CRISPRi	NA	NA	NA	NA	-0.0286821	-0.041857	0.02048	0.194486	NA	NA	NA	NA	0.176225	0.259759	NA	NA	-0.0940149	-0.176398	NA	NA	NA	NA	0.0613908	-0.058234
211	SNP	rs78377363	AAAGACAAATGCTTGACTAT	FALSE	CRISPRa	0.600239	0.109539	0.0967702	0.0129414	NA	NA	NA	NA	-1.38654	0.964977	0.0962506	0.21203	NA	NA	0.140092	-0.0263729	NA	NA	-0.340115	-0.0930857	0.112499	0.222011	NA	NA
6:138125901-138125923:-	Bentham	RS78377363	AAAGACAAATGCTTGACTAT	FALSE	CRISPRi	NA	NA	NA	NA	-0.113714	0.052799	-0.00809847	0.0239849	NA	NA	NA	NA	-0.074722	0.137782	NA	NA	0.0972448	-0.0780729	NA	NA	NA	NA	0.0434287	0.222092
212	SNP	rs113237273	AAAGACACTTGTGTGGTCTG	FALSE	CRISPRa	-0.509333	0.311133	-0.00411434	0.146278	NA	NA	NA	NA	-0.785959	0.224074	0.00841317	0.167032	NA	NA	0.0113267	0.0303799	NA	NA	0.543656	-0.212054	0.0365208	-0.0260727	NA	NA
212	SNP	rs202190483	AAAGACACTTGTGTGGTCTG	FALSE	CRISPRa	-0.509333	0.311133	-0.00411434	0.146278	NA	NA	NA	NA	-0.785959	0.224074	0.00841317	0.167032	NA	NA	0.0113267	0.0303799	NA	NA	0.543656	-0.212054	0.0365208	-0.0260727	NA	NA
6:138120000-138120022:-	ATAC	chr6:138119979-138120420	AAAGACGTGTTATGGACTGA	FALSE	CRISPRi	NA	NA	NA	NA	-0.0110386	0.0393822	0.0967569	-0.0699675	NA	NA	NA	NA	0.0433426	-0.222966	NA	NA	-0.217929	-0.400706	NA	NA	NA	NA	-0.0265832	-0.0798106
213	SNP	rs6921233	AAAGACTAAGGAACTGATCT	FALSE	CRISPRa	-0.150353	-0.238509	-0.0693066	-0.137295	NA	NA	NA	NA	-0.244381	0.380467	0.022296	0.04382	NA	NA	-0.029603	-0.0766953	NA	NA	-0.157999	0.09314	0.0190457	0.00531917	NA	NA
214	SNP	rs79770565	AAAGACTGCAGGAATCAGTC	FALSE	CRISPRa	0.238604	-0.188181	-0.0172138	0.180601	NA	NA	NA	NA	-0.50979	-1.06733	-0.193332	0.0444253	NA	NA	0.186695	0.0117741	NA	NA	-0.3093	-0.11791	0.0777531	0.148607	NA	NA
215	SNP	rs7748190	AAAGAGACAGATTCATCAAG	FALSE	CRISPRa	0.643377	0.413211	0.378986	-0.319193	NA	NA	NA	NA	-0.0347011	0.573603	0.0483152	-0.180629	NA	NA	-0.0677143	-0.0366537	NA	NA	-0.133153	0.0767076	-0.0386626	0.286625	NA	NA
6:138344031-138344053:+	MPRA	rs57974325	AAAGAGATGGCAAAAGGAGA	FALSE	CRISPRi	NA	NA	NA	NA	0.0132154	-0.00575712	-0.113203	0.0765242	NA	NA	NA	NA	0.0557885	0.153239	NA	NA	-0.0509501	-0.0510721	NA	NA	NA	NA	0.074258	-0.0412263
216	SNP	rs10440882	AAAGAGCTCAGCGCAATGCC	FALSE	CRISPRa	0.567726	-0.171849	-0.103353	-0.119993	NA	NA	NA	NA	-0.100551	0.351069	-0.050178	0.000452314	NA	NA	-0.0156604	-0.00346091	NA	NA	-0.00857107	-0.122645	-0.0539081	-0.173747	NA	NA
217	SNP	rs618147	AAAGAGCTTAGCATGAAAAC	FALSE	CRISPRa	-0.118324	-0.221949	-0.0829516	-0.106163	NA	NA	NA	NA	-0.45132	0.487164	-0.0106138	0.033275	NA	NA	0.019215	-0.0741308	NA	NA	-0.126317	-0.0476857	0.119412	-0.00410214	NA	NA
218	SNP	rs138319463	AAAGAGGCTTTTTATGGGAA	FALSE	CRISPRa	0.771361	-0.670361	0.0493062	0.0585958	NA	NA	NA	NA	0.502504	-0.209538	-0.0326795	-0.00574623	NA	NA	-0.119575	-0.00933036	NA	NA	0.426924	-0.106856	-0.0601498	0.269991	NA	NA
6:137857931-137857953:-	MPRA	rs12110715	AAAGAGGGAATGGGTCAAAG	FALSE	CRISPRi	NA	NA	NA	NA	0.094833	0.0468494	-0.00894559	0.0079875	NA	NA	NA	NA	0.106089	-0.129208	NA	NA	-0.134447	0.012718	NA	NA	NA	NA	0.030942	0.110761
219	SNP	rs79796153	AAAGAGGTGGACTAAGCAGA	FALSE	CRISPRa	0.0406493	-0.437458	-0.228843	0.121736	NA	NA	NA	NA	0.423414	-0.118559	-0.211709	-0.0745628	NA	NA	0.243257	-0.116883	NA	NA	-1.37346	0.345965	-0.131992	0.0724486	NA	NA
219	SNP	rs1002658	AAAGAGGTGGACTAAGCAGA	FALSE	CRISPRa	0.0406493	-0.437458	-0.228843	0.121736	NA	NA	NA	NA	0.423414	-0.118559	-0.211709	-0.0745628	NA	NA	0.243257	-0.116883	NA	NA	-1.37346	0.345965	-0.131992	0.0724486	NA	NA
219	SNP	rs489738	AAAGAGGTGGACTAAGCAGA	FALSE	CRISPRa	0.0406493	-0.437458	-0.228843	0.121736	NA	NA	NA	NA	0.423414	-0.118559	-0.211709	-0.0745628	NA	NA	0.243257	-0.116883	NA	NA	-1.37346	0.345965	-0.131992	0.0724486	NA	NA
6:137981570-137981592:-	MPRA	rs489738	AAAGAGGTGGACTAAGCAGA	FALSE	CRISPRi	NA	NA	NA	NA	0.0208246	-0.00780621	0.0464906	-0.061046	NA	NA	NA	NA	0.108039	0.105527	NA	NA	0.0395919	-0.0267035	NA	NA	NA	NA	-0.0342214	-0.203488
6:138385241-138385263:+	MPRA	rs12662032	AAAGAGTGACAGAACACCAT	FALSE	CRISPRi	NA	NA	NA	NA	0.0423029	-0.0235341	0.0216944	-0.0172596	NA	NA	NA	NA	0.00947867	-0.0152574	NA	NA	0.114035	0.00152169	NA	NA	NA	NA	-0.000683629	-0.111245
220	SNP	rs78905602	AAAGAGTGTGATGTTATCTG	FALSE	CRISPRa	-0.243862	-0.0133392	-0.220727	-0.26864	NA	NA	NA	NA	0.958746	-0.637163	-0.365505	-0.0492997	NA	NA	0.0123967	-0.0691611	NA	NA	-0.0429002	0.0758656	0.120937	-0.0188372	NA	NA
8850	REVERSE	rs7758499	AAAGAGTTCCCTTCTCGACG	TRUE	CRISPRa	0.629254	-0.203232	-0.0128708	0.0373719	NA	NA	NA	NA	0.442125	0.246576	-0.365364	-0.046813	NA	NA	-0.138431	-0.0331148	NA	NA	0.210564	0.257352	-0.0360395	-0.182816	NA	NA
6:138125934-138125956:-	Bentham	RS78377363	AAAGATAATTCTGTACGTTT	FALSE	CRISPRi	NA	NA	NA	NA	0.0254949	-0.129615	0.0503287	-0.0355542	NA	NA	NA	NA	0.0643314	-0.368304	NA	NA	-0.115174	-0.0341495	NA	NA	NA	NA	0.249553	0.58914
221	SNP	rs74565244	AAAGATACAGAACTGAAAAA	FALSE	CRISPRa	-0.0631201	0.0231508	0.0444908	0.334533	NA	NA	NA	NA	-0.0158658	-0.0470576	0.00954404	0.480088	NA	NA	-0.108402	0.140263	NA	NA	-0.644263	0.0658693	0.0657514	0.286597	NA	NA
222	SNP	rs72463561	AAAGATGCCAGAGATTTGGC	FALSE	CRISPRa	-0.3006	-0.132788	0.143951	-0.0986773	NA	NA	NA	NA	-0.29177	0.0959626	-0.196148	-0.0099479	NA	NA	0.090379	0.0564405	NA	NA	-0.197096	0.272043	-0.128978	-0.52731	NA	NA
223	SNP	rs76575999	AAAGATGTTGAGTAATGAGG	FALSE	CRISPRa	-0.00852377	0.957632	0.24424	0.0747314	NA	NA	NA	NA	-1.06402	1.04732	0.167272	-0.0196046	NA	NA	-0.119537	-0.0660415	NA	NA	-1.09992	0.289758	-0.263986	0.232169	NA	NA
224	SNP	rs35062368	AAAGATTCTCAAAAAAGTTA	FALSE	CRISPRa	-0.146417	-0.0153571	0.0100871	0.128209	NA	NA	NA	NA	-0.522424	0.00318489	0.101505	0.0400942	NA	NA	0.00469426	-0.051197	NA	NA	-0.016689	-0.051747	0.0845491	-0.0364901	NA	NA
8315	REVERSE	rs185291446	AAAGATTTAATATCTATCTG	TRUE	CRISPRa	0.33199	0.189547	-0.196402	-0.0988871	NA	NA	NA	NA	0.850144	0.605641	0.455813	0.16566	NA	NA	0.0723151	-0.103484	NA	NA	-0.0582156	-0.315482	-0.232855	-0.609532	NA	NA
225	SNP	rs202213320	AAAGATTTTTTTATTTCTAC	FALSE	CRISPRa	-1.06701	0.0123482	0.0364989	0.0408673	NA	NA	NA	NA	0.0808744	0.139612	0.198124	-0.199457	NA	NA	-0.0696446	0.158519	NA	NA	-0.260818	0.24421	0.122887	0.416148	NA	NA
225	SNP	rs72989479	AAAGATTTTTTTATTTCTAC	FALSE	CRISPRa	-1.06701	0.0123482	0.0364989	0.0408673	NA	NA	NA	NA	0.0808744	0.139612	0.198124	-0.199457	NA	NA	-0.0696446	0.158519	NA	NA	-0.260818	0.24421	0.122887	0.416148	NA	NA
226	SNP	rs75424836	AAAGCAAAATCTTTGAAAAT	FALSE	CRISPRa	0.26852	-0.135198	0.0126401	-0.00430017	NA	NA	NA	NA	0.163294	-0.592021	0.151647	0.159188	NA	NA	-0.166166	-0.0056591	NA	NA	0.263505	-0.182056	-0.172844	0.00803559	NA	NA
6:138229169-138229191:-	Bentham	RS75424836	AAAGCAAAATCTTTGAAAAT	FALSE	CRISPRi	NA	NA	NA	NA	0.0587083	-0.00656104	-0.037383	0.106004	NA	NA	NA	NA	-0.0824499	-0.051671	NA	NA	0.00896656	-0.0069931	NA	NA	NA	NA	-0.0666506	0.259234
227	SNP	6:138152724	AAAGCAAAGTCTAAAACAGG	FALSE	CRISPRa	0.353053	0.112607	-0.111852	0.19055	NA	NA	NA	NA	0.031331	1.00449	0.0287822	0.247431	NA	NA	0.226368	-0.183064	NA	NA	0.267037	0.193717	0.115983	0.304792	NA	NA
227	SNP	rs71718397	AAAGCAAAGTCTAAAACAGG	FALSE	CRISPRa	0.353053	0.112607	-0.111852	0.19055	NA	NA	NA	NA	0.031331	1.00449	0.0287822	0.247431	NA	NA	0.226368	-0.183064	NA	NA	0.267037	0.193717	0.115983	0.304792	NA	NA
228	SNP	rs12204400	AAAGCAACAGCAGTGAGGCC	FALSE	CRISPRa	-0.235014	-0.661772	0.0054533	0.0108823	NA	NA	NA	NA	-0.812451	-0.0715943	-0.0212224	-0.119075	NA	NA	0.0945492	-0.0405254	NA	NA	0.12077	0.344959	-0.0470533	-0.0663911	NA	NA
229	SNP	rs6914458	AAAGCAGATAACTCTACTTC	FALSE	CRISPRa	-0.372678	-0.133118	-0.134263	-0.295133	NA	NA	NA	NA	0.119655	-0.406446	0.0166777	0.371592	NA	NA	0.0115462	-0.125246	NA	NA	-0.22652	0.256355	-0.265773	-0.229043	NA	NA
230	SNP	rs190653431	AAAGCAGTGGCCTAGAACTC	FALSE	CRISPRa	-0.0318038	-0.00491266	-0.0326085	-0.0340056	NA	NA	NA	NA	0.263849	0.241276	-0.017789	-0.0179702	NA	NA	0.00896939	-0.000825862	NA	NA	-0.163438	0.0705125	0.0410131	0.184204	NA	NA
6:138076102-138076124:+	ATAC	chr6:138075307-138076196	AAAGCATGGATTTTAAAATC	FALSE	CRISPRi	NA	NA	NA	NA	0.0151016	0.0138807	-0.0373471	0.0655892	NA	NA	NA	NA	0.119565	-0.137467	NA	NA	0.0736664	0.106682	NA	NA	NA	NA	-0.0848579	0.14275
231	SNP	rs140468621	AAAGCATGTTATCTCATAAA	FALSE	CRISPRa	-0.116187	-0.515659	0.0899126	0.144082	NA	NA	NA	NA	-0.941526	NA	0.259741	0.324618	NA	NA	0.0958046	-0.123676	NA	NA	0.436696	1.1261	0.0461088	-0.00785695	NA	NA
6:138171422-138171444:-	Bentham	RS9494883	AAAGCCATGCTTTCTTTAAG	FALSE	CRISPRi	NA	NA	NA	NA	0.00196898	0.000942322	0.00837279	-0.0794743	NA	NA	NA	NA	0.060734	-0.103738	NA	NA	-0.0362745	0.0443247	NA	NA	NA	NA	-0.117042	0.211712
232	SNP	rs11751057	AAAGCCTTGGGCATAGTGAT	FALSE	CRISPRa	0.243303	0.140686	-0.121125	0.0673655	NA	NA	NA	NA	0.114631	0.698108	-0.10915	0.271985	NA	NA	0.2294	0.0738392	NA	NA	-0.0504575	0.218164	0.0235633	0.0494203	NA	NA
232	SNP	rs76444626	AAAGCCTTGGGCATAGTGAT	FALSE	CRISPRa	0.243303	0.140686	-0.121125	0.0673655	NA	NA	NA	NA	0.114631	0.698108	-0.10915	0.271985	NA	NA	0.2294	0.0738392	NA	NA	-0.0504575	0.218164	0.0235633	0.0494203	NA	NA
232	SNP	rs4896283	AAAGCCTTGGGCATAGTGAT	FALSE	CRISPRa	0.243303	0.140686	-0.121125	0.0673655	NA	NA	NA	NA	0.114631	0.698108	-0.10915	0.271985	NA	NA	0.2294	0.0738392	NA	NA	-0.0504575	0.218164	0.0235633	0.0494203	NA	NA
6:137890566-137890588:+	MPRA	rs4896283	AAAGCCTTGGGCATAGTGAT	FALSE	CRISPRi	NA	NA	NA	NA	-0.00700322	-0.0236389	0.0854005	-0.00887469	NA	NA	NA	NA	-0.092208	0.0873755	NA	NA	0.0278541	0.0921788	NA	NA	NA	NA	-0.0430432	0.0505142
233	SNP	rs66520287	AAAGCCTTTCTCCCAACTAT	FALSE	CRISPRa	-0.0721033	-0.628587	0.0469507	-0.119085	NA	NA	NA	NA	-0.407848	-0.136581	0.242835	0.188714	NA	NA	-0.0746456	0.00889192	NA	NA	-0.384746	0.0195531	-0.136934	0.104666	NA	NA
6:137853964-137853986:-	MPRA	rs75758470	AAAGCTAGGAAAGAGAAAGT	FALSE	CRISPRi	NA	NA	NA	NA	-0.0184473	-0.0162913	-0.312329	0.144457	NA	NA	NA	NA	0.103995	0.0871982	NA	NA	0.0409907	-0.317236	NA	NA	NA	NA	0.156186	-0.0151023
234	SNP	rs423680	AAAGCTATTAGTCACATAAA	FALSE	CRISPRa	0.282623	0.115004	0.114568	0.158014	NA	NA	NA	NA	-0.274144	0.469453	-0.244505	0.121228	NA	NA	0.0994397	-0.013103	NA	NA	0.304146	-0.163238	0.0610001	0.212534	NA	NA
235	SNP	rs56240552	AAAGCTCAACTCACTATTGC	FALSE	CRISPRa	-0.21208	-0.0422985	-0.0648966	-0.0896334	NA	NA	NA	NA	-0.316809	-0.17366	0.0611135	-0.127421	NA	NA	-0.00589416	0.056684	NA	NA	-0.20022	-0.0788147	-0.000139171	0.187293	NA	NA
236	SNP	rs144654354	AAAGCTCCAGGCTGGCTAAA	FALSE	CRISPRa	0.157133	0.0843827	0.117592	0.30634	NA	NA	NA	NA	-0.0684256	-0.542807	0.00680882	-0.0169134	NA	NA	0.0293613	0.0811107	NA	NA	-0.216816	0.155621	0.139148	0.379798	NA	NA
6:137983005-137983027:+	ATAC	chr6:137982766-137983130	AAAGCTTCAGAGAAAGCTTT	FALSE	CRISPRi	NA	NA	NA	NA	-0.0232202	0.0141076	0.0383287	0.0374311	NA	NA	NA	NA	0.19375	-0.0757402	NA	NA	0.0258946	0.0302085	NA	NA	NA	NA	0.128758	-0.0674089
6:138167213-138167235:+	MPRA	rs12110923	AAAGGAAACTGAAAAGAGAG	FALSE	CRISPRi	NA	NA	NA	NA	-0.0897971	-0.0432533	0.04355	-0.0490388	NA	NA	NA	NA	0.0401364	0.046376	NA	NA	-0.134683	-0.399935	NA	NA	NA	NA	-0.0149108	0.0961108
6:138030507-138030529:+	ATAC	chr6:138030525-138030995	AAAGGAAAGTGACATTGTGC	FALSE	CRISPRi	NA	NA	NA	NA	-0.069124	-0.125498	-0.0646386	0.0746502	NA	NA	NA	NA	0.0734576	-0.0250892	NA	NA	0.164673	-0.0974872	NA	NA	NA	NA	-0.0934256	0.113382
237	SNP	rs62432712	AAAGGAACATTTTACATTGT	FALSE	CRISPRa	0.229818	-0.0922855	0.135152	0.202002	NA	NA	NA	NA	-0.485914	-0.423553	0.03998	0.218379	NA	NA	0.141472	0.0738112	NA	NA	-0.027257	0.131041	0.0795319	0.281162	NA	NA
237	SNP	rs628099	AAAGGAACATTTTACATTGT	FALSE	CRISPRa	0.229818	-0.0922855	0.135152	0.202002	NA	NA	NA	NA	-0.485914	-0.423553	0.03998	0.218379	NA	NA	0.141472	0.0738112	NA	NA	-0.027257	0.131041	0.0795319	0.281162	NA	NA
238	SNP	rs34996815	AAAGGAAGTACATACATACA	FALSE	CRISPRa	0.384423	-0.281878	0.0925176	0.0115543	NA	NA	NA	NA	0.0472958	-0.123114	0.0427091	-0.11491	NA	NA	0.0837242	0.103279	NA	NA	0.137687	0.0487303	-0.00751156	0.176467	NA	NA
6:137999092-137999114:+	ATAC	chr6:137998742-137999326	AAAGGAAGTACATACATACA	FALSE	CRISPRi	NA	NA	NA	NA	0.0536744	0.0920236	-0.0638901	-0.0580099	NA	NA	NA	NA	0.0291811	0.0460757	NA	NA	-0.0869769	-0.153659	NA	NA	NA	NA	0.11097	-0.166236
239	SNP	rs111851454	AAAGGAATGCTTTACTCCGT	FALSE	CRISPRa	-0.183532	0.589807	-0.0337078	0.0478946	NA	NA	NA	NA	-0.229691	0.0456743	-0.0646707	-0.095876	NA	NA	0.104546	0.0656913	NA	NA	0.198952	0.0897415	-0.0281592	-0.0534999	NA	NA
239	SNP	rs1931867	AAAGGAATGCTTTACTCCGT	FALSE	CRISPRa	-0.183532	0.589807	-0.0337078	0.0478946	NA	NA	NA	NA	-0.229691	0.0456743	-0.0646707	-0.095876	NA	NA	0.104546	0.0656913	NA	NA	0.198952	0.0897415	-0.0281592	-0.0534999	NA	NA
6:138186171-138186193:+	ATAC	chr6:138186031-138186381	AAAGGACAGTAAAGACCGCC	FALSE	CRISPRi	NA	NA	NA	NA	0.0448538	0.0237345	-0.0105125	-0.0322058	NA	NA	NA	NA	-0.161394	-0.0510043	NA	NA	-0.0833064	-0.0463	NA	NA	NA	NA	-0.139659	-0.214053
241	SNP	rs73564258	AAAGGAGAGAGAATTATCTA	FALSE	CRISPRa	-0.0965532	-0.113372	-0.17286	0.385445	NA	NA	NA	NA	0.027527	-0.0643027	-0.18716	0.112288	NA	NA	0.0299625	-0.127012	NA	NA	-0.222147	0.312041	-0.153233	-0.271916	NA	NA
242	SNP	rs138319463	AAAGGAGCTGTATTAGTGAT	FALSE	CRISPRa	-0.119653	-0.0249208	-0.199802	-0.135463	NA	NA	NA	NA	0.123781	-0.135721	-0.193059	0.0957476	NA	NA	0.137596	0.054368	NA	NA	0.33887	0.0592444	0.0632089	-0.352907	NA	NA
243	SNP	rs489738	AAAGGAGTTGGATAGTCCCT	FALSE	CRISPRa	-0.977437	-0.265728	0.00345608	0.0703477	NA	NA	NA	NA	-0.775115	0.610424	-0.0119088	-0.176969	NA	NA	0.0086098	0.0164237	NA	NA	0.118495	-0.336238	-0.0757762	-0.189209	NA	NA
6:137981493-137981515:+	MPRA	rs489738	AAAGGAGTTGGATAGTCCCT	FALSE	CRISPRi	NA	NA	NA	NA	-0.0216722	0.0657819	0.162137	-0.0354645	NA	NA	NA	NA	-0.047577	-0.443353	NA	NA	-0.0450715	0.280592	NA	NA	NA	NA	-0.087598	0.0371923
6:138075020-138075042:+	MPRA	rs117273207	AAAGGATGAAGAAAGGAGAA	FALSE	CRISPRi	NA	NA	NA	NA	0.0105221	-0.046374	-0.179087	-0.00425213	NA	NA	NA	NA	0.0824301	-0.0872935	NA	NA	0.139104	0.191421	NA	NA	NA	NA	-0.025646	0.0801362
6:138038738-138038760:+	ATAC	chr6:138038461-138039017	AAAGGCATCATGCTTCACTG	FALSE	CRISPRi	NA	NA	NA	NA	-0.0657349	0.128904	0.00919791	0.0766666	NA	NA	NA	NA	0.0829446	-0.133098	NA	NA	-0.0646551	-0.181425	NA	NA	NA	NA	0.0689235	-0.234507
244	SNP	rs74760056	AAAGGCCCTGGGAGCCTGCT	FALSE	CRISPRa	-0.10595	-0.150196	-0.0332644	-0.0216707	NA	NA	NA	NA	0.385585	0.300853	-0.0481408	-0.135844	NA	NA	0.0408361	-0.0455501	NA	NA	0.249997	-0.0494036	-0.150542	0.229856	NA	NA
244	SNP	rs640883	AAAGGCCCTGGGAGCCTGCT	FALSE	CRISPRa	-0.10595	-0.150196	-0.0332644	-0.0216707	NA	NA	NA	NA	0.385585	0.300853	-0.0481408	-0.135844	NA	NA	0.0408361	-0.0455501	NA	NA	0.249997	-0.0494036	-0.150542	0.229856	NA	NA
244	SNP	rs76706742	AAAGGCCCTGGGAGCCTGCT	FALSE	CRISPRa	-0.10595	-0.150196	-0.0332644	-0.0216707	NA	NA	NA	NA	0.385585	0.300853	-0.0481408	-0.135844	NA	NA	0.0408361	-0.0455501	NA	NA	0.249997	-0.0494036	-0.150542	0.229856	NA	NA
6:138429049-138429071:-	MPRA	rs116898096	AAAGGCGGAGCCTAGGAGGA	FALSE	CRISPRi	NA	NA	NA	NA	-0.0540899	0.104237	0.0115827	0.0503759	NA	NA	NA	NA	0.00803952	0.0211997	NA	NA	0.00219133	-0.0601526	NA	NA	NA	NA	-0.0560159	0.140114
245	SNP	rs668832	AAAGGCGGTTGTCTTTGTTT	FALSE	CRISPRa	-0.130396	0.0807247	0.0170661	0.0481548	NA	NA	NA	NA	0.175209	-0.550784	0.0319745	0.198226	NA	NA	0.0598574	-0.00353649	NA	NA	-0.291494	0.24176	0.208333	0.0962228	NA	NA
6:138034286-138034308:+	MPRA	rs67841347	AAAGGCTATGGAAGGTTTAT	FALSE	CRISPRi	NA	NA	NA	NA	0.0592207	0.0084958	-0.0852194	-0.00795918	NA	NA	NA	NA	-0.0866493	-0.0631197	NA	NA	0.0476959	-0.00708982	NA	NA	NA	NA	-0.0794829	0.0549852
246	SNP	rs35901851	AAAGGGAACAAAGAAAGAAA	FALSE	CRISPRa	0.651357	-0.664399	-0.104051	0.121517	NA	NA	NA	NA	-0.432122	-0.178906	0.0155996	-0.0381588	NA	NA	0.0849419	0.0400302	NA	NA	-0.247595	-0.168509	0.153351	0.21533	NA	NA
247	SNP	rs12528432	AAAGGGACATGACATGCATG	FALSE	CRISPRa	0.401611	-0.00693034	-0.359865	0.0559684	NA	NA	NA	NA	0.195678	0.135651	0.152603	0.183244	NA	NA	-0.0248896	0.0716001	NA	NA	-0.402645	-0.333074	0.0125215	-0.457458	NA	NA
247	SNP	rs6921218	AAAGGGACATGACATGCATG	FALSE	CRISPRa	0.401611	-0.00693034	-0.359865	0.0559684	NA	NA	NA	NA	0.195678	0.135651	0.152603	0.183244	NA	NA	-0.0248896	0.0716001	NA	NA	-0.402645	-0.333074	0.0125215	-0.457458	NA	NA
247	SNP	rs4896317	AAAGGGACATGACATGCATG	FALSE	CRISPRa	0.401611	-0.00693034	-0.359865	0.0559684	NA	NA	NA	NA	0.195678	0.135651	0.152603	0.183244	NA	NA	-0.0248896	0.0716001	NA	NA	-0.402645	-0.333074	0.0125215	-0.457458	NA	NA
248	SNP	rs138162951	AAAGGGCTACACCTGCCCCA	FALSE	CRISPRa	0.0735608	-0.483199	0.00718332	-0.0859025	NA	NA	NA	NA	0.281321	-0.605571	-0.129861	-0.109316	NA	NA	-0.0111113	-0.0585171	NA	NA	-0.0248316	-0.139121	-0.0650938	-0.227882	NA	NA
248	SNP	rs645952	AAAGGGCTACACCTGCCCCA	FALSE	CRISPRa	0.0735608	-0.483199	0.00718332	-0.0859025	NA	NA	NA	NA	0.281321	-0.605571	-0.129861	-0.109316	NA	NA	-0.0111113	-0.0585171	NA	NA	-0.0248316	-0.139121	-0.0650938	-0.227882	NA	NA
248	SNP	rs646006	AAAGGGCTACACCTGCCCCA	FALSE	CRISPRa	0.0735608	-0.483199	0.00718332	-0.0859025	NA	NA	NA	NA	0.281321	-0.605571	-0.129861	-0.109316	NA	NA	-0.0111113	-0.0585171	NA	NA	-0.0248316	-0.139121	-0.0650938	-0.227882	NA	NA
249	SNP	rs66469519	AAAGGGCTCCACCCAGCGAC	FALSE	CRISPRa	0.130287	0.581467	-0.0947476	-0.0190666	NA	NA	NA	NA	3.19444	-0.528893	-0.00637014	-0.102253	NA	NA	-0.10097	0.0100951	NA	NA	-0.159634	-0.187357	-0.0848867	-0.234271	NA	NA
249	SNP	rs199889871	AAAGGGCTCCACCCAGCGAC	FALSE	CRISPRa	0.130287	0.581467	-0.0947476	-0.0190666	NA	NA	NA	NA	3.19444	-0.528893	-0.00637014	-0.102253	NA	NA	-0.10097	0.0100951	NA	NA	-0.159634	-0.187357	-0.0848867	-0.234271	NA	NA
250	SNP	rs12202094	AAAGGGTAAAAAAGTTATAG	FALSE	CRISPRa	0.000454727	-0.0669457	-0.151164	0.0976263	NA	NA	NA	NA	0.0291265	0.978264	0.0847421	0.0060215	NA	NA	0.0101035	0.0240575	NA	NA	-1.0244	-0.00579409	-0.197438	-0.295862	NA	NA
6:138451176-138451198:+	MPRA	rs6927691	AAAGGTGAGGGAAGACTAAA	FALSE	CRISPRi	NA	NA	NA	NA	0.160431	-0.00633034	0.037366	-0.11323	NA	NA	NA	NA	-0.248419	-0.414488	NA	NA	0.0403007	0.0684904	NA	NA	NA	NA	0.0571176	0.0262614
251	SNP	rs59821680	AAAGGTGGGGGTTGCAAAGG	FALSE	CRISPRa	0.0181836	0.19753	-0.0728849	0.0740382	NA	NA	NA	NA	0.216789	0.237731	0.0161462	-0.120268	NA	NA	-0.00844395	-0.0637294	NA	NA	0.0739012	0.0932721	0.0808918	0.168088	NA	NA
8775	REVERSE	rs12193007	AAAGTACCTATTCCTAGTAC	TRUE	CRISPRa	-0.166191	0.535154	-0.185625	-0.170957	NA	NA	NA	NA	-0.119673	0.320385	-0.645908	-0.565436	NA	NA	0.0306313	0.160023	NA	NA	0.549888	-0.0413752	-0.0529354	0.249574	NA	NA
8775	REVERSE	rs68161003	AAAGTACCTATTCCTAGTAC	TRUE	CRISPRa	-0.166191	0.535154	-0.185625	-0.170957	NA	NA	NA	NA	-0.119673	0.320385	-0.645908	-0.565436	NA	NA	0.0306313	0.160023	NA	NA	0.549888	-0.0413752	-0.0529354	0.249574	NA	NA
6:138132658-138132680:+	ATAC	chr6:138131878-138133492	AAAGTACGTTCAGTCTACTC	FALSE	CRISPRi	NA	NA	NA	NA	-0.0834759	-0.206653	-0.0177338	0.182143	NA	NA	NA	NA	-0.478337	-0.261184	NA	NA	0.105625	0.0697616	NA	NA	NA	NA	-0.0208512	-0.17303
252	SNP	rs117337616	AAAGTATCAGAAAACAACAA	FALSE	CRISPRa	-1.23819	0.523103	0.0911696	0.000992875	NA	NA	NA	NA	-1.54027	1.75851	0.127588	0.233055	NA	NA	-0.0799087	-0.11816	NA	NA	-0.242826	-0.447659	-0.140707	-0.0649388	NA	NA
253	SNP	rs12201110	AAAGTATTGTACTCAAGTGG	FALSE	CRISPRa	-0.882869	0.00894546	0.06532	-0.0248354	NA	NA	NA	NA	0.00661182	-0.977781	0.376026	0.0180394	NA	NA	0.0799826	-0.154025	NA	NA	-0.580249	0.399342	-0.394254	-0.131337	NA	NA
253	SNP	rs118089736	AAAGTATTGTACTCAAGTGG	FALSE	CRISPRa	-0.882869	0.00894546	0.06532	-0.0248354	NA	NA	NA	NA	0.00661182	-0.977781	0.376026	0.0180394	NA	NA	0.0799826	-0.154025	NA	NA	-0.580249	0.399342	-0.394254	-0.131337	NA	NA
254	SNP	rs511800	AAAGTATTTAGAACAGAAAT	FALSE	CRISPRa	0.246289	0.0491683	0.066404	0.236259	NA	NA	NA	NA	-0.298591	0.15672	-0.0163908	-0.0447564	NA	NA	-0.0842901	0.0652324	NA	NA	-0.337096	0.112458	-0.0138723	0.192095	NA	NA
255	SNP	6:137999251	AAAGTATTTCTATGAACTTC	FALSE	CRISPRa	0.0129529	-0.0979742	0.0486511	-0.0119428	NA	NA	NA	NA	0.29488	0.37224	-0.10808	-0.0132638	NA	NA	-0.00186078	-0.0706358	NA	NA	-0.242796	-0.087268	0.0876293	0.158675	NA	NA
6:137999212-137999234:+	ATAC	chr6:137998742-137999326	AAAGTATTTCTATGAACTTC	FALSE	CRISPRi	NA	NA	NA	NA	-0.0303978	-0.00881429	-0.126743	0.291044	NA	NA	NA	NA	0.0441613	-0.167027	NA	NA	0.1006	0.0330651	NA	NA	NA	NA	0.0434751	-0.100124
256	SNP	rs514475	AAAGTCATGGGGGTGGGCAG	FALSE	CRISPRa	-0.138751	0.648404	-0.139478	-0.127391	NA	NA	NA	NA	-1.32853	0.269257	0.10437	-0.148932	NA	NA	-0.259789	-0.216245	NA	NA	-0.811293	0.477359	0.209129	-0.146234	NA	NA
256	SNP	rs57537582	AAAGTCATGGGGGTGGGCAG	FALSE	CRISPRa	-0.138751	0.648404	-0.139478	-0.127391	NA	NA	NA	NA	-1.32853	0.269257	0.10437	-0.148932	NA	NA	-0.259789	-0.216245	NA	NA	-0.811293	0.477359	0.209129	-0.146234	NA	NA
6:138343935-138343957:-	MPRA	rs57974325	AAAGTCTCCTGCTGATGGCC	FALSE	CRISPRi	NA	NA	NA	NA	-0.0283342	-0.192949	0.0304443	0.13126	NA	NA	NA	NA	-0.0829201	-0.104822	NA	NA	0.118703	0.0648461	NA	NA	NA	NA	0.015567	-0.254334
257	SNP	rs145919319	AAAGTCTTTGCCCAGGCCAA	FALSE	CRISPRa	-1.69482	0.551391	-0.0352565	0.0100269	NA	NA	NA	NA	0.123285	0.817005	-0.117397	-0.100599	NA	NA	-0.0108698	0.0262177	NA	NA	0.312891	0.156416	0.106659	-0.0568882	NA	NA
257	SNP	rs146052833	AAAGTCTTTGCCCAGGCCAA	FALSE	CRISPRa	-1.69482	0.551391	-0.0352565	0.0100269	NA	NA	NA	NA	0.123285	0.817005	-0.117397	-0.100599	NA	NA	-0.0108698	0.0262177	NA	NA	0.312891	0.156416	0.106659	-0.0568882	NA	NA
6:138379161-138379183:-	MPRA	rs145919319	AAAGTCTTTGCCCAGGCCAA	FALSE	CRISPRi	NA	NA	NA	NA	0.08521	-0.0672036	0.0858373	-0.12861	NA	NA	NA	NA	-0.105344	0.07484	NA	NA	0.156181	0.220276	NA	NA	NA	NA	-0.014834	-0.143603
258	SNP	rs73776681	AAAGTGAAGTTGGGGTATTA	FALSE	CRISPRa	-0.224097	0.0107434	0.0824626	0.19056	NA	NA	NA	NA	0.358445	0.234294	-0.0840198	0.0460148	NA	NA	-0.0271747	0.0731109	NA	NA	-0.264413	-0.0892021	0.213671	0.323142	NA	NA
6:137890073-137890095:-	MPRA	rs73776681	AAAGTGAAGTTGGGGTATTA	FALSE	CRISPRi	NA	NA	NA	NA	-0.0481478	-0.0421731	-0.156245	-0.181328	NA	NA	NA	NA	0.321274	-0.0521591	NA	NA	0.0446748	-0.24091	NA	NA	NA	NA	-0.0617729	-0.239331
259	SNP	rs73562268	AAAGTGAGTGGCTACTGGAT	FALSE	CRISPRa	0.225632	-0.356143	0.0202016	-0.0708243	NA	NA	NA	NA	0.0795143	0.461159	-0.288014	0.0253629	NA	NA	0.0170397	0.000288671	NA	NA	0.269973	0.0677435	-0.0315377	0.0706714	NA	NA
260	SNP	rs583816	AAAGTTAACTGCTGATGGAG	FALSE	CRISPRa	-0.0115317	0.133333	0.0209891	0.117342	NA	NA	NA	NA	-0.530938	-0.0616287	0.339866	0.505489	NA	NA	-0.16078	-0.00358077	NA	NA	-0.326773	0.227716	0.00949926	0.0904831	NA	NA
260	SNP	rs606167	AAAGTTAACTGCTGATGGAG	FALSE	CRISPRa	-0.0115317	0.133333	0.0209891	0.117342	NA	NA	NA	NA	-0.530938	-0.0616287	0.339866	0.505489	NA	NA	-0.16078	-0.00358077	NA	NA	-0.326773	0.227716	0.00949926	0.0904831	NA	NA
260	SNP	rs183130870	AAAGTTAACTGCTGATGGAG	FALSE	CRISPRa	-0.0115317	0.133333	0.0209891	0.117342	NA	NA	NA	NA	-0.530938	-0.0616287	0.339866	0.505489	NA	NA	-0.16078	-0.00358077	NA	NA	-0.326773	0.227716	0.00949926	0.0904831	NA	NA
260	SNP	rs583719	AAAGTTAACTGCTGATGGAG	FALSE	CRISPRa	-0.0115317	0.133333	0.0209891	0.117342	NA	NA	NA	NA	-0.530938	-0.0616287	0.339866	0.505489	NA	NA	-0.16078	-0.00358077	NA	NA	-0.326773	0.227716	0.00949926	0.0904831	NA	NA
6:137974391-137974413:-	MPRA	rs183130870	AAAGTTAACTGCTGATGGAG	FALSE	CRISPRi	NA	NA	NA	NA	0.0126773	0.0687254	-0.154535	-0.115452	NA	NA	NA	NA	-0.0208182	0.0452784	NA	NA	0.0789446	0.0610563	NA	NA	NA	NA	0.0756349	-0.02811
261	SNP	rs76426328	AAAGTTATTGAGACTTAAAG	FALSE	CRISPRa	0.321022	-0.116894	-0.413191	0.468293	NA	NA	NA	NA	0.127013	-0.139759	-0.548121	-0.199569	NA	NA	0.0614534	-0.0214211	NA	NA	0.512948	0.208967	-0.202916	-0.273158	NA	NA
6:138280248-138280270:-	ATAC	chr6:138279455-138281067	AAAGTTATTGAGACTTAAAG	FALSE	CRISPRi	NA	NA	NA	NA	0.0136272	0.0753804	0.0807372	0.0351252	NA	NA	NA	NA	0.24341	-0.32572	NA	NA	-0.123389	-0.120376	NA	NA	NA	NA	-0.149789	-0.155004
262	SNP	rs649441	AAAGTTATTGGCGTGAGTAA	FALSE	CRISPRa	0.0483876	0.598228	0.153157	0.163222	NA	NA	NA	NA	0.0975824	0.151284	-0.0770604	0.0582618	NA	NA	0.338659	0.238766	NA	NA	0.197371	0.0568297	-0.0620975	-0.110279	NA	NA
263	SNP	rs56755457	AAAGTTGAAACCCTCTTCCA	FALSE	CRISPRa	0.76112	0.182635	-0.0736133	0.121883	NA	NA	NA	NA	-0.189889	0.838839	0.0460638	0.375838	NA	NA	0.00145587	0.171957	NA	NA	0.197054	-0.103171	-0.242751	-0.0587767	NA	NA
263	SNP	rs12206804	AAAGTTGAAACCCTCTTCCA	FALSE	CRISPRa	0.76112	0.182635	-0.0736133	0.121883	NA	NA	NA	NA	-0.189889	0.838839	0.0460638	0.375838	NA	NA	0.00145587	0.171957	NA	NA	0.197054	-0.103171	-0.242751	-0.0587767	NA	NA
263	SNP	rs56131318	AAAGTTGAAACCCTCTTCCA	FALSE	CRISPRa	0.76112	0.182635	-0.0736133	0.121883	NA	NA	NA	NA	-0.189889	0.838839	0.0460638	0.375838	NA	NA	0.00145587	0.171957	NA	NA	0.197054	-0.103171	-0.242751	-0.0587767	NA	NA
263	SNP	rs619796	AAAGTTGAAACCCTCTTCCA	FALSE	CRISPRa	0.76112	0.182635	-0.0736133	0.121883	NA	NA	NA	NA	-0.189889	0.838839	0.0460638	0.375838	NA	NA	0.00145587	0.171957	NA	NA	0.197054	-0.103171	-0.242751	-0.0587767	NA	NA
6:138130510-138130532:-	MPRA	rs619796	AAAGTTGAAACCCTCTTCCA	FALSE	CRISPRi	NA	NA	NA	NA	-0.0340164	-0.052127	0.0597224	-0.0203046	NA	NA	NA	NA	0.124046	0.0339055	NA	NA	-0.0188285	0.126074	NA	NA	NA	NA	0.113491	-0.105363
264	SNP	rs650434	AAAGTTGCACACTAATGTAC	FALSE	CRISPRa	0.429498	0.0381645	0.114756	0.0284921	NA	NA	NA	NA	-0.0322154	-0.0937136	0.282569	0.166374	NA	NA	0.235684	-0.0303026	NA	NA	0.117183	-0.0460196	0.0588032	-0.443712	NA	NA
265	SNP	rs2575007	AAAGTTTACCATTACAGGCC	FALSE	CRISPRa	0.961522	0.628047	0.0747744	0.0389917	NA	NA	NA	NA	0.180686	-0.244089	0.2878	-0.0303143	NA	NA	0.180839	0.128672	NA	NA	-0.443186	-0.288119	-0.033683	0.213596	NA	NA
266	SNP	rs9321621	AAAGTTTAGTCTCTGCCTAT	FALSE	CRISPRa	-0.614585	0.0356372	0.0547557	0.113507	NA	NA	NA	NA	0.493452	-0.12998	0.25508	0.379194	NA	NA	0.00806296	-0.0373616	NA	NA	-0.316475	0.715041	0.234365	0.437479	NA	NA
6:138020360-138020382:+	ATAC	chr6:138019333-138021016	AAAGTTTCAGCTACAGGATG	FALSE	CRISPRi	NA	NA	NA	NA	0.00103994	-0.0799355	-0.120899	-0.0909138	NA	NA	NA	NA	0.110066	-0.0447055	NA	NA	-0.0443386	0.0686926	NA	NA	NA	NA	-0.0773122	0.0515564
6:137893169-137893191:+	ATAC	chr6:137892969-137893408	AAAGTTTCCACTGCACCTGC	FALSE	CRISPRi	NA	NA	NA	NA	0.0124775	-0.0155683	-0.0391499	-0.218346	NA	NA	NA	NA	0.106108	-0.000768517	NA	NA	0.0461127	0.0192066	NA	NA	NA	NA	-0.126338	-0.035813
6:137977688-137977710:-	MPRA	rs481445	AAATAAAACAAGGCCGGGGC	FALSE	CRISPRi	NA	NA	NA	NA	-0.120782	-0.114512	-0.0383102	-0.0372056	NA	NA	NA	NA	0.0103689	0.106667	NA	NA	0.0422882	0.0563143	NA	NA	NA	NA	-0.0839527	-0.226724
267	SNP	rs12660547	AAATAAAAGAAGCACATATA	FALSE	CRISPRa	0.703251	0.213567	0.0454459	0.205024	NA	NA	NA	NA	-0.208422	-0.104793	-0.250597	0.156408	NA	NA	-0.125515	0.0336034	NA	NA	0.453805	0.227734	0.0465806	0.125285	NA	NA
267	SNP	rs12661926	AAATAAAAGAAGCACATATA	FALSE	CRISPRa	0.703251	0.213567	0.0454459	0.205024	NA	NA	NA	NA	-0.208422	-0.104793	-0.250597	0.156408	NA	NA	-0.125515	0.0336034	NA	NA	0.453805	0.227734	0.0465806	0.125285	NA	NA
268	SNP	rs6920846	AAATAAAATGTGATATGGTT	FALSE	CRISPRa	0.0390015	0.140862	0.175178	0.25358	NA	NA	NA	NA	-0.614064	0.337022	-0.0873648	-0.0661459	NA	NA	0.0479602	0.0288022	NA	NA	-0.138413	0.209436	0.0413714	0.0325176	NA	NA
269	SNP	6:138228919	AAATAAAATTGATTTTTAAG	FALSE	CRISPRa	-0.165206	0.366427	0.267391	0.00753852	NA	NA	NA	NA	0.0242662	-0.0787516	0.00506027	-0.335185	NA	NA	0.0274214	-0.00406428	NA	NA	-0.359258	-0.321106	-0.0719812	0.241091	NA	NA
270	SNP	rs143893378	AAATAAAGGGAAAGTTAATA	FALSE	CRISPRa	-0.309077	-0.0555796	-0.0323866	0.204176	NA	NA	NA	NA	-0.9765	0.575512	-0.290383	-0.003928	NA	NA	-0.06366	0.0165818	NA	NA	0.467477	0.0355444	0.203682	0.02863	NA	NA
270	SNP	rs516127	AAATAAAGGGAAAGTTAATA	FALSE	CRISPRa	-0.309077	-0.0555796	-0.0323866	0.204176	NA	NA	NA	NA	-0.9765	0.575512	-0.290383	-0.003928	NA	NA	-0.06366	0.0165818	NA	NA	0.467477	0.0355444	0.203682	0.02863	NA	NA
271	SNP	rs74473088	AAATAAATACTCCTCTTTTT	FALSE	CRISPRa	-0.163149	-0.184922	0.0741965	0.235648	NA	NA	NA	NA	0.104256	0.0651798	0.1706	-0.0323858	NA	NA	-0.0090497	0.0133284	NA	NA	0.348471	-0.018985	0.202612	0.207002	NA	NA
271	SNP	rs684474	AAATAAATACTCCTCTTTTT	FALSE	CRISPRa	-0.163149	-0.184922	0.0741965	0.235648	NA	NA	NA	NA	0.104256	0.0651798	0.1706	-0.0323858	NA	NA	-0.0090497	0.0133284	NA	NA	0.348471	-0.018985	0.202612	0.207002	NA	NA
272	SNP	rs631609	AAATAACCTGCTGAAAAAGA	FALSE	CRISPRa	0.824173	0.0843943	-0.0225508	-0.172236	NA	NA	NA	NA	0.205948	NA	0.18838	-0.147181	NA	NA	0.0538269	0.194989	NA	NA	0.324678	0.0457944	-0.196888	-0.572536	NA	NA
273	SNP	rs11154948	AAATAAGATAGTCCATGCAA	FALSE	CRISPRa	-0.0743869	0.520017	-0.0641398	-0.0831183	NA	NA	NA	NA	0.782864	-0.136271	-0.0333259	0.269532	NA	NA	-0.000312112	-0.136081	NA	NA	-0.594218	0.0767021	-0.204494	0.0816508	NA	NA
274	SNP	rs6905889	AAATAAGCAGGCTCATATAT	FALSE	CRISPRa	-0.0125211	0.544986	0.0897282	0.136661	NA	NA	NA	NA	-1.6215	-0.565448	0.11847	-0.0885062	NA	NA	-0.00212894	0.178523	NA	NA	0.43946	0.443271	0.141711	-0.119093	NA	NA
274	SNP	rs6928190	AAATAAGCAGGCTCATATAT	FALSE	CRISPRa	-0.0125211	0.544986	0.0897282	0.136661	NA	NA	NA	NA	-1.6215	-0.565448	0.11847	-0.0885062	NA	NA	-0.00212894	0.178523	NA	NA	0.43946	0.443271	0.141711	-0.119093	NA	NA
274	SNP	rs9389541	AAATAAGCAGGCTCATATAT	FALSE	CRISPRa	-0.0125211	0.544986	0.0897282	0.136661	NA	NA	NA	NA	-1.6215	-0.565448	0.11847	-0.0885062	NA	NA	-0.00212894	0.178523	NA	NA	0.43946	0.443271	0.141711	-0.119093	NA	NA
6:138413508-138413530:+	MPRA	rs563495	AAATAAGTATAAAATCTACC	FALSE	CRISPRi	NA	NA	NA	NA	-0.0382655	-0.0232119	0.100256	-0.0843233	NA	NA	NA	NA	0.303922	-0.0811459	NA	NA	0.0126666	-0.05563	NA	NA	NA	NA	-0.121149	-0.0510739
6:138132406-138132428:-	ATAC	chr6:138131878-138133492	AAATAATAAATTAATTTCTG	FALSE	CRISPRi	NA	NA	NA	NA	-0.0229322	0.0164685	-0.0938144	0.131687	NA	NA	NA	NA	-0.096298	0.185146	NA	NA	-0.257689	-0.0750869	NA	NA	NA	NA	-0.235947	0.15755
6:138132406-138132428:-	Bentham	RS10499197	AAATAATAAATTAATTTCTG	FALSE	CRISPRi	NA	NA	NA	NA	-0.0229322	0.0164685	-0.0938144	0.131687	NA	NA	NA	NA	-0.096298	0.185146	NA	NA	-0.257689	-0.0750869	NA	NA	NA	NA	-0.235947	0.15755
275	SNP	rs67452218	AAATAATAGCAATGTTTTGT	FALSE	CRISPRa	0.390911	0.69161	-0.0872826	0.2355	NA	NA	NA	NA	0.0848908	0.80222	0.0196436	-0.246391	NA	NA	-0.0690242	0.0214266	NA	NA	-0.882037	-0.180941	-0.166433	0.215755	NA	NA
276	SNP	rs72563089	AAATAATGAGCTATGAATCC	FALSE	CRISPRa	-0.136043	0.561023	-0.19218	0.0281025	NA	NA	NA	NA	1.69216	-0.132451	0.212802	-0.414709	NA	NA	-0.0431902	0.0126478	NA	NA	0.203955	-0.415078	0.266614	0.301505	NA	NA
277	SNP	rs12200435	AAATAATGTCTGTATATCAG	FALSE	CRISPRa	-0.129659	-0.214039	-0.193007	0.192434	NA	NA	NA	NA	-0.0446993	-1.02708	0.0896532	0.0257408	NA	NA	-0.0858965	0.038779	NA	NA	0.322693	0.261303	-0.525129	-0.41637	NA	NA
278	SNP	rs6925237	AAATACAAGCCATCAATATG	FALSE	CRISPRa	-0.119653	-0.467987	-0.0087536	-0.0029991	NA	NA	NA	NA	-0.897836	-0.0693829	-0.119285	0.424857	NA	NA	0.107097	-0.216929	NA	NA	-0.00649471	-0.322558	-0.014291	0.0546984	NA	NA
279	SNP	rs35062368	AAATACAAGGAACTTCTCGG	FALSE	CRISPRa	0.482845	0.0208606	-0.10178	-0.00826835	NA	NA	NA	NA	-0.558727	-0.170291	0.168938	0.289072	NA	NA	-0.061477	0.0928374	NA	NA	0.581764	-0.0621595	-0.00155564	-0.374999	NA	NA
280	SNP	rs34324947	AAATACAATTCCTAAGAAAG	FALSE	CRISPRa	-0.124394	-0.419875	-0.0600768	0.012739	NA	NA	NA	NA	0.0368301	-0.107552	0.478319	-0.222114	NA	NA	-0.00953787	-0.111317	NA	NA	0.222273	-0.408719	0.014892	-0.31235	NA	NA
280	SNP	rs602414	AAATACAATTCCTAAGAAAG	FALSE	CRISPRa	-0.124394	-0.419875	-0.0600768	0.012739	NA	NA	NA	NA	0.0368301	-0.107552	0.478319	-0.222114	NA	NA	-0.00953787	-0.111317	NA	NA	0.222273	-0.408719	0.014892	-0.31235	NA	NA
281	SNP	rs76822624	AAATACACGTATATCTCTCT	FALSE	CRISPRa	-0.577684	0.182079	0.0667368	-0.00505331	NA	NA	NA	NA	0.126863	-0.17656	0.0528752	-0.534092	NA	NA	-0.0636711	-0.016422	NA	NA	-0.236756	0.0880813	-0.0561989	-0.126541	NA	NA
6:137951728-137951750:+	MPRA	rs556008	AAATACACGTATATCTCTCT	FALSE	CRISPRi	NA	NA	NA	NA	0.00972565	-0.0733624	-0.00933182	-0.0761243	NA	NA	NA	NA	0.0362715	0.254107	NA	NA	0.120182	0.414582	NA	NA	NA	NA	-0.0409461	0.370159
282	SNP	rs72980749	AAATACTGGTTAAGAGGATT	FALSE	CRISPRa	0.190534	-0.42134	-0.170806	0.0297565	NA	NA	NA	NA	0.127013	0.567738	0.0691219	-0.278841	NA	NA	-0.124233	-0.0268449	NA	NA	0.0614783	0.313038	0.24927	-0.00125829	NA	NA
282	SNP	rs200628503	AAATACTGGTTAAGAGGATT	FALSE	CRISPRa	0.190534	-0.42134	-0.170806	0.0297565	NA	NA	NA	NA	0.127013	0.567738	0.0691219	-0.278841	NA	NA	-0.124233	-0.0268449	NA	NA	0.0614783	0.313038	0.24927	-0.00125829	NA	NA
282	SNP	rs146417409	AAATACTGGTTAAGAGGATT	FALSE	CRISPRa	0.190534	-0.42134	-0.170806	0.0297565	NA	NA	NA	NA	0.127013	0.567738	0.0691219	-0.278841	NA	NA	-0.124233	-0.0268449	NA	NA	0.0614783	0.313038	0.24927	-0.00125829	NA	NA
283	SNP	rs59231171	AAATAGCAATTGAATAATGT	FALSE	CRISPRa	-0.144455	-0.0912705	-0.0849907	0.0489113	NA	NA	NA	NA	-0.303226	-0.143044	0.129496	0.0581471	NA	NA	0.0576864	0.00805402	NA	NA	-0.203584	-0.0101143	0.0690588	-0.231713	NA	NA
284	SNP	rs582546	AAATAGGATTGCTAGATCAT	FALSE	CRISPRa	-0.0942623	0.413933	0.152386	-0.0515278	NA	NA	NA	NA	0.126403	0.19698	-0.149663	-0.280712	NA	NA	-0.217435	-0.0760791	NA	NA	0.119872	0.0641881	0.00379946	0.193515	NA	NA
284	SNP	rs679251	AAATAGGATTGCTAGATCAT	FALSE	CRISPRa	-0.0942623	0.413933	0.152386	-0.0515278	NA	NA	NA	NA	0.126403	0.19698	-0.149663	-0.280712	NA	NA	-0.217435	-0.0760791	NA	NA	0.119872	0.0641881	0.00379946	0.193515	NA	NA
284	SNP	rs633722	AAATAGGATTGCTAGATCAT	FALSE	CRISPRa	-0.0942623	0.413933	0.152386	-0.0515278	NA	NA	NA	NA	0.126403	0.19698	-0.149663	-0.280712	NA	NA	-0.217435	-0.0760791	NA	NA	0.119872	0.0641881	0.00379946	0.193515	NA	NA
6:138406749-138406771:-	MPRA	rs138852287	AAATAGTTCTGCTTGAAGAC	FALSE	CRISPRi	NA	NA	NA	NA	-0.0211777	0.01256	-0.10354	0.149205	NA	NA	NA	NA	-0.0878344	-0.0230711	NA	NA	0.114654	0.165905	NA	NA	NA	NA	0.134654	0.26848
285	SNP	rs6570205	AAATATAAACAAAATACTAT	FALSE	CRISPRa	-0.457857	-0.728419	0.101002	0.00922111	NA	NA	NA	NA	1.51766	-0.0693829	0.137064	0.235756	NA	NA	0.0433031	0.069103	NA	NA	0.489358	-0.487093	-0.103604	0.326242	NA	NA
6:138338257-138338279:+	ATAC	chr6:138338251-138338670	AAATATAAACAAAATACTAT	FALSE	CRISPRi	NA	NA	NA	NA	-0.024152	0.116619	0.116854	-0.192748	NA	NA	NA	NA	0.191246	-0.0563065	NA	NA	0.0385566	0.00550063	NA	NA	NA	NA	0.10437	0.15018
286	SNP	rs2056223	AAATATATGATATGGTACCT	FALSE	CRISPRa	-0.209938	-0.516941	-0.0479358	-0.272569	NA	NA	NA	NA	0.329143	-0.866957	-0.0587341	0.152214	NA	NA	-0.024209	0.0312533	NA	NA	0.0138177	-0.0184463	-0.0445688	-0.020102	NA	NA
6:138145740-138145762:+	ATAC	chr6:138144787-138145873	AAATATCCCTTCTTTCTTGG	FALSE	CRISPRi	NA	NA	NA	NA	-0.020249	-0.027045	-0.0212127	0.0135391	NA	NA	NA	NA	-0.0413795	-0.143966	NA	NA	0.120191	0.195876	NA	NA	NA	NA	-0.0611705	0.170537
287	SNP	rs9389516	AAATATCTAGAACATTGGAG	FALSE	CRISPRa	-0.448282	-0.283978	-0.123439	-0.176663	NA	NA	NA	NA	-0.416659	-1.35515	0.0559282	-0.160744	NA	NA	-0.0183897	-0.100865	NA	NA	-0.45729	-0.0351486	0.0474315	-0.309653	NA	NA
288	SNP	rs80118670	AAATATGCATACTTTCTGTT	FALSE	CRISPRa	-0.260684	-0.292873	-0.0686576	0.155748	NA	NA	NA	NA	-1.89515	-0.787414	-0.266931	0.236759	NA	NA	-0.0874492	0.0764026	NA	NA	-0.50658	-0.393638	0.0915007	-0.0962256	NA	NA
289	SNP	rs13214334	AAATATGTCCTGACTTCCAA	FALSE	CRISPRa	0.0979685	-0.0868393	-0.081858	-0.0574758	NA	NA	NA	NA	0.305241	-0.252901	0.171894	-0.104852	NA	NA	-0.0982234	0.0762507	NA	NA	0.241231	-0.285973	-0.422395	-0.314751	NA	NA
290	SNP	rs138387703	AAATATTCTCTATTCTACTG	FALSE	CRISPRa	-0.10652	-0.248452	-0.1224	0.175013	NA	NA	NA	NA	-1.04227	0.335642	-0.113043	0.0024538	NA	NA	-0.0371837	-0.142639	NA	NA	0.332469	-0.10406	-0.0472806	-0.380767	NA	NA
290	SNP	rs118165552	AAATATTCTCTATTCTACTG	FALSE	CRISPRa	-0.10652	-0.248452	-0.1224	0.175013	NA	NA	NA	NA	-1.04227	0.335642	-0.113043	0.0024538	NA	NA	-0.0371837	-0.142639	NA	NA	0.332469	-0.10406	-0.0472806	-0.380767	NA	NA
291	SNP	rs7769192	AAATATTTTCAAATACTTGT	FALSE	CRISPRa	0.574541	-0.186632	-0.0289239	0.0471103	NA	NA	NA	NA	0.12009	-0.364602	0.0776301	-0.0753383	NA	NA	0.0820982	-0.0187873	NA	NA	-0.103939	0.0446894	-0.0213491	0.0126079	NA	NA
6:137962594-137962616:-	MPRA	rs74797068	AAATATTTTCAAATACTTGT	FALSE	CRISPRi	NA	NA	NA	NA	-0.0257814	0.0316137	0.120243	-0.0910735	NA	NA	NA	NA	0.248612	0.31373	NA	NA	0.159181	0.0180443	NA	NA	NA	NA	0.112776	0.24807
6:137962594-137962616:-	ATAC	chr6:137962591-137963042	AAATATTTTCAAATACTTGT	FALSE	CRISPRi	NA	NA	NA	NA	-0.0257814	0.0316137	0.120243	-0.0910735	NA	NA	NA	NA	0.248612	0.31373	NA	NA	0.159181	0.0180443	NA	NA	NA	NA	0.112776	0.24807
292	SNP	rs76248774	AAATCAAATCAGGGGGATGG	FALSE	CRISPRa	-0.239042	-0.0327522	-0.110126	0.186575	NA	NA	NA	NA	3.15058	-0.135146	0.163323	-0.0396328	NA	NA	-0.0928543	-0.120899	NA	NA	0.174843	-0.0102403	0.0171187	0.0186012	NA	NA
6:138195594-138195616:+	MPRA	rs643177	AAATCAAGGGATGGTAGGAA	FALSE	CRISPRi	NA	NA	NA	NA	0.0526905	-0.142169	-0.00287774	0.0535904	NA	NA	NA	NA	0.0288326	-0.0621596	NA	NA	-0.113798	0.0180244	NA	NA	NA	NA	0.101733	-0.312697
6:137852677-137852699:+	MPRA	rs72989412	AAATCAATTCACTGACAACG	FALSE	CRISPRi	NA	NA	NA	NA	0.0281871	0.077122	-0.095604	-0.11053	NA	NA	NA	NA	-0.0780548	0.0444407	NA	NA	0.00586273	-0.00850478	NA	NA	NA	NA	0.0437884	-0.0782829
293	SNP	rs4438977	AAATCATCCCTGCACCCAAC	FALSE	CRISPRa	0.552199	0.0459042	0.000226529	-0.136093	NA	NA	NA	NA	-0.28897	-0.218396	-0.20367	-0.203721	NA	NA	-0.259398	-0.0137086	NA	NA	-0.636412	0.367167	0.0202854	-0.0670015	NA	NA
6:138191964-138191986:+	ATAC	chr6:138191643-138192458	AAATCCAGTGCTGTTCAGGG	FALSE	CRISPRi	NA	NA	NA	NA	0.108469	0.0476266	0.0100823	-0.0892166	NA	NA	NA	NA	0.347242	-0.261127	NA	NA	-0.162088	0.290085	NA	NA	NA	NA	-0.028702	-0.0135995
294	SNP	rs113297888	AAATCCCAGATCAGCTAGCC	FALSE	CRISPRa	-0.185715	-0.048279	0.0272727	0.241235	NA	NA	NA	NA	0.234342	0.21492	0.0658168	-0.0571476	NA	NA	0.0101712	0.00207317	NA	NA	-0.229263	-0.0237729	0.181028	0.296643	NA	NA
6:138062343-138062365:+	ATAC	chr6:138062016-138062366	AAATCCCAGATCAGCTAGCC	FALSE	CRISPRi	NA	NA	NA	NA	-0.0906915	-0.0368467	-0.02447	0.0869379	NA	NA	NA	NA	0.00951369	-0.112286	NA	NA	0.017448	0.168876	NA	NA	NA	NA	0.154712	0.0528198
295	SNP	rs75040725	AAATCGAGGTACAAAATTGT	FALSE	CRISPRa	-0.348567	-0.495235	0.0972437	-0.189813	NA	NA	NA	NA	-0.185873	0.0132701	-0.279339	0.0886043	NA	NA	5.83429e-06	0.0273977	NA	NA	-0.149799	-0.0756192	0.148674	-0.0315653	NA	NA
6:138187577-138187599:-	Bentham	RS5029924	AAATCGCTTCTAGTCCATCA	FALSE	CRISPRi	NA	NA	NA	NA	-0.267001	-0.147339	-0.0188792	-0.0954956	NA	NA	NA	NA	-0.331877	-0.393953	NA	NA	-0.118868	-0.410265	NA	NA	NA	NA	-0.100672	-0.0575549
6:138187577-138187599:-	ATAC	chr6:138187217-138189568	AAATCGCTTCTAGTCCATCA	FALSE	CRISPRi	NA	NA	NA	NA	-0.267001	-0.147339	-0.0188792	-0.0954956	NA	NA	NA	NA	-0.331877	-0.393953	NA	NA	-0.118868	-0.410265	NA	NA	NA	NA	-0.100672	-0.0575549
296	SNP	rs6935444	AAATCTCTAACTGCCAGGCC	FALSE	CRISPRa	0.262108	0.310335	0.0153306	0.20494	NA	NA	NA	NA	0.143383	0.396934	0.256115	-0.0301377	NA	NA	0.0245526	-0.0441661	NA	NA	0.389334	-0.160543	-0.151002	-0.0226566	NA	NA
6:138230331-138230353:-	Bentham	RS7749323	AAATCTGAATCTCAGGGACA	FALSE	CRISPRi	NA	NA	NA	NA	0.183814	-0.00146163	0.0577939	-0.0116282	NA	NA	NA	NA	0.0861029	-0.0359919	NA	NA	0.0552439	-0.215432	NA	NA	NA	NA	0.100681	0.191886
8301	REVERSE	rs2327874	AAATCTTTGTACCTGTAAGG	TRUE	CRISPRa	0.01259	0.150282	0.101587	-0.245906	NA	NA	NA	NA	-0.0136699	NA	0.078991	-0.38987	NA	NA	-0.0663398	-0.10052	NA	NA	0.366339	0.0596271	-0.257053	-0.118274	NA	NA
297	SNP	rs10709357	AAATGAAAAGAGCATCTTAA	FALSE	CRISPRa	-0.167694	0.227691	-0.0793755	0.147405	NA	NA	NA	NA	-0.898245	0.65138	-0.0645701	-0.348512	NA	NA	0.0327572	0.137308	NA	NA	0.457643	-0.0013167	-0.0548777	0.0446318	NA	NA
6:138335890-138335912:+	MPRA	rs7770676	AAATGAAAGGGTCATAGAAG	FALSE	CRISPRi	NA	NA	NA	NA	-0.0391739	-0.0630694	-0.0314144	-0.0199422	NA	NA	NA	NA	0.291296	0.159264	NA	NA	-0.0232901	-0.11743	NA	NA	NA	NA	0.174977	0.0333245
6:137963681-137963703:+	MPRA	rs12661062	AAATGAAATATTTTATGTGA	FALSE	CRISPRi	NA	NA	NA	NA	0.0403357	-0.00563736	-0.0872171	-0.218344	NA	NA	NA	NA	-0.242782	-0.238709	NA	NA	-0.0359825	0.148452	NA	NA	NA	NA	0.151997	0.0945851
298	SNP	rs6904167	AAATGAATGTGAGAAGAGCT	FALSE	CRISPRa	-0.113837	-0.0716461	-0.264917	0.175074	NA	NA	NA	NA	-0.0249906	0.348227	-0.181104	-0.124384	NA	NA	0.064291	-0.0831784	NA	NA	0.384969	-0.504294	0.0439517	-0.350763	NA	NA
6:138086171-138086193:+	MPRA	rs1111800	AAATGACTATAGAAAATTGG	FALSE	CRISPRi	NA	NA	NA	NA	-0.0435375	0.012037	0.100699	-0.033398	NA	NA	NA	NA	0.116224	-0.19906	NA	NA	-0.0522848	0.0793948	NA	NA	NA	NA	-0.0734635	0.0836162
6:138291864-138291886:-	ATAC	chr6:138291413-138291956	AAATGACTTTGGTAAAGAAG	FALSE	CRISPRi	NA	NA	NA	NA	-0.0188596	0.0658886	0.0140528	0.00802289	NA	NA	NA	NA	-0.326148	0.178692	NA	NA	0.102846	0.126799	NA	NA	NA	NA	0.0541969	-0.144159
299	SNP	rs73568225	AAATGAGAGAAGATAAATAG	FALSE	CRISPRa	0.1052	0.0863831	-0.0784961	0.0533367	NA	NA	NA	NA	2.89011	-0.129804	-0.00857067	0.0618219	NA	NA	-0.124567	-0.0619185	NA	NA	-0.101157	-0.219525	0.124819	0.0484237	NA	NA
299	SNP	rs4388301	AAATGAGAGAAGATAAATAG	FALSE	CRISPRa	0.1052	0.0863831	-0.0784961	0.0533367	NA	NA	NA	NA	2.89011	-0.129804	-0.00857067	0.0618219	NA	NA	-0.124567	-0.0619185	NA	NA	-0.101157	-0.219525	0.124819	0.0484237	NA	NA
300	SNP	rs593622	AAATGAGATACAGATGAAGT	FALSE	CRISPRa	-0.369182	-0.326683	-0.0441965	0.0327195	NA	NA	NA	NA	-0.165906	-0.622298	-0.0940434	0.176982	NA	NA	0.0708879	8.18697e-05	NA	NA	-0.31977	0.0551872	-0.0229144	-0.135054	NA	NA
301	SNP	rs595101	AAATGAGCATAAATGTCATT	FALSE	CRISPRa	0.281931	0.0925616	0.000473354	0.0418706	NA	NA	NA	NA	-0.0919562	0.249187	-0.0148203	-0.0349251	NA	NA	-0.0219196	0.0324559	NA	NA	0.190339	-0.124889	0.127955	0.186495	NA	NA
302	SNP	rs76518285	AAATGAGGAAGAAAAAATGA	FALSE	CRISPRa	0.247638	0.238335	-0.178059	-0.160636	NA	NA	NA	NA	0.854582	0.359727	0.0830027	0.109426	NA	NA	-0.0267453	-0.0452695	NA	NA	-0.319532	-0.0837794	-0.0557537	0.115088	NA	NA
6:138230451-138230473:+	Bentham	RS7749323	AAATGAGGCTGGATAAAGAC	FALSE	CRISPRi	NA	NA	NA	NA	0.0374103	-0.0379755	-0.13145	0.17937	NA	NA	NA	NA	-0.0323072	0.000100317	NA	NA	-0.00411091	-0.167322	NA	NA	NA	NA	0.0825227	-0.00531903
303	SNP	rs72989424	AAATGATCTTTCCTGATGGG	FALSE	CRISPRa	-0.322434	0.147437	0.0416826	0.208266	NA	NA	NA	NA	0.0851635	0.656976	-0.0737018	-0.0442643	NA	NA	0.060994	0.117684	NA	NA	-0.0401492	0.179294	-0.0817075	0.00958062	NA	NA
304	SNP	rs35953332	AAATGATGAACAATAAGCCA	FALSE	CRISPRa	0.109534	-0.251908	0.167932	0.126585	NA	NA	NA	NA	-0.781573	-0.0592637	0.341747	-0.325574	NA	NA	0.041979	-0.113227	NA	NA	0.103223	0.0497967	0.0373478	-0.0819447	NA	NA
305	SNP	rs150101805	AAATGATTTCTCAAGGTGTT	FALSE	CRISPRa	0.162388	-0.0808031	0.0104492	0.158438	NA	NA	NA	NA	-0.242037	-0.275472	0.178391	-0.0239555	NA	NA	0.0878749	0.13262	NA	NA	-0.272838	0.0187067	0.061679	0.194963	NA	NA
306	SNP	rs1953760	AAATGCAAAGAATAAGATGT	FALSE	CRISPRa	-0.00683309	0.155251	0.00465038	-0.112919	NA	NA	NA	NA	0.534709	-0.331086	0.0333748	-0.0612141	NA	NA	0.0584217	-0.0180203	NA	NA	-0.0669887	-0.172548	0.0503217	-0.0661589	NA	NA
307	SNP	rs66746228	AAATGCAGATAAGAATCATC	FALSE	CRISPRa	0.303232	0.392183	-0.0855733	-0.0790468	NA	NA	NA	NA	0.208463	0.856923	0.190125	-0.0343592	NA	NA	-0.115351	-0.107238	NA	NA	0.521605	0.0318637	0.179329	0.299909	NA	NA
308	SNP	rs75393223	AAATGCATATAAAGCCTATG	FALSE	CRISPRa	-0.0188326	-0.190297	-0.00697307	-0.0618279	NA	NA	NA	NA	0.124546	-0.0559892	-0.345994	-0.246309	NA	NA	-0.0384014	0.0712274	NA	NA	0.306286	0.098097	0.206038	0.224927	NA	NA
309	SNP	rs9402913	AAATGCCTTCTTTTGAGCAG	FALSE	CRISPRa	-0.0972748	-0.0837179	0.00459843	0.0951065	NA	NA	NA	NA	-0.0265428	0.141204	0.0790988	-0.0489672	NA	NA	-0.00174787	-0.00930458	NA	NA	0.0570918	0.131326	0.0705564	0.022233	NA	NA
8192	posControl	IKBKB	AAATGCGGGAATCTTAACGC	FALSE	CRISPRa	0.043194	0.552097	0.0842322	0.0400898	NA	NA	NA	NA	-0.113077	-0.0447483	-0.276436	-0.241382	NA	NA	-0.0710039	-0.0110057	NA	NA	0.228419	0.21393	0.183288	0.204945	NA	NA
IKBKB_2	posControl	IKBKB	AAATGCGGGAATCTTAACGC	FALSE	CRISPRi	NA	NA	NA	NA	-0.132413	-0.0533103	0.162469	-0.0526295	NA	NA	NA	NA	0.308185	0.139892	NA	NA	-0.164467	-0.385711	NA	NA	NA	NA	-0.204106	-0.26828
310	SNP	rs7773560	AAATGCGTATATACATACAG	FALSE	CRISPRa	-1.26621	-0.323817	0.0509569	-0.150228	NA	NA	NA	NA	-1.21459	0.613652	-0.210392	-0.0152355	NA	NA	-0.180678	-0.214684	NA	NA	-0.25457	0.0469066	-0.144939	0.161445	NA	NA
310	SNP	rs77907459	AAATGCGTATATACATACAG	FALSE	CRISPRa	-1.26621	-0.323817	0.0509569	-0.150228	NA	NA	NA	NA	-1.21459	0.613652	-0.210392	-0.0152355	NA	NA	-0.180678	-0.214684	NA	NA	-0.25457	0.0469066	-0.144939	0.161445	NA	NA
311	SNP	rs76586710	AAATGCGTTTGCCAGATAAT	FALSE	CRISPRa	0.108008	-0.255828	0.125472	0.114178	NA	NA	NA	NA	0.0562128	0.19749	0.0944617	0.052526	NA	NA	-0.0274312	-0.107789	NA	NA	0.0511299	0.358588	0.122256	0.271729	NA	NA
311	SNP	rs117712327	AAATGCGTTTGCCAGATAAT	FALSE	CRISPRa	0.108008	-0.255828	0.125472	0.114178	NA	NA	NA	NA	0.0562128	0.19749	0.0944617	0.052526	NA	NA	-0.0274312	-0.107789	NA	NA	0.0511299	0.358588	0.122256	0.271729	NA	NA
312	SNP	rs9689944	AAATGGAATGTCCTAAGCTG	FALSE	CRISPRa	-0.584053	-0.559382	-0.0588623	0.104692	NA	NA	NA	NA	0.6911	-0.102475	0.0219415	0.0649735	NA	NA	0.164272	0.112286	NA	NA	-0.185658	-0.339761	-0.112054	-0.116825	NA	NA
312	SNP	rs17066538	AAATGGAATGTCCTAAGCTG	FALSE	CRISPRa	-0.584053	-0.559382	-0.0588623	0.104692	NA	NA	NA	NA	0.6911	-0.102475	0.0219415	0.0649735	NA	NA	0.164272	0.112286	NA	NA	-0.185658	-0.339761	-0.112054	-0.116825	NA	NA
313	SNP	6:137863190	AAATGGCGCCTAAATCAATG	FALSE	CRISPRa	-0.387761	-0.571169	0.174163	-0.207302	NA	NA	NA	NA	-0.554091	-0.163646	-0.270328	0.376987	NA	NA	-0.0601217	-0.162559	NA	NA	-0.53584	0.696544	-0.151024	0.105586	NA	NA
314	SNP	rs117773274	AAATGGCTCTCTCAGTTAGC	FALSE	CRISPRa	0.588009	0.0736399	0.125249	-0.1193	NA	NA	NA	NA	0.623409	0.298413	0.00271955	0.177052	NA	NA	-0.146777	0.12909	NA	NA	-0.821118	0.429018	-0.0713914	-0.124398	NA	NA
315	SNP	rs139904139	AAATGGCTGTAAGCCCCAAA	FALSE	CRISPRa	0.691377	-0.740779	0.0919327	0.0202787	NA	NA	NA	NA	0.0588681	1.16396	0.0174055	0.0102212	NA	NA	0.0679943	0.056401	NA	NA	-0.838974	-0.0470302	0.246989	-0.751958	NA	NA
315	SNP	rs9321642	AAATGGCTGTAAGCCCCAAA	FALSE	CRISPRa	0.691377	-0.740779	0.0919327	0.0202787	NA	NA	NA	NA	0.0588681	1.16396	0.0174055	0.0102212	NA	NA	0.0679943	0.056401	NA	NA	-0.838974	-0.0470302	0.246989	-0.751958	NA	NA
6:138320568-138320590:-	MPRA	rs139904139	AAATGGCTGTAAGCCCCAAA	FALSE	CRISPRi	NA	NA	NA	NA	-0.0524409	5.49922e-05	0.079053	-0.180849	NA	NA	NA	NA	-0.0988889	-0.305205	NA	NA	-0.0515474	-0.0401083	NA	NA	NA	NA	0.0523549	0.0824847
316	SNP	rs7768419	AAATGGGGATAGGAGGACAG	FALSE	CRISPRa	NA	-0.0685276	0.107357	0.148992	NA	NA	NA	NA	0.000829065	NA	0.38636	0.0557188	NA	NA	0.304363	0.0921306	NA	NA	-0.366557	NA	-0.0206055	-0.274783	NA	NA
317	SNP	rs74753832	AAATGGTCACTGACATGAGA	FALSE	CRISPRa	0.00786475	0.219339	-0.0926159	-0.115468	NA	NA	NA	NA	-0.429397	-0.672173	-0.0449848	-0.00434824	NA	NA	0.0163485	0.0212036	NA	NA	0.0941139	-0.269394	-0.0434258	0.101048	NA	NA
318	SNP	rs66746228	AAATGGTTGCTGTTGGACTG	FALSE	CRISPRa	-0.228967	0.375359	0.11085	0.360306	NA	NA	NA	NA	0.0905339	1.41599	0.350537	0.185792	NA	NA	0.0686221	0.13946	NA	NA	0.414883	0.369223	0.143139	0.503796	NA	NA
319	SNP	rs77377965	AAATGTAAGTTTAAAAATAG	FALSE	CRISPRa	0.712804	-0.197373	0.00872364	0.347798	NA	NA	NA	NA	-0.555436	-0.140217	0.0763983	-0.192362	NA	NA	0.00228163	-0.0989256	NA	NA	0.168407	-0.21322	-0.146238	-0.264739	NA	NA
320	SNP	rs71547129	AAATGTATAAACTATAGATT	FALSE	CRISPRa	-0.00890945	-0.325491	-0.0270953	0.00265718	NA	NA	NA	NA	0.336319	1.20511	0.0561524	-0.0788546	NA	NA	0.0118802	-0.0698188	NA	NA	-0.0524265	0.0010681	0.112819	0.151293	NA	NA
320	SNP	rs9494918	AAATGTATAAACTATAGATT	FALSE	CRISPRa	-0.00890945	-0.325491	-0.0270953	0.00265718	NA	NA	NA	NA	0.336319	1.20511	0.0561524	-0.0788546	NA	NA	0.0118802	-0.0698188	NA	NA	-0.0524265	0.0010681	0.112819	0.151293	NA	NA
6:137950681-137950703:+	MPRA	rs60046935	AAATGTATGCTACAGAGCAA	FALSE	CRISPRi	NA	NA	NA	NA	0.0455969	-0.0234372	0.144111	0.073501	NA	NA	NA	NA	-0.031361	-0.163876	NA	NA	-0.00204502	-0.0584239	NA	NA	NA	NA	-0.0721845	-0.242609
321	SNP	rs1589137	AAATGTCTATTAGGTTCTTT	FALSE	CRISPRa	-0.840155	0.805561	0.199731	0.0826625	NA	NA	NA	NA	-0.574494	-0.136993	-0.223229	0.0448152	NA	NA	-0.0718725	0.0349716	NA	NA	0.0677962	0.534878	0.231971	0.0707266	NA	NA
6:138083735-138083757:-	ATAC	chr6:138083334-138084091	AAATGTCTTCACACCATTTC	FALSE	CRISPRi	NA	NA	NA	NA	0.136387	0.0261131	-0.0233319	0.0983043	NA	NA	NA	NA	-0.168971	0.0644196	NA	NA	0.0717416	0.15247	NA	NA	NA	NA	-0.0913457	0.238826
6:138076016-138076038:+	ATAC	chr6:138075307-138076196	AAATGTGAAAGACAAACACA	FALSE	CRISPRi	NA	NA	NA	NA	-0.0412154	0.0211886	0.214293	0.0747135	NA	NA	NA	NA	-0.0412343	-0.194565	NA	NA	-0.112542	-0.086509	NA	NA	NA	NA	-0.0838849	-0.148245
322	SNP	rs674111	AAATGTGCAGCCTGAATATG	FALSE	CRISPRa	0.219662	-0.00365039	-0.0634047	-0.0750709	NA	NA	NA	NA	0.439333	1.4553	-0.16656	-0.39907	NA	NA	-0.00738672	-0.0312178	NA	NA	-0.122699	0.0147066	0.0940509	-0.606064	NA	NA
323	SNP	rs148149311	AAATGTGGCACATTTAACCA	FALSE	CRISPRa	-0.0992409	0.0896041	-0.215575	-0.227444	NA	NA	NA	NA	0.108055	0.266587	0.119512	-0.0936785	NA	NA	-0.124117	-0.0318365	NA	NA	-0.077345	-0.463925	0.146315	-0.074352	NA	NA
6:138168645-138168667:+	ATAC	chr6:138167440-138168676	AAATGTGTAAGTGAATGTGA	FALSE	CRISPRi	NA	NA	NA	NA	-0.0848276	0.0818924	0.109905	-0.0625799	NA	NA	NA	NA	0.186123	-0.148988	NA	NA	0.160674	0.079754	NA	NA	NA	NA	0.0411294	-0.133434
8721	REVERSE	rs630483	AAATGTTAATAGACAAGAAT	TRUE	CRISPRa	-0.137936	-0.757399	0.0372368	-0.0480842	NA	NA	NA	NA	-0.542107	-1.16716	0.114185	-0.0216476	NA	NA	-0.0963289	-0.0231328	NA	NA	-0.586301	-0.182764	0.0269753	-0.0723212	NA	NA
324	SNP	rs620607	AAATGTTGCTGCTTGATGCT	FALSE	CRISPRa	-0.791336	0.409338	0.174711	0.110575	NA	NA	NA	NA	-0.287934	-0.162349	0.421054	-0.383236	NA	NA	0.0846869	-0.0903829	NA	NA	-0.731228	0.197279	-0.166089	0.0651112	NA	NA
325	SNP	rs9494885	AAATGTTTCCTGACTTTCCA	FALSE	CRISPRa	-0.319054	-0.173551	-0.208148	-0.0797252	NA	NA	NA	NA	-0.171093	-0.391819	-0.194859	-0.0362348	NA	NA	0.0615506	-0.162973	NA	NA	-0.425095	0.21693	-0.128666	-0.0423926	NA	NA
6:138172789-138172811:-	ATAC	chr6:138172806-138173156	AAATGTTTCCTGACTTTCCA	FALSE	CRISPRi	NA	NA	NA	NA	0.0301031	-0.0145771	0.0169124	-0.160508	NA	NA	NA	NA	0.309746	0.0825535	NA	NA	0.0302252	0.199185	NA	NA	NA	NA	-0.177242	-0.100506
6:138059362-138059384:-	ATAC	chr6:138059309-138059735	AAATGTTTTATGAGACTCTA	FALSE	CRISPRi	NA	NA	NA	NA	0.0753531	0.0123467	-0.125345	-0.0972049	NA	NA	NA	NA	0.110174	-0.281637	NA	NA	0.14268	0.222905	NA	NA	NA	NA	0.0638928	0.225103
326	SNP	rs35788099	AAATTAAAAGAAAAAGGATG	FALSE	CRISPRa	0.0169699	NA	NA	NA	NA	NA	NA	NA	NA	NA	NA	0.148379	NA	NA	NA	NA	NA	NA	NA	NA	NA	NA	NA	NA
327	SNP	rs6570205	AAATTAAGCTAAAAAAAGCT	FALSE	CRISPRa	0.755424	-0.407172	-0.0988679	-0.214506	NA	NA	NA	NA	-1.2672	0.542912	0.434292	0.308631	NA	NA	0.134007	-0.175681	NA	NA	0.0803646	-0.460178	-0.145775	-0.0327187	NA	NA
328	SNP	rs607447	AAATTAATGTCTTCTTGCAT	FALSE	CRISPRa	0.568036	-0.253741	-0.0482612	0.190708	NA	NA	NA	NA	0.0732377	-0.144211	-0.384557	0.0755098	NA	NA	0.0217048	-0.0263001	NA	NA	-0.801267	0.105653	-0.214562	0.250624	NA	NA
329	SNP	rs117123663	AAATTAATGTTTCCAATTCA	FALSE	CRISPRa	0.311816	0.211698	0.0656063	0.108898	NA	NA	NA	NA	0.124908	0.00547993	-0.0874835	0.469129	NA	NA	-0.179275	-0.02564	NA	NA	0.104241	0.102029	0.0842829	0.280246	NA	NA
330	SNP	rs12530156	AAATTACCAAAATTGAGCCA	FALSE	CRISPRa	0.315678	-0.077889	-0.00929841	0.21034	NA	NA	NA	NA	0.39539	-0.202418	0.0722498	0.066386	NA	NA	0.0515364	0.000465756	NA	NA	-0.0890375	-0.311886	0.0760778	-0.224276	NA	NA
331	SNP	rs35504911	AAATTAGCTGGGTATGAGCG	FALSE	CRISPRa	1.32459	0.576398	0.170076	-0.0902059	NA	NA	NA	NA	0.157952	-0.132451	0.202035	-0.271174	NA	NA	0.0602522	0.131948	NA	NA	0.204712	-0.240107	-0.254383	-0.311295	NA	NA
6:138172883-138172905:-	ATAC	chr6:138172806-138173156	AAATTAGGAGGATGAGGAGT	FALSE	CRISPRi	NA	NA	NA	NA	-0.100491	-0.0298778	0.0829234	-0.0750575	NA	NA	NA	NA	-0.164188	-0.142693	NA	NA	-0.0908039	0.155203	NA	NA	NA	NA	-0.0823673	-0.215301
332	SNP	6:138317588	AAATTATAAAACCTTACTGA	FALSE	CRISPRa	NA	-0.129687	NA	0.00228471	NA	NA	NA	NA	-0.0807055	-0.0588593	0.385927	0.115406	NA	NA	0.204454	-0.0707179	NA	NA	0.101657	-0.027927	-0.0558465	-0.118178	NA	NA
333	SNP	6:138299297	AAATTATACAAACTTTTGTT	FALSE	CRISPRa	-0.0656777	0.168701	-0.0349416	0.286614	NA	NA	NA	NA	0.479612	-0.557125	-0.0722873	0.169523	NA	NA	-0.0888358	-0.015684	NA	NA	0.201569	-0.0443703	0.0723015	0.355102	NA	NA
334	SNP	rs12665429	AAATTATCTAAGGTCTCCTT	FALSE	CRISPRa	-0.837403	0.184075	0.229216	0.087981	NA	NA	NA	NA	0.20066	-0.0827733	-0.0504552	-0.0727111	NA	NA	0.199504	0.0631005	NA	NA	-0.390019	0.478609	-0.0223905	-0.0151636	NA	NA
335	SNP	rs57860664	AAATTCCAAACTTGTGACTG	FALSE	CRISPRa	0.848973	0.599026	0.0705911	-0.373344	NA	NA	NA	NA	-0.72694	0.555309	0.51033	-0.218631	NA	NA	0.0298115	0.0670688	NA	NA	0.316351	0.124125	-0.119915	-0.537661	NA	NA
336	SNP	rs642559	AAATTCTATATATTAGACTA	FALSE	CRISPRa	0.248484	0.0819791	-0.125852	0.124162	NA	NA	NA	NA	-0.0424034	-0.0717979	-0.223803	0.0839556	NA	NA	0.0481588	0.212061	NA	NA	0.136256	0.013542	-0.0742675	-0.30519	NA	NA
336	SNP	rs9494833	AAATTCTATATATTAGACTA	FALSE	CRISPRa	0.248484	0.0819791	-0.125852	0.124162	NA	NA	NA	NA	-0.0424034	-0.0717979	-0.223803	0.0839556	NA	NA	0.0481588	0.212061	NA	NA	0.136256	0.013542	-0.0742675	-0.30519	NA	NA
337	SNP	rs9385808	AAATTCTCAACTGAAAGCCT	FALSE	CRISPRa	0.30467	-0.125448	0.0544673	-0.021971	NA	NA	NA	NA	1.37453	0.146023	0.283062	0.0858581	NA	NA	0.0723422	-0.0813316	NA	NA	0.0771367	-0.0954095	0.176276	0.0859659	NA	NA
337	SNP	rs78377363	AAATTCTCAACTGAAAGCCT	FALSE	CRISPRa	0.30467	-0.125448	0.0544673	-0.021971	NA	NA	NA	NA	1.37453	0.146023	0.283062	0.0858581	NA	NA	0.0723422	-0.0813316	NA	NA	0.0771367	-0.0954095	0.176276	0.0859659	NA	NA
337	SNP	rs17066882	AAATTCTCAACTGAAAGCCT	FALSE	CRISPRa	0.30467	-0.125448	0.0544673	-0.021971	NA	NA	NA	NA	1.37453	0.146023	0.283062	0.0858581	NA	NA	0.0723422	-0.0813316	NA	NA	0.0771367	-0.0954095	0.176276	0.0859659	NA	NA
6:138125836-138125858:+	Bentham	RS78377363	AAATTCTCAACTGAAAGCCT	FALSE	CRISPRi	NA	NA	NA	NA	-0.0458877	0.0375727	0.00224071	-0.0904699	NA	NA	NA	NA	-0.00760022	-0.0790693	NA	NA	-0.000149687	-0.206866	NA	NA	NA	NA	0.0908014	-0.100065
338	SNP	rs117930925	AAATTCTCAGCACTTCAGAG	FALSE	CRISPRa	0.201954	-0.187954	-0.00362193	0.0775279	NA	NA	NA	NA	-0.202626	0.0471671	-0.0482905	0.129142	NA	NA	0.18653	0.0915824	NA	NA	0.200186	-0.146719	-0.0353008	0.0259026	NA	NA
339	SNP	rs672612	AAATTCTGCTAAAAGATAGA	FALSE	CRISPRa	0.286942	-0.214196	0.0064896	0.152586	NA	NA	NA	NA	-0.484927	0.0797308	0.175408	0.0828454	NA	NA	0.0044129	-0.0374895	NA	NA	0.126761	0.165081	0.143576	0.156763	NA	NA
339	SNP	rs486165	AAATTCTGCTAAAAGATAGA	FALSE	CRISPRa	0.286942	-0.214196	0.0064896	0.152586	NA	NA	NA	NA	-0.484927	0.0797308	0.175408	0.0828454	NA	NA	0.0044129	-0.0374895	NA	NA	0.126761	0.165081	0.143576	0.156763	NA	NA
340	SNP	rs148713892	AAATTGACACCAAAACGAGC	FALSE	CRISPRa	0.809945	0.0908434	0.0394734	-0.207863	NA	NA	NA	NA	0.198638	-0.183691	0.3104	0.250521	NA	NA	0.128751	-0.0641085	NA	NA	-0.179905	0.1106	0.0324433	0.0335176	NA	NA
340	SNP	rs7776327	AAATTGACACCAAAACGAGC	FALSE	CRISPRa	0.809945	0.0908434	0.0394734	-0.207863	NA	NA	NA	NA	0.198638	-0.183691	0.3104	0.250521	NA	NA	0.128751	-0.0641085	NA	NA	-0.179905	0.1106	0.0324433	0.0335176	NA	NA
340	SNP	rs78064548	AAATTGACACCAAAACGAGC	FALSE	CRISPRa	0.809945	0.0908434	0.0394734	-0.207863	NA	NA	NA	NA	0.198638	-0.183691	0.3104	0.250521	NA	NA	0.128751	-0.0641085	NA	NA	-0.179905	0.1106	0.0324433	0.0335176	NA	NA
6:138376414-138376436:+	MPRA	rs148713892	AAATTGACACCAAAACGAGC	FALSE	CRISPRi	NA	NA	NA	NA	0.0309325	0.200215	0.0667028	0.154688	NA	NA	NA	NA	-0.0988048	-0.0620709	NA	NA	0.146472	-0.0454007	NA	NA	NA	NA	0.0622752	0.0438456
341	SNP	rs9389560	AAATTGCTTGAAGAAATGTG	FALSE	CRISPRa	-0.0464352	0.0557938	0.438823	0.142024	NA	NA	NA	NA	-0.730355	0.288094	0.0450068	-0.133787	NA	NA	0.0925372	-0.181818	NA	NA	0.400626	-0.211913	0.168943	-0.180906	NA	NA
341	SNP	rs9385822	AAATTGCTTGAAGAAATGTG	FALSE	CRISPRa	-0.0464352	0.0557938	0.438823	0.142024	NA	NA	NA	NA	-0.730355	0.288094	0.0450068	-0.133787	NA	NA	0.0925372	-0.181818	NA	NA	0.400626	-0.211913	0.168943	-0.180906	NA	NA
341	SNP	rs9399232	AAATTGCTTGAAGAAATGTG	FALSE	CRISPRa	-0.0464352	0.0557938	0.438823	0.142024	NA	NA	NA	NA	-0.730355	0.288094	0.0450068	-0.133787	NA	NA	0.0925372	-0.181818	NA	NA	0.400626	-0.211913	0.168943	-0.180906	NA	NA
341	SNP	rs56928607	AAATTGCTTGAAGAAATGTG	FALSE	CRISPRa	-0.0464352	0.0557938	0.438823	0.142024	NA	NA	NA	NA	-0.730355	0.288094	0.0450068	-0.133787	NA	NA	0.0925372	-0.181818	NA	NA	0.400626	-0.211913	0.168943	-0.180906	NA	NA
341	SNP	rs117158606	AAATTGCTTGAAGAAATGTG	FALSE	CRISPRa	-0.0464352	0.0557938	0.438823	0.142024	NA	NA	NA	NA	-0.730355	0.288094	0.0450068	-0.133787	NA	NA	0.0925372	-0.181818	NA	NA	0.400626	-0.211913	0.168943	-0.180906	NA	NA
342	SNP	rs12111282	AAATTGGAGAATGCAGGGAA	FALSE	CRISPRa	-0.111802	0.570003	-0.149403	0.0856231	NA	NA	NA	NA	-1.19589	1.24853	0.135934	-0.29893	NA	NA	-0.141532	0.000252905	NA	NA	0.0387518	0.751622	-0.0275904	-0.341983	NA	NA
343	SNP	rs146018874	AAATTGTCTTTCCTGACTCC	FALSE	CRISPRa	-0.124156	-0.613333	-0.122044	-0.0431183	NA	NA	NA	NA	0.31693	-1.74142	-0.112931	-0.273674	NA	NA	0.0955488	-0.0804962	NA	NA	0.501267	0.0619601	-0.157424	0.140509	NA	NA
344	SNP	rs6913056	AAATTTAAAATTTACATAAG	FALSE	CRISPRa	-0.0240909	-0.304689	-0.005627	0.104881	NA	NA	NA	NA	-0.0424034	-0.0499243	0.126058	0.0106681	NA	NA	-0.0603049	0.0579595	NA	NA	-0.0442213	0.209332	-0.26037	0.251488	NA	NA
345	SNP	rs144688839	AAATTTAAATGTGCTGGGCA	FALSE	CRISPRa	-0.125163	0.446388	0.0914149	0.210729	NA	NA	NA	NA	-0.0273611	-0.245519	0.126917	-0.166574	NA	NA	-0.00427906	0.142069	NA	NA	-0.452906	0.0884809	-0.0391403	-0.147622	NA	NA
6:138071475-138071497:-	MPRA	rs149220424	AAATTTAACATCAACCAGAA	FALSE	CRISPRi	NA	NA	NA	NA	0.00560825	0.0109557	-0.038565	0.177648	NA	NA	NA	NA	0.288353	0.43314	NA	NA	-0.0614128	-0.0510657	NA	NA	NA	NA	0.0194537	0.0559565
6:138071475-138071497:-	Bentham	RS3900757	AAATTTAACATCAACCAGAA	FALSE	CRISPRi	NA	NA	NA	NA	0.00560825	0.0109557	-0.038565	0.177648	NA	NA	NA	NA	0.288353	0.43314	NA	NA	-0.0614128	-0.0510657	NA	NA	NA	NA	0.0194537	0.0559565
346	SNP	rs13205789	AAATTTAAGCTCATCCATAA	FALSE	CRISPRa	0.564247	-0.0393218	0.0657618	0.135307	NA	NA	NA	NA	0.801599	0.141872	0.156861	-0.227969	NA	NA	0.0818093	0.00365271	NA	NA	-0.0485977	0.0662566	0.00396339	0.0908076	NA	NA
346	SNP	rs117845581	AAATTTAAGCTCATCCATAA	FALSE	CRISPRa	0.564247	-0.0393218	0.0657618	0.135307	NA	NA	NA	NA	0.801599	0.141872	0.156861	-0.227969	NA	NA	0.0818093	0.00365271	NA	NA	-0.0485977	0.0662566	0.00396339	0.0908076	NA	NA
347	SNP	rs149220424	AAATTTAGCACAAGAATTTT	FALSE	CRISPRa	0.147274	-0.0632322	0.131382	0.257965	NA	NA	NA	NA	-0.162833	0.483425	0.352159	-0.112221	NA	NA	0.0851787	-0.0162669	NA	NA	0.104376	-0.250735	0.0858094	0.308881	NA	NA
347	SNP	rs3900757	AAATTTAGCACAAGAATTTT	FALSE	CRISPRa	0.147274	-0.0632322	0.131382	0.257965	NA	NA	NA	NA	-0.162833	0.483425	0.352159	-0.112221	NA	NA	0.0851787	-0.0162669	NA	NA	0.104376	-0.250735	0.0858094	0.308881	NA	NA
6:138071492-138071514:+	MPRA	rs149220424	AAATTTAGCACAAGAATTTT	FALSE	CRISPRi	NA	NA	NA	NA	-0.0762078	0.0897245	0.0295477	0.154579	NA	NA	NA	NA	0.136701	0.131141	NA	NA	0.103528	0.0670767	NA	NA	NA	NA	0.0718612	0.100299
6:138071492-138071514:+	Bentham	RS3900757	AAATTTAGCACAAGAATTTT	FALSE	CRISPRi	NA	NA	NA	NA	-0.0762078	0.0897245	0.0295477	0.154579	NA	NA	NA	NA	0.136701	0.131141	NA	NA	0.103528	0.0670767	NA	NA	NA	NA	0.0718612	0.100299
348	SNP	rs9494939	AAATTTCACATTTTATTTAT	FALSE	CRISPRa	0.0700645	-0.218431	0.0993623	0.230376	NA	NA	NA	NA	0.448504	-0.819655	0.311098	0.0457429	NA	NA	0.012171	-0.0703366	NA	NA	-0.00305753	-0.00847109	0.177984	0.364777	NA	NA
348	SNP	rs79299299	AAATTTCACATTTTATTTAT	FALSE	CRISPRa	0.0700645	-0.218431	0.0993623	0.230376	NA	NA	NA	NA	0.448504	-0.819655	0.311098	0.0457429	NA	NA	0.012171	-0.0703366	NA	NA	-0.00305753	-0.00847109	0.177984	0.364777	NA	NA
349	SNP	rs76800521	AAATTTCTAATTAGTTACTG	FALSE	CRISPRa	-0.0206054	-0.168497	0.0536276	-0.0441779	NA	NA	NA	NA	-0.859229	-0.0827733	0.464371	0.393058	NA	NA	-0.093034	-0.0529019	NA	NA	0.136256	0.935052	-0.210641	-0.569798	NA	NA
8741	REVERSE	rs8180663	AAATTTCTGGTGACACAACA	TRUE	CRISPRa	-0.904371	-0.617858	-0.139558	0.0314924	NA	NA	NA	NA	0.21063	-0.264926	-0.301534	0.0584372	NA	NA	0.0567398	0.0494948	NA	NA	-0.0152748	0.299864	0.0550751	-0.129546	NA	NA
6:138352238-138352260:+	MPRA	rs76703121	AAATTTGTCAGCTGAACGCT	FALSE	CRISPRi	NA	NA	NA	NA	-0.0158495	-0.0923268	0.0322151	0.0180536	NA	NA	NA	NA	0.344364	0.0698142	NA	NA	-0.10047	-0.122893	NA	NA	NA	NA	0.103564	-0.0146658
350	SNP	rs74750093	AAATTTGTGACTTCCTTTCA	FALSE	CRISPRa	-0.571161	0.313336	-0.0627303	0.0167862	NA	NA	NA	NA	-0.222216	0.41728	-0.363615	-0.0118467	NA	NA	0.133955	0.0204932	NA	NA	0.359556	-0.141504	-0.0620367	0.221395	NA	NA
351	SNP	rs138991179	AAATTTTAGATAAATAAATT	FALSE	CRISPRa	-0.541904	-0.56511	-0.0328652	0.280792	NA	NA	NA	NA	-0.849266	NA	0.19806	0.378453	NA	NA	-0.0411572	-0.106442	NA	NA	0.0588226	0.014607	0.0594082	0.352732	NA	NA
351	SNP	rs34384817	AAATTTTAGATAAATAAATT	FALSE	CRISPRa	-0.541904	-0.56511	-0.0328652	0.280792	NA	NA	NA	NA	-0.849266	NA	0.19806	0.378453	NA	NA	-0.0411572	-0.106442	NA	NA	0.0588226	0.014607	0.0594082	0.352732	NA	NA
352	SNP	rs117627015	AAATTTTCAAATCTTGTTTT	FALSE	CRISPRa	-0.333443	0.285542	0.252016	0.0719303	NA	NA	NA	NA	0.896032	-0.311187	0.330565	0.0828345	NA	NA	-0.158131	-0.076865	NA	NA	-0.082696	0.329795	0.166579	0.102332	NA	NA
353	SNP	rs200027334	AAATTTTCATTTTTGGGGGT	FALSE	CRISPRa	0.610446	0.0583492	0.102269	0.278582	NA	NA	NA	NA	-0.486334	-0.471132	-0.038325	0.330393	NA	NA	-0.0339961	0.0549299	NA	NA	0.0329758	0.349173	0.178857	0.258183	NA	NA
6:137990762-137990784:+	MPRA	rs200027334	AAATTTTCATTTTTGGGGGT	FALSE	CRISPRi	NA	NA	NA	NA	-0.0661151	0.112988	0.230085	0.102762	NA	NA	NA	NA	-0.155485	0.0507294	NA	NA	0.0428723	0.305666	NA	NA	NA	NA	0.00637238	0.371551
354	SNP	rs76157688	AAATTTTGCAAGAGTTTCTA	FALSE	CRISPRa	-0.745172	0.443127	0.0432013	0.0917962	NA	NA	NA	NA	0.0226041	-0.0717979	-0.382299	-0.000624694	NA	NA	-0.0837801	-0.243023	NA	NA	0.483972	0.312267	0.119953	-0.0129305	NA	NA
354	SNP	rs78685093	AAATTTTGCAAGAGTTTCTA	FALSE	CRISPRa	-0.745172	0.443127	0.0432013	0.0917962	NA	NA	NA	NA	0.0226041	-0.0717979	-0.382299	-0.000624694	NA	NA	-0.0837801	-0.243023	NA	NA	0.483972	0.312267	0.119953	-0.0129305	NA	NA
355	SNP	rs631204	AAATTTTTATACCGAAAAAC	FALSE	CRISPRa	0.477063	-0.0886755	0.0774881	0.275077	NA	NA	NA	NA	0.405184	-0.151701	0.263035	0.130083	NA	NA	-0.00919461	0.0689981	NA	NA	-0.468807	0.0767005	0.0727494	0.275045	NA	NA
356	SNP	rs72982727	AAATTTTTGTTTCAGAAATA	FALSE	CRISPRa	0.105727	0.0349982	0.0474633	0.291879	NA	NA	NA	NA	0.0970771	-0.30329	0.0742951	-0.141607	NA	NA	-0.076313	-0.00570818	NA	NA	-0.102929	0.0513473	0.118451	0.0928634	NA	NA
356	SNP	rs72982728	AAATTTTTGTTTCAGAAATA	FALSE	CRISPRa	0.105727	0.0349982	0.0474633	0.291879	NA	NA	NA	NA	0.0970771	-0.30329	0.0742951	-0.141607	NA	NA	-0.076313	-0.00570818	NA	NA	-0.102929	0.0513473	0.118451	0.0928634	NA	NA
356	SNP	rs72982726	AAATTTTTGTTTCAGAAATA	FALSE	CRISPRa	0.105727	0.0349982	0.0474633	0.291879	NA	NA	NA	NA	0.0970771	-0.30329	0.0742951	-0.141607	NA	NA	-0.076313	-0.00570818	NA	NA	-0.102929	0.0513473	0.118451	0.0928634	NA	NA
6:138311623-138311645:+	MPRA	rs72982727	AAATTTTTGTTTCAGAAATA	FALSE	CRISPRi	NA	NA	NA	NA	-0.158904	0.0474277	-0.0525868	-0.00510903	NA	NA	NA	NA	0.290567	0.0761329	NA	NA	0.00579613	-0.0385907	NA	NA	NA	NA	0.0407764	0.0336775
357	SNP	rs674111	AACAAAAAAAACATTTTCTA	FALSE	CRISPRa	0.37354	-0.13166	0.0582848	0.239082	NA	NA	NA	NA	0.621272	-0.527596	0.0884605	-0.240245	NA	NA	-0.0802161	0.0207289	NA	NA	-0.113347	-0.157902	0.171421	0.105819	NA	NA
358	SNP	rs201544262	AACAAAAAATCTACAAATCA	FALSE	CRISPRa	-0.411693	-0.0229583	0.0231978	0.0336523	NA	NA	NA	NA	0.0433682	-0.868562	-0.150188	0.22177	NA	NA	0.130599	0.0346331	NA	NA	-0.394646	0.0446226	0.005537	-0.0162341	NA	NA
359	SNP	rs34112725	AACAAAAAGAAAGCAAGCAG	FALSE	CRISPRa	0.949936	0.295404	0.0417559	-0.561982	NA	NA	NA	NA	0.149901	-0.117345	0.105718	0.0976235	NA	NA	-0.213514	-0.204416	NA	NA	0.51215	0.12586	0.0657309	0.0619858	NA	NA
359	SNP	rs374871784	AACAAAAAGAAAGCAAGCAG	FALSE	CRISPRa	0.949936	0.295404	0.0417559	-0.561982	NA	NA	NA	NA	0.149901	-0.117345	0.105718	0.0976235	NA	NA	-0.213514	-0.204416	NA	NA	0.51215	0.12586	0.0657309	0.0619858	NA	NA
6:137982894-137982916:+	ATAC	chr6:137982766-137983130	AACAAAACCCCAATTTTGTT	FALSE	CRISPRi	NA	NA	NA	NA	-0.0471554	-0.00968459	-0.176062	-0.167953	NA	NA	NA	NA	-0.195544	-0.136474	NA	NA	-0.075249	-0.457733	NA	NA	NA	NA	0.0786593	0.0892347
360	SNP	rs591796	AACAAAATGACATTTTGTAC	FALSE	CRISPRa	-0.815976	-0.371178	-0.0489987	0.230608	NA	NA	NA	NA	-1.45246	-0.14107	-0.561598	0.148688	NA	NA	-0.0732803	0.107724	NA	NA	0.273183	0.0542413	-0.0115642	0.238827	NA	NA
361	SNP	rs17589010	AACAAACAGGATCTAACAAT	FALSE	CRISPRa	0.413098	-0.150592	-0.0381255	0.0096934	NA	NA	NA	NA	-0.00238538	0.641721	-0.237553	0.013285	NA	NA	-0.108888	0.00542149	NA	NA	0.0355215	-0.153385	0.233183	-0.108246	NA	NA
6:138116840-138116862:-	ATAC	chr6:138116701-138117051	AACAAACATACCACTCTGTG	FALSE	CRISPRi	NA	NA	NA	NA	0.0843062	0.0673685	0.0912469	-0.144996	NA	NA	NA	NA	-0.070498	0.00728101	NA	NA	-0.0187564	0.0575343	NA	NA	NA	NA	0.0135575	0.133796
362	SNP	rs13196742	AACAAACCTTCTCTTTGTCT	FALSE	CRISPRa	0.412289	-0.244267	0.0113718	0.0833858	NA	NA	NA	NA	0.133915	-0.566773	0.0490432	-0.0366678	NA	NA	0.0525116	0.00478759	NA	NA	0.279581	-0.187429	0.128491	-0.0185603	NA	NA
362	SNP	rs34416937	AACAAACCTTCTCTTTGTCT	FALSE	CRISPRa	0.412289	-0.244267	0.0113718	0.0833858	NA	NA	NA	NA	0.133915	-0.566773	0.0490432	-0.0366678	NA	NA	0.0525116	0.00478759	NA	NA	0.279581	-0.187429	0.128491	-0.0185603	NA	NA
363	SNP	rs76575999	AACAAAGATGTTGAGTAATG	FALSE	CRISPRa	-0.126684	-0.0891759	-0.0273547	0.13972	NA	NA	NA	NA	0.160296	-0.500485	0.413684	-0.108822	NA	NA	-0.233029	-0.0961181	NA	NA	0.0372551	0.0595279	-0.103463	0.204634	NA	NA
364	SNP	rs146331967	AACAAAGCCTCTAAGAGGTC	FALSE	CRISPRa	0.0891659	0.0582681	-0.131229	-0.151254	NA	NA	NA	NA	-0.151658	-0.620551	-0.186364	-0.253382	NA	NA	0.0491769	0.0856584	NA	NA	0.47839	0.0889082	0.0375665	-0.274815	NA	NA
6:138168169-138168191:-	ATAC	chr6:138167440-138168676	AACAAAGTCCAGGGCATTCA	FALSE	CRISPRi	NA	NA	NA	NA	0.024883	-0.00634957	-0.0317724	-0.0101396	NA	NA	NA	NA	0.000208038	0.723045	NA	NA	-0.0187572	-0.0510358	NA	NA	NA	NA	-0.0439909	0.0715304
6:138168169-138168191:-	Bentham	RS80126770	AACAAAGTCCAGGGCATTCA	FALSE	CRISPRi	NA	NA	NA	NA	0.024883	-0.00634957	-0.0317724	-0.0101396	NA	NA	NA	NA	0.000208038	0.723045	NA	NA	-0.0187572	-0.0510358	NA	NA	NA	NA	-0.0439909	0.0715304
6:138145007-138145029:+	ATAC	chr6:138144787-138145873	AACAAAGTGCCACTGTTATC	FALSE	CRISPRi	NA	NA	NA	NA	-0.0214136	0.066119	0.0676395	-0.0184518	NA	NA	NA	NA	-0.226014	0.183383	NA	NA	-0.138457	0.0432165	NA	NA	NA	NA	0.00449174	0.0567465
365	SNP	rs9376308	AACAAATGTCCATCCCCACA	FALSE	CRISPRa	-0.179383	-0.421011	0.0293883	-0.00596578	NA	NA	NA	NA	-0.0863879	0.311586	-0.198113	0.124646	NA	NA	-0.19178	0.0167003	NA	NA	0.67317	0.0185787	0.00311512	0.193208	NA	NA
366	SNP	rs150066187	AACAACACAGCTGCAAATGG	FALSE	CRISPRa	-0.0724487	-0.202588	-0.0573665	-0.0869653	NA	NA	NA	NA	-0.259802	0.616609	-0.182912	-0.0475603	NA	NA	-0.103005	-0.0207887	NA	NA	0.172392	0.131962	0.00439466	-0.158128	NA	NA
367	SNP	rs6929671	AACAACACCATCAGTCCACT	FALSE	CRISPRa	0.492376	-0.151971	0.095199	-0.0660052	NA	NA	NA	NA	0.398328	-0.0104429	-0.0854088	-0.106945	NA	NA	0.0351763	0.0678569	NA	NA	0.0727239	-0.147832	0.0999741	-0.179587	NA	NA
367	SNP	6:138108192	AACAACACCATCAGTCCACT	FALSE	CRISPRa	0.492376	-0.151971	0.095199	-0.0660052	NA	NA	NA	NA	0.398328	-0.0104429	-0.0854088	-0.106945	NA	NA	0.0351763	0.0678569	NA	NA	0.0727239	-0.147832	0.0999741	-0.179587	NA	NA
6:138083772-138083794:-	ATAC	chr6:138083334-138084091	AACAACATAAAATGTCACTA	FALSE	CRISPRi	NA	NA	NA	NA	0.035939	0.0189423	-0.0238274	-0.294614	NA	NA	NA	NA	-0.027255	0.184364	NA	NA	-0.00595808	0.157201	NA	NA	NA	NA	0.00632611	0.157983
368	SNP	rs646807	AACAACTCGTAGCTTGAAAG	FALSE	CRISPRa	0.523285	0.243273	-0.337651	0.126239	NA	NA	NA	NA	1.89034	-0.118447	-0.0617075	0.0746626	NA	NA	-0.0598169	-0.198652	NA	NA	0.303924	0.27362	-0.0230902	-0.0349436	NA	NA
8310	REVERSE	rs1579609	AACAACTTCTAGTAACTGGT	TRUE	CRISPRa	-0.53119	-0.0762084	-0.0735082	-0.212454	NA	NA	NA	NA	-0.480103	0.416202	-0.252133	0.0118635	NA	NA	9.00185e-05	0.01909	NA	NA	0.404589	-0.0654818	-0.190566	-0.0514279	NA	NA
6:138358777-138358799:+	MPRA	rs9376316	AACAAGAAAACTCAACGAAA	FALSE	CRISPRi	NA	NA	NA	NA	0.107994	0.05606	-0.0695599	0.102482	NA	NA	NA	NA	-0.273312	0.112883	NA	NA	0.0462378	0.0568736	NA	NA	NA	NA	0.108485	0.0138856
369	SNP	rs591796	AACAAGTGCATGGTCACCAA	FALSE	CRISPRa	-0.807594	-0.524873	-0.0713959	-0.0318263	NA	NA	NA	NA	0.136228	-0.399002	-0.101134	-0.0501108	NA	NA	0.0423009	-0.0367835	NA	NA	0.399595	-0.0604957	0.129569	-0.0103819	NA	NA
369	SNP	rs7758499	AACAAGTGCATGGTCACCAA	FALSE	CRISPRa	-0.807594	-0.524873	-0.0713959	-0.0318263	NA	NA	NA	NA	0.136228	-0.399002	-0.101134	-0.0501108	NA	NA	0.0423009	-0.0367835	NA	NA	0.399595	-0.0604957	0.129569	-0.0103819	NA	NA
370	SNP	rs58049826	AACAATAATACACTTAGACA	FALSE	CRISPRa	0.635886	-0.846908	-0.107691	-0.0378435	NA	NA	NA	NA	-0.032723	-0.106859	-0.0169739	0.00518673	NA	NA	0.0289549	-0.050757	NA	NA	0.000933546	-0.28172	0.255752	0.283317	NA	NA
371	SNP	6:138228919	AACAATAATGAACACTGTTT	FALSE	CRISPRa	0.101151	-0.300131	0.263324	-0.131326	NA	NA	NA	NA	0.181229	-0.073992	0.291678	0.0728438	NA	NA	0.0978966	0.0421329	NA	NA	-0.192667	0.233967	0.104121	0.0102574	NA	NA
8449	REVERSE	rs34949469	AACAATAATTATGAAAATTA	TRUE	CRISPRa	-0.0662286	-0.964158	-0.0182134	0.0560296	NA	NA	NA	NA	-0.427759	0.504189	-0.0182791	-0.0908711	NA	NA	-0.173432	0.173398	NA	NA	0.228419	-0.634647	-0.101181	0.0171983	NA	NA
372	SNP	rs9402930	AACAATAGCACTTACTTGTA	FALSE	CRISPRa	-1.21755	-0.302992	-0.0711024	9.8161e-05	NA	NA	NA	NA	1.44108	0.0778615	-0.100443	0.284378	NA	NA	0.00491993	0.170772	NA	NA	0.384889	0.504536	0.0355227	0.157049	NA	NA
373	SNP	rs117083320	AACAATTGTCATTACAGAAT	FALSE	CRISPRa	0.324167	0.163969	-0.0457293	0.217237	NA	NA	NA	NA	0.29415	0.110071	-0.201771	-0.0855708	NA	NA	-0.097426	-0.0316239	NA	NA	0.398978	-0.325052	0.119153	0.399182	NA	NA
6:138289335-138289357:-	ATAC	chr6:138288697-138290599	AACAATTGTCATTACAGAAT	FALSE	CRISPRi	NA	NA	NA	NA	-0.0912993	0.0171875	-0.0735181	-0.180821	NA	NA	NA	NA	0.171846	-0.0649022	NA	NA	-0.0018152	0.204733	NA	NA	NA	NA	0.0103968	-0.102143
374	SNP	rs138991179	AACACAAAAAACTGAAACCA	FALSE	CRISPRa	-0.0869159	0.310372	0.0283117	0.159527	NA	NA	NA	NA	-0.0297691	0.387133	0.226435	0.0114896	NA	NA	0.307652	-0.0757648	NA	NA	0.373669	0.160489	-0.151501	-0.53486	NA	NA
374	SNP	rs59000411	AACACAAAAAACTGAAACCA	FALSE	CRISPRa	-0.0869159	0.310372	0.0283117	0.159527	NA	NA	NA	NA	-0.0297691	0.387133	0.226435	0.0114896	NA	NA	0.307652	-0.0757648	NA	NA	0.373669	0.160489	-0.151501	-0.53486	NA	NA
374	SNP	rs34384817	AACACAAAAAACTGAAACCA	FALSE	CRISPRa	-0.0869159	0.310372	0.0283117	0.159527	NA	NA	NA	NA	-0.0297691	0.387133	0.226435	0.0114896	NA	NA	0.307652	-0.0757648	NA	NA	0.373669	0.160489	-0.151501	-0.53486	NA	NA
375	SNP	rs2473094	AACACAAAGATGAAAAAAAT	FALSE	CRISPRa	0.171934	-0.10738	0.193096	-0.0568859	NA	NA	NA	NA	0.0896155	1.57901	-0.0173501	-0.308742	NA	NA	-0.138655	0.0542253	NA	NA	-0.188109	-0.0704171	-0.0661345	0.0977871	NA	NA
6:138413753-138413775:-	MPRA	rs2473094	AACACAAAGATGAAAAAAAT	FALSE	CRISPRi	NA	NA	NA	NA	0.0530943	0.0848671	-0.0130299	0.256624	NA	NA	NA	NA	-0.0559425	0.0732867	NA	NA	0.0755699	0.0441699	NA	NA	NA	NA	-0.0667899	-0.0319603
376	SNP	rs142899314	AACACAAATGGAAAATCAAA	FALSE	CRISPRa	-0.159568	0.0679211	0.212671	-0.272437	NA	NA	NA	NA	0.0809434	-0.0847713	0.340283	0.0709556	NA	NA	0.173071	0.0402915	NA	NA	0.247257	-0.0694174	0.101008	-0.0195688	NA	NA
376	SNP	rs35675427	AACACAAATGGAAAATCAAA	FALSE	CRISPRa	-0.159568	0.0679211	0.212671	-0.272437	NA	NA	NA	NA	0.0809434	-0.0847713	0.340283	0.0709556	NA	NA	0.173071	0.0402915	NA	NA	0.247257	-0.0694174	0.101008	-0.0195688	NA	NA
6:138228837-138228859:+	Bentham	RS57427648	AACACAATTATATCATCTGA	FALSE	CRISPRi	NA	NA	NA	NA	-0.00329555	-0.0469252	0.0815871	0.0777359	NA	NA	NA	NA	-0.0425658	0.589067	NA	NA	-0.0691152	-0.108257	NA	NA	NA	NA	0.0211516	0.0638118
377	SNP	rs72984669	AACACAGCTCAGCTCAGTGT	FALSE	CRISPRa	-0.0669857	-0.0336713	0.0536108	-0.299408	NA	NA	NA	NA	0.116027	-0.940199	0.426826	-0.1519	NA	NA	-0.0117064	0.0370111	NA	NA	0.136256	-0.496951	-0.21552	-0.0958566	NA	NA
377	SNP	rs67899057	AACACAGCTCAGCTCAGTGT	FALSE	CRISPRa	-0.0669857	-0.0336713	0.0536108	-0.299408	NA	NA	NA	NA	0.116027	-0.940199	0.426826	-0.1519	NA	NA	-0.0117064	0.0370111	NA	NA	0.136256	-0.496951	-0.21552	-0.0958566	NA	NA
378	SNP	rs892999	AACACAGGCGTTTCCCCAGG	FALSE	CRISPRa	0.674536	0.130069	0.257103	0.274962	NA	NA	NA	NA	-0.139608	0.185756	0.0358283	0.148177	NA	NA	0.184834	0.085573	NA	NA	0.247336	-0.0811965	-0.0780744	-0.41293	NA	NA
8718	REVERSE	rs1186348	AACACCAATAATTTGATAAG	TRUE	CRISPRa	-0.126014	-0.0656666	-0.0834852	0.102018	NA	NA	NA	NA	-1.9276	-0.108395	0.180801	0.0568776	NA	NA	-0.0805204	-0.0966851	NA	NA	-0.316767	-0.226612	-0.30751	-0.476895	NA	NA
8718	REVERSE	rs1811972	AACACCAATAATTTGATAAG	TRUE	CRISPRa	-0.126014	-0.0656666	-0.0834852	0.102018	NA	NA	NA	NA	-1.9276	-0.108395	0.180801	0.0568776	NA	NA	-0.0805204	-0.0966851	NA	NA	-0.316767	-0.226612	-0.30751	-0.476895	NA	NA
379	SNP	rs9484111	AACACGAGCTGCACTCTTGC	FALSE	CRISPRa	0.649426	-0.355541	0.081147	-0.369192	NA	NA	NA	NA	-0.11159	0.423052	-0.0959148	-0.329402	NA	NA	-0.154479	-0.0527676	NA	NA	0.601654	0.00642118	-0.0551144	0.0643816	NA	NA
380	SNP	rs146907438	AACACTAATAATTTAAAAGC	FALSE	CRISPRa	0.0211509	0.171942	-0.132172	-0.157842	NA	NA	NA	NA	0.0353273	0.361544	0.398581	0.35728	NA	NA	-0.0229995	-0.0194022	NA	NA	-1.07748	-0.0287348	-0.15267	0.248481	NA	NA
8840	REVERSE	6:138007689	AACACTCCATGTCAGATTGG	TRUE	CRISPRa	-0.173672	0.163702	0.192005	0.0939971	NA	NA	NA	NA	-0.59897	-0.166633	0.221391	-0.0330974	NA	NA	0.123959	0.089629	NA	NA	-0.243842	-0.157773	0.255445	0.0678582	NA	NA
6:138100149-138100171:-	MPRA	rs112680239	AACACTCGTGGTCAAATCAC	FALSE	CRISPRi	NA	NA	NA	NA	-0.0853406	-0.00269738	-0.0370887	0.085277	NA	NA	NA	NA	0.101485	-0.144819	NA	NA	0.145816	-0.140202	NA	NA	NA	NA	0.0391844	-0.0968968
381	SNP	rs6903898	AACACTGCGTGAGCCACAAG	FALSE	CRISPRa	-0.252137	-0.0333647	-0.00681519	0.0691299	NA	NA	NA	NA	-0.329917	-0.134442	-0.203333	-0.176788	NA	NA	0.0433996	5.69129e-05	NA	NA	0.296573	-0.0394222	0.103309	-0.00870231	NA	NA
381	SNP	rs4896313	AACACTGCGTGAGCCACAAG	FALSE	CRISPRa	-0.252137	-0.0333647	-0.00681519	0.0691299	NA	NA	NA	NA	-0.329917	-0.134442	-0.203333	-0.176788	NA	NA	0.0433996	5.69129e-05	NA	NA	0.296573	-0.0394222	0.103309	-0.00870231	NA	NA
6:138088190-138088212:+	MPRA	rs146372493	AACACTTCATTCCAATTCTA	FALSE	CRISPRi	NA	NA	NA	NA	0.0200307	-0.0514215	-0.00222764	0.122096	NA	NA	NA	NA	-0.0951864	0.0488037	NA	NA	0.0738878	-0.133534	NA	NA	NA	NA	0.0496919	-0.00665106
382	SNP	rs9494886	AACACTTGGCTGAAACACTT	FALSE	CRISPRa	-0.0581441	-0.229435	0.0340606	0.00147623	NA	NA	NA	NA	-0.396704	0.0511976	0.154175	-0.0189934	NA	NA	0.0122388	-0.0311618	NA	NA	-0.185991	-0.0176761	0.0974564	0.091269	NA	NA
383	SNP	rs35039060	AACACTTTCATGCTGCTGGT	FALSE	CRISPRa	-0.74975	0.320193	-0.110198	0.267244	NA	NA	NA	NA	-0.0454059	-0.17619	0.19054	-0.109601	NA	NA	-0.0422484	0.184644	NA	NA	-0.150304	0.354685	-0.0767247	-0.126607	NA	NA
384	SNP	rs34824062	AACAGAAAACAATTGCAAAA	FALSE	CRISPRa	-0.434605	-0.0467442	0.0203248	0.0284739	NA	NA	NA	NA	0.0916691	-0.786563	0.0704855	0.17775	NA	NA	0.0729201	0.0330075	NA	NA	-0.217365	-0.450303	0.218247	0.0717277	NA	NA
385	SNP	rs7752903	AACAGAAACATTCAAAATGA	FALSE	CRISPRa	0.626186	0.526332	0.327958	0.0618875	NA	NA	NA	NA	-0.0249906	-0.128628	0.485741	-0.409149	NA	NA	0.0978627	-0.281375	NA	NA	-1.0789	-0.116512	-0.164977	-0.569041	NA	NA
6:138227348-138227370:-	Bentham	RS7752903	AACAGAAACATTCAAAATGA	FALSE	CRISPRi	NA	NA	NA	NA	-0.102393	-0.0152483	0.0872216	0.0606607	NA	NA	NA	NA	0.199542	-0.217689	NA	NA	0.132792	0.162183	NA	NA	NA	NA	-0.109189	-0.0951275
386	SNP	rs9376303	AACAGAAGCATTGTCATGCT	FALSE	CRISPRa	-0.223351	0.200838	0.215941	0.27765	NA	NA	NA	NA	-0.278223	-0.0297314	-0.378314	-0.149973	NA	NA	0.210694	0.0337714	NA	NA	-0.517034	0.127047	-0.0574611	0.0779345	NA	NA
387	SNP	rs9494944	AACAGAATAATTTGTTTCCT	FALSE	CRISPRa	-0.200924	-0.170756	0.287844	-0.308459	NA	NA	NA	NA	0.0992659	0.592686	0.447236	0.135641	NA	NA	-0.0812105	0.0433687	NA	NA	-0.566508	0.150894	-0.475191	0.0858208	NA	NA
388	SNP	rs118175570	AACAGAATTCACAGGGATAG	FALSE	CRISPRa	0.0537247	0.0679211	-0.109669	-0.0736385	NA	NA	NA	NA	NA	NA	0.0791712	0.211989	NA	NA	0.0178706	-0.00123899	NA	NA	NA	0.649734	-0.229648	0.291867	NA	NA
388	SNP	rs9494886	AACAGAATTCACAGGGATAG	FALSE	CRISPRa	0.0537247	0.0679211	-0.109669	-0.0736385	NA	NA	NA	NA	NA	NA	0.0791712	0.211989	NA	NA	0.0178706	-0.00123899	NA	NA	NA	0.649734	-0.229648	0.291867	NA	NA
8686	REVERSE	rs9399223	AACAGACACTTATTGTTTTA	TRUE	CRISPRa	0.365598	-0.491266	0.407638	0.321706	NA	NA	NA	NA	0.645113	0.138596	0.360876	0.193903	NA	NA	-0.0684516	0.23127	NA	NA	0.283537	-0.264454	-0.108857	0.278128	NA	NA
6:138414007-138414029:+	MPRA	rs2506841	AACAGACGTGGAGGGAGGGC	FALSE	CRISPRi	NA	NA	NA	NA	0.0579974	0.067767	0.00259261	-0.00741775	NA	NA	NA	NA	-0.0509291	0.00168954	NA	NA	-0.0937227	-0.0363082	NA	NA	NA	NA	0.0266152	0.0824693
389	SNP	rs142373084	AACAGACTATTGTAACTAAC	FALSE	CRISPRa	-0.0186543	-0.0522651	0.00243086	0.135946	NA	NA	NA	NA	-0.129672	-0.722728	-0.0666532	-0.202574	NA	NA	0.0363551	-0.0722416	NA	NA	-0.0374704	-0.064508	0.116793	0.127339	NA	NA
6:138128518-138128540:+	Bentham	RS142373084	AACAGACTATTGTAACTAAC	FALSE	CRISPRi	NA	NA	NA	NA	0.0539729	-0.0657326	0.0280071	-0.111805	NA	NA	NA	NA	-0.454592	-0.278641	NA	NA	-0.117727	-0.12379	NA	NA	NA	NA	-0.0970464	0.0693854
6:137988777-137988799:-	MPRA	rs10782266	AACAGAGCACAAGCCCTTTA	FALSE	CRISPRi	NA	NA	NA	NA	-0.0798293	0.0175814	-0.0641627	0.0353119	NA	NA	NA	NA	-0.0468511	-0.34296	NA	NA	-0.0354114	0.0748361	NA	NA	NA	NA	-0.0859321	-0.0273912
390	SNP	rs72982788	AACAGAGTGGTCACTGCAGC	FALSE	CRISPRa	0.652268	0.00560615	-0.210719	-0.0762782	NA	NA	NA	NA	1.84917	-0.716673	-0.151574	-0.384298	NA	NA	-0.124283	0.0287052	NA	NA	-0.151045	-0.0201841	0.0750635	-0.0101243	NA	NA
390	SNP	rs13207194	AACAGAGTGGTCACTGCAGC	FALSE	CRISPRa	0.652268	0.00560615	-0.210719	-0.0762782	NA	NA	NA	NA	1.84917	-0.716673	-0.151574	-0.384298	NA	NA	-0.124283	0.0287052	NA	NA	-0.151045	-0.0201841	0.0750635	-0.0101243	NA	NA
391	SNP	rs17203483	AACAGATACATCAACATAGA	FALSE	CRISPRa	-0.0966798	0.255095	-0.00144888	0.0192601	NA	NA	NA	NA	0.555834	0.304127	-0.152261	-0.100892	NA	NA	0.157356	-0.0901255	NA	NA	-0.119449	0.0454103	-0.0572244	0.174583	NA	NA
391	SNP	rs4142969	AACAGATACATCAACATAGA	FALSE	CRISPRa	-0.0966798	0.255095	-0.00144888	0.0192601	NA	NA	NA	NA	0.555834	0.304127	-0.152261	-0.100892	NA	NA	0.157356	-0.0901255	NA	NA	-0.119449	0.0454103	-0.0572244	0.174583	NA	NA
6:137969519-137969541:-	ATAC	chr6:137968955-137969695	AACAGATACATCAACATAGA	FALSE	CRISPRi	NA	NA	NA	NA	0.0468321	-0.0635664	-0.104695	-0.0595731	NA	NA	NA	NA	-0.0578762	0.155475	NA	NA	-0.0172733	0.0400528	NA	NA	NA	NA	-0.0963539	-0.0684876
392	SNP	rs9402913	AACAGCCCCTGCTCAAAAGA	FALSE	CRISPRa	-0.0536979	-0.114599	0.0578836	-0.245064	NA	NA	NA	NA	-0.696	-0.118047	0.0163003	0.165039	NA	NA	0.0549672	-0.0567838	NA	NA	0.197792	0.315074	-0.074396	-0.340545	NA	NA
393	SNP	rs34912318	AACAGCGTGGCACCCTGCAT	FALSE	CRISPRa	0.977373	0.217712	-0.115559	-0.194862	NA	NA	NA	NA	-0.044485	0.40843	0.218431	-0.244398	NA	NA	0.0481846	-0.0107067	NA	NA	0.501545	-0.00529561	-0.164817	0.200358	NA	NA
393	SNP	rs114280257	AACAGCGTGGCACCCTGCAT	FALSE	CRISPRa	0.977373	0.217712	-0.115559	-0.194862	NA	NA	NA	NA	-0.044485	0.40843	0.218431	-0.244398	NA	NA	0.0481846	-0.0107067	NA	NA	0.501545	-0.00529561	-0.164817	0.200358	NA	NA
393	SNP	rs118112490	AACAGCGTGGCACCCTGCAT	FALSE	CRISPRa	0.977373	0.217712	-0.115559	-0.194862	NA	NA	NA	NA	-0.044485	0.40843	0.218431	-0.244398	NA	NA	0.0481846	-0.0107067	NA	NA	0.501545	-0.00529561	-0.164817	0.200358	NA	NA
394	SNP	rs72982704	AACAGCTGTGTGGCATTCTG	FALSE	CRISPRa	0.451468	-0.0995675	-0.247454	0.0198303	NA	NA	NA	NA	0.173716	0.417788	0.0590328	-0.180923	NA	NA	0.210825	0.19616	NA	NA	-0.0208842	-0.824352	0.125973	-0.763388	NA	NA
394	SNP	rs6899975	AACAGCTGTGTGGCATTCTG	FALSE	CRISPRa	0.451468	-0.0995675	-0.247454	0.0198303	NA	NA	NA	NA	0.173716	0.417788	0.0590328	-0.180923	NA	NA	0.210825	0.19616	NA	NA	-0.0208842	-0.824352	0.125973	-0.763388	NA	NA
395	SNP	rs9484105	AACAGCTTAGGAACACTCAG	FALSE	CRISPRa	0.0104411	-0.0982989	-0.0962068	-0.138248	NA	NA	NA	NA	0.118875	-0.241728	0.0514729	0.142191	NA	NA	-0.180879	-0.0591235	NA	NA	-0.019627	-0.105775	0.0538665	-0.164673	NA	NA
396	SNP	6:137857967	AACAGGCAGTAACTGAAAGA	FALSE	CRISPRa	0.0398883	0.259326	-0.105573	-0.21804	NA	NA	NA	NA	-0.427959	-0.434371	-0.260133	0.00669481	NA	NA	0.221844	-0.129659	NA	NA	-0.243159	0.346947	-0.121119	-0.484637	NA	NA
396	SNP	rs141137774	AACAGGCAGTAACTGAAAGA	FALSE	CRISPRa	0.0398883	0.259326	-0.105573	-0.21804	NA	NA	NA	NA	-0.427959	-0.434371	-0.260133	0.00669481	NA	NA	0.221844	-0.129659	NA	NA	-0.243159	0.346947	-0.121119	-0.484637	NA	NA
396	SNP	rs12110715	AACAGGCAGTAACTGAAAGA	FALSE	CRISPRa	0.0398883	0.259326	-0.105573	-0.21804	NA	NA	NA	NA	-0.427959	-0.434371	-0.260133	0.00669481	NA	NA	0.221844	-0.129659	NA	NA	-0.243159	0.346947	-0.121119	-0.484637	NA	NA
6:137857946-137857968:-	MPRA	rs12110715	AACAGGCAGTAACTGAAAGA	FALSE	CRISPRi	NA	NA	NA	NA	-0.116135	0.0981127	-0.0811001	-0.0387265	NA	NA	NA	NA	-0.0626244	-0.0746461	NA	NA	0.11449	0.0371925	NA	NA	NA	NA	0.0130779	0.174201
397	SNP	rs77172197	AACAGGCCAGGCACCTACAG	FALSE	CRISPRa	0.112828	-0.174366	0.228023	0.243835	NA	NA	NA	NA	0.2109	-0.15937	-0.0596603	0.0993556	NA	NA	-0.00985156	0.0348376	NA	NA	0.153441	0.0502404	0.078053	0.239779	NA	NA
6:137942758-137942780:-	ATAC	chr6:137942756-137943162	AACAGTGAGAGACTAAACCT	FALSE	CRISPRi	NA	NA	NA	NA	0.0795722	-0.0200721	-0.0991619	-0.195293	NA	NA	NA	NA	-0.0742218	0.222933	NA	NA	0.00960184	-0.169975	NA	NA	NA	NA	-0.196499	-0.09307
398	SNP	rs144004581	AACAGTGCCTGGAACACTGT	FALSE	CRISPRa	0.00733892	-0.0829476	0.0806342	0.0486492	NA	NA	NA	NA	-0.385029	-0.104814	-0.1142	0.104877	NA	NA	-0.0630512	-8.11653e-05	NA	NA	-0.244591	-0.159051	0.0631	0.0949308	NA	NA
399	SNP	rs72989170	AACAGTGCTTTAGAGTGCAG	FALSE	CRISPRa	-0.0577835	0.316406	-0.0730762	0.0666519	NA	NA	NA	NA	0.10571	-0.139759	-0.0390843	0.00938559	NA	NA	0.148651	-0.0627149	NA	NA	-0.833493	0.219147	-0.0503625	-0.398678	NA	NA
400	SNP	rs17066775	AACATATCTCGGCTTAACAT	FALSE	CRISPRa	-0.491887	-0.28687	-0.157748	-0.162041	NA	NA	NA	NA	0.257736	0.363878	-0.216508	-0.0447191	NA	NA	0.00230794	-0.111385	NA	NA	0.013987	0.35419	0.163311	-0.192924	NA	NA
6:138036705-138036727:+	ATAC	chr6:138036643-138037426	AACATATCTCGGCTTAACAT	FALSE	CRISPRi	NA	NA	NA	NA	-0.0631559	-0.116585	-0.0466503	-0.0249801	NA	NA	NA	NA	0.0714275	0.183279	NA	NA	0.0778957	0.0136888	NA	NA	NA	NA	0.164208	-0.0429298
6:138280286-138280308:-	ATAC	chr6:138279455-138281067	AACATATGTATGTTTTTATT	FALSE	CRISPRi	NA	NA	NA	NA	0.0904419	-0.0548336	-0.115614	-0.259102	NA	NA	NA	NA	-0.0073971	0.00129124	NA	NA	-0.200009	0.0419727	NA	NA	NA	NA	0.140023	-0.00912727
401	SNP	rs928720	AACATCACAGGTTACCTATG	FALSE	CRISPRa	-0.142032	0.0531858	-0.0628308	-0.0442652	NA	NA	NA	NA	0.138327	-0.127359	-0.0617166	-0.0757731	NA	NA	0.116602	-0.137128	NA	NA	-0.0408992	1.03451	-0.0499272	0.15399	NA	NA
402	SNP	rs111318173	AACATCATGCTGCCATCCTG	FALSE	CRISPRa	0.0356612	0.145045	-0.0959246	0.0703045	NA	NA	NA	NA	-0.0226566	NA	-0.311911	0.243672	NA	NA	-0.180344	-0.117168	NA	NA	-1.20083	0.559664	-0.0510939	-0.535797	NA	NA
6:138296959-138296981:+	ATAC	chr6:138296153-138297187	AACATCATGCTGCCATCCTG	FALSE	CRISPRi	NA	NA	NA	NA	-0.00268787	-0.0378495	-0.084258	0.0123908	NA	NA	NA	NA	-0.104455	0.0308657	NA	NA	0.00972335	-0.11865	NA	NA	NA	NA	-0.0788459	-0.14572
6:138116890-138116912:+	ATAC	chr6:138116701-138117051	AACATCCGTGGTTTACGTTA	FALSE	CRISPRi	NA	NA	NA	NA	-0.00875655	-0.107892	-0.224421	-0.0470443	NA	NA	NA	NA	0.0874134	-0.0588586	NA	NA	-0.018252	-0.166623	NA	NA	NA	NA	-0.00308726	-0.0613207
8522	REVERSE	rs9402906	AACATCGAAGTTAACCTAAT	TRUE	CRISPRa	0.182585	-0.301552	0.0186513	0.152177	NA	NA	NA	NA	0.0979191	0.166383	0.219914	-0.134099	NA	NA	0.154054	0.034686	NA	NA	-0.232023	-0.00880408	0.0597542	-0.0406623	NA	NA
8520	REVERSE	rs72984647	AACATCGGTTTCTACTCAAA	TRUE	CRISPRa	0.406298	-0.231277	-0.00257558	0.153358	NA	NA	NA	NA	-0.648535	-0.132861	-0.00543321	-0.111285	NA	NA	-0.00756993	-0.0896004	NA	NA	-0.0524358	-0.328719	0.122178	0.194828	NA	NA
403	SNP	rs9767557	AACATCTGCAAAGTAGTAGA	FALSE	CRISPRa	0.469548	0.213718	0.0442822	-0.11933	NA	NA	NA	NA	0.0686841	-0.000185258	0.108149	0.239815	NA	NA	0.170042	-0.0102313	NA	NA	-0.319596	-0.147826	0.176286	-0.41357	NA	NA
403	SNP	rs9767543	AACATCTGCAAAGTAGTAGA	FALSE	CRISPRa	0.469548	0.213718	0.0442822	-0.11933	NA	NA	NA	NA	0.0686841	-0.000185258	0.108149	0.239815	NA	NA	0.170042	-0.0102313	NA	NA	-0.319596	-0.147826	0.176286	-0.41357	NA	NA
6:137983086-137983108:-	ATAC	chr6:137982766-137983130	AACATGAATGCTTGAGTTGT	FALSE	CRISPRi	NA	NA	NA	NA	0.0917318	-0.00788468	-0.00753306	-0.115493	NA	NA	NA	NA	-0.0820357	0.140176	NA	NA	-0.069107	-0.500866	NA	NA	NA	NA	-0.0874655	0.0882551
6:138034274-138034296:+	MPRA	rs67841347	AACATTATTGACAAAGGCTA	FALSE	CRISPRi	NA	NA	NA	NA	0.040217	-0.00854297	0.00918918	0.0332677	NA	NA	NA	NA	-0.027423	0.0795494	NA	NA	-0.0028609	0.0710327	NA	NA	NA	NA	0.0526642	-0.0556141
8320	REVERSE	rs1953760	AACATTCAAGTCCAGTTGAA	TRUE	CRISPRa	0.564043	0.188882	-0.0763365	-0.053719	NA	NA	NA	NA	0.711568	1.51508	0.0599304	0.0437921	NA	NA	0.0629044	0.00824455	NA	NA	-0.123363	0.0549561	0.102472	-0.0506455	NA	NA
404	SNP	rs79828293	AACATTGTCATACATTTTGA	FALSE	CRISPRa	0.241078	0.0334737	0.206655	0.0980717	NA	NA	NA	NA	0.13619	-0.132451	0.281547	0.49588	NA	NA	-0.0629328	0.00297913	NA	NA	0.578999	0.0320933	0.0641826	0.290676	NA	NA
404	SNP	rs1656893	AACATTGTCATACATTTTGA	FALSE	CRISPRa	0.241078	0.0334737	0.206655	0.0980717	NA	NA	NA	NA	0.13619	-0.132451	0.281547	0.49588	NA	NA	-0.0629328	0.00297913	NA	NA	0.578999	0.0320933	0.0641826	0.290676	NA	NA
405	SNP	rs516127	AACATTTAAGTGAATCATAA	FALSE	CRISPRa	0.222791	-0.544366	-0.162905	0.0969124	NA	NA	NA	NA	0.121356	1.3376	0.00990592	0.142872	NA	NA	-0.0376817	-0.147345	NA	NA	0.31937	0.100981	-0.104219	-0.059443	NA	NA
405	SNP	rs143893378	AACATTTAAGTGAATCATAA	FALSE	CRISPRa	0.222791	-0.544366	-0.162905	0.0969124	NA	NA	NA	NA	0.121356	1.3376	0.00990592	0.142872	NA	NA	-0.0376817	-0.147345	NA	NA	0.31937	0.100981	-0.104219	-0.059443	NA	NA
6:137853802-137853824:-	MPRA	rs1737096	AACATTTTGTTACTTTGTGG	FALSE	CRISPRi	NA	NA	NA	NA	-0.0751146	0.0574392	-0.0349551	0.0885957	NA	NA	NA	NA	0.132444	0.304261	NA	NA	-0.0439504	-0.0397066	NA	NA	NA	NA	0.0427505	-0.0668705
6:138120124-138120146:+	ATAC	chr6:138119979-138120420	AACCACAAAAATGAAAACAT	FALSE	CRISPRi	NA	NA	NA	NA	0.0142117	-0.0525074	0.0160554	0.0593751	NA	NA	NA	NA	-0.327059	0.198351	NA	NA	0.058907	-0.0308123	NA	NA	NA	NA	-0.0149942	0.128395
406	SNP	rs73558137	AACCACACCCTTAATTACGC	FALSE	CRISPRa	0.452816	0.0228087	-0.143485	-0.107474	NA	NA	NA	NA	-0.936726	0.262461	-0.17749	-0.0127083	NA	NA	0.12475	-0.0457298	NA	NA	0.207653	-0.502107	-0.00412019	-0.216258	NA	NA
406	SNP	rs11961844	AACCACACCCTTAATTACGC	FALSE	CRISPRa	0.452816	0.0228087	-0.143485	-0.107474	NA	NA	NA	NA	-0.936726	0.262461	-0.17749	-0.0127083	NA	NA	0.12475	-0.0457298	NA	NA	0.207653	-0.502107	-0.00412019	-0.216258	NA	NA
8497	REVERSE	rs4404783	AACCACAGTCTTGTACTACG	TRUE	CRISPRa	NA	0.247462	0.219409	-0.199869	NA	NA	NA	NA	0.10881	0.486265	0.493504	0.281091	NA	NA	0.0881321	0.0439841	NA	NA	-0.0621602	0.0860043	0.0762247	-0.545218	NA	NA
8497	REVERSE	rs4343928	AACCACAGTCTTGTACTACG	TRUE	CRISPRa	NA	0.247462	0.219409	-0.199869	NA	NA	NA	NA	0.10881	0.486265	0.493504	0.281091	NA	NA	0.0881321	0.0439841	NA	NA	-0.0621602	0.0860043	0.0762247	-0.545218	NA	NA
8497	REVERSE	rs9385815	AACCACAGTCTTGTACTACG	TRUE	CRISPRa	NA	0.247462	0.219409	-0.199869	NA	NA	NA	NA	0.10881	0.486265	0.493504	0.281091	NA	NA	0.0881321	0.0439841	NA	NA	-0.0621602	0.0860043	0.0762247	-0.545218	NA	NA
407	SNP	rs142729468	AACCACCAAGAAGAAGATGA	FALSE	CRISPRa	0.654606	-0.0306125	0.0449246	-0.0737165	NA	NA	NA	NA	0.184637	-0.114937	-0.193184	0.308945	NA	NA	-0.253723	-0.00766851	NA	NA	0.0738145	-0.127563	0.133406	0.281747	NA	NA
407	SNP	rs56176660	AACCACCAAGAAGAAGATGA	FALSE	CRISPRa	0.654606	-0.0306125	0.0449246	-0.0737165	NA	NA	NA	NA	0.184637	-0.114937	-0.193184	0.308945	NA	NA	-0.253723	-0.00766851	NA	NA	0.0738145	-0.127563	0.133406	0.281747	NA	NA
408	SNP	rs7774101	AACCACCTCTCTTCACTCCC	FALSE	CRISPRa	-0.598627	0.0397708	0.0139931	0.0639155	NA	NA	NA	NA	-0.332229	-0.498783	0.416922	0.390593	NA	NA	0.101395	0.181692	NA	NA	-0.291393	0.208741	-0.03247	0.092069	NA	NA
6:138243730-138243752:-	Bentham	RS61117627	AACCACTGCCCTCGAAATTC	FALSE	CRISPRi	NA	NA	NA	NA	0.0197224	0.0967672	-0.15828	0.133064	NA	NA	NA	NA	-0.0434998	0.00629236	NA	NA	-0.0466299	-0.140706	NA	NA	NA	NA	-0.0855481	-0.0808558
6:138124451-138124473:-	MPRA	rs9494867	AACCAGAATGCGGCCAGGGG	FALSE	CRISPRi	NA	NA	NA	NA	0.00498265	-0.101832	-0.0586153	0.13436	NA	NA	NA	NA	0.170524	0.27484	NA	NA	0.0367137	-0.0432939	NA	NA	NA	NA	0.0073505	-0.103768
6:138137051-138137073:-	Bentham	RS77990078	AACCAGGGAAATTTGAGTTG	FALSE	CRISPRi	NA	NA	NA	NA	0.0350985	-0.0228385	-0.0606999	-0.0538332	NA	NA	NA	NA	0.188937	-0.114611	NA	NA	0.0817624	-0.00528072	NA	NA	NA	NA	-0.0452233	-0.00654624
6:138271345-138271367:+	ATAC	chr6:138271061-138272135	AACCAGGTGATTTAGCACCT	FALSE	CRISPRi	NA	NA	NA	NA	0.0258551	0.0132674	-0.101045	-0.136085	NA	NA	NA	NA	0.0202904	0.0719338	NA	NA	0.202092	-0.00481445	NA	NA	NA	NA	0.00555273	0.00436805
409	SNP	rs583522	AACCCACTGCCCAGATTTCC	FALSE	CRISPRa	0.0409994	-0.0852407	-0.0216962	0.118152	NA	NA	NA	NA	-0.0182467	0.235784	-0.192889	0.0575885	NA	NA	0.0441186	0.0449686	NA	NA	-0.222657	0.130921	0.129721	0.126038	NA	NA
409	SNP	rs5029928	AACCCACTGCCCAGATTTCC	FALSE	CRISPRa	0.0409994	-0.0852407	-0.0216962	0.118152	NA	NA	NA	NA	-0.0182467	0.235784	-0.192889	0.0575885	NA	NA	0.0441186	0.0449686	NA	NA	-0.222657	0.130921	0.129721	0.126038	NA	NA
410	SNP	rs7748339	AACCCATCTCTCCTGTCCAT	FALSE	CRISPRa	0.453236	-0.356543	0.218227	0.290442	NA	NA	NA	NA	0.946701	-0.390266	-0.0510063	-0.18472	NA	NA	0.138209	0.0995629	NA	NA	0.493485	-0.25833	0.0298329	-0.0908083	NA	NA
410	SNP	6:137899152	AACCCATCTCTCCTGTCCAT	FALSE	CRISPRa	0.453236	-0.356543	0.218227	0.290442	NA	NA	NA	NA	0.946701	-0.390266	-0.0510063	-0.18472	NA	NA	0.138209	0.0995629	NA	NA	0.493485	-0.25833	0.0298329	-0.0908083	NA	NA
8353	REVERSE	rs9494941	AACCCGGAAACTGTACCAAG	TRUE	CRISPRa	0.997038	0.0419165	0.0283112	0.0365354	NA	NA	NA	NA	0.144358	0.252069	-0.215416	0.208076	NA	NA	-0.0957375	-0.0343691	NA	NA	-0.0916362	-0.173446	0.0189116	-0.284774	NA	NA
6:138202625-138202647:+	ATAC	chr6:138202078-138202999	AACCCGGGAGTGTTCCCAGG	FALSE	CRISPRi	NA	NA	NA	NA	0.0470293	0.0801933	0.0355769	0.253643	NA	NA	NA	NA	0.175788	-0.114866	NA	NA	0.0956595	0.138971	NA	NA	NA	NA	0.117531	0.154667
8692	REVERSE	rs140813969	AACCCGTTCGTACTCCACCG	TRUE	CRISPRa	-0.116169	-0.0256841	-0.267801	-0.6055	NA	NA	NA	NA	-0.886993	-0.538658	0.0979097	0.327225	NA	NA	0.00289107	0.0642703	NA	NA	-0.19378	-0.190721	-0.289398	0.231927	NA	NA
8598	REVERSE	rs76231705	AACCGTCTATTAAGACCCTT	TRUE	CRISPRa	0.217872	0.695861	-0.0586695	0.0144347	NA	NA	NA	NA	0.0468569	-0.315742	-0.0146766	-0.120989	NA	NA	0.178475	0.00876959	NA	NA	-1.75445	0.239337	0.146437	0.122979	NA	NA
8598	REVERSE	rs75304179	AACCGTCTATTAAGACCCTT	TRUE	CRISPRa	0.217872	0.695861	-0.0586695	0.0144347	NA	NA	NA	NA	0.0468569	-0.315742	-0.0146766	-0.120989	NA	NA	0.178475	0.00876959	NA	NA	-1.75445	0.239337	0.146437	0.122979	NA	NA
411	SNP	rs13209854	AACCTAAACGTCCAAGAATA	FALSE	CRISPRa	-0.445126	0.322155	0.0499697	0.0512424	NA	NA	NA	NA	-0.161809	0.231368	-0.159388	-0.0593421	NA	NA	0.0521272	-0.0182561	NA	NA	-0.137715	0.10242	0.0864012	0.185362	NA	NA
411	SNP	rs681465	AACCTAAACGTCCAAGAATA	FALSE	CRISPRa	-0.445126	0.322155	0.0499697	0.0512424	NA	NA	NA	NA	-0.161809	0.231368	-0.159388	-0.0593421	NA	NA	0.0521272	-0.0182561	NA	NA	-0.137715	0.10242	0.0864012	0.185362	NA	NA
8642	REVERSE	6:138037769	AACCTACCTTAAGTTTTCGT	TRUE	CRISPRa	-0.191	0.122028	-0.0278003	0.275684	NA	NA	NA	NA	0.161011	0.182639	0.0242949	0.00977624	NA	NA	-0.0106625	0.000855208	NA	NA	0.170343	0.0215652	0.112886	0.142178	NA	NA
6:137942743-137942765:-	ATAC	chr6:137942756-137943162	AACCTAGGAACATCACAAAG	FALSE	CRISPRi	NA	NA	NA	NA	-0.0086071	-0.0480544	0.0907284	0.175585	NA	NA	NA	NA	-0.111223	-0.350191	NA	NA	0.0215802	0.0257866	NA	NA	NA	NA	-0.00128021	-0.0533765
6:138095300-138095322:+	ATAC	chr6:138094837-138095546	AACCTGAAGCATTTGCATGC	FALSE	CRISPRi	NA	NA	NA	NA	0.167385	-0.0817017	0.0792649	-0.0886112	NA	NA	NA	NA	0.119849	-0.0210051	NA	NA	0.101833	0.0270505	NA	NA	NA	NA	-0.0174057	-0.0485064
412	SNP	rs113746409	AACCTGGGAGGCGGGGGGGT	FALSE	CRISPRa	-0.059202	-0.152471	0.045659	0.222792	NA	NA	NA	NA	-0.140662	0.435003	0.277471	-0.0365007	NA	NA	0.0533199	0.127712	NA	NA	-0.317862	-0.0401501	0.0898916	0.229997	NA	NA
412	SNP	rs12717186	AACCTGGGAGGCGGGGGGGT	FALSE	CRISPRa	-0.059202	-0.152471	0.045659	0.222792	NA	NA	NA	NA	-0.140662	0.435003	0.277471	-0.0365007	NA	NA	0.0533199	0.127712	NA	NA	-0.317862	-0.0401501	0.0898916	0.229997	NA	NA
413	SNP	rs13196742	AACCTTCTCTTTGTCTTGGA	FALSE	CRISPRa	-0.769257	0.458643	0.0958711	0.0293637	NA	NA	NA	NA	0.0839183	-0.166063	-0.021202	0.0810638	NA	NA	0.124709	0.136341	NA	NA	0.136256	0.339013	0.0834245	-0.143247	NA	NA
413	SNP	rs34416937	AACCTTCTCTTTGTCTTGGA	FALSE	CRISPRa	-0.769257	0.458643	0.0958711	0.0293637	NA	NA	NA	NA	0.0839183	-0.166063	-0.021202	0.0810638	NA	NA	0.124709	0.136341	NA	NA	0.136256	0.339013	0.0834245	-0.143247	NA	NA
414	SNP	rs113650324	AACCTTCTGAGTGGAACAAA	FALSE	CRISPRa	-0.0557076	-0.289456	-0.125055	-0.0517862	NA	NA	NA	NA	-0.295254	0.059032	-0.00896601	0.0797979	NA	NA	-0.0557891	0.0163294	NA	NA	0.443023	-0.21023	0.0603166	0.106847	NA	NA
415	SNP	rs10499195	AACCTTTTGTTCACTTCACT	FALSE	CRISPRa	0.118857	0.117202	0.0846129	0.126689	NA	NA	NA	NA	1.05096	0.538037	0.141584	-0.198669	NA	NA	0.0610456	0.0946129	NA	NA	0.00358861	-0.0286453	0.142914	0.264696	NA	NA
6:138018605-138018627:-	ATAC	chr6:138018507-138018912	AACCTTTTGTTCACTTCACT	FALSE	CRISPRi	NA	NA	NA	NA	-0.091903	-0.0276171	0.0456515	0.030133	NA	NA	NA	NA	0.00762414	0.184936	NA	NA	0.228472	0.24086	NA	NA	NA	NA	0.189915	0.0965316
416	SNP	rs60073400	AACGAAACATTCAGAAAAGA	FALSE	CRISPRa	-0.715697	0.0601358	-0.105606	0.102491	NA	NA	NA	NA	-0.360228	0.322799	0.187058	0.263374	NA	NA	0.110023	0.193424	NA	NA	0.0819437	-0.191005	0.116946	-0.0748402	NA	NA
417	SNP	rs141137774	AACGACAGAACGATCTTTCA	FALSE	CRISPRa	-0.219617	0.300751	-0.0627153	-0.0331859	NA	NA	NA	NA	0.0691362	-0.132267	-0.29584	-0.11276	NA	NA	0.024983	0.00898727	NA	NA	0.0928084	0.0139124	0.0051812	0.127035	NA	NA
417	SNP	6:137857967	AACGACAGAACGATCTTTCA	FALSE	CRISPRa	-0.219617	0.300751	-0.0627153	-0.0331859	NA	NA	NA	NA	0.0691362	-0.132267	-0.29584	-0.11276	NA	NA	0.024983	0.00898727	NA	NA	0.0928084	0.0139124	0.0051812	0.127035	NA	NA
6:137857997-137858019:-	MPRA	rs12110715	AACGACAGAACGATCTTTCA	FALSE	CRISPRi	NA	NA	NA	NA	-0.0474216	-0.0457404	-0.154065	0.0141893	NA	NA	NA	NA	0.0603866	-0.0638867	NA	NA	-0.0860137	0.0152206	NA	NA	NA	NA	0.085056	0.100647
8774	REVERSE	rs117105934	AACGAGAGGTCAAACCCGTT	TRUE	CRISPRa	0.248298	0.154685	-0.0126921	0.145871	NA	NA	NA	NA	0.324632	0.0472015	-0.225592	-0.0834028	NA	NA	0.00131721	-0.01834	NA	NA	0.289776	0.252329	0.268677	0.0801426	NA	NA
8774	REVERSE	rs145707886	AACGAGAGGTCAAACCCGTT	TRUE	CRISPRa	0.248298	0.154685	-0.0126921	0.145871	NA	NA	NA	NA	0.324632	0.0472015	-0.225592	-0.0834028	NA	NA	0.00131721	-0.01834	NA	NA	0.289776	0.252329	0.268677	0.0801426	NA	NA
8937	REVERSE	rs603183	AACGAGATAGAGGTAAGTGT	TRUE	CRISPRa	0.313668	-0.0789381	-0.270216	-0.156392	NA	NA	NA	NA	-0.152938	-0.275213	-0.324224	0.0195944	NA	NA	-0.0212754	0.10349	NA	NA	0.0362277	-0.115593	-0.178908	-0.0212579	NA	NA
6:138345458-138345480:+	MPRA	rs9402937	AACGATATTGTCTTCCCCAC	FALSE	CRISPRi	NA	NA	NA	NA	0.0361499	0.0512829	-0.0153469	0.1266	NA	NA	NA	NA	-0.00298381	-0.288393	NA	NA	-0.00503161	-0.213175	NA	NA	NA	NA	-0.114041	-0.104916
418	SNP	rs7758499	AACGCAGTTGTTGCTTCCCT	FALSE	CRISPRa	-0.471553	-0.389285	-0.0605793	0.0293567	NA	NA	NA	NA	0.252724	0.15058	-0.127398	-0.267786	NA	NA	0.0626701	-0.0635785	NA	NA	-0.111169	0.197502	-0.119557	-0.0652738	NA	NA
418	SNP	rs591796	AACGCAGTTGTTGCTTCCCT	FALSE	CRISPRa	-0.471553	-0.389285	-0.0605793	0.0293567	NA	NA	NA	NA	0.252724	0.15058	-0.127398	-0.267786	NA	NA	0.0626701	-0.0635785	NA	NA	-0.111169	0.197502	-0.119557	-0.0652738	NA	NA
6:138062131-138062153:+	ATAC	chr6:138062016-138062366	AACGCTTAATGCCCAGGTAA	FALSE	CRISPRi	NA	NA	NA	NA	-0.0101482	-0.088408	0.0138808	0.0365086	NA	NA	NA	NA	-0.224328	-0.00498925	NA	NA	-0.135076	-0.292311	NA	NA	NA	NA	-0.0053057	-0.0113539
419	SNP	rs619881	AACGGAAATATATCTCCCTA	FALSE	CRISPRa	-0.399389	-0.611399	0.177913	0.032436	NA	NA	NA	NA	-0.635207	0.248918	-0.0917271	0.0404144	NA	NA	-0.0572659	-0.103088	NA	NA	0.254476	-0.451052	-0.243866	0.0591614	NA	NA
420	SNP	rs651320	AACGGAGTATCTCTGCAAGA	FALSE	CRISPRa	-0.049361	0.375706	-0.0535882	-0.0359851	NA	NA	NA	NA	0.0573567	-0.0720787	0.291249	-0.294009	NA	NA	-0.085888	-0.0285635	NA	NA	-0.736809	-0.0912602	-0.396549	-0.0927382	NA	NA
6:138056134-138056156:+	ATAC	chr6:138055726-138058540	AACGGGAGACAGAAAGGACA	FALSE	CRISPRi	NA	NA	NA	NA	-0.0882806	0.0387654	-0.00453002	-0.0498854	NA	NA	NA	NA	-0.103893	-0.0129385	NA	NA	-0.00389531	-0.00994728	NA	NA	NA	NA	-0.0205129	-0.0128342
8398	REVERSE	rs7755566	AACGTAACTGTTTTTATGTA	TRUE	CRISPRa	0.611747	0.0613821	0.0814698	0.127673	NA	NA	NA	NA	-0.292118	-0.396984	0.120191	-0.0306434	NA	NA	0.0328993	0.0256829	NA	NA	-0.186875	-0.116361	0.244902	0.205538	NA	NA
8650	REVERSE	rs78609060	AACGTATGGATCAGAGAGTT	TRUE	CRISPRa	-0.341556	0.0767565	0.0281571	0.0210878	NA	NA	NA	NA	0.0928541	-0.259114	-0.217351	-0.0906823	NA	NA	0.0444392	0.0130598	NA	NA	-0.0720191	0.116113	0.0627064	0.155562	NA	NA
421	SNP	rs681465	AACGTCCAAGAATAGGGAAC	FALSE	CRISPRa	0.243727	0.000119634	-0.153001	-0.195744	NA	NA	NA	NA	0.0548205	-0.144162	0.230768	0.320057	NA	NA	0.118867	-0.141636	NA	NA	0.308927	-0.0504513	0.0127737	0.241842	NA	NA
421	SNP	rs13209854	AACGTCCAAGAATAGGGAAC	FALSE	CRISPRa	0.243727	0.000119634	-0.153001	-0.195744	NA	NA	NA	NA	0.0548205	-0.144162	0.230768	0.320057	NA	NA	0.118867	-0.141636	NA	NA	0.308927	-0.0504513	0.0127737	0.241842	NA	NA
422	SNP	rs7753975	AACGTCTTGCTCTACTGCCC	FALSE	CRISPRa	1.20525	-0.00772766	-0.0805444	-0.093676	NA	NA	NA	NA	-0.913843	-0.505732	-0.29011	0.0612033	NA	NA	-0.0359611	0.151139	NA	NA	0.0837038	0.0123168	-0.13942	0.0706734	NA	NA
422	SNP	rs11424347	AACGTCTTGCTCTACTGCCC	FALSE	CRISPRa	1.20525	-0.00772766	-0.0805444	-0.093676	NA	NA	NA	NA	-0.913843	-0.505732	-0.29011	0.0612033	NA	NA	-0.0359611	0.151139	NA	NA	0.0837038	0.0123168	-0.13942	0.0706734	NA	NA
423	SNP	rs147719531	AACGTTAATTGAACGCTTCA	FALSE	CRISPRa	-0.216302	-0.0975514	-0.0581143	0.0312445	NA	NA	NA	NA	3.45845	0.3954	0.1228	-0.086807	NA	NA	-0.00243983	0.0194868	NA	NA	-0.16025	0.045557	0.108655	0.135813	NA	NA
423	SNP	rs117920608	AACGTTAATTGAACGCTTCA	FALSE	CRISPRa	-0.216302	-0.0975514	-0.0581143	0.0312445	NA	NA	NA	NA	3.45845	0.3954	0.1228	-0.086807	NA	NA	-0.00243983	0.0194868	NA	NA	-0.16025	0.045557	0.108655	0.135813	NA	NA
6:138438243-138438265:+	MPRA	rs117920608	AACGTTAATTGAACGCTTCA	FALSE	CRISPRi	NA	NA	NA	NA	0.00492102	-0.127422	-0.200118	0.262479	NA	NA	NA	NA	0.288952	0.528707	NA	NA	-0.043398	-0.157712	NA	NA	NA	NA	0.0673187	-0.162727
8505	REVERSE	rs75202629	AACGTTTGCTGATAATTGAA	TRUE	CRISPRa	0.258599	-0.0307267	0.071124	0.0270739	NA	NA	NA	NA	-0.64249	-1.15197	0.0870084	0.0998038	NA	NA	0.065498	0.054978	NA	NA	-0.122239	-0.064774	0.199967	0.179244	NA	NA
8297	REVERSE	6:137863190	AACTAAATCCGCGGTAAACA	TRUE	CRISPRa	0.791103	0.954169	-0.138784	0.309667	NA	NA	NA	NA	0.0765634	-0.0921992	0.598994	0.0852094	NA	NA	-0.0225683	0.0384492	NA	NA	0.0759799	0.181393	0.0568416	-0.239335	NA	NA
424	SNP	rs147865195	AACTAAGCTCTAGTCCCAGT	FALSE	CRISPRa	-0.571148	0.22059	-0.119504	-0.0453582	NA	NA	NA	NA	-0.277121	-0.582218	-0.0901245	-0.0261788	NA	NA	-0.093966	-0.0165009	NA	NA	-0.175071	0.188571	-0.029752	0.0242913	NA	NA
8654	REVERSE	rs1628976	AACTACACCGTTTGAGGTGA	TRUE	CRISPRa	0.0192019	0.278621	-0.122006	-0.282081	NA	NA	NA	NA	0.117361	-1.78307	0.215646	-0.510849	NA	NA	-0.0448803	0.0539243	NA	NA	-0.0442213	-0.966313	-0.1447	0.209885	NA	NA
8654	REVERSE	rs9376322	AACTACACCGTTTGAGGTGA	TRUE	CRISPRa	0.0192019	0.278621	-0.122006	-0.282081	NA	NA	NA	NA	0.117361	-1.78307	0.215646	-0.510849	NA	NA	-0.0448803	0.0539243	NA	NA	-0.0442213	-0.966313	-0.1447	0.209885	NA	NA
425	SNP	rs75183345	AACTACGAAGATGACCTTCT	FALSE	CRISPRa	-0.209715	0.0807376	0.0284098	0.0915944	NA	NA	NA	NA	0.332284	0.362325	-0.136368	-0.0867182	NA	NA	-0.0674485	0.050547	NA	NA	0.0509588	0.233472	0.169996	0.301412	NA	NA
425	SNP	rs648396	AACTACGAAGATGACCTTCT	FALSE	CRISPRa	-0.209715	0.0807376	0.0284098	0.0915944	NA	NA	NA	NA	0.332284	0.362325	-0.136368	-0.0867182	NA	NA	-0.0674485	0.050547	NA	NA	0.0509588	0.233472	0.169996	0.301412	NA	NA
426	SNP	rs5029948	AACTAGACACTGAAACATCA	FALSE	CRISPRa	-0.160243	-0.346577	-0.0516275	-0.0439525	NA	NA	NA	NA	0.168222	0.802907	0.0182132	0.213686	NA	NA	0.00193293	0.115251	NA	NA	0.339805	0.250379	-0.1489	-0.120429	NA	NA
426	SNP	rs661561	AACTAGACACTGAAACATCA	FALSE	CRISPRa	-0.160243	-0.346577	-0.0516275	-0.0439525	NA	NA	NA	NA	0.168222	0.802907	0.0182132	0.213686	NA	NA	0.00193293	0.115251	NA	NA	0.339805	0.250379	-0.1489	-0.120429	NA	NA
6:138197333-138197355:+	MPRA	rs661561	AACTAGACACTGAAACATCA	FALSE	CRISPRi	NA	NA	NA	NA	-0.0142862	0.01017	0.156422	0.0889872	NA	NA	NA	NA	-0.23908	0.0654711	NA	NA	-0.000256305	-0.139854	NA	NA	NA	NA	-0.0764934	0.00190344
427	SNP	rs55633971	AACTAGTAAGTGCCAACAAG	FALSE	CRISPRa	-0.112148	-0.169152	0.203769	-0.186672	NA	NA	NA	NA	0.168256	0.192166	-0.0921569	-0.0238359	NA	NA	0.0734406	-0.1735	NA	NA	0.323377	0.293617	-0.320782	0.0156145	NA	NA
6:138057815-138057837:+	ATAC	chr6:138055726-138058540	AACTAGTACTTTCTCTTTAC	FALSE	CRISPRi	NA	NA	NA	NA	-0.0969283	-0.0618286	-0.115824	-0.019827	NA	NA	NA	NA	-0.256582	-0.0507674	NA	NA	-0.361595	0.419825	NA	NA	NA	NA	0.108359	0.280814
6:138195691-138195713:-	MPRA	rs643177	AACTAGTTTAGGTGACCTGG	FALSE	CRISPRi	NA	NA	NA	NA	-0.0606064	-0.00102157	0.0118046	0.0429467	NA	NA	NA	NA	-0.115385	-0.418063	NA	NA	-0.0677473	-0.134997	NA	NA	NA	NA	-0.0200333	-0.148391
6:138195691-138195713:-	Bentham	RS5029939	AACTAGTTTAGGTGACCTGG	FALSE	CRISPRi	NA	NA	NA	NA	-0.0606064	-0.00102157	0.0118046	0.0429467	NA	NA	NA	NA	-0.115385	-0.418063	NA	NA	-0.0677473	-0.134997	NA	NA	NA	NA	-0.0200333	-0.148391
6:138141141-138141163:+	ATAC	chr6:138140859-138141380	AACTATCACCATAGAGACTT	FALSE	CRISPRi	NA	NA	NA	NA	0.0104002	-0.072292	-0.011896	-0.0791121	NA	NA	NA	NA	-0.136489	-0.110598	NA	NA	0.0117779	-0.0105183	NA	NA	NA	NA	0.140564	-0.054654
6:137959077-137959099:+	MPRA	rs637751	AACTATCATTTGCACTTTAC	FALSE	CRISPRi	NA	NA	NA	NA	0.0739649	0.0735495	0.138605	0.113086	NA	NA	NA	NA	0.0683066	0.0669171	NA	NA	-0.0385027	-0.122415	NA	NA	NA	NA	0.058286	0.105035
6:138338566-138338588:+	ATAC	chr6:138338251-138338670	AACTATTTCCACCAACAAGG	FALSE	CRISPRi	NA	NA	NA	NA	0.0964938	0.0357853	-0.0254728	0.0576315	NA	NA	NA	NA	-0.120339	-0.597771	NA	NA	-0.108378	-0.163632	NA	NA	NA	NA	-0.0832407	0.0968297
428	SNP	rs60315454	AACTCACAGCTTCAAGTGGA	FALSE	CRISPRa	-0.184085	0.0889977	0.00781131	-0.275019	NA	NA	NA	NA	0.2934	-0.163961	-0.212706	-0.681692	NA	NA	-0.161921	-0.203659	NA	NA	-0.147575	-0.213834	-0.122753	0.0980364	NA	NA
8347	REVERSE	rs525977	AACTCATGCAAAAAGGTGTG	TRUE	CRISPRa	-0.148265	0.0059733	0.163417	-0.415394	NA	NA	NA	NA	0.168895	0.299606	0.139806	0.493366	NA	NA	-0.0444027	0.0760658	NA	NA	-0.18821	0.19698	0.0155783	0.0823059	NA	NA
6:137849318-137849340:+	MPRA	rs73776647	AACTCCTGCTTTCCCAGCCA	FALSE	CRISPRi	NA	NA	NA	NA	0.0192678	-0.0594909	0.118847	0.105983	NA	NA	NA	NA	0.0914852	0.286647	NA	NA	-0.00126684	0.0760412	NA	NA	NA	NA	0.0291878	0.0435356
8613	REVERSE	rs6933987	AACTCGAAGAGTATAAGAAG	TRUE	CRISPRa	-1.61352	0.115562	0.201281	0.0492711	NA	NA	NA	NA	0.132378	0.113401	-0.165688	0.11079	NA	NA	0.139538	0.209989	NA	NA	0.281216	0.0530981	-0.180304	0.268833	NA	NA
429	SNP	rs657597	AACTCGTTTCATCCTCACAG	FALSE	CRISPRa	-0.613387	-0.515693	-0.174396	0.150506	NA	NA	NA	NA	0.100512	-0.10619	-0.0309048	-0.033016	NA	NA	-0.069359	0.0261345	NA	NA	0.0406718	0.364654	0.0826236	-0.0981608	NA	NA
6:138146493-138146515:-	Bentham	RS657180	AACTCGTTTCATCCTCACAG	FALSE	CRISPRi	NA	NA	NA	NA	-0.0580613	0.0948181	0.04309	-0.085626	NA	NA	NA	NA	-0.00383838	-0.151421	NA	NA	-0.119035	-0.274997	NA	NA	NA	NA	0.058882	-0.133963
430	SNP	rs12203917	AACTCTAATTACAAGAATGA	FALSE	CRISPRa	-0.0206054	0.00628848	0.043721	0.0550487	NA	NA	NA	NA	0.162927	-0.092984	-0.236391	-0.0733883	NA	NA	0.0261481	0.110347	NA	NA	0.0406718	0.0287155	-0.421153	0.352555	NA	NA
6:138295873-138295895:-	MPRA	rs12203917	AACTCTAATTACAAGAATGA	FALSE	CRISPRi	NA	NA	NA	NA	0.0153619	0.0487579	0.0868235	0.0119656	NA	NA	NA	NA	0.105453	0.152701	NA	NA	0.165859	0.0532845	NA	NA	NA	NA	-0.154812	-0.103707
431	SNP	rs6938458	AACTCTATTATTGCTAGATG	FALSE	CRISPRa	0.154712	-0.567303	-0.0604848	0.0205737	NA	NA	NA	NA	-0.00937504	-0.0817922	-0.29946	-0.0777367	NA	NA	0.0807081	-0.0137347	NA	NA	-2.0816	-0.577435	0.0804965	0.0794676	NA	NA
6:138141114-138141136:+	ATAC	chr6:138140859-138141380	AACTCTGCGATGCTGTGTAA	FALSE	CRISPRi	NA	NA	NA	NA	-0.0193197	-0.05109	0.0159031	-0.122879	NA	NA	NA	NA	0.115395	-0.154967	NA	NA	-0.0735209	0.226549	NA	NA	NA	NA	-0.0875337	-0.090438
6:138231351-138231373:+	ATAC	chr6:138231029-138231379	AACTGAAATGGTGAAGGGGA	FALSE	CRISPRi	NA	NA	NA	NA	0.0692602	-0.0358363	0.00472203	-0.219204	NA	NA	NA	NA	-0.00147922	-0.0249175	NA	NA	0.0327519	0.198912	NA	NA	NA	NA	0.0332889	0.107694
6:137951806-137951828:-	MPRA	rs556008	AACTGAACATCCACACCTAA	FALSE	CRISPRi	NA	NA	NA	NA	0.0578138	0.070933	-0.132652	0.0706039	NA	NA	NA	NA	0.161475	0.31042	NA	NA	0.15215	0.038072	NA	NA	NA	NA	0.0579873	0.0280197
432	SNP	rs34416937	AACTGAGGAATATGCAGCTT	FALSE	CRISPRa	-0.185263	-0.0589745	0.0145116	0.0750481	NA	NA	NA	NA	0.400188	-0.101212	0.121917	0.0387531	NA	NA	0.132681	-0.0527655	NA	NA	-0.0416601	0.0190447	0.116098	-0.0199984	NA	NA
432	SNP	rs13196742	AACTGAGGAATATGCAGCTT	FALSE	CRISPRa	-0.185263	-0.0589745	0.0145116	0.0750481	NA	NA	NA	NA	0.400188	-0.101212	0.121917	0.0387531	NA	NA	0.132681	-0.0527655	NA	NA	-0.0416601	0.0190447	0.116098	-0.0199984	NA	NA
6:138290336-138290358:+	ATAC	chr6:138288697-138290599	AACTGAGTCAAATGTAAAAG	FALSE	CRISPRi	NA	NA	NA	NA	-0.0786544	0.0809264	0.0307278	-0.00807252	NA	NA	NA	NA	0.322689	0.102404	NA	NA	0.05486	0.177471	NA	NA	NA	NA	-0.0426973	-0.0825821
433	SNP	rs62434174	AACTGATAGGGTCAAGGAAA	FALSE	CRISPRa	-0.104308	-0.101875	-0.049884	0.0499145	NA	NA	NA	NA	0.151402	0.48431	0.086685	-0.0450347	NA	NA	0.00286649	0.0941612	NA	NA	-0.12641	-0.0705943	-0.0217589	0.124577	NA	NA
433	SNP	rs62434173	AACTGATAGGGTCAAGGAAA	FALSE	CRISPRa	-0.104308	-0.101875	-0.049884	0.0499145	NA	NA	NA	NA	0.151402	0.48431	0.086685	-0.0450347	NA	NA	0.00286649	0.0941612	NA	NA	-0.12641	-0.0705943	-0.0217589	0.124577	NA	NA
434	SNP	rs80156111	AACTGCAAATTGACTCAAAG	FALSE	CRISPRa	0.202005	0.41779	0.0377849	-0.242723	NA	NA	NA	NA	-1.68073	0.348784	-0.116461	-0.0696266	NA	NA	0.0657376	-0.0421386	NA	NA	-0.160416	0.179136	-0.281138	-0.0423857	NA	NA
434	SNP	rs112839968	AACTGCAAATTGACTCAAAG	FALSE	CRISPRa	0.202005	0.41779	0.0377849	-0.242723	NA	NA	NA	NA	-1.68073	0.348784	-0.116461	-0.0696266	NA	NA	0.0657376	-0.0421386	NA	NA	-0.160416	0.179136	-0.281138	-0.0423857	NA	NA
6:138018883-138018905:-	ATAC	chr6:138018507-138018912	AACTGCCTCACCCTGAGAAG	FALSE	CRISPRi	NA	NA	NA	NA	-0.113218	-0.0432218	-0.039967	0.0486227	NA	NA	NA	NA	0.307711	0.283923	NA	NA	0.0728704	0.00392338	NA	NA	NA	NA	0.032658	0.206781
435	SNP	rs73566259	AACTGCGACTCAGAGATATG	FALSE	CRISPRa	0.229341	-1.04355	0.250026	0.0540924	NA	NA	NA	NA	0.593213	0.800647	0.0116311	0.0176587	NA	NA	-0.00696603	-0.184698	NA	NA	-0.180814	0.529497	0.00702481	0.517645	NA	NA
436	SNP	rs141397088	AACTGCTACATTTTTCCTTC	FALSE	CRISPRa	-0.350811	-0.0495829	0.0589051	0.318813	NA	NA	NA	NA	0.528125	-0.543504	-0.027385	-0.092475	NA	NA	-0.0458771	0.0472291	NA	NA	0.0750134	0.144763	0.134382	0.22745	NA	NA
6:137985575-137985597:-	MPRA	rs17066693	AACTGCTGTGGGGCTGAAAT	FALSE	CRISPRi	NA	NA	NA	NA	0.045464	-0.0317334	0.0234777	0.112783	NA	NA	NA	NA	0.0922872	0.168044	NA	NA	0.0350099	0.130848	NA	NA	NA	NA	-0.154159	-0.0367001
437	SNP	rs12664897	AACTGGATGCTGCTAGAGAG	FALSE	CRISPRa	-0.0890525	6.78616e-05	0.184878	-0.0638479	NA	NA	NA	NA	0.1876	-0.643191	0.065208	-0.0386867	NA	NA	0.135584	-0.154104	NA	NA	-0.111994	0.413733	-0.173125	-0.0961744	NA	NA
6:138444282-138444304:-	MPRA	rs200467818	AACTGGGGTGTGTACACCTG	FALSE	CRISPRi	NA	NA	NA	NA	-0.0363299	-0.0500354	-0.143433	0.0263389	NA	NA	NA	NA	0.0819145	-0.0246498	NA	NA	0.0957877	0.137502	NA	NA	NA	NA	0.00517744	0.0269823
438	SNP	rs73566286	AACTGTGAGGAGCAATACAG	FALSE	CRISPRa	NA	0.314956	0.0721215	NA	NA	NA	NA	NA	0.0121592	-0.0530128	NA	0.102824	NA	NA	-0.0782127	0.0408219	NA	NA	-0.213093	0.0294908	-0.123528	NA	NA	NA
439	SNP	rs4896311	AACTTACACTTTTTCTCTTA	FALSE	CRISPRa	0.51717	-0.0407446	0.0211278	0.139272	NA	NA	NA	NA	0.0399929	-0.186319	0.173099	0.0314483	NA	NA	-0.0782856	0.0416297	NA	NA	-0.0243734	0.200547	0.151405	0.152699	NA	NA
8597	REVERSE	rs600144	AACTTATACATTTTTTTAAT	TRUE	CRISPRa	-1.20047	-0.357762	0.016254	0.217207	NA	NA	NA	NA	0.00471114	-0.0499243	0.15235	-0.0970983	NA	NA	0.0234821	0.104696	NA	NA	-0.0823322	-0.0549887	0.0351771	0.170727	NA	NA
440	SNP	rs79731087	AACTTATCTTACAAGAGTCT	FALSE	CRISPRa	-0.195447	0.0862141	-0.023812	0.0164811	NA	NA	NA	NA	0.147858	-0.597585	0.0526764	-0.102549	NA	NA	-0.0318343	0.0177723	NA	NA	0.183339	0.0098919	-0.0992361	0.0337785	NA	NA
441	SNP	rs72989417	AACTTCATCAATCACAGGAT	FALSE	CRISPRa	0.449985	0.0581565	0.171388	-0.0549762	NA	NA	NA	NA	-0.0785362	0.00697822	0.300253	-0.232068	NA	NA	-0.0884135	-0.0295993	NA	NA	0.183912	-0.276239	-0.148982	0.279749	NA	NA
441	SNP	rs1759678	AACTTCATCAATCACAGGAT	FALSE	CRISPRa	0.449985	0.0581565	0.171388	-0.0549762	NA	NA	NA	NA	-0.0785362	0.00697822	0.300253	-0.232068	NA	NA	-0.0884135	-0.0295993	NA	NA	0.183912	-0.276239	-0.148982	0.279749	NA	NA
442	SNP	rs10709357	AACTTCTCTTGAAGGTCTGC	FALSE	CRISPRa	-0.0865278	-0.179976	0.0281709	-0.111371	NA	NA	NA	NA	0.412062	-0.163286	-0.00282317	0.134013	NA	NA	0.0596844	0.0271654	NA	NA	0.150492	-0.0134419	-0.0797992	0.014405	NA	NA
8305	REVERSE	rs589035	AACTTGACGTCTGGACGACC	TRUE	CRISPRa	-0.656667	0.238983	0.0985174	-0.292998	NA	NA	NA	NA	0.29959	-0.501174	-0.3547	-0.0927427	NA	NA	-0.047534	0.113897	NA	NA	-0.166826	-0.0689458	-0.105644	-0.230117	NA	NA
443	SNP	rs2788287	AACTTGAGAAAGAAAGAATT	FALSE	CRISPRa	0.43996	-0.235044	0.176263	0.26921	NA	NA	NA	NA	0.147653	-0.582606	-0.355247	-0.088913	NA	NA	-0.0720266	-0.151365	NA	NA	-0.233064	-0.0588286	0.113569	0.0596587	NA	NA
444	SNP	rs17066953	AACTTGTGAAGTATGAGAAA	FALSE	CRISPRa	0.585252	-0.22954	0.201935	-0.0942316	NA	NA	NA	NA	0.0858539	0.0434741	-0.0293078	0.188537	NA	NA	0.307591	-0.0291861	NA	NA	-0.16891	0.656302	-0.211886	-0.0920901	NA	NA
445	SNP	rs72982727	AACTTTAACTAAAAAATATG	FALSE	CRISPRa	-0.416822	-0.262612	0.0497209	0.195083	NA	NA	NA	NA	0.397227	-0.380428	-0.0537582	-0.0349832	NA	NA	-0.120821	-0.0972103	NA	NA	-0.223639	0.0624518	0.138977	0.104073	NA	NA
445	SNP	rs72982726	AACTTTAACTAAAAAATATG	FALSE	CRISPRa	-0.416822	-0.262612	0.0497209	0.195083	NA	NA	NA	NA	0.397227	-0.380428	-0.0537582	-0.0349832	NA	NA	-0.120821	-0.0972103	NA	NA	-0.223639	0.0624518	0.138977	0.104073	NA	NA
6:138311598-138311620:-	MPRA	rs72982727	AACTTTAACTAAAAAATATG	FALSE	CRISPRi	NA	NA	NA	NA	-0.0341582	-0.0888845	0.0285215	0.0375517	NA	NA	NA	NA	0.109322	-0.0341587	NA	NA	-0.077514	0.0177505	NA	NA	NA	NA	0.00646599	-0.0785485
446	SNP	rs72989432	AACTTTATGTTCCATGAGAA	FALSE	CRISPRa	0.280777	-0.431145	0.128919	0.379423	NA	NA	NA	NA	0.383378	-0.0893022	0.0491035	0.307611	NA	NA	-0.0166709	0.0726695	NA	NA	-0.306296	0.169448	-0.257759	0.223889	NA	NA
447	SNP	rs2095391	AACTTTGAAGCATAAAGGAA	FALSE	CRISPRa	-0.214647	0.145629	0.3035	0.229413	NA	NA	NA	NA	1.90677	-0.338448	-0.0695858	-0.12879	NA	NA	0.01482	0.0931351	NA	NA	0.287013	-0.00323965	0.224622	0.267361	NA	NA
6:138187902-138187924:+	ATAC	chr6:138187217-138189568	AACTTTTCAGAGCCGGCCCG	FALSE	CRISPRi	NA	NA	NA	NA	-0.139677	-0.186036	0.0615201	-0.0324935	NA	NA	NA	NA	0.117605	-0.162514	NA	NA	0.0513297	-0.0973881	NA	NA	NA	NA	-0.171225	-0.0133432
448	SNP	rs118023715	AACTTTTCATCTTTTTGTCT	FALSE	CRISPRa	0.192928	0.414716	0.0617188	-0.020988	NA	NA	NA	NA	-0.305049	-0.448606	-0.106103	-0.0321549	NA	NA	-0.0976725	0.0880697	NA	NA	0.161074	0.0137061	0.103804	0.254863	NA	NA
449	SNP	rs116986480	AACTTTTGCCTAGATATCAG	FALSE	CRISPRa	0.419999	-0.448148	0.209706	-0.0705455	NA	NA	NA	NA	0.0339237	0.382502	-0.266011	-0.286167	NA	NA	-0.0534939	-0.142512	NA	NA	0.0934075	-0.0611029	-0.0824308	-0.179247	NA	NA
450	SNP	6:138103254	AAGAAAAAAAAAAGGACTTC	FALSE	CRISPRa	-0.882018	-0.0658394	-0.135352	0.0353846	NA	NA	NA	NA	0.141385	0.204626	0.013136	0.18514	NA	NA	-0.0432161	0.0324166	NA	NA	-2.09311	-0.485215	0.0857825	0.238145	NA	NA
450	SNP	rs76026055	AAGAAAAAAAAAAGGACTTC	FALSE	CRISPRa	-0.882018	-0.0658394	-0.135352	0.0353846	NA	NA	NA	NA	0.141385	0.204626	0.013136	0.18514	NA	NA	-0.0432161	0.0324166	NA	NA	-2.09311	-0.485215	0.0857825	0.238145	NA	NA
6:138197575-138197597:-	Bentham	RS5029949	AAGAAAAAAACTAACCTGAC	FALSE	CRISPRi	NA	NA	NA	NA	0.0793303	-0.0132906	-0.121418	0.0984716	NA	NA	NA	NA	-0.0232409	0.0235644	NA	NA	0.0561645	-0.0826878	NA	NA	NA	NA	-0.177992	-0.246274
6:137852710-137852732:+	MPRA	rs72989412	AAGAAAAAGGCTGGCCACGT	FALSE	CRISPRi	NA	NA	NA	NA	0.0382435	-0.00890341	0.0248726	0.0220251	NA	NA	NA	NA	-0.161141	-0.309661	NA	NA	0.0119316	0.138133	NA	NA	NA	NA	-0.109114	-0.0702191
451	SNP	rs4896312	AAGAAAACACCCACATGTAA	FALSE	CRISPRa	0.0104411	0.170626	0.121764	-0.084066	NA	NA	NA	NA	-0.0115137	0.0701171	0.235421	0.269703	NA	NA	0.103086	0.0932984	NA	NA	-0.0692652	0.216026	-0.0967178	-0.0552764	NA	NA
451	SNP	rs2473091	AAGAAAACACCCACATGTAA	FALSE	CRISPRa	0.0104411	0.170626	0.121764	-0.084066	NA	NA	NA	NA	-0.0115137	0.0701171	0.235421	0.269703	NA	NA	0.103086	0.0932984	NA	NA	-0.0692652	0.216026	-0.0967178	-0.0552764	NA	NA
452	SNP	rs186992152	AAGAAAAGAAAAAGAAAGCT	FALSE	CRISPRa	0.0788383	-0.223079	-0.0315425	-0.0557821	NA	NA	NA	NA	0.0179292	-1.30104	-0.0399591	-0.0734164	NA	NA	0.0495658	-0.00473686	NA	NA	-0.0374333	-0.281199	-0.0622657	-0.476834	NA	NA
453	SNP	rs77271426	AAGAAAAGAGTCTGAAATCA	FALSE	CRISPRa	0.0356612	-0.764949	-0.0155805	-0.0223485	NA	NA	NA	NA	0.683669	-0.0988327	0.243637	-0.0632506	NA	NA	-0.00348861	0.0346857	NA	NA	-0.431317	-0.433703	0.145164	0.31705	NA	NA
6:138083909-138083931:+	ATAC	chr6:138083334-138084091	AAGAAAAGAGTCTGAAATCA	FALSE	CRISPRi	NA	NA	NA	NA	-0.0667073	-0.128803	0.0802567	0.13945	NA	NA	NA	NA	0.112861	0.127731	NA	NA	-0.14037	-0.24339	NA	NA	NA	NA	-0.0258625	0.0290431
454	SNP	rs72463561	AAGAAAAGATGCCAGAGATT	FALSE	CRISPRa	-0.177411	-0.198654	0.00403788	0.0226585	NA	NA	NA	NA	0.444399	0.00159268	-0.00428919	0.00647894	NA	NA	-0.0241038	-0.0129231	NA	NA	-0.0791701	0.026543	0.0796592	0.0263864	NA	NA
455	SNP	rs56748957	AAGAAAATGAAGAAAAGAAA	FALSE	CRISPRa	1.11264	-0.39098	-0.154382	-0.103063	NA	NA	NA	NA	0.0848908	-0.0827733	-0.019813	0.228159	NA	NA	-0.0351352	0.139936	NA	NA	0.588194	0.00140777	-0.592673	-0.312691	NA	NA
456	SNP	rs117123663	AAGAAACTCAAGTCGTGCTA	FALSE	CRISPRa	-0.0790913	0.0852193	0.145093	-0.212337	NA	NA	NA	NA	0.146821	-0.854924	-0.156011	0.0486172	NA	NA	-0.0747135	0.223333	NA	NA	-1.26652	0.17682	-0.0113035	-0.147981	NA	NA
457	SNP	rs117163561	AAGAAAGAAATGGACATAAC	FALSE	CRISPRa	0.271695	0.116668	-0.114462	-0.0619671	NA	NA	NA	NA	0.134371	-0.117345	0.271841	0.051267	NA	NA	0.294805	0.0195744	NA	NA	0.403667	-0.138458	-0.434386	0.0203323	NA	NA
457	SNP	rs60906203	AAGAAAGAAATGGACATAAC	FALSE	CRISPRa	0.271695	0.116668	-0.114462	-0.0619671	NA	NA	NA	NA	0.134371	-0.117345	0.271841	0.051267	NA	NA	0.294805	0.0195744	NA	NA	0.403667	-0.138458	-0.434386	0.0203323	NA	NA
458	SNP	rs501291	AAGAAAGAGTTTTTTCTACA	FALSE	CRISPRa	-0.296785	0.0428006	0.0643743	0.357328	NA	NA	NA	NA	-1.63123	0.429198	-0.0438321	-0.192449	NA	NA	-0.0158359	0.0517485	NA	NA	0.257693	-0.0087249	-0.0247153	0.139004	NA	NA
459	SNP	rs118089736	AAGAAAGTATTGTACTCAAG	FALSE	CRISPRa	-0.122838	1.00778	-0.111068	-0.452808	NA	NA	NA	NA	-0.0669853	-0.10189	0.133101	0.182254	NA	NA	0.1176	-0.208493	NA	NA	0.183554	0.487634	0.161077	-0.071195	NA	NA
459	SNP	rs12201110	AAGAAAGTATTGTACTCAAG	FALSE	CRISPRa	-0.122838	1.00778	-0.111068	-0.452808	NA	NA	NA	NA	-0.0669853	-0.10189	0.133101	0.182254	NA	NA	0.1176	-0.208493	NA	NA	0.183554	0.487634	0.161077	-0.071195	NA	NA
460	SNP	rs602414	AAGAAAGTGGAGCAAGTCAG	FALSE	CRISPRa	0.0192019	0.241616	-0.0654719	0.135391	NA	NA	NA	NA	0.640958	0.572811	0.803337	0.112583	NA	NA	0.0917903	-0.0906371	NA	NA	-0.0118054	-0.0418913	-0.0650891	-0.290228	NA	NA
460	SNP	rs34324947	AAGAAAGTGGAGCAAGTCAG	FALSE	CRISPRa	0.0192019	0.241616	-0.0654719	0.135391	NA	NA	NA	NA	0.640958	0.572811	0.803337	0.112583	NA	NA	0.0917903	-0.0906371	NA	NA	-0.0118054	-0.0418913	-0.0650891	-0.290228	NA	NA
6:138261093-138261115:-	ATAC	chr6:138261014-138261670	AAGAAATGCTATAGGGGGCT	FALSE	CRISPRi	NA	NA	NA	NA	0.00750912	0.0296313	-0.195439	-0.173211	NA	NA	NA	NA	0.0668767	0.222406	NA	NA	-0.227182	-0.446677	NA	NA	NA	NA	-0.0527962	-0.109963
462	SNP	rs147499077	AAGAAATTGAAGAAAAAAAT	FALSE	CRISPRa	0.659898	0.983107	-0.205844	-0.00592377	NA	NA	NA	NA	0.0580257	-0.0467174	0.182871	0.259779	NA	NA	0.147317	-0.0485842	NA	NA	-0.509968	0.865402	-0.204519	0.100692	NA	NA
463	SNP	rs7748243	AAGAACAAAAAAAGACCCTT	FALSE	CRISPRa	-0.166847	0.0358322	0.0512352	0.153747	NA	NA	NA	NA	0.242197	0.0816001	0.0816074	0.260373	NA	NA	0.0369076	-0.0907743	NA	NA	0.106176	-0.0606429	0.0426167	0.215951	NA	NA
464	SNP	rs9484107	AAGAACAAATGTTACAGAAA	FALSE	CRISPRa	0.563247	-0.0336713	0.163314	0.450211	NA	NA	NA	NA	0.0757842	0.435398	0.141704	0.153189	NA	NA	-0.0179666	0.19991	NA	NA	0.312027	0.350513	-0.414338	0.168758	NA	NA
465	SNP	rs79796153	AAGAACAATGCATTAAAAAT	FALSE	CRISPRa	0.0510379	0.0601243	0.0457919	0.130223	NA	NA	NA	NA	0.160678	0.237013	0.00799187	-0.140484	NA	NA	-0.1514	0.11173	NA	NA	0.0952551	0.534511	-0.474148	0.0918446	NA	NA
465	SNP	rs1002658	AAGAACAATGCATTAAAAAT	FALSE	CRISPRa	0.0510379	0.0601243	0.0457919	0.130223	NA	NA	NA	NA	0.160678	0.237013	0.00799187	-0.140484	NA	NA	-0.1514	0.11173	NA	NA	0.0952551	0.534511	-0.474148	0.0918446	NA	NA
6:137981598-137981620:-	MPRA	rs489738	AAGAACAATGCATTAAAAAT	FALSE	CRISPRi	NA	NA	NA	NA	-0.0144768	0.0841085	0.154185	0.129268	NA	NA	NA	NA	0.0935907	0.0412236	NA	NA	0.169476	0.310828	NA	NA	NA	NA	-0.170014	0.074418
466	SNP	rs62434176	AAGAACCAGAAATAAATTGT	FALSE	CRISPRa	-0.286888	0.0838687	0.057347	0.0846922	NA	NA	NA	NA	-0.406518	0.420381	-0.282945	-0.193345	NA	NA	0.103854	0.12018	NA	NA	0.443685	0.106816	-0.0010778	0.0964621	NA	NA
6:138067872-138067894:-	MPRA	rs62434176	AAGAACCAGAAATAAATTGT	FALSE	CRISPRi	NA	NA	NA	NA	-0.00292249	0.0860845	-0.151558	0.113773	NA	NA	NA	NA	-0.0466935	-0.162998	NA	NA	-0.194549	-0.196484	NA	NA	NA	NA	-0.0198247	0.0451574
6:138067872-138067894:-	Bentham	RS62434176	AAGAACCAGAAATAAATTGT	FALSE	CRISPRi	NA	NA	NA	NA	-0.00292249	0.0860845	-0.151558	0.113773	NA	NA	NA	NA	-0.0466935	-0.162998	NA	NA	-0.194549	-0.196484	NA	NA	NA	NA	-0.0198247	0.0451574
6:138231218-138231240:-	ATAC	chr6:138231029-138231379	AAGAAGAAAAGAATTGAGGA	FALSE	CRISPRi	NA	NA	NA	NA	0.0702018	-0.0432582	-0.0353825	0.00405238	NA	NA	NA	NA	0.139872	-0.029098	NA	NA	0.0501735	0.237562	NA	NA	NA	NA	-0.160494	0.0382079
6:138026728-138026750:-	ATAC	chr6:138026134-138026865	AAGAAGAGCAGAAAAGCAAG	FALSE	CRISPRi	NA	NA	NA	NA	-0.0848518	0.0145707	-0.0431209	0.0846929	NA	NA	NA	NA	-0.239537	-0.2148	NA	NA	0.049874	0.124792	NA	NA	NA	NA	-0.036785	-0.00711438
6:138236063-138236085:-	ATAC	chr6:138235737-138236087	AAGAAGAGGAATATATACTA	FALSE	CRISPRi	NA	NA	NA	NA	0.14381	-0.0553358	0.0511642	0.00476941	NA	NA	NA	NA	0.191558	0.505905	NA	NA	-0.113999	-0.0714793	NA	NA	NA	NA	0.0488057	-0.302439
467	SNP	rs17203483	AAGAAGAGGAGGAGGTAGAG	FALSE	CRISPRa	0.26922	0.46178	-0.0718395	0.0977527	NA	NA	NA	NA	0.201658	1.33925	-0.0852189	-0.329078	NA	NA	-0.146917	0.0943816	NA	NA	0.115546	-0.135236	-0.044165	0.0701005	NA	NA
468	SNP	rs9376300	AAGAAGCAGAACGGAGACAG	FALSE	CRISPRa	-0.399254	-0.310535	0.00798381	0.0971244	NA	NA	NA	NA	0.227266	0.307933	0.187	0.330008	NA	NA	0.0500209	0.0409342	NA	NA	-0.0636454	-0.0540157	0.173628	-0.0917098	NA	NA
8512	REVERSE	6:138000521	AAGAAGGGATAATAATCATA	TRUE	CRISPRa	0.0104411	0.559833	-0.0918278	-0.0228869	NA	NA	NA	NA	0.579105	NA	-0.0343152	0.0300433	NA	NA	0.0650424	0.0892994	NA	NA	0.424374	-0.0852325	-0.186193	-0.0240086	NA	NA
8279	REVERSE	rs75525553	AAGAAGTGACAGTGTGTAAT	TRUE	CRISPRa	0.524973	0.285151	0.193838	0.027103	NA	NA	NA	NA	0.0535309	-0.127359	0.198689	-0.218823	NA	NA	0.0406344	-0.025248	NA	NA	0.688655	0.0084224	0.0594776	-0.0375394	NA	NA
469	SNP	rs6917696	AAGAAGTGATATTTATTGAG	FALSE	CRISPRa	-0.0869159	-0.0178591	-0.283008	0.0658121	NA	NA	NA	NA	0.0868078	0.0394415	-0.0208919	-0.459985	NA	NA	0.131612	0.0854389	NA	NA	-0.191383	0.419549	-0.311109	0.267541	NA	NA
470	SNP	rs34672518	AAGAAGTTGGACTATGGGGA	FALSE	CRISPRa	0.385426	-0.602904	0.185775	0.0439966	NA	NA	NA	NA	0.183091	0.437605	0.0721293	0.168877	NA	NA	-0.0931364	0.139007	NA	NA	-0.510492	-0.513956	-0.126149	0.538191	NA	NA
470	SNP	rs73560224	AAGAAGTTGGACTATGGGGA	FALSE	CRISPRa	0.385426	-0.602904	0.185775	0.0439966	NA	NA	NA	NA	0.183091	0.437605	0.0721293	0.168877	NA	NA	-0.0931364	0.139007	NA	NA	-0.510492	-0.513956	-0.126149	0.538191	NA	NA
471	SNP	rs654874	AAGAATCAGCAACAGTTGAT	FALSE	CRISPRa	-0.126639	0.797955	0.132597	0.308205	NA	NA	NA	NA	-0.0226566	0.574889	0.405565	-0.0469296	NA	NA	0.197766	0.0171442	NA	NA	-0.486421	-0.502291	0.146743	-0.104803	NA	NA
472	SNP	rs11154953	AAGAATCGCTTGAACTGGGC	FALSE	CRISPRa	0.517955	-0.30228	-0.221729	0.0946608	NA	NA	NA	NA	-0.502062	0.00370127	0.178288	0.14195	NA	NA	0.0413752	-0.0325633	NA	NA	-0.385697	-0.266774	0.130684	0.00809044	NA	NA
6:138291517-138291539:+	ATAC	chr6:138291413-138291956	AAGAATCTGGTAGACTTTGC	FALSE	CRISPRi	NA	NA	NA	NA	-0.0627674	-0.0509562	0.171426	-0.0101826	NA	NA	NA	NA	0.0608344	0.0561991	NA	NA	-0.0347478	0.034302	NA	NA	NA	NA	0.0212347	-0.320908
473	SNP	rs76964347	AAGAATGAGTAGTCTGGAAT	FALSE	CRISPRa	-0.145532	-0.201721	-0.244422	0.000396031	NA	NA	NA	NA	0.0155662	-0.893317	-0.0246522	-0.219859	NA	NA	0.0227483	0.0751409	NA	NA	-0.120186	0.183783	-0.0743162	-0.250107	NA	NA
474	SNP	rs509260	AAGAATGATTCTGTTCTTCC	FALSE	CRISPRa	-0.187315	-0.158139	0.135428	0.260788	NA	NA	NA	NA	0.0368301	-0.157643	0.696405	0.360807	NA	NA	0.0831853	-0.083348	NA	NA	-0.243149	-0.0662016	-0.498437	-0.040851	NA	NA
6:137978459-137978481:-	ATAC	chr6:137978376-137978726	AAGAATGATTCTGTTCTTCC	FALSE	CRISPRi	NA	NA	NA	NA	0.0174622	-0.00314882	0.024353	0.0372468	NA	NA	NA	NA	0.0751655	0.105383	NA	NA	-0.127403	-0.123026	NA	NA	NA	NA	-0.22217	-0.165961
6:138365591-138365613:-	MPRA	rs150468256	AAGAATGGGAATTTATTTCT	FALSE	CRISPRi	NA	NA	NA	NA	-0.00628796	-0.0245923	-0.125222	0.0328736	NA	NA	NA	NA	0.0862724	-0.0238826	NA	NA	-0.258889	-0.014903	NA	NA	NA	NA	-0.25208	-0.19888
6:138062193-138062215:-	ATAC	chr6:138062016-138062366	AAGAATGTAAGGACAGCAGG	FALSE	CRISPRi	NA	NA	NA	NA	-0.0279068	-0.0351911	0.0216522	-0.0721259	NA	NA	NA	NA	-0.112376	-0.357931	NA	NA	0.00541467	0.0234682	NA	NA	NA	NA	-0.116943	-0.058789
6:138075527-138075549:-	ATAC	chr6:138075307-138076196	AAGACAATCATGGGAGTGAG	FALSE	CRISPRi	NA	NA	NA	NA	-0.00623017	-0.0301105	-0.00942524	0.125563	NA	NA	NA	NA	-0.116924	-0.0506621	NA	NA	0.0109935	0.137993	NA	NA	NA	NA	0.264545	0.0427927
6:138121313-138121335:+	ATAC	chr6:138121036-138121501	AAGACACTGAATTGGTGCTC	FALSE	CRISPRi	NA	NA	NA	NA	0.0423685	-0.018261	0.0953398	0.0815375	NA	NA	NA	NA	0.376805	0.0946224	NA	NA	0.0553232	-0.102642	NA	NA	NA	NA	0.0374008	-0.0762285
6:138044110-138044132:+	ATAC	chr6:138043802-138044152	AAGACAGCACAGTAGAAATG	FALSE	CRISPRi	NA	NA	NA	NA	0.00719733	-0.0787443	0.118666	0.0603707	NA	NA	NA	NA	-0.0863943	-0.100413	NA	NA	0.150069	0.205307	NA	NA	NA	NA	0.0382019	-0.0559699
6:138123173-138123195:+	Bentham	RS62434193	AAGACATATATACCAGGGAC	FALSE	CRISPRi	NA	NA	NA	NA	0.212784	0.0134318	-0.0890126	-0.0659573	NA	NA	NA	NA	0.224376	-0.0374609	NA	NA	-0.0660123	-0.154957	NA	NA	NA	NA	0.0152315	0.0715608
6:138235905-138235927:-	ATAC	chr6:138235737-138236087	AAGACATCCAGATAAAAAAG	FALSE	CRISPRi	NA	NA	NA	NA	0.0857603	-0.0566768	0.100342	-0.13457	NA	NA	NA	NA	0.0679616	0.0108081	NA	NA	0.0280283	0.0080062	NA	NA	NA	NA	-0.0321289	0.154519
475	SNP	rs9484077	AAGACATTGCTTCTGCCTTA	FALSE	CRISPRa	-0.284935	0.300705	0.127979	0.117898	NA	NA	NA	NA	-0.53944	-0.0660554	-0.115357	0.128536	NA	NA	0.0439701	0.0451895	NA	NA	-0.33225	-0.0941409	0.148569	0.0883931	NA	NA
6:138186077-138186099:-	ATAC	chr6:138186031-138186381	AAGACCAATGACAATTTTCT	FALSE	CRISPRi	NA	NA	NA	NA	0.0327637	0.0828409	-0.0197162	-0.0927066	NA	NA	NA	NA	-0.172142	-0.119865	NA	NA	-0.0679411	-0.237065	NA	NA	NA	NA	-0.0257506	-0.122869
476	SNP	rs142860927	AAGACCACTTGATGGAGGAA	FALSE	CRISPRa	-0.143908	-0.34618	0.0669502	-0.106694	NA	NA	NA	NA	0.75373	-0.87371	-0.302826	-0.142801	NA	NA	0.00862718	-0.030007	NA	NA	-0.135671	-0.38875	-0.074646	-0.279015	NA	NA
477	SNP	rs147790205	AAGACGACTCTGTCAGCAGC	FALSE	CRISPRa	-0.667436	0.597211	-0.263943	0.145486	NA	NA	NA	NA	-0.831154	-0.250859	-0.144554	-0.249697	NA	NA	0.203155	-0.114107	NA	NA	-0.722145	-0.0096752	-0.226104	-0.21172	NA	NA
477	SNP	rs76842677	AAGACGACTCTGTCAGCAGC	FALSE	CRISPRa	-0.667436	0.597211	-0.263943	0.145486	NA	NA	NA	NA	-0.831154	-0.250859	-0.144554	-0.249697	NA	NA	0.203155	-0.114107	NA	NA	-0.722145	-0.0096752	-0.226104	-0.21172	NA	NA
8755	REVERSE	rs12528207	AAGACTAAGCAAAGTGAGAC	TRUE	CRISPRa	-0.953193	NA	-0.0809786	-0.0120158	NA	NA	NA	NA	-0.0158658	-0.0499243	-0.265071	0.217136	NA	NA	-0.161026	-0.065502	NA	NA	-1.38515	0.280376	-0.344295	-0.181679	NA	NA
478	SNP	rs76640076	AAGACTAGCTTCTGCTTCTA	FALSE	CRISPRa	-0.4149	-0.174417	0.0170989	0.0992618	NA	NA	NA	NA	0.227325	0.328745	0.000261173	-0.194102	NA	NA	-0.00276083	-0.067652	NA	NA	0.675372	0.0162623	-0.0371361	0.104686	NA	NA
479	SNP	rs9484107	AAGACTCTCTGGTATACTAC	FALSE	CRISPRa	-0.217537	-0.235874	-0.0114893	-0.202224	NA	NA	NA	NA	0.0366077	-0.746756	0.204098	0.189514	NA	NA	-0.00186787	-0.014272	NA	NA	-0.144128	-0.0326373	0.0913226	0.192441	NA	NA
480	SNP	rs28548425	AAGACTGAACTTGAATTGAT	FALSE	CRISPRa	-0.280741	0.152598	-0.0957816	-0.0298359	NA	NA	NA	NA	1.00029	-0.0929646	-0.0353007	0.127396	NA	NA	-0.00659196	0.140683	NA	NA	0.48666	0.394198	0.148004	0.138375	NA	NA
481	SNP	rs34560707	AAGACTGAAGTATGTTTTAC	FALSE	CRISPRa	-0.408696	0.413275	0.166389	0.201819	NA	NA	NA	NA	0.193328	-0.866142	0.262918	-0.222024	NA	NA	0.0364149	0.124712	NA	NA	-0.144993	-0.12118	0.103146	0.422822	NA	NA
481	SNP	rs72989420	AAGACTGAAGTATGTTTTAC	FALSE	CRISPRa	-0.408696	0.413275	0.166389	0.201819	NA	NA	NA	NA	0.193328	-0.866142	0.262918	-0.222024	NA	NA	0.0364149	0.124712	NA	NA	-0.144993	-0.12118	0.103146	0.422822	NA	NA
482	SNP	rs12190319	AAGACTGTGGGAAAACAGGC	FALSE	CRISPRa	0.0356612	-0.0554275	-0.147196	-0.440779	NA	NA	NA	NA	0.0495727	-1.2055	0.134809	0.18798	NA	NA	0.279364	0.0668979	NA	NA	-0.0133528	1.13757	0.255442	-0.497528	NA	NA
482	SNP	rs76627349	AAGACTGTGGGAAAACAGGC	FALSE	CRISPRa	0.0356612	-0.0554275	-0.147196	-0.440779	NA	NA	NA	NA	0.0495727	-1.2055	0.134809	0.18798	NA	NA	0.279364	0.0668979	NA	NA	-0.0133528	1.13757	0.255442	-0.497528	NA	NA
483	SNP	rs117273207	AAGACTTACCTATCAAGGTG	FALSE	CRISPRa	NA	0.748045	NA	0.189883	NA	NA	NA	NA	NA	NA	0.249235	0.101365	NA	NA	0.0207375	-0.0934152	NA	NA	NA	0.325922	-0.619364	-0.0907993	NA	NA
6:138075120-138075142:-	MPRA	rs117273207	AAGACTTACCTATCAAGGTG	FALSE	CRISPRi	NA	NA	NA	NA	0.00741461	-0.0277331	0.086215	0.10504	NA	NA	NA	NA	0.127043	-0.0587203	NA	NA	0.00372566	0.0969678	NA	NA	NA	NA	0.0589535	-0.0156999
484	SNP	rs12526339	AAGACTTATCTGGATACAGG	FALSE	CRISPRa	-0.0206054	-0.281202	0.277851	-0.167751	NA	NA	NA	NA	0.0209202	-0.0693829	0.0959127	0.255036	NA	NA	0.254418	-0.0998419	NA	NA	0.122284	0.0652392	-0.0658501	0.387806	NA	NA
485	SNP	rs3757173	AAGAGAAAAATAAAAGAGTC	FALSE	CRISPRa	-0.115532	-0.171466	0.0511238	-0.0715593	NA	NA	NA	NA	-0.0880297	-0.0693829	0.278061	0.0893661	NA	NA	-0.100435	-0.0902825	NA	NA	0.377642	-0.0782015	0.129443	0.160934	NA	NA
485	SNP	rs374184737	AAGAGAAAAATAAAAGAGTC	FALSE	CRISPRa	-0.115532	-0.171466	0.0511238	-0.0715593	NA	NA	NA	NA	-0.0880297	-0.0693829	0.278061	0.0893661	NA	NA	-0.100435	-0.0902825	NA	NA	0.377642	-0.0782015	0.129443	0.160934	NA	NA
486	SNP	rs2048687	AAGAGAACTTAAGTTTTCAA	FALSE	CRISPRa	-0.0847311	-0.00719006	0.275189	-0.0918755	NA	NA	NA	NA	0.165807	0.758708	0.0445059	-0.177489	NA	NA	0.202558	-0.108467	NA	NA	0.0435535	-0.0106187	0.246963	-0.0058989	NA	NA
486	SNP	rs4432993	AAGAGAACTTAAGTTTTCAA	FALSE	CRISPRa	-0.0847311	-0.00719006	0.275189	-0.0918755	NA	NA	NA	NA	0.165807	0.758708	0.0445059	-0.177489	NA	NA	0.202558	-0.108467	NA	NA	0.0435535	-0.0106187	0.246963	-0.0058989	NA	NA
487	SNP	rs201544262	AAGAGACACCTGAGATCATT	FALSE	CRISPRa	0.124985	0.060391	0.0206151	0.0857191	NA	NA	NA	NA	-0.104702	0.135253	-0.0136516	0.0257746	NA	NA	0.014101	0.0833432	NA	NA	0.180988	0.102267	0.171673	0.188778	NA	NA
488	SNP	rs72984681	AAGAGAGAGAAAAGCAGAAA	FALSE	CRISPRa	-0.135354	0.330728	-0.223767	-0.00234838	NA	NA	NA	NA	-0.600733	-0.428291	0.114752	0.0460556	NA	NA	-0.21378	0.131438	NA	NA	-0.89312	0.0938094	-0.0723114	-0.0879456	NA	NA
488	SNP	rs991047	AAGAGAGAGAAAAGCAGAAA	FALSE	CRISPRa	-0.135354	0.330728	-0.223767	-0.00234838	NA	NA	NA	NA	-0.600733	-0.428291	0.114752	0.0460556	NA	NA	-0.21378	0.131438	NA	NA	-0.89312	0.0938094	-0.0723114	-0.0879456	NA	NA
6:138130479-138130501:+	MPRA	rs619796	AAGAGAGGAACTCTTGGGAG	FALSE	CRISPRi	NA	NA	NA	NA	-0.046875	-0.0604185	-0.0249509	-0.092222	NA	NA	NA	NA	-0.0126568	0.228414	NA	NA	-0.0273934	0.213468	NA	NA	NA	NA	0.14486	-0.068288
489	SNP	rs35931823	AAGAGAGGTCCTTTGAGAAA	FALSE	CRISPRa	-0.160096	-0.142893	-0.135743	0.312867	NA	NA	NA	NA	0.0736466	0.817863	0.205204	-0.252372	NA	NA	0.104475	0.0656409	NA	NA	-0.308243	0.0697018	0.28565	0.132278	NA	NA
8434	REVERSE	rs9402937	AAGAGAGTTTGGTTGGGACA	TRUE	CRISPRa	0.467358	-0.27356	0.228567	-0.409425	NA	NA	NA	NA	0.599205	-0.56218	0.00514603	0.11941	NA	NA	0.0344107	0.0651166	NA	NA	0.28479	0.038665	-0.0942705	-0.0138515	NA	NA
8434	REVERSE	rs9321645	AAGAGAGTTTGGTTGGGACA	TRUE	CRISPRa	0.467358	-0.27356	0.228567	-0.409425	NA	NA	NA	NA	0.599205	-0.56218	0.00514603	0.11941	NA	NA	0.0344107	0.0651166	NA	NA	0.28479	0.038665	-0.0942705	-0.0138515	NA	NA
490	SNP	6:138236441	AAGAGATAGGATGAAAGAAA	FALSE	CRISPRa	0.650101	-0.143801	-0.0596734	0.292927	NA	NA	NA	NA	0.0714645	-0.158368	-0.0125985	0.31455	NA	NA	0.0861797	0.133821	NA	NA	0.0571181	-0.11172	0.00932056	-0.186353	NA	NA
6:138296266-138296288:-	ATAC	chr6:138296153-138297187	AAGAGATCTTCCAGAGCTGG	FALSE	CRISPRi	NA	NA	NA	NA	-0.071285	0.0501829	-0.183176	-0.0459529	NA	NA	NA	NA	-0.0665138	-0.00123571	NA	NA	0.076642	0.125376	NA	NA	NA	NA	0.0939987	0.0794066
6:138344032-138344054:+	MPRA	rs57974325	AAGAGATGGCAAAAGGAGAA	FALSE	CRISPRi	NA	NA	NA	NA	0.0103879	-0.104527	0.0329169	0.00841449	NA	NA	NA	NA	0.0991104	0.250471	NA	NA	-0.107216	-0.00584985	NA	NA	NA	NA	-0.0143723	-0.101931
8542	REVERSE	rs148774677	AAGAGATTGTTACCGTCGGC	TRUE	CRISPRa	-0.917767	-0.124784	-0.0295864	0.0359565	NA	NA	NA	NA	-0.155689	0.491158	-0.293945	-0.0326146	NA	NA	0.0134838	0.0459709	NA	NA	-0.118134	-0.0316439	-0.100937	-0.215078	NA	NA
491	SNP	rs74991740	AAGAGATTTTCCGGAATTAG	FALSE	CRISPRa	-0.186354	-0.20108	0.14277	0.170947	NA	NA	NA	NA	0.162927	-0.552679	0.606379	0.307567	NA	NA	-0.138113	0.0880581	NA	NA	0.576556	-0.183137	-0.0937527	-0.353371	NA	NA
491	SNP	rs34596122	AAGAGATTTTCCGGAATTAG	FALSE	CRISPRa	-0.186354	-0.20108	0.14277	0.170947	NA	NA	NA	NA	0.162927	-0.552679	0.606379	0.307567	NA	NA	-0.138113	0.0880581	NA	NA	0.576556	-0.183137	-0.0937527	-0.353371	NA	NA
491	SNP	rs2473092	AAGAGATTTTCCGGAATTAG	FALSE	CRISPRa	-0.186354	-0.20108	0.14277	0.170947	NA	NA	NA	NA	0.162927	-0.552679	0.606379	0.307567	NA	NA	-0.138113	0.0880581	NA	NA	0.576556	-0.183137	-0.0937527	-0.353371	NA	NA
6:138351834-138351856:-	MPRA	rs34596122	AAGAGATTTTCCGGAATTAG	FALSE	CRISPRi	NA	NA	NA	NA	0.0232267	-0.0147174	-0.0466339	-0.153712	NA	NA	NA	NA	0.0591229	-0.0252674	NA	NA	-0.102934	0.0422169	NA	NA	NA	NA	0.0201412	0.179585
492	SNP	rs11759728	AAGAGCATCCAGTTTACAAG	FALSE	CRISPRa	-0.50583	-0.0808051	-0.0841462	-0.127802	NA	NA	NA	NA	-0.826864	-0.326807	-0.205599	-0.0786503	NA	NA	0.0925021	0.0506832	NA	NA	-0.0101576	-0.101213	0.0313446	0.116914	NA	NA
493	SNP	rs12213610	AAGAGCCTTGGCTGGGCGTG	FALSE	CRISPRa	-0.28121	-0.14331	-0.0936965	0.0641999	NA	NA	NA	NA	-0.0433504	-0.338102	-0.0985716	0.0586594	NA	NA	0.0752401	-0.0449781	NA	NA	-0.349171	-0.0936944	0.0271215	-0.173616	NA	NA
493	SNP	rs11356730	AAGAGCCTTGGCTGGGCGTG	FALSE	CRISPRa	-0.28121	-0.14331	-0.0936965	0.0641999	NA	NA	NA	NA	-0.0433504	-0.338102	-0.0985716	0.0586594	NA	NA	0.0752401	-0.0449781	NA	NA	-0.349171	-0.0936944	0.0271215	-0.173616	NA	NA
494	SNP	rs9494879	AAGAGCCTTTGCACTACAAA	FALSE	CRISPRa	-0.0166837	0.290781	-0.0194648	-0.469587	NA	NA	NA	NA	-2.01627	-0.342166	0.622145	0.205973	NA	NA	0.00150861	-0.0214733	NA	NA	0.186816	0.518079	-0.0528291	-0.000889293	NA	NA
495	SNP	rs367717591	AAGAGCTCAAGGAGAAGAGA	FALSE	CRISPRa	-0.0206685	0.238577	0.0988374	-0.274465	NA	NA	NA	NA	0.11804	-0.142966	-0.145816	-0.287174	NA	NA	-0.0766493	-0.018488	NA	NA	-0.718941	0.121952	-0.035261	-0.389721	NA	NA
496	SNP	rs72989461	AAGAGGCAATGTGATTACAA	FALSE	CRISPRa	-0.0707397	-0.0352187	-0.00827874	-0.21949	NA	NA	NA	NA	-0.588001	-0.623131	0.00672741	0.114982	NA	NA	0.105301	0.0613925	NA	NA	0.486464	0.197051	0.0344943	-0.135953	NA	NA
496	SNP	rs72989458	AAGAGGCAATGTGATTACAA	FALSE	CRISPRa	-0.0707397	-0.0352187	-0.00827874	-0.21949	NA	NA	NA	NA	-0.588001	-0.623131	0.00672741	0.114982	NA	NA	0.105301	0.0613925	NA	NA	0.486464	0.197051	0.0344943	-0.135953	NA	NA
497	SNP	rs77821385	AAGAGGCTGAGAAGGAAGGA	FALSE	CRISPRa	-0.0879936	0.272791	0.200243	0.035253	NA	NA	NA	NA	-1.27347	-0.279212	-0.189129	0.00289567	NA	NA	-0.0752755	0.0438399	NA	NA	-0.828123	-0.313696	0.222299	0.56468	NA	NA
498	SNP	6:137857967	AAGAGGGAATGGGTCAAAGA	FALSE	CRISPRa	0.512648	-0.239339	-0.0955132	-0.191897	NA	NA	NA	NA	-0.780338	-0.22375	0.50624	-0.010302	NA	NA	-0.231063	0.0929472	NA	NA	0.287549	-0.542515	0.122451	-0.0767379	NA	NA
498	SNP	rs141137774	AAGAGGGAATGGGTCAAAGA	FALSE	CRISPRa	0.512648	-0.239339	-0.0955132	-0.191897	NA	NA	NA	NA	-0.780338	-0.22375	0.50624	-0.010302	NA	NA	-0.231063	0.0929472	NA	NA	0.287549	-0.542515	0.122451	-0.0767379	NA	NA
498	SNP	rs12110715	AAGAGGGAATGGGTCAAAGA	FALSE	CRISPRa	0.512648	-0.239339	-0.0955132	-0.191897	NA	NA	NA	NA	-0.780338	-0.22375	0.50624	-0.010302	NA	NA	-0.231063	0.0929472	NA	NA	0.287549	-0.542515	0.122451	-0.0767379	NA	NA
6:137857930-137857952:-	MPRA	rs12110715	AAGAGGGAATGGGTCAAAGA	FALSE	CRISPRi	NA	NA	NA	NA	0.0764636	0.141616	-0.0859436	0.0238112	NA	NA	NA	NA	-0.0357028	-0.0344612	NA	NA	0.219096	0.413356	NA	NA	NA	NA	0.038516	-0.0310225
499	SNP	rs72989455	AAGAGGGCAACAGTACGAAG	FALSE	CRISPRa	0.346065	0.0638361	0.134879	0.0763017	NA	NA	NA	NA	0.174939	0.385063	-0.385409	0.349252	NA	NA	-0.199705	-0.00125075	NA	NA	-0.382391	-0.3764	0.0323012	0.128982	NA	NA
6:138130516-138130538:+	MPRA	rs619796	AAGAGGGTTTCAACTTTCAA	FALSE	CRISPRi	NA	NA	NA	NA	-0.0162054	-0.057883	0.0818953	-0.14257	NA	NA	NA	NA	-0.0163257	-0.187262	NA	NA	-0.218641	-0.00478322	NA	NA	NA	NA	-0.139955	0.382615
500	SNP	rs2575004	AAGAGGTTTTCTGGATTTGG	FALSE	CRISPRa	0.253641	0.0156488	0.0494303	-0.0686788	NA	NA	NA	NA	-1.30597	0.0785852	-0.401565	-0.00927254	NA	NA	0.0464083	0.0909254	NA	NA	-0.430548	-0.102981	-0.0950888	0.0806534	NA	NA
6:138124522-138124544:+	MPRA	rs2575004	AAGAGGTTTTCTGGATTTGG	FALSE	CRISPRi	NA	NA	NA	NA	-0.0277714	0.00209823	0.0548946	0.0514528	NA	NA	NA	NA	-0.0659936	-0.0105237	NA	NA	-0.0339177	0.0981399	NA	NA	NA	NA	0.0382565	0.0172514
501	SNP	rs634313	AAGAGTAAAGAAGGTCAGCC	FALSE	CRISPRa	0.166623	-0.0524971	-0.174019	0.0164334	NA	NA	NA	NA	0.102544	0.172925	0.0304862	0.136115	NA	NA	0.000519912	-0.000775747	NA	NA	0.222652	-0.787445	-0.014819	0.154933	NA	NA
502	SNP	rs5029965	AAGAGTAGTAACTGGAGAGA	FALSE	CRISPRa	-1.01738	0.188729	-0.0957723	0.0955007	NA	NA	NA	NA	0.0757842	-0.861028	0.0870332	0.292104	NA	NA	0.0137349	0.0834502	NA	NA	-0.0664837	0.178279	0.0384534	-0.372383	NA	NA
503	SNP	rs11968273	AAGAGTCCTCATTATGGCTG	FALSE	CRISPRa	-0.0188326	0.568136	-0.0142532	0.164066	NA	NA	NA	NA	0.0905339	0.0275523	-0.00719184	-0.476582	NA	NA	-0.114601	-0.0178612	NA	NA	0.346314	-0.0149129	0.0759593	-0.505925	NA	NA
6:138385242-138385264:+	MPRA	rs12662032	AAGAGTGACAGAACACCATT	FALSE	CRISPRi	NA	NA	NA	NA	-0.120192	0.0119969	-0.0327623	0.00333289	NA	NA	NA	NA	0.134941	-0.113978	NA	NA	-0.247691	-0.368347	NA	NA	NA	NA	-0.0568348	-0.015021
504	SNP	rs72978772	AAGAGTGACCTTATGATCCA	FALSE	CRISPRa	-0.156327	0.132367	0.341268	0.320575	NA	NA	NA	NA	0.347359	-0.573864	-0.137541	0.393939	NA	NA	0.151578	0.298551	NA	NA	-1.12633	0.0224524	0.209391	0.137735	NA	NA
6:138167730-138167752:+	ATAC	chr6:138167440-138168676	AAGAGTTCCGGGACAGTGAA	FALSE	CRISPRi	NA	NA	NA	NA	-0.0118892	-0.037786	0.0634379	0.0598339	NA	NA	NA	NA	0.210596	0.153491	NA	NA	0.034251	0.0755497	NA	NA	NA	NA	-0.129973	0.0637499
505	SNP	rs118039287	AAGATAAACTTGGAGATCCT	FALSE	CRISPRa	-0.153817	-0.16332	-0.00394983	0.268861	NA	NA	NA	NA	0.370973	0.711719	0.155929	0.043914	NA	NA	-0.0289255	0.136275	NA	NA	0.568351	0.85237	-0.0813157	-0.0379661	NA	NA
6:138420147-138420169:+	MPRA	rs79058578	AAGATAACTTTTAAGAGAAG	FALSE	CRISPRi	NA	NA	NA	NA	-0.010463	-0.0526915	0.13555	-0.0457505	NA	NA	NA	NA	0.0596765	0.0206429	NA	NA	-0.257538	-0.433573	NA	NA	NA	NA	-0.0332933	0.151011
6:137945960-137945982:+	MPRA	rs6570180	AAGATAATAAGTAAATTTTT	FALSE	CRISPRi	NA	NA	NA	NA	0.0264029	0.0444161	-0.121451	-0.0601475	NA	NA	NA	NA	-0.0441912	-0.180659	NA	NA	-0.214738	-0.223034	NA	NA	NA	NA	-0.0872122	-0.172466
506	SNP	rs74565244	AAGATACAGAACTGAAAAAT	FALSE	CRISPRa	0.350327	0.0842637	-0.0581279	0.0632393	NA	NA	NA	NA	0.876251	0.150385	-0.158368	-0.164919	NA	NA	0.0477163	-0.0617291	NA	NA	-0.465371	-0.0984554	-0.127577	0.136756	NA	NA
6:138203483-138203505:+	ATAC	chr6:138203068-138204256	AAGATATTTCTTCAGCTCTG	FALSE	CRISPRi	NA	NA	NA	NA	-0.0848594	-0.0549217	0.0489809	-0.0996056	NA	NA	NA	NA	-0.282324	0.156075	NA	NA	-0.215728	-0.0287679	NA	NA	NA	NA	-0.0733915	-0.222029
6:138279822-138279844:+	ATAC	chr6:138279455-138281067	AAGATATTTGTTCAATATCA	FALSE	CRISPRi	NA	NA	NA	NA	0.0372991	-0.0625346	-0.0612121	0.109573	NA	NA	NA	NA	-0.0926905	-0.137354	NA	NA	0.0955778	0.125345	NA	NA	NA	NA	0.0549226	0.436132
6:138145145-138145167:+	ATAC	chr6:138144787-138145873	AAGATCAGAGGATGAGCGCA	FALSE	CRISPRi	NA	NA	NA	NA	-0.0372161	0.0124936	0.23093	-0.0750791	NA	NA	NA	NA	0.0713887	-0.292393	NA	NA	0.122987	0.0251522	NA	NA	NA	NA	-0.0851131	0.144779
507	SNP	rs74461124	AAGATCCAAAAAAGACCCTG	FALSE	CRISPRa	-0.0604457	-0.0466129	-0.173281	-0.0729312	NA	NA	NA	NA	-1.00431	-1.62103	-0.0323346	0.120824	NA	NA	-0.1167	-0.142115	NA	NA	0.190728	-0.0669099	-0.0961549	0.0306192	NA	NA
6:138064865-138064887:-	ATAC	chr6:138064643-138065345	AAGATCTCTCTCCTTCACCC	FALSE	CRISPRi	NA	NA	NA	NA	-0.153243	-0.10856	-0.0396868	0.012129	NA	NA	NA	NA	-0.0994418	-0.0387876	NA	NA	0.0172248	-0.0940019	NA	NA	NA	NA	-0.0315365	0.0737715
508	SNP	rs630483	AAGATGAGAAAAATCATCTT	FALSE	CRISPRa	-0.545313	0.569784	0.0614397	0.0426838	NA	NA	NA	NA	0.152686	-0.681637	0.31336	-0.297795	NA	NA	0.0812622	-0.0243807	NA	NA	0.0108066	-0.220816	0.129939	-0.0109036	NA	NA
509	SNP	rs9389547	AAGATGAGACAAGTTAGTAA	FALSE	CRISPRa	-0.344962	0.437287	0.243482	0.0733963	NA	NA	NA	NA	0.248863	-0.163577	-0.342235	-0.210049	NA	NA	0.0044915	-0.0671235	NA	NA	-0.301131	-0.127033	0.185763	0.212421	NA	NA
510	SNP	rs56285314	AAGATGAGCATAAAACAACT	FALSE	CRISPRa	0.238056	-0.464377	-0.0222486	-0.145395	NA	NA	NA	NA	0.194543	-0.149646	-0.210246	-0.119579	NA	NA	-0.0565567	-0.0362996	NA	NA	-0.369878	0.0708349	-0.121633	-0.0400227	NA	NA
511	SNP	rs77018017	AAGATGAGCGGTTACAGAAA	FALSE	CRISPRa	0.478738	0.159277	-0.0337611	0.053744	NA	NA	NA	NA	0.10047	-0.401815	0.159495	0.0129206	NA	NA	-0.101877	0.0190734	NA	NA	-0.531334	-0.0235071	-0.079756	-0.011903	NA	NA
512	SNP	rs6923464	AAGATGCATAAATACAGGCG	FALSE	CRISPRa	-0.138171	0.283966	0.0732983	-0.46923	NA	NA	NA	NA	0.131733	-1.55443	0.457033	-0.0236437	NA	NA	0.00990558	0.142458	NA	NA	0.36692	-0.4892	-0.401369	0.261992	NA	NA
512	SNP	rs10457665	AAGATGCATAAATACAGGCG	FALSE	CRISPRa	-0.138171	0.283966	0.0732983	-0.46923	NA	NA	NA	NA	0.131733	-1.55443	0.457033	-0.0236437	NA	NA	0.00990558	0.142458	NA	NA	0.36692	-0.4892	-0.401369	0.261992	NA	NA
513	SNP	rs72463561	AAGATGCCAGAGATTTGGCG	FALSE	CRISPRa	0.670133	0.673	-0.0154452	-0.215452	NA	NA	NA	NA	-0.538943	0.732605	0.311882	-0.0421024	NA	NA	-0.114909	-0.0144572	NA	NA	-0.395222	-0.0663898	0.00619863	-0.325094	NA	NA
514	SNP	rs117267400	AAGATGCTTAAGGAAGAAAA	FALSE	CRISPRa	-0.0561233	-0.289738	-0.0357577	-0.00637404	NA	NA	NA	NA	0.25448	0.203668	-0.206643	0.00441859	NA	NA	-0.0482022	-0.0429261	NA	NA	0.286754	-0.101952	-0.116742	-0.187051	NA	NA
6:138121447-138121469:-	ATAC	chr6:138121036-138121501	AAGATGGCAGGGCAGGGCTG	FALSE	CRISPRi	NA	NA	NA	NA	0.0253674	0.00547044	0.096003	-0.00258538	NA	NA	NA	NA	0.000496101	0.130385	NA	NA	0.0699852	0.225571	NA	NA	NA	NA	-0.0215147	0.115996
515	SNP	rs9389534	AAGATGGTCAGACATCTAAG	FALSE	CRISPRa	-0.0960459	0.0339878	-0.0351745	0.00664998	NA	NA	NA	NA	-0.298711	-0.36583	-0.35494	-0.24109	NA	NA	0.0854207	0.000449789	NA	NA	-0.239554	-0.00752786	-0.148077	-0.201594	NA	NA
516	SNP	rs146907438	AAGATTAGTGGCAATAATGA	FALSE	CRISPRa	0.0861113	-0.123888	-0.0436457	-0.143974	NA	NA	NA	NA	0.135477	0.109497	0.0688531	-0.201976	NA	NA	0.0822468	-0.134321	NA	NA	0.0962603	-0.0972571	0.0517337	0.0638272	NA	NA
6:138351724-138351746:-	MPRA	rs34596122	AAGATTCTAGCAATGGGCAA	FALSE	CRISPRi	NA	NA	NA	NA	0.03161	0.0130663	-0.109174	-0.0138425	NA	NA	NA	NA	-0.0151524	0.0900417	NA	NA	0.1169	-0.115934	NA	NA	NA	NA	-0.221228	-0.0321222
517	SNP	rs76999793	AAGATTGGCAGTTTGCTAAA	FALSE	CRISPRa	0.137846	0.11552	0.105217	0.134852	NA	NA	NA	NA	0.390808	-0.160989	-0.191956	-0.144503	NA	NA	0.0110645	0.0074174	NA	NA	-0.20242	0.0343919	0.148225	0.292619	NA	NA
518	SNP	rs12194299	AAGATTGGCCCTCAGGGAAA	FALSE	CRISPRa	-0.20869	0.0438022	-0.16033	-0.012139	NA	NA	NA	NA	0.100742	-0.14107	0.186722	0.0319011	NA	NA	0.252816	0.0501362	NA	NA	0.352937	-0.0734274	0.0495178	0.157289	NA	NA
519	SNP	rs6907854	AAGATTGTTTACTTGTGTCC	FALSE	CRISPRa	-0.0694255	-0.0596834	-0.110675	-0.0239707	NA	NA	NA	NA	0.509608	-0.266198	-0.191681	0.0786014	NA	NA	-0.152731	0.0551418	NA	NA	0.0199519	-0.130024	-0.201426	-0.275421	NA	NA
519	SNP	rs9389545	AAGATTGTTTACTTGTGTCC	FALSE	CRISPRa	-0.0694255	-0.0596834	-0.110675	-0.0239707	NA	NA	NA	NA	0.509608	-0.266198	-0.191681	0.0786014	NA	NA	-0.152731	0.0551418	NA	NA	0.0199519	-0.130024	-0.201426	-0.275421	NA	NA
520	SNP	rs202213320	AAGATTTTTTTATTTCTACT	FALSE	CRISPRa	-0.262182	-0.0102365	0.110508	0.199714	NA	NA	NA	NA	0.088362	-0.45561	0.11577	0.137479	NA	NA	0.0450853	0.00975041	NA	NA	0.203766	0.0332152	0.144898	0.229492	NA	NA
520	SNP	rs72989479	AAGATTTTTTTATTTCTACT	FALSE	CRISPRa	-0.262182	-0.0102365	0.110508	0.199714	NA	NA	NA	NA	0.088362	-0.45561	0.11577	0.137479	NA	NA	0.0450853	0.00975041	NA	NA	0.203766	0.0332152	0.144898	0.229492	NA	NA
6:138406273-138406295:-	MPRA	rs140908180	AAGCAAAAAGACAGCTGCTT	FALSE	CRISPRi	NA	NA	NA	NA	-0.0594008	0.0218834	0.186228	-0.10166	NA	NA	NA	NA	0.1484	-0.127739	NA	NA	0.0550429	-0.166074	NA	NA	NA	NA	0.12481	-0.146475
6:137853890-137853912:+	MPRA	rs1737096	AAGCAAACATAAAGGTGGCT	FALSE	CRISPRi	NA	NA	NA	NA	-0.0547296	-0.0582332	0.0480245	-0.115556	NA	NA	NA	NA	0.139128	-0.00968047	NA	NA	-0.0197406	-0.0387609	NA	NA	NA	NA	0.0252553	0.162883
521	SNP	rs3734298	AAGCAAACTTTGAAAATATG	FALSE	CRISPRa	0.269824	-0.553988	-0.0207621	0.0234515	NA	NA	NA	NA	0.21796	0.296137	0.0627418	-0.16683	NA	NA	0.0236435	-0.0613795	NA	NA	0.62752	0.106947	0.0537494	0.0481908	NA	NA
521	SNP	rs808443	AAGCAAACTTTGAAAATATG	FALSE	CRISPRa	0.269824	-0.553988	-0.0207621	0.0234515	NA	NA	NA	NA	0.21796	0.296137	0.0627418	-0.16683	NA	NA	0.0236435	-0.0613795	NA	NA	0.62752	0.106947	0.0537494	0.0481908	NA	NA
522	SNP	rs75142623	AAGCAAGCCCTTTGCACGTA	FALSE	CRISPRa	-0.275569	0.0632237	-0.0314472	-0.0624687	NA	NA	NA	NA	-0.334726	-0.239491	-0.042818	0.0196434	NA	NA	0.0355277	-0.0294817	NA	NA	-0.194868	-0.111521	-0.0396156	-0.03155	NA	NA
523	SNP	6:137972452	AAGCAATTCCTGGATGTACT	FALSE	CRISPRa	-0.644056	0.100035	0.0286287	-0.0159786	NA	NA	NA	NA	-0.250779	0.496381	0.0602376	-0.214727	NA	NA	0.0680033	0.134269	NA	NA	-0.536135	0.369982	0.11754	-0.270454	NA	NA
6:138120291-138120313:+	ATAC	chr6:138119979-138120420	AAGCACAAGTTTTGATTTGG	FALSE	CRISPRi	NA	NA	NA	NA	0.0514682	-0.00210621	-0.0338301	-0.126269	NA	NA	NA	NA	0.137462	-0.226936	NA	NA	-0.0291257	-0.101887	NA	NA	NA	NA	0.0462779	0.0215545
524	SNP	rs34718616	AAGCACAGCTGGAAGGCCTC	FALSE	CRISPRa	0.242802	0.374071	-0.128832	0.0092708	NA	NA	NA	NA	0.159524	-0.549364	0.176463	-0.37505	NA	NA	0.0215103	0.145657	NA	NA	-0.321198	-0.409888	-0.0807723	0.0436914	NA	NA
525	SNP	rs34025905	AAGCACATGGGGTCAGGTCA	FALSE	CRISPRa	-0.827713	-0.208581	-0.040674	-0.104414	NA	NA	NA	NA	0.733659	-0.132554	-0.198267	-0.132659	NA	NA	-0.0587198	-0.0664969	NA	NA	0.175929	-0.104247	0.0487708	0.0624733	NA	NA
525	SNP	rs112516003	AAGCACATGGGGTCAGGTCA	FALSE	CRISPRa	-0.827713	-0.208581	-0.040674	-0.104414	NA	NA	NA	NA	0.733659	-0.132554	-0.198267	-0.132659	NA	NA	-0.0587198	-0.0664969	NA	NA	0.175929	-0.104247	0.0487708	0.0624733	NA	NA
526	SNP	rs113739827	AAGCACCAGCTGTGATACAG	FALSE	CRISPRa	0.14805	-0.00669384	-0.100103	-0.395827	NA	NA	NA	NA	0.72651	1.12041	-0.288942	0.187284	NA	NA	-0.0502311	-0.186082	NA	NA	0.108621	0.484812	-0.300156	0.0880605	NA	NA
6:137849335-137849357:-	MPRA	rs73776647	AAGCAGGTCATGGCTTTCCC	FALSE	CRISPRi	NA	NA	NA	NA	0.072715	-0.0804276	0.0481286	0.172191	NA	NA	NA	NA	0.210411	-0.0252198	NA	NA	-0.107697	0.171296	NA	NA	NA	NA	-0.0355255	-0.0532611
8543	REVERSE	rs9494818	AAGCATACATTATTTATGAC	TRUE	CRISPRa	0.237902	0.252239	0.0315633	0.117584	NA	NA	NA	NA	-0.0862279	-0.242012	0.100487	0.0563569	NA	NA	-0.00754242	-0.0168888	NA	NA	0.0965084	0.0981457	0.155202	0.303052	NA	NA
527	SNP	rs1537620	AAGCATGGTCCCCATTAGCC	FALSE	CRISPRa	-0.484749	0.00661594	0.0392589	0.102448	NA	NA	NA	NA	0.423605	3.06626	4.65011e-05	-0.105157	NA	NA	0.00179952	-0.0200786	NA	NA	0.0432136	0.112427	0.221307	0.0603636	NA	NA
6:138173750-138173772:-	MPRA	rs58424023	AAGCATGTGGCCAATGAATC	FALSE	CRISPRi	NA	NA	NA	NA	0.061491	0.0583675	-0.094975	0.0613829	NA	NA	NA	NA	0.225168	-0.226554	NA	NA	0.177278	-0.0233059	NA	NA	NA	NA	-0.0164152	0.16731
528	SNP	rs140468621	AAGCATGTTATCTCATAAAA	FALSE	CRISPRa	-0.0170391	0.0670361	-0.0529587	0.200799	NA	NA	NA	NA	-1.55001	NA	-0.146424	-0.0613481	NA	NA	0.00746089	-0.151613	NA	NA	-0.0962413	0.0950922	-0.147796	0.267076	NA	NA
6:138435781-138435803:+	MPRA	rs61603943	AAGCCAACTAGCCGCTGCCA	FALSE	CRISPRi	NA	NA	NA	NA	-0.0212745	0.0317302	-0.00685589	-0.0513139	NA	NA	NA	NA	0.123294	0.0933199	NA	NA	0.0968784	0.0369181	NA	NA	NA	NA	0.0223095	0.0817257
6:137849342-137849364:+	MPRA	rs73776647	AAGCCATGACCTGCTTTCCC	FALSE	CRISPRi	NA	NA	NA	NA	0.0125541	0.0330033	0.0310359	0.0730409	NA	NA	NA	NA	-0.158627	0.0484771	NA	NA	0.032784	0.0148046	NA	NA	NA	NA	0.0311742	-0.0134233
529	SNP	rs187412717	AAGCCTGAGAAAGTTAGAGC	FALSE	CRISPRa	0.794043	0.494097	0.146056	-0.130917	NA	NA	NA	NA	-0.0322154	-0.139085	0.088465	-0.198769	NA	NA	0.0958576	0.09502	NA	NA	0.435302	0.315601	0.216317	0.0436823	NA	NA
529	SNP	rs1416173	AAGCCTGAGAAAGTTAGAGC	FALSE	CRISPRa	0.794043	0.494097	0.146056	-0.130917	NA	NA	NA	NA	-0.0322154	-0.139085	0.088465	-0.198769	NA	NA	0.0958576	0.09502	NA	NA	0.435302	0.315601	0.216317	0.0436823	NA	NA
530	SNP	rs146018874	AAGCCTGTTAAATTTGTTAG	FALSE	CRISPRa	-0.0820596	-0.200803	-0.0977525	-0.0640669	NA	NA	NA	NA	0.0165728	-0.389193	0.15091	0.122119	NA	NA	-0.0610341	-0.0482387	NA	NA	0.309428	0.0374089	-0.0208844	0.0496547	NA	NA
531	SNP	rs2090108	AAGCCTTGCCATGTGGTTAC	FALSE	CRISPRa	-0.0957782	-0.453774	0.0722635	-0.200389	NA	NA	NA	NA	0.669855	-0.0900513	-0.0545942	0.121083	NA	NA	0.029037	-0.235106	NA	NA	-0.473045	0.221228	0.117126	0.238955	NA	NA
531	SNP	rs1855985	AAGCCTTGCCATGTGGTTAC	FALSE	CRISPRa	-0.0957782	-0.453774	0.0722635	-0.200389	NA	NA	NA	NA	0.669855	-0.0900513	-0.0545942	0.121083	NA	NA	0.029037	-0.235106	NA	NA	-0.473045	0.221228	0.117126	0.238955	NA	NA
532	SNP	rs602903	AAGCGAACACTAACATTACA	FALSE	CRISPRa	-0.122953	-0.325135	-0.0415926	0.0879241	NA	NA	NA	NA	0.255681	0.284301	0.116388	-0.157534	NA	NA	0.0259857	-0.0429214	NA	NA	-0.0333485	0.0479986	0.136367	0.0356788	NA	NA
6:138188422-138188444:+	ATAC	chr6:138187217-138189568	AAGCGAGCTTGGAGCCCGCG	FALSE	CRISPRi	NA	NA	NA	NA	-0.228118	-0.366856	0.0429505	0.108599	NA	NA	NA	NA	-0.497374	-0.213442	NA	NA	-0.256954	-0.0078559	NA	NA	NA	NA	-0.303198	-0.342574
6:138114084-138114106:+	ATAC	chr6:138113812-138114162	AAGCTACATTAACATAAGGT	FALSE	CRISPRi	NA	NA	NA	NA	0.0607154	0.0556225	0.11355	-0.296154	NA	NA	NA	NA	-0.072547	0.0235836	NA	NA	0.0581868	-0.053705	NA	NA	NA	NA	-0.0835505	0.33572
6:138195726-138195748:+	Bentham	RS5029939	AAGCTAGAACCAAGGTCCCC	FALSE	CRISPRi	NA	NA	NA	NA	0.02509	-0.158853	-0.0897979	-0.0365883	NA	NA	NA	NA	0.227741	-0.0420481	NA	NA	-0.219065	-0.337737	NA	NA	NA	NA	-0.134501	0.200376
6:138195726-138195748:+	MPRA	rs643177	AAGCTAGAACCAAGGTCCCC	FALSE	CRISPRi	NA	NA	NA	NA	0.02509	-0.158853	-0.0897979	-0.0365883	NA	NA	NA	NA	0.227741	-0.0420481	NA	NA	-0.219065	-0.337737	NA	NA	NA	NA	-0.134501	0.200376
533	SNP	rs487438	AAGCTCTTAAGGTAGAGAAG	FALSE	CRISPRa	-1.11164	-0.114541	-0.150511	-0.104849	NA	NA	NA	NA	-0.818297	0.171177	0.0538279	-0.0648717	NA	NA	0.00791036	-0.165184	NA	NA	0.0185905	-0.262973	-0.10876	-0.556778	NA	NA
534	SNP	rs185604505	AAGCTGACTTGAGTCTCCTG	FALSE	CRISPRa	0.547008	0.145133	-0.146108	-0.353571	NA	NA	NA	NA	-0.808874	-0.415962	-0.041848	-0.173252	NA	NA	-0.0942406	-0.110364	NA	NA	-0.196342	-0.02737	-0.0150648	0.0885883	NA	NA
6:138075066-138075088:+	MPRA	rs117273207	AAGCTGGAGGAGGGGGCTCC	FALSE	CRISPRi	NA	NA	NA	NA	0.0112056	0.079976	-0.0280411	-0.0296792	NA	NA	NA	NA	0.203609	0.137498	NA	NA	0.172778	0.216809	NA	NA	NA	NA	-0.0134413	0.219035
6:138172851-138172873:+	ATAC	chr6:138172806-138173156	AAGCTGTCATAGAATGAGTA	FALSE	CRISPRi	NA	NA	NA	NA	0.058156	-0.0553347	-0.0710534	-0.133805	NA	NA	NA	NA	-0.214322	0.0406713	NA	NA	-0.0919486	-0.123436	NA	NA	NA	NA	0.0824755	-0.194411
6:138325631-138325653:-	ATAC	chr6:138325599-138325991	AAGCTGTCTTCATTTTGAGC	FALSE	CRISPRi	NA	NA	NA	NA	-0.0405015	0.0524685	-0.112338	-0.111502	NA	NA	NA	NA	0.231407	0.14256	NA	NA	0.186863	0.0852594	NA	NA	NA	NA	0.135516	-0.0367147
535	SNP	rs7768002	AAGCTGTCTTTCAGAAGTTT	FALSE	CRISPRa	-0.304217	-0.0870304	-0.0547126	0.177147	NA	NA	NA	NA	-0.362829	-0.261241	0.016337	-0.212814	NA	NA	0.0273095	0.0660835	NA	NA	-0.0155248	0.150219	0.161661	0.220019	NA	NA
536	SNP	rs76699400	AAGCTTCATTTGGCATTCCT	FALSE	CRISPRa	-0.804977	-0.118369	0.112017	0.0260811	NA	NA	NA	NA	0.351638	-0.571357	-0.0928098	-0.116565	NA	NA	0.0197202	0.0321152	NA	NA	-0.102268	0.0347344	-0.00677311	-0.191064	NA	NA
6:138089344-138089366:+	ATAC	chr6:138089058-138090099	AAGCTTCTGGGGTGACCCTT	FALSE	CRISPRi	NA	NA	NA	NA	-0.107526	0.00329594	0.0416791	-0.0183866	NA	NA	NA	NA	0.354374	0.0126377	NA	NA	-0.217097	-0.19911	NA	NA	NA	NA	-0.0313523	0.198645
537	SNP	rs138712619	AAGCTTGCAGGATGGCCAGG	FALSE	CRISPRa	-0.176283	0.593499	0.183895	-0.124719	NA	NA	NA	NA	0.383274	-0.273365	-0.42534	0.0139518	NA	NA	0.17475	-0.0256635	NA	NA	-0.559002	0.300414	-0.320819	0.194536	NA	NA
538	SNP	rs11321666	AAGCTTTTGAAGTGTACTTC	FALSE	CRISPRa	0.0423312	-0.0571223	0.110093	0.121914	NA	NA	NA	NA	0.065806	0.846176	-0.142667	0.00136479	NA	NA	-0.144684	-0.0775879	NA	NA	0.208125	-0.0435052	0.0821719	0.0163827	NA	NA
538	SNP	rs201218541	AAGCTTTTGAAGTGTACTTC	FALSE	CRISPRa	0.0423312	-0.0571223	0.110093	0.121914	NA	NA	NA	NA	0.065806	0.846176	-0.142667	0.00136479	NA	NA	-0.144684	-0.0775879	NA	NA	0.208125	-0.0435052	0.0821719	0.0163827	NA	NA
538	SNP	rs9385820	AAGCTTTTGAAGTGTACTTC	FALSE	CRISPRa	0.0423312	-0.0571223	0.110093	0.121914	NA	NA	NA	NA	0.065806	0.846176	-0.142667	0.00136479	NA	NA	-0.144684	-0.0775879	NA	NA	0.208125	-0.0435052	0.0821719	0.0163827	NA	NA
6:138358796-138358818:+	MPRA	rs9376316	AAGGAAAAATGATATGTGAA	FALSE	CRISPRi	NA	NA	NA	NA	0.030565	0.052438	-0.0803749	0.100848	NA	NA	NA	NA	-0.178963	-0.263047	NA	NA	-0.158414	-0.252061	NA	NA	NA	NA	-0.162858	-0.251469
6:137857963-137857985:-	MPRA	rs12110715	AAGGAAAAGAAAAAATCAAC	FALSE	CRISPRi	NA	NA	NA	NA	0.105855	0.0582617	-0.0425958	0.113631	NA	NA	NA	NA	0.0906038	0.158188	NA	NA	-0.111728	-0.0702551	NA	NA	NA	NA	0.0262481	-0.0540692
8316	REVERSE	rs57087937	AAGGAAACACCGTGTCGTTT	TRUE	CRISPRa	-0.0564514	-0.373874	0.0537538	0.165893	NA	NA	NA	NA	0.204544	-0.646511	0.0662956	0.325217	NA	NA	-0.0221674	0.0200011	NA	NA	-0.190164	-0.188056	0.0724602	0.333799	NA	NA
8316	REVERSE	rs7750604	AAGGAAACACCGTGTCGTTT	TRUE	CRISPRa	-0.0564514	-0.373874	0.0537538	0.165893	NA	NA	NA	NA	0.204544	-0.646511	0.0662956	0.325217	NA	NA	-0.0221674	0.0200011	NA	NA	-0.190164	-0.188056	0.0724602	0.333799	NA	NA
8316	REVERSE	rs2575011	AAGGAAACACCGTGTCGTTT	TRUE	CRISPRa	-0.0564514	-0.373874	0.0537538	0.165893	NA	NA	NA	NA	0.204544	-0.646511	0.0662956	0.325217	NA	NA	-0.0221674	0.0200011	NA	NA	-0.190164	-0.188056	0.0724602	0.333799	NA	NA
8316	REVERSE	6:138190525	AAGGAAACACCGTGTCGTTT	TRUE	CRISPRa	-0.0564514	-0.373874	0.0537538	0.165893	NA	NA	NA	NA	0.204544	-0.646511	0.0662956	0.325217	NA	NA	-0.0221674	0.0200011	NA	NA	-0.190164	-0.188056	0.0724602	0.333799	NA	NA
6:138074976-138074998:+	MPRA	rs117273207	AAGGAAAGGAATGTGTGAGC	FALSE	CRISPRi	NA	NA	NA	NA	-0.142154	-0.11282	0.0793729	-0.180405	NA	NA	NA	NA	0.128967	-0.0426816	NA	NA	0.03474	0.22316	NA	NA	NA	NA	0.0104991	0.0489761
539	SNP	rs75097297	AAGGAAATGACATAGTGATG	FALSE	CRISPRa	0.317964	-0.253951	-0.0693585	0.0921093	NA	NA	NA	NA	-0.632482	0.0777951	-0.0968413	-0.0106438	NA	NA	-0.0619277	-0.0642877	NA	NA	0.425605	0.0603938	-0.114103	-0.38333	NA	NA
8269	REVERSE	rs666769	AAGGAAATTTCTCATACTTT	TRUE	CRISPRa	-0.187037	-0.235459	0.0405781	0.15339	NA	NA	NA	NA	0.660968	0.784114	0.207912	0.0493574	NA	NA	0.0146776	0.00609359	NA	NA	0.435991	0.269273	0.144935	-0.0260609	NA	NA
540	SNP	rs117267400	AAGGAAGAAAAGGGAGAAGG	FALSE	CRISPRa	0.0356612	-0.626299	-0.0185246	0.316405	NA	NA	NA	NA	0.155883	-0.10619	0.392898	-0.160547	NA	NA	0.0760397	-0.0233621	NA	NA	0.228419	0.140843	-0.293337	0.129231	NA	NA
541	SNP	rs17265251	AAGGAAGCACAAACTCATTG	FALSE	CRISPRa	-0.470693	0.194766	0.362016	0.080308	NA	NA	NA	NA	0.159134	-0.166329	0.224996	0.496858	NA	NA	0.203761	0.371182	NA	NA	-0.462518	0.0228811	-0.0958353	-0.104514	NA	NA
542	SNP	rs928721	AAGGAAGTGTAACTTCCCAA	FALSE	CRISPRa	-0.00595249	0.568041	-0.0724105	0.223628	NA	NA	NA	NA	-0.979769	-0.280601	0.0883266	-0.456985	NA	NA	0.149494	0.111106	NA	NA	-0.183158	-0.0121816	0.139299	-0.322067	NA	NA
542	SNP	rs35858108	AAGGAAGTGTAACTTCCCAA	FALSE	CRISPRa	-0.00595249	0.568041	-0.0724105	0.223628	NA	NA	NA	NA	-0.979769	-0.280601	0.0883266	-0.456985	NA	NA	0.149494	0.111106	NA	NA	-0.183158	-0.0121816	0.139299	-0.322067	NA	NA
543	SNP	rs58991155	AAGGAATCTGTTACAAGATT	FALSE	CRISPRa	0.254006	0.352383	0.0488666	0.115092	NA	NA	NA	NA	0.00908626	0.615464	0.0105967	-0.315717	NA	NA	0.0506805	0.0928015	NA	NA	-0.146333	0.0591728	-0.275113	-0.201699	NA	NA
543	SNP	rs618798	AAGGAATCTGTTACAAGATT	FALSE	CRISPRa	0.254006	0.352383	0.0488666	0.115092	NA	NA	NA	NA	0.00908626	0.615464	0.0105967	-0.315717	NA	NA	0.0506805	0.0928015	NA	NA	-0.146333	0.0591728	-0.275113	-0.201699	NA	NA
544	SNP	rs76757879	AAGGAATGAGGAATAAGTCA	FALSE	CRISPRa	0.0633678	0.453659	0.168049	-0.151696	NA	NA	NA	NA	0.910643	-0.121609	0.05257	-0.381414	NA	NA	-0.132664	0.0198392	NA	NA	0.02702	0.0346199	-0.0720139	-0.0837384	NA	NA
545	SNP	rs111851454	AAGGAATGCTTTACTCCGTT	FALSE	CRISPRa	0.000364574	-0.249025	-0.0804199	-0.0759114	NA	NA	NA	NA	-0.816267	0.140473	-0.383517	0.156303	NA	NA	0.0266428	-0.0567732	NA	NA	-0.269333	-0.0812814	0.0311803	0.175819	NA	NA
545	SNP	rs1931867	AAGGAATGCTTTACTCCGTT	FALSE	CRISPRa	0.000364574	-0.249025	-0.0804199	-0.0759114	NA	NA	NA	NA	-0.816267	0.140473	-0.383517	0.156303	NA	NA	0.0266428	-0.0567732	NA	NA	-0.269333	-0.0812814	0.0311803	0.175819	NA	NA
6:138346717-138346739:+	MPRA	rs35304517	AAGGAATGGTGTGCAGGTCA	FALSE	CRISPRi	NA	NA	NA	NA	0.136425	0.0202793	-0.173124	-0.0271129	NA	NA	NA	NA	0.112189	-0.116865	NA	NA	0.0433687	0.122437	NA	NA	NA	NA	0.0583769	0.00210871
546	SNP	rs9494943	AAGGAATTCATGAATGTGTC	FALSE	CRISPRa	0.257192	0.310449	0.201404	-0.00177903	NA	NA	NA	NA	0.132094	-0.158419	-0.2204	-0.00570696	NA	NA	0.0519167	0.00870018	NA	NA	0.522146	-0.235768	0.0692612	0.0327596	NA	NA
547	SNP	rs140516910	AAGGACAGCTTCTGGAGTAC	FALSE	CRISPRa	0.0440706	0.0195289	-0.0915871	-0.245718	NA	NA	NA	NA	0.0548205	0.51061	0.436837	-0.05626	NA	NA	0.261437	-0.0429979	NA	NA	0.00356552	-0.0659575	-0.330266	-0.340383	NA	NA
6:138266206-138266228:-	ATAC	chr6:138266066-138266442	AAGGACTCAATGTGCTTCAG	FALSE	CRISPRi	NA	NA	NA	NA	-0.0185536	-0.0940891	0.20546	0.0593609	NA	NA	NA	NA	-0.136484	-0.101551	NA	NA	0.148452	0.0942277	NA	NA	NA	NA	0.0517141	-0.0368432
548	SNP	6:138236441	AAGGACTCTTTTATGATAAG	FALSE	CRISPRa	0.0566322	0.342527	0.173991	0.464293	NA	NA	NA	NA	1.00395	-0.585789	0.196441	-0.047918	NA	NA	0.0231598	-0.0790186	NA	NA	0.735664	-0.130116	0.222194	0.0136586	NA	NA
549	SNP	rs79828293	AAGGACTGGTTCTCAGCTTG	FALSE	CRISPRa	-0.0858285	-0.532074	0.340496	0.159679	NA	NA	NA	NA	0.150386	0.522218	0.234119	0.0876133	NA	NA	0.00176339	0.0405004	NA	NA	0.27938	0.353235	0.0157158	-0.467196	NA	NA
549	SNP	rs1656893	AAGGACTGGTTCTCAGCTTG	FALSE	CRISPRa	-0.0858285	-0.532074	0.340496	0.159679	NA	NA	NA	NA	0.150386	0.522218	0.234119	0.0876133	NA	NA	0.00176339	0.0405004	NA	NA	0.27938	0.353235	0.0157158	-0.467196	NA	NA
550	SNP	rs80227247	AAGGAGAAAGGAAGATGGCA	FALSE	CRISPRa	-0.044949	0.41923	0.0807833	-0.0543413	NA	NA	NA	NA	0.146284	0.0816228	0.383616	0.134834	NA	NA	0.204256	-0.0855709	NA	NA	-0.0958361	-0.407983	0.190806	0.252796	NA	NA
6:138121458-138121480:-	ATAC	chr6:138121036-138121501	AAGGAGAAAGGAAGATGGCA	FALSE	CRISPRi	NA	NA	NA	NA	0.112254	0.0212229	-0.00297622	0.00128674	NA	NA	NA	NA	0.0393617	-0.224639	NA	NA	-0.0622413	0.154068	NA	NA	NA	NA	0.175921	-0.0505874
551	SNP	rs662100	AAGGAGAGGTTGCCAAAACC	FALSE	CRISPRa	-0.381687	0.197674	0.0743825	0.174632	NA	NA	NA	NA	-0.454645	-0.738666	-0.0148705	-0.369477	NA	NA	-0.0653545	-0.0321215	NA	NA	0.433178	-0.0233053	-0.134043	0.0615794	NA	NA
6:137958457-137958479:-	ATAC	chr6:137958234-137958772	AAGGAGCATGAGAAAGCATG	FALSE	CRISPRi	NA	NA	NA	NA	-0.0467323	0.00440781	-0.06861	0.135682	NA	NA	NA	NA	-0.0169778	0.0529096	NA	NA	0.114773	0.0293731	NA	NA	NA	NA	-0.02013	0.215583
6:138133154-138133176:+	ATAC	chr6:138131878-138133492	AAGGAGCTATGAGGGTAGAG	FALSE	CRISPRi	NA	NA	NA	NA	-0.141605	-0.151065	-0.103538	0.0563842	NA	NA	NA	NA	0.154197	-0.0552382	NA	NA	0.0179284	-0.135916	NA	NA	NA	NA	-0.0854927	-0.170344
552	SNP	rs117220738	AAGGAGGACTACTAATGCTG	FALSE	CRISPRa	-0.0909356	-0.532709	0.150331	0.0812783	NA	NA	NA	NA	1.43523	-1.16982	-0.182343	0.256616	NA	NA	0.0500193	-0.113255	NA	NA	0.431488	0.0572685	-0.109851	-0.513515	NA	NA
6:138352175-138352197:+	MPRA	rs76703121	AAGGAGGAGCCTGGGCAAGG	FALSE	CRISPRi	NA	NA	NA	NA	-0.0752254	-0.0203071	0.0708441	-0.0216064	NA	NA	NA	NA	0.0455608	0.13907	NA	NA	-0.0559389	-0.116041	NA	NA	NA	NA	-0.0848553	0.168382
553	SNP	rs9689944	AAGGAGGCTCAAAGTCAGGC	FALSE	CRISPRa	-1.37583	0.00717907	0.04935	0.0812776	NA	NA	NA	NA	0.132703	-0.0741349	0.0555974	0.445373	NA	NA	0.0296925	-0.0750076	NA	NA	0.465933	-0.193583	-0.540896	0.163144	NA	NA
553	SNP	rs17066538	AAGGAGGCTCAAAGTCAGGC	FALSE	CRISPRa	-1.37583	0.00717907	0.04935	0.0812776	NA	NA	NA	NA	0.132703	-0.0741349	0.0555974	0.445373	NA	NA	0.0296925	-0.0750076	NA	NA	0.465933	-0.193583	-0.540896	0.163144	NA	NA
6:138328212-138328234:-	ATAC	chr6:138328095-138328649	AAGGAGGTGGGAGTACAATT	FALSE	CRISPRi	NA	NA	NA	NA	0.0161096	-0.102308	0.0996749	-0.00694799	NA	NA	NA	NA	0.0886899	-0.107733	NA	NA	0.184588	0.135687	NA	NA	NA	NA	0.0230505	0.00200904
554	SNP	rs77356894	AAGGAGTGACTCTGTGAAGG	FALSE	CRISPRa	0.102502	0.184298	0.215238	-0.191881	NA	NA	NA	NA	-0.334187	-0.287993	-0.136408	0.0976449	NA	NA	0.136516	0.0766037	NA	NA	-0.25472	-0.184999	-0.0422506	-0.283807	NA	NA
555	SNP	rs111784190	AAGGATAGATGACAGTATCT	FALSE	CRISPRa	-0.137319	-0.328098	0.0171701	0.132466	NA	NA	NA	NA	0.0949428	0.781833	-0.113797	0.31158	NA	NA	-0.00473647	-0.0875535	NA	NA	0.0130876	-0.0316046	0.113994	0.12228	NA	NA
6:138311675-138311697:+	MPRA	rs72982727	AAGGATAGATTTTGTTGGAA	FALSE	CRISPRi	NA	NA	NA	NA	-0.0306147	0.0784631	0.0801056	0.126185	NA	NA	NA	NA	0.144692	0.21921	NA	NA	-0.0617824	0.256417	NA	NA	NA	NA	0.109664	-0.0476632
6:138090169-138090191:+	MPRA	rs12055552	AAGGATCACAGATGCCCCCA	FALSE	CRISPRi	NA	NA	NA	NA	-0.0795412	-0.0645916	-0.0663827	0.184753	NA	NA	NA	NA	0.0655938	-0.0673595	NA	NA	0.0921925	0.117015	NA	NA	NA	NA	-0.0596272	-0.0257226
8819	REVERSE	rs9494922	AAGGATCTCTCGACGCGGTC	TRUE	CRISPRa	-0.0806131	-0.0599741	-0.0335041	-0.0825168	NA	NA	NA	NA	-0.0495031	-0.0671195	-0.129656	-0.285353	NA	NA	-0.0300269	-0.0164047	NA	NA	-0.0389934	-0.122464	-0.0458296	-0.0406133	NA	NA
556	SNP	rs74938298	AAGGATGCAGAGCTTTGTTG	FALSE	CRISPRa	0.335795	-0.744017	-0.255446	-0.0877584	NA	NA	NA	NA	-0.510783	0.038855	-0.0782869	-0.00119755	NA	NA	0.212161	-0.0261793	NA	NA	0.204257	-0.280141	0.0488778	-0.030177	NA	NA
557	SNP	rs111396436	AAGGATGGACTTTTAAGTAG	FALSE	CRISPRa	-0.178812	0.0316897	0.260474	-0.172653	NA	NA	NA	NA	0.0517307	0.749275	-0.213649	-0.27113	NA	NA	-0.0992973	0.118999	NA	NA	-0.143709	-0.534229	-0.160068	0.0827665	NA	NA
8284	REVERSE	rs12196933	AAGGATTCAAGCACTAAAGT	TRUE	CRISPRa	0.889735	0.223	-0.287928	-0.0141746	NA	NA	NA	NA	0.136729	-1.00727	0.407461	0.23666	NA	NA	0.094258	0.0146091	NA	NA	-0.485187	-0.267573	0.0541548	-0.607008	NA	NA
558	SNP	rs181735216	AAGGCAACTGTCTGAAAGCC	FALSE	CRISPRa	0.46703	0.336183	-0.0809898	0.115611	NA	NA	NA	NA	-0.511689	0.290327	0.0801516	-0.0337865	NA	NA	0.0229524	-0.0256859	NA	NA	0.331608	-0.520987	-0.0134577	-0.0396255	NA	NA
558	SNP	rs186364453	AAGGCAACTGTCTGAAAGCC	FALSE	CRISPRa	0.46703	0.336183	-0.0809898	0.115611	NA	NA	NA	NA	-0.511689	0.290327	0.0801516	-0.0337865	NA	NA	0.0229524	-0.0256859	NA	NA	0.331608	-0.520987	-0.0134577	-0.0396255	NA	NA
558	SNP	rs605755	AAGGCAACTGTCTGAAAGCC	FALSE	CRISPRa	0.46703	0.336183	-0.0809898	0.115611	NA	NA	NA	NA	-0.511689	0.290327	0.0801516	-0.0337865	NA	NA	0.0229524	-0.0256859	NA	NA	0.331608	-0.520987	-0.0134577	-0.0396255	NA	NA
6:138119742-138119764:-	MPRA	rs605755	AAGGCAACTGTCTGAAAGCC	FALSE	CRISPRi	NA	NA	NA	NA	0.0181514	0.00165045	0.0471813	0.114517	NA	NA	NA	NA	0.0374661	-0.0157118	NA	NA	-0.0511351	-0.137947	NA	NA	NA	NA	0.050281	-0.0698731
559	SNP	rs117700977	AAGGCACAAGCTGCACCGCA	FALSE	CRISPRa	0.134879	-0.148353	-0.0927909	-0.251168	NA	NA	NA	NA	0.668974	0.410683	0.170643	0.0735275	NA	NA	-0.0394758	-0.0354688	NA	NA	-0.099834	-0.0076919	0.0305967	0.289446	NA	NA
559	SNP	rs117083320	AAGGCACAAGCTGCACCGCA	FALSE	CRISPRa	0.134879	-0.148353	-0.0927909	-0.251168	NA	NA	NA	NA	0.668974	0.410683	0.170643	0.0735275	NA	NA	-0.0394758	-0.0354688	NA	NA	-0.099834	-0.0076919	0.0305967	0.289446	NA	NA
560	SNP	rs12192253	AAGGCAGTCGTAAAGGTTAT	FALSE	CRISPRa	0.207192	-0.280262	-0.0314507	0.269367	NA	NA	NA	NA	0.0644479	0.526263	-0.134735	-0.0514215	NA	NA	0.0324476	0.0350981	NA	NA	-0.264796	0.0541251	0.0691665	0.11244	NA	NA
561	SNP	rs62432767	AAGGCCACCATGAACCATGT	FALSE	CRISPRa	-0.529831	0.108308	0.0915606	-0.102491	NA	NA	NA	NA	0.250613	-0.41404	0.0379776	-0.189241	NA	NA	0.0806825	-0.132472	NA	NA	-0.212636	-0.194617	0.100295	-0.175261	NA	NA
6:138168137-138168159:-	Bentham	RS80126770	AAGGCCCACTGGGCTGGAGT	FALSE	CRISPRi	NA	NA	NA	NA	0.00626883	0.00809102	0.119187	0.128356	NA	NA	NA	NA	0.173282	0.10406	NA	NA	0.0635231	0.057132	NA	NA	NA	NA	0.042357	0.100982
6:138168137-138168159:-	ATAC	chr6:138167440-138168676	AAGGCCCACTGGGCTGGAGT	FALSE	CRISPRi	NA	NA	NA	NA	0.00626883	0.00809102	0.119187	0.128356	NA	NA	NA	NA	0.173282	0.10406	NA	NA	0.0635231	0.057132	NA	NA	NA	NA	0.042357	0.100982
562	SNP	rs113882132	AAGGCCCATACCAGTCACTG	FALSE	CRISPRa	0.00863126	-0.0891759	-0.103469	0.00462175	NA	NA	NA	NA	0.182829	-0.149862	0.168081	0.136222	NA	NA	-0.194028	0.131779	NA	NA	0.00017326	0.188644	0.00302068	-0.507616	NA	NA
563	SNP	rs73778221	AAGGCCTGACCCCAGCCTTA	FALSE	CRISPRa	-0.358778	0.306991	0.0616691	0.258799	NA	NA	NA	NA	-0.45007	0.0159284	-0.020123	-0.074708	NA	NA	0.0449189	0.0395077	NA	NA	0.11121	0.0459739	0.0849654	0.390618	NA	NA
6:138018859-138018881:-	ATAC	chr6:138018507-138018912	AAGGCCTGCAAAGTTTCCCT	FALSE	CRISPRi	NA	NA	NA	NA	-0.0942142	0.0905212	-0.0743561	0.021178	NA	NA	NA	NA	-0.242251	0.151801	NA	NA	0.1295	0.216938	NA	NA	NA	NA	-0.0468846	-0.11416
6:138429048-138429070:-	MPRA	rs116898096	AAGGCGGAGCCTAGGAGGAA	FALSE	CRISPRi	NA	NA	NA	NA	-0.131079	-0.00975382	-0.212253	0.00493751	NA	NA	NA	NA	0.0376363	-0.294337	NA	NA	-0.110966	-0.0890518	NA	NA	NA	NA	-0.136029	-0.254019
6:138332288-138332310:-	MPRA	rs550820941;rs113673551	AAGGCTACGAATGCCAGGGT	FALSE	CRISPRi	NA	NA	NA	NA	-0.0821531	-0.0946921	-0.0365393	0.0089974	NA	NA	NA	NA	-0.0558123	0.270389	NA	NA	0.0426462	-0.0242885	NA	NA	NA	NA	0.177029	0.256451
6:138034287-138034309:+	MPRA	rs67841347	AAGGCTATGGAAGGTTTATT	FALSE	CRISPRi	NA	NA	NA	NA	-0.0150984	0.00758206	-0.167441	-0.109151	NA	NA	NA	NA	-0.130246	-0.186979	NA	NA	0.0674592	-0.0149781	NA	NA	NA	NA	0.0991632	-0.161437
564	SNP	rs2876386	AAGGCTGAGGAAGGAATAGG	FALSE	CRISPRa	-0.509933	-0.348977	0.100543	-0.00463989	NA	NA	NA	NA	-0.0807055	-1.26336	0.598466	-0.0725376	NA	NA	0.035085	-0.0509329	NA	NA	-0.105669	0.455957	-0.295225	0.14555	NA	NA
6:138121365-138121387:+	ATAC	chr6:138121036-138121501	AAGGCTGTTACAGTACTTTC	FALSE	CRISPRi	NA	NA	NA	NA	-0.17491	-0.159585	-0.20478	0.112861	NA	NA	NA	NA	-0.1348	-0.140782	NA	NA	-0.111705	-0.0611211	NA	NA	NA	NA	-0.160128	0.0926312
6:138064255-138064277:-	ATAC	chr6:138064201-138064626	AAGGCTTGAATGCCCACATC	FALSE	CRISPRi	NA	NA	NA	NA	0.00228801	-0.0763025	0.226875	-0.05524	NA	NA	NA	NA	0.150904	-0.0758692	NA	NA	0.000922458	-0.00345203	NA	NA	NA	NA	0.0281674	-0.0329956
565	SNP	rs72989437	AAGGCTTGATTTGAACTACT	FALSE	CRISPRa	0.837115	-0.149024	-0.00780083	-0.0829991	NA	NA	NA	NA	0.102328	0.722531	-0.181901	-0.192736	NA	NA	0.136103	0.00766803	NA	NA	-0.328353	0.0585725	0.140398	0.0214275	NA	NA
566	SNP	rs590861	AAGGGAATCTATTCCATTTA	FALSE	CRISPRa	-0.557175	0.512833	-0.0427568	-0.0169985	NA	NA	NA	NA	-0.087428	-0.0939269	0.771892	0.0822763	NA	NA	-0.042597	-0.169353	NA	NA	-0.151717	-0.178282	0.249849	0.439793	NA	NA
567	SNP	rs117933066	AAGGGACAGACCCCCACAGC	FALSE	CRISPRa	-0.418815	-0.184805	0.0319874	-0.088959	NA	NA	NA	NA	0.570234	0.471905	0.214512	0.082949	NA	NA	0.0823439	0.0126611	NA	NA	0.381029	0.109116	0.0105273	0.0188098	NA	NA
8786	REVERSE	rs12111282	AAGGGACGTAAGAGGTTAAA	TRUE	CRISPRa	-0.212517	0.667102	-0.148149	0.160851	NA	NA	NA	NA	0.0819448	0.852442	0.202349	0.311585	NA	NA	0.197781	-0.0559618	NA	NA	-0.131555	0.104632	0.29375	0.172954	NA	NA
6:138429030-138429052:-	MPRA	rs116898096	AAGGGATCACCTGTGTCAGC	FALSE	CRISPRi	NA	NA	NA	NA	0.0555652	0.00757058	-0.201944	0.195438	NA	NA	NA	NA	-0.0269887	0.239334	NA	NA	-0.0711428	0.141106	NA	NA	NA	NA	0.153622	0.206985
568	SNP	rs8180657	AAGGGATGCTGCGACAATTC	FALSE	CRISPRa	-0.227556	-0.245743	0.13033	0.184358	NA	NA	NA	NA	-0.0137825	-0.554168	-0.0125814	0.0832286	NA	NA	0.040742	0.0099258	NA	NA	0.104488	0.251605	0.168541	0.212069	NA	NA
6:138026261-138026283:+	ATAC	chr6:138026134-138026865	AAGGGATGCTGCGACAATTC	FALSE	CRISPRi	NA	NA	NA	NA	-0.146142	-0.11865	0.000116649	0.0739737	NA	NA	NA	NA	0.258189	0.217801	NA	NA	0.01455	0.00456671	NA	NA	NA	NA	-0.217847	-0.122574
6:138195599-138195621:+	MPRA	rs643177	AAGGGATGGTAGGAAGGGAT	FALSE	CRISPRi	NA	NA	NA	NA	0.00149126	0.0560082	-0.0988593	0.0229891	NA	NA	NA	NA	0.0525907	-0.201088	NA	NA	-0.266858	-0.178285	NA	NA	NA	NA	-0.0814695	-0.228542
569	SNP	rs66469519	AAGGGCTCCACCCAGCGACT	FALSE	CRISPRa	-0.00270341	-0.19479	0.0338283	-0.0265709	NA	NA	NA	NA	0.243718	0.00480563	-0.103376	-0.0699869	NA	NA	-0.00795324	0.140675	NA	NA	-0.191314	0.0409744	0.00964652	-0.119998	NA	NA
569	SNP	rs199889871	AAGGGCTCCACCCAGCGACT	FALSE	CRISPRa	-0.00270341	-0.19479	0.0338283	-0.0265709	NA	NA	NA	NA	0.243718	0.00480563	-0.103376	-0.0699869	NA	NA	-0.00795324	0.140675	NA	NA	-0.191314	0.0409744	0.00964652	-0.119998	NA	NA
570	SNP	rs79691643	AAGGGCTGGGAAAGTGTGAC	FALSE	CRISPRa	0.0604868	0.149365	0.0669173	0.0615279	NA	NA	NA	NA	0.0501605	0.322792	0.0118687	0.125224	NA	NA	0.111261	0.129428	NA	NA	-0.276422	-0.0695978	0.106072	0.256311	NA	NA
571	SNP	rs72978722	AAGGGCTTGACATGTCCTAT	FALSE	CRISPRa	-0.0559005	-0.0856893	0.0679272	0.134159	NA	NA	NA	NA	-0.628811	-0.0488821	-0.150483	0.0276072	NA	NA	-0.0275502	0.022625	NA	NA	-0.280652	-0.0828704	-0.00195006	-0.0140332	NA	NA
572	SNP	rs116897965	AAGGGGAAAAATGATTTACA	FALSE	CRISPRa	1.18638	-0.501369	0.144734	-0.339647	NA	NA	NA	NA	1.09951	0.735328	-0.0817583	0.0102407	NA	NA	0.084697	-0.0342466	NA	NA	0.125333	-0.117188	0.306439	0.154159	NA	NA
573	SNP	rs514552	AAGGGGACCCCAGCACAAGG	FALSE	CRISPRa	0.670219	-0.545688	0.0826811	0.0673307	NA	NA	NA	NA	0.436401	-0.280799	-0.0212036	0.108426	NA	NA	-0.0826162	-0.0385048	NA	NA	-0.231083	-0.346841	-0.223512	-0.410808	NA	NA
574	SNP	rs77196747	AAGGGGACTGGACTGATTCG	FALSE	CRISPRa	0.67153	0.0616452	-0.207787	0.255355	NA	NA	NA	NA	0.170219	-0.0785893	0.105376	0.0358093	NA	NA	-0.0737744	-0.0351115	NA	NA	0.150709	0.194583	-0.0888864	0.283927	NA	NA
575	SNP	rs186991828	AAGGGGCAGGACCCTAGCCA	FALSE	CRISPRa	0.12725	-0.0615117	0.134259	0.145253	NA	NA	NA	NA	-0.178828	-0.533892	-0.106745	-0.0955341	NA	NA	-0.02432	0.0376448	NA	NA	-0.214186	-0.00892678	0.103515	0.0205953	NA	NA
6:138119788-138119810:+	MPRA	rs605755	AAGGGGGGAGATGGGCAGGG	FALSE	CRISPRi	NA	NA	NA	NA	-0.038412	-0.0196386	-0.0528752	0.000550339	NA	NA	NA	NA	0.201802	0.0474033	NA	NA	0.111739	0.0904968	NA	NA	NA	NA	0.0957261	-0.0793866
6:138261194-138261216:-	ATAC	chr6:138261014-138261670	AAGGGGTCAGCCTCATATAA	FALSE	CRISPRi	NA	NA	NA	NA	0.131729	-0.0172869	-0.102597	0.0922982	NA	NA	NA	NA	-0.0762881	-0.329332	NA	NA	-0.00759662	-0.240802	NA	NA	NA	NA	0.0554991	-0.0647055
6:138243679-138243701:+	Bentham	RS61117627	AAGGGTGGTGGGAAGTGGGA	FALSE	CRISPRi	NA	NA	NA	NA	0.0105275	-0.114961	-0.117976	-0.00449578	NA	NA	NA	NA	0.0874959	-0.34425	NA	NA	-0.0799693	-0.0230694	NA	NA	NA	NA	-0.201336	-0.0957848
576	SNP	rs9385803	AAGGGTTTAAGGAATAAGGG	FALSE	CRISPRa	0.0406493	-0.179959	-0.0262236	-0.0877223	NA	NA	NA	NA	0.0139585	NA	0.41152	-0.157973	NA	NA	0.0141482	-0.0899771	NA	NA	0.238008	0.616395	-0.318206	-0.108034	NA	NA
577	SNP	rs2788287	AAGGTAAAAAGTTTAAGTGC	FALSE	CRISPRa	-0.044949	-0.158828	-0.064295	0.052062	NA	NA	NA	NA	0.0877526	-1.03613	0.0490737	0.0511553	NA	NA	-0.23947	-0.102439	NA	NA	0.256184	-0.402457	0.0473498	0.13479	NA	NA
6:138113865-138113887:-	ATAC	chr6:138113812-138114162	AAGGTAATTGCCAGTTTGCG	FALSE	CRISPRi	NA	NA	NA	NA	-0.0425525	0.116366	0.0024773	0.0757594	NA	NA	NA	NA	0.0307261	-0.0182382	NA	NA	0.0537673	-0.059999	NA	NA	NA	NA	-0.0561669	-0.21647
6:138168243-138168265:-	ATAC	chr6:138167440-138168676	AAGGTAGAGCAGAAGCTGAA	FALSE	CRISPRi	NA	NA	NA	NA	-0.0567367	0.0685933	0.0406883	-0.0353301	NA	NA	NA	NA	0.12995	0.130296	NA	NA	-0.119387	-0.153539	NA	NA	NA	NA	0.0129913	-0.0721194
578	SNP	rs7773054	AAGGTAGGACAACTTCAAGG	FALSE	CRISPRa	-0.307113	-0.114772	0.0401858	0.175709	NA	NA	NA	NA	0.558503	0.482965	-0.30952	0.183333	NA	NA	0.0774984	0.176733	NA	NA	-0.210315	0.164928	-0.19723	-0.73442	NA	NA
579	SNP	rs148446588	AAGGTATTCCTAGAAGTGAG	FALSE	CRISPRa	0.280767	0.254311	-0.215139	0.13923	NA	NA	NA	NA	0.132871	-0.124574	-0.39953	0.0587877	NA	NA	-0.075788	0.025959	NA	NA	0.971233	-0.0395753	-0.107998	-0.326855	NA	NA
580	SNP	rs60580803	AAGGTCAAAGCCTCTGGTGG	FALSE	CRISPRa	0.716343	0.515361	-0.102178	0.0858881	NA	NA	NA	NA	-0.86686	0.629778	0.164871	0.239539	NA	NA	0.0226669	0.235257	NA	NA	0.23705	-0.249852	0.0531716	-0.171462	NA	NA
581	SNP	6:138070711	AAGGTGAAAGTAAATGAATC	FALSE	CRISPRa	-0.180178	0.506365	0.00355309	0.00652507	NA	NA	NA	NA	-0.206698	-0.170265	-0.0443363	0.128368	NA	NA	0.119453	-0.138915	NA	NA	-0.366673	-0.131504	-0.053694	0.11182	NA	NA
6:138095270-138095292:+	ATAC	chr6:138094837-138095546	AAGGTGACTCACTGAGCCAA	FALSE	CRISPRi	NA	NA	NA	NA	0.0131228	0.0183565	-0.148735	0.00109117	NA	NA	NA	NA	-0.138263	-0.355617	NA	NA	0.0155506	-0.000927561	NA	NA	NA	NA	-0.040342	-0.0527896
582	SNP	rs6927691	AAGGTGAGGGAAGACTAAAG	FALSE	CRISPRa	-0.635287	-0.200918	0.0645943	0.231323	NA	NA	NA	NA	0.093238	0.0363508	0.0632726	0.110412	NA	NA	-0.170416	0.112971	NA	NA	-0.0385399	-0.401072	-0.259735	0.212316	NA	NA
6:138451177-138451199:+	MPRA	rs6927691	AAGGTGAGGGAAGACTAAAG	FALSE	CRISPRi	NA	NA	NA	NA	0.117016	-0.0385689	0.0549597	-0.058297	NA	NA	NA	NA	0.105331	-0.00152503	NA	NA	0.0837372	0.0731168	NA	NA	NA	NA	0.0805554	-0.0586974
6:138429056-138429078:-	MPRA	rs116898096	AAGGTGCAAAGGCGGAGCCT	FALSE	CRISPRi	NA	NA	NA	NA	-0.0387847	0.0289717	0.0139517	0.000526833	NA	NA	NA	NA	-0.246032	0.0196111	NA	NA	0.0519782	-0.0222909	NA	NA	NA	NA	-0.0502992	0.222275
6:138261152-138261174:-	ATAC	chr6:138261014-138261670	AAGGTGGGATGGAGGAAGCA	FALSE	CRISPRi	NA	NA	NA	NA	-0.00347801	0.0110382	-0.0146821	-0.0143235	NA	NA	NA	NA	0.0162239	-0.347194	NA	NA	0.0771163	0.0441729	NA	NA	NA	NA	0.0613082	0.125172
583	SNP	rs7767264	AAGGTGTTTTCTCCTTCCCT	FALSE	CRISPRa	0.652738	0.731357	-0.0789014	-0.0328022	NA	NA	NA	NA	-0.0203584	-0.0885932	-0.00838508	-0.290921	NA	NA	0.085239	-0.089136	NA	NA	0.406657	-0.0943866	-0.0718553	-0.0696786	NA	NA
6:137969164-137969186:-	ATAC	chr6:137968955-137969695	AAGGTTAAGGGCACTGCCCT	FALSE	CRISPRi	NA	NA	NA	NA	-0.0508847	0.0622441	-0.00863838	-0.0881174	NA	NA	NA	NA	0.161768	0.150019	NA	NA	0.0811774	-0.0766368	NA	NA	NA	NA	0.00436648	-0.16561
584	SNP	rs76026055	AAGGTTTCATTCTGCCTCCC	FALSE	CRISPRa	-0.0662483	0.0623557	0.0878739	0.0661913	NA	NA	NA	NA	0.780048	0.193796	0.188748	0.14335	NA	NA	-0.0519482	-0.123424	NA	NA	0.373286	-0.0607861	-0.0603263	-0.0842139	NA	NA
584	SNP	6:138103254	AAGGTTTCATTCTGCCTCCC	FALSE	CRISPRa	-0.0662483	0.0623557	0.0878739	0.0661913	NA	NA	NA	NA	0.780048	0.193796	0.188748	0.14335	NA	NA	-0.0519482	-0.123424	NA	NA	0.373286	-0.0607861	-0.0603263	-0.0842139	NA	NA
6:138065077-138065099:+	ATAC	chr6:138064643-138065345	AAGGTTTTCTGAAATCAGTG	FALSE	CRISPRi	NA	NA	NA	NA	0.00656624	-0.0478634	-0.0270112	0.102412	NA	NA	NA	NA	-0.0150276	0.264496	NA	NA	-0.0412399	-0.150143	NA	NA	NA	NA	0.119711	-0.0222627
6:138067772-138067794:+	MPRA	rs62434176	AAGGTTTTTAAGGACAAGTA	FALSE	CRISPRi	NA	NA	NA	NA	-0.0195378	-0.0111189	0.0794336	0.0790991	NA	NA	NA	NA	0.0939665	0.326274	NA	NA	0.024093	0.0827465	NA	NA	NA	NA	-0.00506991	-0.0604591
6:138067772-138067794:+	Bentham	RS62434176	AAGGTTTTTAAGGACAAGTA	FALSE	CRISPRi	NA	NA	NA	NA	-0.0195378	-0.0111189	0.0794336	0.0790991	NA	NA	NA	NA	0.0939665	0.326274	NA	NA	0.024093	0.0827465	NA	NA	NA	NA	-0.00506991	-0.0604591
585	SNP	rs72563090	AAGTAAACACCTGTGAAGCC	FALSE	CRISPRa	-0.339688	0.17709	0.0426528	0.0471247	NA	NA	NA	NA	1.01578	-0.356829	0.150357	-0.117721	NA	NA	-0.0384951	-0.0637768	NA	NA	-0.0361074	-0.160299	0.10462	0.0972185	NA	NA
6:138436681-138436703:-	MPRA	rs72984663	AAGTAAATAGGGAGGGGACT	FALSE	CRISPRi	NA	NA	NA	NA	0.0319512	0.0622483	-0.0186787	0.0351518	NA	NA	NA	NA	0.106517	3.8252e-05	NA	NA	0.084637	0.0311957	NA	NA	NA	NA	-0.0884227	-0.0653463
8684	REVERSE	rs1556639	AAGTAACGTCAAAGTTTGAA	TRUE	CRISPRa	0.266017	-0.0154178	0.355758	-0.209458	NA	NA	NA	NA	0.125789	-0.0530128	-0.155207	0.352315	NA	NA	-0.0243502	-0.105613	NA	NA	0.541811	-0.0301493	0.178433	-0.0970805	NA	NA
586	SNP	rs6934778	AAGTAAGATAAAGTTCAAAG	FALSE	CRISPRa	-0.0274981	0.00209905	0.0621166	-0.14298	NA	NA	NA	NA	-0.0372269	-0.0530128	-0.358942	0.0694409	NA	NA	-0.14851	-0.298726	NA	NA	-0.144566	0.199597	-0.13065	-0.145809	NA	NA
587	SNP	rs77320369	AAGTAAGGAATTATCATGAT	FALSE	CRISPRa	0.152905	-0.305867	0.0653945	0.00788692	NA	NA	NA	NA	0.182173	0.558127	-0.332862	0.23554	NA	NA	-0.120671	0.0584217	NA	NA	1.03996	0.0710421	-0.140259	0.0917583	NA	NA
588	SNP	rs773749	AAGTAATATGTAATTCTAAG	FALSE	CRISPRa	-0.125926	0.273141	-0.103576	0.170605	NA	NA	NA	NA	-0.087428	-0.12825	0.150634	-0.156615	NA	NA	0.0249106	-0.185282	NA	NA	-0.698417	0.386483	-0.0801584	-0.0420125	NA	NA
588	SNP	rs79731087	AAGTAATATGTAATTCTAAG	FALSE	CRISPRa	-0.125926	0.273141	-0.103576	0.170605	NA	NA	NA	NA	-0.087428	-0.12825	0.150634	-0.156615	NA	NA	0.0249106	-0.185282	NA	NA	-0.698417	0.386483	-0.0801584	-0.0420125	NA	NA
589	SNP	rs185461384	AAGTACAAAGAAAAAATAGC	FALSE	CRISPRa	-0.614648	-0.0984029	-0.195864	-0.310473	NA	NA	NA	NA	-0.683165	0.0631541	-0.135445	0.118939	NA	NA	0.0840098	-0.0618966	NA	NA	0.133251	-0.0637738	-0.223176	-0.140767	NA	NA
589	SNP	6:138360666	AAGTACAAAGAAAAAATAGC	FALSE	CRISPRa	-0.614648	-0.0984029	-0.195864	-0.310473	NA	NA	NA	NA	-0.683165	0.0631541	-0.135445	0.118939	NA	NA	0.0840098	-0.0618966	NA	NA	0.133251	-0.0637738	-0.223176	-0.140767	NA	NA
590	SNP	rs694733	AAGTACACAGTGTTTCTCAG	FALSE	CRISPRa	-0.0564154	-0.243785	-0.211787	0.146832	NA	NA	NA	NA	0.00613363	-0.143898	0.561668	0.0379338	NA	NA	-0.0674089	-0.219236	NA	NA	0.0755752	0.0821208	-0.102644	0.0596601	NA	NA
8624	REVERSE	rs56176660	AAGTAGAGAGGTAGATAGGG	TRUE	CRISPRa	0.192363	0.128624	0.0996772	0.0237945	NA	NA	NA	NA	0.140059	0.59624	0.0474159	0.184776	NA	NA	0.0764518	-0.111887	NA	NA	0.294639	-0.151097	-0.335329	-0.155288	NA	NA
8624	REVERSE	rs142729468	AAGTAGAGAGGTAGATAGGG	TRUE	CRISPRa	0.192363	0.128624	0.0996772	0.0237945	NA	NA	NA	NA	0.140059	0.59624	0.0474159	0.184776	NA	NA	0.0764518	-0.111887	NA	NA	0.294639	-0.151097	-0.335329	-0.155288	NA	NA
591	SNP	rs78688016	AAGTAGCCTGGAGTGCAGCG	FALSE	CRISPRa	-0.0170391	0.147413	-0.163126	0.0337768	NA	NA	NA	NA	-0.580329	0.107438	0.166592	0.0180492	NA	NA	-0.456372	0.0460222	NA	NA	0.161756	0.288917	-0.0538855	-0.0588864	NA	NA
6:138228715-138228737:+	Bentham	RS57427648	AAGTAGCTGAGATTATAGGC	FALSE	CRISPRi	NA	NA	NA	NA	-0.0747345	0.152001	-0.016267	0.0244056	NA	NA	NA	NA	0.0917639	0.0199839	NA	NA	-0.0106556	0.266747	NA	NA	NA	NA	0.106851	0.0869863
6:137853948-137853970:-	MPRA	rs75758470	AAGTAGGCCACCAAAGAAGA	FALSE	CRISPRi	NA	NA	NA	NA	0.0196988	0.026925	0.109376	-0.0586043	NA	NA	NA	NA	0.083502	0.169236	NA	NA	-0.0672587	-0.0258583	NA	NA	NA	NA	0.0375826	0.0835646
592	SNP	rs76981818	AAGTAGGCTCCCAGAAGTGC	FALSE	CRISPRa	-0.194181	-0.576313	-0.0551042	-0.240984	NA	NA	NA	NA	0.759298	-0.482195	-0.0928455	-0.0554078	NA	NA	0.0736027	0.0662897	NA	NA	-0.176572	0.041363	-0.0761911	-0.227398	NA	NA
6:138056288-138056310:-	ATAC	chr6:138055726-138058540	AAGTAGGGAAGAGAGCTGGA	FALSE	CRISPRi	NA	NA	NA	NA	-0.0429843	0.00382645	0.0385712	-0.017082	NA	NA	NA	NA	-0.0954173	0.0939796	NA	NA	-0.0169953	0.00415968	NA	NA	NA	NA	-0.0398923	0.0502797
593	SNP	rs5029936	AAGTATATTTGAGGGTTTTT	FALSE	CRISPRa	0.16096	0.130514	0.224191	0.225845	NA	NA	NA	NA	-0.863834	-0.322894	0.397755	-0.0155672	NA	NA	-0.0205176	0.0275075	NA	NA	-0.197113	0.223883	0.173663	0.290049	NA	NA
6:138194941-138194963:+	ATAC	chr6:138194280-138195021	AAGTATATTTGAGGGTTTTT	FALSE	CRISPRi	NA	NA	NA	NA	0.145032	-0.120276	-0.00944	0.0345322	NA	NA	NA	NA	-0.0147042	0.14586	NA	NA	-0.0400209	0.0483908	NA	NA	NA	NA	-0.0621903	0.131611
594	SNP	rs73564236	AAGTATGTAAAGAGTAACCT	FALSE	CRISPRa	-0.000323436	-0.244498	0.0674851	0.118986	NA	NA	NA	NA	-0.0253981	0.727587	0.0656648	0.202936	NA	NA	0.190524	-0.0273522	NA	NA	0.313671	0.0816325	-0.10557	-0.575679	NA	NA
6:138044060-138044082:-	ATAC	chr6:138043802-138044152	AAGTCAACTCCCAGACTTGG	FALSE	CRISPRi	NA	NA	NA	NA	-0.112656	0.00606652	-0.0307635	0.144344	NA	NA	NA	NA	0.0947612	-0.0973699	NA	NA	0.0138324	0.229331	NA	NA	NA	NA	0.184992	0.349209
595	SNP	rs76757879	AAGTCAAGGCTAATTTCTTT	FALSE	CRISPRa	-0.207873	0.146393	0.104765	0.311744	NA	NA	NA	NA	0.200298	0.00046083	-0.123097	-0.0305882	NA	NA	0.0336285	0.0304665	NA	NA	0.234257	0.104634	0.113869	0.355778	NA	NA
6:138167990-138168012:+	Bentham	RS111883038	AAGTCACTGTGACTCATGGC	FALSE	CRISPRi	NA	NA	NA	NA	-0.0502459	-0.103877	0.0153211	-0.14921	NA	NA	NA	NA	0.105842	-0.104729	NA	NA	0.22508	0.195843	NA	NA	NA	NA	0.0512048	-0.180441
6:138167990-138168012:+	ATAC	chr6:138167440-138168676	AAGTCACTGTGACTCATGGC	FALSE	CRISPRi	NA	NA	NA	NA	-0.0502459	-0.103877	0.0153211	-0.14921	NA	NA	NA	NA	0.105842	-0.104729	NA	NA	0.22508	0.195843	NA	NA	NA	NA	0.0512048	-0.180441
596	SNP	rs72978741	AAGTCAGAAGAAAGAACTTC	FALSE	CRISPRa	-0.358106	-0.330787	-0.0134395	0.0918519	NA	NA	NA	NA	-0.023112	-0.876315	-0.21669	-0.192248	NA	NA	0.0501912	0.0498254	NA	NA	-0.404082	0.00227833	0.0631192	-0.0476031	NA	NA
597	SNP	rs73776681	AAGTCAGAGGGCAAGGCTGC	FALSE	CRISPRa	0.360312	-0.179483	-0.0663791	-0.173458	NA	NA	NA	NA	0.0758747	-0.259881	-0.0248808	0.20967	NA	NA	-0.0064245	-0.012839	NA	NA	-0.39061	0.129653	-0.0892491	-0.0783045	NA	NA
597	SNP	rs650872	AAGTCAGAGGGCAAGGCTGC	FALSE	CRISPRa	0.360312	-0.179483	-0.0663791	-0.173458	NA	NA	NA	NA	0.0758747	-0.259881	-0.0248808	0.20967	NA	NA	-0.0064245	-0.012839	NA	NA	-0.39061	0.129653	-0.0892491	-0.0783045	NA	NA
597	SNP	rs117804357	AAGTCAGAGGGCAAGGCTGC	FALSE	CRISPRa	0.360312	-0.179483	-0.0663791	-0.173458	NA	NA	NA	NA	0.0758747	-0.259881	-0.0248808	0.20967	NA	NA	-0.0064245	-0.012839	NA	NA	-0.39061	0.129653	-0.0892491	-0.0783045	NA	NA
6:137890145-137890167:+	MPRA	rs73776681	AAGTCAGAGGGCAAGGCTGC	FALSE	CRISPRi	NA	NA	NA	NA	-0.0202039	-0.0415877	0.00951762	0.010034	NA	NA	NA	NA	-0.0468549	0.0377446	NA	NA	0.0960704	0.111048	NA	NA	NA	NA	0.0601774	0.041413
6:138201968-138201990:+	ATAC	chr6:138201655-138202005	AAGTCAGCTTTCCTTGAGAC	FALSE	CRISPRi	NA	NA	NA	NA	0.0268545	-0.0629425	0.00558629	0.0698776	NA	NA	NA	NA	0.0493725	0.148064	NA	NA	-0.18308	-0.150758	NA	NA	NA	NA	-0.00228767	-0.0296534
598	SNP	rs642627	AAGTCAGGAAATGCCGGGCA	FALSE	CRISPRa	0.164267	-0.18848	-0.0429628	-0.0248465	NA	NA	NA	NA	0.605341	-0.309078	-0.119138	-0.0582375	NA	NA	0.0120257	0.0861832	NA	NA	0.125489	-0.176095	-0.0983928	-0.114743	NA	NA
599	SNP	rs1082428	AAGTCAGGAAATTCTGAGCA	FALSE	CRISPRa	0.0192019	0.409367	-0.215028	-0.0731314	NA	NA	NA	NA	-0.298518	0.0969334	-0.1538	-0.272746	NA	NA	0.206058	0.130356	NA	NA	0.225853	-0.414687	-0.0128796	-0.397605	NA	NA
600	SNP	rs9689944	AAGTCAGGCAGGTAATGTTC	FALSE	CRISPRa	-0.0240909	-0.0570988	0.11277	-0.413929	NA	NA	NA	NA	0.119428	-0.158419	0.391272	-0.011215	NA	NA	-0.0449453	-0.00573745	NA	NA	0.449148	-0.213026	-0.061651	-0.00805196	NA	NA
600	SNP	rs17066538	AAGTCAGGCAGGTAATGTTC	FALSE	CRISPRa	-0.0240909	-0.0570988	0.11277	-0.413929	NA	NA	NA	NA	0.119428	-0.158419	0.391272	-0.011215	NA	NA	-0.0449453	-0.00573745	NA	NA	0.449148	-0.213026	-0.061651	-0.00805196	NA	NA
601	SNP	rs77877435	AAGTCCATTAAAAATGTGAC	FALSE	CRISPRa	0.107684	-0.171408	-0.0154873	-0.0581533	NA	NA	NA	NA	0.739156	-0.0664459	-0.258921	-0.244725	NA	NA	0.0215523	0.0150602	NA	NA	0.487221	-0.10559	0.109658	-0.173949	NA	NA
602	SNP	rs10457667	AAGTCCTCCATGGTAGCCAA	FALSE	CRISPRa	0.225168	-0.206726	-0.0732355	0.0422107	NA	NA	NA	NA	-0.797723	0.327291	0.00313252	-0.0700835	NA	NA	0.0642886	-0.00891405	NA	NA	-0.096439	0.0493078	0.150126	-0.263535	NA	NA
6:138090111-138090133:-	MPRA	rs12055552	AAGTCTCACTATTGGAATGT	FALSE	CRISPRi	NA	NA	NA	NA	-0.0255032	-0.0572739	-0.0643656	-0.170128	NA	NA	NA	NA	-0.0258765	0.131228	NA	NA	0.0636403	0.0650259	NA	NA	NA	NA	0.0683486	-0.0123741
603	SNP	rs645773	AAGTCTCTCTTTCTCTTCTT	FALSE	CRISPRa	-0.00556519	0.0217695	-0.00178622	0.122763	NA	NA	NA	NA	0.352746	0.638691	-0.0534564	0.0514632	NA	NA	0.00108671	0.0186666	NA	NA	0.00698047	0.0742251	0.145128	0.262803	NA	NA
604	SNP	rs5029965	AAGTCTCTGTTGACACTGTA	FALSE	CRISPRa	-0.433868	0.392886	0.132758	-0.0219975	NA	NA	NA	NA	-0.171507	-0.787913	0.0119571	-0.0530626	NA	NA	0.111814	0.0456413	NA	NA	-0.173958	-0.0299086	0.0102357	-0.0953002	NA	NA
605	SNP	rs659512	AAGTCTGATGTTAGTCTCAT	FALSE	CRISPRa	-0.0604785	0.290641	0.151551	0.0260907	NA	NA	NA	NA	-0.521878	-0.356483	-0.4502	-0.104329	NA	NA	0.126678	0.0785059	NA	NA	-0.0529305	-0.084137	0.23801	-0.231729	NA	NA
606	SNP	rs9321637	AAGTCTGGATAGCCCCTAAA	FALSE	CRISPRa	0.260354	-0.0111463	0.1003	0.250948	NA	NA	NA	NA	0.182123	-0.526102	0.0711243	0.00245536	NA	NA	0.0274838	0.0442053	NA	NA	0.175063	-0.160737	0.178881	0.362997	NA	NA
606	SNP	rs2278487	AAGTCTGGATAGCCCCTAAA	FALSE	CRISPRa	0.260354	-0.0111463	0.1003	0.250948	NA	NA	NA	NA	0.182123	-0.526102	0.0711243	0.00245536	NA	NA	0.0274838	0.0442053	NA	NA	0.175063	-0.160737	0.178881	0.362997	NA	NA
6:138132786-138132808:-	ATAC	chr6:138131878-138133492	AAGTCTGTCCTTTCCTCTCC	FALSE	CRISPRi	NA	NA	NA	NA	-0.0908827	-0.0826625	0.082298	-0.0488409	NA	NA	NA	NA	0.255318	-0.0273768	NA	NA	0.104889	0.198199	NA	NA	NA	NA	0.0133983	-0.0986513
607	SNP	rs74750093	AAGTCTGTCTTCTCCATGAA	FALSE	CRISPRa	-0.143089	0.250758	-0.0772242	0.113289	NA	NA	NA	NA	-0.763598	-0.0166135	0.634833	-0.297789	NA	NA	-0.0776181	0.0173903	NA	NA	-0.0186156	-0.64277	0.157605	0.129891	NA	NA
608	SNP	rs148284652	AAGTCTTGGCAACTTACACA	FALSE	CRISPRa	-0.7263	-0.367597	-0.0369753	0.0386814	NA	NA	NA	NA	0.296883	1.00621	-0.0520624	0.415334	NA	NA	-0.0972341	0.0364073	NA	NA	-0.156002	-0.0145852	-0.0624951	0.286207	NA	NA
608	SNP	rs9399221	AAGTCTTGGCAACTTACACA	FALSE	CRISPRa	-0.7263	-0.367597	-0.0369753	0.0386814	NA	NA	NA	NA	0.296883	1.00621	-0.0520624	0.415334	NA	NA	-0.0972341	0.0364073	NA	NA	-0.156002	-0.0145852	-0.0624951	0.286207	NA	NA
609	SNP	rs642434	AAGTCTTTGTTATACCACAG	FALSE	CRISPRa	-0.0308297	0.0992491	0.163528	-0.0982748	NA	NA	NA	NA	0.0440769	0.386759	0.0982419	0.286166	NA	NA	0.00204475	-0.0249775	NA	NA	0.149588	0.827819	-0.309824	-0.206296	NA	NA
609	SNP	rs1878658	AAGTCTTTGTTATACCACAG	FALSE	CRISPRa	-0.0308297	0.0992491	0.163528	-0.0982748	NA	NA	NA	NA	0.0440769	0.386759	0.0982419	0.286166	NA	NA	0.00204475	-0.0249775	NA	NA	0.149588	0.827819	-0.309824	-0.206296	NA	NA
6:137978405-137978427:+	ATAC	chr6:137978376-137978726	AAGTCTTTGTTATACCACAG	FALSE	CRISPRi	NA	NA	NA	NA	-0.0235914	-0.129857	0.032869	0.125759	NA	NA	NA	NA	-0.20848	-0.0591184	NA	NA	0.00206716	-0.279847	NA	NA	NA	NA	0.0808342	0.199838
610	SNP	rs661675	AAGTGAAAAGTGAGGGGATT	FALSE	CRISPRa	0.385298	0.123177	0.0161416	0.195649	NA	NA	NA	NA	-0.575343	-0.646317	0.0405203	-0.201117	NA	NA	0.0740066	0.039092	NA	NA	-0.441527	0.118821	-0.00390778	0.0131272	NA	NA
6:138064274-138064296:-	ATAC	chr6:138064201-138064626	AAGTGAAGAAAGTTCAAAGA	FALSE	CRISPRi	NA	NA	NA	NA	0.0605275	0.00103187	0.132775	0.142453	NA	NA	NA	NA	-0.0112227	0.0283737	NA	NA	-0.169294	0.0757268	NA	NA	NA	NA	-0.229545	0.0630282
611	SNP	rs73776681	AAGTGAAGTTGGGGTATTAT	FALSE	CRISPRa	0.153397	0.194326	-0.0284493	0.24597	NA	NA	NA	NA	-0.108286	0.0902384	0.155015	0.146833	NA	NA	0.0885768	-0.0056073	NA	NA	0.00482319	0.222853	0.130815	0.309772	NA	NA
6:137890072-137890094:-	MPRA	rs73776681	AAGTGAAGTTGGGGTATTAT	FALSE	CRISPRi	NA	NA	NA	NA	-0.0584604	-0.00321332	-0.00104145	0.0776332	NA	NA	NA	NA	-0.171963	0.0956296	NA	NA	-0.157588	-0.169527	NA	NA	NA	NA	0.0982135	0.245976
612	SNP	rs9402940	AAGTGAGAACACACAACATT	FALSE	CRISPRa	-0.775403	-0.369351	-0.120458	0.0744476	NA	NA	NA	NA	0.127149	-0.992088	0.11555	-0.10602	NA	NA	-0.0678997	-0.0634507	NA	NA	-0.160176	-0.663186	-0.0355581	0.0142108	NA	NA
613	SNP	rs17066884	AAGTGCAAGAGGAATGGACT	FALSE	CRISPRa	0.405671	1.02019	0.0440916	-0.146339	NA	NA	NA	NA	0.521004	0.187441	0.0359219	0.184741	NA	NA	0.206898	0.0462208	NA	NA	0.541473	-0.329605	-0.0089224	-0.331936	NA	NA
613	SNP	rs77754347	AAGTGCAAGAGGAATGGACT	FALSE	CRISPRa	0.405671	1.02019	0.0440916	-0.146339	NA	NA	NA	NA	0.521004	0.187441	0.0359219	0.184741	NA	NA	0.206898	0.0462208	NA	NA	0.541473	-0.329605	-0.0089224	-0.331936	NA	NA
613	SNP	rs150920920	AAGTGCAAGAGGAATGGACT	FALSE	CRISPRa	0.405671	1.02019	0.0440916	-0.146339	NA	NA	NA	NA	0.521004	0.187441	0.0359219	0.184741	NA	NA	0.206898	0.0462208	NA	NA	0.541473	-0.329605	-0.0089224	-0.331936	NA	NA
8416	REVERSE	rs117710631	AAGTGCTATACTTCACATAA	TRUE	CRISPRa	0.102595	-0.183038	0.0507433	0.199548	NA	NA	NA	NA	0.109421	-0.137603	0.0101953	0.029366	NA	NA	0.0551835	0.0442994	NA	NA	-0.133633	0.249914	0.0880118	0.23861	NA	NA
8825	REVERSE	rs12660547	AAGTGGACAGTAAATTTTAA	TRUE	CRISPRa	-0.297404	-0.10981	0.132558	0.143516	NA	NA	NA	NA	0.100776	-0.0867104	-0.396237	0.194181	NA	NA	0.286234	-0.00116709	NA	NA	0.644618	0.352502	0.049825	0.27102	NA	NA
8825	REVERSE	rs12661926	AAGTGGACAGTAAATTTTAA	TRUE	CRISPRa	-0.297404	-0.10981	0.132558	0.143516	NA	NA	NA	NA	0.100776	-0.0867104	-0.396237	0.194181	NA	NA	0.286234	-0.00116709	NA	NA	0.644618	0.352502	0.049825	0.27102	NA	NA
8796	REVERSE	rs1338480	AAGTGGACTTACTGAGGGTG	TRUE	CRISPRa	-0.324595	-0.110346	-0.0489793	0.190159	NA	NA	NA	NA	-0.978862	-0.00578032	0.324381	-0.0376059	NA	NA	0.00711923	0.080005	NA	NA	-0.0465475	0.33691	-0.009747	-0.446718	NA	NA
614	SNP	rs13210685	AAGTGGAGACAATGGTGTGC	FALSE	CRISPRa	-0.372512	0.0985641	0.0531338	-0.0509487	NA	NA	NA	NA	-0.359349	0.25157	0.137013	-0.0743532	NA	NA	-0.06117	-0.0165632	NA	NA	-0.41403	-0.517274	-0.0380315	0.0572617	NA	NA
614	SNP	rs62432685	AAGTGGAGACAATGGTGTGC	FALSE	CRISPRa	-0.372512	0.0985641	0.0531338	-0.0509487	NA	NA	NA	NA	-0.359349	0.25157	0.137013	-0.0743532	NA	NA	-0.06117	-0.0165632	NA	NA	-0.41403	-0.517274	-0.0380315	0.0572617	NA	NA
615	SNP	rs34280041	AAGTGGAGATGGATACAAGG	FALSE	CRISPRa	-0.220423	-0.119042	0.0210034	0.122538	NA	NA	NA	NA	2.68289	0.791983	0.0815128	0.0969325	NA	NA	-0.091784	-0.0454211	NA	NA	0.630697	-0.0229632	-0.031101	-0.712043	NA	NA
616	SNP	rs75146109	AAGTGTAGCTTTCAGGCTTC	FALSE	CRISPRa	-0.109951	0.125266	0.0435292	0.226637	NA	NA	NA	NA	-0.237624	-0.111054	-0.0693667	-0.049581	NA	NA	-0.097315	0.0518762	NA	NA	-1.32184	0.0301891	0.084467	-0.025554	NA	NA
616	SNP	rs13203004	AAGTGTAGCTTTCAGGCTTC	FALSE	CRISPRa	-0.109951	0.125266	0.0435292	0.226637	NA	NA	NA	NA	-0.237624	-0.111054	-0.0693667	-0.049581	NA	NA	-0.097315	0.0518762	NA	NA	-1.32184	0.0301891	0.084467	-0.025554	NA	NA
617	SNP	rs12212460	AAGTGTATGGATCAAAGGGC	FALSE	CRISPRa	-0.94449	0.136997	-0.0494314	0.267297	NA	NA	NA	NA	-0.817072	-0.166092	-0.161143	0.214023	NA	NA	0.257286	0.105495	NA	NA	-0.563684	0.0226026	-0.0741777	-0.0627528	NA	NA
617	SNP	rs116992465	AAGTGTATGGATCAAAGGGC	FALSE	CRISPRa	-0.94449	0.136997	-0.0494314	0.267297	NA	NA	NA	NA	-0.817072	-0.166092	-0.161143	0.214023	NA	NA	0.257286	0.105495	NA	NA	-0.563684	0.0226026	-0.0741777	-0.0627528	NA	NA
618	SNP	rs117962448	AAGTGTATTGACTTTATACC	FALSE	CRISPRa	-0.176736	-0.584184	-0.0149448	0.0722778	NA	NA	NA	NA	1.75255	-0.817471	-0.0189115	0.34935	NA	NA	-0.0614852	0.0504549	NA	NA	0.0747969	0.284581	0.0698344	0.345302	NA	NA
619	SNP	rs610604	AAGTGTGAGCTCTTCATCAC	FALSE	CRISPRa	-0.344296	-0.0247511	0.0657089	-0.0671029	NA	NA	NA	NA	0.0975824	-0.00896789	0.160265	-0.128834	NA	NA	0.0327148	0.173512	NA	NA	0.268735	0.222771	0.13951	-0.0534915	NA	NA
620	SNP	rs680087	AAGTGTTAAATATTAATCAA	FALSE	CRISPRa	1.20179	-0.90038	-0.0791693	-0.248332	NA	NA	NA	NA	-0.0774362	-0.0559892	0.00275948	0.196394	NA	NA	-0.166267	-0.101903	NA	NA	-0.191695	-0.236195	0.0647138	-0.0986599	NA	NA
621	SNP	rs75202629	AAGTTAATAGTCGTTTGCAA	FALSE	CRISPRa	-0.354126	-0.212584	-0.0175229	-0.020761	NA	NA	NA	NA	-0.555714	-0.06925	0.141017	-0.75767	NA	NA	0.0729065	-0.134756	NA	NA	0.176015	0.153622	-0.241542	0.0684753	NA	NA
622	SNP	6:137863190	AAGTTACAGGTTAAAACAAA	FALSE	CRISPRa	-0.106641	-0.605703	0.101468	-0.126744	NA	NA	NA	NA	0.0625815	-0.378531	-0.534045	-0.118241	NA	NA	0.00749928	-0.0561974	NA	NA	-0.16931	0.123285	-0.0256601	-0.0780081	NA	NA
623	SNP	rs12210705	AAGTTAGCACATTTCAGAAA	FALSE	CRISPRa	0.173921	-0.0226866	-0.103904	-0.090992	NA	NA	NA	NA	0.709474	-0.339583	0.0732346	-0.113999	NA	NA	-0.0881071	-0.0776651	NA	NA	-0.253085	0.350894	0.00977555	0.0338682	NA	NA
624	SNP	rs34428317	AAGTTATGTATTAGAAATCG	FALSE	CRISPRa	0.345067	0.133633	-0.00517782	-0.0307433	NA	NA	NA	NA	0.825626	-0.0151171	-0.0256362	-0.0960989	NA	NA	0.0506062	-0.0357132	NA	NA	0.306469	-0.188544	0.0490092	0.168493	NA	NA
624	SNP	rs12527045	AAGTTATGTATTAGAAATCG	FALSE	CRISPRa	0.345067	0.133633	-0.00517782	-0.0307433	NA	NA	NA	NA	0.825626	-0.0151171	-0.0256362	-0.0960989	NA	NA	0.0506062	-0.0357132	NA	NA	0.306469	-0.188544	0.0490092	0.168493	NA	NA
625	SNP	rs649441	AAGTTATTGGCGTGAGTAAA	FALSE	CRISPRa	0.144268	0.203097	0.139735	0.213912	NA	NA	NA	NA	-0.256086	-0.134506	0.0924723	0.141889	NA	NA	0.0404023	0.162443	NA	NA	0.0984165	-0.21099	-0.00966414	0.0358758	NA	NA
6:137969340-137969362:+	ATAC	chr6:137968955-137969695	AAGTTATTGGCGTGAGTAAA	FALSE	CRISPRi	NA	NA	NA	NA	-0.0205171	0.0168626	0.0123509	-0.0993818	NA	NA	NA	NA	0.197762	0.0404267	NA	NA	0.177757	0.204142	NA	NA	NA	NA	0.0210647	-0.280965
626	SNP	rs4896276	AAGTTCAGGAGAAAGTCCTG	FALSE	CRISPRa	-0.116369	-0.389167	-0.0220323	0.228441	NA	NA	NA	NA	-1.19321	-0.104169	-0.0512939	-0.152867	NA	NA	0.00698595	-0.150718	NA	NA	-0.0867739	-0.54253	-0.30694	-0.270857	NA	NA
626	SNP	rs183852118	AAGTTCAGGAGAAAGTCCTG	FALSE	CRISPRa	-0.116369	-0.389167	-0.0220323	0.228441	NA	NA	NA	NA	-1.19321	-0.104169	-0.0512939	-0.152867	NA	NA	0.00698595	-0.150718	NA	NA	-0.0867739	-0.54253	-0.30694	-0.270857	NA	NA
8739	REVERSE	rs1547296	AAGTTGAATCAAGTACAGGG	TRUE	CRISPRa	-0.163558	0.121453	-0.00715191	0.125996	NA	NA	NA	NA	1.26603	2.37769	0.0511692	-0.10606	NA	NA	0.0274491	0.0231064	NA	NA	-0.19659	0.181984	-0.0753206	-0.196149	NA	NA
627	SNP	rs1953760	AAGTTGACCTGAACTTACAA	FALSE	CRISPRa	0.108886	0.00131833	-0.0242501	-0.203508	NA	NA	NA	NA	0.626062	0.751375	-0.0911097	0.0757579	NA	NA	0.070369	-0.0259949	NA	NA	-0.000107008	-0.121223	-0.065968	-0.00247731	NA	NA
628	SNP	rs79731087	AAGTTGAGCCATCACTGATT	FALSE	CRISPRa	-0.141079	0.253553	-0.0892808	0.0930489	NA	NA	NA	NA	-0.252635	0.121746	-0.0761138	-0.199321	NA	NA	0.00925234	0.0848712	NA	NA	0.489683	0.127519	0.0611668	0.264358	NA	NA
629	SNP	rs75766602	AAGTTGCCACAGTTAGTAAA	FALSE	CRISPRa	-0.156876	-0.139421	-0.0722102	-0.366353	NA	NA	NA	NA	-0.0203584	0.810806	-0.0862101	-0.0503856	NA	NA	-0.187225	-0.0240475	NA	NA	-0.156944	0.256658	0.0691271	-0.00147067	NA	NA
630	SNP	rs2152013	AAGTTGCTGATATAGTCCCC	FALSE	CRISPRa	0.00646597	0.0770235	-0.0249154	0.193079	NA	NA	NA	NA	0.0768369	-0.646497	0.316301	0.237423	NA	NA	-0.0764252	-0.0475913	NA	NA	-0.573987	-0.0434823	0.188232	-0.31133	NA	NA
630	SNP	rs72984652	AAGTTGCTGATATAGTCCCC	FALSE	CRISPRa	0.00646597	0.0770235	-0.0249154	0.193079	NA	NA	NA	NA	0.0768369	-0.646497	0.316301	0.237423	NA	NA	-0.0764252	-0.0475913	NA	NA	-0.573987	-0.0434823	0.188232	-0.31133	NA	NA
631	SNP	rs34949469	AAGTTGGATCCCCTTTAAGC	FALSE	CRISPRa	0.623431	0.587447	0.0148188	-0.0676856	NA	NA	NA	NA	0.249753	-0.325753	-0.252696	-0.00475242	NA	NA	-0.0252837	0.0396375	NA	NA	-0.514267	-0.00588252	0.0588117	0.0171183	NA	NA
6:138026550-138026572:-	ATAC	chr6:138026134-138026865	AAGTTTCACATGAGAAAACC	FALSE	CRISPRi	NA	NA	NA	NA	0.0196594	0.0647748	0.0484678	0.0840098	NA	NA	NA	NA	0.00526778	0.270108	NA	NA	0.0376949	0.159176	NA	NA	NA	NA	-0.00842337	0.0467343
632	SNP	rs1561121	AAGTTTCACTAAAACTACCT	FALSE	CRISPRa	-0.163231	-0.296063	-0.0336965	-0.11015	NA	NA	NA	NA	-0.0513027	-0.0816416	0.137178	-0.205874	NA	NA	-0.134246	0.0679534	NA	NA	-0.0210886	0.195533	0.0531468	-0.0637553	NA	NA
633	SNP	rs56328860	AAGTTTCCAGGACATAAAAT	FALSE	CRISPRa	-0.406333	-0.0301637	0.176113	0.603501	NA	NA	NA	NA	-1.12624	0.488996	-0.175778	-0.152597	NA	NA	0.470517	0.187184	NA	NA	0.509623	-0.200948	-0.0108942	-0.105141	NA	NA
6:138323140-138323162:+	ATAC	chr6:138322905-138323255	AAGTTTCCAGGACATAAAAT	FALSE	CRISPRi	NA	NA	NA	NA	-0.225945	-0.104193	0.0325606	-0.10286	NA	NA	NA	NA	0.0237719	0.495194	NA	NA	-0.255157	-0.382428	NA	NA	NA	NA	-0.0414616	-0.263442
634	SNP	rs12173883	AAGTTTCTCATCTCCCTCTG	FALSE	CRISPRa	-0.0669857	0.0495929	-0.0247838	-0.579366	NA	NA	NA	NA	-0.0450562	-0.786063	0.0337901	0.0662566	NA	NA	0.0544723	-0.0347301	NA	NA	-1.44329	0.0295933	-0.146698	-0.640598	NA	NA
635	SNP	rs1556639	AAGTTTGAAACTGCAATGAA	FALSE	CRISPRa	0.484309	0.102602	0.0309544	-0.00999099	NA	NA	NA	NA	-1.08321	0.914386	0.0195149	-0.0617107	NA	NA	0.00490134	-0.170554	NA	NA	0.440419	0.418453	-0.116244	0.213211	NA	NA
6:137962834-137962856:-	ATAC	chr6:137962591-137963042	AAGTTTTAAGATCTACCCAG	FALSE	CRISPRi	NA	NA	NA	NA	0.00262305	-0.0254187	-0.23163	-0.194657	NA	NA	NA	NA	-0.266096	0.204636	NA	NA	0.0165166	-0.126874	NA	NA	NA	NA	-0.0553458	-0.15487
636	SNP	rs610604	AAGTTTTAGAATGTGGATTA	FALSE	CRISPRa	0.418692	0.157623	-0.163197	0.392504	NA	NA	NA	NA	-0.214351	1.35246	0.406924	-0.218804	NA	NA	-0.0332719	-0.037674	NA	NA	0.0105598	0.458686	-0.0994485	0.291998	NA	NA
637	SNP	rs72989470	AAGTTTTGATGGAGTGTTTT	FALSE	CRISPRa	0.589923	-0.252112	0.0125988	0.154862	NA	NA	NA	NA	0.157952	-0.0246651	0.65015	0.112195	NA	NA	0.0484004	0.0411353	NA	NA	0.830081	0.105908	0.219764	0.0385456	NA	NA
637	SNP	rs203696	AAGTTTTGATGGAGTGTTTT	FALSE	CRISPRa	0.589923	-0.252112	0.0125988	0.154862	NA	NA	NA	NA	0.157952	-0.0246651	0.65015	0.112195	NA	NA	0.0484004	0.0411353	NA	NA	0.830081	0.105908	0.219764	0.0385456	NA	NA
8600	REVERSE	rs78816727	AAGTTTTTTAAACTACAATA	TRUE	CRISPRa	0.529644	0.115492	-0.0626856	0.201642	NA	NA	NA	NA	-0.560456	0.441801	0.0935288	0.0414124	NA	NA	-0.00117934	-0.00981593	NA	NA	0.141776	-0.154447	-0.178696	0.144015	NA	NA
638	SNP	rs77100867	AATAAAAAAAAAAAAAGGAG	FALSE	CRISPRa	-0.464508	0.175826	0.160215	-0.0409936	NA	NA	NA	NA	0.433599	1.56145	0.0888609	0.249886	NA	NA	-0.0424424	0.0435461	NA	NA	0.127193	-0.214173	0.0259829	-0.180922	NA	NA
639	SNP	rs9402902	AATAAAAAAAAAAATGAAGT	FALSE	CRISPRa	0.421637	-0.152289	0.0262738	-0.0900382	NA	NA	NA	NA	0.169314	-0.0761135	0.209736	0.133035	NA	NA	0.0218046	-0.141246	NA	NA	0.276719	-0.151284	-0.107701	-0.181854	NA	NA
640	SNP	rs139060945	AATAAAAATCTGATGAAATG	FALSE	CRISPRa	-0.179345	-0.387794	-0.165471	-0.220348	NA	NA	NA	NA	-0.350667	-0.802285	-0.156309	0.106362	NA	NA	-0.0845927	-0.104526	NA	NA	-0.668569	-0.16	-0.189556	-0.0962599	NA	NA
641	SNP	rs17201635	AATAAAAATGTGTTTTTGTA	FALSE	CRISPRa	-0.691795	0.300163	0.0931417	0.240493	NA	NA	NA	NA	0.106526	-0.0262711	0.325872	-0.00724868	NA	NA	0.0478376	-0.012209	NA	NA	-0.439438	0.210802	0.101838	0.320579	NA	NA
6:137977687-137977709:-	MPRA	rs481445	AATAAAACAAGGCCGGGGCC	FALSE	CRISPRi	NA	NA	NA	NA	-0.0149045	0.0548211	-0.0469445	-0.0425214	NA	NA	NA	NA	-0.0912673	-0.206735	NA	NA	-0.00705087	0.106456	NA	NA	NA	NA	-0.044428	0.0311054
642	SNP	rs13192907	AATAAAACTGGAAATTGGCC	FALSE	CRISPRa	1.11423	-0.432242	-0.0419979	0.282032	NA	NA	NA	NA	0.0646379	NA	-0.198296	0.136283	NA	NA	-0.0526576	0.00797514	NA	NA	-0.670946	-0.204377	-0.0470034	-0.133739	NA	NA
642	SNP	rs12202602	AATAAAACTGGAAATTGGCC	FALSE	CRISPRa	1.11423	-0.432242	-0.0419979	0.282032	NA	NA	NA	NA	0.0646379	NA	-0.198296	0.136283	NA	NA	-0.0526576	0.00797514	NA	NA	-0.670946	-0.204377	-0.0470034	-0.133739	NA	NA
642	SNP	rs186833539	AATAAAACTGGAAATTGGCC	FALSE	CRISPRa	1.11423	-0.432242	-0.0419979	0.282032	NA	NA	NA	NA	0.0646379	NA	-0.198296	0.136283	NA	NA	-0.0526576	0.00797514	NA	NA	-0.670946	-0.204377	-0.0470034	-0.133739	NA	NA
643	SNP	rs139507260	AATAAAAGGAATGTTAGTTT	FALSE	CRISPRa	-0.0819232	0.102666	0.137458	0.101013	NA	NA	NA	NA	0.0954004	-0.251784	0.184581	-0.0771252	NA	NA	0.0408296	0.0259917	NA	NA	0.0368165	-0.0431692	0.110865	0.201812	NA	NA
644	SNP	rs203697	AATAAAATCCTGCAATCTTC	FALSE	CRISPRa	0.437048	-0.153682	0.111076	0.391912	NA	NA	NA	NA	1.69546	1.2624	-0.309733	0.586041	NA	NA	0.0622112	0.0957019	NA	NA	-0.753627	0.326011	0.174674	0.248926	NA	NA
645	SNP	rs12524433	AATAAAATGTGGTCCTGGGC	FALSE	CRISPRa	-0.034088	0.543036	-0.123016	0.0749338	NA	NA	NA	NA	0.0338059	-0.0744827	-0.555627	-0.491736	NA	NA	0.134527	-0.282467	NA	NA	-0.647141	-0.174988	0.0652792	-0.0740302	NA	NA
645	SNP	rs76854395	AATAAAATGTGGTCCTGGGC	FALSE	CRISPRa	-0.034088	0.543036	-0.123016	0.0749338	NA	NA	NA	NA	0.0338059	-0.0744827	-0.555627	-0.491736	NA	NA	0.134527	-0.282467	NA	NA	-0.647141	-0.174988	0.0652792	-0.0740302	NA	NA
6:137963103-137963125:+	MPRA	rs112365161	AATAAAATGTGGTCCTGGGC	FALSE	CRISPRi	NA	NA	NA	NA	-0.088698	-0.0082223	0.0984569	-0.09955	NA	NA	NA	NA	0.125903	-0.0962927	NA	NA	-0.115747	0.118105	NA	NA	NA	NA	-0.0272767	0.0410097
6:137992928-137992950:+	MPRA	rs536331	AATAAACAGTAAAGTTCCAG	FALSE	CRISPRi	NA	NA	NA	NA	0.0175523	0.0774279	0.0899038	0.0321467	NA	NA	NA	NA	0.272565	0.408926	NA	NA	-0.143552	0.0237531	NA	NA	NA	NA	-0.0312107	0.144748
646	SNP	rs7769192	AATAAACTCCAAAGGAAGGA	FALSE	CRISPRa	-0.248128	0.544289	0.117737	-0.210607	NA	NA	NA	NA	-1.1224	0.734127	-0.197106	0.313372	NA	NA	-0.0532194	-0.184126	NA	NA	0.247257	0.654716	-0.337586	-0.475377	NA	NA
646	SNP	rs74797068	AATAAACTCCAAAGGAAGGA	FALSE	CRISPRa	-0.248128	0.544289	0.117737	-0.210607	NA	NA	NA	NA	-1.1224	0.734127	-0.197106	0.313372	NA	NA	-0.0532194	-0.184126	NA	NA	0.247257	0.654716	-0.337586	-0.475377	NA	NA
6:137962686-137962708:-	MPRA	rs74797068	AATAAACTCCAAAGGAAGGA	FALSE	CRISPRi	NA	NA	NA	NA	0.179953	-0.0744772	0.00772785	0.0768715	NA	NA	NA	NA	-0.00310672	0.147562	NA	NA	-0.00422417	0.0521282	NA	NA	NA	NA	-0.0511699	-0.276526
6:137962686-137962708:-	ATAC	chr6:137962591-137963042	AATAAACTCCAAAGGAAGGA	FALSE	CRISPRi	NA	NA	NA	NA	0.179953	-0.0744772	0.00772785	0.0768715	NA	NA	NA	NA	-0.00310672	0.147562	NA	NA	-0.00422417	0.0521282	NA	NA	NA	NA	-0.0511699	-0.276526
647	SNP	rs5029924	AATAAAGCCTTGGAGACACA	FALSE	CRISPRa	0.428167	0.408563	0.341108	0.145063	NA	NA	NA	NA	0.103346	-0.157247	-0.2852	-0.109203	NA	NA	0.287446	0.384048	NA	NA	0.83805	0.518616	-0.05332	0.170743	NA	NA
6:138187548-138187570:+	Bentham	RS5029924	AATAAAGCCTTGGAGACACA	FALSE	CRISPRi	NA	NA	NA	NA	-0.0983178	-0.154949	-0.130653	-0.0133697	NA	NA	NA	NA	-0.18869	-0.103143	NA	NA	-0.0264652	0.290252	NA	NA	NA	NA	-0.12546	-0.222594
6:138187548-138187570:+	ATAC	chr6:138187217-138189568	AATAAAGCCTTGGAGACACA	FALSE	CRISPRi	NA	NA	NA	NA	-0.0983178	-0.154949	-0.130653	-0.0133697	NA	NA	NA	NA	-0.18869	-0.103143	NA	NA	-0.0264652	0.290252	NA	NA	NA	NA	-0.12546	-0.222594
648	SNP	rs115855200	AATAAATAAATAAAATACGT	FALSE	CRISPRa	-0.0479058	0.00244479	0.0555319	0.332013	NA	NA	NA	NA	-1.82539	-0.0785893	0.239637	0.056278	NA	NA	-0.224529	-0.0280083	NA	NA	0.242791	0.46411	-0.0454998	-0.0662301	NA	NA
649	SNP	rs5880360	AATAAATATTCAGCTATTTT	FALSE	CRISPRa	-0.819433	0.269591	0.0688756	0.339016	NA	NA	NA	NA	0.49243	-0.104344	0.798199	0.473962	NA	NA	-0.111865	-0.0742991	NA	NA	-0.0648414	0.118788	0.102375	0.256616	NA	NA
649	SNP	rs688652	AATAAATATTCAGCTATTTT	FALSE	CRISPRa	-0.819433	0.269591	0.0688756	0.339016	NA	NA	NA	NA	0.49243	-0.104344	0.798199	0.473962	NA	NA	-0.111865	-0.0742991	NA	NA	-0.0648414	0.118788	0.102375	0.256616	NA	NA
650	SNP	rs76248774	AATAAATCAAATCAGGGGGA	FALSE	CRISPRa	-0.695908	0.0167767	-0.0254843	0.158234	NA	NA	NA	NA	-0.194001	0.48819	0.20822	-0.0706317	NA	NA	-0.0495353	-0.247932	NA	NA	0.261093	0.239143	-0.105502	0.347559	NA	NA
6:137981434-137981456:-	MPRA	rs489738	AATAAATGGGTAATTGACTG	FALSE	CRISPRi	NA	NA	NA	NA	0.0479781	0.146461	-0.113079	0.168966	NA	NA	NA	NA	0.151635	-0.0347122	NA	NA	0.178342	0.263452	NA	NA	NA	NA	-0.0292067	-0.123727
6:138296637-138296659:+	ATAC	chr6:138296153-138297187	AATAAATGTGGTTATAGCAC	FALSE	CRISPRi	NA	NA	NA	NA	-0.0363255	0.0320221	0.146089	-0.026135	NA	NA	NA	NA	0.129132	0.297529	NA	NA	-0.0586503	-0.300581	NA	NA	NA	NA	0.0587026	-0.174278
6:138067862-138067884:-	MPRA	rs62434176	AATAAATTGTTGGCTAATGC	FALSE	CRISPRi	NA	NA	NA	NA	-0.0814098	-0.0727897	-0.0162017	0.136408	NA	NA	NA	NA	-0.294879	0.00662622	NA	NA	0.00258436	0.085739	NA	NA	NA	NA	-0.102352	0.170945
6:138067862-138067884:-	Bentham	RS62434176	AATAAATTGTTGGCTAATGC	FALSE	CRISPRi	NA	NA	NA	NA	-0.0814098	-0.0727897	-0.0162017	0.136408	NA	NA	NA	NA	-0.294879	0.00662622	NA	NA	0.00258436	0.085739	NA	NA	NA	NA	-0.102352	0.170945
651	SNP	rs12194870	AATAAATTTGGTAAGGTTGT	FALSE	CRISPRa	-0.0844992	0.148529	0.031561	0.299343	NA	NA	NA	NA	0.480356	0.310541	-0.152858	0.112288	NA	NA	-0.0897837	0.0884485	NA	NA	0.0780159	0.248005	0.0490784	0.0383334	NA	NA
652	SNP	rs6913675	AATAACACAGTGGGCTAAGA	FALSE	CRISPRa	-0.099387	-0.210442	0.0206844	0.048209	NA	NA	NA	NA	1.24685	-0.0517329	0.284305	0.0642479	NA	NA	-0.114351	-0.0633378	NA	NA	0.572557	-0.348654	0.000958264	-0.0376515	NA	NA
653	SNP	rs9389526	AATAACATATTCAAAAACTA	FALSE	CRISPRa	-0.043447	0.294493	-0.0446251	0.216224	NA	NA	NA	NA	0.00661182	1.55902	0.0531403	0.0140106	NA	NA	-0.17152	-0.0253537	NA	NA	-0.052767	-0.495775	0.0119711	0.259342	NA	NA
653	SNP	rs79333535	AATAACATATTCAAAAACTA	FALSE	CRISPRa	-0.043447	0.294493	-0.0446251	0.216224	NA	NA	NA	NA	0.00661182	1.55902	0.0531403	0.0140106	NA	NA	-0.17152	-0.0253537	NA	NA	-0.052767	-0.495775	0.0119711	0.259342	NA	NA
654	SNP	rs631609	AATAACCTGCTGAAAAAGAA	FALSE	CRISPRa	0.23108	0.520221	-0.0977318	0.113599	NA	NA	NA	NA	0.0374702	-0.137703	-0.259865	0.0313415	NA	NA	0.0212586	0.0575539	NA	NA	0.465862	0.122776	0.318627	0.0176023	NA	NA
655	SNP	rs201728197	AATAAGAAAACTTCAACCTC	FALSE	CRISPRa	0.201399	-0.294613	0.337014	0.0766873	NA	NA	NA	NA	0.0940992	0.574294	0.136803	0.322135	NA	NA	0.120542	0.0615476	NA	NA	0.0430423	0.027735	0.0728757	0.0167775	NA	NA
655	SNP	rs55808759	AATAAGAAAACTTCAACCTC	FALSE	CRISPRa	0.201399	-0.294613	0.337014	0.0766873	NA	NA	NA	NA	0.0940992	0.574294	0.136803	0.322135	NA	NA	0.120542	0.0615476	NA	NA	0.0430423	0.027735	0.0728757	0.0167775	NA	NA
656	SNP	rs6912003	AATAAGATATAAATATTAAG	FALSE	CRISPRa	-0.0536371	0.448588	0.1726	0.098719	NA	NA	NA	NA	-0.0372269	NA	0.463352	-0.18586	NA	NA	0.111306	0.0614155	NA	NA	-0.558064	0.577743	-0.199111	-0.200074	NA	NA
656	SNP	rs6931976	AATAAGATATAAATATTAAG	FALSE	CRISPRa	-0.0536371	0.448588	0.1726	0.098719	NA	NA	NA	NA	-0.0372269	NA	0.463352	-0.18586	NA	NA	0.111306	0.0614155	NA	NA	-0.558064	0.577743	-0.199111	-0.200074	NA	NA
657	SNP	rs140503817	AATAAGATGATTGGGTTGGG	FALSE	CRISPRa	-0.0425904	0.160329	-0.0140514	-0.00746744	NA	NA	NA	NA	0.0789106	-0.0467174	0.194536	0.4414	NA	NA	-0.125418	-0.208633	NA	NA	0.221936	-0.194634	0.0298373	0.169691	NA	NA
6:138232275-138232297:-	ATAC	chr6:138231431-138232533	AATAAGATGATTGGGTTGGG	FALSE	CRISPRi	NA	NA	NA	NA	0.127312	0.0613233	0.0560519	0.15981	NA	NA	NA	NA	-0.00944749	0.0603573	NA	NA	0.0460839	0.176386	NA	NA	NA	NA	-0.00372402	0.15961
658	SNP	rs62434248	AATAAGGAATGCTGAGTTTA	FALSE	CRISPRa	-0.199399	0.214075	-0.011646	0.1145	NA	NA	NA	NA	0.142271	-0.104793	-0.470507	0.560807	NA	NA	0.00144369	-0.0275218	NA	NA	0.176995	-0.322146	-0.101398	0.11418	NA	NA
659	SNP	rs6570180	AATAAGTAAATTTTTTGGCT	FALSE	CRISPRa	0.417907	0.135434	-0.101295	0.219294	NA	NA	NA	NA	0.120297	-0.0530128	0.0312081	0.612206	NA	NA	0.0733636	-0.0657011	NA	NA	0.223111	0.107401	0.235623	-0.0314138	NA	NA
6:137945965-137945987:+	MPRA	rs6570180	AATAAGTAAATTTTTTGGCT	FALSE	CRISPRi	NA	NA	NA	NA	-0.0104694	-0.0236677	0.142091	0.0056351	NA	NA	NA	NA	0.0774238	0.112235	NA	NA	-0.0169159	0.271397	NA	NA	NA	NA	-0.142973	0.0383004
660	SNP	rs117476137	AATAAGTCTGTTATATAGAG	FALSE	CRISPRa	-0.0657585	-0.17798	-0.0126859	-0.0039828	NA	NA	NA	NA	-0.841379	-0.0867104	-0.0579913	-0.47139	NA	NA	0.0381447	-0.348375	NA	NA	-0.633811	-0.48936	-0.658947	0.252253	NA	NA
6:138100015-138100037:+	MPRA	rs112680239	AATAATAAGGTACAAGGAGC	FALSE	CRISPRi	NA	NA	NA	NA	-0.0908747	-0.0240787	0.0898886	-0.0753261	NA	NA	NA	NA	0.184344	0.282425	NA	NA	0.098518	0.00986567	NA	NA	NA	NA	0.201431	0.234643
661	SNP	rs5029966	AATAATAATAACCTGTTTTC	FALSE	CRISPRa	-1.02615	-0.287265	0.261557	-0.0356127	NA	NA	NA	NA	0.0468664	-1.54551	0.0394109	0.161178	NA	NA	0.204771	-0.0145375	NA	NA	-0.254394	0.121249	0.113921	0.34245	NA	NA
662	SNP	rs75393223	AATAATAATTCTCAAAACCA	FALSE	CRISPRa	0.149754	-0.243306	-0.175003	-0.0341956	NA	NA	NA	NA	0.108969	-1.13946	0.223808	0.141378	NA	NA	0.081702	-0.00878381	NA	NA	0.0478331	0.136348	-0.192264	0.051858	NA	NA
663	SNP	rs138734659	AATAATACCCTTTTAAAAAG	FALSE	CRISPRa	-0.272174	-0.160681	-0.295669	0.157194	NA	NA	NA	NA	-0.00881771	-0.10189	0.0750469	-0.000670108	NA	NA	0.0792638	-0.0914187	NA	NA	0.647269	-0.640492	-0.0897295	-0.0361184	NA	NA
663	SNP	rs150210922	AATAATACCCTTTTAAAAAG	FALSE	CRISPRa	-0.272174	-0.160681	-0.295669	0.157194	NA	NA	NA	NA	-0.00881771	-0.10189	0.0750469	-0.000670108	NA	NA	0.0792638	-0.0914187	NA	NA	0.647269	-0.640492	-0.0897295	-0.0361184	NA	NA
8794	REVERSE	rs57947976	AATAATCAATCTTATAAAAT	TRUE	CRISPRa	-0.411257	-0.121321	0.238731	0.306161	NA	NA	NA	NA	0.11804	-1.17033	0.374431	0.308006	NA	NA	0.18331	-0.134466	NA	NA	-0.00507002	0.0681144	0.00830563	0.245096	NA	NA
6:138038549-138038571:-	ATAC	chr6:138038461-138039017	AATAATGATGTCTAAGCTGG	FALSE	CRISPRi	NA	NA	NA	NA	0.0098724	-0.0663149	-0.158884	-0.246457	NA	NA	NA	NA	0.0360238	0.186726	NA	NA	-0.0432559	-0.0986258	NA	NA	NA	NA	-0.206177	0.274429
664	SNP	rs6941060	AATAATGGATAACAGAGACT	FALSE	CRISPRa	0.542193	0.0390174	0.185954	-0.173818	NA	NA	NA	NA	0.199501	0.0866256	-0.256688	-0.119639	NA	NA	0.138408	0.105713	NA	NA	-0.966277	0.389	0.115064	-0.0831922	NA	NA
665	SNP	rs9494805	AATAATGTGTTTGCTCCTCA	FALSE	CRISPRa	0.816347	0.115213	-0.215498	-0.159993	NA	NA	NA	NA	0.0353273	-0.0693829	-0.0237638	-0.0822759	NA	NA	0.0369819	-0.0137604	NA	NA	-0.685001	-0.0859387	0.171631	0.0700304	NA	NA
665	SNP	rs12110715	AATAATGTGTTTGCTCCTCA	FALSE	CRISPRa	0.816347	0.115213	-0.215498	-0.159993	NA	NA	NA	NA	0.0353273	-0.0693829	-0.0237638	-0.0822759	NA	NA	0.0369819	-0.0137604	NA	NA	-0.685001	-0.0859387	0.171631	0.0700304	NA	NA
6:137857878-137857900:-	MPRA	rs12110715	AATAATGTGTTTGCTCCTCA	FALSE	CRISPRi	NA	NA	NA	NA	-0.0533251	-0.112331	0.124403	0.110751	NA	NA	NA	NA	0.214747	0.437334	NA	NA	-0.0170089	-0.228788	NA	NA	NA	NA	-0.0107309	0.073911
666	SNP	rs11963779	AATAATTATTATTGTTATCG	FALSE	CRISPRa	0.889821	-0.424428	0.252134	-0.305881	NA	NA	NA	NA	0.00699178	0.238032	-0.0892031	-0.126896	NA	NA	-0.17325	-0.0175983	NA	NA	-0.149499	0.542482	-0.173068	-0.070225	NA	NA
667	SNP	rs61070362	AATAATTCTAGCATTTAAGC	FALSE	CRISPRa	-0.0223581	0.376634	-0.00582015	-0.0864802	NA	NA	NA	NA	0.0307059	NA	0.136003	0.180547	NA	NA	0.0131499	0.0807938	NA	NA	0.148285	0.262144	-0.430263	0.178177	NA	NA
668	SNP	rs34322720	AATACAAAATGAGCTGACAG	FALSE	CRISPRa	0.347758	0.110394	-0.0754252	-0.174117	NA	NA	NA	NA	1.12451	-0.654031	-0.0768824	-0.230485	NA	NA	-0.0842975	-0.0898035	NA	NA	-0.469388	0.0847408	0.044595	0.121959	NA	NA
6:138126348-138126370:-	MPRA	rs73562264	AATACAATATTAAACACTTT	FALSE	CRISPRi	NA	NA	NA	NA	0.0188246	-0.0746988	-0.129797	0.107497	NA	NA	NA	NA	-0.101692	-0.0998439	NA	NA	0.0771394	0.13587	NA	NA	NA	NA	-0.0140606	0.0423947
669	SNP	rs117710631	AATACACTTCATATCGTGAA	FALSE	CRISPRa	0.11014	-0.415787	-0.233848	0.0289063	NA	NA	NA	NA	0.0799321	0.0544463	0.233554	-0.191498	NA	NA	0.156372	-0.100363	NA	NA	-0.0403194	-0.339257	0.0292823	-0.0785095	NA	NA
670	SNP	rs79440343	AATACAGCTGAATTCAAAAG	FALSE	CRISPRa	-1.22149	-0.18892	-0.225893	-0.18504	NA	NA	NA	NA	0.182829	1.0501	-0.199427	0.0309072	NA	NA	-0.0976413	-0.106921	NA	NA	-0.0708345	-0.00116914	0.0348155	-0.363765	NA	NA
671	SNP	rs5021984	AATACAGTAAAAAAAAAGTT	FALSE	CRISPRa	0.120939	0.103921	-0.0227994	0.204722	NA	NA	NA	NA	0.310987	-0.535871	0.405623	-0.0764744	NA	NA	0.047007	0.0137373	NA	NA	-0.30299	0.268642	0.101756	0.0577337	NA	NA
671	SNP	rs651092	AATACAGTAAAAAAAAAGTT	FALSE	CRISPRa	0.120939	0.103921	-0.0227994	0.204722	NA	NA	NA	NA	0.310987	-0.535871	0.405623	-0.0764744	NA	NA	0.047007	0.0137373	NA	NA	-0.30299	0.268642	0.101756	0.0577337	NA	NA
671	SNP	rs67954910	AATACAGTAAAAAAAAAGTT	FALSE	CRISPRa	0.120939	0.103921	-0.0227994	0.204722	NA	NA	NA	NA	0.310987	-0.535871	0.405623	-0.0764744	NA	NA	0.047007	0.0137373	NA	NA	-0.30299	0.268642	0.101756	0.0577337	NA	NA
672	SNP	rs600144	AATACATGGATAAATGAGTG	FALSE	CRISPRa	0.00415305	0.0913164	-0.110287	0.361277	NA	NA	NA	NA	0.0242662	NA	0.315787	-0.105728	NA	NA	0.180857	0.0936366	NA	NA	-0.0692652	-0.496647	-0.225333	-0.411548	NA	NA
673	SNP	rs7752754	AATACATTTCTGTTAATTTA	FALSE	CRISPRa	-0.144539	-0.1067	0.406239	0.0461777	NA	NA	NA	NA	0.0890129	0.0678396	0.323561	-0.0444541	NA	NA	0.0806292	-0.08468	NA	NA	0.0873461	-0.158846	0.123309	0.180646	NA	NA
674	SNP	rs117728245	AATACGTTAGCGCATAAAAC	FALSE	CRISPRa	0.354416	0.562184	0.262737	0.0886449	NA	NA	NA	NA	0.0055213	0.525878	-0.0426938	-0.0138093	NA	NA	0.0715322	0.182849	NA	NA	-0.24728	0.0309144	-0.231187	0.0101983	NA	NA
675	SNP	rs72563087	AATACTGACCAGAAGCAAAG	FALSE	CRISPRa	-0.00447848	0.39619	0.205518	0.21643	NA	NA	NA	NA	-1.41022	-0.0785893	-0.233552	-0.118474	NA	NA	-0.00169346	0.240969	NA	NA	-1.22911	0.399515	-0.217324	-0.421262	NA	NA
676	SNP	rs11961697	AATACTGGTGAGAATTACCC	FALSE	CRISPRa	-0.0604785	-0.083547	0.210501	0.232447	NA	NA	NA	NA	1.29256	-0.0921992	-0.0568953	-0.0134212	NA	NA	0.362878	-0.00714621	NA	NA	-0.278508	-0.67526	-0.421522	-0.149398	NA	NA
677	SNP	rs724371	AATACTGTAATCCACTCATT	FALSE	CRISPRa	-0.11545	-0.0304402	0.0283081	0.242687	NA	NA	NA	NA	0.262364	-0.00319343	-0.0738627	0.157484	NA	NA	0.0346213	0.0712255	NA	NA	-0.136502	0.0696228	0.173412	0.229106	NA	NA
678	SNP	rs113473960	AATACTGTCTGGGACACACT	FALSE	CRISPRa	-0.00139567	-0.0057183	-0.0135854	0.0711643	NA	NA	NA	NA	0.38485	-0.073186	0.0794135	0.0364184	NA	NA	0.0361082	-0.0256953	NA	NA	0.0307725	0.195605	0.0626704	-0.189984	NA	NA
8429	REVERSE	rs5880355	AATACTTCTCTAATTGCGTC	TRUE	CRISPRa	0.0260725	0.395532	0.0242632	0.100819	NA	NA	NA	NA	-1.51845	0.576383	0.00486452	-0.105719	NA	NA	-0.0841662	0.0821318	NA	NA	0.0698634	-0.332807	0.200498	0.165757	NA	NA
8429	REVERSE	rs74414305	AATACTTCTCTAATTGCGTC	TRUE	CRISPRa	0.0260725	0.395532	0.0242632	0.100819	NA	NA	NA	NA	-1.51845	0.576383	0.00486452	-0.105719	NA	NA	-0.0841662	0.0821318	NA	NA	0.0698634	-0.332807	0.200498	0.165757	NA	NA
679	SNP	rs76607921	AATACTTCTTTGCCTGTTTC	FALSE	CRISPRa	-0.325905	0.113804	0.0441742	0.270875	NA	NA	NA	NA	0.219988	-0.33362	-0.0124727	0.145326	NA	NA	0.00204663	0.0293316	NA	NA	0.427643	-0.232567	0.0666517	0.152564	NA	NA
680	SNP	6:138434791	AATACTTTTTTCTTTTCTTC	FALSE	CRISPRa	0.200697	-0.256528	0.0356685	0.114758	NA	NA	NA	NA	-1.09378	0.929627	0.053385	0.0583536	NA	NA	0.0186379	0.0192623	NA	NA	-0.124103	0.13585	0.00215181	0.286839	NA	NA
681	SNP	rs13214321	AATAGAAAACAAAACCGAGC	FALSE	CRISPRa	1.22766	0.21471	-0.00165779	-0.334946	NA	NA	NA	NA	-0.0477533	-0.0867104	0.51445	0.248469	NA	NA	0.0381888	0.140797	NA	NA	0.278687	0.304561	0.166547	-0.0555535	NA	NA
6:138186115-138186137:+	ATAC	chr6:138186031-138186381	AATAGAAGGGGAAAAGGCAA	FALSE	CRISPRi	NA	NA	NA	NA	-0.123078	-0.0961303	0.0628708	-0.12623	NA	NA	NA	NA	-0.107301	0.0745357	NA	NA	-0.111321	-0.0817066	NA	NA	NA	NA	-0.0407738	-0.0348688
8915	REVERSE	rs9373203	AATAGACAATAAATTAGTCA	TRUE	CRISPRa	NA	NA	-0.0354781	NA	NA	NA	NA	NA	NA	NA	0.265118	0.179714	NA	NA	0.181987	0.00189902	NA	NA	NA	-0.671888	-0.259796	0.183454	NA	NA
682	SNP	rs144306417	AATAGACAATTACCTGTACC	FALSE	CRISPRa	1.11078	-0.429515	-0.0698121	-0.24549	NA	NA	NA	NA	0.329265	1.00138	0.453045	-0.116622	NA	NA	-0.0229451	0.00726637	NA	NA	-0.921926	0.045542	-0.0427145	0.183733	NA	NA
683	SNP	rs72989424	AATAGACTTGGAAAAAAGAG	FALSE	CRISPRa	-0.113314	-0.0110971	-0.148196	-0.306595	NA	NA	NA	NA	0.0789106	0.345081	-0.0238507	0.21865	NA	NA	-0.276838	0.013343	NA	NA	0.319321	-0.7717	0.235799	-0.138542	NA	NA
6:137846201-137846223:-	MPRA	rs9791347	AATAGATATAGAAGGTAGAA	FALSE	CRISPRi	NA	NA	NA	NA	-0.0889793	0.0584208	-0.055278	0.00745918	NA	NA	NA	NA	-0.0501715	0.0516732	NA	NA	-0.0396491	-0.0328871	NA	NA	NA	NA	-0.0625254	-0.21583
684	SNP	rs79612338	AATAGATTGTTGTTTCAGAG	FALSE	CRISPRa	0.532846	-0.643779	-0.125097	-0.0880032	NA	NA	NA	NA	0.407342	-0.831901	0.0226247	0.120344	NA	NA	-0.130945	-0.178912	NA	NA	0.091141	0.25404	-0.202015	-0.0207383	NA	NA
685	SNP	rs75393223	AATAGCCACACTTTTAAACA	FALSE	CRISPRa	-0.512714	-0.00452164	0.00785485	0.206382	NA	NA	NA	NA	0.593482	0.188271	0.229953	0.18183	NA	NA	0.0623888	0.18662	NA	NA	0.491288	-0.279776	0.0546058	-0.346007	NA	NA
686	SNP	rs655112	AATAGCTAAGGTTATACAGA	FALSE	CRISPRa	0.314774	0.335474	-0.112149	0.0691555	NA	NA	NA	NA	0.153853	-0.278932	0.0669386	0.1215	NA	NA	0.0788573	0.104955	NA	NA	0.421628	-0.0411215	-0.223577	-0.59193	NA	NA
687	SNP	rs4585576	AATAGCTGTCATAATATCTA	FALSE	CRISPRa	-0.22082	0.116012	-0.0176114	0.0621582	NA	NA	NA	NA	0.0130094	-0.727326	0.217856	0.11007	NA	NA	0.0004249	-0.0886931	NA	NA	-1.03857	0.0807527	-0.0644554	-0.134071	NA	NA
6:138281047-138281069:+	ATAC	chr6:138279455-138281067	AATAGCTGTCATAATATCTA	FALSE	CRISPRi	NA	NA	NA	NA	0.05111	-0.0176346	-0.0130619	-0.0165122	NA	NA	NA	NA	-0.062729	-0.244051	NA	NA	0.0492964	0.0724072	NA	NA	NA	NA	-0.00861937	-0.107602
688	SNP	rs4364498	AATAGGTGCAAATTTTCTTA	FALSE	CRISPRa	0.0864594	0.847625	0.0523207	-0.0283101	NA	NA	NA	NA	-0.0619463	-1.34518	0.465456	0.167016	NA	NA	0.0871835	0.197946	NA	NA	-0.389327	0.466304	-0.108614	0.153434	NA	NA
6:138065120-138065142:+	ATAC	chr6:138064643-138065345	AATAGGTGTAGCTCGTAACA	FALSE	CRISPRi	NA	NA	NA	NA	0.139279	-0.0255069	-0.0680505	0.00973501	NA	NA	NA	NA	0.0790394	-0.198717	NA	NA	0.135281	0.00633772	NA	NA	NA	NA	0.201221	0.358252
689	SNP	rs79689527	AATAGTGAAATATATTTGCA	FALSE	CRISPRa	0.608539	-0.237727	0.0394265	-0.134149	NA	NA	NA	NA	0.10092	-0.0921992	-0.221167	0.00231086	NA	NA	0.0675561	0.141625	NA	NA	0.528259	0.173082	-0.0590295	-0.328385	NA	NA
690	SNP	rs77377965	AATAGTGGTTGTTGCAATTA	FALSE	CRISPRa	-0.371114	-0.293872	-0.0489079	0.199034	NA	NA	NA	NA	-0.746671	-0.143564	0.196659	0.32632	NA	NA	0.134637	0.0194637	NA	NA	-0.89843	0.103599	-0.119378	-0.225576	NA	NA
6:138406748-138406770:-	MPRA	rs138852287	AATAGTTCTGCTTGAAGACA	FALSE	CRISPRi	NA	NA	NA	NA	-0.033937	0.020376	0.193833	-0.211103	NA	NA	NA	NA	-0.289531	-0.129768	NA	NA	0.0887871	0.039605	NA	NA	NA	NA	0.126183	-0.108969
8488	REVERSE	rs72978734	AATATAACAAATTCCGTTTG	TRUE	CRISPRa	1.10538	0.0248466	0.122538	-0.198061	NA	NA	NA	NA	0.481745	0.767621	-0.354339	0.187567	NA	NA	0.105727	0.0477822	NA	NA	0.25822	-0.280695	0.03119	-0.15228	NA	NA
691	SNP	6:138144426	AATATACTAATCTAATAATT	FALSE	CRISPRa	-0.169503	0.131712	-0.196076	0.391961	NA	NA	NA	NA	0.401535	1.39427	0.738503	-0.168205	NA	NA	0.10699	0.140718	NA	NA	0.186174	0.337528	0.0164324	0.311878	NA	NA
8491	REVERSE	rs17724268	AATATACTCAAGTCGTGATT	TRUE	CRISPRa	-1.06302	0.239781	-0.0718436	-0.0349567	NA	NA	NA	NA	0.947791	0.0829307	0.302868	0.0169334	NA	NA	0.0886979	-0.00430837	NA	NA	-0.118946	-0.467869	0.0315682	-0.0398307	NA	NA
692	SNP	rs147719531	AATATAGTTAGAAATAACAA	FALSE	CRISPRa	NA	0.133231	0.0179858	NA	NA	NA	NA	NA	NA	NA	0.170061	NA	NA	NA	0.053552	0.025778	NA	NA	NA	0.125169	-0.0311956	NA	NA	NA
692	SNP	rs117920608	AATATAGTTAGAAATAACAA	FALSE	CRISPRa	NA	0.133231	0.0179858	NA	NA	NA	NA	NA	NA	NA	0.170061	NA	NA	NA	0.053552	0.025778	NA	NA	NA	0.125169	-0.0311956	NA	NA	NA
6:138438218-138438240:+	MPRA	rs117920608	AATATAGTTAGAAATAACAA	FALSE	CRISPRi	NA	NA	NA	NA	-0.046034	0.0767239	0.00312487	-0.00451892	NA	NA	NA	NA	0.0796069	-0.0863347	NA	NA	-0.0270845	0.257471	NA	NA	NA	NA	-0.0160478	-0.110548
693	SNP	rs78915936	AATATATAGTTCTGGGCACT	FALSE	CRISPRa	0.433622	-0.618864	0.0652719	-0.0793388	NA	NA	NA	NA	-0.00722544	0.19152	-0.119016	0.0398473	NA	NA	-0.0859655	-0.220645	NA	NA	-0.390368	-0.690051	0.0322068	-0.0324777	NA	NA
693	SNP	rs35359719	AATATATAGTTCTGGGCACT	FALSE	CRISPRa	0.433622	-0.618864	0.0652719	-0.0793388	NA	NA	NA	NA	-0.00722544	0.19152	-0.119016	0.0398473	NA	NA	-0.0859655	-0.220645	NA	NA	-0.390368	-0.690051	0.0322068	-0.0324777	NA	NA
693	SNP	rs77283681	AATATATAGTTCTGGGCACT	FALSE	CRISPRa	0.433622	-0.618864	0.0652719	-0.0793388	NA	NA	NA	NA	-0.00722544	0.19152	-0.119016	0.0398473	NA	NA	-0.0859655	-0.220645	NA	NA	-0.390368	-0.690051	0.0322068	-0.0324777	NA	NA
693	SNP	rs117062263	AATATATAGTTCTGGGCACT	FALSE	CRISPRa	0.433622	-0.618864	0.0652719	-0.0793388	NA	NA	NA	NA	-0.00722544	0.19152	-0.119016	0.0398473	NA	NA	-0.0859655	-0.220645	NA	NA	-0.390368	-0.690051	0.0322068	-0.0324777	NA	NA
694	SNP	rs9399229	AATATCCTCATCTTGGACTG	FALSE	CRISPRa	0.295202	0.0654633	0.0920352	0.221498	NA	NA	NA	NA	0.0644209	0.00929574	-0.0093116	-0.0798565	NA	NA	0.0374608	0.0142251	NA	NA	0.0785019	-0.0571081	0.141057	0.240079	NA	NA
695	SNP	rs6570184	AATATGACCCAATAAGATTG	FALSE	CRISPRa	0.043194	0.48248	0.196564	-0.277785	NA	NA	NA	NA	0.137798	-0.0988327	0.0324569	-0.145815	NA	NA	-0.0108918	0.0150269	NA	NA	NA	-0.203505	-0.0793456	-0.115322	NA	NA
696	SNP	rs61310671	AATATGCCGGAAGAGAGGGA	FALSE	CRISPRa	-0.15181	-0.598638	0.0856361	0.206587	NA	NA	NA	NA	0.133993	1.68126	-0.499061	-0.326482	NA	NA	0.121763	-0.379721	NA	NA	0.148092	-0.0796252	0.162874	-0.339381	NA	NA
697	SNP	rs1547296	AATATGGCAGAGCCTGTGGG	FALSE	CRISPRa	1.20457	-0.0604616	-0.00844964	-0.240003	NA	NA	NA	NA	0.0423721	0.231552	0.388949	0.238805	NA	NA	0.339228	0.0192782	NA	NA	0.0987596	-0.104817	-0.116707	0.183763	NA	NA
698	SNP	rs2048687	AATATGGGGTCATGTGTGTT	FALSE	CRISPRa	0.465899	0.0965487	0.0461436	0.103944	NA	NA	NA	NA	0.376278	-0.264633	-0.147351	-0.0293833	NA	NA	0.108591	0.0113563	NA	NA	0.120344	0.217503	0.0801747	0.235151	NA	NA
698	SNP	rs472391	AATATGGGGTCATGTGTGTT	FALSE	CRISPRa	0.465899	0.0965487	0.0461436	0.103944	NA	NA	NA	NA	0.376278	-0.264633	-0.147351	-0.0293833	NA	NA	0.108591	0.0113563	NA	NA	0.120344	0.217503	0.0801747	0.235151	NA	NA
699	SNP	rs78515370	AATATGTTGTTTCCTTTTTC	FALSE	CRISPRa	-0.321367	0.143253	0.0402141	0.321223	NA	NA	NA	NA	0.069162	0.111779	-0.235321	0.0747373	NA	NA	0.00385496	0.0733079	NA	NA	-0.27814	0.0524174	0.121622	0.289794	NA	NA
699	SNP	rs694764	AATATGTTGTTTCCTTTTTC	FALSE	CRISPRa	-0.321367	0.143253	0.0402141	0.321223	NA	NA	NA	NA	0.069162	0.111779	-0.235321	0.0747373	NA	NA	0.00385496	0.0733079	NA	NA	-0.27814	0.0524174	0.121622	0.289794	NA	NA
699	SNP	rs75489919	AATATGTTGTTTCCTTTTTC	FALSE	CRISPRa	-0.321367	0.143253	0.0402141	0.321223	NA	NA	NA	NA	0.069162	0.111779	-0.235321	0.0747373	NA	NA	0.00385496	0.0733079	NA	NA	-0.27814	0.0524174	0.121622	0.289794	NA	NA
699	SNP	rs2788289	AATATGTTGTTTCCTTTTTC	FALSE	CRISPRa	-0.321367	0.143253	0.0402141	0.321223	NA	NA	NA	NA	0.069162	0.111779	-0.235321	0.0747373	NA	NA	0.00385496	0.0733079	NA	NA	-0.27814	0.0524174	0.121622	0.289794	NA	NA
6:138142780-138142802:-	Bentham	RS78515370	AATATGTTGTTTCCTTTTTC	FALSE	CRISPRi	NA	NA	NA	NA	-0.0318133	0.0594727	-0.00408664	0.00118616	NA	NA	NA	NA	-0.0500793	-0.0502673	NA	NA	-0.108962	-0.388799	NA	NA	NA	NA	0.0223936	-0.221466
6:138142780-138142802:-	MPRA	rs78515370	AATATGTTGTTTCCTTTTTC	FALSE	CRISPRi	NA	NA	NA	NA	-0.0318133	0.0594727	-0.00408664	0.00118616	NA	NA	NA	NA	-0.0500793	-0.0502673	NA	NA	-0.108962	-0.388799	NA	NA	NA	NA	0.0223936	-0.221466
700	SNP	rs10545648	AATATTAATCTTTTTCCATG	FALSE	CRISPRa	0.532937	-0.0863161	0.446561	0.0913908	NA	NA	NA	NA	-0.0477533	-0.0467174	-0.0827367	-0.0183446	NA	NA	-0.0168639	0.0763705	NA	NA	0.256184	-0.496246	-0.0302034	0.493071	NA	NA
700	SNP	rs115687145	AATATTAATCTTTTTCCATG	FALSE	CRISPRa	0.532937	-0.0863161	0.446561	0.0913908	NA	NA	NA	NA	-0.0477533	-0.0467174	-0.0827367	-0.0183446	NA	NA	-0.0168639	0.0763705	NA	NA	0.256184	-0.496246	-0.0302034	0.493071	NA	NA
701	SNP	rs187412717	AATATTCAGGGAGATTTGAA	FALSE	CRISPRa	-1.11307	0.126392	0.116317	0.0235405	NA	NA	NA	NA	0.0157338	0.0345295	-0.251063	0.425343	NA	NA	0.205697	-0.10242	NA	NA	0.289029	-0.00474383	-0.155104	0.0638501	NA	NA
702	SNP	rs149860302	AATATTCATGACTTCTACCC	FALSE	CRISPRa	0.0653275	-0.785697	0.0539744	-0.0558194	NA	NA	NA	NA	0.0338059	-0.127359	0.644662	0.160826	NA	NA	0.0254086	0.0684416	NA	NA	0.122284	0.16089	-0.258017	-0.00580254	NA	NA
703	SNP	rs4896293	AATATTCCATTCTTGCCCGG	FALSE	CRISPRa	-0.157783	-0.00717447	-0.0643943	-0.0418831	NA	NA	NA	NA	0.027527	0.365517	0.42648	0.0699405	NA	NA	-0.287925	0.0300875	NA	NA	-0.0826777	0.370522	-0.18732	-0.298437	NA	NA
8354	REVERSE	rs9399228	AATATTGTAAATACTAAATG	TRUE	CRISPRa	-0.881903	0.194126	-0.166665	-0.190344	NA	NA	NA	NA	0.308843	0.457768	-0.00954328	-0.163647	NA	NA	-0.196912	-0.0583238	NA	NA	0.0173091	-0.0857829	-0.135849	-0.0345652	NA	NA
704	SNP	rs150255995	AATATTTGTCTGTGAATCTC	FALSE	CRISPRa	1.26485	-0.120246	0.0298253	0.25406	NA	NA	NA	NA	0.0482227	-1.38418	-0.113931	-0.158049	NA	NA	0.0660361	0.0302098	NA	NA	-1.37582	-0.570626	0.263378	0.0695216	NA	NA
705	SNP	rs12662915	AATATTTTTCAACATTAAAA	FALSE	CRISPRa	0.133664	-0.144348	-0.0628492	0.0737197	NA	NA	NA	NA	-0.87549	NA	0.427948	0.390045	NA	NA	0.215599	0.0389681	NA	NA	0.44789	0.336586	-0.120231	0.376587	NA	NA
706	SNP	rs2327876	AATCAAATAGGCTTAATCTC	FALSE	CRISPRa	-0.324069	0.185056	-0.068415	0.0609094	NA	NA	NA	NA	0.170915	0.510232	0.028416	-0.142396	NA	NA	-0.0350139	0.00621119	NA	NA	7.78034e-05	0.0334869	0.0950783	0.146477	NA	NA
706	SNP	rs2876387	AATCAAATAGGCTTAATCTC	FALSE	CRISPRa	-0.324069	0.185056	-0.068415	0.0609094	NA	NA	NA	NA	0.170915	0.510232	0.028416	-0.142396	NA	NA	-0.0350139	0.00621119	NA	NA	7.78034e-05	0.0334869	0.0950783	0.146477	NA	NA
706	SNP	rs2327875	AATCAAATAGGCTTAATCTC	FALSE	CRISPRa	-0.324069	0.185056	-0.068415	0.0609094	NA	NA	NA	NA	0.170915	0.510232	0.028416	-0.142396	NA	NA	-0.0350139	0.00621119	NA	NA	7.78034e-05	0.0334869	0.0950783	0.146477	NA	NA
706	SNP	rs2206350	AATCAAATAGGCTTAATCTC	FALSE	CRISPRa	-0.324069	0.185056	-0.068415	0.0609094	NA	NA	NA	NA	0.170915	0.510232	0.028416	-0.142396	NA	NA	-0.0350139	0.00621119	NA	NA	7.78034e-05	0.0334869	0.0950783	0.146477	NA	NA
6:138446227-138446249:+	MPRA	rs2876387	AATCAAATAGGCTTAATCTC	FALSE	CRISPRi	NA	NA	NA	NA	-0.0738703	-0.0632121	-0.0437564	-0.0365328	NA	NA	NA	NA	0.223976	0.0623566	NA	NA	0.121983	0.0838474	NA	NA	NA	NA	0.244393	0.144604
707	SNP	rs6570203	AATCAACACATGCTTTATGG	FALSE	CRISPRa	0.00831158	-0.608667	-0.125296	-0.179758	NA	NA	NA	NA	0.0560957	0.140901	0.231005	-0.350423	NA	NA	0.179973	-0.0705455	NA	NA	0.197595	0.152067	-0.157425	0.245705	NA	NA
707	SNP	rs6570204	AATCAACACATGCTTTATGG	FALSE	CRISPRa	0.00831158	-0.608667	-0.125296	-0.179758	NA	NA	NA	NA	0.0560957	0.140901	0.231005	-0.350423	NA	NA	0.179973	-0.0705455	NA	NA	0.197595	0.152067	-0.157425	0.245705	NA	NA
707	SNP	rs113673551	AATCAACACATGCTTTATGG	FALSE	CRISPRa	0.00831158	-0.608667	-0.125296	-0.179758	NA	NA	NA	NA	0.0560957	0.140901	0.231005	-0.350423	NA	NA	0.179973	-0.0705455	NA	NA	0.197595	0.152067	-0.157425	0.245705	NA	NA
707	SNP	rs201640758	AATCAACACATGCTTTATGG	FALSE	CRISPRa	0.00831158	-0.608667	-0.125296	-0.179758	NA	NA	NA	NA	0.0560957	0.140901	0.231005	-0.350423	NA	NA	0.179973	-0.0705455	NA	NA	0.197595	0.152067	-0.157425	0.245705	NA	NA
707	SNP	6:138332249	AATCAACACATGCTTTATGG	FALSE	CRISPRa	0.00831158	-0.608667	-0.125296	-0.179758	NA	NA	NA	NA	0.0560957	0.140901	0.231005	-0.350423	NA	NA	0.179973	-0.0705455	NA	NA	0.197595	0.152067	-0.157425	0.245705	NA	NA
6:138332256-138332278:-	MPRA	rs550820941	AATCAACACATGCTTTATGG	FALSE	CRISPRi	NA	NA	NA	NA	-0.0130361	0.00537772	-0.0784673	-0.0538291	NA	NA	NA	NA	-0.4515	-0.135084	NA	NA	-0.114942	-0.020211	NA	NA	NA	NA	0.0847909	0.191947
708	SNP	rs11154941	AATCAACCCATGCAGACATA	FALSE	CRISPRa	0.158648	0.341794	0.0631117	-0.232542	NA	NA	NA	NA	-1.94142	1.05317	0.0924361	-0.243989	NA	NA	0.09152	0.00308026	NA	NA	0.414678	-0.267213	-0.0207594	-0.00540654	NA	NA
708	SNP	rs78140768	AATCAACCCATGCAGACATA	FALSE	CRISPRa	0.158648	0.341794	0.0631117	-0.232542	NA	NA	NA	NA	-1.94142	1.05317	0.0924361	-0.243989	NA	NA	0.09152	0.00308026	NA	NA	0.414678	-0.267213	-0.0207594	-0.00540654	NA	NA
709	SNP	rs118093229	AATCAACTCAAGATCGATAA	FALSE	CRISPRa	0.53454	-0.130362	-0.161416	0.0930597	NA	NA	NA	NA	0.131728	1.46941	0.308868	0.0273915	NA	NA	0.0202763	-0.0673729	NA	NA	-1.4418	-0.242975	0.0241991	0.243292	NA	NA
710	SNP	rs808443	AATCAAGTAGAAATGAAAGT	FALSE	CRISPRa	-0.115532	-0.838925	-0.02938	-0.0129253	NA	NA	NA	NA	0.0432537	-0.0827733	0.181027	0.350938	NA	NA	0.0744716	0.134349	NA	NA	-0.272308	0.059789	-0.282787	-7.06195e-05	NA	NA
711	SNP	rs117549069	AATCACAGATTCTGAGGTTT	FALSE	CRISPRa	-0.152783	0.236001	0.0997573	0.176326	NA	NA	NA	NA	0.711289	-0.717967	-0.145024	0.0243147	NA	NA	0.157508	-0.0670457	NA	NA	-0.169452	0.483017	0.135845	0.30682	NA	NA
712	SNP	rs77027760	AATCACAGGGCAGATGTTTC	FALSE	CRISPRa	-0.153526	0.159524	0.142596	0.189335	NA	NA	NA	NA	0.321453	0.647399	0.104708	-0.145142	NA	NA	0.0347291	0.0302347	NA	NA	0.178116	0.143227	0.00084375	0.395225	NA	NA
712	SNP	rs78377552	AATCACAGGGCAGATGTTTC	FALSE	CRISPRa	-0.153526	0.159524	0.142596	0.189335	NA	NA	NA	NA	0.321453	0.647399	0.104708	-0.145142	NA	NA	0.0347291	0.0302347	NA	NA	0.178116	0.143227	0.00084375	0.395225	NA	NA
6:138005052-138005074:-	MPRA	rs12209578	AATCACCTTAACTTAGAATT	FALSE	CRISPRi	NA	NA	NA	NA	0.0051443	0.0506553	0.0643358	-0.0378197	NA	NA	NA	NA	0.212373	0.0969279	NA	NA	0.183505	-0.00761011	NA	NA	NA	NA	0.0053583	0.089294
6:138002685-138002707:-	MPRA	rs10499194	AATCAGACCACACAGTTTCT	FALSE	CRISPRi	NA	NA	NA	NA	-0.110175	-0.0784763	-0.144106	0.0922786	NA	NA	NA	NA	-0.0580485	0.447987	NA	NA	-0.00337816	-0.0700409	NA	NA	NA	NA	-0.0990814	-0.121581
8913	REVERSE	rs34322720	AATCAGAGACAATTAACGGA	TRUE	CRISPRa	0.321919	0.49134	0.0961214	-0.0860454	NA	NA	NA	NA	-1.33303	0.495409	0.310457	0.590659	NA	NA	0.0849439	-0.0903755	NA	NA	0.0334004	-0.194209	0.038224	0.137533	NA	NA
713	SNP	rs143459203	AATCAGAGTTAATATTCTGG	FALSE	CRISPRa	-0.983048	-0.171049	-0.114599	-0.0922292	NA	NA	NA	NA	0.240975	-0.0867696	-0.119471	-0.03302	NA	NA	-0.0206407	-0.0479914	NA	NA	0.150181	-0.0573881	-0.0480446	-0.207271	NA	NA
714	SNP	rs149515727	AATCAGCGATTTCAAGTTAA	FALSE	CRISPRa	-0.26041	0.212236	0.0667352	0.132278	NA	NA	NA	NA	0.832433	-0.51225	-0.097454	0.096447	NA	NA	-0.0157736	0.0263659	NA	NA	-0.228798	0.188828	0.216171	0.237987	NA	NA
714	SNP	rs78242606	AATCAGCGATTTCAAGTTAA	FALSE	CRISPRa	-0.26041	0.212236	0.0667352	0.132278	NA	NA	NA	NA	0.832433	-0.51225	-0.097454	0.096447	NA	NA	-0.0157736	0.0263659	NA	NA	-0.228798	0.188828	0.216171	0.237987	NA	NA
715	SNP	rs79770565	AATCAGTCAGGAATCCCAAG	FALSE	CRISPRa	-0.07076	-0.172198	-0.158122	-0.10778	NA	NA	NA	NA	0.34114	-0.39564	-0.221633	-0.110202	NA	NA	-0.148374	-0.0889409	NA	NA	0.141573	-0.123127	0.12483	0.0390856	NA	NA
716	SNP	rs112464023	AATCAGTGGTTACGCCTTGC	FALSE	CRISPRa	0.44199	0.1036	-0.0765981	-0.0045384	NA	NA	NA	NA	-0.233786	-0.197236	-0.0294574	-0.0149851	NA	NA	-0.0058515	0.0520678	NA	NA	0.0872725	-0.119838	0.098031	-0.027898	NA	NA
6:138057726-138057748:+	ATAC	chr6:138055726-138058540	AATCAGTTGCAGGTGCATTT	FALSE	CRISPRi	NA	NA	NA	NA	-0.117992	0.110216	-0.0770043	0.0615916	NA	NA	NA	NA	-0.296632	0.0221964	NA	NA	0.275817	0.0795546	NA	NA	NA	NA	-0.0667723	-0.25874
6:138296475-138296497:+	ATAC	chr6:138296153-138297187	AATCAGTTTTGAATGCAAGC	FALSE	CRISPRi	NA	NA	NA	NA	0.00870102	0.0429605	-0.0724347	-0.125235	NA	NA	NA	NA	-0.101144	0.164866	NA	NA	0.0391515	-0.0983879	NA	NA	NA	NA	-0.197887	0.134765
717	SNP	rs61050740	AATCATAAGAAGAAACGAGA	FALSE	CRISPRa	-0.902964	-0.477854	-0.234285	-0.131574	NA	NA	NA	NA	0.137952	-0.139759	0.0478762	0.473662	NA	NA	-0.123577	0.102876	NA	NA	0.562234	0.251913	-0.0770351	-0.23719	NA	NA
6:138225845-138225867:-	ATAC	chr6:138225522-138226493	AATCATACATGACTGCAGCA	FALSE	CRISPRi	NA	NA	NA	NA	-0.0324832	0.0444409	-0.130697	-0.203062	NA	NA	NA	NA	0.0662247	-0.00805128	NA	NA	-0.0998235	-0.202124	NA	NA	NA	NA	-0.0558681	0.00783326
6:138095524-138095546:-	ATAC	chr6:138094837-138095546	AATCATCATTACCTGTCACT	FALSE	CRISPRi	NA	NA	NA	NA	-0.0632839	-0.0467328	-0.0668294	-0.0803728	NA	NA	NA	NA	0.204444	0.16876	NA	NA	-0.057729	0.197353	NA	NA	NA	NA	0.172704	0.316211
718	SNP	rs9494938	AATCATTCGTGTGGATAGCA	FALSE	CRISPRa	0.0381386	NA	0.116985	-0.00205629	NA	NA	NA	NA	NA	-0.0988327	0.337089	NA	NA	NA	NA	0.0336229	NA	NA	0.177773	0.183242	-0.180481	-0.102309	NA	NA
719	SNP	rs13193916	AATCATTGTCTCTCAAAAAT	FALSE	CRISPRa	0.275683	0.110939	-0.0702248	0.117646	NA	NA	NA	NA	0.303949	-0.0225445	-0.140998	0.0778913	NA	NA	0.0991547	0.00522413	NA	NA	0.0139299	-0.0467496	0.150095	0.145373	NA	NA
719	SNP	rs147117422	AATCATTGTCTCTCAAAAAT	FALSE	CRISPRa	0.275683	0.110939	-0.0702248	0.117646	NA	NA	NA	NA	0.303949	-0.0225445	-0.140998	0.0778913	NA	NA	0.0991547	0.00522413	NA	NA	0.0139299	-0.0467496	0.150095	0.145373	NA	NA
719	SNP	rs56223725	AATCATTGTCTCTCAAAAAT	FALSE	CRISPRa	0.275683	0.110939	-0.0702248	0.117646	NA	NA	NA	NA	0.303949	-0.0225445	-0.140998	0.0778913	NA	NA	0.0991547	0.00522413	NA	NA	0.0139299	-0.0467496	0.150095	0.145373	NA	NA
720	SNP	rs12664902	AATCATTTACTATAAGACAC	FALSE	CRISPRa	0.558672	0.0602072	0.125359	-0.0669622	NA	NA	NA	NA	-1.26374	-0.14533	-0.0070682	0.200556	NA	NA	-0.0842066	-0.0159174	NA	NA	0.097482	0.110028	-0.173845	-0.217767	NA	NA
6:138346614-138346636:+	MPRA	rs35304517	AATCCAAAAGGAGTCAAGAG	FALSE	CRISPRi	NA	NA	NA	NA	-0.0392998	-0.0631809	0.0209222	0.000581867	NA	NA	NA	NA	0.0269504	0.112748	NA	NA	-0.0824079	0.0512116	NA	NA	NA	NA	0.146986	0.184685
721	SNP	rs651645	AATCCAATAGCAAATCCCAG	FALSE	CRISPRa	0.782205	-0.48017	0.183456	-0.1154	NA	NA	NA	NA	-0.517332	-0.130819	-0.179265	0.150846	NA	NA	-0.2378	-0.11116	NA	NA	0.36692	-0.459806	-0.215023	-0.227745	NA	NA
722	SNP	rs444382	AATCCAATCTAAAATTCATG	FALSE	CRISPRa	-0.051544	0.0197159	0.138036	0.0825081	NA	NA	NA	NA	0.061057	-0.0530128	-0.27604	-0.13108	NA	NA	-0.106237	0.0752493	NA	NA	0.0602638	-0.126071	-0.385743	-0.317	NA	NA
723	SNP	rs77080039	AATCCAGGCCTCCTGCCACC	FALSE	CRISPRa	-0.131399	-0.263687	-0.0763277	0.0206656	NA	NA	NA	NA	0.110183	-0.466308	-0.110751	0.0331293	NA	NA	0.0743471	-0.00455484	NA	NA	0.285944	-0.141669	0.0623127	-0.100854	NA	NA
724	SNP	rs9373198	AATCCATCTCCAATGCCCAG	FALSE	CRISPRa	-0.101164	0.657872	-0.0579816	0.17656	NA	NA	NA	NA	0.0307059	1.02702	0.173064	0.337772	NA	NA	-0.243162	-0.0345159	NA	NA	-0.166654	-0.251826	-0.119216	-0.39421	NA	NA
725	SNP	rs6570193	AATCCCAACTCTCAACAAGA	FALSE	CRISPRa	-1.39964	-0.946507	0.0217507	0.244749	NA	NA	NA	NA	0.111769	1.3347	-0.17725	-0.162352	NA	NA	0.205092	-0.171488	NA	NA	0.109789	0.0676684	-0.0577792	0.174183	NA	NA
6:138231124-138231146:+	ATAC	chr6:138231029-138231379	AATCCCAACTCTCAACAAGA	FALSE	CRISPRi	NA	NA	NA	NA	-0.0366867	-0.0593217	0.156133	-0.12834	NA	NA	NA	NA	-0.351743	-0.187665	NA	NA	-0.00823359	0.0148618	NA	NA	NA	NA	-0.141121	-0.152288
726	SNP	rs12213095	AATCCCAGATGGACTCCAAA	FALSE	CRISPRa	0.978625	-0.302469	0.0181169	0.0947358	NA	NA	NA	NA	0.177597	-0.213882	0.00752724	0.49612	NA	NA	-0.0776395	0.0347697	NA	NA	0.285718	0.155034	0.141935	0.285408	NA	NA
6:138430721-138430743:-	ATAC	chr6:138430533-138430899	AATCCCTACATTGTCCAGCA	FALSE	CRISPRi	NA	NA	NA	NA	0.0223887	0.0601096	0.0107671	0.00791027	NA	NA	NA	NA	0.100205	-0.00308196	NA	NA	-0.0411117	-0.452533	NA	NA	NA	NA	-0.0246133	-0.280543
6:138435784-138435806:-	MPRA	rs61603943	AATCCCTGGCAGCGGCTAGT	FALSE	CRISPRi	NA	NA	NA	NA	-0.0166191	-0.0201554	0.000415382	-0.0833573	NA	NA	NA	NA	-0.0476625	0.0892231	NA	NA	0.210802	0.316587	NA	NA	NA	NA	-0.0134254	0.156686
727	SNP	rs10782267	AATCCCTGTGAAATAGGTAA	FALSE	CRISPRa	-0.102128	0.899067	0.113439	0.0523543	NA	NA	NA	NA	-0.389465	1.52487	-0.0360444	-0.466298	NA	NA	0.0594496	-0.00697284	NA	NA	-0.685802	0.0270048	-0.0524498	0.364449	NA	NA
728	SNP	rs812845	AATCCCTTCCCTAAAAGAAG	FALSE	CRISPRa	0.00210831	-0.383604	-0.0505487	-0.0564635	NA	NA	NA	NA	-0.4335	0.0613984	0.573738	-0.0111303	NA	NA	-0.167391	-0.111737	NA	NA	0.410438	0.110132	-0.427833	-0.609684	NA	NA
729	SNP	rs77722302	AATCCTAATTCTAAAAAAAA	FALSE	CRISPRa	0.0104411	-0.122508	0.0446759	0.201251	NA	NA	NA	NA	1.41994	-0.0717979	0.10474	-0.407719	NA	NA	0.23068	0.149986	NA	NA	-0.0662512	0.184402	0.0369844	0.0557469	NA	NA
729	SNP	rs6922129	AATCCTAATTCTAAAAAAAA	FALSE	CRISPRa	0.0104411	-0.122508	0.0446759	0.201251	NA	NA	NA	NA	1.41994	-0.0717979	0.10474	-0.407719	NA	NA	0.23068	0.149986	NA	NA	-0.0662512	0.184402	0.0369844	0.0557469	NA	NA
6:137930626-137930648:-	MPRA	rs1105088	AATCCTAATTCTAAAAAAAA	FALSE	CRISPRi	NA	NA	NA	NA	-0.154374	-0.0758523	-0.0402136	0.060535	NA	NA	NA	NA	0.0613501	0.119311	NA	NA	-0.204514	0.0599368	NA	NA	NA	NA	-0.0196503	-0.12616
730	SNP	rs602903	AATCCTGTTAAGAATTTGCC	FALSE	CRISPRa	-0.131114	0.00969925	-0.225144	-0.4685	NA	NA	NA	NA	0.109559	0.143471	0.198599	0.2331	NA	NA	-0.0353969	-0.0631696	NA	NA	0.15759	0.573917	0.0893129	0.106069	NA	NA
8657	REVERSE	rs117047505	AATCCTTAATTAGGAACTAT	TRUE	CRISPRa	-0.0206054	-0.374828	-0.35562	-0.133875	NA	NA	NA	NA	-1.094	-0.0972418	-0.168561	-0.362215	NA	NA	-0.171188	0.0528375	NA	NA	0.132771	0.706075	0.103328	-0.293079	NA	NA
731	SNP	rs4896309	AATCCTTACAACAGCTTAGT	FALSE	CRISPRa	0.131759	-0.041259	0.223386	0.0152445	NA	NA	NA	NA	-0.184009	0.409983	-0.278444	0.167909	NA	NA	-0.160503	-0.0189206	NA	NA	-0.125026	0.2863	0.0554304	-0.130251	NA	NA
731	SNP	rs118145843	AATCCTTACAACAGCTTAGT	FALSE	CRISPRa	0.131759	-0.041259	0.223386	0.0152445	NA	NA	NA	NA	-0.184009	0.409983	-0.278444	0.167909	NA	NA	-0.160503	-0.0189206	NA	NA	-0.125026	0.2863	0.0554304	-0.130251	NA	NA
731	SNP	rs7762583	AATCCTTACAACAGCTTAGT	FALSE	CRISPRa	0.131759	-0.041259	0.223386	0.0152445	NA	NA	NA	NA	-0.184009	0.409983	-0.278444	0.167909	NA	NA	-0.160503	-0.0189206	NA	NA	-0.125026	0.2863	0.0554304	-0.130251	NA	NA
6:138302669-138302691:-	MPRA	rs7762583	AATCCTTACAACAGCTTAGT	FALSE	CRISPRi	NA	NA	NA	NA	-0.0320629	0.116002	-0.125471	-0.0218607	NA	NA	NA	NA	0.109235	-0.0314977	NA	NA	-0.0116805	-0.164788	NA	NA	NA	NA	-0.126878	-0.136943
732	SNP	rs117140649	AATCCTTACATGTCATGAGA	FALSE	CRISPRa	0.129295	0.309843	0.00836217	-0.220736	NA	NA	NA	NA	2.8146	-0.0733987	-0.161613	-0.0477633	NA	NA	-0.103766	0.0362911	NA	NA	-0.37967	-0.233554	-0.101477	-0.0750801	NA	NA
733	SNP	rs12216269	AATCCTTAGAAAGTAGGCTG	FALSE	CRISPRa	-0.0419289	0.0833669	-0.0768408	0.265868	NA	NA	NA	NA	-0.0226566	NA	0.265806	-0.227436	NA	NA	-0.0131904	0.0362593	NA	NA	0.122284	0.0470259	-0.420986	-0.360197	NA	NA
734	SNP	rs555491	AATCCTTCAAAGAAGAAGGA	FALSE	CRISPRa	-0.504974	0.0773161	0.0024908	-0.0300489	NA	NA	NA	NA	0.856695	-0.25379	-0.101939	-0.145588	NA	NA	-0.140547	-0.0233186	NA	NA	0.113241	-0.172233	-0.105381	-0.21032	NA	NA
735	SNP	rs2683064	AATCCTTGATTAGAAGGCAA	FALSE	CRISPRa	0.388852	0.0906512	-0.0224704	-0.194246	NA	NA	NA	NA	3.44077	-0.121181	-0.0547693	-0.132948	NA	NA	0.00547451	0.00895588	NA	NA	0.144638	-0.32607	0.048604	-0.218854	NA	NA
736	SNP	rs75040725	AATCGAGGTACAAAATTGTT	FALSE	CRISPRa	-0.139052	0.0934746	-0.00823136	0.206948	NA	NA	NA	NA	-0.487613	-0.0646863	-0.101472	0.115979	NA	NA	0.055243	0.0566469	NA	NA	-0.192515	-0.118195	0.0896626	0.133199	NA	NA
8984	REVERSE	rs148446588	AATCTAATATATTACAAATA	TRUE	CRISPRa	0.502509	0.0297947	0.178309	-0.0742107	NA	NA	NA	NA	1.49264	-0.0812371	0.599913	0.364938	NA	NA	0.0197337	-0.155693	NA	NA	-0.965047	-0.414271	0.175915	0.240597	NA	NA
737	SNP	rs35191620	AATCTACACGATCCAGCCTC	FALSE	CRISPRa	0.120808	0.176257	-0.0320033	0.184076	NA	NA	NA	NA	0.448392	0.142844	-0.191377	-0.177684	NA	NA	0.0198287	-0.000279731	NA	NA	-0.421017	0.196463	-0.0629081	-0.132785	NA	NA
738	SNP	rs200367966	AATCTAGATTATGATTCTAA	FALSE	CRISPRa	0.647089	-0.0401158	0.0713894	-0.233742	NA	NA	NA	NA	-0.0424034	-0.0467174	0.115462	-0.0506788	NA	NA	0.0473183	0.0152064	NA	NA	0.24817	-0.529737	0.160403	0.00932913	NA	NA
739	SNP	rs201792635	AATCTAGTAAATGATCCAAA	FALSE	CRISPRa	-0.165206	0.656759	-0.046635	0.177544	NA	NA	NA	NA	0.0970553	0.182797	0.74318	0.791048	NA	NA	0.112272	0.269474	NA	NA	-0.540174	0.0275681	-0.214284	0.264328	NA	NA
740	SNP	rs508214	AATCTAGTCAACCTGCAACC	FALSE	CRISPRa	0.630643	0.534978	0.299421	0.188789	NA	NA	NA	NA	0.20333	-0.522418	0.149752	-0.264465	NA	NA	0.0446931	0.0446269	NA	NA	-0.749902	0.0273541	0.163403	-0.148983	NA	NA
741	SNP	rs34302270	AATCTATCAATTTAACAGAG	FALSE	CRISPRa	-0.0525017	-0.0807427	-0.0890107	0.067765	NA	NA	NA	NA	0.859362	-0.488429	0.14092	0.227168	NA	NA	-0.0721713	0.0113695	NA	NA	0.0759823	0.254006	-0.166153	0.0793252	NA	NA
742	SNP	rs139961135	AATCTATTTTCTCAAACTTC	FALSE	CRISPRa	1.00969	-0.217564	-0.0312976	0.216754	NA	NA	NA	NA	-0.524396	0.0464496	0.0496933	0.226011	NA	NA	0.0792529	0.00948319	NA	NA	0.00169125	-0.125507	0.0787703	0.128029	NA	NA
743	SNP	rs77879659	AATCTCAAGAGTGGGTAATT	FALSE	CRISPRa	-0.105187	-0.090122	0.0845165	0.199191	NA	NA	NA	NA	-0.100497	-0.599782	0.0403977	0.00276811	NA	NA	0.0169095	0.0168532	NA	NA	0.211275	-0.0630334	0.0356934	0.2355	NA	NA
743	SNP	rs75005288	AATCTCAAGAGTGGGTAATT	FALSE	CRISPRa	-0.105187	-0.090122	0.0845165	0.199191	NA	NA	NA	NA	-0.100497	-0.599782	0.0403977	0.00276811	NA	NA	0.0169095	0.0168532	NA	NA	0.211275	-0.0630334	0.0356934	0.2355	NA	NA
6:138328702-138328724:+	MPRA	rs77879659	AATCTCAAGAGTGGGTAATT	FALSE	CRISPRi	NA	NA	NA	NA	-0.0379886	0.0674492	-0.00637866	-0.0400385	NA	NA	NA	NA	-0.0986811	-0.172654	NA	NA	0.121998	-0.0451243	NA	NA	NA	NA	-0.0570166	-0.00508069
744	SNP	rs35788099	AATCTCACCCAGCAAGCTGT	FALSE	CRISPRa	-0.072961	-0.0779482	-0.134196	-0.116748	NA	NA	NA	NA	-0.101309	0.390518	-0.111682	0.0699127	NA	NA	0.0217041	0.0159857	NA	NA	-0.0614942	0.196686	0.0140818	-0.0297356	NA	NA
745	SNP	rs79691643	AATCTCCACTAGAGTGGGGG	FALSE	CRISPRa	-0.133146	-0.223642	0.0489058	-0.223442	NA	NA	NA	NA	0.110465	1.30146	0.244822	-0.443114	NA	NA	-0.0338667	0.149752	NA	NA	-0.0974032	-0.299097	-0.17118	0.0430254	NA	NA
746	SNP	rs6904167	AATCTCTTGAAATGATGGTT	FALSE	CRISPRa	-0.104667	-0.284452	0.0325372	0.0357079	NA	NA	NA	NA	1.2611	-0.698137	-0.431411	0.173706	NA	NA	-0.277494	-0.134437	NA	NA	-0.858996	-0.258515	-0.0483498	0.229822	NA	NA
6:137910249-137910271:+	ATAC	chr6:137910210-137911202	AATCTGGGCACAGATAGCTT	FALSE	CRISPRi	NA	NA	NA	NA	-0.00876755	-0.0608253	-0.063305	-0.029811	NA	NA	NA	NA	0.0714838	0.206583	NA	NA	0.140806	0.395676	NA	NA	NA	NA	0.0468649	0.115453
747	SNP	rs5029926	AATCTGGTACATTAAGGTTG	FALSE	CRISPRa	0.00210831	0.0466792	-0.170614	0.122827	NA	NA	NA	NA	-0.10539	NA	0.0599798	0.200314	NA	NA	-0.268299	-0.0802329	NA	NA	-0.157104	0.144956	-0.13107	-0.282848	NA	NA
6:138113909-138113931:+	ATAC	chr6:138113812-138114162	AATCTGGTCCATAATTTTGT	FALSE	CRISPRi	NA	NA	NA	NA	0.0164815	-0.0191808	0.063795	0.149868	NA	NA	NA	NA	0.112956	0.319255	NA	NA	0.0959914	0.374706	NA	NA	NA	NA	0.0063602	-0.0445588
748	SNP	rs12530156	AATCTGGTGGAAAATCAAAG	FALSE	CRISPRa	-0.0962796	0.479361	0.0660251	-0.196603	NA	NA	NA	NA	0.0174856	-0.0208156	-0.137164	-0.00247725	NA	NA	-0.200069	-0.0669092	NA	NA	-0.243612	0.133714	-0.0693149	0.19018	NA	NA
6:138075927-138075949:+	ATAC	chr6:138075307-138076196	AATCTTAAAGATTATAAAAT	FALSE	CRISPRi	NA	NA	NA	NA	-0.0610654	-0.000820131	-0.125787	-0.0320054	NA	NA	NA	NA	0.0786104	-0.266224	NA	NA	0.0278047	0.223755	NA	NA	NA	NA	-0.0588462	0.297199
749	SNP	rs67543742	AATCTTCTAACTTTTACTGA	FALSE	CRISPRa	0.630225	0.0574753	0.15617	0.117234	NA	NA	NA	NA	-0.0649351	-0.0530128	-0.260508	-0.483119	NA	NA	0.126385	-0.204114	NA	NA	0.0268722	-0.121962	0.0844488	0.00528383	NA	NA
750	SNP	rs111355666	AATCTTGTATCCGGAAACTT	FALSE	CRISPRa	0.0377853	-0.294709	0.0645465	0.0306669	NA	NA	NA	NA	0.883721	-0.0997683	0.0560809	-0.148216	NA	NA	-0.0383108	-0.0157197	NA	NA	-0.0764205	0.239884	-0.0399876	-0.00884953	NA	NA
750	SNP	rs190392291	AATCTTGTATCCGGAAACTT	FALSE	CRISPRa	0.0377853	-0.294709	0.0645465	0.0306669	NA	NA	NA	NA	0.883721	-0.0997683	0.0560809	-0.148216	NA	NA	-0.0383108	-0.0157197	NA	NA	-0.0764205	0.239884	-0.0399876	-0.00884953	NA	NA
6:138160311-138160333:+	MPRA	rs111355666	AATCTTGTATCCGGAAACTT	FALSE	CRISPRi	NA	NA	NA	NA	-0.0999454	-0.0412084	-0.0290316	-0.0188331	NA	NA	NA	NA	-0.0487137	-0.173981	NA	NA	-0.0753461	-0.0794591	NA	NA	NA	NA	-0.135757	0.126557
8702	REVERSE	rs117220738	AATCTTTCAGAACGAGGTGG	TRUE	CRISPRa	-0.173672	0.0186564	-0.0872099	0.16859	NA	NA	NA	NA	-0.857835	-0.953517	-0.104016	0.316521	NA	NA	0.0954588	-0.093043	NA	NA	0.192439	0.39115	-0.0635473	-0.270674	NA	NA
751	SNP	rs35634890	AATCTTTCTTGATCTGTGAG	FALSE	CRISPRa	0.00210831	0.246113	-0.0664346	0.174233	NA	NA	NA	NA	0.560851	-0.132451	-0.00996981	-0.126716	NA	NA	-0.293129	0.0628714	NA	NA	0.211577	-0.103907	0.229126	-0.0117077	NA	NA
6:138280923-138280945:-	ATAC	chr6:138279455-138281067	AATCTTTCTTGATCTGTGAG	FALSE	CRISPRi	NA	NA	NA	NA	-0.0194287	0.0217364	0.129894	0.0407472	NA	NA	NA	NA	-0.0637852	0.212114	NA	NA	0.00541355	-0.0145655	NA	NA	NA	NA	-0.0274505	-0.00631984
752	SNP	rs660233	AATCTTTTTTCCTTAGCAAT	FALSE	CRISPRa	-0.324729	-0.16728	0.0239348	0.0446691	NA	NA	NA	NA	-0.383111	0.769683	-0.0113816	0.00418436	NA	NA	0.0228841	-0.0216804	NA	NA	-0.155301	0.0435889	0.194334	0.212906	NA	NA
753	SNP	rs605686	AATGAAAACATGGGCAACTA	FALSE	CRISPRa	0.00210831	0.252747	-0.0823589	0.298575	NA	NA	NA	NA	0.0535309	1.07149	0.0387397	0.0724209	NA	NA	0.116163	0.00394112	NA	NA	0.489079	0.0219454	0.119006	0.0218244	NA	NA
754	SNP	rs5029933	AATGAAACGGGAGCTTAAGT	FALSE	CRISPRa	0.0688205	-0.27603	0.225736	-0.040773	NA	NA	NA	NA	0.524827	-0.779045	0.143171	0.501887	NA	NA	0.288219	0.25684	NA	NA	0.211452	0.0653469	-0.0505284	-0.56633	NA	NA
6:138191993-138192015:+	ATAC	chr6:138191643-138192458	AATGAAACGGGAGCTTAAGT	FALSE	CRISPRi	NA	NA	NA	NA	0.0563236	-0.0826856	-0.0354096	0.0889947	NA	NA	NA	NA	0.245845	0.413854	NA	NA	-0.0962344	-0.130471	NA	NA	NA	NA	-0.00602331	-0.032267
755	SNP	rs11464444	AATGAAAGCATATGCAAGGG	FALSE	CRISPRa	0.423417	0.264039	0.293348	-0.103593	NA	NA	NA	NA	-0.727375	-0.964376	-0.261678	-0.584702	NA	NA	-0.105189	-0.0751668	NA	NA	0.374043	0.200068	0.117136	-0.780657	NA	NA
756	SNP	rs74774704	AATGAAAGGGATTGAGATGC	FALSE	CRISPRa	0.422661	-0.203438	-0.0544049	-0.23332	NA	NA	NA	NA	0.242822	-0.0795569	0.129682	-0.147765	NA	NA	-0.0156572	-0.0516848	NA	NA	-0.261967	-0.422902	-0.203321	-0.151258	NA	NA
756	SNP	rs530607	AATGAAAGGGATTGAGATGC	FALSE	CRISPRa	0.422661	-0.203438	-0.0544049	-0.23332	NA	NA	NA	NA	0.242822	-0.0795569	0.129682	-0.147765	NA	NA	-0.0156572	-0.0516848	NA	NA	-0.261967	-0.422902	-0.203321	-0.151258	NA	NA
756	SNP	rs2876371	AATGAAAGGGATTGAGATGC	FALSE	CRISPRa	0.422661	-0.203438	-0.0544049	-0.23332	NA	NA	NA	NA	0.242822	-0.0795569	0.129682	-0.147765	NA	NA	-0.0156572	-0.0516848	NA	NA	-0.261967	-0.422902	-0.203321	-0.151258	NA	NA
757	SNP	rs808443	AATGAAAGTGGGCATCAACC	FALSE	CRISPRa	-0.29704	-0.33349	0.153221	0.133671	NA	NA	NA	NA	0.601486	0.412872	-0.230085	-0.0998759	NA	NA	-0.0459991	-0.0866565	NA	NA	0.0715286	-0.591576	0.149239	-0.200174	NA	NA
6:138406871-138406893:-	MPRA	rs138852287	AATGAAGGGATGAGGAGAGT	FALSE	CRISPRi	NA	NA	NA	NA	-0.00660339	0.0998701	-0.0474848	0.0999949	NA	NA	NA	NA	-0.00848032	0.173849	NA	NA	0.0742536	-0.0133913	NA	NA	NA	NA	-0.0517343	-0.221701
6:138171748-138171770:-	Bentham	RS80300819	AATGAAGTTCAGTTCTATAA	FALSE	CRISPRi	NA	NA	NA	NA	-0.00917065	0.0386195	-0.126898	0.152683	NA	NA	NA	NA	-0.0355298	-0.0924697	NA	NA	-0.0791909	0.166424	NA	NA	NA	NA	-0.00729269	0.260167
6:138051160-138051182:-	ATAC	chr6:138051050-138051438	AATGAATCTTGATTGCATTG	FALSE	CRISPRi	NA	NA	NA	NA	-0.0194337	-0.101314	0.00407214	-0.0897071	NA	NA	NA	NA	0.031853	-0.155214	NA	NA	-0.0309351	0.0946154	NA	NA	NA	NA	-0.0269256	-0.0196523
758	SNP	rs192560245	AATGAATTTCTCTAATAAGA	FALSE	CRISPRa	1.27673	-0.0591039	-0.0183084	0.0453834	NA	NA	NA	NA	-0.0136699	NA	-0.462311	-0.0514765	NA	NA	-0.0335859	0.168475	NA	NA	0.349879	0.267854	-0.582455	0.0204249	NA	NA
758	SNP	rs80213143	AATGAATTTCTCTAATAAGA	FALSE	CRISPRa	1.27673	-0.0591039	-0.0183084	0.0453834	NA	NA	NA	NA	-0.0136699	NA	-0.462311	-0.0514765	NA	NA	-0.0335859	0.168475	NA	NA	0.349879	0.267854	-0.582455	0.0204249	NA	NA
6:138157663-138157685:+	Bentham	RS80213143	AATGAATTTCTCTAATAAGA	FALSE	CRISPRi	NA	NA	NA	NA	-0.0555539	-0.0667293	-0.0939028	-0.105494	NA	NA	NA	NA	0.00838531	-0.0254939	NA	NA	-0.0326786	-0.125188	NA	NA	NA	NA	0.188108	0.13999
759	SNP	rs78953621	AATGAATTTTCTCTTACTTT	FALSE	CRISPRa	0.0742062	-0.0384414	0.0537697	0.238133	NA	NA	NA	NA	0.737905	-0.0428789	0.0826209	0.186147	NA	NA	0.0151928	-0.0139722	NA	NA	-0.0939236	-0.0796328	-0.00201379	0.274941	NA	NA
760	SNP	rs79608867	AATGACAAGATCAAACACTG	FALSE	CRISPRa	0.636133	0.461216	0.337568	0.458603	NA	NA	NA	NA	0.214055	0.123135	0.107719	0.274163	NA	NA	0.196804	0.276418	NA	NA	0.26111	0.236114	-0.00477865	0.148759	NA	NA
761	SNP	rs117037483	AATGACAGGAAGTGACCAGG	FALSE	CRISPRa	0.845984	-0.198021	-0.118824	0.0808294	NA	NA	NA	NA	0.163294	-0.140343	-0.304519	0.446778	NA	NA	0.091147	0.262154	NA	NA	-0.610908	-0.257866	-0.0990559	0.405973	NA	NA
761	SNP	rs142767035	AATGACAGGAAGTGACCAGG	FALSE	CRISPRa	0.845984	-0.198021	-0.118824	0.0808294	NA	NA	NA	NA	0.163294	-0.140343	-0.304519	0.446778	NA	NA	0.091147	0.262154	NA	NA	-0.610908	-0.257866	-0.0990559	0.405973	NA	NA
762	SNP	rs117856230	AATGACATTTTTTCCCCACA	FALSE	CRISPRa	0.0349513	0.467616	-0.0978555	-0.115313	NA	NA	NA	NA	0.0209202	0.771147	0.27442	-0.0759579	NA	NA	0.0538078	0.0374144	NA	NA	0.361198	-0.567544	0.101531	0.162916	NA	NA
6:137985385-137985407:+	MPRA	rs17066693	AATGACATTTTTTCCCCACA	FALSE	CRISPRi	NA	NA	NA	NA	0.00956668	0.0880234	0.00608852	-0.102028	NA	NA	NA	NA	-0.283776	-0.110255	NA	NA	0.0426839	0.226093	NA	NA	NA	NA	-0.038629	0.0237969
6:138086172-138086194:+	MPRA	rs1111800	AATGACTATAGAAAATTGGA	FALSE	CRISPRi	NA	NA	NA	NA	-0.010879	-0.0851682	-0.142264	0.115451	NA	NA	NA	NA	-0.122423	0.310396	NA	NA	-0.186744	0.0450492	NA	NA	NA	NA	0.00879979	-0.0173327
763	SNP	rs9321630	AATGACTGAGAGAGGTGGTG	FALSE	CRISPRa	-0.00775061	0.0120287	-0.316867	-0.0499987	NA	NA	NA	NA	0.0548205	-0.164272	0.177591	0.204331	NA	NA	0.0137902	0.0747511	NA	NA	0.359975	0.0482668	0.0538797	-0.0120846	NA	NA
764	SNP	rs149564648	AATGACTGGAGGTGCTGGAG	FALSE	CRISPRa	0.0113081	-0.234096	0.0178832	-0.31108	NA	NA	NA	NA	0.231458	-0.579221	-0.267515	0.540276	NA	NA	-0.154523	0.0207222	NA	NA	0.0449302	-0.0847639	0.176822	-0.469725	NA	NA
764	SNP	rs146629168	AATGACTGGAGGTGCTGGAG	FALSE	CRISPRa	0.0113081	-0.234096	0.0178832	-0.31108	NA	NA	NA	NA	0.231458	-0.579221	-0.267515	0.540276	NA	NA	-0.154523	0.0207222	NA	NA	0.0449302	-0.0847639	0.176822	-0.469725	NA	NA
764	SNP	rs9389552	AATGACTGGAGGTGCTGGAG	FALSE	CRISPRa	0.0113081	-0.234096	0.0178832	-0.31108	NA	NA	NA	NA	0.231458	-0.579221	-0.267515	0.540276	NA	NA	-0.154523	0.0207222	NA	NA	0.0449302	-0.0847639	0.176822	-0.469725	NA	NA
765	SNP	rs78499936	AATGACTTCCCTTAAATGTA	FALSE	CRISPRa	-0.0308297	-0.187953	-0.129359	0.166497	NA	NA	NA	NA	0.0573567	1.40836	0.388465	0.181223	NA	NA	0.124014	0.114951	NA	NA	0.347609	0.553563	-0.175662	-0.657314	NA	NA
765	SNP	rs6931953	AATGACTTCCCTTAAATGTA	FALSE	CRISPRa	-0.0308297	-0.187953	-0.129359	0.166497	NA	NA	NA	NA	0.0573567	1.40836	0.388465	0.181223	NA	NA	0.124014	0.114951	NA	NA	0.347609	0.553563	-0.175662	-0.657314	NA	NA
766	SNP	rs117976703	AATGAGAAAGACAGAACCTC	FALSE	CRISPRa	-0.490532	-0.320931	-0.161968	-0.0168966	NA	NA	NA	NA	0.087639	-1.75761	-0.120238	-0.545388	NA	NA	0.013425	-0.230411	NA	NA	0.462367	-0.25294	-0.0444951	0.109389	NA	NA
6:137992944-137992966:-	MPRA	rs536331	AATGAGAAAGACAGAACCTC	FALSE	CRISPRi	NA	NA	NA	NA	-0.00747931	0.00662802	0.0107237	0.0078163	NA	NA	NA	NA	-0.0279322	-0.49535	NA	NA	-0.0776383	-0.0919865	NA	NA	NA	NA	-0.11804	0.139014
767	SNP	rs5029926	AATGAGAATGAAGCATTCAT	FALSE	CRISPRa	0.772296	0.205634	-0.220914	0.103206	NA	NA	NA	NA	-1.11096	-1.8897	-0.127177	-0.115293	NA	NA	-0.044279	0.0571137	NA	NA	-0.358223	0.511229	-0.0305192	-0.184273	NA	NA
6:138043985-138044007:+	ATAC	chr6:138043802-138044152	AATGAGACAGCATTCTGAGA	FALSE	CRISPRi	NA	NA	NA	NA	0.0248578	0.103948	0.0700248	-0.0145243	NA	NA	NA	NA	-0.115218	-0.0540308	NA	NA	0.0872055	-0.0478154	NA	NA	NA	NA	0.106392	-0.00781219
768	SNP	rs9321627	AATGAGAGCAAGTGACGTGA	FALSE	CRISPRa	0.153438	-0.349295	0.0327192	0.22251	NA	NA	NA	NA	0.178666	0.710629	-0.0203519	0.283141	NA	NA	0.211662	0.0660323	NA	NA	-1.77871	-0.100618	0.0579814	0.140309	NA	NA
769	SNP	rs9389529	AATGAGATGTTATCTTACTC	FALSE	CRISPRa	-0.0618059	-0.591087	-0.187731	-0.328402	NA	NA	NA	NA	0.0117167	-0.755084	0.280953	-0.134508	NA	NA	0.227734	-0.0332423	NA	NA	-0.239085	0.110818	-0.173403	0.236261	NA	NA
6:138165581-138165603:+	Bentham	RS112975146	AATGAGATTGAAGAAAGAGG	FALSE	CRISPRi	NA	NA	NA	NA	-0.0528921	-0.0422395	0.0845233	0.0325242	NA	NA	NA	NA	0.346045	0.119893	NA	NA	0.0297478	0.207756	NA	NA	NA	NA	0.0800328	-0.0832128
6:138165581-138165603:+	MPRA	rs112975146	AATGAGATTGAAGAAAGAGG	FALSE	CRISPRi	NA	NA	NA	NA	-0.0528921	-0.0422395	0.0845233	0.0325242	NA	NA	NA	NA	0.346045	0.119893	NA	NA	0.0297478	0.207756	NA	NA	NA	NA	0.0800328	-0.0832128
6:137881209-137881231:+	ATAC	chr6:137880596-137881277	AATGAGCTTCAGGTGGTGGC	FALSE	CRISPRi	NA	NA	NA	NA	-0.0697963	0.0966405	0.00995314	0.0287659	NA	NA	NA	NA	0.159759	0.0978342	NA	NA	0.0866962	-0.0744882	NA	NA	NA	NA	0.025192	0.08896
770	SNP	rs374794683	AATGATCACAGTGCTTAGGG	FALSE	CRISPRa	-0.0755796	-0.0237549	0.19182	-0.0219254	NA	NA	NA	NA	0.10092	0.0894828	0.437869	0.605614	NA	NA	-0.12615	-0.00921645	NA	NA	0.300592	0.0747261	0.206367	-0.292835	NA	NA
770	SNP	rs2473095	AATGATCACAGTGCTTAGGG	FALSE	CRISPRa	-0.0755796	-0.0237549	0.19182	-0.0219254	NA	NA	NA	NA	0.10092	0.0894828	0.437869	0.605614	NA	NA	-0.12615	-0.00921645	NA	NA	0.300592	0.0747261	0.206367	-0.292835	NA	NA
770	SNP	rs537879	AATGATCACAGTGCTTAGGG	FALSE	CRISPRa	-0.0755796	-0.0237549	0.19182	-0.0219254	NA	NA	NA	NA	0.10092	0.0894828	0.437869	0.605614	NA	NA	-0.12615	-0.00921645	NA	NA	0.300592	0.0747261	0.206367	-0.292835	NA	NA
6:138059607-138059629:-	ATAC	chr6:138059309-138059735	AATGATCTTTAAACCTAAAT	FALSE	CRISPRi	NA	NA	NA	NA	-0.0611759	0.0271127	0.172764	0.0429412	NA	NA	NA	NA	-0.0978002	-0.0910143	NA	NA	-0.0260215	0.0747859	NA	NA	NA	NA	0.196482	0.00760017
771	SNP	rs657597	AATGATGCCTGGTACCCCAG	FALSE	CRISPRa	-0.0922095	0.198723	0.472792	-0.349053	NA	NA	NA	NA	0.174635	1.35691	-0.132623	0.253632	NA	NA	-0.168907	0.0584139	NA	NA	-1.11928	0.241558	-0.262961	-0.1103	NA	NA
6:138113938-138113960:+	ATAC	chr6:138113812-138114162	AATGATGTTGTAAGTGCACC	FALSE	CRISPRi	NA	NA	NA	NA	-0.0513533	0.110879	-0.0502724	0.0966131	NA	NA	NA	NA	0.207394	-0.0186901	NA	NA	0.0374102	-0.201882	NA	NA	NA	NA	-0.0552984	-0.188828
772	SNP	rs117522724	AATGATTAGATTATTAATAT	FALSE	CRISPRa	-0.0548003	-0.133275	-0.0217079	-0.00658254	NA	NA	NA	NA	0.110651	-1.00622	0.0639285	-0.0492208	NA	NA	0.0252137	0.0183212	NA	NA	0.305434	0.057788	-0.0919796	0.164747	NA	NA
772	SNP	rs584616	AATGATTAGATTATTAATAT	FALSE	CRISPRa	-0.0548003	-0.133275	-0.0217079	-0.00658254	NA	NA	NA	NA	0.110651	-1.00622	0.0639285	-0.0492208	NA	NA	0.0252137	0.0183212	NA	NA	0.305434	0.057788	-0.0919796	0.164747	NA	NA
6:137962930-137962952:-	MPRA	rs112365161	AATGATTAGATTATTAATAT	FALSE	CRISPRi	NA	NA	NA	NA	-0.02621	0.0236662	-0.0193239	-0.103501	NA	NA	NA	NA	-0.0323193	-0.26719	NA	NA	-0.326988	-0.125151	NA	NA	NA	NA	-0.0567029	0.163677
6:137962930-137962952:-	ATAC	chr6:137962591-137963042	AATGATTAGATTATTAATAT	FALSE	CRISPRi	NA	NA	NA	NA	-0.02621	0.0236662	-0.0193239	-0.103501	NA	NA	NA	NA	-0.0323193	-0.26719	NA	NA	-0.326988	-0.125151	NA	NA	NA	NA	-0.0567029	0.163677
8235	REVERSE	rs75766602	AATGATTGACACCGTTGAAC	TRUE	CRISPRa	-0.0308297	0.479791	0.122342	-0.22629	NA	NA	NA	NA	0.774945	-0.176752	0.0133255	-0.225036	NA	NA	0.364886	0.0993372	NA	NA	-0.403919	-0.002933	-0.0488396	0.289059	NA	NA
773	SNP	rs17613612	AATGATTTTATTTAAAATGA	FALSE	CRISPRa	-0.0324679	0.215735	-0.0407688	0.0889586	NA	NA	NA	NA	-0.804717	-0.753775	0.040767	0.219677	NA	NA	-0.271842	-0.114329	NA	NA	-0.0215613	0.535719	-0.219781	-0.271744	NA	NA
774	SNP	rs140371814	AATGCACAGGAGCACATAGC	FALSE	CRISPRa	-0.0557212	0.062897	0.137967	-0.0342164	NA	NA	NA	NA	0.535163	0.686244	-0.231619	0.143634	NA	NA	-0.0557995	0.0356041	NA	NA	0.628141	0.0421258	0.239099	-0.198233	NA	NA
775	SNP	rs72978796	AATGCACTGGGTATTCAATG	FALSE	CRISPRa	-0.00582606	-0.0855754	0.0613437	0.169821	NA	NA	NA	NA	0.093238	1.43251	0.450919	0.24112	NA	NA	0.0355854	-0.110033	NA	NA	0.377369	-0.202828	-0.0931776	0.0671281	NA	NA
6:138049973-138049995:-	ATAC	chr6:138049798-138050325	AATGCAGCTCAGTGCCATGC	FALSE	CRISPRi	NA	NA	NA	NA	-0.0167478	-0.110038	0.0176253	-0.124929	NA	NA	NA	NA	0.20938	0.337954	NA	NA	0.131775	-0.106149	NA	NA	NA	NA	-0.110031	0.272748
776	SNP	rs636451	AATGCAGTGAGCATAAGTGG	FALSE	CRISPRa	-0.0140863	-0.223422	0.0354303	-0.40322	NA	NA	NA	NA	0.218356	0.377609	0.290992	0.130309	NA	NA	-0.0472788	-0.0529603	NA	NA	-0.133214	-0.167622	0.116121	-0.543746	NA	NA
6:138153647-138153669:+	ATAC	chr6:138153218-138153661	AATGCATTATTTACTATATT	FALSE	CRISPRi	NA	NA	NA	NA	0.065982	-0.00565631	0.00492237	0.0942701	NA	NA	NA	NA	-0.0871692	-0.0218171	NA	NA	0.00181409	-0.0584228	NA	NA	NA	NA	0.0173424	-0.22157
777	SNP	rs653520	AATGCCACGCCTGATCCCTT	FALSE	CRISPRa	-0.243179	0.230175	0.0484211	0.168219	NA	NA	NA	NA	-0.275081	-0.122644	0.078006	0.242563	NA	NA	0.0307898	-0.0070624	NA	NA	0.10658	0.111787	0.244399	0.242293	NA	NA
778	SNP	rs77271426	AATGCCATTGTCACTAGAAA	FALSE	CRISPRa	-0.151096	-0.0851591	-0.000671583	0.0891962	NA	NA	NA	NA	0.194913	-0.0689433	0.0250284	0.0929724	NA	NA	0.0623908	-0.141691	NA	NA	0.136459	-0.00913689	0.0250452	0.427652	NA	NA
778	SNP	rs143062392	AATGCCATTGTCACTAGAAA	FALSE	CRISPRa	-0.151096	-0.0851591	-0.000671583	0.0891962	NA	NA	NA	NA	0.194913	-0.0689433	0.0250284	0.0929724	NA	NA	0.0623908	-0.141691	NA	NA	0.136459	-0.00913689	0.0250452	0.427652	NA	NA
6:138083968-138083990:-	ATAC	chr6:138083334-138084091	AATGCCATTGTCACTAGAAA	FALSE	CRISPRi	NA	NA	NA	NA	-0.0106065	0.0445449	0.0360063	-0.0945089	NA	NA	NA	NA	0.0219075	0.348894	NA	NA	-0.000845921	-0.0293177	NA	NA	NA	NA	-0.0341082	0.0334811
6:138289933-138289955:+	ATAC	chr6:138288697-138290599	AATGCCCATATTTCTAGCTT	FALSE	CRISPRi	NA	NA	NA	NA	-0.063404	-0.102611	0.0821655	0.216564	NA	NA	NA	NA	-0.130879	-0.0585682	NA	NA	-0.121958	-0.305243	NA	NA	NA	NA	5.52321e-05	0.226034
6:138289933-138289955:+	MPRA	rs9373203	AATGCCCATATTTCTAGCTT	FALSE	CRISPRi	NA	NA	NA	NA	-0.063404	-0.102611	0.0821655	0.216564	NA	NA	NA	NA	-0.130879	-0.0585682	NA	NA	-0.121958	-0.305243	NA	NA	NA	NA	5.52321e-05	0.226034
779	SNP	rs1537622	AATGCCGGTTGTACATCCCA	FALSE	CRISPRa	8.84569e-05	1.20529	-0.302633	0.0944066	NA	NA	NA	NA	-1.18487	0.712649	0.0317254	0.264079	NA	NA	-0.269697	-0.16571	NA	NA	0.341186	0.70017	-0.0810296	-0.144069	NA	NA
779	SNP	rs72984667	AATGCCGGTTGTACATCCCA	FALSE	CRISPRa	8.84569e-05	1.20529	-0.302633	0.0944066	NA	NA	NA	NA	-1.18487	0.712649	0.0317254	0.264079	NA	NA	-0.269697	-0.16571	NA	NA	0.341186	0.70017	-0.0810296	-0.144069	NA	NA
780	SNP	rs10651274	AATGCCTAATTTCATAAATT	FALSE	CRISPRa	0.0593054	-0.236081	0.0867777	0.13054	NA	NA	NA	NA	-0.278293	-0.307833	0.204849	0.128678	NA	NA	-0.00197099	0.038181	NA	NA	0.168354	-0.0980174	0.168715	0.203607	NA	NA
781	SNP	rs117565759	AATGCCTACACTGGTGAGGA	FALSE	CRISPRa	-0.421506	-0.399561	0.102113	-0.169406	NA	NA	NA	NA	0.160678	-0.875244	-0.415541	0.0372376	NA	NA	0.17856	0.15282	NA	NA	0.666061	0.41714	0.0134614	0.363777	NA	NA
782	SNP	rs536589	AATGCCTGGCTTCAAAGGTT	FALSE	CRISPRa	-0.176306	-0.535675	0.11719	0.160338	NA	NA	NA	NA	-0.0839138	-0.151615	0.639889	-0.0320155	NA	NA	0.197777	0.029911	NA	NA	0.0340035	0.0333792	-0.198854	0.173155	NA	NA
782	SNP	rs61205468	AATGCCTGGCTTCAAAGGTT	FALSE	CRISPRa	-0.176306	-0.535675	0.11719	0.160338	NA	NA	NA	NA	-0.0839138	-0.151615	0.639889	-0.0320155	NA	NA	0.197777	0.029911	NA	NA	0.0340035	0.0333792	-0.198854	0.173155	NA	NA
6:138186009-138186031:-	ATAC	chr6:138186031-138186381	AATGCCTTCTTATGAAAAAA	FALSE	CRISPRi	NA	NA	NA	NA	0.0256021	0.0636078	0.0126821	-0.00277057	NA	NA	NA	NA	-0.0996193	0.0341937	NA	NA	-0.199338	-0.0757081	NA	NA	NA	NA	0.12374	-0.087787
783	SNP	rs73566277	AATGCGGCATGCTTGCACTG	FALSE	CRISPRa	-0.152716	-0.196652	0.0571156	-0.0663994	NA	NA	NA	NA	-0.348537	-0.545754	-0.263135	0.0170342	NA	NA	0.0254982	0.044634	NA	NA	-0.268456	0.185241	-0.0528749	-0.0863349	NA	NA
784	SNP	rs4624886	AATGCTAATTTCAGAGAAAT	FALSE	CRISPRa	-0.128923	0.508419	0.126584	0.129458	NA	NA	NA	NA	0.0913802	-0.0499243	0.390522	0.218487	NA	NA	0.13005	-0.0305715	NA	NA	-0.239653	-0.0692627	0.15153	0.130206	NA	NA
784	SNP	rs34595961	AATGCTAATTTCAGAGAAAT	FALSE	CRISPRa	-0.128923	0.508419	0.126584	0.129458	NA	NA	NA	NA	0.0913802	-0.0499243	0.390522	0.218487	NA	NA	0.13005	-0.0305715	NA	NA	-0.239653	-0.0692627	0.15153	0.130206	NA	NA
785	SNP	rs576612	AATGCTGGATGTCTGATGTA	FALSE	CRISPRa	-0.20628	-0.0265273	-0.0150218	0.00446064	NA	NA	NA	NA	-0.356635	-0.441768	-0.128368	-0.00854315	NA	NA	-0.0322668	-0.051997	NA	NA	0.0354136	-0.176462	0.0307078	-0.00356219	NA	NA
786	SNP	rs113237273	AATGCTGGGGGCCGATCAAG	FALSE	CRISPRa	0.113771	0.0462186	0.107932	0.176423	NA	NA	NA	NA	0.474651	0.102586	-0.418475	0.0464562	NA	NA	0.110681	0.0646757	NA	NA	0.205699	0.162482	-0.0822006	0.0810306	NA	NA
786	SNP	rs202190483	AATGCTGGGGGCCGATCAAG	FALSE	CRISPRa	0.113771	0.0462186	0.107932	0.176423	NA	NA	NA	NA	0.474651	0.102586	-0.418475	0.0464562	NA	NA	0.110681	0.0646757	NA	NA	0.205699	0.162482	-0.0822006	0.0810306	NA	NA
787	SNP	rs2473093	AATGCTTATGTAATATAGAA	FALSE	CRISPRa	0.0980191	-0.050239	-0.0028354	-0.117391	NA	NA	NA	NA	-0.0561228	-0.0616287	-0.050392	0.00286609	NA	NA	-0.145253	0.0872898	NA	NA	-0.264668	0.540589	-0.211987	0.107803	NA	NA
787	SNP	rs2473094	AATGCTTATGTAATATAGAA	FALSE	CRISPRa	0.0980191	-0.050239	-0.0028354	-0.117391	NA	NA	NA	NA	-0.0561228	-0.0616287	-0.050392	0.00286609	NA	NA	-0.145253	0.0872898	NA	NA	-0.264668	0.540589	-0.211987	0.107803	NA	NA
787	SNP	rs12194176	AATGCTTATGTAATATAGAA	FALSE	CRISPRa	0.0980191	-0.050239	-0.0028354	-0.117391	NA	NA	NA	NA	-0.0561228	-0.0616287	-0.050392	0.00286609	NA	NA	-0.145253	0.0872898	NA	NA	-0.264668	0.540589	-0.211987	0.107803	NA	NA
6:138413664-138413686:-	MPRA	rs563495	AATGCTTATGTAATATAGAA	FALSE	CRISPRi	NA	NA	NA	NA	-0.0235152	-0.0956365	-0.0751167	0.0716123	NA	NA	NA	NA	-0.152538	-0.487379	NA	NA	-0.126003	0.258728	NA	NA	NA	NA	-0.0847352	-0.0717388
788	SNP	rs583021	AATGCTTCTGTAATGCACTT	FALSE	CRISPRa	-0.110366	0.370532	0.0397024	0.0356612	NA	NA	NA	NA	0.065806	0.183203	0.0224986	-0.415587	NA	NA	0.00699812	0.104671	NA	NA	-0.636866	-0.202727	0.183441	0.209451	NA	NA
789	SNP	rs146091397	AATGCTTTTATACTGTTAAA	FALSE	CRISPRa	-1.02654	-0.133512	0.111516	0.0780345	NA	NA	NA	NA	0.0192142	-0.116218	0.245422	0.399739	NA	NA	0.126906	0.201658	NA	NA	-0.774656	-0.0611029	-0.176446	0.336042	NA	NA
789	SNP	rs481095	AATGCTTTTATACTGTTAAA	FALSE	CRISPRa	-1.02654	-0.133512	0.111516	0.0780345	NA	NA	NA	NA	0.0192142	-0.116218	0.245422	0.399739	NA	NA	0.126906	0.201658	NA	NA	-0.774656	-0.0611029	-0.176446	0.336042	NA	NA
6:137991613-137991635:-	MPRA	rs481095	AATGCTTTTATACTGTTAAA	FALSE	CRISPRi	NA	NA	NA	NA	-0.110569	0.0755567	0.132988	-0.0624718	NA	NA	NA	NA	-0.149443	-0.682663	NA	NA	-0.113944	0.0794542	NA	NA	NA	NA	-0.0209906	-0.0656631
790	SNP	rs201173211	AATGCTTTTGTTTTGGAAAA	FALSE	CRISPRa	-0.243294	0.464236	0.304153	0.13714	NA	NA	NA	NA	0.415774	1.2984	0.250611	-0.232413	NA	NA	-0.0354915	-0.0199856	NA	NA	-0.766958	0.510129	0.0510679	0.0258767	NA	NA
791	SNP	rs118188393	AATGGAGCAGTAACCCAGCC	FALSE	CRISPRa	-0.318878	0.222107	0.0525618	0.205313	NA	NA	NA	NA	-0.306437	0.327099	-0.0686337	0.135077	NA	NA	0.0495665	0.0798761	NA	NA	-0.10174	0.018803	0.104578	-0.0521866	NA	NA
792	SNP	rs1412925	AATGGAGTTGTCTTCTGAGT	FALSE	CRISPRa	0.610425	-0.342355	-0.247902	-0.131738	NA	NA	NA	NA	-0.395344	-0.116218	0.0948201	0.0465019	NA	NA	-0.166191	-0.151439	NA	NA	0.320333	-0.27133	0.0925105	-0.231855	NA	NA
792	SNP	rs4360148	AATGGAGTTGTCTTCTGAGT	FALSE	CRISPRa	0.610425	-0.342355	-0.247902	-0.131738	NA	NA	NA	NA	-0.395344	-0.116218	0.0948201	0.0465019	NA	NA	-0.166191	-0.151439	NA	NA	0.320333	-0.27133	0.0925105	-0.231855	NA	NA
6:138261176-138261198:-	ATAC	chr6:138261014-138261670	AATGGATGCTAGAGTTTAGG	FALSE	CRISPRi	NA	NA	NA	NA	-0.0298568	-0.0753814	-0.0362888	0.0533312	NA	NA	NA	NA	-0.218789	0.0849468	NA	NA	-0.0794039	0.0662474	NA	NA	NA	NA	-0.0372491	0.16298
793	SNP	rs72989437	AATGGCATCTTCTACTCGGG	FALSE	CRISPRa	-0.268889	0.11306	0.064355	0.316844	NA	NA	NA	NA	-0.105263	-0.130477	0.537408	-0.283398	NA	NA	0.0972159	0.0868999	NA	NA	-0.645752	0.152913	-0.0950774	0.226145	NA	NA
6:138231747-138231769:+	ATAC	chr6:138231431-138232533	AATGGCCATCCTCAGCTCCA	FALSE	CRISPRi	NA	NA	NA	NA	0.0739742	0.038723	0.0653621	-0.167726	NA	NA	NA	NA	-0.0253526	-0.00765897	NA	NA	0.108194	-0.175888	NA	NA	NA	NA	0.118817	0.153743
6:138052610-138052632:+	ATAC	chr6:138052439-138054111	AATGGCCCTGGGATCCAGCA	FALSE	CRISPRi	NA	NA	NA	NA	0.0364556	-0.0228419	-0.0343141	0.0593682	NA	NA	NA	NA	-0.144447	-0.018961	NA	NA	-0.0313597	0.154213	NA	NA	NA	NA	-0.0247145	-0.0760309
8490	REVERSE	rs150243820	AATGGGGGTCACTGTGTGAT	TRUE	CRISPRa	-0.271792	-0.175662	0.241449	-0.102395	NA	NA	NA	NA	0.872924	-0.000403268	-0.153135	0.332811	NA	NA	0.0948055	-0.0107591	NA	NA	0.349763	-0.0200971	0.0493596	0.030764	NA	NA
794	SNP	rs13220745	AATGGGTGAAATACAATCAG	FALSE	CRISPRa	-0.00582606	0.0584057	-0.038803	-0.166273	NA	NA	NA	NA	-0.0347011	-0.150149	0.268336	0.282589	NA	NA	0.0843944	-0.302372	NA	NA	0.373678	-0.0609905	-0.000794744	-0.348023	NA	NA
795	SNP	rs72984688	AATGGGTGGAGGCCTCTATC	FALSE	CRISPRa	0.634566	0.251091	-0.0638556	0.0447522	NA	NA	NA	NA	-1.21252	0.682547	-0.00838791	0.278914	NA	NA	0.277934	0.0932726	NA	NA	0.291071	0.275729	-0.298188	0.350265	NA	NA
796	SNP	rs117228369	AATGGTAAAGGAGGCATTTC	FALSE	CRISPRa	0.28708	0.22346	0.141812	0.0886271	NA	NA	NA	NA	0.25212	1.1328	-0.0567792	-0.136544	NA	NA	-0.0154512	0.0189839	NA	NA	0.107776	-0.132451	0.172046	0.222431	NA	NA
796	SNP	rs57886956	AATGGTAAAGGAGGCATTTC	FALSE	CRISPRa	0.28708	0.22346	0.141812	0.0886271	NA	NA	NA	NA	0.25212	1.1328	-0.0567792	-0.136544	NA	NA	-0.0154512	0.0189839	NA	NA	0.107776	-0.132451	0.172046	0.222431	NA	NA
796	SNP	rs67636643	AATGGTAAAGGAGGCATTTC	FALSE	CRISPRa	0.28708	0.22346	0.141812	0.0886271	NA	NA	NA	NA	0.25212	1.1328	-0.0567792	-0.136544	NA	NA	-0.0154512	0.0189839	NA	NA	0.107776	-0.132451	0.172046	0.222431	NA	NA
797	SNP	rs203691	AATGGTACAAACTTTAAGCC	FALSE	CRISPRa	-1.22287	-0.0599108	0.126244	0.067074	NA	NA	NA	NA	0.158743	-0.0921087	0.15693	0.223871	NA	NA	-0.176864	0.108204	NA	NA	0.16023	-0.0995226	-0.129796	-1.5232e-06	NA	NA
6:137887632-137887654:+	MPRA	rs74362267	AATGGTATTTCTGGTTCTAT	FALSE	CRISPRi	NA	NA	NA	NA	-0.0017271	0.0218143	0.0451542	0.0200862	NA	NA	NA	NA	-0.329847	0.42408	NA	NA	-0.345568	0.0144702	NA	NA	NA	NA	-0.171156	0.0611506
8736	REVERSE	rs1518048	AATGGTCAATGTTTACTTGA	TRUE	CRISPRa	-0.120839	-0.174737	-0.187174	0.0867577	NA	NA	NA	NA	-0.180181	0.544781	-0.271112	0.238489	NA	NA	0.0711793	0.00886474	NA	NA	0.0963253	-0.105611	-0.0439698	0.00699815	NA	NA
798	SNP	rs79741007	AATGGTCTCTAGATGCTATT	FALSE	CRISPRa	0.00167306	0.0252687	0.0954608	0.1324	NA	NA	NA	NA	-0.262433	-0.0246159	0.0147797	0.0280615	NA	NA	0.0358411	0.0535216	NA	NA	0.303378	0.167047	0.18577	0.248579	NA	NA
798	SNP	rs75813204	AATGGTCTCTAGATGCTATT	FALSE	CRISPRa	0.00167306	0.0252687	0.0954608	0.1324	NA	NA	NA	NA	-0.262433	-0.0246159	0.0147797	0.0280615	NA	NA	0.0358411	0.0535216	NA	NA	0.303378	0.167047	0.18577	0.248579	NA	NA
6:138095383-138095405:-	ATAC	chr6:138094837-138095546	AATGGTGTTGGCACTCAGCA	FALSE	CRISPRi	NA	NA	NA	NA	0.143703	-0.024832	0.00765348	0.0296887	NA	NA	NA	NA	0.236417	-0.169065	NA	NA	0.0333638	-0.119708	NA	NA	NA	NA	0.0602475	0.00354574
799	SNP	rs658376	AATGGTTTATAACTTTTAAA	FALSE	CRISPRa	-1.39447	0.767549	0.264597	-0.30027	NA	NA	NA	NA	-0.0619463	-0.0559892	-0.139539	-0.0656882	NA	NA	0.0386333	-0.246359	NA	NA	0.153604	1.03333	0.00541975	0.202699	NA	NA
800	SNP	rs35773731	AATGTAAAATGTTATCTCTG	FALSE	CRISPRa	-0.270958	-0.525659	-0.0417548	0.0112197	NA	NA	NA	NA	-0.378052	0.440386	-0.204358	-0.327033	NA	NA	-0.0570885	-0.116938	NA	NA	0.420086	-0.465199	-0.0885953	-0.131555	NA	NA
801	SNP	rs75040725	AATGTAAAGTCACATGTTTT	FALSE	CRISPRa	0.429382	-0.136296	-0.0502348	0.204402	NA	NA	NA	NA	0.502567	-0.0764064	0.148235	0.0817405	NA	NA	0.0654904	0.0445793	NA	NA	-0.13607	0.137199	0.140185	0.177741	NA	NA
801	SNP	rs11756389	AATGTAAAGTCACATGTTTT	FALSE	CRISPRa	0.429382	-0.136296	-0.0502348	0.204402	NA	NA	NA	NA	0.502567	-0.0764064	0.148235	0.0817405	NA	NA	0.0654904	0.0445793	NA	NA	-0.13607	0.137199	0.140185	0.177741	NA	NA
802	SNP	rs76982031	AATGTAACCTGGCATAGCAC	FALSE	CRISPRa	-0.128182	-0.722564	0.0454412	-0.112435	NA	NA	NA	NA	0.672065	-0.0693829	0.0810259	0.41344	NA	NA	0.0650447	-0.0629613	NA	NA	-0.230622	-0.245385	-0.187794	-0.176346	NA	NA
8940	REVERSE	rs12110923	AATGTAAGTCTGCCTTCGGT	TRUE	CRISPRa	-0.776195	0.0384023	-0.120472	-0.102407	NA	NA	NA	NA	-0.493987	0.122504	-0.48899	-0.0962492	NA	NA	-0.0561375	-0.0326603	NA	NA	-0.113007	0.0825953	-0.035747	-0.0858331	NA	NA
803	SNP	rs2014631	AATGTACACCTGAGATGATT	FALSE	CRISPRa	0.283831	0.0328619	-0.0339453	0.0923886	NA	NA	NA	NA	0.0192142	0.9562	-0.354867	-0.467261	NA	NA	-0.0742779	0.207221	NA	NA	0.0571698	0.467153	-0.0827102	0.173388	NA	NA
803	SNP	rs497924	AATGTACACCTGAGATGATT	FALSE	CRISPRa	0.283831	0.0328619	-0.0339453	0.0923886	NA	NA	NA	NA	0.0192142	0.9562	-0.354867	-0.467261	NA	NA	-0.0742779	0.207221	NA	NA	0.0571698	0.467153	-0.0827102	0.173388	NA	NA
6:138051137-138051159:-	ATAC	chr6:138051050-138051438	AATGTACAGCACTGGGGCCC	FALSE	CRISPRi	NA	NA	NA	NA	0.00900385	-0.0283896	0.0431402	-0.00529143	NA	NA	NA	NA	-0.241329	-0.0567836	NA	NA	-0.147222	-0.219256	NA	NA	NA	NA	0.0430527	-0.00504611
804	SNP	rs1589137	AATGTATATCATGTGGTTGT	FALSE	CRISPRa	-0.263749	-0.197551	-0.0220424	-0.0255547	NA	NA	NA	NA	0.438417	-0.564224	0.0253211	-0.0780787	NA	NA	-0.011794	-0.0224132	NA	NA	-0.5389	0.764323	-0.0467734	0.044973	NA	NA
6:138132069-138132091:-	MPRA	rs58905141	AATGTCAAGAGGATGTGTTG	FALSE	CRISPRi	NA	NA	NA	NA	-0.111185	-0.107312	-0.203321	-0.0325698	NA	NA	NA	NA	0.0590538	0.26694	NA	NA	-0.0130355	-0.00375939	NA	NA	NA	NA	0.00984297	0.176019
6:138132069-138132091:-	Bentham	RS58905141	AATGTCAAGAGGATGTGTTG	FALSE	CRISPRi	NA	NA	NA	NA	-0.111185	-0.107312	-0.203321	-0.0325698	NA	NA	NA	NA	0.0590538	0.26694	NA	NA	-0.0130355	-0.00375939	NA	NA	NA	NA	0.00984297	0.176019
6:138132069-138132091:-	ATAC	chr6:138131878-138133492	AATGTCAAGAGGATGTGTTG	FALSE	CRISPRi	NA	NA	NA	NA	-0.111185	-0.107312	-0.203321	-0.0325698	NA	NA	NA	NA	0.0590538	0.26694	NA	NA	-0.0130355	-0.00375939	NA	NA	NA	NA	0.00984297	0.176019
805	SNP	rs2027276	AATGTCACAGCTCTAGAAAC	FALSE	CRISPRa	1.02105	1.06331	0.27386	0.151899	NA	NA	NA	NA	0.0826495	0.804392	0.171015	-0.165248	NA	NA	0.424892	0.453511	NA	NA	0.433571	-0.250566	-0.187101	-0.0421228	NA	NA
6:138142622-138142644:-	Bentham	RS78515370	AATGTCACCCCCCTCTGGTT	FALSE	CRISPRi	NA	NA	NA	NA	0.0508824	0.122914	0.0289142	0.113168	NA	NA	NA	NA	-0.200554	-0.59743	NA	NA	0.0889777	0.352398	NA	NA	NA	NA	-0.211185	-0.150628
6:138142622-138142644:-	MPRA	rs78515370	AATGTCACCCCCCTCTGGTT	FALSE	CRISPRi	NA	NA	NA	NA	0.0508824	0.122914	0.0289142	0.113168	NA	NA	NA	NA	-0.200554	-0.59743	NA	NA	0.0889777	0.352398	NA	NA	NA	NA	-0.211185	-0.150628
806	SNP	rs72563097	AATGTCATCTGAGAGGCTCA	FALSE	CRISPRa	-0.121258	0.524631	0.0533627	0.130029	NA	NA	NA	NA	0.200385	0.134613	0.159323	-0.0617256	NA	NA	-0.119605	0.16541	NA	NA	-0.14654	0.146187	-0.10176	0.0809941	NA	NA
6:137985371-137985393:-	MPRA	rs17066693	AATGTCATTCTCAAGAACTT	FALSE	CRISPRi	NA	NA	NA	NA	-0.118742	0.165667	0.0949067	-0.0421957	NA	NA	NA	NA	-0.129438	0.142683	NA	NA	-0.255075	0.0125013	NA	NA	NA	NA	0.00476009	-0.0992451
807	SNP	rs34640615	AATGTCCTGAAAAAAAGAAG	FALSE	CRISPRa	-0.0644213	-0.527177	0.314912	-0.105222	NA	NA	NA	NA	0.244807	-0.0923944	0.0916667	-0.131528	NA	NA	0.130323	0.0266829	NA	NA	0.276119	0.648786	-0.0972045	0.0321258	NA	NA
808	SNP	rs12530033	AATGTGAATTTTCCTGCCAG	FALSE	CRISPRa	-0.344165	-0.0784114	-0.117612	-0.0160413	NA	NA	NA	NA	-0.0320519	-0.80116	-0.0266292	-0.284626	NA	NA	-0.113155	-0.153768	NA	NA	-0.257994	0.243788	0.102867	0.0558106	NA	NA
6:138051102-138051124:-	ATAC	chr6:138051050-138051438	AATGTGAGTAAAGACAAGAT	FALSE	CRISPRi	NA	NA	NA	NA	-0.0728809	-0.147827	-0.122521	0.17586	NA	NA	NA	NA	-0.0148577	0.0895135	NA	NA	-0.0527514	0.00517918	NA	NA	NA	NA	-0.0735831	0.195473
809	SNP	rs3734298	AATGTGCCGTGAAGAAGGCC	FALSE	CRISPRa	0.594163	0.427276	-0.0184111	0.14368	NA	NA	NA	NA	-0.0199117	-0.356628	-0.199248	-0.161276	NA	NA	0.0776894	-0.0408789	NA	NA	-0.141797	-0.00715155	0.0172993	0.144822	NA	NA
6:138262743-138262765:-	Bentham	RS17781283	AATGTGGCATGTAAAACATG	FALSE	CRISPRi	NA	NA	NA	NA	-0.0492327	0.00859404	0.0656426	-0.0758918	NA	NA	NA	NA	-0.0121	0.0738927	NA	NA	0.121777	0.288045	NA	NA	NA	NA	0.0329206	0.0547655
810	SNP	rs7752903	AATGTGTAGACTGCTCAAAC	FALSE	CRISPRa	-1.26638	0.336707	-0.0561643	-0.204769	NA	NA	NA	NA	0.0902064	-1.72224	0.286302	-0.246491	NA	NA	0.0719831	-0.246936	NA	NA	-1.32921	0.239522	-0.172126	0.261058	NA	NA
6:138227310-138227332:+	Bentham	RS7752903	AATGTGTAGACTGCTCAAAC	FALSE	CRISPRi	NA	NA	NA	NA	0.0726904	0.0319587	0.0734371	-0.0279844	NA	NA	NA	NA	0.0756665	-0.0904688	NA	NA	-0.0642983	-0.0628043	NA	NA	NA	NA	0.024736	-0.22792
811	SNP	rs1759676	AATGTGTAGTGACTGACTCA	FALSE	CRISPRa	1.37721	0.829572	0.0836085	-0.156891	NA	NA	NA	NA	-0.611827	-0.100382	0.217849	-0.39391	NA	NA	0.16675	0.0423639	NA	NA	0.357982	0.167155	-0.304598	-0.0959372	NA	NA
812	SNP	rs66888754	AATGTGTTTGAGAAGCTATG	FALSE	CRISPRa	0.253071	-0.397895	-0.204887	0.234616	NA	NA	NA	NA	-0.88025	-0.998537	-0.0811069	0.258625	NA	NA	-0.0726919	-0.0779691	NA	NA	0.302015	-0.40206	-0.161905	-0.176607	NA	NA
813	SNP	rs141779992	AATGTTAATGAGTAGCATGG	FALSE	CRISPRa	-0.51927	-0.092874	-0.0370766	-0.132021	NA	NA	NA	NA	-0.0265922	-1.63777	0.193174	0.0173153	NA	NA	0.122742	0.00931042	NA	NA	-0.124205	-0.0444481	-0.40054	-0.331654	NA	NA
814	SNP	6:138081453	AATGTTACTTTTTTTCACAT	FALSE	CRISPRa	-0.3992	0.102986	0.229954	0.0419002	NA	NA	NA	NA	0.135099	-0.0968005	0.109422	-0.0526705	NA	NA	-0.0355981	-0.133663	NA	NA	0.617428	0.240627	0.274603	0.234949	NA	NA
815	SNP	rs145053748	AATGTTATTTTTGGTTCTGT	FALSE	CRISPRa	-0.378798	0.187199	-0.00431425	0.392093	NA	NA	NA	NA	0.00848637	-0.135535	-0.308627	0.204136	NA	NA	0.188592	0.0878665	NA	NA	0.882098	-0.0240642	0.0636613	0.120892	NA	NA
6:137991538-137991560:+	MPRA	rs481095	AATGTTATTTTTGGTTCTGT	FALSE	CRISPRi	NA	NA	NA	NA	-0.0107644	0.00331692	0.0951826	-0.327144	NA	NA	NA	NA	0.126883	0.218291	NA	NA	-0.105186	-0.0140475	NA	NA	NA	NA	0.0220365	-0.0248268
6:138231502-138231524:+	ATAC	chr6:138231431-138232533	AATGTTCACAAGAAGTCTGG	FALSE	CRISPRi	NA	NA	NA	NA	-0.0874545	-0.103159	-0.0284986	0.1366	NA	NA	NA	NA	-0.14453	-0.151284	NA	NA	0.00270163	0.00327039	NA	NA	NA	NA	-0.0601184	0.0946539
6:137985400-137985422:-	MPRA	rs17066693	AATGTTCCCAATTGCCCATG	FALSE	CRISPRi	NA	NA	NA	NA	0.00247392	0.0353844	-0.0637498	0.147434	NA	NA	NA	NA	0.13131	-0.0370845	NA	NA	0.0494445	-0.00777722	NA	NA	NA	NA	0.1713	0.0932607
816	SNP	rs423680	AATGTTCTTGTTTTCTTGAG	FALSE	CRISPRa	0.168003	-0.0258315	0.113419	0.207275	NA	NA	NA	NA	-0.402933	0.845485	-0.0363515	-0.0393629	NA	NA	-0.0314369	-0.0127538	NA	NA	0.180937	-0.0235472	0.136162	0.202189	NA	NA
817	SNP	rs143180042	AATGTTTAGCAATATTTATT	FALSE	CRISPRa	0.214817	0.110749	0.0437687	0.185489	NA	NA	NA	NA	0.658115	-0.588576	0.326614	0.0130852	NA	NA	0.0142398	0.0596518	NA	NA	-0.23621	-0.11048	0.0532345	0.30308	NA	NA
6:138121131-138121153:-	ATAC	chr6:138121036-138121501	AATTAAAAACATTATGTAAC	FALSE	CRISPRi	NA	NA	NA	NA	-0.142853	0.0779962	-0.112336	-0.00663287	NA	NA	NA	NA	0.17745	-0.272733	NA	NA	-0.0906638	-0.333363	NA	NA	NA	NA	0.092459	0.0864714
818	SNP	rs144688839	AATTAAAAATTTAAATGTGC	FALSE	CRISPRa	0.0510379	0.247941	-0.0292751	0.0277304	NA	NA	NA	NA	0.97454	-1.60285	-0.205585	0.1256	NA	NA	0.13827	0.0447199	NA	NA	-0.191695	-0.265066	0.0635353	-0.0875711	NA	NA
819	SNP	rs9373208	AATTAAAGCAACAATCCAAA	FALSE	CRISPRa	-0.149462	0.625456	0.0151815	0.338829	NA	NA	NA	NA	0.0591227	-0.113886	0.455054	-0.366338	NA	NA	-0.129391	0.0387032	NA	NA	0.0759799	0.289823	-0.0512076	-0.0413354	NA	NA
819	SNP	rs4398760	AATTAAAGCAACAATCCAAA	FALSE	CRISPRa	-0.149462	0.625456	0.0151815	0.338829	NA	NA	NA	NA	0.0591227	-0.113886	0.455054	-0.366338	NA	NA	-0.129391	0.0387032	NA	NA	0.0759799	0.289823	-0.0512076	-0.0413354	NA	NA
6:138346602-138346624:+	MPRA	rs35304517	AATTAAAGCAACAATCCAAA	FALSE	CRISPRi	NA	NA	NA	NA	0.0476879	0.0138741	-0.0741742	-0.0569525	NA	NA	NA	NA	0.0560481	0.0708536	NA	NA	0.00132005	0.142793	NA	NA	NA	NA	0.152779	0.456425
820	SNP	rs2152655	AATTAAATGTAGTTTTCCAA	FALSE	CRISPRa	-0.108587	0.498556	-0.04405	0.159544	NA	NA	NA	NA	0.0896155	-0.0988327	0.0160464	0.160384	NA	NA	0.0901888	0.0680248	NA	NA	0.0991955	-0.215252	0.0758495	-0.0786187	NA	NA
820	SNP	rs117234946	AATTAAATGTAGTTTTCCAA	FALSE	CRISPRa	-0.108587	0.498556	-0.04405	0.159544	NA	NA	NA	NA	0.0896155	-0.0988327	0.0160464	0.160384	NA	NA	0.0901888	0.0680248	NA	NA	0.0991955	-0.215252	0.0758495	-0.0786187	NA	NA
820	SNP	rs34885134	AATTAAATGTAGTTTTCCAA	FALSE	CRISPRa	-0.108587	0.498556	-0.04405	0.159544	NA	NA	NA	NA	0.0896155	-0.0988327	0.0160464	0.160384	NA	NA	0.0901888	0.0680248	NA	NA	0.0991955	-0.215252	0.0758495	-0.0786187	NA	NA
821	SNP	6:137980964	AATTAAATTCCTATGATTGC	FALSE	CRISPRa	-0.0644213	0.0267394	0.207989	0.12465	NA	NA	NA	NA	0.0322656	-0.117345	-0.192117	0.145492	NA	NA	0.255541	-0.0603814	NA	NA	0.0143041	-0.219657	0.126034	-0.273669	NA	NA
821	SNP	rs67178054	AATTAAATTCCTATGATTGC	FALSE	CRISPRa	-0.0644213	0.0267394	0.207989	0.12465	NA	NA	NA	NA	0.0322656	-0.117345	-0.192117	0.145492	NA	NA	0.255541	-0.0603814	NA	NA	0.0143041	-0.219657	0.126034	-0.273669	NA	NA
822	SNP	rs185163215	AATTAACAATCAACAACCAG	FALSE	CRISPRa	-0.142674	0.173359	-0.0711135	-0.106224	NA	NA	NA	NA	-1.90141	0.295509	0.021718	0.105425	NA	NA	0.0177859	-0.342042	NA	NA	-0.0465163	-0.541543	0.319757	0.125044	NA	NA
823	SNP	rs606167	AATTAAGCTTCTCTCTAGGG	FALSE	CRISPRa	1.24544	0.314239	0.0848995	0.176474	NA	NA	NA	NA	-1.85442	0.215992	-0.0734875	0.169716	NA	NA	-0.0951532	-0.101494	NA	NA	-0.0135438	-0.0740755	-0.217512	-0.375103	NA	NA
6:137974312-137974334:+	MPRA	rs183130870	AATTAAGCTTCTCTCTAGGG	FALSE	CRISPRi	NA	NA	NA	NA	0.072149	-0.0807036	0.0161324	-0.194002	NA	NA	NA	NA	-0.047048	-0.0865413	NA	NA	-0.0692988	0.151498	NA	NA	NA	NA	-0.0495175	0.0878626
6:137998739-137998761:+	ATAC	chr6:137998742-137999326	AATTAAGGAGTCCTAATTCC	FALSE	CRISPRi	NA	NA	NA	NA	-0.016275	0.000210916	0.167943	0.0443639	NA	NA	NA	NA	-0.143392	0.0637173	NA	NA	-0.0285038	0.132092	NA	NA	NA	NA	-0.0277105	0.259658
824	SNP	rs667520	AATTAATCTGGAAGTGAGCC	FALSE	CRISPRa	0.273925	0.702166	0.222333	0.147026	NA	NA	NA	NA	0.147294	0.539227	0.507666	0.314872	NA	NA	-0.0730145	0.144568	NA	NA	0.485008	-0.611415	-0.268079	-0.351144	NA	NA
825	SNP	rs666769	AATTACAAAATGAAAACACT	FALSE	CRISPRa	-0.157421	-0.26429	-0.0475552	-0.049781	NA	NA	NA	NA	0.154232	0.798557	0.275108	0.332245	NA	NA	-0.064583	-0.0113624	NA	NA	0.325567	-0.561129	0.261552	-0.0503508	NA	NA
6:138089444-138089466:-	ATAC	chr6:138089058-138090099	AATTACAGGTTCTGTGAGAA	FALSE	CRISPRi	NA	NA	NA	NA	0.00809094	-0.0157661	0.228398	0.0211005	NA	NA	NA	NA	0.0704817	0.0197012	NA	NA	0.189209	0.302565	NA	NA	NA	NA	-0.0640176	-0.196012
826	SNP	rs117622821	AATTACATGAATTTAATCAA	FALSE	CRISPRa	0.720659	0.662519	-0.129533	0.0105336	NA	NA	NA	NA	0.347245	-1.48228	0.0823593	-0.235129	NA	NA	-0.0912196	-0.232269	NA	NA	-1.24833	-0.673893	-0.0177278	-0.216374	NA	NA
6:138365626-138365648:+	MPRA	rs150468256	AATTACATGAATTTAATCAA	FALSE	CRISPRi	NA	NA	NA	NA	0.0137762	-0.072339	-0.167448	-0.100561	NA	NA	NA	NA	0.352124	0.239659	NA	NA	-0.000299777	-0.133097	NA	NA	NA	NA	-0.0420153	-0.0842519
827	SNP	rs200194497	AATTACATTTGTCTAAGATT	FALSE	CRISPRa	-0.477012	0.0166647	-0.129231	-0.0662507	NA	NA	NA	NA	0.200689	-0.218277	0.0766786	-0.115063	NA	NA	0.0475653	0.0890494	NA	NA	-0.22254	0.0270763	0.0225802	-0.0472192	NA	NA
827	SNP	rs73562287	AATTACATTTGTCTAAGATT	FALSE	CRISPRa	-0.477012	0.0166647	-0.129231	-0.0662507	NA	NA	NA	NA	0.200689	-0.218277	0.0766786	-0.115063	NA	NA	0.0475653	0.0890494	NA	NA	-0.22254	0.0270763	0.0225802	-0.0472192	NA	NA
828	SNP	rs36124092	AATTAGAAAAATGAAACAAA	FALSE	CRISPRa	-0.112366	-0.27087	-0.110817	-0.0378041	NA	NA	NA	NA	0.102253	0.0997258	0.151611	-0.0739968	NA	NA	0.00472722	-0.0355842	NA	NA	-0.0874294	0.00453853	0.107006	0.0932953	NA	NA
829	SNP	rs145936782	AATTAGCCAGGCGTCATAGT	FALSE	CRISPRa	0.125645	-0.272001	0.171929	0.0765793	NA	NA	NA	NA	0.287303	0.433516	-0.178371	0.12715	NA	NA	-0.0419029	0.103398	NA	NA	-0.0274583	0.188407	0.145442	-0.0795319	NA	NA
829	SNP	rs594511	AATTAGCCAGGCGTCATAGT	FALSE	CRISPRa	0.125645	-0.272001	0.171929	0.0765793	NA	NA	NA	NA	0.287303	0.433516	-0.178371	0.12715	NA	NA	-0.0419029	0.103398	NA	NA	-0.0274583	0.188407	0.145442	-0.0795319	NA	NA
830	SNP	rs77554692	AATTAGCCCCACAATCTTGA	FALSE	CRISPRa	-0.0283496	-0.698462	0.0627494	-0.175525	NA	NA	NA	NA	0.349157	-0.158034	-0.00259914	-0.190052	NA	NA	0.0983992	0.0129095	NA	NA	-0.435711	-0.42832	-0.166121	0.0891972	NA	NA
831	SNP	rs117795700	AATTAGTCCACATAAATAGG	FALSE	CRISPRa	-0.158689	-0.289145	0.0361458	0.0841583	NA	NA	NA	NA	0.444494	0.604259	0.0222273	-0.0939152	NA	NA	0.0248013	-0.00560805	NA	NA	-0.0300543	0.0918153	0.0822516	-0.112279	NA	NA
831	SNP	rs583816	AATTAGTCCACATAAATAGG	FALSE	CRISPRa	-0.158689	-0.289145	0.0361458	0.0841583	NA	NA	NA	NA	0.444494	0.604259	0.0222273	-0.0939152	NA	NA	0.0248013	-0.00560805	NA	NA	-0.0300543	0.0918153	0.0822516	-0.112279	NA	NA
6:137974489-137974511:-	MPRA	rs183130870	AATTAGTCCACATAAATAGG	FALSE	CRISPRi	NA	NA	NA	NA	-0.0471922	0.0442432	-0.00760123	-0.0348988	NA	NA	NA	NA	0.154097	0.165266	NA	NA	-0.100054	-0.0304871	NA	NA	NA	NA	-0.102969	-0.111762
8970	REVERSE	rs62434176	AATTATAGATTTTTAATAGA	TRUE	CRISPRa	-0.276618	0.0948215	0.16603	0.125986	NA	NA	NA	NA	-0.590823	-0.922367	0.400953	0.141843	NA	NA	-0.0250919	-0.0523258	NA	NA	0.232699	0.0879659	0.107693	0.198457	NA	NA
832	SNP	rs9376318	AATTATAGTGCAAGACAAGG	FALSE	CRISPRa	0.232154	0.0061023	-0.104774	0.0585578	NA	NA	NA	NA	0.602028	0.0634436	0.0442856	-0.0149856	NA	NA	0.0186762	0.0823711	NA	NA	-0.0930581	0.140589	-0.0987007	-0.112435	NA	NA
832	SNP	rs9376319	AATTATAGTGCAAGACAAGG	FALSE	CRISPRa	0.232154	0.0061023	-0.104774	0.0585578	NA	NA	NA	NA	0.602028	0.0634436	0.0442856	-0.0149856	NA	NA	0.0186762	0.0823711	NA	NA	-0.0930581	0.140589	-0.0987007	-0.112435	NA	NA
833	SNP	rs79724748	AATTATCATGGCTTAGACTG	FALSE	CRISPRa	-0.718502	0.80419	-0.171156	-0.0796656	NA	NA	NA	NA	-1.33515	1.41782	-0.213546	0.522459	NA	NA	0.130744	-0.213378	NA	NA	0.19914	-0.153364	-0.106778	0.141481	NA	NA
833	SNP	rs73560248	AATTATCATGGCTTAGACTG	FALSE	CRISPRa	-0.718502	0.80419	-0.171156	-0.0796656	NA	NA	NA	NA	-1.33515	1.41782	-0.213546	0.522459	NA	NA	0.130744	-0.213378	NA	NA	0.19914	-0.153364	-0.106778	0.141481	NA	NA
834	SNP	rs9402935	AATTATGACAATTATGCGGC	FALSE	CRISPRa	NA	0.0743725	0.0400849	-0.172982	NA	NA	NA	NA	NA	NA	-0.00893135	-0.00834235	NA	NA	0.0402993	0.0084716	NA	NA	0.0922316	0.200921	-0.152558	0.231039	NA	NA
836	SNP	rs9494893	AATTATTGTTAAATATATTT	FALSE	CRISPRa	-0.412365	-0.156348	-0.0395994	0.0745953	NA	NA	NA	NA	0.551506	-0.703173	0.103922	-0.0833628	NA	NA	-0.172965	0.106015	NA	NA	-0.0471698	0.535797	0.00199653	0.243855	NA	NA
836	SNP	rs9494892	AATTATTGTTAAATATATTT	FALSE	CRISPRa	-0.412365	-0.156348	-0.0395994	0.0745953	NA	NA	NA	NA	0.551506	-0.703173	0.103922	-0.0833628	NA	NA	-0.172965	0.106015	NA	NA	-0.0471698	0.535797	0.00199653	0.243855	NA	NA
6:138223498-138223520:-	MPRA	rs9494892	AATTATTGTTAAATATATTT	FALSE	CRISPRi	NA	NA	NA	NA	0.0729891	0.142813	-0.0133875	-0.235042	NA	NA	NA	NA	-0.166477	0.0609549	NA	NA	0.117957	-0.275848	NA	NA	NA	NA	-0.0901316	-0.0816574
6:138223498-138223520:-	Bentham	RS9494892	AATTATTGTTAAATATATTT	FALSE	CRISPRi	NA	NA	NA	NA	0.0729891	0.142813	-0.0133875	-0.235042	NA	NA	NA	NA	-0.166477	0.0609549	NA	NA	0.117957	-0.275848	NA	NA	NA	NA	-0.0901316	-0.0816574
837	SNP	rs629953	AATTATTTTGCACTTGCCAA	FALSE	CRISPRa	-0.0753381	-0.0933432	0.0334855	0.176184	NA	NA	NA	NA	-0.168385	-0.299116	0.107793	0.0761464	NA	NA	0.0938546	-0.0121747	NA	NA	0.126945	-0.00734816	0.209	0.340928	NA	NA
6:138195068-138195090:+	Bentham	RS5029937	AATTATTTTGCACTTGCCAA	FALSE	CRISPRi	NA	NA	NA	NA	-0.00766692	0.0291415	0.00114109	-0.143616	NA	NA	NA	NA	-0.131728	-0.434954	NA	NA	-0.0121617	-0.0541898	NA	NA	NA	NA	0.0513746	-0.157843
838	SNP	rs117421911	AATTCAAAAGAAAAGATAAA	FALSE	CRISPRa	0.728484	0.106694	0.130725	0.131744	NA	NA	NA	NA	0.0896155	-0.00229619	0.530574	-0.201026	NA	NA	-0.0866479	0.0688218	NA	NA	0.256724	-0.0859387	0.0918762	-0.0105656	NA	NA
839	SNP	rs75343270	AATTCAAAGTATGAATTGTA	FALSE	CRISPRa	0.0401184	-0.545759	0.0973306	-0.158871	NA	NA	NA	NA	-1.60705	-0.0588593	0.230965	0.278016	NA	NA	0.0946783	0.0374561	NA	NA	-0.38808	0.41972	0.177544	0.0615192	NA	NA
840	SNP	rs674669	AATTCAAATCAGTAGCAATT	FALSE	CRISPRa	0.431953	0.0927401	0.0966919	0.0699344	NA	NA	NA	NA	-0.227359	-0.212972	-0.29762	-0.0952674	NA	NA	-0.0473912	-0.105446	NA	NA	-0.396164	0.0117589	0.0501343	0.179708	NA	NA
840	SNP	rs9389524	AATTCAAATCAGTAGCAATT	FALSE	CRISPRa	0.431953	0.0927401	0.0966919	0.0699344	NA	NA	NA	NA	-0.227359	-0.212972	-0.29762	-0.0952674	NA	NA	-0.0473912	-0.105446	NA	NA	-0.396164	0.0117589	0.0501343	0.179708	NA	NA
8615	REVERSE	rs73568220	AATTCAATGACATTATGTAC	TRUE	CRISPRa	-0.0847311	0.471923	-0.00942037	-0.0305603	NA	NA	NA	NA	1.04418	-0.0225247	-0.026	0.344846	NA	NA	0.1805	-0.0532692	NA	NA	0.312187	-0.575504	0.206119	-0.546474	NA	NA
841	SNP	rs72987501	AATTCACAAGAATCAAAAGA	FALSE	CRISPRa	-0.133257	0.394465	-0.0538782	-0.500697	NA	NA	NA	NA	0.0725612	-0.12998	-0.151845	-0.258642	NA	NA	0.024876	0.243679	NA	NA	0.228419	0.0270444	-0.247625	0.0719271	NA	NA
841	SNP	rs143830752	AATTCACAAGAATCAAAAGA	FALSE	CRISPRa	-0.133257	0.394465	-0.0538782	-0.500697	NA	NA	NA	NA	0.0725612	-0.12998	-0.151845	-0.258642	NA	NA	0.024876	0.243679	NA	NA	0.228419	0.0270444	-0.247625	0.0719271	NA	NA
842	SNP	rs116884581	AATTCACAGAGAAGCATATT	FALSE	CRISPRa	-0.265994	0.0456238	0.0835147	0.176347	NA	NA	NA	NA	0.202107	-0.393234	0.148638	-0.119145	NA	NA	-0.0350786	0.0635822	NA	NA	0.0287601	0.143719	0.0334916	0.479152	NA	NA
6:138075150-138075172:-	MPRA	rs117273207	AATTCAGAAGAGAGGGACCA	FALSE	CRISPRi	NA	NA	NA	NA	0.015519	-0.0483766	0.0625723	0.0959443	NA	NA	NA	NA	0.15758	0.0544395	NA	NA	0.0958017	0.107363	NA	NA	NA	NA	0.00747353	0.147499
6:138342776-138342798:+	MPRA	rs9385815	AATTCAGCCCATAACGTAAT	FALSE	CRISPRi	NA	NA	NA	NA	0.0301751	-0.0259753	-0.122868	0.122993	NA	NA	NA	NA	-0.538526	-0.431713	NA	NA	-0.0227451	0.0547709	NA	NA	NA	NA	-0.189266	-0.294976
843	SNP	rs1292165	AATTCATTATTGATGTATTC	FALSE	CRISPRa	0.0763288	-0.105432	0.155401	0.0891902	NA	NA	NA	NA	0.164383	0.395065	-0.160162	-0.188674	NA	NA	-0.0727163	-0.00529995	NA	NA	0.41866	0.0480627	0.119629	0.0902117	NA	NA
843	SNP	rs114221351	AATTCATTATTGATGTATTC	FALSE	CRISPRa	0.0763288	-0.105432	0.155401	0.0891902	NA	NA	NA	NA	0.164383	0.395065	-0.160162	-0.188674	NA	NA	-0.0727163	-0.00529995	NA	NA	0.41866	0.0480627	0.119629	0.0902117	NA	NA
844	SNP	rs73559314	AATTCCATAGAGCCTGAGAG	FALSE	CRISPRa	0.61187	-0.0462301	-0.077951	-0.1314	NA	NA	NA	NA	0.567073	-0.425191	-0.134009	-0.0677606	NA	NA	-0.0209738	-0.118309	NA	NA	0.0288192	-0.223686	-0.0119356	-0.202935	NA	NA
845	SNP	6:138322982	AATTCCATATTGAAAAAAAA	FALSE	CRISPRa	-0.144221	0.259083	0.0486645	0.0138893	NA	NA	NA	NA	1.27783	-0.271946	0.395449	0.0229378	NA	NA	-0.0166268	-0.154833	NA	NA	-0.470122	0.44481	-0.0200868	-0.150449	NA	NA
6:138322963-138322985:+	ATAC	chr6:138322905-138323255	AATTCCATATTGAAAAAAAA	FALSE	CRISPRi	NA	NA	NA	NA	-0.00391572	-0.0763617	-0.0887801	-0.0357855	NA	NA	NA	NA	0.195994	-0.0368644	NA	NA	0.0260356	0.0898141	NA	NA	NA	NA	0.0156843	-0.269952
6:138123146-138123168:-	Bentham	RS62434193	AATTCCCTCCCATCTTGTGT	FALSE	CRISPRi	NA	NA	NA	NA	0.0206767	-0.101316	0.190855	0.377987	NA	NA	NA	NA	0.0955883	0.0679042	NA	NA	0.0228139	0.0713646	NA	NA	NA	NA	-0.00332762	-0.0165205
846	SNP	rs35800382	AATTCCTCACTTATTGATTC	FALSE	CRISPRa	0.0285913	-0.208757	0.0203445	0.301497	NA	NA	NA	NA	-0.469762	-0.417509	0.112255	-0.144283	NA	NA	0.00408801	0.00455055	NA	NA	-0.0705662	0.04774	0.122063	0.332653	NA	NA
846	SNP	rs112020444	AATTCCTCACTTATTGATTC	FALSE	CRISPRa	0.0285913	-0.208757	0.0203445	0.301497	NA	NA	NA	NA	-0.469762	-0.417509	0.112255	-0.144283	NA	NA	0.00408801	0.00455055	NA	NA	-0.0705662	0.04774	0.122063	0.332653	NA	NA
847	SNP	rs77211833	AATTCCTTCCTCACTCTCTG	FALSE	CRISPRa	0.276738	0.0230862	0.00529928	-0.0642739	NA	NA	NA	NA	-0.155036	0.196932	0.0651144	-0.0421571	NA	NA	-0.0119709	-0.0366576	NA	NA	0.227611	-0.157976	0.037635	-0.200022	NA	NA
6:138185810-138185832:+	MPRA	rs59699063	AATTCCTTTTTCATCTAATA	FALSE	CRISPRi	NA	NA	NA	NA	0.0727193	-0.0400673	0.124191	0.140758	NA	NA	NA	NA	0.192237	0.11979	NA	NA	0.010063	0.191428	NA	NA	NA	NA	0.0350464	-0.283548
848	SNP	rs11970302	AATTCTAAAAGTAAATTACT	FALSE	CRISPRa	-0.601629	0.299173	0.18522	0.311484	NA	NA	NA	NA	0.693246	-0.0467174	-0.350095	-0.258879	NA	NA	0.0272216	-0.22157	NA	NA	-0.383014	0.792123	0.0838048	0.340745	NA	NA
848	SNP	rs184625007	AATTCTAAAAGTAAATTACT	FALSE	CRISPRa	-0.601629	0.299173	0.18522	0.311484	NA	NA	NA	NA	0.693246	-0.0467174	-0.350095	-0.258879	NA	NA	0.0272216	-0.22157	NA	NA	-0.383014	0.792123	0.0838048	0.340745	NA	NA
848	SNP	rs77022987	AATTCTAAAAGTAAATTACT	FALSE	CRISPRa	-0.601629	0.299173	0.18522	0.311484	NA	NA	NA	NA	0.693246	-0.0467174	-0.350095	-0.258879	NA	NA	0.0272216	-0.22157	NA	NA	-0.383014	0.792123	0.0838048	0.340745	NA	NA
849	SNP	rs773749	AATTCTAAGAGGATATATAA	FALSE	CRISPRa	0.172404	-0.119214	0.0376731	0.12685	NA	NA	NA	NA	0.812776	0.0645634	-0.203835	0.1773	NA	NA	-0.0364469	0.00817712	NA	NA	-0.279435	0.025708	0.106925	0.186267	NA	NA
6:138153463-138153485:+	ATAC	chr6:138153218-138153661	AATTCTAATCTCTTTTGTCA	FALSE	CRISPRi	NA	NA	NA	NA	-0.0393656	-0.0968585	-0.0123079	-0.0199341	NA	NA	NA	NA	0.00703962	-0.325113	NA	NA	-0.0263476	-0.239892	NA	NA	NA	NA	-0.0528141	0.0348467
6:138229093-138229115:-	Bentham	RS75424836	AATTCTAATTAATTGTGTGA	FALSE	CRISPRi	NA	NA	NA	NA	-0.0859539	0.196225	0.104175	0.0160582	NA	NA	NA	NA	-0.431797	-0.297234	NA	NA	-0.0218653	-0.0865617	NA	NA	NA	NA	-0.0341207	-0.0054979
850	SNP	rs642559	AATTCTATATATTAGACTAT	FALSE	CRISPRa	-0.164869	0.0385667	0.0329598	0.1546	NA	NA	NA	NA	0.536901	-1.87661	0.260349	-0.00816672	NA	NA	-0.0223664	0.00759661	NA	NA	0.208099	-0.0805094	-0.204284	0.185101	NA	NA
850	SNP	rs9494833	AATTCTATATATTAGACTAT	FALSE	CRISPRa	-0.164869	0.0385667	0.0329598	0.1546	NA	NA	NA	NA	0.536901	-1.87661	0.260349	-0.00816672	NA	NA	-0.0223664	0.00759661	NA	NA	0.208099	-0.0805094	-0.204284	0.185101	NA	NA
851	SNP	rs62432664	AATTCTGCTGTGACTCCTTC	FALSE	CRISPRa	0.37442	-0.141523	-0.089591	0.0834757	NA	NA	NA	NA	0.223646	0.809053	0.0160777	0.193116	NA	NA	0.051033	0.0321585	NA	NA	-0.235365	0.417153	0.0431527	0.0137185	NA	NA
851	SNP	rs147894293	AATTCTGCTGTGACTCCTTC	FALSE	CRISPRa	0.37442	-0.141523	-0.089591	0.0834757	NA	NA	NA	NA	0.223646	0.809053	0.0160777	0.193116	NA	NA	0.051033	0.0321585	NA	NA	-0.235365	0.417153	0.0431527	0.0137185	NA	NA
852	SNP	rs61117627	AATTCTGGTGGACTTCCCTA	FALSE	CRISPRa	-0.41608	0.144972	0.0917824	0.237094	NA	NA	NA	NA	-0.218291	-0.77399	0.128775	0.276593	NA	NA	-0.00453397	0.0411673	NA	NA	-0.0532677	-0.137397	0.146738	-0.0313557	NA	NA
852	SNP	rs58721818	AATTCTGGTGGACTTCCCTA	FALSE	CRISPRa	-0.41608	0.144972	0.0917824	0.237094	NA	NA	NA	NA	-0.218291	-0.77399	0.128775	0.276593	NA	NA	-0.00453397	0.0411673	NA	NA	-0.0532677	-0.137397	0.146738	-0.0313557	NA	NA
6:138243715-138243737:-	Bentham	RS61117627	AATTCTGGTGGACTTCCCTA	FALSE	CRISPRi	NA	NA	NA	NA	0.0131639	0.0651074	-0.076528	-0.0167401	NA	NA	NA	NA	-0.00719664	-0.396966	NA	NA	-0.0317409	-0.0165302	NA	NA	NA	NA	0.0536253	0.265
853	SNP	rs2327832	AATTCTTAAATGAAAAAAAA	FALSE	CRISPRa	-0.281514	0.19206	-0.105828	-0.0604675	NA	NA	NA	NA	-0.898624	-0.0526685	-0.128445	0.161682	NA	NA	0.101269	0.159064	NA	NA	-0.260474	0.365149	0.290375	-0.110952	NA	NA
853	SNP	rs141352767	AATTCTTAAATGAAAAAAAA	FALSE	CRISPRa	-0.281514	0.19206	-0.105828	-0.0604675	NA	NA	NA	NA	-0.898624	-0.0526685	-0.128445	0.161682	NA	NA	0.101269	0.159064	NA	NA	-0.260474	0.365149	0.290375	-0.110952	NA	NA
854	SNP	rs3866716	AATTCTTAATTTTCTAACAT	FALSE	CRISPRa	-0.52641	-0.103318	0.0107242	0.158471	NA	NA	NA	NA	0.519228	0.387164	0.0976635	-0.115176	NA	NA	0.0168048	0.00160731	NA	NA	-0.524269	0.146983	0.0247726	-0.0126743	NA	NA
6:137958754-137958776:+	ATAC	chr6:137958234-137958772	AATTGAACCACTAGGTACCA	FALSE	CRISPRi	NA	NA	NA	NA	0.011584	-0.00287012	0.0447907	-0.0106161	NA	NA	NA	NA	-0.0981587	0.130721	NA	NA	0.0388538	0.132801	NA	NA	NA	NA	-0.108529	-0.165798
6:138114029-138114051:+	ATAC	chr6:138113812-138114162	AATTGAGAATTTTACACTCA	FALSE	CRISPRi	NA	NA	NA	NA	-0.0046382	-0.064068	-0.1366	0.0566671	NA	NA	NA	NA	0.0248185	-0.00680196	NA	NA	-0.0641781	-0.362284	NA	NA	NA	NA	0.0187682	0.0400983
855	SNP	rs142373084	AATTGCAAGAAATTAATCAT	FALSE	CRISPRa	-0.114261	0.679939	0.0673344	0.0679953	NA	NA	NA	NA	-0.616795	-0.00331163	0.121165	-0.0779423	NA	NA	-0.148708	0.0985756	NA	NA	-0.221278	0.33991	0.0309171	-0.0226639	NA	NA
6:138128541-138128563:-	Bentham	RS142373084	AATTGCAAGAAATTAATCAT	FALSE	CRISPRi	NA	NA	NA	NA	-0.035928	-0.0271185	0.0228161	0.242717	NA	NA	NA	NA	0.0581541	0.194524	NA	NA	-0.103936	-0.0853254	NA	NA	NA	NA	-0.17068	-0.251798
6:137893202-137893224:+	ATAC	chr6:137892969-137893408	AATTGCAGAAAGAGTGGCTA	FALSE	CRISPRi	NA	NA	NA	NA	-0.0234139	0.00974221	0.153163	0.116226	NA	NA	NA	NA	0.037698	0.058926	NA	NA	0.229685	0.129031	NA	NA	NA	NA	0.0418838	0.377738
856	SNP	rs184955617	AATTGGAGCTGAAAGATCTT	FALSE	CRISPRa	-0.0847767	0.147514	0.0100621	0.0231686	NA	NA	NA	NA	-0.393301	-0.189276	-0.250877	-0.00879977	NA	NA	0.0910675	0.0163569	NA	NA	-0.0745656	-0.0350016	0.161082	0.19951	NA	NA
6:138262660-138262682:+	Bentham	RS17781283	AATTGGCAAAAAGCATAGTC	FALSE	CRISPRi	NA	NA	NA	NA	0.151758	-0.0415028	-0.0783489	-0.0276892	NA	NA	NA	NA	0.188187	0.0258694	NA	NA	0.0809261	0.165834	NA	NA	NA	NA	0.00554103	-0.228229
6:137856964-137856986:+	MPRA	rs4895492	AATTGGCTAAAAGGGTTTTT	FALSE	CRISPRi	NA	NA	NA	NA	-0.00937149	-0.0509718	-0.0690027	-0.0496927	NA	NA	NA	NA	-0.21526	0.0641638	NA	NA	-0.140801	0.0743343	NA	NA	NA	NA	-0.141724	-0.0783189
857	SNP	rs34218444	AATTGGCTCCTGCTAGTGAA	FALSE	CRISPRa	-0.0979968	0.087801	0.0145912	-0.037249	NA	NA	NA	NA	-0.0134027	0.468478	-0.105225	0.098988	NA	NA	0.068669	-0.0182124	NA	NA	-0.129068	0.00729353	0.00787116	-0.237229	NA	NA
6:138344068-138344090:-	MPRA	rs57974325	AATTGGCTCCTGCTAGTGAA	FALSE	CRISPRi	NA	NA	NA	NA	0.0443066	-0.00678747	0.0895867	0.01482	NA	NA	NA	NA	0.203951	0.185754	NA	NA	0.0430341	0.204118	NA	NA	NA	NA	0.0194793	-0.146455
858	SNP	rs185604505	AATTGGTACTCAAATCCATT	FALSE	CRISPRa	-0.0283856	0.247537	0.017773	0.164679	NA	NA	NA	NA	0.237131	-0.876634	0.248333	0.0200482	NA	NA	-0.00702043	0.00152782	NA	NA	-0.376316	-0.129098	0.0289092	0.346961	NA	NA
859	SNP	rs147756168	AATTGGTATAGCCATTATGG	FALSE	CRISPRa	0.00210831	0.113328	-0.00201919	-0.105379	NA	NA	NA	NA	0.0914437	-0.103346	-0.087359	-0.103387	NA	NA	0.121905	0.0514263	NA	NA	-0.478043	0.700659	-0.138155	-0.13608	NA	NA
860	SNP	rs34411167	AATTGGTGACAAATGAAATT	FALSE	CRISPRa	0.378397	0.0723523	0.142034	0.384435	NA	NA	NA	NA	0.10092	-0.0717979	-0.301634	-0.390163	NA	NA	0.0591097	-0.142925	NA	NA	0.361355	-0.833362	-0.129346	0.148617	NA	NA
861	SNP	rs6909442	AATTGTAAAAATCATCTCAA	FALSE	CRISPRa	-0.125163	-0.207726	-0.0101537	-0.279923	NA	NA	NA	NA	0.00848637	0.16137	-0.511216	-0.074465	NA	NA	0.0612701	0.0820488	NA	NA	0.195718	-0.672962	-0.368875	0.0204013	NA	NA
6:138242534-138242556:+	Bentham	RS6932056	AATTGTAAAAATCATCTCAA	FALSE	CRISPRi	NA	NA	NA	NA	0.0541457	-0.135822	0.0307007	-0.0842281	NA	NA	NA	NA	-0.00818375	0.117201	NA	NA	-0.035726	-0.242732	NA	NA	NA	NA	-0.138721	0.0258959
8456	REVERSE	rs481438	AATTGTCTGGCTCAGGTAAG	TRUE	CRISPRa	-0.155784	-0.142377	-0.0453147	-0.171189	NA	NA	NA	NA	0.941339	-0.292803	0.0830276	-0.0629376	NA	NA	0.031996	-0.190235	NA	NA	-0.331837	0.0540078	0.0155806	0.126831	NA	NA
862	SNP	rs619796	AATTGTGGGCTGGCAGAGAG	FALSE	CRISPRa	-0.314466	-0.0414069	0.145217	-0.00584755	NA	NA	NA	NA	0.219599	0.11159	0.108327	0.0481941	NA	NA	0.0560612	0.121921	NA	NA	0.490875	0.0964221	-0.24726	0.00551872	NA	NA
6:138130432-138130454:-	MPRA	rs619796	AATTGTGGGCTGGCAGAGAG	FALSE	CRISPRi	NA	NA	NA	NA	-0.00886336	-0.0217219	-0.1557	0.0589367	NA	NA	NA	NA	-0.0186834	-0.0735814	NA	NA	-0.0869001	-0.121634	NA	NA	NA	NA	-0.0325535	0.179889
6:138067858-138067880:-	Bentham	RS62434176	AATTGTTGGCTAATGCAGGC	FALSE	CRISPRi	NA	NA	NA	NA	0.0729638	-0.0601628	0.0766547	-0.0304482	NA	NA	NA	NA	0.376455	0.557202	NA	NA	0.021244	0.121688	NA	NA	NA	NA	0.0169219	0.0270868
6:138067858-138067880:-	MPRA	rs62434176	AATTGTTGGCTAATGCAGGC	FALSE	CRISPRi	NA	NA	NA	NA	0.0729638	-0.0601628	0.0766547	-0.0304482	NA	NA	NA	NA	0.376455	0.557202	NA	NA	0.021244	0.121688	NA	NA	NA	NA	0.0169219	0.0270868
863	SNP	rs117166339	AATTTAAAAACAAAAAACTA	FALSE	CRISPRa	0.043194	-0.176417	-0.0258354	0.336384	NA	NA	NA	NA	-0.0203584	-0.0885932	0.711984	-0.0813134	NA	NA	0.0600766	0.152208	NA	NA	0.207458	0.134062	-0.176678	-0.105072	NA	NA
864	SNP	rs59468939	AATTTAAAAATTCCAAAATA	FALSE	CRISPRa	0.26611	-0.201898	0.0475521	0.0598414	NA	NA	NA	NA	-0.249849	0.118494	0.0969494	0.0337149	NA	NA	-0.0727918	0.00887398	NA	NA	-0.0343311	0.176087	0.0685219	0.197684	NA	NA
865	SNP	rs149220424	AATTTAACATCAACCAGAAA	FALSE	CRISPRa	0.203801	-0.174777	-0.0795817	-0.209652	NA	NA	NA	NA	0.061057	-0.0643027	0.0749421	-0.0384192	NA	NA	0.128704	0.182438	NA	NA	0.0129865	0.406201	-0.274327	-0.132684	NA	NA
865	SNP	rs3900757	AATTTAACATCAACCAGAAA	FALSE	CRISPRa	0.203801	-0.174777	-0.0795817	-0.209652	NA	NA	NA	NA	0.061057	-0.0643027	0.0749421	-0.0384192	NA	NA	0.128704	0.182438	NA	NA	0.0129865	0.406201	-0.274327	-0.132684	NA	NA
6:138071474-138071496:-	Bentham	RS3900757	AATTTAACATCAACCAGAAA	FALSE	CRISPRi	NA	NA	NA	NA	-0.0465073	-0.0257187	-0.230543	-0.0412471	NA	NA	NA	NA	-0.0817937	-0.196094	NA	NA	0.109572	0.146958	NA	NA	NA	NA	-0.0885186	-0.0418736
6:138071474-138071496:-	MPRA	rs149220424	AATTTAACATCAACCAGAAA	FALSE	CRISPRi	NA	NA	NA	NA	-0.0465073	-0.0257187	-0.230543	-0.0412471	NA	NA	NA	NA	-0.0817937	-0.196094	NA	NA	0.109572	0.146958	NA	NA	NA	NA	-0.0885186	-0.0418736
866	SNP	rs7752754	AATTTAAGGCACCCAGTTCA	FALSE	CRISPRa	0.254555	0.124112	-0.113209	0.176777	NA	NA	NA	NA	0.213451	-0.185604	0.0918753	-0.112821	NA	NA	-0.0623268	-0.0462564	NA	NA	-0.0262085	-0.0994557	0.30975	0.231994	NA	NA
867	SNP	rs1556837	AATTTAATTTATCATAGTTC	FALSE	CRISPRa	0.748357	-0.599542	0.223064	0.15168	NA	NA	NA	NA	0.101736	1.1566	0.391179	-0.277071	NA	NA	0.124705	0.0931435	NA	NA	-0.0433938	-0.0561152	-0.00938851	-0.417129	NA	NA
868	SNP	rs532423	AATTTACAAAGGACAATCTT	FALSE	CRISPRa	0.427403	0.128989	0.171458	0.0744667	NA	NA	NA	NA	-1.0434	0.241815	0.0446976	-0.155317	NA	NA	0.0377032	0.0424352	NA	NA	-0.192776	0.425921	0.179718	0.187458	NA	NA
868	SNP	rs62432781	AATTTACAAAGGACAATCTT	FALSE	CRISPRa	0.427403	0.128989	0.171458	0.0744667	NA	NA	NA	NA	-1.0434	0.241815	0.0446976	-0.155317	NA	NA	0.0377032	0.0424352	NA	NA	-0.192776	0.425921	0.179718	0.187458	NA	NA
869	SNP	rs508493	AATTTACATATAACCTGGCA	FALSE	CRISPRa	0.17978	0.263657	0.0616743	-0.00734842	NA	NA	NA	NA	-0.137757	0.756756	0.00307978	0.135185	NA	NA	0.0152378	-0.104029	NA	NA	0.296599	0.0337321	0.0720085	-0.0111475	NA	NA
870	SNP	rs77022987	AATTTACTTTTAGAATTCTT	FALSE	CRISPRa	-0.309517	0.209525	0.190052	0.239635	NA	NA	NA	NA	-0.176286	0.58362	0.402119	-0.0533358	NA	NA	-0.0606209	0.0398592	NA	NA	0.00899869	-0.125328	0.176588	0.191293	NA	NA
870	SNP	rs11970302	AATTTACTTTTAGAATTCTT	FALSE	CRISPRa	-0.309517	0.209525	0.190052	0.239635	NA	NA	NA	NA	-0.176286	0.58362	0.402119	-0.0533358	NA	NA	-0.0606209	0.0398592	NA	NA	0.00899869	-0.125328	0.176588	0.191293	NA	NA
870	SNP	rs184625007	AATTTACTTTTAGAATTCTT	FALSE	CRISPRa	-0.309517	0.209525	0.190052	0.239635	NA	NA	NA	NA	-0.176286	0.58362	0.402119	-0.0533358	NA	NA	-0.0606209	0.0398592	NA	NA	0.00899869	-0.125328	0.176588	0.191293	NA	NA
871	SNP	rs7768002	AATTTATAAGTGTTCAGCTC	FALSE	CRISPRa	0.0564488	0.113328	0.0441781	0.0197008	NA	NA	NA	NA	-0.0774362	NA	-0.15189	0.212098	NA	NA	-0.0721034	0.0960729	NA	NA	0.8842	-0.336281	-0.32108	-0.0424617	NA	NA
872	SNP	rs146933415	AATTTATTGAGCTCCTTTTA	FALSE	CRISPRa	-1.29658	-0.213766	-0.138006	-0.141194	NA	NA	NA	NA	0.00289178	0.223195	-0.612139	0.192614	NA	NA	0.115625	0.0881846	NA	NA	-0.412769	-0.469873	0.0114169	0.272416	NA	NA
872	SNP	rs137945998	AATTTATTGAGCTCCTTTTA	FALSE	CRISPRa	-1.29658	-0.213766	-0.138006	-0.141194	NA	NA	NA	NA	0.00289178	0.223195	-0.612139	0.192614	NA	NA	0.115625	0.0881846	NA	NA	-0.412769	-0.469873	0.0114169	0.272416	NA	NA
873	SNP	rs9389560	AATTTCATAATTATTTGACT	FALSE	CRISPRa	-0.229735	0.137342	0.0643333	0.1122	NA	NA	NA	NA	-0.69513	-0.749329	0.346145	0.110074	NA	NA	0.00348576	0.0461428	NA	NA	-0.196745	0.0683937	-0.0243439	0.0608573	NA	NA
873	SNP	rs117158606	AATTTCATAATTATTTGACT	FALSE	CRISPRa	-0.229735	0.137342	0.0643333	0.1122	NA	NA	NA	NA	-0.69513	-0.749329	0.346145	0.110074	NA	NA	0.00348576	0.0461428	NA	NA	-0.196745	0.0683937	-0.0243439	0.0608573	NA	NA
873	SNP	rs9385822	AATTTCATAATTATTTGACT	FALSE	CRISPRa	-0.229735	0.137342	0.0643333	0.1122	NA	NA	NA	NA	-0.69513	-0.749329	0.346145	0.110074	NA	NA	0.00348576	0.0461428	NA	NA	-0.196745	0.0683937	-0.0243439	0.0608573	NA	NA
874	SNP	rs13199053	AATTTCGGCAATCAAGCTGG	FALSE	CRISPRa	0.239833	0.507345	-0.0965506	-0.187771	NA	NA	NA	NA	0.241153	-0.275998	-0.0528935	-0.0178701	NA	NA	-0.0284333	-0.0685368	NA	NA	0.199012	-0.198541	0.0458816	-0.406729	NA	NA
874	SNP	rs9389530	AATTTCGGCAATCAAGCTGG	FALSE	CRISPRa	0.239833	0.507345	-0.0965506	-0.187771	NA	NA	NA	NA	0.241153	-0.275998	-0.0528935	-0.0178701	NA	NA	-0.0284333	-0.0685368	NA	NA	0.199012	-0.198541	0.0458816	-0.406729	NA	NA
6:137853938-137853960:+	MPRA	rs1737096;rs75758470	AATTTCTAAACCTTCTTCTT	FALSE	CRISPRi	NA	NA	NA	NA	-0.0857181	0.184434	0.027275	-0.0715613	NA	NA	NA	NA	0.195218	0.735439	NA	NA	0.0252902	-0.203072	NA	NA	NA	NA	0.186824	0.0854343
875	SNP	rs9389516	AATTTCTCAATTGCAATTTC	FALSE	CRISPRa	0.0343871	-0.0538415	0.0534982	0.183219	NA	NA	NA	NA	-0.620222	0.119073	0.020962	0.230334	NA	NA	-0.0419479	0.014624	NA	NA	0.297314	-0.107474	0.0892716	0.320329	NA	NA
876	SNP	rs71560655	AATTTCTTCCTCTCAAATTG	FALSE	CRISPRa	-0.226722	0.115084	-0.0562956	-0.0296897	NA	NA	NA	NA	-0.703972	-0.127436	0.00504089	-0.0547752	NA	NA	0.0196475	0.00318904	NA	NA	0.330858	0.0515719	0.105974	0.0733828	NA	NA
877	SNP	6:138169450	AATTTGAAAAGAAATTCTTA	FALSE	CRISPRa	0.479858	-0.683686	0.0545032	0.269107	NA	NA	NA	NA	-0.0115066	-0.0467174	0.0396068	0.126965	NA	NA	0.198789	0.0339613	NA	NA	0.0455372	0.394563	0.277079	0.273377	NA	NA
877	SNP	rs150101805	AATTTGAAAAGAAATTCTTA	FALSE	CRISPRa	0.479858	-0.683686	0.0545032	0.269107	NA	NA	NA	NA	-0.0115066	-0.0467174	0.0396068	0.126965	NA	NA	0.198789	0.0339613	NA	NA	0.0455372	0.394563	0.277079	0.273377	NA	NA
878	SNP	rs13217946	AATTTGAAAAGGGACTAAAG	FALSE	CRISPRa	-0.0339856	0.106239	-0.0881729	-0.154424	NA	NA	NA	NA	2.88799	0.367572	0.0577776	-0.0820684	NA	NA	-0.0321198	0.068843	NA	NA	-0.514535	-0.344246	0.0168099	-0.0740008	NA	NA
6:137990644-137990666:-	MPRA	rs200027334	AATTTGAAAGGTTATCTAGG	FALSE	CRISPRi	NA	NA	NA	NA	0.00820535	-0.0525777	-0.113865	-0.0244578	NA	NA	NA	NA	0.170327	0.08111	NA	NA	0.0361083	0.249628	NA	NA	NA	NA	0.0291736	0.123679
879	SNP	rs79411652	AATTTGAGATTTCCTAAGCG	FALSE	CRISPRa	0.0613894	0.564906	0.0291655	-0.284672	NA	NA	NA	NA	0.0522265	NA	-0.190737	0.46739	NA	NA	0.0692494	0.0559181	NA	NA	NA	0.261462	0.0624705	0.275765	NA	NA
879	SNP	rs799419	AATTTGAGATTTCCTAAGCG	FALSE	CRISPRa	0.0613894	0.564906	0.0291655	-0.284672	NA	NA	NA	NA	0.0522265	NA	-0.190737	0.46739	NA	NA	0.0692494	0.0559181	NA	NA	NA	0.261462	0.0624705	0.275765	NA	NA
6:138138887-138138909:-	Bentham	RS79411652	AATTTGAGATTTCCTAAGCG	FALSE	CRISPRi	NA	NA	NA	NA	0.0214887	0.0548328	0.132442	0.0920444	NA	NA	NA	NA	0.264498	0.276666	NA	NA	0.202101	0.228626	NA	NA	NA	NA	-0.0522813	0.148351
880	SNP	rs141912854	AATTTGCAATTGCAGAAGTA	FALSE	CRISPRa	0.234703	0.595306	0.187321	-0.0467067	NA	NA	NA	NA	-0.613907	0.377179	-0.116384	0.378724	NA	NA	-0.0771181	-0.0485455	NA	NA	-0.123615	-0.178199	0.0849376	-0.180099	NA	NA
881	SNP	rs533091	AATTTGGACTACACGTTCAT	FALSE	CRISPRa	-0.235375	0.0232948	0.152054	0.0642143	NA	NA	NA	NA	0.509558	-0.180711	0.0639623	0.307338	NA	NA	-0.178579	0.0447918	NA	NA	-0.292952	0.236708	0.138432	0.403069	NA	NA
881	SNP	rs600469	AATTTGGACTACACGTTCAT	FALSE	CRISPRa	-0.235375	0.0232948	0.152054	0.0642143	NA	NA	NA	NA	0.509558	-0.180711	0.0639623	0.307338	NA	NA	-0.178579	0.0447918	NA	NA	-0.292952	0.236708	0.138432	0.403069	NA	NA
882	SNP	rs77280703	AATTTGGGGTCGGGGACACT	FALSE	CRISPRa	0.674346	0.211806	0.0596013	-0.0413061	NA	NA	NA	NA	-0.489053	-1.44134	-0.265611	-0.229511	NA	NA	-0.0166699	0.0544288	NA	NA	-0.389987	-0.260317	-0.0141029	0.275874	NA	NA
883	SNP	rs11964456	AATTTGTAGAATGATTTTGG	FALSE	CRISPRa	0.47657	0.0817271	-0.0692769	0.220035	NA	NA	NA	NA	0.0576451	-0.0588593	-0.159169	0.339817	NA	NA	-0.0743595	0.0481766	NA	NA	0.541251	-0.499543	0.054389	0.120736	NA	NA
884	SNP	rs11154948	AATTTTAAAACAGCTCTCTG	FALSE	CRISPRa	-0.16269	0.943386	0.0766265	0.0901596	NA	NA	NA	NA	-0.590844	-0.0455421	-0.370231	0.159415	NA	NA	-0.100879	-0.150223	NA	NA	0.16591	0.26979	0.0607872	-0.891238	NA	NA
885	SNP	rs12661926	AATTTTAAATGACAGGTGAA	FALSE	CRISPRa	0.188016	-0.724715	0.115413	-0.208224	NA	NA	NA	NA	0.00383182	1.1456	-0.378669	0.448402	NA	NA	-0.013732	-0.023378	NA	NA	-0.169667	0.202396	-0.058881	-0.0684605	NA	NA
885	SNP	rs12660547	AATTTTAAATGACAGGTGAA	FALSE	CRISPRa	0.188016	-0.724715	0.115413	-0.208224	NA	NA	NA	NA	0.00383182	1.1456	-0.378669	0.448402	NA	NA	-0.013732	-0.023378	NA	NA	-0.169667	0.202396	-0.058881	-0.0684605	NA	NA
8934	REVERSE	rs7773904	AATTTTACAGAGAGTACAGG	TRUE	CRISPRa	0.446267	0.282941	-0.0540618	-0.00629074	NA	NA	NA	NA	-0.570777	0.546311	0.0637278	0.00598108	NA	NA	-0.0616223	-0.0512332	NA	NA	0.00152271	0.0707496	0.0941681	-0.229008	NA	NA
886	SNP	rs4895496	AATTTTAGAAATCTGGGTAA	FALSE	CRISPRa	0.0566919	-0.123903	-0.013519	0.108397	NA	NA	NA	NA	0.251362	0.422358	0.123776	-0.00421402	NA	NA	-0.0277993	0.00973408	NA	NA	0.0620811	-0.0215595	0.0917879	0.205553	NA	NA
887	SNP	rs521822	AATTTTAGAGAGATTCATTT	FALSE	CRISPRa	-1.10389	0.315224	0.06821	0.409659	NA	NA	NA	NA	-0.644218	0.441431	-0.00558322	0.221346	NA	NA	-0.0699996	0.00723534	NA	NA	0.283841	0.263172	0.0361522	0.434454	NA	NA
887	SNP	rs117846255	AATTTTAGAGAGATTCATTT	FALSE	CRISPRa	-1.10389	0.315224	0.06821	0.409659	NA	NA	NA	NA	-0.644218	0.441431	-0.00558322	0.221346	NA	NA	-0.0699996	0.00723534	NA	NA	0.283841	0.263172	0.0361522	0.434454	NA	NA
888	SNP	rs138991179	AATTTTAGATAAATAAATTT	FALSE	CRISPRa	0.272459	0.149569	0.116132	0.0846107	NA	NA	NA	NA	0.625942	-0.943483	0.428812	0.0325523	NA	NA	-0.074686	-0.00151373	NA	NA	0.27615	0.367823	0.0874199	0.303833	NA	NA
888	SNP	rs34384817	AATTTTAGATAAATAAATTT	FALSE	CRISPRa	0.272459	0.149569	0.116132	0.0846107	NA	NA	NA	NA	0.625942	-0.943483	0.428812	0.0325523	NA	NA	-0.074686	-0.00151373	NA	NA	0.27615	0.367823	0.0874199	0.303833	NA	NA
889	SNP	rs72980769	AATTTTAGCATGTGTGTACC	FALSE	CRISPRa	0.269772	-0.330195	0.0245479	0.110266	NA	NA	NA	NA	-0.0191278	0.0746582	0.215972	0.00391325	NA	NA	0.0184	0.0492682	NA	NA	-0.0764291	-0.064832	-0.0883409	-0.179714	NA	NA
890	SNP	rs75924259	AATTTTATTTGTCTTGTGTT	FALSE	CRISPRa	0.178134	-0.23415	-0.0734284	0.0833635	NA	NA	NA	NA	0.14239	0.560987	0.231013	-0.35642	NA	NA	-0.0182512	-0.0738866	NA	NA	0.25422	-0.0942561	0.158162	-0.1285	NA	NA
890	SNP	rs5880361	AATTTTATTTGTCTTGTGTT	FALSE	CRISPRa	0.178134	-0.23415	-0.0734284	0.0833635	NA	NA	NA	NA	0.14239	0.560987	0.231013	-0.35642	NA	NA	-0.0182512	-0.0738866	NA	NA	0.25422	-0.0942561	0.158162	-0.1285	NA	NA
891	SNP	6:138299297	AATTTTCCATTCCCCATCAC	FALSE	CRISPRa	-0.204341	-0.181026	-0.074631	-0.00164212	NA	NA	NA	NA	-0.294124	0.275242	-0.183097	-0.0915016	NA	NA	0.144385	-0.0714874	NA	NA	0.408902	-0.356377	-0.0507022	0.129592	NA	NA
6:138186065-138186087:-	ATAC	chr6:138186031-138186381	AATTTTCTTGGTGAATCAGA	FALSE	CRISPRi	NA	NA	NA	NA	0.00218004	0.0296186	0.107375	0.0364939	NA	NA	NA	NA	0.156008	0.421145	NA	NA	-0.0542843	-0.116038	NA	NA	NA	NA	-0.252686	-0.0588661
892	SNP	rs76157688	AATTTTGCAAGAGTTTCTAC	FALSE	CRISPRa	-0.669645	-0.487005	0.0293284	0.17137	NA	NA	NA	NA	2.42783	-2.02391	-0.0287633	-0.16183	NA	NA	-0.147898	-0.0247815	NA	NA	-0.0577137	0.523745	0.0373774	0.180637	NA	NA
892	SNP	rs78685093	AATTTTGCAAGAGTTTCTAC	FALSE	CRISPRa	-0.669645	-0.487005	0.0293284	0.17137	NA	NA	NA	NA	2.42783	-2.02391	-0.0287633	-0.16183	NA	NA	-0.147898	-0.0247815	NA	NA	-0.0577137	0.523745	0.0373774	0.180637	NA	NA
893	SNP	rs9484066	AATTTTTAAACCCCCATGGC	FALSE	CRISPRa	0.683873	0.17146	0.149476	0.411032	NA	NA	NA	NA	-0.722601	-0.0704895	-0.0173835	0.233431	NA	NA	0.12572	0.0596122	NA	NA	-0.605108	0.203434	0.0934199	0.0589596	NA	NA
894	SNP	6:137980964	AATTTTTAATAAAATCATAA	FALSE	CRISPRa	0.193633	-0.20211	-0.00135535	0.195364	NA	NA	NA	NA	-0.466989	-1.14446	0.168181	0.0675656	NA	NA	0.0441078	-0.00201745	NA	NA	0.130448	0.208137	0.0917533	0.155855	NA	NA
895	SNP	rs632001	AATTTTTAATAGTAAAAAAT	FALSE	CRISPRa	0.474448	0.00993162	-0.0161251	0.322548	NA	NA	NA	NA	-0.11477	-0.0499243	0.362872	-0.549405	NA	NA	-0.18618	0.353589	NA	NA	-0.164074	0.607906	-0.0446593	-0.147091	NA	NA
896	SNP	rs35763148	AATTTTTACAAAAGCAGAAC	FALSE	CRISPRa	0.050278	-0.0875441	0.0904532	0.0318506	NA	NA	NA	NA	0.207273	-0.0468714	0.193495	0.0122313	NA	NA	0.038973	0.0712967	NA	NA	-0.106518	0.198211	-0.00300344	-0.108879	NA	NA
897	SNP	rs7747309	AATTTTTATCAACCAGAGCG	FALSE	CRISPRa	-0.720215	0.482071	-0.0996698	0.175406	NA	NA	NA	NA	0.173988	-0.777782	0.0846761	0.160454	NA	NA	0.00960321	-0.120278	NA	NA	-0.159477	-0.498392	0.104573	-0.0179088	NA	NA
897	SNP	rs62432685	AATTTTTATCAACCAGAGCG	FALSE	CRISPRa	-0.720215	0.482071	-0.0996698	0.175406	NA	NA	NA	NA	0.173988	-0.777782	0.0846761	0.160454	NA	NA	0.00960321	-0.120278	NA	NA	-0.159477	-0.498392	0.104573	-0.0179088	NA	NA
897	SNP	rs13210685	AATTTTTATCAACCAGAGCG	FALSE	CRISPRa	-0.720215	0.482071	-0.0996698	0.175406	NA	NA	NA	NA	0.173988	-0.777782	0.0846761	0.160454	NA	NA	0.00960321	-0.120278	NA	NA	-0.159477	-0.498392	0.104573	-0.0179088	NA	NA
898	SNP	rs111453551	AATTTTTTAATGCCTTCATT	FALSE	CRISPRa	0.755762	-0.00632073	-0.0490541	0.264817	NA	NA	NA	NA	0.00471114	0.145359	-0.0154309	0.0311734	NA	NA	0.0564455	0.0519752	NA	NA	0.121686	0.191769	0.30674	0.224771	NA	NA
6:138173893-138173915:-	MPRA	rs58424023	AATTTTTTAATGCCTTCATT	FALSE	CRISPRi	NA	NA	NA	NA	0.167449	0.059605	-0.177155	0.00151639	NA	NA	NA	NA	0.10712	-0.203477	NA	NA	-0.165084	-0.28346	NA	NA	NA	NA	-0.0450782	-0.0486187
899	SNP	rs1759676	AATTTTTTTATGTCAATTCT	FALSE	CRISPRa	0.0517315	0.0978479	0.0557911	0.207773	NA	NA	NA	NA	-0.093376	0.617641	0.013809	0.281339	NA	NA	0.0040162	0.0599893	NA	NA	0.17383	-0.0611939	0.0223659	0.253991	NA	NA
900	SNP	rs150696510	AATTTTTTTCTTTAAGAATG	FALSE	CRISPRa	0.201894	1.22508	0.0790786	0.288147	NA	NA	NA	NA	-0.142351	0.606668	0.0371106	0.325035	NA	NA	0.093444	0.0556137	NA	NA	0.484615	0.228806	-0.0426897	0.302878	NA	NA
[truncated: 15,062 more rows]
