# Supplementary material for: Prioritizing disease and trait causal variants at the TNFAIP3 locus using functional and genomic features
Source: Nat Commun. 2020 Mar 6;11:1237. doi: 10.1038/s41467-020-15022-4 (PMC7060350; doi:10.1038/s41467-020-15022-4)
Supplement: Supplementary file 9 — Supplementary Data 7 [file 41467_2020_15022_MOESM9_ESM.xlsx]

## Sheet: Sheet1
CRISPRa guides
Sequence without PAM	variant	len	type	Sequence with amplification arms
AAAAAAAAAAAAATTGCCTT	6:138236441	20	targeting	TATCTTGTGGAAAGGACGAAACACCGAAAAAAAAAAAAATTGCCTTgttttagagctaggccAACATGAGGATC
AAAAAAAAAAACAACCTAAT	6:138226045	20	targeting	TATCTTGTGGAAAGGACGAAACACCGAAAAAAAAAAACAACCTAATgttttagagctaggccAACATGAGGATC
AAAAAAAAAAAGTGAAGCAG	rs382134	20	targeting	TATCTTGTGGAAAGGACGAAACACCGAAAAAAAAAAAGTGAAGCAGgttttagagctaggccAACATGAGGATC
AAAAAAAAAGGGTTAGAAAG	rs35161385;rs11462363	20	targeting	TATCTTGTGGAAAGGACGAAACACCGAAAAAAAAAGGGTTAGAAAGgttttagagctaggccAACATGAGGATC
AAAAAAAAAGTAACAAATTC	6:137966240	20	targeting	TATCTTGTGGAAAGGACGAAACACCGAAAAAAAAAGTAACAAATTCgttttagagctaggccAACATGAGGATC
AAAAAAAAGAACTTCAGTGC	6:138032287	20	targeting	TATCTTGTGGAAAGGACGAAACACCGAAAAAAAAGAACTTCAGTGCgttttagagctaggccAACATGAGGATC
AAAAAAAAGGGTTAGAAAGA	rs11462363;rs35161385	20	targeting	TATCTTGTGGAAAGGACGAAACACCGAAAAAAAAGGGTTAGAAAGAgttttagagctaggccAACATGAGGATC
AAAAAAAAGGTGACTGAGCT	6:137970341;rs13191300	20	targeting	TATCTTGTGGAAAGGACGAAACACCGAAAAAAAAGGTGACTGAGCTgttttagagctaggccAACATGAGGATC
AAAAAAAATAGGTATTGGCC	rs111560719;rs199902297	20	targeting	TATCTTGTGGAAAGGACGAAACACCGAAAAAAAATAGGTATTGGCCgttttagagctaggccAACATGAGGATC
AAAAAAAATCAATATATCAA	rs511075;rs139370931	20	targeting	TATCTTGTGGAAAGGACGAAACACCGAAAAAAAATCAATATATCAAgttttagagctaggccAACATGAGGATC
AAAAAAAATTCAACTTTGGC	rs9389522	20	targeting	TATCTTGTGGAAAGGACGAAACACCGAAAAAAAATTCAACTTTGGCgttttagagctaggccAACATGAGGATC
AAAAAAACCTTTTAAAGCCC	rs111318173	20	targeting	TATCTTGTGGAAAGGACGAAACACCGAAAAAAACCTTTTAAAGCCCgttttagagctaggccAACATGAGGATC
AAAAAAACTACAATAGTTTT	rs201218541;rs9385819;rs11321666	20	targeting	TATCTTGTGGAAAGGACGAAACACCGAAAAAAACTACAATAGTTTTgttttagagctaggccAACATGAGGATC
AAAAAAAGAAAGAAATTAAC	rs11297844	20	targeting	TATCTTGTGGAAAGGACGAAACACCGAAAAAAAGAAAGAAATTAACgttttagagctaggccAACATGAGGATC
AAAAAAAGAAAGATTAACAC	rs6931953;rs78499936	20	targeting	TATCTTGTGGAAAGGACGAAACACCGAAAAAAAGAAAGATTAACACgttttagagctaggccAACATGAGGATC
AAAAAAAGAAATCAAATCTT	rs184141700	20	targeting	TATCTTGTGGAAAGGACGAAACACCGAAAAAAAGAAATCAAATCTTgttttagagctaggccAACATGAGGATC
AAAAAAAGGACTTAAATGTA	rs370764459;rs71009551	20	targeting	TATCTTGTGGAAAGGACGAAACACCGAAAAAAAGGACTTAAATGTAgttttagagctaggccAACATGAGGATC
AAAAAAAGGTGACTGAGCTT	6:137970341;rs13191300	20	targeting	TATCTTGTGGAAAGGACGAAACACCGAAAAAAAGGTGACTGAGCTTgttttagagctaggccAACATGAGGATC
AAAAAAATAGCCAGGCACGT	rs11414813	20	targeting	TATCTTGTGGAAAGGACGAAACACCGAAAAAAATAGCCAGGCACGTgttttagagctaggccAACATGAGGATC
AAAAAAATCAAAATTATAGT	rs142906624	20	targeting	TATCTTGTGGAAAGGACGAAACACCGAAAAAAATCAAAATTATAGTgttttagagctaggccAACATGAGGATC
AAAAAACAAAGATTTAGAAG	rs9402930	20	targeting	TATCTTGTGGAAAGGACGAAACACCGAAAAAACAAAGATTTAGAAGgttttagagctaggccAACATGAGGATC
AAAAAACAACAAAAAACCGG	rs75875437	20	targeting	TATCTTGTGGAAAGGACGAAACACCGAAAAAACAACAAAAAACCGGgttttagagctaggccAACATGAGGATC
AAAAAACTACAATAGTTTTT	rs9385819;rs201218541;rs11321666	20	targeting	TATCTTGTGGAAAGGACGAAACACCGAAAAAACTACAATAGTTTTTgttttagagctaggccAACATGAGGATC
AAAAAACTAGGTGAGAGTAA	rs13209759	20	targeting	TATCTTGTGGAAAGGACGAAACACCGAAAAAACTAGGTGAGAGTAAgttttagagctaggccAACATGAGGATC
AAAAAAGAAATCAAATCTTT	rs184141700	20	targeting	TATCTTGTGGAAAGGACGAAACACCGAAAAAAGAAATCAAATCTTTgttttagagctaggccAACATGAGGATC
AAAAAAGAATCAGGATTTGA	rs9494938	20	targeting	TATCTTGTGGAAAGGACGAAACACCGAAAAAAGAATCAGGATTTGAgttttagagctaggccAACATGAGGATC
AAAAAAGACAAAGAGGGACA	rs7776327;rs80136953;rs78064548	20	targeting	TATCTTGTGGAAAGGACGAAACACCGAAAAAAGACAAAGAGGGACAgttttagagctaggccAACATGAGGATC
AAAAAAGAGTAATCTAGACA	rs138090376;rs12199435	20	targeting	TATCTTGTGGAAAGGACGAAACACCGAAAAAAGAGTAATCTAGACAgttttagagctaggccAACATGAGGATC
AAAAAAGAGTGGTGCACACA	rs72989424	20	targeting	TATCTTGTGGAAAGGACGAAACACCGAAAAAAGAGTGGTGCACACAgttttagagctaggccAACATGAGGATC
AAAAAAGCAAAAAAATAGCC	rs184465911	20	targeting	TATCTTGTGGAAAGGACGAAACACCGAAAAAAGCAAAAAAATAGCCgttttagagctaggccAACATGAGGATC
AAAAAATAAATTAGATGTGG	rs55688291	20	targeting	TATCTTGTGGAAAGGACGAAACACCGAAAAAATAAATTAGATGTGGgttttagagctaggccAACATGAGGATC
AAAAACAAAAACATACAAAT	rs9484079	20	targeting	TATCTTGTGGAAAGGACGAAACACCGAAAAACAAAAACATACAAATgttttagagctaggccAACATGAGGATC
AAAAACAAAGAAACGAAAAA	rs4895509;rs12111172;rs71547132;rs6940999	20	targeting	TATCTTGTGGAAAGGACGAAACACCGAAAAACAAAGAAACGAAAAAgttttagagctaggccAACATGAGGATC
AAAAACAAGGATGAAGAGGA	rs9494805	20	targeting	TATCTTGTGGAAAGGACGAAACACCGAAAAACAAGGATGAAGAGGAgttttagagctaggccAACATGAGGATC
AAAAACAGAGTGAACATGTA	rs148774677	20	targeting	TATCTTGTGGAAAGGACGAAACACCGAAAAACAGAGTGAACATGTAgttttagagctaggccAACATGAGGATC
AAAAACCCCGAGGAAGTAGG	rs117805665	20	targeting	TATCTTGTGGAAAGGACGAAACACCGAAAAACCCCGAGGAAGTAGGgttttagagctaggccAACATGAGGATC
AAAAACTACAATAGTTTTTG	rs201218541;rs11321666;rs9385819	20	targeting	TATCTTGTGGAAAGGACGAAACACCGAAAAACTACAATAGTTTTTGgttttagagctaggccAACATGAGGATC
AAAAACTATGAATCAGATTC	rs4341022	20	targeting	TATCTTGTGGAAAGGACGAAACACCGAAAAACTATGAATCAGATTCgttttagagctaggccAACATGAGGATC
AAAAACTATTTGGAGAAAAG	rs117641828	20	targeting	TATCTTGTGGAAAGGACGAAACACCGAAAAACTATTTGGAGAAAAGgttttagagctaggccAACATGAGGATC
AAAAAGAAAATGAAGAAATT	rs10637073	20	targeting	TATCTTGTGGAAAGGACGAAACACCGAAAAAGAAAATGAAGAAATTgttttagagctaggccAACATGAGGATC
AAAAAGAAATTAGTTAATGC	rs77571004	20	targeting	TATCTTGTGGAAAGGACGAAACACCGAAAAAGAAATTAGTTAATGCgttttagagctaggccAACATGAGGATC
AAAAAGAACAGAAAAAGCTT	rs618147	20	targeting	TATCTTGTGGAAAGGACGAAACACCGAAAAAGAACAGAAAAAGCTTgttttagagctaggccAACATGAGGATC
AAAAAGAGAATGAAAGCCAA	rs7767264	20	targeting	TATCTTGTGGAAAGGACGAAACACCGAAAAAGAGAATGAAAGCCAAgttttagagctaggccAACATGAGGATC
AAAAAGAGTAATCTAGACAA	rs138090376;rs12199435	20	targeting	TATCTTGTGGAAAGGACGAAACACCGAAAAAGAGTAATCTAGACAAgttttagagctaggccAACATGAGGATC
AAAAAGCAAACCACATTAAA	rs111958187;rs76763342	20	targeting	TATCTTGTGGAAAGGACGAAACACCGAAAAAGCAAACCACATTAAAgttttagagctaggccAACATGAGGATC
AAAAAGCTGCACTCAGAGTC	rs56725144	20	targeting	TATCTTGTGGAAAGGACGAAACACCGAAAAAGCTGCACTCAGAGTCgttttagagctaggccAACATGAGGATC
AAAAAGCTTCTTGACATTGG	rs146909079	20	targeting	TATCTTGTGGAAAGGACGAAACACCGAAAAAGCTTCTTGACATTGGgttttagagctaggccAACATGAGGATC
AAAAAGGAAACATCACAAGC	6:138206527	20	targeting	TATCTTGTGGAAAGGACGAAACACCGAAAAAGGAAACATCACAAGCgttttagagctaggccAACATGAGGATC
AAAAAGTGAAGCAGAGGAGA	rs382134	20	targeting	TATCTTGTGGAAAGGACGAAACACCGAAAAAGTGAAGCAGAGGAGAgttttagagctaggccAACATGAGGATC
AAAAATAAAAAACAAAAGAA	rs72978762	20	targeting	TATCTTGTGGAAAGGACGAAACACCGAAAAATAAAAAACAAAAGAAgttttagagctaggccAACATGAGGATC
AAAAATAACAAATGATAAAA	rs514552;rs619881	20	targeting	TATCTTGTGGAAAGGACGAAACACCGAAAAATAACAAATGATAAAAgttttagagctaggccAACATGAGGATC
AAAAATAAGTAAATGTGTAA	rs11970411;rs17780048	20	targeting	TATCTTGTGGAAAGGACGAAACACCGAAAAATAAGTAAATGTGTAAgttttagagctaggccAACATGAGGATC
AAAAATAATGTACATCGGCT	rs77000060	20	targeting	TATCTTGTGGAAAGGACGAAACACCGAAAAATAATGTACATCGGCTgttttagagctaggccAACATGAGGATC
AAAAATAATTGCCCTGTTAA	rs17261591	20	targeting	TATCTTGTGGAAAGGACGAAACACCGAAAAATAATTGCCCTGTTAAgttttagagctaggccAACATGAGGATC
AAAAATACAGCTAGTACGTG	rs11961697	20	targeting	TATCTTGTGGAAAGGACGAAACACCGAAAAATACAGCTAGTACGTGgttttagagctaggccAACATGAGGATC
AAAAATAGTTATTTAGGGCT	rs77018017	20	targeting	TATCTTGTGGAAAGGACGAAACACCGAAAAATAGTTATTTAGGGCTgttttagagctaggccAACATGAGGATC
AAAAATATTCAATTATCTAG	rs138270431	20	targeting	TATCTTGTGGAAAGGACGAAACACCGAAAAATATTCAATTATCTAGgttttagagctaggccAACATGAGGATC
AAAAATCAGATGTATCTGCT	rs72989461;rs9494806	20	targeting	TATCTTGTGGAAAGGACGAAACACCGAAAAATCAGATGTATCTGCTgttttagagctaggccAACATGAGGATC
AAAAATCTTTAGTAAGCCAT	rs625124;rs80118353	20	targeting	TATCTTGTGGAAAGGACGAAACACCGAAAAATCTTTAGTAAGCCATgttttagagctaggccAACATGAGGATC
AAAAATGAAAGCATATGCAA	rs11464444	20	targeting	TATCTTGTGGAAAGGACGAAACACCGAAAAATGAAAGCATATGCAAgttttagagctaggccAACATGAGGATC
AAAAATGACTTTGCCCATGC	rs473892	20	targeting	TATCTTGTGGAAAGGACGAAACACCGAAAAATGACTTTGCCCATGCgttttagagctaggccAACATGAGGATC
AAAAATGCACAAAAGATGAG	rs77018017	20	targeting	TATCTTGTGGAAAGGACGAAACACCGAAAAATGCACAAAAGATGAGgttttagagctaggccAACATGAGGATC
AAAAATGCTTTCAGTGGGTT	rs111291290;rs4895502	20	targeting	TATCTTGTGGAAAGGACGAAACACCGAAAAATGCTTTCAGTGGGTTgttttagagctaggccAACATGAGGATC
AAAAATGGATGGCAGATTAT	rs12203234	20	targeting	TATCTTGTGGAAAGGACGAAACACCGAAAAATGGATGGCAGATTATgttttagagctaggccAACATGAGGATC
AAAAATTCTAGAAGTTAACG	rs118093229	20	targeting	TATCTTGTGGAAAGGACGAAACACCGAAAAATTCTAGAAGTTAACGgttttagagctaggccAACATGAGGATC
AAAAATTTGTACAAACGTAT	rs1759676	20	targeting	TATCTTGTGGAAAGGACGAAACACCGAAAAATTTGTACAAACGTATgttttagagctaggccAACATGAGGATC
AAAAATTTTGCCTCAATTTT	rs7772417	20	targeting	TATCTTGTGGAAAGGACGAAACACCGAAAAATTTTGCCTCAATTTTgttttagagctaggccAACATGAGGATC
AAAACAAAAAGATCTAGCAA	rs2473098	20	targeting	TATCTTGTGGAAAGGACGAAACACCGAAAACAAAAAGATCTAGCAAgttttagagctaggccAACATGAGGATC
AAAACAAAGAAACGAAAAAT	rs4895509;rs71547132;rs6940999;rs12111172	20	targeting	TATCTTGTGGAAAGGACGAAACACCGAAAACAAAGAAACGAAAAATgttttagagctaggccAACATGAGGATC
AAAACAAGTTGTCAAGTGTC	rs117083320	20	targeting	TATCTTGTGGAAAGGACGAAACACCGAAAACAAGTTGTCAAGTGTCgttttagagctaggccAACATGAGGATC
AAAACAATAAAACTGTGAAA	rs139825007	20	targeting	TATCTTGTGGAAAGGACGAAACACCGAAAACAATAAAACTGTGAAAgttttagagctaggccAACATGAGGATC
AAAACAATAACTTTTTTGGG	rs9688558	20	targeting	TATCTTGTGGAAAGGACGAAACACCGAAAACAATAACTTTTTTGGGgttttagagctaggccAACATGAGGATC
AAAACAATGCATAGCTTTTT	rs116992465	20	targeting	TATCTTGTGGAAAGGACGAAACACCGAAAACAATGCATAGCTTTTTgttttagagctaggccAACATGAGGATC
AAAACACAAATTGTAATTGA	rs117234946;rs2152655	20	targeting	TATCTTGTGGAAAGGACGAAACACCGAAAACACAAATTGTAATTGAgttttagagctaggccAACATGAGGATC
AAAACACAATTTTCAGTGGT	rs143270880	20	targeting	TATCTTGTGGAAAGGACGAAACACCGAAAACACAATTTTCAGTGGTgttttagagctaggccAACATGAGGATC
AAAACACACAAAAAAATCAT	rs12194176;rs563495;rs2473093	20	targeting	TATCTTGTGGAAAGGACGAAACACCGAAAACACACAAAAAAATCATgttttagagctaggccAACATGAGGATC
AAAACAGGCATATAGGTTCG	rs1579609;rs1579610	20	targeting	TATCTTGTGGAAAGGACGAAACACCGAAAACAGGCATATAGGTTCGgttttagagctaggccAACATGAGGATC
AAAACAGTTCCCGTCCAGTG	rs113297888	20	targeting	TATCTTGTGGAAAGGACGAAACACCGAAAACAGTTCCCGTCCAGTGgttttagagctaggccAACATGAGGATC
AAAACATGCTAGCCACTAGG	rs11758213	20	targeting	TATCTTGTGGAAAGGACGAAACACCGAAAACATGCTAGCCACTAGGgttttagagctaggccAACATGAGGATC
AAAACATTCTGTGGAAACTT	rs149515727	20	targeting	TATCTTGTGGAAAGGACGAAACACCGAAAACATTCTGTGGAAACTTgttttagagctaggccAACATGAGGATC
AAAACATTTTACCTATTATC	rs12189591	20	targeting	TATCTTGTGGAAAGGACGAAACACCGAAAACATTTTACCTATTATCgttttagagctaggccAACATGAGGATC
AAAACCAACACAAAGAAATC	rs75343270	20	targeting	TATCTTGTGGAAAGGACGAAACACCGAAAACCAACACAAAGAAATCgttttagagctaggccAACATGAGGATC
AAAACCAGGGAAATTTGAGT	rs77990078	20	targeting	TATCTTGTGGAAAGGACGAAACACCGAAAACCAGGGAAATTTGAGTgttttagagctaggccAACATGAGGATC
AAAACCGCTTACAGGATATG	rs58428757	20	targeting	TATCTTGTGGAAAGGACGAAACACCGAAAACCGCTTACAGGATATGgttttagagctaggccAACATGAGGATC
AAAACCTGAATCAATAAGTG	rs35800382;rs112020444	20	targeting	TATCTTGTGGAAAGGACGAAACACCGAAAACCTGAATCAATAAGTGgttttagagctaggccAACATGAGGATC
AAAACCTTAACTGTAACTTT	rs148402738;6:138007689	20	targeting	TATCTTGTGGAAAGGACGAAACACCGAAAACCTTAACTGTAACTTTgttttagagctaggccAACATGAGGATC
AAAACGGTTTGATTCTTTGA	rs477721	20	targeting	TATCTTGTGGAAAGGACGAAACACCGAAAACGGTTTGATTCTTTGAgttttagagctaggccAACATGAGGATC
AAAACTATGAATCAGATTCT	rs4341022	20	targeting	TATCTTGTGGAAAGGACGAAACACCGAAAACTATGAATCAGATTCTgttttagagctaggccAACATGAGGATC
AAAACTCAGCAAAGAGAGAG	rs505662;rs72556144	20	targeting	TATCTTGTGGAAAGGACGAAACACCGAAAACTCAGCAAAGAGAGAGgttttagagctaggccAACATGAGGATC
AAAACTGCAGAGTTGATGAA	rs34700828;rs9376316	20	targeting	TATCTTGTGGAAAGGACGAAACACCGAAAACTGCAGAGTTGATGAAgttttagagctaggccAACATGAGGATC
AAAACTGGACTTTCTGAGCA	rs186991828	20	targeting	TATCTTGTGGAAAGGACGAAACACCGAAAACTGGACTTTCTGAGCAgttttagagctaggccAACATGAGGATC
AAAACTGTCAATGTGCAAAG	rs57163170	20	targeting	TATCTTGTGGAAAGGACGAAACACCGAAAACTGTCAATGTGCAAAGgttttagagctaggccAACATGAGGATC
AAAACTTAAGAAGTATTCTA	rs10447420	20	targeting	TATCTTGTGGAAAGGACGAAACACCGAAAACTTAAGAAGTATTCTAgttttagagctaggccAACATGAGGATC
AAAACTTCTTGATATGTACT	rs9494940;rs9484114;rs55750867	20	targeting	TATCTTGTGGAAAGGACGAAACACCGAAAACTTCTTGATATGTACTgttttagagctaggccAACATGAGGATC
AAAACTTGTGATAAGTGGGA	rs55692365	20	targeting	TATCTTGTGGAAAGGACGAAACACCGAAAACTTGTGATAAGTGGGAgttttagagctaggccAACATGAGGATC
AAAAGAAAAAGAAATGCTAT	rs201305547	20	targeting	TATCTTGTGGAAAGGACGAAACACCGAAAAGAAAAAGAAATGCTATgttttagagctaggccAACATGAGGATC
AAAAGAAAGGAAAAAACCTC	rs185604505	20	targeting	TATCTTGTGGAAAGGACGAAACACCGAAAAGAAAGGAAAAAACCTCgttttagagctaggccAACATGAGGATC
AAAAGAAATTAGTTAATGCA	rs77571004	20	targeting	TATCTTGTGGAAAGGACGAAACACCGAAAAGAAATTAGTTAATGCAgttttagagctaggccAACATGAGGATC
AAAAGAAGAAATTATAGCTT	rs139297051	20	targeting	TATCTTGTGGAAAGGACGAAACACCGAAAAGAAGAAATTATAGCTTgttttagagctaggccAACATGAGGATC
AAAAGAAGCCAGAATTACTG	rs9321634	20	targeting	TATCTTGTGGAAAGGACGAAACACCGAAAAGAAGCCAGAATTACTGgttttagagctaggccAACATGAGGATC
AAAAGAATCTTGCCGTTTCA	rs2788289;rs75489919;rs78515370;rs694764	20	targeting	TATCTTGTGGAAAGGACGAAACACCGAAAAGAATCTTGCCGTTTCAgttttagagctaggccAACATGAGGATC
AAAAGACACACAAGTCGCGT	rs77191406	20	targeting	TATCTTGTGGAAAGGACGAAACACCGAAAAGACACACAAGTCGCGTgttttagagctaggccAACATGAGGATC
AAAAGAGAAATCTAAAGGCT	rs12110585	20	targeting	TATCTTGTGGAAAGGACGAAACACCGAAAAGAGAAATCTAAAGGCTgttttagagctaggccAACATGAGGATC
AAAAGAGAAGGTGCTGACAG	rs186991828	20	targeting	TATCTTGTGGAAAGGACGAAACACCGAAAAGAGAAGGTGCTGACAGgttttagagctaggccAACATGAGGATC
AAAAGAGCTCATTAATGCCG	rs57187762;rs57804598	20	targeting	TATCTTGTGGAAAGGACGAAACACCGAAAAGAGCTCATTAATGCCGgttttagagctaggccAACATGAGGATC
AAAAGATATGTGTATACATC	rs17724268	20	targeting	TATCTTGTGGAAAGGACGAAACACCGAAAAGATATGTGTATACATCgttttagagctaggccAACATGAGGATC
AAAAGATCCCCTAAAAGAGT	rs13205649;rs606103	20	targeting	TATCTTGTGGAAAGGACGAAACACCGAAAAGATCCCCTAAAAGAGTgttttagagctaggccAACATGAGGATC
AAAAGCAAAAACTTCTTTGG	rs11464444	20	targeting	TATCTTGTGGAAAGGACGAAACACCGAAAAGCAAAAACTTCTTTGGgttttagagctaggccAACATGAGGATC
AAAAGCAAACAAGTTAGAAA	rs9494894	20	targeting	TATCTTGTGGAAAGGACGAAACACCGAAAAGCAAACAAGTTAGAAAgttttagagctaggccAACATGAGGATC
AAAAGCAAGGTGTGGTGGTT	rs77922413	20	targeting	TATCTTGTGGAAAGGACGAAACACCGAAAAGCAAGGTGTGGTGGTTgttttagagctaggccAACATGAGGATC
AAAAGCACCGAGATTACAAA	rs199936608	20	targeting	TATCTTGTGGAAAGGACGAAACACCGAAAAGCACCGAGATTACAAAgttttagagctaggccAACATGAGGATC
AAAAGCCCCACAAACATTGA	rs67899057	20	targeting	TATCTTGTGGAAAGGACGAAACACCGAAAAGCCCCACAAACATTGAgttttagagctaggccAACATGAGGATC
AAAAGCGGTCAAAGTAGACT	rs675435	20	targeting	TATCTTGTGGAAAGGACGAAACACCGAAAAGCGGTCAAAGTAGACTgttttagagctaggccAACATGAGGATC
AAAAGCTGAAAACTGAGAAC	rs608702;rs117923533;rs73556137	20	targeting	TATCTTGTGGAAAGGACGAAACACCGAAAAGCTGAAAACTGAGAACgttttagagctaggccAACATGAGGATC
AAAAGCTTCTTGACATTGGT	rs146909079	20	targeting	TATCTTGTGGAAAGGACGAAACACCGAAAAGCTTCTTGACATTGGTgttttagagctaggccAACATGAGGATC
AAAAGGAAGCTGACAACAGA	rs77979875	20	targeting	TATCTTGTGGAAAGGACGAAACACCGAAAAGGAAGCTGACAACAGAgttttagagctaggccAACATGAGGATC
AAAAGGACCTCAGCATCTCC	rs62434183	20	targeting	TATCTTGTGGAAAGGACGAAACACCGAAAAGGACCTCAGCATCTCCgttttagagctaggccAACATGAGGATC
AAAAGGATGTCAGGAATGAA	rs75938857	20	targeting	TATCTTGTGGAAAGGACGAAACACCGAAAAGGATGTCAGGAATGAAgttttagagctaggccAACATGAGGATC
AAAAGGCATAGAGATGACCT	rs6922129;rs111585304	20	targeting	TATCTTGTGGAAAGGACGAAACACCGAAAAGGCATAGAGATGACCTgttttagagctaggccAACATGAGGATC
AAAAGGTATTAAAAAACAGA	rs72989171;6:137994315	20	targeting	TATCTTGTGGAAAGGACGAAACACCGAAAAGGTATTAAAAAACAGAgttttagagctaggccAACATGAGGATC
AAAAGTAAAAATAGAACTGA	rs9402934	20	targeting	TATCTTGTGGAAAGGACGAAACACCGAAAAGTAAAAATAGAACTGAgttttagagctaggccAACATGAGGATC
AAAAGTAACAAATTCAGGTA	6:137966240	20	targeting	TATCTTGTGGAAAGGACGAAACACCGAAAAGTAACAAATTCAGGTAgttttagagctaggccAACATGAGGATC
AAAAGTATGTTGTAAAATTG	rs7774101	20	targeting	TATCTTGTGGAAAGGACGAAACACCGAAAAGTATGTTGTAAAATTGgttttagagctaggccAACATGAGGATC
AAAAGTCTACATCCTGGAAA	rs72989430;rs72989427;rs72989428	20	targeting	TATCTTGTGGAAAGGACGAAACACCGAAAAGTCTACATCCTGGAAAgttttagagctaggccAACATGAGGATC
AAAAGTCTCCCAAAGGATTC	rs768754;rs768755	20	targeting	TATCTTGTGGAAAGGACGAAACACCGAAAAGTCTCCCAAAGGATTCgttttagagctaggccAACATGAGGATC
AAAAGTGTGTTGAGATTTCT	rs2473097	20	targeting	TATCTTGTGGAAAGGACGAAACACCGAAAAGTGTGTTGAGATTTCTgttttagagctaggccAACATGAGGATC
AAAAGTGTTCCAAAACTTAC	rs77377965	20	targeting	TATCTTGTGGAAAGGACGAAACACCGAAAAGTGTTCCAAAACTTACgttttagagctaggccAACATGAGGATC
AAAAGTTTGTTTGAAAAGTT	rs60715927	20	targeting	TATCTTGTGGAAAGGACGAAACACCGAAAAGTTTGTTTGAAAAGTTgttttagagctaggccAACATGAGGATC
AAAATAAAATAAGTTCCTGT	rs549786	20	targeting	TATCTTGTGGAAAGGACGAAACACCGAAAATAAAATAAGTTCCTGTgttttagagctaggccAACATGAGGATC
AAAATAAACACCGAGACATA	rs9389546	20	targeting	TATCTTGTGGAAAGGACGAAACACCGAAAATAAACACCGAGACATAgttttagagctaggccAACATGAGGATC
AAAATAAATCTCTGCTCCTG	rs72980781	20	targeting	TATCTTGTGGAAAGGACGAAACACCGAAAATAAATCTCTGCTCCTGgttttagagctaggccAACATGAGGATC
AAAATAATAATATGCAATAG	rs141779992	20	targeting	TATCTTGTGGAAAGGACGAAACACCGAAAATAATAATATGCAATAGgttttagagctaggccAACATGAGGATC
AAAATAATAGCAATGTTTTG	rs67452218	20	targeting	TATCTTGTGGAAAGGACGAAACACCGAAAATAATAGCAATGTTTTGgttttagagctaggccAACATGAGGATC
AAAATACAAAAATGTCCAGG	rs55692365	20	targeting	TATCTTGTGGAAAGGACGAAACACCGAAAATACAAAAATGTCCAGGgttttagagctaggccAACATGAGGATC
AAAATATGTGATAAAGGTCT	rs11968273	20	targeting	TATCTTGTGGAAAGGACGAAACACCGAAAATATGTGATAAAGGTCTgttttagagctaggccAACATGAGGATC
AAAATATTGGTTCAGAGCCA	rs113473960	20	targeting	TATCTTGTGGAAAGGACGAAACACCGAAAATATTGGTTCAGAGCCAgttttagagctaggccAACATGAGGATC
AAAATCGGAGGGGTCTCCCA	rs142767035	20	targeting	TATCTTGTGGAAAGGACGAAACACCGAAAATCGGAGGGGTCTCCCAgttttagagctaggccAACATGAGGATC
AAAATCTCTTCTCTGGAGGT	rs79797013;rs59020051	20	targeting	TATCTTGTGGAAAGGACGAAACACCGAAAATCTCTTCTCTGGAGGTgttttagagctaggccAACATGAGGATC
AAAATCTGAAGAGTAGTAAC	rs5029965	20	targeting	TATCTTGTGGAAAGGACGAAACACCGAAAATCTGAAGAGTAGTAACgttttagagctaggccAACATGAGGATC
AAAATCTTCACATGATGAAA	rs11755324	20	targeting	TATCTTGTGGAAAGGACGAAACACCGAAAATCTTCACATGATGAAAgttttagagctaggccAACATGAGGATC
AAAATCTTTTTCTTTCTCAT	rs35168417	20	targeting	TATCTTGTGGAAAGGACGAAACACCGAAAATCTTTTTCTTTCTCATgttttagagctaggccAACATGAGGATC
AAAATGAGTCAAGAGCATGA	rs148402738	20	targeting	TATCTTGTGGAAAGGACGAAACACCGAAAATGAGTCAAGAGCATGAgttttagagctaggccAACATGAGGATC
AAAATGCATGACAGATCACA	rs4895502;rs111291290;rs79165027	20	targeting	TATCTTGTGGAAAGGACGAAACACCGAAAATGCATGACAGATCACAgttttagagctaggccAACATGAGGATC
AAAATGGAAAAACTACAAAC	rs141417682;rs142752709	20	targeting	TATCTTGTGGAAAGGACGAAACACCGAAAATGGAAAAACTACAAACgttttagagctaggccAACATGAGGATC
AAAATGGGTAATAAGAACAT	rs142752709	20	targeting	TATCTTGTGGAAAGGACGAAACACCGAAAATGGGTAATAAGAACATgttttagagctaggccAACATGAGGATC
AAAATGGTAGAAGGGTTAGA	rs4896297	20	targeting	TATCTTGTGGAAAGGACGAAACACCGAAAATGGTAGAAGGGTTAGAgttttagagctaggccAACATGAGGATC
AAAATGTGTTGCCTGTTCTG	rs72989443	20	targeting	TATCTTGTGGAAAGGACGAAACACCGAAAATGTGTTGCCTGTTCTGgttttagagctaggccAACATGAGGATC
AAAATTAAGAAGCAGAAATA	rs34969406	20	targeting	TATCTTGTGGAAAGGACGAAACACCGAAAATTAAGAAGCAGAAATAgttttagagctaggccAACATGAGGATC
AAAATTACAACTCAGTAATG	rs117668003;rs112516003;rs34025905	20	targeting	TATCTTGTGGAAAGGACGAAACACCGAAAATTACAACTCAGTAATGgttttagagctaggccAACATGAGGATC
AAAATTATGCTGATTGCTCC	6:138437318	20	targeting	TATCTTGTGGAAAGGACGAAACACCGAAAATTATGCTGATTGCTCCgttttagagctaggccAACATGAGGATC
AAAATTCTAGAAGTTAACGT	rs118093229	20	targeting	TATCTTGTGGAAAGGACGAAACACCGAAAATTCTAGAAGTTAACGTgttttagagctaggccAACATGAGGATC
AAAATTCTCAACTGAAAGCC	rs78377363;rs17066882;rs9385808	20	targeting	TATCTTGTGGAAAGGACGAAACACCGAAAATTCTCAACTGAAAGCCgttttagagctaggccAACATGAGGATC
AAAATTGGAAAGTTTGCGGG	rs117577022	20	targeting	TATCTTGTGGAAAGGACGAAACACCGAAAATTGGAAAGTTTGCGGGgttttagagctaggccAACATGAGGATC
AAAATTGGCCACGGTGTGAC	rs6570202	20	targeting	TATCTTGTGGAAAGGACGAAACACCGAAAATTGGCCACGGTGTGACgttttagagctaggccAACATGAGGATC
AAAATTTACGCAGTAAATGT	rs56285314	20	targeting	TATCTTGTGGAAAGGACGAAACACCGAAAATTTACGCAGTAAATGTgttttagagctaggccAACATGAGGATC
AAAATTTCTGTAGGATCAGA	rs618798	20	targeting	TATCTTGTGGAAAGGACGAAACACCGAAAATTTCTGTAGGATCAGAgttttagagctaggccAACATGAGGATC
AAAATTTGTACAAACGTATA	rs1759676	20	targeting	TATCTTGTGGAAAGGACGAAACACCGAAAATTTGTACAAACGTATAgttttagagctaggccAACATGAGGATC
AAAATTTTCAAATCTTGTTT	rs117627015	20	targeting	TATCTTGTGGAAAGGACGAAACACCGAAAATTTTCAAATCTTGTTTgttttagagctaggccAACATGAGGATC
AAAATTTTTTAAATAGACAG	rs526676	20	targeting	TATCTTGTGGAAAGGACGAAACACCGAAAATTTTTTAAATAGACAGgttttagagctaggccAACATGAGGATC
AAACAAAAGAATAAGATGAT	rs140503817	20	targeting	TATCTTGTGGAAAGGACGAAACACCGAAACAAAAGAATAAGATGATgttttagagctaggccAACATGAGGATC
AAACAAACAAAAACCTAGCC	rs584479;rs144122467	20	targeting	TATCTTGTGGAAAGGACGAAACACCGAAACAAACAAAAACCTAGCCgttttagagctaggccAACATGAGGATC
AAACAAACTCAAATTACTTT	rs557529	20	targeting	TATCTTGTGGAAAGGACGAAACACCGAAACAAACTCAAATTACTTTgttttagagctaggccAACATGAGGATC
AAACAATACATTCTATTAGG	rs4896295	20	targeting	TATCTTGTGGAAAGGACGAAACACCGAAACAATACATTCTATTAGGgttttagagctaggccAACATGAGGATC
AAACAATGATTTTTAAATTG	rs4895496;rs76515784	20	targeting	TATCTTGTGGAAAGGACGAAACACCGAAACAATGATTTTTAAATTGgttttagagctaggccAACATGAGGATC
AAACAATTCTGGATAACATA	rs643571	20	targeting	TATCTTGTGGAAAGGACGAAACACCGAAACAATTCTGGATAACATAgttttagagctaggccAACATGAGGATC
AAACACATCTGGGAGAAATT	rs72978796	20	targeting	TATCTTGTGGAAAGGACGAAACACCGAAACACATCTGGGAGAAATTgttttagagctaggccAACATGAGGATC
AAACACCCAATTCTAAGTTA	rs12209578;rs607417	20	targeting	TATCTTGTGGAAAGGACGAAACACCGAAACACCCAATTCTAAGTTAgttttagagctaggccAACATGAGGATC
AAACACGTTTGAGAAATATG	rs34536324	20	targeting	TATCTTGTGGAAAGGACGAAACACCGAAACACGTTTGAGAAATATGgttttagagctaggccAACATGAGGATC
AAACAGTTCTGTTTATATTA	rs79689527	20	targeting	TATCTTGTGGAAAGGACGAAACACCGAAACAGTTCTGTTTATATTAgttttagagctaggccAACATGAGGATC
AAACAGTTTTTATACAATGA	rs2788287	20	targeting	TATCTTGTGGAAAGGACGAAACACCGAAACAGTTTTTATACAATGAgttttagagctaggccAACATGAGGATC
AAACATAACCAGAAGATTGC	rs203697	20	targeting	TATCTTGTGGAAAGGACGAAACACCGAAACATAACCAGAAGATTGCgttttagagctaggccAACATGAGGATC
AAACATACACTATATACTTA	rs72159770;rs201960328;rs11308294;rs142899314;rs35675427	20	targeting	TATCTTGTGGAAAGGACGAAACACCGAAACATACACTATATACTTAgttttagagctaggccAACATGAGGATC
AAACATTCTGCTAGGCTTCA	rs34959665;rs55800211	20	targeting	TATCTTGTGGAAAGGACGAAACACCGAAACATTCTGCTAGGCTTCAgttttagagctaggccAACATGAGGATC
AAACATTCTGTGGAAACTTG	rs149515727	20	targeting	TATCTTGTGGAAAGGACGAAACACCGAAACATTCTGTGGAAACTTGgttttagagctaggccAACATGAGGATC
AAACCACTCAGGCTGGGCGA	rs145322863;rs113739827	20	targeting	TATCTTGTGGAAAGGACGAAACACCGAAACCACTCAGGCTGGGCGAgttttagagctaggccAACATGAGGATC
AAACCCAAGTGCTCTTGCGG	rs116663824	20	targeting	TATCTTGTGGAAAGGACGAAACACCGAAACCCAAGTGCTCTTGCGGgttttagagctaggccAACATGAGGATC
AAACCCTCTCCTCCCAAGTC	rs113626613	20	targeting	TATCTTGTGGAAAGGACGAAACACCGAAACCCTCTCCTCCCAAGTCgttttagagctaggccAACATGAGGATC
AAACCCTTCCCTATTTTCCC	rs9385803	20	targeting	TATCTTGTGGAAAGGACGAAACACCGAAACCCTTCCCTATTTTCCCgttttagagctaggccAACATGAGGATC
AAACCGCTTACAGGATATGT	rs58428757	20	targeting	TATCTTGTGGAAAGGACGAAACACCGAAACCGCTTACAGGATATGTgttttagagctaggccAACATGAGGATC
AAACCTCTAACAAATTTAAC	rs146018874	20	targeting	TATCTTGTGGAAAGGACGAAACACCGAAACCTCTAACAAATTTAACgttttagagctaggccAACATGAGGATC
AAACGAGAAGGAAGAGAAAT	rs61050740	20	targeting	TATCTTGTGGAAAGGACGAAACACCGAAACGAGAAGGAAGAGAAATgttttagagctaggccAACATGAGGATC
AAACTAACTGCACAACAGAT	rs4896286;rs556008	20	targeting	TATCTTGTGGAAAGGACGAAACACCGAAACTAACTGCACAACAGATgttttagagctaggccAACATGAGGATC
AAACTAAGATGGCATACCAA	rs117273207	20	targeting	TATCTTGTGGAAAGGACGAAACACCGAAACTAAGATGGCATACCAAgttttagagctaggccAACATGAGGATC
AAACTACAGCAACTTAATCC	rs9399224	20	targeting	TATCTTGTGGAAAGGACGAAACACCGAAACTACAGCAACTTAATCCgttttagagctaggccAACATGAGGATC
AAACTAGACAATGTGCATGC	rs72984647;rs4896314	20	targeting	TATCTTGTGGAAAGGACGAAACACCGAAACTAGACAATGTGCATGCgttttagagctaggccAACATGAGGATC
AAACTAGGTAGAATTGGGAG	rs79411652	20	targeting	TATCTTGTGGAAAGGACGAAACACCGAAACTAGGTAGAATTGGGAGgttttagagctaggccAACATGAGGATC
AAACTATACAGTTTGAACTA	rs79089865;6:138428040	20	targeting	TATCTTGTGGAAAGGACGAAACACCGAAACTATACAGTTTGAACTAgttttagagctaggccAACATGAGGATC
AAACTATTTATGTTCAGCAT	rs61603943;rs58347990	20	targeting	TATCTTGTGGAAAGGACGAAACACCGAAACTATTTATGTTCAGCATgttttagagctaggccAACATGAGGATC
AAACTCACAAGGAGTGTCCC	rs6570188;rs78204388	20	targeting	TATCTTGTGGAAAGGACGAAACACCGAAACTCACAAGGAGTGTCCCgttttagagctaggccAACATGAGGATC
AAACTCACAATTAAGCTTCT	rs6570179	20	targeting	TATCTTGTGGAAAGGACGAAACACCGAAACTCACAATTAAGCTTCTgttttagagctaggccAACATGAGGATC
AAACTCAGTGTCTCCCTTTT	rs391233	20	targeting	TATCTTGTGGAAAGGACGAAACACCGAAACTCAGTGTCTCCCTTTTgttttagagctaggccAACATGAGGATC
AAACTCATCTTTGGCTACAA	rs72984647	20	targeting	TATCTTGTGGAAAGGACGAAACACCGAAACTCATCTTTGGCTACAAgttttagagctaggccAACATGAGGATC
AAACTGCTAACAATCATTTG	rs1628131;rs147565918	20	targeting	TATCTTGTGGAAAGGACGAAACACCGAAACTGCTAACAATCATTTGgttttagagctaggccAACATGAGGATC
AAACTGGTTGGCTTAGGACA	rs9376291	20	targeting	TATCTTGTGGAAAGGACGAAACACCGAAACTGGTTGGCTTAGGACAgttttagagctaggccAACATGAGGATC
AAACTGGTTTTGCATGAAGC	rs149333071	20	targeting	TATCTTGTGGAAAGGACGAAACACCGAAACTGGTTTTGCATGAAGCgttttagagctaggccAACATGAGGATC
AAACTGTATAGTTTTTTTCC	6:138428040;rs79089865	20	targeting	TATCTTGTGGAAAGGACGAAACACCGAAACTGTATAGTTTTTTTCCgttttagagctaggccAACATGAGGATC
AAACTGTGGGAAGGTAAATA	rs9494866	20	targeting	TATCTTGTGGAAAGGACGAAACACCGAAACTGTGGGAAGGTAAATAgttttagagctaggccAACATGAGGATC
AAACTTATCTTCAGAACTTC	rs17613612	20	targeting	TATCTTGTGGAAAGGACGAAACACCGAAACTTATCTTCAGAACTTCgttttagagctaggccAACATGAGGATC
AAACTTTATGTTCCATGAGA	rs72989432	20	targeting	TATCTTGTGGAAAGGACGAAACACCGAAACTTTATGTTCCATGAGAgttttagagctaggccAACATGAGGATC
AAACTTTGAAAAGCAGAGAC	rs76718750	20	targeting	TATCTTGTGGAAAGGACGAAACACCGAAACTTTGAAAAGCAGAGACgttttagagctaggccAACATGAGGATC
AAAGAAAAAGAAATGCTATA	rs201305547	20	targeting	TATCTTGTGGAAAGGACGAAACACCGAAAGAAAAAGAAATGCTATAgttttagagctaggccAACATGAGGATC
AAAGAAAATCAGTAAAGATC	rs55653898;rs6929671;6:138108192	20	targeting	TATCTTGTGGAAAGGACGAAACACCGAAAGAAAATCAGTAAAGATCgttttagagctaggccAACATGAGGATC
AAAGAAACAAATGATAACCT	rs149860302	20	targeting	TATCTTGTGGAAAGGACGAAACACCGAAAGAAACAAATGATAACCTgttttagagctaggccAACATGAGGATC
AAAGAAACGAAAAATGGGCT	rs4895509;rs6940999;rs71547132	20	targeting	TATCTTGTGGAAAGGACGAAACACCGAAAGAAACGAAAAATGGGCTgttttagagctaggccAACATGAGGATC
AAAGAACTCCTTAGTTTATA	rs76537075;rs78986857	20	targeting	TATCTTGTGGAAAGGACGAAACACCGAAAGAACTCCTTAGTTTATAgttttagagctaggccAACATGAGGATC
AAAGAAGAAATTCTGGAATA	rs62434248	20	targeting	TATCTTGTGGAAAGGACGAAACACCGAAAGAAGAAATTCTGGAATAgttttagagctaggccAACATGAGGATC
AAAGAAGAACCAAAACAGCA	rs116955908	20	targeting	TATCTTGTGGAAAGGACGAAACACCGAAAGAAGAACCAAAACAGCAgttttagagctaggccAACATGAGGATC
AAAGAAGGAGAGGTCTTACA	rs67297943	20	targeting	TATCTTGTGGAAAGGACGAAACACCGAAAGAAGGAGAGGTCTTACAgttttagagctaggccAACATGAGGATC
AAAGAATCCCTAGCACATGA	rs636537;rs79767238	20	targeting	TATCTTGTGGAAAGGACGAAACACCGAAAGAATCCCTAGCACATGAgttttagagctaggccAACATGAGGATC
AAAGAATTCAAACTTTGGCA	rs9376314	20	targeting	TATCTTGTGGAAAGGACGAAACACCGAAAGAATTCAAACTTTGGCAgttttagagctaggccAACATGAGGATC
AAAGACAAATGCTTGACTAT	rs78377363	20	targeting	TATCTTGTGGAAAGGACGAAACACCGAAAGACAAATGCTTGACTATgttttagagctaggccAACATGAGGATC
AAAGACACTTGTGTGGTCTG	rs202190483;rs113237273	20	targeting	TATCTTGTGGAAAGGACGAAACACCGAAAGACACTTGTGTGGTCTGgttttagagctaggccAACATGAGGATC
AAAGACTAAGGAACTGATCT	rs6921233	20	targeting	TATCTTGTGGAAAGGACGAAACACCGAAAGACTAAGGAACTGATCTgttttagagctaggccAACATGAGGATC
AAAGACTGCAGGAATCAGTC	rs79770565	20	targeting	TATCTTGTGGAAAGGACGAAACACCGAAAGACTGCAGGAATCAGTCgttttagagctaggccAACATGAGGATC
AAAGAGACAGATTCATCAAG	rs7748190	20	targeting	TATCTTGTGGAAAGGACGAAACACCGAAAGAGACAGATTCATCAAGgttttagagctaggccAACATGAGGATC
AAAGAGCTCAGCGCAATGCC	rs10440882	20	targeting	TATCTTGTGGAAAGGACGAAACACCGAAAGAGCTCAGCGCAATGCCgttttagagctaggccAACATGAGGATC
AAAGAGCTTAGCATGAAAAC	rs618147	20	targeting	TATCTTGTGGAAAGGACGAAACACCGAAAGAGCTTAGCATGAAAACgttttagagctaggccAACATGAGGATC
AAAGAGGCTTTTTATGGGAA	rs138319463	20	targeting	TATCTTGTGGAAAGGACGAAACACCGAAAGAGGCTTTTTATGGGAAgttttagagctaggccAACATGAGGATC
AAAGAGGTGGACTAAGCAGA	rs79796153;rs1002658;rs489738	20	targeting	TATCTTGTGGAAAGGACGAAACACCGAAAGAGGTGGACTAAGCAGAgttttagagctaggccAACATGAGGATC
AAAGAGTGTGATGTTATCTG	rs78905602	20	targeting	TATCTTGTGGAAAGGACGAAACACCGAAAGAGTGTGATGTTATCTGgttttagagctaggccAACATGAGGATC
AAAGATACAGAACTGAAAAA	rs74565244	20	targeting	TATCTTGTGGAAAGGACGAAACACCGAAAGATACAGAACTGAAAAAgttttagagctaggccAACATGAGGATC
AAAGATGCCAGAGATTTGGC	rs72463561	20	targeting	TATCTTGTGGAAAGGACGAAACACCGAAAGATGCCAGAGATTTGGCgttttagagctaggccAACATGAGGATC
AAAGATGTTGAGTAATGAGG	rs76575999	20	targeting	TATCTTGTGGAAAGGACGAAACACCGAAAGATGTTGAGTAATGAGGgttttagagctaggccAACATGAGGATC
AAAGATTCTCAAAAAAGTTA	rs35062368	20	targeting	TATCTTGTGGAAAGGACGAAACACCGAAAGATTCTCAAAAAAGTTAgttttagagctaggccAACATGAGGATC
AAAGATTTTTTTATTTCTAC	rs72989479;rs202213320	20	targeting	TATCTTGTGGAAAGGACGAAACACCGAAAGATTTTTTTATTTCTACgttttagagctaggccAACATGAGGATC
AAAGCAAAATCTTTGAAAAT	rs75424836	20	targeting	TATCTTGTGGAAAGGACGAAACACCGAAAGCAAAATCTTTGAAAATgttttagagctaggccAACATGAGGATC
AAAGCAAAGTCTAAAACAGG	rs71718397;6:138152724	20	targeting	TATCTTGTGGAAAGGACGAAACACCGAAAGCAAAGTCTAAAACAGGgttttagagctaggccAACATGAGGATC
AAAGCAACAGCAGTGAGGCC	rs12204400	20	targeting	TATCTTGTGGAAAGGACGAAACACCGAAAGCAACAGCAGTGAGGCCgttttagagctaggccAACATGAGGATC
AAAGCAGATAACTCTACTTC	rs6914458	20	targeting	TATCTTGTGGAAAGGACGAAACACCGAAAGCAGATAACTCTACTTCgttttagagctaggccAACATGAGGATC
AAAGCAGTGGCCTAGAACTC	rs190653431	20	targeting	TATCTTGTGGAAAGGACGAAACACCGAAAGCAGTGGCCTAGAACTCgttttagagctaggccAACATGAGGATC
AAAGCATGTTATCTCATAAA	rs140468621	20	targeting	TATCTTGTGGAAAGGACGAAACACCGAAAGCATGTTATCTCATAAAgttttagagctaggccAACATGAGGATC
AAAGCCTTGGGCATAGTGAT	rs11751057;rs4896283;rs76444626	20	targeting	TATCTTGTGGAAAGGACGAAACACCGAAAGCCTTGGGCATAGTGATgttttagagctaggccAACATGAGGATC
AAAGCCTTTCTCCCAACTAT	rs66520287	20	targeting	TATCTTGTGGAAAGGACGAAACACCGAAAGCCTTTCTCCCAACTATgttttagagctaggccAACATGAGGATC
AAAGCTATTAGTCACATAAA	rs423680	20	targeting	TATCTTGTGGAAAGGACGAAACACCGAAAGCTATTAGTCACATAAAgttttagagctaggccAACATGAGGATC
AAAGCTCAACTCACTATTGC	rs56240552	20	targeting	TATCTTGTGGAAAGGACGAAACACCGAAAGCTCAACTCACTATTGCgttttagagctaggccAACATGAGGATC
AAAGCTCCAGGCTGGCTAAA	rs144654354	20	targeting	TATCTTGTGGAAAGGACGAAACACCGAAAGCTCCAGGCTGGCTAAAgttttagagctaggccAACATGAGGATC
AAAGGAACATTTTACATTGT	rs62432712;rs628099	20	targeting	TATCTTGTGGAAAGGACGAAACACCGAAAGGAACATTTTACATTGTgttttagagctaggccAACATGAGGATC
AAAGGAAGTACATACATACA	rs34996815	20	targeting	TATCTTGTGGAAAGGACGAAACACCGAAAGGAAGTACATACATACAgttttagagctaggccAACATGAGGATC
AAAGGAATGCTTTACTCCGT	rs111851454;rs1931867	20	targeting	TATCTTGTGGAAAGGACGAAACACCGAAAGGAATGCTTTACTCCGTgttttagagctaggccAACATGAGGATC
AAAGGAATTAAAAAAAAAAT	rs142752709	20	targeting	TATCTTGTGGAAAGGACGAAACACCGAAAGGAATTAAAAAAAAAATgttttagagctaggccAACATGAGGATC
AAAGGAGAGAGAATTATCTA	rs73564258	20	targeting	TATCTTGTGGAAAGGACGAAACACCGAAAGGAGAGAGAATTATCTAgttttagagctaggccAACATGAGGATC
AAAGGAGCTGTATTAGTGAT	rs138319463	20	targeting	TATCTTGTGGAAAGGACGAAACACCGAAAGGAGCTGTATTAGTGATgttttagagctaggccAACATGAGGATC
AAAGGAGTTGGATAGTCCCT	rs489738	20	targeting	TATCTTGTGGAAAGGACGAAACACCGAAAGGAGTTGGATAGTCCCTgttttagagctaggccAACATGAGGATC
AAAGGCCCTGGGAGCCTGCT	rs74760056;rs76706742;rs640883	20	targeting	TATCTTGTGGAAAGGACGAAACACCGAAAGGCCCTGGGAGCCTGCTgttttagagctaggccAACATGAGGATC
AAAGGCGGTTGTCTTTGTTT	rs668832	20	targeting	TATCTTGTGGAAAGGACGAAACACCGAAAGGCGGTTGTCTTTGTTTgttttagagctaggccAACATGAGGATC
AAAGGGAACAAAGAAAGAAA	rs35901851	20	targeting	TATCTTGTGGAAAGGACGAAACACCGAAAGGGAACAAAGAAAGAAAgttttagagctaggccAACATGAGGATC
AAAGGGACATGACATGCATG	rs4896317;rs6921218;rs12528432	20	targeting	TATCTTGTGGAAAGGACGAAACACCGAAAGGGACATGACATGCATGgttttagagctaggccAACATGAGGATC
AAAGGGCTACACCTGCCCCA	rs646006;rs138162951;rs645952	20	targeting	TATCTTGTGGAAAGGACGAAACACCGAAAGGGCTACACCTGCCCCAgttttagagctaggccAACATGAGGATC
AAAGGGCTCCACCCAGCGAC	rs199889871;rs66469519	20	targeting	TATCTTGTGGAAAGGACGAAACACCGAAAGGGCTCCACCCAGCGACgttttagagctaggccAACATGAGGATC
AAAGGGTAAAAAAGTTATAG	rs12202094	20	targeting	TATCTTGTGGAAAGGACGAAACACCGAAAGGGTAAAAAAGTTATAGgttttagagctaggccAACATGAGGATC
AAAGGTGGGGGTTGCAAAGG	rs59821680	20	targeting	TATCTTGTGGAAAGGACGAAACACCGAAAGGTGGGGGTTGCAAAGGgttttagagctaggccAACATGAGGATC
AAAGTATCAGAAAACAACAA	rs117337616	20	targeting	TATCTTGTGGAAAGGACGAAACACCGAAAGTATCAGAAAACAACAAgttttagagctaggccAACATGAGGATC
AAAGTATTGTACTCAAGTGG	rs118089736;rs12201110	20	targeting	TATCTTGTGGAAAGGACGAAACACCGAAAGTATTGTACTCAAGTGGgttttagagctaggccAACATGAGGATC
AAAGTATTTAGAACAGAAAT	rs511800	20	targeting	TATCTTGTGGAAAGGACGAAACACCGAAAGTATTTAGAACAGAAATgttttagagctaggccAACATGAGGATC
AAAGTATTTCTATGAACTTC	6:137999251	20	targeting	TATCTTGTGGAAAGGACGAAACACCGAAAGTATTTCTATGAACTTCgttttagagctaggccAACATGAGGATC
AAAGTCATGGGGGTGGGCAG	rs514475;rs57537582	20	targeting	TATCTTGTGGAAAGGACGAAACACCGAAAGTCATGGGGGTGGGCAGgttttagagctaggccAACATGAGGATC
AAAGTCTTTGCCCAGGCCAA	rs145919319;rs146052833	20	targeting	TATCTTGTGGAAAGGACGAAACACCGAAAGTCTTTGCCCAGGCCAAgttttagagctaggccAACATGAGGATC
AAAGTGAAGTTGGGGTATTA	rs73776681	20	targeting	TATCTTGTGGAAAGGACGAAACACCGAAAGTGAAGTTGGGGTATTAgttttagagctaggccAACATGAGGATC
AAAGTGAGTGGCTACTGGAT	rs73562268	20	targeting	TATCTTGTGGAAAGGACGAAACACCGAAAGTGAGTGGCTACTGGATgttttagagctaggccAACATGAGGATC
AAAGTTAACTGCTGATGGAG	rs606167;rs583816;rs583719;rs183130870	20	targeting	TATCTTGTGGAAAGGACGAAACACCGAAAGTTAACTGCTGATGGAGgttttagagctaggccAACATGAGGATC
AAAGTTATTGAGACTTAAAG	rs76426328	20	targeting	TATCTTGTGGAAAGGACGAAACACCGAAAGTTATTGAGACTTAAAGgttttagagctaggccAACATGAGGATC
AAAGTTATTGGCGTGAGTAA	rs649441	20	targeting	TATCTTGTGGAAAGGACGAAACACCGAAAGTTATTGGCGTGAGTAAgttttagagctaggccAACATGAGGATC
AAAGTTGAAACCCTCTTCCA	rs56131318;rs619796;rs56755457;rs12206804	20	targeting	TATCTTGTGGAAAGGACGAAACACCGAAAGTTGAAACCCTCTTCCAgttttagagctaggccAACATGAGGATC
AAAGTTGCACACTAATGTAC	rs650434	20	targeting	TATCTTGTGGAAAGGACGAAACACCGAAAGTTGCACACTAATGTACgttttagagctaggccAACATGAGGATC
AAAGTTTACCATTACAGGCC	rs2575007	20	targeting	TATCTTGTGGAAAGGACGAAACACCGAAAGTTTACCATTACAGGCCgttttagagctaggccAACATGAGGATC
AAAGTTTAGTCTCTGCCTAT	rs9321621	20	targeting	TATCTTGTGGAAAGGACGAAACACCGAAAGTTTAGTCTCTGCCTATgttttagagctaggccAACATGAGGATC
AAATAAAAGAAGCACATATA	rs12660547;rs12661926	20	targeting	TATCTTGTGGAAAGGACGAAACACCGAAATAAAAGAAGCACATATAgttttagagctaggccAACATGAGGATC
AAATAAAATGTGATATGGTT	rs6920846	20	targeting	TATCTTGTGGAAAGGACGAAACACCGAAATAAAATGTGATATGGTTgttttagagctaggccAACATGAGGATC
AAATAAAATTGATTTTTAAG	6:138228919	20	targeting	TATCTTGTGGAAAGGACGAAACACCGAAATAAAATTGATTTTTAAGgttttagagctaggccAACATGAGGATC
AAATAAAGGGAAAGTTAATA	rs143893378;rs516127	20	targeting	TATCTTGTGGAAAGGACGAAACACCGAAATAAAGGGAAAGTTAATAgttttagagctaggccAACATGAGGATC
AAATAAATACTCCTCTTTTT	rs684474;rs74473088	20	targeting	TATCTTGTGGAAAGGACGAAACACCGAAATAAATACTCCTCTTTTTgttttagagctaggccAACATGAGGATC
AAATAACCTGCTGAAAAAGA	rs631609	20	targeting	TATCTTGTGGAAAGGACGAAACACCGAAATAACCTGCTGAAAAAGAgttttagagctaggccAACATGAGGATC
AAATAAGATAGTCCATGCAA	rs11154948	20	targeting	TATCTTGTGGAAAGGACGAAACACCGAAATAAGATAGTCCATGCAAgttttagagctaggccAACATGAGGATC
AAATAAGCAGGCTCATATAT	rs6905889;rs6928190;rs9389541	20	targeting	TATCTTGTGGAAAGGACGAAACACCGAAATAAGCAGGCTCATATATgttttagagctaggccAACATGAGGATC
AAATAATAGCAATGTTTTGT	rs67452218	20	targeting	TATCTTGTGGAAAGGACGAAACACCGAAATAATAGCAATGTTTTGTgttttagagctaggccAACATGAGGATC
AAATAATGAGCTATGAATCC	rs72563089	20	targeting	TATCTTGTGGAAAGGACGAAACACCGAAATAATGAGCTATGAATCCgttttagagctaggccAACATGAGGATC
AAATAATGTCTGTATATCAG	rs12200435	20	targeting	TATCTTGTGGAAAGGACGAAACACCGAAATAATGTCTGTATATCAGgttttagagctaggccAACATGAGGATC
AAATACAAGCCATCAATATG	rs6925237	20	targeting	TATCTTGTGGAAAGGACGAAACACCGAAATACAAGCCATCAATATGgttttagagctaggccAACATGAGGATC
AAATACAAGGAACTTCTCGG	rs35062368	20	targeting	TATCTTGTGGAAAGGACGAAACACCGAAATACAAGGAACTTCTCGGgttttagagctaggccAACATGAGGATC
AAATACAATTCCTAAGAAAG	rs34324947;rs602414	20	targeting	TATCTTGTGGAAAGGACGAAACACCGAAATACAATTCCTAAGAAAGgttttagagctaggccAACATGAGGATC
AAATACACGTATATCTCTCT	rs76822624	20	targeting	TATCTTGTGGAAAGGACGAAACACCGAAATACACGTATATCTCTCTgttttagagctaggccAACATGAGGATC
AAATACTGGTTAAGAGGATT	rs72980749;rs200628503;rs146417409	20	targeting	TATCTTGTGGAAAGGACGAAACACCGAAATACTGGTTAAGAGGATTgttttagagctaggccAACATGAGGATC
AAATAGCAATTGAATAATGT	rs59231171	20	targeting	TATCTTGTGGAAAGGACGAAACACCGAAATAGCAATTGAATAATGTgttttagagctaggccAACATGAGGATC
AAATAGGATTGCTAGATCAT	rs582546;rs633722;rs679251	20	targeting	TATCTTGTGGAAAGGACGAAACACCGAAATAGGATTGCTAGATCATgttttagagctaggccAACATGAGGATC
AAATATAAACAAAATACTAT	rs6570205	20	targeting	TATCTTGTGGAAAGGACGAAACACCGAAATATAAACAAAATACTATgttttagagctaggccAACATGAGGATC
AAATATATGATATGGTACCT	rs2056223	20	targeting	TATCTTGTGGAAAGGACGAAACACCGAAATATATGATATGGTACCTgttttagagctaggccAACATGAGGATC
AAATATCTAGAACATTGGAG	rs9389516	20	targeting	TATCTTGTGGAAAGGACGAAACACCGAAATATCTAGAACATTGGAGgttttagagctaggccAACATGAGGATC
AAATATGCATACTTTCTGTT	rs80118670	20	targeting	TATCTTGTGGAAAGGACGAAACACCGAAATATGCATACTTTCTGTTgttttagagctaggccAACATGAGGATC
AAATATGTCCTGACTTCCAA	rs13214334	20	targeting	TATCTTGTGGAAAGGACGAAACACCGAAATATGTCCTGACTTCCAAgttttagagctaggccAACATGAGGATC
AAATATTCTCTATTCTACTG	rs118165552;rs138387703	20	targeting	TATCTTGTGGAAAGGACGAAACACCGAAATATTCTCTATTCTACTGgttttagagctaggccAACATGAGGATC
AAATATTTTCAAATACTTGT	rs7769192	20	targeting	TATCTTGTGGAAAGGACGAAACACCGAAATATTTTCAAATACTTGTgttttagagctaggccAACATGAGGATC
AAATCAAATCAGGGGGATGG	rs76248774	20	targeting	TATCTTGTGGAAAGGACGAAACACCGAAATCAAATCAGGGGGATGGgttttagagctaggccAACATGAGGATC
AAATCATCCCTGCACCCAAC	rs4438977	20	targeting	TATCTTGTGGAAAGGACGAAACACCGAAATCATCCCTGCACCCAACgttttagagctaggccAACATGAGGATC
AAATCCCAGATCAGCTAGCC	rs113297888	20	targeting	TATCTTGTGGAAAGGACGAAACACCGAAATCCCAGATCAGCTAGCCgttttagagctaggccAACATGAGGATC
AAATCGAGGTACAAAATTGT	rs75040725	20	targeting	TATCTTGTGGAAAGGACGAAACACCGAAATCGAGGTACAAAATTGTgttttagagctaggccAACATGAGGATC
AAATCTCTAACTGCCAGGCC	rs6935444	20	targeting	TATCTTGTGGAAAGGACGAAACACCGAAATCTCTAACTGCCAGGCCgttttagagctaggccAACATGAGGATC
AAATGAAAAGAGCATCTTAA	rs10709357	20	targeting	TATCTTGTGGAAAGGACGAAACACCGAAATGAAAAGAGCATCTTAAgttttagagctaggccAACATGAGGATC
AAATGAATGTGAGAAGAGCT	rs6904167	20	targeting	TATCTTGTGGAAAGGACGAAACACCGAAATGAATGTGAGAAGAGCTgttttagagctaggccAACATGAGGATC
AAATGAGAGAAGATAAATAG	rs4388301;rs73568225	20	targeting	TATCTTGTGGAAAGGACGAAACACCGAAATGAGAGAAGATAAATAGgttttagagctaggccAACATGAGGATC
AAATGAGATACAGATGAAGT	rs593622	20	targeting	TATCTTGTGGAAAGGACGAAACACCGAAATGAGATACAGATGAAGTgttttagagctaggccAACATGAGGATC
AAATGAGCATAAATGTCATT	rs595101	20	targeting	TATCTTGTGGAAAGGACGAAACACCGAAATGAGCATAAATGTCATTgttttagagctaggccAACATGAGGATC
AAATGAGGAAGAAAAAATGA	rs76518285	20	targeting	TATCTTGTGGAAAGGACGAAACACCGAAATGAGGAAGAAAAAATGAgttttagagctaggccAACATGAGGATC
AAATGATCTTTCCTGATGGG	rs72989424	20	targeting	TATCTTGTGGAAAGGACGAAACACCGAAATGATCTTTCCTGATGGGgttttagagctaggccAACATGAGGATC
AAATGATGAACAATAAGCCA	rs35953332	20	targeting	TATCTTGTGGAAAGGACGAAACACCGAAATGATGAACAATAAGCCAgttttagagctaggccAACATGAGGATC
AAATGATTTCTCAAGGTGTT	rs150101805	20	targeting	TATCTTGTGGAAAGGACGAAACACCGAAATGATTTCTCAAGGTGTTgttttagagctaggccAACATGAGGATC
AAATGCAAAGAATAAGATGT	rs1953760	20	targeting	TATCTTGTGGAAAGGACGAAACACCGAAATGCAAAGAATAAGATGTgttttagagctaggccAACATGAGGATC
AAATGCAGATAAGAATCATC	rs66746228	20	targeting	TATCTTGTGGAAAGGACGAAACACCGAAATGCAGATAAGAATCATCgttttagagctaggccAACATGAGGATC
AAATGCATATAAAGCCTATG	rs75393223	20	targeting	TATCTTGTGGAAAGGACGAAACACCGAAATGCATATAAAGCCTATGgttttagagctaggccAACATGAGGATC
AAATGCCTTCTTTTGAGCAG	rs9402913	20	targeting	TATCTTGTGGAAAGGACGAAACACCGAAATGCCTTCTTTTGAGCAGgttttagagctaggccAACATGAGGATC
AAATGCGTATATACATACAG	rs77907459;rs7773560	20	targeting	TATCTTGTGGAAAGGACGAAACACCGAAATGCGTATATACATACAGgttttagagctaggccAACATGAGGATC
AAATGCGTTTGCCAGATAAT	rs76586710;rs117712327	20	targeting	TATCTTGTGGAAAGGACGAAACACCGAAATGCGTTTGCCAGATAATgttttagagctaggccAACATGAGGATC
AAATGGAATGTCCTAAGCTG	rs17066538;rs9689944	20	targeting	TATCTTGTGGAAAGGACGAAACACCGAAATGGAATGTCCTAAGCTGgttttagagctaggccAACATGAGGATC
AAATGGCGCCTAAATCAATG	6:137863190	20	targeting	TATCTTGTGGAAAGGACGAAACACCGAAATGGCGCCTAAATCAATGgttttagagctaggccAACATGAGGATC
AAATGGCTCTCTCAGTTAGC	rs117773274	20	targeting	TATCTTGTGGAAAGGACGAAACACCGAAATGGCTCTCTCAGTTAGCgttttagagctaggccAACATGAGGATC
AAATGGCTGTAAGCCCCAAA	rs9321642;rs139904139	20	targeting	TATCTTGTGGAAAGGACGAAACACCGAAATGGCTGTAAGCCCCAAAgttttagagctaggccAACATGAGGATC
AAATGGGGATAGGAGGACAG	rs7768419	20	targeting	TATCTTGTGGAAAGGACGAAACACCGAAATGGGGATAGGAGGACAGgttttagagctaggccAACATGAGGATC
AAATGGTCACTGACATGAGA	rs74753832	20	targeting	TATCTTGTGGAAAGGACGAAACACCGAAATGGTCACTGACATGAGAgttttagagctaggccAACATGAGGATC
AAATGGTTGCTGTTGGACTG	rs66746228	20	targeting	TATCTTGTGGAAAGGACGAAACACCGAAATGGTTGCTGTTGGACTGgttttagagctaggccAACATGAGGATC
AAATGTAAGTTTAAAAATAG	rs77377965	20	targeting	TATCTTGTGGAAAGGACGAAACACCGAAATGTAAGTTTAAAAATAGgttttagagctaggccAACATGAGGATC
AAATGTATAAACTATAGATT	rs9494918;rs71547129	20	targeting	TATCTTGTGGAAAGGACGAAACACCGAAATGTATAAACTATAGATTgttttagagctaggccAACATGAGGATC
AAATGTCTATTAGGTTCTTT	rs1589137	20	targeting	TATCTTGTGGAAAGGACGAAACACCGAAATGTCTATTAGGTTCTTTgttttagagctaggccAACATGAGGATC
AAATGTGCAGCCTGAATATG	rs674111	20	targeting	TATCTTGTGGAAAGGACGAAACACCGAAATGTGCAGCCTGAATATGgttttagagctaggccAACATGAGGATC
AAATGTGGCACATTTAACCA	rs148149311	20	targeting	TATCTTGTGGAAAGGACGAAACACCGAAATGTGGCACATTTAACCAgttttagagctaggccAACATGAGGATC
AAATGTTGCTGCTTGATGCT	rs620607	20	targeting	TATCTTGTGGAAAGGACGAAACACCGAAATGTTGCTGCTTGATGCTgttttagagctaggccAACATGAGGATC
AAATGTTTCCTGACTTTCCA	rs9494885	20	targeting	TATCTTGTGGAAAGGACGAAACACCGAAATGTTTCCTGACTTTCCAgttttagagctaggccAACATGAGGATC
AAATTAAAAGAAAAAGGATG	rs35788099	20	targeting	TATCTTGTGGAAAGGACGAAACACCGAAATTAAAAGAAAAAGGATGgttttagagctaggccAACATGAGGATC
AAATTAAGCTAAAAAAAGCT	rs6570205	20	targeting	TATCTTGTGGAAAGGACGAAACACCGAAATTAAGCTAAAAAAAGCTgttttagagctaggccAACATGAGGATC
AAATTAATGTCTTCTTGCAT	rs607447	20	targeting	TATCTTGTGGAAAGGACGAAACACCGAAATTAATGTCTTCTTGCATgttttagagctaggccAACATGAGGATC
AAATTAATGTTTCCAATTCA	rs117123663	20	targeting	TATCTTGTGGAAAGGACGAAACACCGAAATTAATGTTTCCAATTCAgttttagagctaggccAACATGAGGATC
AAATTACCAAAATTGAGCCA	rs12530156	20	targeting	TATCTTGTGGAAAGGACGAAACACCGAAATTACCAAAATTGAGCCAgttttagagctaggccAACATGAGGATC
AAATTAGCTGGGTATGAGCG	rs35504911	20	targeting	TATCTTGTGGAAAGGACGAAACACCGAAATTAGCTGGGTATGAGCGgttttagagctaggccAACATGAGGATC
AAATTATAAAACCTTACTGA	6:138317588	20	targeting	TATCTTGTGGAAAGGACGAAACACCGAAATTATAAAACCTTACTGAgttttagagctaggccAACATGAGGATC
AAATTATACAAACTTTTGTT	6:138299297	20	targeting	TATCTTGTGGAAAGGACGAAACACCGAAATTATACAAACTTTTGTTgttttagagctaggccAACATGAGGATC
AAATTATCTAAGGTCTCCTT	rs12665429	20	targeting	TATCTTGTGGAAAGGACGAAACACCGAAATTATCTAAGGTCTCCTTgttttagagctaggccAACATGAGGATC
AAATTCCAAACTTGTGACTG	rs57860664	20	targeting	TATCTTGTGGAAAGGACGAAACACCGAAATTCCAAACTTGTGACTGgttttagagctaggccAACATGAGGATC
AAATTCTATATATTAGACTA	rs9494833;rs642559	20	targeting	TATCTTGTGGAAAGGACGAAACACCGAAATTCTATATATTAGACTAgttttagagctaggccAACATGAGGATC
AAATTCTCAACTGAAAGCCT	rs9385808;rs78377363;rs17066882	20	targeting	TATCTTGTGGAAAGGACGAAACACCGAAATTCTCAACTGAAAGCCTgttttagagctaggccAACATGAGGATC
AAATTCTCAGCACTTCAGAG	rs117930925	20	targeting	TATCTTGTGGAAAGGACGAAACACCGAAATTCTCAGCACTTCAGAGgttttagagctaggccAACATGAGGATC
AAATTCTGCTAAAAGATAGA	rs486165;rs672612	20	targeting	TATCTTGTGGAAAGGACGAAACACCGAAATTCTGCTAAAAGATAGAgttttagagctaggccAACATGAGGATC
AAATTGACACCAAAACGAGC	rs7776327;rs148713892;rs78064548	20	targeting	TATCTTGTGGAAAGGACGAAACACCGAAATTGACACCAAAACGAGCgttttagagctaggccAACATGAGGATC
AAATTGCTTGAAGAAATGTG	rs56928607;rs9389560;rs9385822;rs9399232;rs117158606	20	targeting	TATCTTGTGGAAAGGACGAAACACCGAAATTGCTTGAAGAAATGTGgttttagagctaggccAACATGAGGATC
AAATTGGAGAATGCAGGGAA	rs12111282	20	targeting	TATCTTGTGGAAAGGACGAAACACCGAAATTGGAGAATGCAGGGAAgttttagagctaggccAACATGAGGATC
AAATTGTCTTTCCTGACTCC	rs146018874	20	targeting	TATCTTGTGGAAAGGACGAAACACCGAAATTGTCTTTCCTGACTCCgttttagagctaggccAACATGAGGATC
AAATTTAAAATTTACATAAG	rs6913056	20	targeting	TATCTTGTGGAAAGGACGAAACACCGAAATTTAAAATTTACATAAGgttttagagctaggccAACATGAGGATC
AAATTTAAATGTGCTGGGCA	rs144688839	20	targeting	TATCTTGTGGAAAGGACGAAACACCGAAATTTAAATGTGCTGGGCAgttttagagctaggccAACATGAGGATC
AAATTTAAGCTCATCCATAA	rs117845581;rs13205789	20	targeting	TATCTTGTGGAAAGGACGAAACACCGAAATTTAAGCTCATCCATAAgttttagagctaggccAACATGAGGATC
AAATTTAGCACAAGAATTTT	rs149220424;rs3900757	20	targeting	TATCTTGTGGAAAGGACGAAACACCGAAATTTAGCACAAGAATTTTgttttagagctaggccAACATGAGGATC
AAATTTCACATTTTATTTAT	rs9494939;rs79299299	20	targeting	TATCTTGTGGAAAGGACGAAACACCGAAATTTCACATTTTATTTATgttttagagctaggccAACATGAGGATC
AAATTTCTAATTAGTTACTG	rs76800521	20	targeting	TATCTTGTGGAAAGGACGAAACACCGAAATTTCTAATTAGTTACTGgttttagagctaggccAACATGAGGATC
AAATTTGTGACTTCCTTTCA	rs74750093	20	targeting	TATCTTGTGGAAAGGACGAAACACCGAAATTTGTGACTTCCTTTCAgttttagagctaggccAACATGAGGATC
AAATTTTAGATAAATAAATT	rs34384817;rs138991179	20	targeting	TATCTTGTGGAAAGGACGAAACACCGAAATTTTAGATAAATAAATTgttttagagctaggccAACATGAGGATC
AAATTTTCAAATCTTGTTTT	rs117627015	20	targeting	TATCTTGTGGAAAGGACGAAACACCGAAATTTTCAAATCTTGTTTTgttttagagctaggccAACATGAGGATC
AAATTTTCATTTTTGGGGGT	rs200027334	20	targeting	TATCTTGTGGAAAGGACGAAACACCGAAATTTTCATTTTTGGGGGTgttttagagctaggccAACATGAGGATC
AAATTTTGCAAGAGTTTCTA	rs78685093;rs76157688	20	targeting	TATCTTGTGGAAAGGACGAAACACCGAAATTTTGCAAGAGTTTCTAgttttagagctaggccAACATGAGGATC
AAATTTTTATACCGAAAAAC	rs631204	20	targeting	TATCTTGTGGAAAGGACGAAACACCGAAATTTTTATACCGAAAAACgttttagagctaggccAACATGAGGATC
AAATTTTTGTTTCAGAAATA	rs72982727;rs72982726;rs72982728	20	targeting	TATCTTGTGGAAAGGACGAAACACCGAAATTTTTGTTTCAGAAATAgttttagagctaggccAACATGAGGATC
AACAAAAAAAACATTTTCTA	rs674111	20	targeting	TATCTTGTGGAAAGGACGAAACACCGAACAAAAAAAACATTTTCTAgttttagagctaggccAACATGAGGATC
AACAAAAAATCTACAAATCA	rs201544262	20	targeting	TATCTTGTGGAAAGGACGAAACACCGAACAAAAAATCTACAAATCAgttttagagctaggccAACATGAGGATC
AACAAAAAGAAAGCAAGCAG	rs374871784;rs34112725	20	targeting	TATCTTGTGGAAAGGACGAAACACCGAACAAAAAGAAAGCAAGCAGgttttagagctaggccAACATGAGGATC
AACAAAATGACATTTTGTAC	rs591796	20	targeting	TATCTTGTGGAAAGGACGAAACACCGAACAAAATGACATTTTGTACgttttagagctaggccAACATGAGGATC
AACAAACAGGATCTAACAAT	rs17589010	20	targeting	TATCTTGTGGAAAGGACGAAACACCGAACAAACAGGATCTAACAATgttttagagctaggccAACATGAGGATC
AACAAACCTTCTCTTTGTCT	rs13196742;rs34416937	20	targeting	TATCTTGTGGAAAGGACGAAACACCGAACAAACCTTCTCTTTGTCTgttttagagctaggccAACATGAGGATC
AACAAAGATGTTGAGTAATG	rs76575999	20	targeting	TATCTTGTGGAAAGGACGAAACACCGAACAAAGATGTTGAGTAATGgttttagagctaggccAACATGAGGATC
AACAAAGCCTCTAAGAGGTC	rs146331967	20	targeting	TATCTTGTGGAAAGGACGAAACACCGAACAAAGCCTCTAAGAGGTCgttttagagctaggccAACATGAGGATC
AACAAATGTCCATCCCCACA	rs9376308	20	targeting	TATCTTGTGGAAAGGACGAAACACCGAACAAATGTCCATCCCCACAgttttagagctaggccAACATGAGGATC
AACAACACAGCTGCAAATGG	rs150066187	20	targeting	TATCTTGTGGAAAGGACGAAACACCGAACAACACAGCTGCAAATGGgttttagagctaggccAACATGAGGATC
AACAACACCATCAGTCCACT	rs6929671;6:138108192	20	targeting	TATCTTGTGGAAAGGACGAAACACCGAACAACACCATCAGTCCACTgttttagagctaggccAACATGAGGATC
AACAACTCGTAGCTTGAAAG	rs646807	20	targeting	TATCTTGTGGAAAGGACGAAACACCGAACAACTCGTAGCTTGAAAGgttttagagctaggccAACATGAGGATC
AACAAGTGCATGGTCACCAA	rs591796;rs7758499	20	targeting	TATCTTGTGGAAAGGACGAAACACCGAACAAGTGCATGGTCACCAAgttttagagctaggccAACATGAGGATC
AACAATAATACACTTAGACA	rs58049826	20	targeting	TATCTTGTGGAAAGGACGAAACACCGAACAATAATACACTTAGACAgttttagagctaggccAACATGAGGATC
AACAATAATGAACACTGTTT	6:138228919	20	targeting	TATCTTGTGGAAAGGACGAAACACCGAACAATAATGAACACTGTTTgttttagagctaggccAACATGAGGATC
AACAATAGCACTTACTTGTA	rs9402930	20	targeting	TATCTTGTGGAAAGGACGAAACACCGAACAATAGCACTTACTTGTAgttttagagctaggccAACATGAGGATC
AACAATTGTCATTACAGAAT	rs117083320	20	targeting	TATCTTGTGGAAAGGACGAAACACCGAACAATTGTCATTACAGAATgttttagagctaggccAACATGAGGATC
AACACAAAAAACTGAAACCA	rs34384817;rs138991179;rs59000411	20	targeting	TATCTTGTGGAAAGGACGAAACACCGAACACAAAAAACTGAAACCAgttttagagctaggccAACATGAGGATC
AACACAAAGATGAAAAAAAT	rs2473094	20	targeting	TATCTTGTGGAAAGGACGAAACACCGAACACAAAGATGAAAAAAATgttttagagctaggccAACATGAGGATC
AACACAAATGGAAAATCAAA	rs142899314;rs35675427	20	targeting	TATCTTGTGGAAAGGACGAAACACCGAACACAAATGGAAAATCAAAgttttagagctaggccAACATGAGGATC
AACACAGCTCAGCTCAGTGT	rs67899057;rs72984669	20	targeting	TATCTTGTGGAAAGGACGAAACACCGAACACAGCTCAGCTCAGTGTgttttagagctaggccAACATGAGGATC
AACACAGGCGTTTCCCCAGG	rs892999	20	targeting	TATCTTGTGGAAAGGACGAAACACCGAACACAGGCGTTTCCCCAGGgttttagagctaggccAACATGAGGATC
AACACGAGCTGCACTCTTGC	rs9484111	20	targeting	TATCTTGTGGAAAGGACGAAACACCGAACACGAGCTGCACTCTTGCgttttagagctaggccAACATGAGGATC
AACACTAATAATTTAAAAGC	rs146907438	20	targeting	TATCTTGTGGAAAGGACGAAACACCGAACACTAATAATTTAAAAGCgttttagagctaggccAACATGAGGATC
AACACTGCGTGAGCCACAAG	rs4896313;rs6903898	20	targeting	TATCTTGTGGAAAGGACGAAACACCGAACACTGCGTGAGCCACAAGgttttagagctaggccAACATGAGGATC
AACACTTGGCTGAAACACTT	rs9494886	20	targeting	TATCTTGTGGAAAGGACGAAACACCGAACACTTGGCTGAAACACTTgttttagagctaggccAACATGAGGATC
AACACTTTCATGCTGCTGGT	rs35039060	20	targeting	TATCTTGTGGAAAGGACGAAACACCGAACACTTTCATGCTGCTGGTgttttagagctaggccAACATGAGGATC
AACAGAAAACAATTGCAAAA	rs34824062	20	targeting	TATCTTGTGGAAAGGACGAAACACCGAACAGAAAACAATTGCAAAAgttttagagctaggccAACATGAGGATC
AACAGAAACATTCAAAATGA	rs7752903	20	targeting	TATCTTGTGGAAAGGACGAAACACCGAACAGAAACATTCAAAATGAgttttagagctaggccAACATGAGGATC
AACAGAAGCATTGTCATGCT	rs9376303	20	targeting	TATCTTGTGGAAAGGACGAAACACCGAACAGAAGCATTGTCATGCTgttttagagctaggccAACATGAGGATC
AACAGAATAATTTGTTTCCT	rs9494944	20	targeting	TATCTTGTGGAAAGGACGAAACACCGAACAGAATAATTTGTTTCCTgttttagagctaggccAACATGAGGATC
AACAGAATTCACAGGGATAG	rs118175570;rs9494886	20	targeting	TATCTTGTGGAAAGGACGAAACACCGAACAGAATTCACAGGGATAGgttttagagctaggccAACATGAGGATC
AACAGACTATTGTAACTAAC	rs142373084	20	targeting	TATCTTGTGGAAAGGACGAAACACCGAACAGACTATTGTAACTAACgttttagagctaggccAACATGAGGATC
AACAGAGTGGTCACTGCAGC	rs72982788;rs13207194	20	targeting	TATCTTGTGGAAAGGACGAAACACCGAACAGAGTGGTCACTGCAGCgttttagagctaggccAACATGAGGATC
AACAGATACATCAACATAGA	rs17203483;rs4142969	20	targeting	TATCTTGTGGAAAGGACGAAACACCGAACAGATACATCAACATAGAgttttagagctaggccAACATGAGGATC
AACAGCCCCTGCTCAAAAGA	rs9402913	20	targeting	TATCTTGTGGAAAGGACGAAACACCGAACAGCCCCTGCTCAAAAGAgttttagagctaggccAACATGAGGATC
AACAGCGTGGCACCCTGCAT	rs34912318;rs114280257;rs118112490	20	targeting	TATCTTGTGGAAAGGACGAAACACCGAACAGCGTGGCACCCTGCATgttttagagctaggccAACATGAGGATC
AACAGCTGTGTGGCATTCTG	rs72982704;rs6899975	20	targeting	TATCTTGTGGAAAGGACGAAACACCGAACAGCTGTGTGGCATTCTGgttttagagctaggccAACATGAGGATC
AACAGCTTAGGAACACTCAG	rs9484105	20	targeting	TATCTTGTGGAAAGGACGAAACACCGAACAGCTTAGGAACACTCAGgttttagagctaggccAACATGAGGATC
AACAGGCAGTAACTGAAAGA	rs12110715;6:137857967;rs141137774	20	targeting	TATCTTGTGGAAAGGACGAAACACCGAACAGGCAGTAACTGAAAGAgttttagagctaggccAACATGAGGATC
AACAGGCCAGGCACCTACAG	rs77172197	20	targeting	TATCTTGTGGAAAGGACGAAACACCGAACAGGCCAGGCACCTACAGgttttagagctaggccAACATGAGGATC
AACAGTGCCTGGAACACTGT	rs144004581	20	targeting	TATCTTGTGGAAAGGACGAAACACCGAACAGTGCCTGGAACACTGTgttttagagctaggccAACATGAGGATC
AACAGTGCTTTAGAGTGCAG	rs72989170	20	targeting	TATCTTGTGGAAAGGACGAAACACCGAACAGTGCTTTAGAGTGCAGgttttagagctaggccAACATGAGGATC
AACATATCTCGGCTTAACAT	rs17066775	20	targeting	TATCTTGTGGAAAGGACGAAACACCGAACATATCTCGGCTTAACATgttttagagctaggccAACATGAGGATC
AACATCACAGGTTACCTATG	rs928720	20	targeting	TATCTTGTGGAAAGGACGAAACACCGAACATCACAGGTTACCTATGgttttagagctaggccAACATGAGGATC
AACATCATGCTGCCATCCTG	rs111318173	20	targeting	TATCTTGTGGAAAGGACGAAACACCGAACATCATGCTGCCATCCTGgttttagagctaggccAACATGAGGATC
AACATCTGCAAAGTAGTAGA	rs9767543;rs9767557	20	targeting	TATCTTGTGGAAAGGACGAAACACCGAACATCTGCAAAGTAGTAGAgttttagagctaggccAACATGAGGATC
AACATTGTCATACATTTTGA	rs1656893;rs79828293	20	targeting	TATCTTGTGGAAAGGACGAAACACCGAACATTGTCATACATTTTGAgttttagagctaggccAACATGAGGATC
AACATTTAAGTGAATCATAA	rs143893378;rs516127	20	targeting	TATCTTGTGGAAAGGACGAAACACCGAACATTTAAGTGAATCATAAgttttagagctaggccAACATGAGGATC
AACCACACCCTTAATTACGC	rs73558137;rs11961844	20	targeting	TATCTTGTGGAAAGGACGAAACACCGAACCACACCCTTAATTACGCgttttagagctaggccAACATGAGGATC
AACCACCAAGAAGAAGATGA	rs142729468;rs56176660	20	targeting	TATCTTGTGGAAAGGACGAAACACCGAACCACCAAGAAGAAGATGAgttttagagctaggccAACATGAGGATC
AACCACCTCTCTTCACTCCC	rs7774101	20	targeting	TATCTTGTGGAAAGGACGAAACACCGAACCACCTCTCTTCACTCCCgttttagagctaggccAACATGAGGATC
AACCCACTGCCCAGATTTCC	rs5029928;rs583522	20	targeting	TATCTTGTGGAAAGGACGAAACACCGAACCCACTGCCCAGATTTCCgttttagagctaggccAACATGAGGATC
AACCCATCTCTCCTGTCCAT	rs7748339;6:137899152	20	targeting	TATCTTGTGGAAAGGACGAAACACCGAACCCATCTCTCCTGTCCATgttttagagctaggccAACATGAGGATC
AACCTAAACGTCCAAGAATA	rs13209854;rs681465	20	targeting	TATCTTGTGGAAAGGACGAAACACCGAACCTAAACGTCCAAGAATAgttttagagctaggccAACATGAGGATC
AACCTGGGAGGCGGGGGGGT	rs12717186;rs113746409	20	targeting	TATCTTGTGGAAAGGACGAAACACCGAACCTGGGAGGCGGGGGGGTgttttagagctaggccAACATGAGGATC
AACCTTCTCTTTGTCTTGGA	rs13196742;rs34416937	20	targeting	TATCTTGTGGAAAGGACGAAACACCGAACCTTCTCTTTGTCTTGGAgttttagagctaggccAACATGAGGATC
AACCTTCTGAGTGGAACAAA	rs113650324	20	targeting	TATCTTGTGGAAAGGACGAAACACCGAACCTTCTGAGTGGAACAAAgttttagagctaggccAACATGAGGATC
AACCTTTTGTTCACTTCACT	rs10499195	20	targeting	TATCTTGTGGAAAGGACGAAACACCGAACCTTTTGTTCACTTCACTgttttagagctaggccAACATGAGGATC
AACGAAACATTCAGAAAAGA	rs60073400	20	targeting	TATCTTGTGGAAAGGACGAAACACCGAACGAAACATTCAGAAAAGAgttttagagctaggccAACATGAGGATC
AACGACAGAACGATCTTTCA	rs141137774;6:137857967	20	targeting	TATCTTGTGGAAAGGACGAAACACCGAACGACAGAACGATCTTTCAgttttagagctaggccAACATGAGGATC
AACGCAGTTGTTGCTTCCCT	rs591796;rs7758499	20	targeting	TATCTTGTGGAAAGGACGAAACACCGAACGCAGTTGTTGCTTCCCTgttttagagctaggccAACATGAGGATC
AACGGAAATATATCTCCCTA	rs619881	20	targeting	TATCTTGTGGAAAGGACGAAACACCGAACGGAAATATATCTCCCTAgttttagagctaggccAACATGAGGATC
AACGGAGTATCTCTGCAAGA	rs651320	20	targeting	TATCTTGTGGAAAGGACGAAACACCGAACGGAGTATCTCTGCAAGAgttttagagctaggccAACATGAGGATC
AACGTCCAAGAATAGGGAAC	rs13209854;rs681465	20	targeting	TATCTTGTGGAAAGGACGAAACACCGAACGTCCAAGAATAGGGAACgttttagagctaggccAACATGAGGATC
AACGTCTTGCTCTACTGCCC	rs7753975;rs11424347	20	targeting	TATCTTGTGGAAAGGACGAAACACCGAACGTCTTGCTCTACTGCCCgttttagagctaggccAACATGAGGATC
AACGTTAATTGAACGCTTCA	rs147719531;rs117920608	20	targeting	TATCTTGTGGAAAGGACGAAACACCGAACGTTAATTGAACGCTTCAgttttagagctaggccAACATGAGGATC
AACTAAGCTCTAGTCCCAGT	rs147865195	20	targeting	TATCTTGTGGAAAGGACGAAACACCGAACTAAGCTCTAGTCCCAGTgttttagagctaggccAACATGAGGATC
AACTACGAAGATGACCTTCT	rs648396;rs75183345	20	targeting	TATCTTGTGGAAAGGACGAAACACCGAACTACGAAGATGACCTTCTgttttagagctaggccAACATGAGGATC
AACTAGACACTGAAACATCA	rs661561;rs5029948	20	targeting	TATCTTGTGGAAAGGACGAAACACCGAACTAGACACTGAAACATCAgttttagagctaggccAACATGAGGATC
AACTAGTAAGTGCCAACAAG	rs55633971	20	targeting	TATCTTGTGGAAAGGACGAAACACCGAACTAGTAAGTGCCAACAAGgttttagagctaggccAACATGAGGATC
AACTCACAGCTTCAAGTGGA	rs60315454	20	targeting	TATCTTGTGGAAAGGACGAAACACCGAACTCACAGCTTCAAGTGGAgttttagagctaggccAACATGAGGATC
AACTCGTTTCATCCTCACAG	rs657597	20	targeting	TATCTTGTGGAAAGGACGAAACACCGAACTCGTTTCATCCTCACAGgttttagagctaggccAACATGAGGATC
AACTCTAATTACAAGAATGA	rs12203917	20	targeting	TATCTTGTGGAAAGGACGAAACACCGAACTCTAATTACAAGAATGAgttttagagctaggccAACATGAGGATC
AACTCTATTATTGCTAGATG	rs6938458	20	targeting	TATCTTGTGGAAAGGACGAAACACCGAACTCTATTATTGCTAGATGgttttagagctaggccAACATGAGGATC
AACTGAGGAATATGCAGCTT	rs13196742;rs34416937	20	targeting	TATCTTGTGGAAAGGACGAAACACCGAACTGAGGAATATGCAGCTTgttttagagctaggccAACATGAGGATC
AACTGATAGGGTCAAGGAAA	rs62434173;rs62434174	20	targeting	TATCTTGTGGAAAGGACGAAACACCGAACTGATAGGGTCAAGGAAAgttttagagctaggccAACATGAGGATC
AACTGCAAATTGACTCAAAG	rs80156111;rs112839968	20	targeting	TATCTTGTGGAAAGGACGAAACACCGAACTGCAAATTGACTCAAAGgttttagagctaggccAACATGAGGATC
AACTGCGACTCAGAGATATG	rs73566259	20	targeting	TATCTTGTGGAAAGGACGAAACACCGAACTGCGACTCAGAGATATGgttttagagctaggccAACATGAGGATC
AACTGCTACATTTTTCCTTC	rs141397088	20	targeting	TATCTTGTGGAAAGGACGAAACACCGAACTGCTACATTTTTCCTTCgttttagagctaggccAACATGAGGATC
AACTGGATGCTGCTAGAGAG	rs12664897	20	targeting	TATCTTGTGGAAAGGACGAAACACCGAACTGGATGCTGCTAGAGAGgttttagagctaggccAACATGAGGATC
AACTGTGAGGAGCAATACAG	rs73566286	20	targeting	TATCTTGTGGAAAGGACGAAACACCGAACTGTGAGGAGCAATACAGgttttagagctaggccAACATGAGGATC
AACTTACACTTTTTCTCTTA	rs4896311	20	targeting	TATCTTGTGGAAAGGACGAAACACCGAACTTACACTTTTTCTCTTAgttttagagctaggccAACATGAGGATC
AACTTATCTTACAAGAGTCT	rs79731087	20	targeting	TATCTTGTGGAAAGGACGAAACACCGAACTTATCTTACAAGAGTCTgttttagagctaggccAACATGAGGATC
AACTTCATCAATCACAGGAT	rs1759678;rs72989417	20	targeting	TATCTTGTGGAAAGGACGAAACACCGAACTTCATCAATCACAGGATgttttagagctaggccAACATGAGGATC
AACTTCTCTTGAAGGTCTGC	rs10709357	20	targeting	TATCTTGTGGAAAGGACGAAACACCGAACTTCTCTTGAAGGTCTGCgttttagagctaggccAACATGAGGATC
AACTTGAGAAAGAAAGAATT	rs2788287	20	targeting	TATCTTGTGGAAAGGACGAAACACCGAACTTGAGAAAGAAAGAATTgttttagagctaggccAACATGAGGATC
AACTTGTGAAGTATGAGAAA	rs17066953	20	targeting	TATCTTGTGGAAAGGACGAAACACCGAACTTGTGAAGTATGAGAAAgttttagagctaggccAACATGAGGATC
AACTTTAACTAAAAAATATG	rs72982726;rs72982727	20	targeting	TATCTTGTGGAAAGGACGAAACACCGAACTTTAACTAAAAAATATGgttttagagctaggccAACATGAGGATC
AACTTTATGTTCCATGAGAA	rs72989432	20	targeting	TATCTTGTGGAAAGGACGAAACACCGAACTTTATGTTCCATGAGAAgttttagagctaggccAACATGAGGATC
AACTTTGAAGCATAAAGGAA	rs2095391	20	targeting	TATCTTGTGGAAAGGACGAAACACCGAACTTTGAAGCATAAAGGAAgttttagagctaggccAACATGAGGATC
AACTTTTCATCTTTTTGTCT	rs118023715	20	targeting	TATCTTGTGGAAAGGACGAAACACCGAACTTTTCATCTTTTTGTCTgttttagagctaggccAACATGAGGATC
AACTTTTGCCTAGATATCAG	rs116986480	20	targeting	TATCTTGTGGAAAGGACGAAACACCGAACTTTTGCCTAGATATCAGgttttagagctaggccAACATGAGGATC
AAGAAAAAAAAAAGGACTTC	rs76026055;6:138103254	20	targeting	TATCTTGTGGAAAGGACGAAACACCGAAGAAAAAAAAAAGGACTTCgttttagagctaggccAACATGAGGATC
AAGAAAACACCCACATGTAA	rs2473091;rs4896312	20	targeting	TATCTTGTGGAAAGGACGAAACACCGAAGAAAACACCCACATGTAAgttttagagctaggccAACATGAGGATC
AAGAAAAGAAAAAGAAAGCT	rs186992152	20	targeting	TATCTTGTGGAAAGGACGAAACACCGAAGAAAAGAAAAAGAAAGCTgttttagagctaggccAACATGAGGATC
AAGAAAAGAGTCTGAAATCA	rs77271426	20	targeting	TATCTTGTGGAAAGGACGAAACACCGAAGAAAAGAGTCTGAAATCAgttttagagctaggccAACATGAGGATC
AAGAAAAGATGCCAGAGATT	rs72463561	20	targeting	TATCTTGTGGAAAGGACGAAACACCGAAGAAAAGATGCCAGAGATTgttttagagctaggccAACATGAGGATC
AAGAAAATGAAGAAAAGAAA	rs56748957	20	targeting	TATCTTGTGGAAAGGACGAAACACCGAAGAAAATGAAGAAAAGAAAgttttagagctaggccAACATGAGGATC
AAGAAACTCAAGTCGTGCTA	rs117123663	20	targeting	TATCTTGTGGAAAGGACGAAACACCGAAGAAACTCAAGTCGTGCTAgttttagagctaggccAACATGAGGATC
AAGAAAGAAATGGACATAAC	rs60906203;rs117163561	20	targeting	TATCTTGTGGAAAGGACGAAACACCGAAGAAAGAAATGGACATAACgttttagagctaggccAACATGAGGATC
AAGAAAGAGTTTTTTCTACA	rs501291	20	targeting	TATCTTGTGGAAAGGACGAAACACCGAAGAAAGAGTTTTTTCTACAgttttagagctaggccAACATGAGGATC
AAGAAAGTATTGTACTCAAG	rs118089736;rs12201110	20	targeting	TATCTTGTGGAAAGGACGAAACACCGAAGAAAGTATTGTACTCAAGgttttagagctaggccAACATGAGGATC
AAGAAAGTGGAGCAAGTCAG	rs602414;rs34324947	20	targeting	TATCTTGTGGAAAGGACGAAACACCGAAGAAAGTGGAGCAAGTCAGgttttagagctaggccAACATGAGGATC
AAGAAATCTTTGGAGGTACA	rs2484065;rs62432795	20	targeting	TATCTTGTGGAAAGGACGAAACACCGAAGAAATCTTTGGAGGTACAgttttagagctaggccAACATGAGGATC
AAGAAATTGAAGAAAAAAAT	rs147499077	20	targeting	TATCTTGTGGAAAGGACGAAACACCGAAGAAATTGAAGAAAAAAATgttttagagctaggccAACATGAGGATC
AAGAACAAAAAAAGACCCTT	rs7748243	20	targeting	TATCTTGTGGAAAGGACGAAACACCGAAGAACAAAAAAAGACCCTTgttttagagctaggccAACATGAGGATC
AAGAACAAATGTTACAGAAA	rs9484107	20	targeting	TATCTTGTGGAAAGGACGAAACACCGAAGAACAAATGTTACAGAAAgttttagagctaggccAACATGAGGATC
AAGAACAATGCATTAAAAAT	rs79796153;rs1002658	20	targeting	TATCTTGTGGAAAGGACGAAACACCGAAGAACAATGCATTAAAAATgttttagagctaggccAACATGAGGATC
AAGAACCAGAAATAAATTGT	rs62434176	20	targeting	TATCTTGTGGAAAGGACGAAACACCGAAGAACCAGAAATAAATTGTgttttagagctaggccAACATGAGGATC
AAGAAGAGGAGGAGGTAGAG	rs17203483	20	targeting	TATCTTGTGGAAAGGACGAAACACCGAAGAAGAGGAGGAGGTAGAGgttttagagctaggccAACATGAGGATC
AAGAAGCAGAACGGAGACAG	rs9376300	20	targeting	TATCTTGTGGAAAGGACGAAACACCGAAGAAGCAGAACGGAGACAGgttttagagctaggccAACATGAGGATC
AAGAAGTGATATTTATTGAG	rs6917696	20	targeting	TATCTTGTGGAAAGGACGAAACACCGAAGAAGTGATATTTATTGAGgttttagagctaggccAACATGAGGATC
AAGAAGTTGGACTATGGGGA	rs73560224;rs34672518	20	targeting	TATCTTGTGGAAAGGACGAAACACCGAAGAAGTTGGACTATGGGGAgttttagagctaggccAACATGAGGATC
AAGAATCAGCAACAGTTGAT	rs654874	20	targeting	TATCTTGTGGAAAGGACGAAACACCGAAGAATCAGCAACAGTTGATgttttagagctaggccAACATGAGGATC
AAGAATCGCTTGAACTGGGC	rs11154953	20	targeting	TATCTTGTGGAAAGGACGAAACACCGAAGAATCGCTTGAACTGGGCgttttagagctaggccAACATGAGGATC
AAGAATGAGTAGTCTGGAAT	rs76964347	20	targeting	TATCTTGTGGAAAGGACGAAACACCGAAGAATGAGTAGTCTGGAATgttttagagctaggccAACATGAGGATC
AAGAATGATTCTGTTCTTCC	rs509260	20	targeting	TATCTTGTGGAAAGGACGAAACACCGAAGAATGATTCTGTTCTTCCgttttagagctaggccAACATGAGGATC
AAGACATTGCTTCTGCCTTA	rs9484077	20	targeting	TATCTTGTGGAAAGGACGAAACACCGAAGACATTGCTTCTGCCTTAgttttagagctaggccAACATGAGGATC
AAGACCACTTGATGGAGGAA	rs142860927	20	targeting	TATCTTGTGGAAAGGACGAAACACCGAAGACCACTTGATGGAGGAAgttttagagctaggccAACATGAGGATC
AAGACGACTCTGTCAGCAGC	rs147790205;rs76842677	20	targeting	TATCTTGTGGAAAGGACGAAACACCGAAGACGACTCTGTCAGCAGCgttttagagctaggccAACATGAGGATC
AAGACTAGCTTCTGCTTCTA	rs76640076	20	targeting	TATCTTGTGGAAAGGACGAAACACCGAAGACTAGCTTCTGCTTCTAgttttagagctaggccAACATGAGGATC
AAGACTCTCTGGTATACTAC	rs9484107	20	targeting	TATCTTGTGGAAAGGACGAAACACCGAAGACTCTCTGGTATACTACgttttagagctaggccAACATGAGGATC
AAGACTGAACTTGAATTGAT	rs28548425	20	targeting	TATCTTGTGGAAAGGACGAAACACCGAAGACTGAACTTGAATTGATgttttagagctaggccAACATGAGGATC
AAGACTGAAGTATGTTTTAC	rs72989420;rs34560707	20	targeting	TATCTTGTGGAAAGGACGAAACACCGAAGACTGAAGTATGTTTTACgttttagagctaggccAACATGAGGATC
AAGACTGTGGGAAAACAGGC	rs12190319;rs76627349	20	targeting	TATCTTGTGGAAAGGACGAAACACCGAAGACTGTGGGAAAACAGGCgttttagagctaggccAACATGAGGATC
AAGACTTACCTATCAAGGTG	rs117273207	20	targeting	TATCTTGTGGAAAGGACGAAACACCGAAGACTTACCTATCAAGGTGgttttagagctaggccAACATGAGGATC
AAGACTTATCTGGATACAGG	rs12526339	20	targeting	TATCTTGTGGAAAGGACGAAACACCGAAGACTTATCTGGATACAGGgttttagagctaggccAACATGAGGATC
AAGAGAAAAATAAAAGAGTC	rs3757173;rs374184737	20	targeting	TATCTTGTGGAAAGGACGAAACACCGAAGAGAAAAATAAAAGAGTCgttttagagctaggccAACATGAGGATC
AAGAGAACTTAAGTTTTCAA	rs4432993;rs2048687	20	targeting	TATCTTGTGGAAAGGACGAAACACCGAAGAGAACTTAAGTTTTCAAgttttagagctaggccAACATGAGGATC
AAGAGACACCTGAGATCATT	rs201544262	20	targeting	TATCTTGTGGAAAGGACGAAACACCGAAGAGACACCTGAGATCATTgttttagagctaggccAACATGAGGATC
AAGAGAGAGAAAAGCAGAAA	rs991047;rs72984681	20	targeting	TATCTTGTGGAAAGGACGAAACACCGAAGAGAGAGAAAAGCAGAAAgttttagagctaggccAACATGAGGATC
AAGAGAGGTCCTTTGAGAAA	rs35931823	20	targeting	TATCTTGTGGAAAGGACGAAACACCGAAGAGAGGTCCTTTGAGAAAgttttagagctaggccAACATGAGGATC
AAGAGATAGGATGAAAGAAA	6:138236441	20	targeting	TATCTTGTGGAAAGGACGAAACACCGAAGAGATAGGATGAAAGAAAgttttagagctaggccAACATGAGGATC
AAGAGATTTTCCGGAATTAG	rs74991740;rs2473092;rs34596122	20	targeting	TATCTTGTGGAAAGGACGAAACACCGAAGAGATTTTCCGGAATTAGgttttagagctaggccAACATGAGGATC
AAGAGCATCCAGTTTACAAG	rs11759728	20	targeting	TATCTTGTGGAAAGGACGAAACACCGAAGAGCATCCAGTTTACAAGgttttagagctaggccAACATGAGGATC
AAGAGCCTTGGCTGGGCGTG	rs11356730;rs12213610	20	targeting	TATCTTGTGGAAAGGACGAAACACCGAAGAGCCTTGGCTGGGCGTGgttttagagctaggccAACATGAGGATC
AAGAGCCTTTGCACTACAAA	rs9494879	20	targeting	TATCTTGTGGAAAGGACGAAACACCGAAGAGCCTTTGCACTACAAAgttttagagctaggccAACATGAGGATC
AAGAGCTCAAGGAGAAGAGA	rs367717591	20	targeting	TATCTTGTGGAAAGGACGAAACACCGAAGAGCTCAAGGAGAAGAGAgttttagagctaggccAACATGAGGATC
AAGAGGCAATGTGATTACAA	rs72989461;rs72989458	20	targeting	TATCTTGTGGAAAGGACGAAACACCGAAGAGGCAATGTGATTACAAgttttagagctaggccAACATGAGGATC
AAGAGGCTGAGAAGGAAGGA	rs77821385	20	targeting	TATCTTGTGGAAAGGACGAAACACCGAAGAGGCTGAGAAGGAAGGAgttttagagctaggccAACATGAGGATC
AAGAGGGAATGGGTCAAAGA	6:137857967;rs141137774;rs12110715	20	targeting	TATCTTGTGGAAAGGACGAAACACCGAAGAGGGAATGGGTCAAAGAgttttagagctaggccAACATGAGGATC
AAGAGGGCAACAGTACGAAG	rs72989455	20	targeting	TATCTTGTGGAAAGGACGAAACACCGAAGAGGGCAACAGTACGAAGgttttagagctaggccAACATGAGGATC
AAGAGGTTTTCTGGATTTGG	rs2575004	20	targeting	TATCTTGTGGAAAGGACGAAACACCGAAGAGGTTTTCTGGATTTGGgttttagagctaggccAACATGAGGATC
AAGAGTAAAGAAGGTCAGCC	rs634313	20	targeting	TATCTTGTGGAAAGGACGAAACACCGAAGAGTAAAGAAGGTCAGCCgttttagagctaggccAACATGAGGATC
AAGAGTAGTAACTGGAGAGA	rs5029965	20	targeting	TATCTTGTGGAAAGGACGAAACACCGAAGAGTAGTAACTGGAGAGAgttttagagctaggccAACATGAGGATC
AAGAGTCCTCATTATGGCTG	rs11968273	20	targeting	TATCTTGTGGAAAGGACGAAACACCGAAGAGTCCTCATTATGGCTGgttttagagctaggccAACATGAGGATC
AAGAGTGACCTTATGATCCA	rs72978772	20	targeting	TATCTTGTGGAAAGGACGAAACACCGAAGAGTGACCTTATGATCCAgttttagagctaggccAACATGAGGATC
AAGATAAACTTGGAGATCCT	rs118039287	20	targeting	TATCTTGTGGAAAGGACGAAACACCGAAGATAAACTTGGAGATCCTgttttagagctaggccAACATGAGGATC
AAGATACAGAACTGAAAAAT	rs74565244	20	targeting	TATCTTGTGGAAAGGACGAAACACCGAAGATACAGAACTGAAAAATgttttagagctaggccAACATGAGGATC
AAGATCCAAAAAAGACCCTG	rs74461124	20	targeting	TATCTTGTGGAAAGGACGAAACACCGAAGATCCAAAAAAGACCCTGgttttagagctaggccAACATGAGGATC
AAGATGAGAAAAATCATCTT	rs630483	20	targeting	TATCTTGTGGAAAGGACGAAACACCGAAGATGAGAAAAATCATCTTgttttagagctaggccAACATGAGGATC
AAGATGAGACAAGTTAGTAA	rs9389547	20	targeting	TATCTTGTGGAAAGGACGAAACACCGAAGATGAGACAAGTTAGTAAgttttagagctaggccAACATGAGGATC
AAGATGAGCATAAAACAACT	rs56285314	20	targeting	TATCTTGTGGAAAGGACGAAACACCGAAGATGAGCATAAAACAACTgttttagagctaggccAACATGAGGATC
AAGATGAGCGGTTACAGAAA	rs77018017	20	targeting	TATCTTGTGGAAAGGACGAAACACCGAAGATGAGCGGTTACAGAAAgttttagagctaggccAACATGAGGATC
AAGATGCATAAATACAGGCG	rs6923464;rs10457665	20	targeting	TATCTTGTGGAAAGGACGAAACACCGAAGATGCATAAATACAGGCGgttttagagctaggccAACATGAGGATC
AAGATGCCAGAGATTTGGCG	rs72463561	20	targeting	TATCTTGTGGAAAGGACGAAACACCGAAGATGCCAGAGATTTGGCGgttttagagctaggccAACATGAGGATC
AAGATGCTTAAGGAAGAAAA	rs117267400	20	targeting	TATCTTGTGGAAAGGACGAAACACCGAAGATGCTTAAGGAAGAAAAgttttagagctaggccAACATGAGGATC
AAGATGGTCAGACATCTAAG	rs9389534	20	targeting	TATCTTGTGGAAAGGACGAAACACCGAAGATGGTCAGACATCTAAGgttttagagctaggccAACATGAGGATC
AAGATTAGTGGCAATAATGA	rs146907438	20	targeting	TATCTTGTGGAAAGGACGAAACACCGAAGATTAGTGGCAATAATGAgttttagagctaggccAACATGAGGATC
AAGATTGGCAGTTTGCTAAA	rs76999793	20	targeting	TATCTTGTGGAAAGGACGAAACACCGAAGATTGGCAGTTTGCTAAAgttttagagctaggccAACATGAGGATC
AAGATTGGCCCTCAGGGAAA	rs12194299	20	targeting	TATCTTGTGGAAAGGACGAAACACCGAAGATTGGCCCTCAGGGAAAgttttagagctaggccAACATGAGGATC
AAGATTGTTTACTTGTGTCC	rs6907854;rs9389545	20	targeting	TATCTTGTGGAAAGGACGAAACACCGAAGATTGTTTACTTGTGTCCgttttagagctaggccAACATGAGGATC
AAGATTTTTTTATTTCTACT	rs202213320;rs72989479	20	targeting	TATCTTGTGGAAAGGACGAAACACCGAAGATTTTTTTATTTCTACTgttttagagctaggccAACATGAGGATC
AAGCAAACTTTGAAAATATG	rs808443;rs3734298	20	targeting	TATCTTGTGGAAAGGACGAAACACCGAAGCAAACTTTGAAAATATGgttttagagctaggccAACATGAGGATC
AAGCAAGCCCTTTGCACGTA	rs75142623	20	targeting	TATCTTGTGGAAAGGACGAAACACCGAAGCAAGCCCTTTGCACGTAgttttagagctaggccAACATGAGGATC
AAGCAATTCCTGGATGTACT	6:137972452	20	targeting	TATCTTGTGGAAAGGACGAAACACCGAAGCAATTCCTGGATGTACTgttttagagctaggccAACATGAGGATC
AAGCACAGCTGGAAGGCCTC	rs34718616	20	targeting	TATCTTGTGGAAAGGACGAAACACCGAAGCACAGCTGGAAGGCCTCgttttagagctaggccAACATGAGGATC
AAGCACATGGGGTCAGGTCA	rs112516003;rs34025905	20	targeting	TATCTTGTGGAAAGGACGAAACACCGAAGCACATGGGGTCAGGTCAgttttagagctaggccAACATGAGGATC
AAGCACCAGCTGTGATACAG	rs113739827	20	targeting	TATCTTGTGGAAAGGACGAAACACCGAAGCACCAGCTGTGATACAGgttttagagctaggccAACATGAGGATC
AAGCATGGTCCCCATTAGCC	rs1537620	20	targeting	TATCTTGTGGAAAGGACGAAACACCGAAGCATGGTCCCCATTAGCCgttttagagctaggccAACATGAGGATC
AAGCATGTTATCTCATAAAA	rs140468621	20	targeting	TATCTTGTGGAAAGGACGAAACACCGAAGCATGTTATCTCATAAAAgttttagagctaggccAACATGAGGATC
AAGCCTGAGAAAGTTAGAGC	rs187412717;rs1416173	20	targeting	TATCTTGTGGAAAGGACGAAACACCGAAGCCTGAGAAAGTTAGAGCgttttagagctaggccAACATGAGGATC
AAGCCTGTTAAATTTGTTAG	rs146018874	20	targeting	TATCTTGTGGAAAGGACGAAACACCGAAGCCTGTTAAATTTGTTAGgttttagagctaggccAACATGAGGATC
AAGCCTTGCCATGTGGTTAC	rs1855985;rs2090108	20	targeting	TATCTTGTGGAAAGGACGAAACACCGAAGCCTTGCCATGTGGTTACgttttagagctaggccAACATGAGGATC
AAGCGAACACTAACATTACA	rs602903	20	targeting	TATCTTGTGGAAAGGACGAAACACCGAAGCGAACACTAACATTACAgttttagagctaggccAACATGAGGATC
AAGCTCTTAAGGTAGAGAAG	rs487438	20	targeting	TATCTTGTGGAAAGGACGAAACACCGAAGCTCTTAAGGTAGAGAAGgttttagagctaggccAACATGAGGATC
AAGCTGACTTGAGTCTCCTG	rs185604505	20	targeting	TATCTTGTGGAAAGGACGAAACACCGAAGCTGACTTGAGTCTCCTGgttttagagctaggccAACATGAGGATC
AAGCTGTCTTTCAGAAGTTT	rs7768002	20	targeting	TATCTTGTGGAAAGGACGAAACACCGAAGCTGTCTTTCAGAAGTTTgttttagagctaggccAACATGAGGATC
AAGCTTCATTTGGCATTCCT	rs76699400	20	targeting	TATCTTGTGGAAAGGACGAAACACCGAAGCTTCATTTGGCATTCCTgttttagagctaggccAACATGAGGATC
AAGCTTGCAGGATGGCCAGG	rs138712619	20	targeting	TATCTTGTGGAAAGGACGAAACACCGAAGCTTGCAGGATGGCCAGGgttttagagctaggccAACATGAGGATC
AAGCTTTTGAAGTGTACTTC	rs201218541;rs9385820;rs11321666	20	targeting	TATCTTGTGGAAAGGACGAAACACCGAAGCTTTTGAAGTGTACTTCgttttagagctaggccAACATGAGGATC
AAGGAAATGACATAGTGATG	rs75097297	20	targeting	TATCTTGTGGAAAGGACGAAACACCGAAGGAAATGACATAGTGATGgttttagagctaggccAACATGAGGATC
AAGGAAGAAAAGGGAGAAGG	rs117267400	20	targeting	TATCTTGTGGAAAGGACGAAACACCGAAGGAAGAAAAGGGAGAAGGgttttagagctaggccAACATGAGGATC
AAGGAAGCACAAACTCATTG	rs17265251	20	targeting	TATCTTGTGGAAAGGACGAAACACCGAAGGAAGCACAAACTCATTGgttttagagctaggccAACATGAGGATC
AAGGAAGTGTAACTTCCCAA	rs928721;rs35858108	20	targeting	TATCTTGTGGAAAGGACGAAACACCGAAGGAAGTGTAACTTCCCAAgttttagagctaggccAACATGAGGATC
AAGGAATCTGTTACAAGATT	rs58991155;rs618798	20	targeting	TATCTTGTGGAAAGGACGAAACACCGAAGGAATCTGTTACAAGATTgttttagagctaggccAACATGAGGATC
AAGGAATGAGGAATAAGTCA	rs76757879	20	targeting	TATCTTGTGGAAAGGACGAAACACCGAAGGAATGAGGAATAAGTCAgttttagagctaggccAACATGAGGATC
AAGGAATGCTTTACTCCGTT	rs111851454;rs1931867	20	targeting	TATCTTGTGGAAAGGACGAAACACCGAAGGAATGCTTTACTCCGTTgttttagagctaggccAACATGAGGATC
AAGGAATTCATGAATGTGTC	rs9494943	20	targeting	TATCTTGTGGAAAGGACGAAACACCGAAGGAATTCATGAATGTGTCgttttagagctaggccAACATGAGGATC
AAGGACAGCTTCTGGAGTAC	rs140516910	20	targeting	TATCTTGTGGAAAGGACGAAACACCGAAGGACAGCTTCTGGAGTACgttttagagctaggccAACATGAGGATC
AAGGACTCTTTTATGATAAG	6:138236441	20	targeting	TATCTTGTGGAAAGGACGAAACACCGAAGGACTCTTTTATGATAAGgttttagagctaggccAACATGAGGATC
AAGGACTGGTTCTCAGCTTG	rs79828293;rs1656893	20	targeting	TATCTTGTGGAAAGGACGAAACACCGAAGGACTGGTTCTCAGCTTGgttttagagctaggccAACATGAGGATC
AAGGAGAAAGGAAGATGGCA	rs80227247	20	targeting	TATCTTGTGGAAAGGACGAAACACCGAAGGAGAAAGGAAGATGGCAgttttagagctaggccAACATGAGGATC
AAGGAGAGGTTGCCAAAACC	rs662100	20	targeting	TATCTTGTGGAAAGGACGAAACACCGAAGGAGAGGTTGCCAAAACCgttttagagctaggccAACATGAGGATC
AAGGAGGACTACTAATGCTG	rs117220738	20	targeting	TATCTTGTGGAAAGGACGAAACACCGAAGGAGGACTACTAATGCTGgttttagagctaggccAACATGAGGATC
AAGGAGGCTCAAAGTCAGGC	rs9689944;rs17066538	20	targeting	TATCTTGTGGAAAGGACGAAACACCGAAGGAGGCTCAAAGTCAGGCgttttagagctaggccAACATGAGGATC
AAGGAGTGACTCTGTGAAGG	rs77356894	20	targeting	TATCTTGTGGAAAGGACGAAACACCGAAGGAGTGACTCTGTGAAGGgttttagagctaggccAACATGAGGATC
AAGGATAGATGACAGTATCT	rs111784190	20	targeting	TATCTTGTGGAAAGGACGAAACACCGAAGGATAGATGACAGTATCTgttttagagctaggccAACATGAGGATC
AAGGATGCAGAGCTTTGTTG	rs74938298	20	targeting	TATCTTGTGGAAAGGACGAAACACCGAAGGATGCAGAGCTTTGTTGgttttagagctaggccAACATGAGGATC
AAGGATGGACTTTTAAGTAG	rs111396436	20	targeting	TATCTTGTGGAAAGGACGAAACACCGAAGGATGGACTTTTAAGTAGgttttagagctaggccAACATGAGGATC
AAGGCAACTGTCTGAAAGCC	rs605755;rs186364453;rs181735216	20	targeting	TATCTTGTGGAAAGGACGAAACACCGAAGGCAACTGTCTGAAAGCCgttttagagctaggccAACATGAGGATC
AAGGCACAAGCTGCACCGCA	rs117700977;rs117083320	20	targeting	TATCTTGTGGAAAGGACGAAACACCGAAGGCACAAGCTGCACCGCAgttttagagctaggccAACATGAGGATC
AAGGCAGTCGTAAAGGTTAT	rs12192253	20	targeting	TATCTTGTGGAAAGGACGAAACACCGAAGGCAGTCGTAAAGGTTATgttttagagctaggccAACATGAGGATC
AAGGCCACCATGAACCATGT	rs62432767	20	targeting	TATCTTGTGGAAAGGACGAAACACCGAAGGCCACCATGAACCATGTgttttagagctaggccAACATGAGGATC
AAGGCCCATACCAGTCACTG	rs113882132	20	targeting	TATCTTGTGGAAAGGACGAAACACCGAAGGCCCATACCAGTCACTGgttttagagctaggccAACATGAGGATC
AAGGCCTGACCCCAGCCTTA	rs73778221	20	targeting	TATCTTGTGGAAAGGACGAAACACCGAAGGCCTGACCCCAGCCTTAgttttagagctaggccAACATGAGGATC
AAGGCTGAGGAAGGAATAGG	rs2876386	20	targeting	TATCTTGTGGAAAGGACGAAACACCGAAGGCTGAGGAAGGAATAGGgttttagagctaggccAACATGAGGATC
AAGGCTTGATTTGAACTACT	rs72989437	20	targeting	TATCTTGTGGAAAGGACGAAACACCGAAGGCTTGATTTGAACTACTgttttagagctaggccAACATGAGGATC
AAGGGAATCTATTCCATTTA	rs590861	20	targeting	TATCTTGTGGAAAGGACGAAACACCGAAGGGAATCTATTCCATTTAgttttagagctaggccAACATGAGGATC
AAGGGACAGACCCCCACAGC	rs117933066	20	targeting	TATCTTGTGGAAAGGACGAAACACCGAAGGGACAGACCCCCACAGCgttttagagctaggccAACATGAGGATC
AAGGGATGCTGCGACAATTC	rs8180657	20	targeting	TATCTTGTGGAAAGGACGAAACACCGAAGGGATGCTGCGACAATTCgttttagagctaggccAACATGAGGATC
AAGGGCTCCACCCAGCGACT	rs66469519;rs199889871	20	targeting	TATCTTGTGGAAAGGACGAAACACCGAAGGGCTCCACCCAGCGACTgttttagagctaggccAACATGAGGATC
AAGGGCTGGGAAAGTGTGAC	rs79691643	20	targeting	TATCTTGTGGAAAGGACGAAACACCGAAGGGCTGGGAAAGTGTGACgttttagagctaggccAACATGAGGATC
AAGGGCTTGACATGTCCTAT	rs72978722	20	targeting	TATCTTGTGGAAAGGACGAAACACCGAAGGGCTTGACATGTCCTATgttttagagctaggccAACATGAGGATC
AAGGGGAAAAATGATTTACA	rs116897965	20	targeting	TATCTTGTGGAAAGGACGAAACACCGAAGGGGAAAAATGATTTACAgttttagagctaggccAACATGAGGATC
AAGGGGACCCCAGCACAAGG	rs514552	20	targeting	TATCTTGTGGAAAGGACGAAACACCGAAGGGGACCCCAGCACAAGGgttttagagctaggccAACATGAGGATC
AAGGGGACTGGACTGATTCG	rs77196747	20	targeting	TATCTTGTGGAAAGGACGAAACACCGAAGGGGACTGGACTGATTCGgttttagagctaggccAACATGAGGATC
AAGGGGCAGGACCCTAGCCA	rs186991828	20	targeting	TATCTTGTGGAAAGGACGAAACACCGAAGGGGCAGGACCCTAGCCAgttttagagctaggccAACATGAGGATC
AAGGGTTTAAGGAATAAGGG	rs9385803	20	targeting	TATCTTGTGGAAAGGACGAAACACCGAAGGGTTTAAGGAATAAGGGgttttagagctaggccAACATGAGGATC
AAGGTAAAAAGTTTAAGTGC	rs2788287	20	targeting	TATCTTGTGGAAAGGACGAAACACCGAAGGTAAAAAGTTTAAGTGCgttttagagctaggccAACATGAGGATC
AAGGTAGGACAACTTCAAGG	rs7773054	20	targeting	TATCTTGTGGAAAGGACGAAACACCGAAGGTAGGACAACTTCAAGGgttttagagctaggccAACATGAGGATC
AAGGTATTCCTAGAAGTGAG	rs148446588	20	targeting	TATCTTGTGGAAAGGACGAAACACCGAAGGTATTCCTAGAAGTGAGgttttagagctaggccAACATGAGGATC
AAGGTCAAAGCCTCTGGTGG	rs60580803	20	targeting	TATCTTGTGGAAAGGACGAAACACCGAAGGTCAAAGCCTCTGGTGGgttttagagctaggccAACATGAGGATC
AAGGTGAAAGTAAATGAATC	6:138070711	20	targeting	TATCTTGTGGAAAGGACGAAACACCGAAGGTGAAAGTAAATGAATCgttttagagctaggccAACATGAGGATC
AAGGTGAGGGAAGACTAAAG	rs6927691	20	targeting	TATCTTGTGGAAAGGACGAAACACCGAAGGTGAGGGAAGACTAAAGgttttagagctaggccAACATGAGGATC
AAGGTGTTTTCTCCTTCCCT	rs7767264	20	targeting	TATCTTGTGGAAAGGACGAAACACCGAAGGTGTTTTCTCCTTCCCTgttttagagctaggccAACATGAGGATC
AAGGTTTCATTCTGCCTCCC	6:138103254;rs76026055	20	targeting	TATCTTGTGGAAAGGACGAAACACCGAAGGTTTCATTCTGCCTCCCgttttagagctaggccAACATGAGGATC
AAGTAAACACCTGTGAAGCC	rs72563090	20	targeting	TATCTTGTGGAAAGGACGAAACACCGAAGTAAACACCTGTGAAGCCgttttagagctaggccAACATGAGGATC
AAGTAAGATAAAGTTCAAAG	rs6934778	20	targeting	TATCTTGTGGAAAGGACGAAACACCGAAGTAAGATAAAGTTCAAAGgttttagagctaggccAACATGAGGATC
AAGTAAGGAATTATCATGAT	rs77320369	20	targeting	TATCTTGTGGAAAGGACGAAACACCGAAGTAAGGAATTATCATGATgttttagagctaggccAACATGAGGATC
AAGTAATATGTAATTCTAAG	rs773749;rs79731087	20	targeting	TATCTTGTGGAAAGGACGAAACACCGAAGTAATATGTAATTCTAAGgttttagagctaggccAACATGAGGATC
AAGTACAAAGAAAAAATAGC	6:138360666;rs185461384	20	targeting	TATCTTGTGGAAAGGACGAAACACCGAAGTACAAAGAAAAAATAGCgttttagagctaggccAACATGAGGATC
AAGTACACAGTGTTTCTCAG	rs694733	20	targeting	TATCTTGTGGAAAGGACGAAACACCGAAGTACACAGTGTTTCTCAGgttttagagctaggccAACATGAGGATC
AAGTAGCCTGGAGTGCAGCG	rs78688016	20	targeting	TATCTTGTGGAAAGGACGAAACACCGAAGTAGCCTGGAGTGCAGCGgttttagagctaggccAACATGAGGATC
AAGTAGGCTCCCAGAAGTGC	rs76981818	20	targeting	TATCTTGTGGAAAGGACGAAACACCGAAGTAGGCTCCCAGAAGTGCgttttagagctaggccAACATGAGGATC
AAGTATATTTGAGGGTTTTT	rs5029936	20	targeting	TATCTTGTGGAAAGGACGAAACACCGAAGTATATTTGAGGGTTTTTgttttagagctaggccAACATGAGGATC
AAGTATGTAAAGAGTAACCT	rs73564236	20	targeting	TATCTTGTGGAAAGGACGAAACACCGAAGTATGTAAAGAGTAACCTgttttagagctaggccAACATGAGGATC
AAGTCAAGGCTAATTTCTTT	rs76757879	20	targeting	TATCTTGTGGAAAGGACGAAACACCGAAGTCAAGGCTAATTTCTTTgttttagagctaggccAACATGAGGATC
AAGTCAGAAGAAAGAACTTC	rs72978741	20	targeting	TATCTTGTGGAAAGGACGAAACACCGAAGTCAGAAGAAAGAACTTCgttttagagctaggccAACATGAGGATC
AAGTCAGAGGGCAAGGCTGC	rs650872;rs117804357;rs73776681	20	targeting	TATCTTGTGGAAAGGACGAAACACCGAAGTCAGAGGGCAAGGCTGCgttttagagctaggccAACATGAGGATC
AAGTCAGGAAATGCCGGGCA	rs642627	20	targeting	TATCTTGTGGAAAGGACGAAACACCGAAGTCAGGAAATGCCGGGCAgttttagagctaggccAACATGAGGATC
AAGTCAGGAAATTCTGAGCA	rs1082428	20	targeting	TATCTTGTGGAAAGGACGAAACACCGAAGTCAGGAAATTCTGAGCAgttttagagctaggccAACATGAGGATC
AAGTCAGGCAGGTAATGTTC	rs9689944;rs17066538	20	targeting	TATCTTGTGGAAAGGACGAAACACCGAAGTCAGGCAGGTAATGTTCgttttagagctaggccAACATGAGGATC
AAGTCCATTAAAAATGTGAC	rs77877435	20	targeting	TATCTTGTGGAAAGGACGAAACACCGAAGTCCATTAAAAATGTGACgttttagagctaggccAACATGAGGATC
AAGTCCTCCATGGTAGCCAA	rs10457667	20	targeting	TATCTTGTGGAAAGGACGAAACACCGAAGTCCTCCATGGTAGCCAAgttttagagctaggccAACATGAGGATC
AAGTCTCTCTTTCTCTTCTT	rs645773	20	targeting	TATCTTGTGGAAAGGACGAAACACCGAAGTCTCTCTTTCTCTTCTTgttttagagctaggccAACATGAGGATC
AAGTCTCTGTTGACACTGTA	rs5029965	20	targeting	TATCTTGTGGAAAGGACGAAACACCGAAGTCTCTGTTGACACTGTAgttttagagctaggccAACATGAGGATC
AAGTCTGATGTTAGTCTCAT	rs659512	20	targeting	TATCTTGTGGAAAGGACGAAACACCGAAGTCTGATGTTAGTCTCATgttttagagctaggccAACATGAGGATC
AAGTCTGGATAGCCCCTAAA	rs9321637;rs2278487	20	targeting	TATCTTGTGGAAAGGACGAAACACCGAAGTCTGGATAGCCCCTAAAgttttagagctaggccAACATGAGGATC
AAGTCTGTCTTCTCCATGAA	rs74750093	20	targeting	TATCTTGTGGAAAGGACGAAACACCGAAGTCTGTCTTCTCCATGAAgttttagagctaggccAACATGAGGATC
AAGTCTTGGCAACTTACACA	rs9399221;rs148284652	20	targeting	TATCTTGTGGAAAGGACGAAACACCGAAGTCTTGGCAACTTACACAgttttagagctaggccAACATGAGGATC
AAGTCTTTGTTATACCACAG	rs1878658;rs642434	20	targeting	TATCTTGTGGAAAGGACGAAACACCGAAGTCTTTGTTATACCACAGgttttagagctaggccAACATGAGGATC
AAGTGAAAAGTGAGGGGATT	rs661675	20	targeting	TATCTTGTGGAAAGGACGAAACACCGAAGTGAAAAGTGAGGGGATTgttttagagctaggccAACATGAGGATC
AAGTGAAGTTGGGGTATTAT	rs73776681	20	targeting	TATCTTGTGGAAAGGACGAAACACCGAAGTGAAGTTGGGGTATTATgttttagagctaggccAACATGAGGATC
AAGTGAGAACACACAACATT	rs9402940	20	targeting	TATCTTGTGGAAAGGACGAAACACCGAAGTGAGAACACACAACATTgttttagagctaggccAACATGAGGATC
AAGTGCAAGAGGAATGGACT	rs77754347;rs17066884;rs150920920	20	targeting	TATCTTGTGGAAAGGACGAAACACCGAAGTGCAAGAGGAATGGACTgttttagagctaggccAACATGAGGATC
AAGTGGAGACAATGGTGTGC	rs13210685;rs62432685	20	targeting	TATCTTGTGGAAAGGACGAAACACCGAAGTGGAGACAATGGTGTGCgttttagagctaggccAACATGAGGATC
AAGTGGAGATGGATACAAGG	rs34280041	20	targeting	TATCTTGTGGAAAGGACGAAACACCGAAGTGGAGATGGATACAAGGgttttagagctaggccAACATGAGGATC
AAGTGTAGCTTTCAGGCTTC	rs13203004;rs75146109	20	targeting	TATCTTGTGGAAAGGACGAAACACCGAAGTGTAGCTTTCAGGCTTCgttttagagctaggccAACATGAGGATC
AAGTGTATGGATCAAAGGGC	rs116992465;rs12212460	20	targeting	TATCTTGTGGAAAGGACGAAACACCGAAGTGTATGGATCAAAGGGCgttttagagctaggccAACATGAGGATC
AAGTGTATTGACTTTATACC	rs117962448	20	targeting	TATCTTGTGGAAAGGACGAAACACCGAAGTGTATTGACTTTATACCgttttagagctaggccAACATGAGGATC
AAGTGTGAGCTCTTCATCAC	rs610604	20	targeting	TATCTTGTGGAAAGGACGAAACACCGAAGTGTGAGCTCTTCATCACgttttagagctaggccAACATGAGGATC
AAGTGTTAAATATTAATCAA	rs680087	20	targeting	TATCTTGTGGAAAGGACGAAACACCGAAGTGTTAAATATTAATCAAgttttagagctaggccAACATGAGGATC
AAGTTAATAGTCGTTTGCAA	rs75202629	20	targeting	TATCTTGTGGAAAGGACGAAACACCGAAGTTAATAGTCGTTTGCAAgttttagagctaggccAACATGAGGATC
AAGTTACAGGTTAAAACAAA	6:137863190	20	targeting	TATCTTGTGGAAAGGACGAAACACCGAAGTTACAGGTTAAAACAAAgttttagagctaggccAACATGAGGATC
AAGTTAGCACATTTCAGAAA	rs12210705	20	targeting	TATCTTGTGGAAAGGACGAAACACCGAAGTTAGCACATTTCAGAAAgttttagagctaggccAACATGAGGATC
AAGTTATGTATTAGAAATCG	rs34428317;rs12527045	20	targeting	TATCTTGTGGAAAGGACGAAACACCGAAGTTATGTATTAGAAATCGgttttagagctaggccAACATGAGGATC
AAGTTATTGGCGTGAGTAAA	rs649441	20	targeting	TATCTTGTGGAAAGGACGAAACACCGAAGTTATTGGCGTGAGTAAAgttttagagctaggccAACATGAGGATC
AAGTTCAGGAGAAAGTCCTG	rs4896276;rs183852118	20	targeting	TATCTTGTGGAAAGGACGAAACACCGAAGTTCAGGAGAAAGTCCTGgttttagagctaggccAACATGAGGATC
AAGTTGACCTGAACTTACAA	rs1953760	20	targeting	TATCTTGTGGAAAGGACGAAACACCGAAGTTGACCTGAACTTACAAgttttagagctaggccAACATGAGGATC
AAGTTGAGCCATCACTGATT	rs79731087	20	targeting	TATCTTGTGGAAAGGACGAAACACCGAAGTTGAGCCATCACTGATTgttttagagctaggccAACATGAGGATC
AAGTTGCCACAGTTAGTAAA	rs75766602	20	targeting	TATCTTGTGGAAAGGACGAAACACCGAAGTTGCCACAGTTAGTAAAgttttagagctaggccAACATGAGGATC
AAGTTGCTGATATAGTCCCC	rs72984652;rs2152013	20	targeting	TATCTTGTGGAAAGGACGAAACACCGAAGTTGCTGATATAGTCCCCgttttagagctaggccAACATGAGGATC
AAGTTGGATCCCCTTTAAGC	rs34949469	20	targeting	TATCTTGTGGAAAGGACGAAACACCGAAGTTGGATCCCCTTTAAGCgttttagagctaggccAACATGAGGATC
AAGTTTCACTAAAACTACCT	rs1561121	20	targeting	TATCTTGTGGAAAGGACGAAACACCGAAGTTTCACTAAAACTACCTgttttagagctaggccAACATGAGGATC
AAGTTTCCAGGACATAAAAT	rs56328860	20	targeting	TATCTTGTGGAAAGGACGAAACACCGAAGTTTCCAGGACATAAAATgttttagagctaggccAACATGAGGATC
AAGTTTCTCATCTCCCTCTG	rs12173883	20	targeting	TATCTTGTGGAAAGGACGAAACACCGAAGTTTCTCATCTCCCTCTGgttttagagctaggccAACATGAGGATC
AAGTTTGAAACTGCAATGAA	rs1556639	20	targeting	TATCTTGTGGAAAGGACGAAACACCGAAGTTTGAAACTGCAATGAAgttttagagctaggccAACATGAGGATC
AAGTTTTAGAATGTGGATTA	rs610604	20	targeting	TATCTTGTGGAAAGGACGAAACACCGAAGTTTTAGAATGTGGATTAgttttagagctaggccAACATGAGGATC
AAGTTTTGATGGAGTGTTTT	rs203696;rs72989470	20	targeting	TATCTTGTGGAAAGGACGAAACACCGAAGTTTTGATGGAGTGTTTTgttttagagctaggccAACATGAGGATC
AATAAAAAAAAAAAAAGGAG	rs77100867	20	targeting	TATCTTGTGGAAAGGACGAAACACCGAATAAAAAAAAAAAAAGGAGgttttagagctaggccAACATGAGGATC
AATAAAAAAAAAAATGAAGT	rs9402902	20	targeting	TATCTTGTGGAAAGGACGAAACACCGAATAAAAAAAAAAATGAAGTgttttagagctaggccAACATGAGGATC
AATAAAAATCTGATGAAATG	rs139060945	20	targeting	TATCTTGTGGAAAGGACGAAACACCGAATAAAAATCTGATGAAATGgttttagagctaggccAACATGAGGATC
AATAAAAATGTGTTTTTGTA	rs17201635	20	targeting	TATCTTGTGGAAAGGACGAAACACCGAATAAAAATGTGTTTTTGTAgttttagagctaggccAACATGAGGATC
AATAAAACTGGAAATTGGCC	rs13192907;rs12202602;rs186833539	20	targeting	TATCTTGTGGAAAGGACGAAACACCGAATAAAACTGGAAATTGGCCgttttagagctaggccAACATGAGGATC
AATAAAAGGAATGTTAGTTT	rs139507260	20	targeting	TATCTTGTGGAAAGGACGAAACACCGAATAAAAGGAATGTTAGTTTgttttagagctaggccAACATGAGGATC
AATAAAATCCTGCAATCTTC	rs203697	20	targeting	TATCTTGTGGAAAGGACGAAACACCGAATAAAATCCTGCAATCTTCgttttagagctaggccAACATGAGGATC
AATAAAATGTGGTCCTGGGC	rs12524433;rs76854395	20	targeting	TATCTTGTGGAAAGGACGAAACACCGAATAAAATGTGGTCCTGGGCgttttagagctaggccAACATGAGGATC
AATAAACTCCAAAGGAAGGA	rs74797068;rs7769192	20	targeting	TATCTTGTGGAAAGGACGAAACACCGAATAAACTCCAAAGGAAGGAgttttagagctaggccAACATGAGGATC
AATAAAGCCTTGGAGACACA	rs5029924	20	targeting	TATCTTGTGGAAAGGACGAAACACCGAATAAAGCCTTGGAGACACAgttttagagctaggccAACATGAGGATC
AATAAATAAATAAAATACGT	rs115855200	20	targeting	TATCTTGTGGAAAGGACGAAACACCGAATAAATAAATAAAATACGTgttttagagctaggccAACATGAGGATC
AATAAATATTCAGCTATTTT	rs5880360;rs688652	20	targeting	TATCTTGTGGAAAGGACGAAACACCGAATAAATATTCAGCTATTTTgttttagagctaggccAACATGAGGATC
AATAAATCAAATCAGGGGGA	rs76248774	20	targeting	TATCTTGTGGAAAGGACGAAACACCGAATAAATCAAATCAGGGGGAgttttagagctaggccAACATGAGGATC
AATAAATTTGGTAAGGTTGT	rs12194870	20	targeting	TATCTTGTGGAAAGGACGAAACACCGAATAAATTTGGTAAGGTTGTgttttagagctaggccAACATGAGGATC
AATAACACAGTGGGCTAAGA	rs6913675	20	targeting	TATCTTGTGGAAAGGACGAAACACCGAATAACACAGTGGGCTAAGAgttttagagctaggccAACATGAGGATC
AATAACATATTCAAAAACTA	rs79333535;rs9389526	20	targeting	TATCTTGTGGAAAGGACGAAACACCGAATAACATATTCAAAAACTAgttttagagctaggccAACATGAGGATC
AATAACCTGCTGAAAAAGAA	rs631609	20	targeting	TATCTTGTGGAAAGGACGAAACACCGAATAACCTGCTGAAAAAGAAgttttagagctaggccAACATGAGGATC
AATAAGAAAACTTCAACCTC	rs55808759;rs201728197	20	targeting	TATCTTGTGGAAAGGACGAAACACCGAATAAGAAAACTTCAACCTCgttttagagctaggccAACATGAGGATC
AATAAGATATAAATATTAAG	rs6912003;rs6931976	20	targeting	TATCTTGTGGAAAGGACGAAACACCGAATAAGATATAAATATTAAGgttttagagctaggccAACATGAGGATC
AATAAGATGATTGGGTTGGG	rs140503817	20	targeting	TATCTTGTGGAAAGGACGAAACACCGAATAAGATGATTGGGTTGGGgttttagagctaggccAACATGAGGATC
AATAAGGAATGCTGAGTTTA	rs62434248	20	targeting	TATCTTGTGGAAAGGACGAAACACCGAATAAGGAATGCTGAGTTTAgttttagagctaggccAACATGAGGATC
AATAAGTAAATTTTTTGGCT	rs6570180	20	targeting	TATCTTGTGGAAAGGACGAAACACCGAATAAGTAAATTTTTTGGCTgttttagagctaggccAACATGAGGATC
AATAAGTCTGTTATATAGAG	rs117476137	20	targeting	TATCTTGTGGAAAGGACGAAACACCGAATAAGTCTGTTATATAGAGgttttagagctaggccAACATGAGGATC
AATAATAATAACCTGTTTTC	rs5029966	20	targeting	TATCTTGTGGAAAGGACGAAACACCGAATAATAATAACCTGTTTTCgttttagagctaggccAACATGAGGATC
AATAATAATTCTCAAAACCA	rs75393223	20	targeting	TATCTTGTGGAAAGGACGAAACACCGAATAATAATTCTCAAAACCAgttttagagctaggccAACATGAGGATC
AATAATACCCTTTTAAAAAG	rs150210922;rs138734659	20	targeting	TATCTTGTGGAAAGGACGAAACACCGAATAATACCCTTTTAAAAAGgttttagagctaggccAACATGAGGATC
AATAATGGATAACAGAGACT	rs6941060	20	targeting	TATCTTGTGGAAAGGACGAAACACCGAATAATGGATAACAGAGACTgttttagagctaggccAACATGAGGATC
AATAATGTGTTTGCTCCTCA	rs9494805;rs12110715	20	targeting	TATCTTGTGGAAAGGACGAAACACCGAATAATGTGTTTGCTCCTCAgttttagagctaggccAACATGAGGATC
AATAATTATTATTGTTATCG	rs11963779	20	targeting	TATCTTGTGGAAAGGACGAAACACCGAATAATTATTATTGTTATCGgttttagagctaggccAACATGAGGATC
AATAATTCTAGCATTTAAGC	rs61070362	20	targeting	TATCTTGTGGAAAGGACGAAACACCGAATAATTCTAGCATTTAAGCgttttagagctaggccAACATGAGGATC
AATACAAAATGAGCTGACAG	rs34322720	20	targeting	TATCTTGTGGAAAGGACGAAACACCGAATACAAAATGAGCTGACAGgttttagagctaggccAACATGAGGATC
AATACACTTCATATCGTGAA	rs117710631	20	targeting	TATCTTGTGGAAAGGACGAAACACCGAATACACTTCATATCGTGAAgttttagagctaggccAACATGAGGATC
AATACAGCTGAATTCAAAAG	rs79440343	20	targeting	TATCTTGTGGAAAGGACGAAACACCGAATACAGCTGAATTCAAAAGgttttagagctaggccAACATGAGGATC
AATACAGTAAAAAAAAAGTT	rs651092;rs67954910;rs5021984	20	targeting	TATCTTGTGGAAAGGACGAAACACCGAATACAGTAAAAAAAAAGTTgttttagagctaggccAACATGAGGATC
AATACATGGATAAATGAGTG	rs600144	20	targeting	TATCTTGTGGAAAGGACGAAACACCGAATACATGGATAAATGAGTGgttttagagctaggccAACATGAGGATC
AATACATTTCTGTTAATTTA	rs7752754	20	targeting	TATCTTGTGGAAAGGACGAAACACCGAATACATTTCTGTTAATTTAgttttagagctaggccAACATGAGGATC
AATACGTTAGCGCATAAAAC	rs117728245	20	targeting	TATCTTGTGGAAAGGACGAAACACCGAATACGTTAGCGCATAAAACgttttagagctaggccAACATGAGGATC
AATACTGACCAGAAGCAAAG	rs72563087	20	targeting	TATCTTGTGGAAAGGACGAAACACCGAATACTGACCAGAAGCAAAGgttttagagctaggccAACATGAGGATC
AATACTGGTGAGAATTACCC	rs11961697	20	targeting	TATCTTGTGGAAAGGACGAAACACCGAATACTGGTGAGAATTACCCgttttagagctaggccAACATGAGGATC
AATACTGTAATCCACTCATT	rs724371	20	targeting	TATCTTGTGGAAAGGACGAAACACCGAATACTGTAATCCACTCATTgttttagagctaggccAACATGAGGATC
AATACTGTCTGGGACACACT	rs113473960	20	targeting	TATCTTGTGGAAAGGACGAAACACCGAATACTGTCTGGGACACACTgttttagagctaggccAACATGAGGATC
AATACTTCTTTGCCTGTTTC	rs76607921	20	targeting	TATCTTGTGGAAAGGACGAAACACCGAATACTTCTTTGCCTGTTTCgttttagagctaggccAACATGAGGATC
AATACTTTTTTCTTTTCTTC	6:138434791	20	targeting	TATCTTGTGGAAAGGACGAAACACCGAATACTTTTTTCTTTTCTTCgttttagagctaggccAACATGAGGATC
AATAGAAAACAAAACCGAGC	rs13214321	20	targeting	TATCTTGTGGAAAGGACGAAACACCGAATAGAAAACAAAACCGAGCgttttagagctaggccAACATGAGGATC
AATAGACAATTACCTGTACC	rs144306417	20	targeting	TATCTTGTGGAAAGGACGAAACACCGAATAGACAATTACCTGTACCgttttagagctaggccAACATGAGGATC
AATAGACTTGGAAAAAAGAG	rs72989424	20	targeting	TATCTTGTGGAAAGGACGAAACACCGAATAGACTTGGAAAAAAGAGgttttagagctaggccAACATGAGGATC
AATAGATTGTTGTTTCAGAG	rs79612338	20	targeting	TATCTTGTGGAAAGGACGAAACACCGAATAGATTGTTGTTTCAGAGgttttagagctaggccAACATGAGGATC
AATAGCCACACTTTTAAACA	rs75393223	20	targeting	TATCTTGTGGAAAGGACGAAACACCGAATAGCCACACTTTTAAACAgttttagagctaggccAACATGAGGATC
AATAGCTAAGGTTATACAGA	rs655112	20	targeting	TATCTTGTGGAAAGGACGAAACACCGAATAGCTAAGGTTATACAGAgttttagagctaggccAACATGAGGATC
AATAGCTGTCATAATATCTA	rs4585576	20	targeting	TATCTTGTGGAAAGGACGAAACACCGAATAGCTGTCATAATATCTAgttttagagctaggccAACATGAGGATC
AATAGGTGCAAATTTTCTTA	rs4364498	20	targeting	TATCTTGTGGAAAGGACGAAACACCGAATAGGTGCAAATTTTCTTAgttttagagctaggccAACATGAGGATC
AATAGTGAAATATATTTGCA	rs79689527	20	targeting	TATCTTGTGGAAAGGACGAAACACCGAATAGTGAAATATATTTGCAgttttagagctaggccAACATGAGGATC
AATAGTGGTTGTTGCAATTA	rs77377965	20	targeting	TATCTTGTGGAAAGGACGAAACACCGAATAGTGGTTGTTGCAATTAgttttagagctaggccAACATGAGGATC
AATATACTAATCTAATAATT	6:138144426	20	targeting	TATCTTGTGGAAAGGACGAAACACCGAATATACTAATCTAATAATTgttttagagctaggccAACATGAGGATC
AATATAGTTAGAAATAACAA	rs147719531;rs117920608	20	targeting	TATCTTGTGGAAAGGACGAAACACCGAATATAGTTAGAAATAACAAgttttagagctaggccAACATGAGGATC
AATATATAGTTCTGGGCACT	rs35359719;rs78915936;rs117062263;rs77283681	20	targeting	TATCTTGTGGAAAGGACGAAACACCGAATATATAGTTCTGGGCACTgttttagagctaggccAACATGAGGATC
AATATCCTCATCTTGGACTG	rs9399229	20	targeting	TATCTTGTGGAAAGGACGAAACACCGAATATCCTCATCTTGGACTGgttttagagctaggccAACATGAGGATC
AATATGACCCAATAAGATTG	rs6570184	20	targeting	TATCTTGTGGAAAGGACGAAACACCGAATATGACCCAATAAGATTGgttttagagctaggccAACATGAGGATC
AATATGCCGGAAGAGAGGGA	rs61310671	20	targeting	TATCTTGTGGAAAGGACGAAACACCGAATATGCCGGAAGAGAGGGAgttttagagctaggccAACATGAGGATC
AATATGGCAGAGCCTGTGGG	rs1547296	20	targeting	TATCTTGTGGAAAGGACGAAACACCGAATATGGCAGAGCCTGTGGGgttttagagctaggccAACATGAGGATC
AATATGGGGTCATGTGTGTT	rs2048687;rs472391	20	targeting	TATCTTGTGGAAAGGACGAAACACCGAATATGGGGTCATGTGTGTTgttttagagctaggccAACATGAGGATC
AATATGTTGTTTCCTTTTTC	rs78515370;rs2788289;rs75489919;rs694764	20	targeting	TATCTTGTGGAAAGGACGAAACACCGAATATGTTGTTTCCTTTTTCgttttagagctaggccAACATGAGGATC
AATATTAATCTTTTTCCATG	rs10545648;rs115687145	20	targeting	TATCTTGTGGAAAGGACGAAACACCGAATATTAATCTTTTTCCATGgttttagagctaggccAACATGAGGATC
AATATTCAGGGAGATTTGAA	rs187412717	20	targeting	TATCTTGTGGAAAGGACGAAACACCGAATATTCAGGGAGATTTGAAgttttagagctaggccAACATGAGGATC
AATATTCATGACTTCTACCC	rs149860302	20	targeting	TATCTTGTGGAAAGGACGAAACACCGAATATTCATGACTTCTACCCgttttagagctaggccAACATGAGGATC
AATATTCCATTCTTGCCCGG	rs4896293	20	targeting	TATCTTGTGGAAAGGACGAAACACCGAATATTCCATTCTTGCCCGGgttttagagctaggccAACATGAGGATC
AATATTTGTCTGTGAATCTC	rs150255995	20	targeting	TATCTTGTGGAAAGGACGAAACACCGAATATTTGTCTGTGAATCTCgttttagagctaggccAACATGAGGATC
AATATTTTTCAACATTAAAA	rs12662915	20	targeting	TATCTTGTGGAAAGGACGAAACACCGAATATTTTTCAACATTAAAAgttttagagctaggccAACATGAGGATC
AATCAAATAGGCTTAATCTC	rs2876387;rs2327876;rs2327875;rs2206350	20	targeting	TATCTTGTGGAAAGGACGAAACACCGAATCAAATAGGCTTAATCTCgttttagagctaggccAACATGAGGATC
AATCAACACATGCTTTATGG	rs201640758;rs6570203;rs113673551;6:138332249;rs6570204	20	targeting	TATCTTGTGGAAAGGACGAAACACCGAATCAACACATGCTTTATGGgttttagagctaggccAACATGAGGATC
AATCAACCCATGCAGACATA	rs11154941;rs78140768	20	targeting	TATCTTGTGGAAAGGACGAAACACCGAATCAACCCATGCAGACATAgttttagagctaggccAACATGAGGATC
AATCAACTCAAGATCGATAA	rs118093229	20	targeting	TATCTTGTGGAAAGGACGAAACACCGAATCAACTCAAGATCGATAAgttttagagctaggccAACATGAGGATC
AATCAAGTAGAAATGAAAGT	rs808443	20	targeting	TATCTTGTGGAAAGGACGAAACACCGAATCAAGTAGAAATGAAAGTgttttagagctaggccAACATGAGGATC
AATCACAGATTCTGAGGTTT	rs117549069	20	targeting	TATCTTGTGGAAAGGACGAAACACCGAATCACAGATTCTGAGGTTTgttttagagctaggccAACATGAGGATC
AATCACAGGGCAGATGTTTC	rs78377552;rs77027760	20	targeting	TATCTTGTGGAAAGGACGAAACACCGAATCACAGGGCAGATGTTTCgttttagagctaggccAACATGAGGATC
AATCAGAGTTAATATTCTGG	rs143459203	20	targeting	TATCTTGTGGAAAGGACGAAACACCGAATCAGAGTTAATATTCTGGgttttagagctaggccAACATGAGGATC
AATCAGCGATTTCAAGTTAA	rs149515727;rs78242606	20	targeting	TATCTTGTGGAAAGGACGAAACACCGAATCAGCGATTTCAAGTTAAgttttagagctaggccAACATGAGGATC
AATCAGTCAGGAATCCCAAG	rs79770565	20	targeting	TATCTTGTGGAAAGGACGAAACACCGAATCAGTCAGGAATCCCAAGgttttagagctaggccAACATGAGGATC
AATCAGTGGTTACGCCTTGC	rs112464023	20	targeting	TATCTTGTGGAAAGGACGAAACACCGAATCAGTGGTTACGCCTTGCgttttagagctaggccAACATGAGGATC
AATCATAAGAAGAAACGAGA	rs61050740	20	targeting	TATCTTGTGGAAAGGACGAAACACCGAATCATAAGAAGAAACGAGAgttttagagctaggccAACATGAGGATC
AATCATTCGTGTGGATAGCA	rs9494938	20	targeting	TATCTTGTGGAAAGGACGAAACACCGAATCATTCGTGTGGATAGCAgttttagagctaggccAACATGAGGATC
AATCATTGTCTCTCAAAAAT	rs147117422;rs13193916;rs56223725	20	targeting	TATCTTGTGGAAAGGACGAAACACCGAATCATTGTCTCTCAAAAATgttttagagctaggccAACATGAGGATC
AATCATTTACTATAAGACAC	rs12664902	20	targeting	TATCTTGTGGAAAGGACGAAACACCGAATCATTTACTATAAGACACgttttagagctaggccAACATGAGGATC
AATCCAATAGCAAATCCCAG	rs651645	20	targeting	TATCTTGTGGAAAGGACGAAACACCGAATCCAATAGCAAATCCCAGgttttagagctaggccAACATGAGGATC
AATCCAATCTAAAATTCATG	rs444382	20	targeting	TATCTTGTGGAAAGGACGAAACACCGAATCCAATCTAAAATTCATGgttttagagctaggccAACATGAGGATC
AATCCAGGCCTCCTGCCACC	rs77080039	20	targeting	TATCTTGTGGAAAGGACGAAACACCGAATCCAGGCCTCCTGCCACCgttttagagctaggccAACATGAGGATC
AATCCATCTCCAATGCCCAG	rs9373198	20	targeting	TATCTTGTGGAAAGGACGAAACACCGAATCCATCTCCAATGCCCAGgttttagagctaggccAACATGAGGATC
AATCCCAACTCTCAACAAGA	rs6570193	20	targeting	TATCTTGTGGAAAGGACGAAACACCGAATCCCAACTCTCAACAAGAgttttagagctaggccAACATGAGGATC
AATCCCAGATGGACTCCAAA	rs12213095	20	targeting	TATCTTGTGGAAAGGACGAAACACCGAATCCCAGATGGACTCCAAAgttttagagctaggccAACATGAGGATC
AATCCCTGTGAAATAGGTAA	rs10782267	20	targeting	TATCTTGTGGAAAGGACGAAACACCGAATCCCTGTGAAATAGGTAAgttttagagctaggccAACATGAGGATC
AATCCCTTCCCTAAAAGAAG	rs812845	20	targeting	TATCTTGTGGAAAGGACGAAACACCGAATCCCTTCCCTAAAAGAAGgttttagagctaggccAACATGAGGATC
AATCCTAATTCTAAAAAAAA	rs6922129;rs77722302	20	targeting	TATCTTGTGGAAAGGACGAAACACCGAATCCTAATTCTAAAAAAAAgttttagagctaggccAACATGAGGATC
AATCCTGTTAAGAATTTGCC	rs602903	20	targeting	TATCTTGTGGAAAGGACGAAACACCGAATCCTGTTAAGAATTTGCCgttttagagctaggccAACATGAGGATC
AATCCTTACAACAGCTTAGT	rs7762583;rs118145843;rs4896309	20	targeting	TATCTTGTGGAAAGGACGAAACACCGAATCCTTACAACAGCTTAGTgttttagagctaggccAACATGAGGATC
AATCCTTACATGTCATGAGA	rs117140649	20	targeting	TATCTTGTGGAAAGGACGAAACACCGAATCCTTACATGTCATGAGAgttttagagctaggccAACATGAGGATC
AATCCTTAGAAAGTAGGCTG	rs12216269	20	targeting	TATCTTGTGGAAAGGACGAAACACCGAATCCTTAGAAAGTAGGCTGgttttagagctaggccAACATGAGGATC
AATCCTTCAAAGAAGAAGGA	rs555491	20	targeting	TATCTTGTGGAAAGGACGAAACACCGAATCCTTCAAAGAAGAAGGAgttttagagctaggccAACATGAGGATC
AATCCTTGATTAGAAGGCAA	rs2683064	20	targeting	TATCTTGTGGAAAGGACGAAACACCGAATCCTTGATTAGAAGGCAAgttttagagctaggccAACATGAGGATC
AATCGAGGTACAAAATTGTT	rs75040725	20	targeting	TATCTTGTGGAAAGGACGAAACACCGAATCGAGGTACAAAATTGTTgttttagagctaggccAACATGAGGATC
AATCTACACGATCCAGCCTC	rs35191620	20	targeting	TATCTTGTGGAAAGGACGAAACACCGAATCTACACGATCCAGCCTCgttttagagctaggccAACATGAGGATC
AATCTAGATTATGATTCTAA	rs200367966	20	targeting	TATCTTGTGGAAAGGACGAAACACCGAATCTAGATTATGATTCTAAgttttagagctaggccAACATGAGGATC
AATCTAGTAAATGATCCAAA	rs201792635	20	targeting	TATCTTGTGGAAAGGACGAAACACCGAATCTAGTAAATGATCCAAAgttttagagctaggccAACATGAGGATC
AATCTAGTCAACCTGCAACC	rs508214	20	targeting	TATCTTGTGGAAAGGACGAAACACCGAATCTAGTCAACCTGCAACCgttttagagctaggccAACATGAGGATC
AATCTATCAATTTAACAGAG	rs34302270	20	targeting	TATCTTGTGGAAAGGACGAAACACCGAATCTATCAATTTAACAGAGgttttagagctaggccAACATGAGGATC
AATCTATTTTCTCAAACTTC	rs139961135	20	targeting	TATCTTGTGGAAAGGACGAAACACCGAATCTATTTTCTCAAACTTCgttttagagctaggccAACATGAGGATC
AATCTCAAGAGTGGGTAATT	rs77879659;rs75005288	20	targeting	TATCTTGTGGAAAGGACGAAACACCGAATCTCAAGAGTGGGTAATTgttttagagctaggccAACATGAGGATC
AATCTCACCCAGCAAGCTGT	rs35788099	20	targeting	TATCTTGTGGAAAGGACGAAACACCGAATCTCACCCAGCAAGCTGTgttttagagctaggccAACATGAGGATC
AATCTCCACTAGAGTGGGGG	rs79691643	20	targeting	TATCTTGTGGAAAGGACGAAACACCGAATCTCCACTAGAGTGGGGGgttttagagctaggccAACATGAGGATC
AATCTCTTGAAATGATGGTT	rs6904167	20	targeting	TATCTTGTGGAAAGGACGAAACACCGAATCTCTTGAAATGATGGTTgttttagagctaggccAACATGAGGATC
AATCTGGTACATTAAGGTTG	rs5029926	20	targeting	TATCTTGTGGAAAGGACGAAACACCGAATCTGGTACATTAAGGTTGgttttagagctaggccAACATGAGGATC
AATCTGGTGGAAAATCAAAG	rs12530156	20	targeting	TATCTTGTGGAAAGGACGAAACACCGAATCTGGTGGAAAATCAAAGgttttagagctaggccAACATGAGGATC
AATCTTCTAACTTTTACTGA	rs67543742	20	targeting	TATCTTGTGGAAAGGACGAAACACCGAATCTTCTAACTTTTACTGAgttttagagctaggccAACATGAGGATC
AATCTTGTATCCGGAAACTT	rs111355666;rs190392291	20	targeting	TATCTTGTGGAAAGGACGAAACACCGAATCTTGTATCCGGAAACTTgttttagagctaggccAACATGAGGATC
AATCTTTCTTGATCTGTGAG	rs35634890	20	targeting	TATCTTGTGGAAAGGACGAAACACCGAATCTTTCTTGATCTGTGAGgttttagagctaggccAACATGAGGATC
AATCTTTTTTCCTTAGCAAT	rs660233	20	targeting	TATCTTGTGGAAAGGACGAAACACCGAATCTTTTTTCCTTAGCAATgttttagagctaggccAACATGAGGATC
AATGAAAACATGGGCAACTA	rs605686	20	targeting	TATCTTGTGGAAAGGACGAAACACCGAATGAAAACATGGGCAACTAgttttagagctaggccAACATGAGGATC
AATGAAACGGGAGCTTAAGT	rs5029933	20	targeting	TATCTTGTGGAAAGGACGAAACACCGAATGAAACGGGAGCTTAAGTgttttagagctaggccAACATGAGGATC
AATGAAAGCATATGCAAGGG	rs11464444	20	targeting	TATCTTGTGGAAAGGACGAAACACCGAATGAAAGCATATGCAAGGGgttttagagctaggccAACATGAGGATC
AATGAAAGGGATTGAGATGC	rs74774704;rs2876371;rs530607	20	targeting	TATCTTGTGGAAAGGACGAAACACCGAATGAAAGGGATTGAGATGCgttttagagctaggccAACATGAGGATC
AATGAAAGTGGGCATCAACC	rs808443	20	targeting	TATCTTGTGGAAAGGACGAAACACCGAATGAAAGTGGGCATCAACCgttttagagctaggccAACATGAGGATC
AATGAATTTCTCTAATAAGA	rs80213143;rs192560245	20	targeting	TATCTTGTGGAAAGGACGAAACACCGAATGAATTTCTCTAATAAGAgttttagagctaggccAACATGAGGATC
AATGAATTTTCTCTTACTTT	rs78953621	20	targeting	TATCTTGTGGAAAGGACGAAACACCGAATGAATTTTCTCTTACTTTgttttagagctaggccAACATGAGGATC
AATGACAAGATCAAACACTG	rs79608867	20	targeting	TATCTTGTGGAAAGGACGAAACACCGAATGACAAGATCAAACACTGgttttagagctaggccAACATGAGGATC
AATGACAGGAAGTGACCAGG	rs142767035;rs117037483	20	targeting	TATCTTGTGGAAAGGACGAAACACCGAATGACAGGAAGTGACCAGGgttttagagctaggccAACATGAGGATC
AATGACATTTTTTCCCCACA	rs117856230	20	targeting	TATCTTGTGGAAAGGACGAAACACCGAATGACATTTTTTCCCCACAgttttagagctaggccAACATGAGGATC
AATGACTGAGAGAGGTGGTG	rs9321630	20	targeting	TATCTTGTGGAAAGGACGAAACACCGAATGACTGAGAGAGGTGGTGgttttagagctaggccAACATGAGGATC
AATGACTGGAGGTGCTGGAG	rs146629168;rs149564648;rs9389552	20	targeting	TATCTTGTGGAAAGGACGAAACACCGAATGACTGGAGGTGCTGGAGgttttagagctaggccAACATGAGGATC
AATGACTTCCCTTAAATGTA	rs6931953;rs78499936	20	targeting	TATCTTGTGGAAAGGACGAAACACCGAATGACTTCCCTTAAATGTAgttttagagctaggccAACATGAGGATC
AATGAGAAAGACAGAACCTC	rs117976703	20	targeting	TATCTTGTGGAAAGGACGAAACACCGAATGAGAAAGACAGAACCTCgttttagagctaggccAACATGAGGATC
AATGAGAATGAAGCATTCAT	rs5029926	20	targeting	TATCTTGTGGAAAGGACGAAACACCGAATGAGAATGAAGCATTCATgttttagagctaggccAACATGAGGATC
AATGAGAGCAAGTGACGTGA	rs9321627	20	targeting	TATCTTGTGGAAAGGACGAAACACCGAATGAGAGCAAGTGACGTGAgttttagagctaggccAACATGAGGATC
AATGAGATGTTATCTTACTC	rs9389529	20	targeting	TATCTTGTGGAAAGGACGAAACACCGAATGAGATGTTATCTTACTCgttttagagctaggccAACATGAGGATC
AATGATCACAGTGCTTAGGG	rs537879;rs374794683;rs2473095	20	targeting	TATCTTGTGGAAAGGACGAAACACCGAATGATCACAGTGCTTAGGGgttttagagctaggccAACATGAGGATC
AATGATGCCTGGTACCCCAG	rs657597	20	targeting	TATCTTGTGGAAAGGACGAAACACCGAATGATGCCTGGTACCCCAGgttttagagctaggccAACATGAGGATC
AATGATTAGATTATTAATAT	rs584616;rs117522724	20	targeting	TATCTTGTGGAAAGGACGAAACACCGAATGATTAGATTATTAATATgttttagagctaggccAACATGAGGATC
AATGATTTTATTTAAAATGA	rs17613612	20	targeting	TATCTTGTGGAAAGGACGAAACACCGAATGATTTTATTTAAAATGAgttttagagctaggccAACATGAGGATC
AATGCACAGGAGCACATAGC	rs140371814	20	targeting	TATCTTGTGGAAAGGACGAAACACCGAATGCACAGGAGCACATAGCgttttagagctaggccAACATGAGGATC
AATGCACTGGGTATTCAATG	rs72978796	20	targeting	TATCTTGTGGAAAGGACGAAACACCGAATGCACTGGGTATTCAATGgttttagagctaggccAACATGAGGATC
AATGCAGTGAGCATAAGTGG	rs636451	20	targeting	TATCTTGTGGAAAGGACGAAACACCGAATGCAGTGAGCATAAGTGGgttttagagctaggccAACATGAGGATC
AATGCCACGCCTGATCCCTT	rs653520	20	targeting	TATCTTGTGGAAAGGACGAAACACCGAATGCCACGCCTGATCCCTTgttttagagctaggccAACATGAGGATC
AATGCCATTGTCACTAGAAA	rs143062392;rs77271426	20	targeting	TATCTTGTGGAAAGGACGAAACACCGAATGCCATTGTCACTAGAAAgttttagagctaggccAACATGAGGATC
AATGCCGGTTGTACATCCCA	rs72984667;rs1537622	20	targeting	TATCTTGTGGAAAGGACGAAACACCGAATGCCGGTTGTACATCCCAgttttagagctaggccAACATGAGGATC
AATGCCTAATTTCATAAATT	rs10651274	20	targeting	TATCTTGTGGAAAGGACGAAACACCGAATGCCTAATTTCATAAATTgttttagagctaggccAACATGAGGATC
AATGCCTACACTGGTGAGGA	rs117565759	20	targeting	TATCTTGTGGAAAGGACGAAACACCGAATGCCTACACTGGTGAGGAgttttagagctaggccAACATGAGGATC
AATGCCTGGCTTCAAAGGTT	rs61205468;rs536589	20	targeting	TATCTTGTGGAAAGGACGAAACACCGAATGCCTGGCTTCAAAGGTTgttttagagctaggccAACATGAGGATC
AATGCGGCATGCTTGCACTG	rs73566277	20	targeting	TATCTTGTGGAAAGGACGAAACACCGAATGCGGCATGCTTGCACTGgttttagagctaggccAACATGAGGATC
AATGCTAATTTCAGAGAAAT	rs4624886;rs34595961	20	targeting	TATCTTGTGGAAAGGACGAAACACCGAATGCTAATTTCAGAGAAATgttttagagctaggccAACATGAGGATC
AATGCTGGATGTCTGATGTA	rs576612	20	targeting	TATCTTGTGGAAAGGACGAAACACCGAATGCTGGATGTCTGATGTAgttttagagctaggccAACATGAGGATC
AATGCTGGGGGCCGATCAAG	rs113237273;rs202190483	20	targeting	TATCTTGTGGAAAGGACGAAACACCGAATGCTGGGGGCCGATCAAGgttttagagctaggccAACATGAGGATC
AATGCTTATGTAATATAGAA	rs12194176;rs2473094;rs2473093	20	targeting	TATCTTGTGGAAAGGACGAAACACCGAATGCTTATGTAATATAGAAgttttagagctaggccAACATGAGGATC
AATGCTTCTGTAATGCACTT	rs583021	20	targeting	TATCTTGTGGAAAGGACGAAACACCGAATGCTTCTGTAATGCACTTgttttagagctaggccAACATGAGGATC
AATGCTTTTATACTGTTAAA	rs481095;rs146091397	20	targeting	TATCTTGTGGAAAGGACGAAACACCGAATGCTTTTATACTGTTAAAgttttagagctaggccAACATGAGGATC
AATGCTTTTGTTTTGGAAAA	rs201173211	20	targeting	TATCTTGTGGAAAGGACGAAACACCGAATGCTTTTGTTTTGGAAAAgttttagagctaggccAACATGAGGATC
AATGGAGCAGTAACCCAGCC	rs118188393	20	targeting	TATCTTGTGGAAAGGACGAAACACCGAATGGAGCAGTAACCCAGCCgttttagagctaggccAACATGAGGATC
AATGGAGTTGTCTTCTGAGT	rs1412925;rs4360148	20	targeting	TATCTTGTGGAAAGGACGAAACACCGAATGGAGTTGTCTTCTGAGTgttttagagctaggccAACATGAGGATC
AATGGCATCTTCTACTCGGG	rs72989437	20	targeting	TATCTTGTGGAAAGGACGAAACACCGAATGGCATCTTCTACTCGGGgttttagagctaggccAACATGAGGATC
AATGGGTGAAATACAATCAG	rs13220745	20	targeting	TATCTTGTGGAAAGGACGAAACACCGAATGGGTGAAATACAATCAGgttttagagctaggccAACATGAGGATC
AATGGGTGGAGGCCTCTATC	rs72984688	20	targeting	TATCTTGTGGAAAGGACGAAACACCGAATGGGTGGAGGCCTCTATCgttttagagctaggccAACATGAGGATC
AATGGTAAAGGAGGCATTTC	rs57886956;rs67636643;rs117228369	20	targeting	TATCTTGTGGAAAGGACGAAACACCGAATGGTAAAGGAGGCATTTCgttttagagctaggccAACATGAGGATC
AATGGTACAAACTTTAAGCC	rs203691	20	targeting	TATCTTGTGGAAAGGACGAAACACCGAATGGTACAAACTTTAAGCCgttttagagctaggccAACATGAGGATC
AATGGTCTCTAGATGCTATT	rs79741007;rs75813204	20	targeting	TATCTTGTGGAAAGGACGAAACACCGAATGGTCTCTAGATGCTATTgttttagagctaggccAACATGAGGATC
AATGGTTTATAACTTTTAAA	rs658376	20	targeting	TATCTTGTGGAAAGGACGAAACACCGAATGGTTTATAACTTTTAAAgttttagagctaggccAACATGAGGATC
AATGTAAAATGTTATCTCTG	rs35773731	20	targeting	TATCTTGTGGAAAGGACGAAACACCGAATGTAAAATGTTATCTCTGgttttagagctaggccAACATGAGGATC
AATGTAAAGTCACATGTTTT	rs75040725;rs11756389	20	targeting	TATCTTGTGGAAAGGACGAAACACCGAATGTAAAGTCACATGTTTTgttttagagctaggccAACATGAGGATC
AATGTAACCTGGCATAGCAC	rs76982031	20	targeting	TATCTTGTGGAAAGGACGAAACACCGAATGTAACCTGGCATAGCACgttttagagctaggccAACATGAGGATC
AATGTACACCTGAGATGATT	rs497924;rs2014631	20	targeting	TATCTTGTGGAAAGGACGAAACACCGAATGTACACCTGAGATGATTgttttagagctaggccAACATGAGGATC
AATGTATATCATGTGGTTGT	rs1589137	20	targeting	TATCTTGTGGAAAGGACGAAACACCGAATGTATATCATGTGGTTGTgttttagagctaggccAACATGAGGATC
AATGTCACAGCTCTAGAAAC	rs2027276	20	targeting	TATCTTGTGGAAAGGACGAAACACCGAATGTCACAGCTCTAGAAACgttttagagctaggccAACATGAGGATC
AATGTCATCTGAGAGGCTCA	rs72563097	20	targeting	TATCTTGTGGAAAGGACGAAACACCGAATGTCATCTGAGAGGCTCAgttttagagctaggccAACATGAGGATC
AATGTCCTGAAAAAAAGAAG	rs34640615	20	targeting	TATCTTGTGGAAAGGACGAAACACCGAATGTCCTGAAAAAAAGAAGgttttagagctaggccAACATGAGGATC
AATGTGAATTTTCCTGCCAG	rs12530033	20	targeting	TATCTTGTGGAAAGGACGAAACACCGAATGTGAATTTTCCTGCCAGgttttagagctaggccAACATGAGGATC
AATGTGCCGTGAAGAAGGCC	rs3734298	20	targeting	TATCTTGTGGAAAGGACGAAACACCGAATGTGCCGTGAAGAAGGCCgttttagagctaggccAACATGAGGATC
AATGTGTAGACTGCTCAAAC	rs7752903	20	targeting	TATCTTGTGGAAAGGACGAAACACCGAATGTGTAGACTGCTCAAACgttttagagctaggccAACATGAGGATC
AATGTGTAGTGACTGACTCA	rs1759676	20	targeting	TATCTTGTGGAAAGGACGAAACACCGAATGTGTAGTGACTGACTCAgttttagagctaggccAACATGAGGATC
AATGTGTTTGAGAAGCTATG	rs66888754	20	targeting	TATCTTGTGGAAAGGACGAAACACCGAATGTGTTTGAGAAGCTATGgttttagagctaggccAACATGAGGATC
AATGTTAATGAGTAGCATGG	rs141779992	20	targeting	TATCTTGTGGAAAGGACGAAACACCGAATGTTAATGAGTAGCATGGgttttagagctaggccAACATGAGGATC
AATGTTACTTTTTTTCACAT	6:138081453	20	targeting	TATCTTGTGGAAAGGACGAAACACCGAATGTTACTTTTTTTCACATgttttagagctaggccAACATGAGGATC
AATGTTATTTTTGGTTCTGT	rs145053748	20	targeting	TATCTTGTGGAAAGGACGAAACACCGAATGTTATTTTTGGTTCTGTgttttagagctaggccAACATGAGGATC
AATGTTCTTGTTTTCTTGAG	rs423680	20	targeting	TATCTTGTGGAAAGGACGAAACACCGAATGTTCTTGTTTTCTTGAGgttttagagctaggccAACATGAGGATC
AATGTTTAGCAATATTTATT	rs143180042	20	targeting	TATCTTGTGGAAAGGACGAAACACCGAATGTTTAGCAATATTTATTgttttagagctaggccAACATGAGGATC
AATTAAAAATTTAAATGTGC	rs144688839	20	targeting	TATCTTGTGGAAAGGACGAAACACCGAATTAAAAATTTAAATGTGCgttttagagctaggccAACATGAGGATC
AATTAAAGCAACAATCCAAA	rs4398760;rs9373208	20	targeting	TATCTTGTGGAAAGGACGAAACACCGAATTAAAGCAACAATCCAAAgttttagagctaggccAACATGAGGATC
AATTAAATGTAGTTTTCCAA	rs2152655;rs117234946;rs34885134	20	targeting	TATCTTGTGGAAAGGACGAAACACCGAATTAAATGTAGTTTTCCAAgttttagagctaggccAACATGAGGATC
AATTAAATTCCTATGATTGC	6:137980964;rs67178054	20	targeting	TATCTTGTGGAAAGGACGAAACACCGAATTAAATTCCTATGATTGCgttttagagctaggccAACATGAGGATC
AATTAACAATCAACAACCAG	rs185163215	20	targeting	TATCTTGTGGAAAGGACGAAACACCGAATTAACAATCAACAACCAGgttttagagctaggccAACATGAGGATC
AATTAAGCTTCTCTCTAGGG	rs606167	20	targeting	TATCTTGTGGAAAGGACGAAACACCGAATTAAGCTTCTCTCTAGGGgttttagagctaggccAACATGAGGATC
AATTAATCTGGAAGTGAGCC	rs667520	20	targeting	TATCTTGTGGAAAGGACGAAACACCGAATTAATCTGGAAGTGAGCCgttttagagctaggccAACATGAGGATC
AATTACAAAATGAAAACACT	rs666769	20	targeting	TATCTTGTGGAAAGGACGAAACACCGAATTACAAAATGAAAACACTgttttagagctaggccAACATGAGGATC
AATTACATGAATTTAATCAA	rs117622821	20	targeting	TATCTTGTGGAAAGGACGAAACACCGAATTACATGAATTTAATCAAgttttagagctaggccAACATGAGGATC
AATTACATTTGTCTAAGATT	rs200194497;rs73562287	20	targeting	TATCTTGTGGAAAGGACGAAACACCGAATTACATTTGTCTAAGATTgttttagagctaggccAACATGAGGATC
AATTAGAAAAATGAAACAAA	rs36124092	20	targeting	TATCTTGTGGAAAGGACGAAACACCGAATTAGAAAAATGAAACAAAgttttagagctaggccAACATGAGGATC
AATTAGCCAGGCGTCATAGT	rs145936782;rs594511	20	targeting	TATCTTGTGGAAAGGACGAAACACCGAATTAGCCAGGCGTCATAGTgttttagagctaggccAACATGAGGATC
AATTAGCCCCACAATCTTGA	rs77554692	20	targeting	TATCTTGTGGAAAGGACGAAACACCGAATTAGCCCCACAATCTTGAgttttagagctaggccAACATGAGGATC
AATTAGTCCACATAAATAGG	rs583816;rs117795700	20	targeting	TATCTTGTGGAAAGGACGAAACACCGAATTAGTCCACATAAATAGGgttttagagctaggccAACATGAGGATC
AATTATAGTGCAAGACAAGG	rs9376319;rs9376318	20	targeting	TATCTTGTGGAAAGGACGAAACACCGAATTATAGTGCAAGACAAGGgttttagagctaggccAACATGAGGATC
AATTATCATGGCTTAGACTG	rs79724748;rs73560248	20	targeting	TATCTTGTGGAAAGGACGAAACACCGAATTATCATGGCTTAGACTGgttttagagctaggccAACATGAGGATC
AATTATGACAATTATGCGGC	rs9402935	20	targeting	TATCTTGTGGAAAGGACGAAACACCGAATTATGACAATTATGCGGCgttttagagctaggccAACATGAGGATC
AATTATTGCTAAAATGCCTA	rs111543057	20	targeting	TATCTTGTGGAAAGGACGAAACACCGAATTATTGCTAAAATGCCTAgttttagagctaggccAACATGAGGATC
AATTATTGTTAAATATATTT	rs9494893;rs9494892	20	targeting	TATCTTGTGGAAAGGACGAAACACCGAATTATTGTTAAATATATTTgttttagagctaggccAACATGAGGATC
AATTATTTTGCACTTGCCAA	rs629953	20	targeting	TATCTTGTGGAAAGGACGAAACACCGAATTATTTTGCACTTGCCAAgttttagagctaggccAACATGAGGATC
AATTCAAAAGAAAAGATAAA	rs117421911	20	targeting	TATCTTGTGGAAAGGACGAAACACCGAATTCAAAAGAAAAGATAAAgttttagagctaggccAACATGAGGATC
AATTCAAAGTATGAATTGTA	rs75343270	20	targeting	TATCTTGTGGAAAGGACGAAACACCGAATTCAAAGTATGAATTGTAgttttagagctaggccAACATGAGGATC
AATTCAAATCAGTAGCAATT	rs9389524;rs674669	20	targeting	TATCTTGTGGAAAGGACGAAACACCGAATTCAAATCAGTAGCAATTgttttagagctaggccAACATGAGGATC
AATTCACAAGAATCAAAAGA	rs72987501;rs143830752	20	targeting	TATCTTGTGGAAAGGACGAAACACCGAATTCACAAGAATCAAAAGAgttttagagctaggccAACATGAGGATC
AATTCACAGAGAAGCATATT	rs116884581	20	targeting	TATCTTGTGGAAAGGACGAAACACCGAATTCACAGAGAAGCATATTgttttagagctaggccAACATGAGGATC
AATTCATTATTGATGTATTC	rs114221351;rs1292165	20	targeting	TATCTTGTGGAAAGGACGAAACACCGAATTCATTATTGATGTATTCgttttagagctaggccAACATGAGGATC
AATTCCATAGAGCCTGAGAG	rs73559314	20	targeting	TATCTTGTGGAAAGGACGAAACACCGAATTCCATAGAGCCTGAGAGgttttagagctaggccAACATGAGGATC
AATTCCATATTGAAAAAAAA	6:138322982	20	targeting	TATCTTGTGGAAAGGACGAAACACCGAATTCCATATTGAAAAAAAAgttttagagctaggccAACATGAGGATC
AATTCCTCACTTATTGATTC	rs112020444;rs35800382	20	targeting	TATCTTGTGGAAAGGACGAAACACCGAATTCCTCACTTATTGATTCgttttagagctaggccAACATGAGGATC
AATTCCTTCCTCACTCTCTG	rs77211833	20	targeting	TATCTTGTGGAAAGGACGAAACACCGAATTCCTTCCTCACTCTCTGgttttagagctaggccAACATGAGGATC
AATTCTAAAAGTAAATTACT	rs11970302;rs184625007;rs77022987	20	targeting	TATCTTGTGGAAAGGACGAAACACCGAATTCTAAAAGTAAATTACTgttttagagctaggccAACATGAGGATC
AATTCTAAGAGGATATATAA	rs773749	20	targeting	TATCTTGTGGAAAGGACGAAACACCGAATTCTAAGAGGATATATAAgttttagagctaggccAACATGAGGATC
AATTCTATATATTAGACTAT	rs642559;rs9494833	20	targeting	TATCTTGTGGAAAGGACGAAACACCGAATTCTATATATTAGACTATgttttagagctaggccAACATGAGGATC
AATTCTGCTGTGACTCCTTC	rs147894293;rs62432664	20	targeting	TATCTTGTGGAAAGGACGAAACACCGAATTCTGCTGTGACTCCTTCgttttagagctaggccAACATGAGGATC
AATTCTGGTGGACTTCCCTA	rs61117627;rs58721818	20	targeting	TATCTTGTGGAAAGGACGAAACACCGAATTCTGGTGGACTTCCCTAgttttagagctaggccAACATGAGGATC
AATTCTTAAATGAAAAAAAA	rs141352767;rs2327832	20	targeting	TATCTTGTGGAAAGGACGAAACACCGAATTCTTAAATGAAAAAAAAgttttagagctaggccAACATGAGGATC
AATTCTTAATTTTCTAACAT	rs3866716	20	targeting	TATCTTGTGGAAAGGACGAAACACCGAATTCTTAATTTTCTAACATgttttagagctaggccAACATGAGGATC
AATTGCAAGAAATTAATCAT	rs142373084	20	targeting	TATCTTGTGGAAAGGACGAAACACCGAATTGCAAGAAATTAATCATgttttagagctaggccAACATGAGGATC
AATTGGAGCTGAAAGATCTT	rs184955617	20	targeting	TATCTTGTGGAAAGGACGAAACACCGAATTGGAGCTGAAAGATCTTgttttagagctaggccAACATGAGGATC
AATTGGCTCCTGCTAGTGAA	rs34218444	20	targeting	TATCTTGTGGAAAGGACGAAACACCGAATTGGCTCCTGCTAGTGAAgttttagagctaggccAACATGAGGATC
AATTGGTACTCAAATCCATT	rs185604505	20	targeting	TATCTTGTGGAAAGGACGAAACACCGAATTGGTACTCAAATCCATTgttttagagctaggccAACATGAGGATC
AATTGGTATAGCCATTATGG	rs147756168	20	targeting	TATCTTGTGGAAAGGACGAAACACCGAATTGGTATAGCCATTATGGgttttagagctaggccAACATGAGGATC
AATTGGTGACAAATGAAATT	rs34411167	20	targeting	TATCTTGTGGAAAGGACGAAACACCGAATTGGTGACAAATGAAATTgttttagagctaggccAACATGAGGATC
AATTGTAAAAATCATCTCAA	rs6909442	20	targeting	TATCTTGTGGAAAGGACGAAACACCGAATTGTAAAAATCATCTCAAgttttagagctaggccAACATGAGGATC
AATTGTGGGCTGGCAGAGAG	rs619796	20	targeting	TATCTTGTGGAAAGGACGAAACACCGAATTGTGGGCTGGCAGAGAGgttttagagctaggccAACATGAGGATC
AATTTAAAAACAAAAAACTA	rs117166339	20	targeting	TATCTTGTGGAAAGGACGAAACACCGAATTTAAAAACAAAAAACTAgttttagagctaggccAACATGAGGATC
AATTTAAAAATTCCAAAATA	rs59468939	20	targeting	TATCTTGTGGAAAGGACGAAACACCGAATTTAAAAATTCCAAAATAgttttagagctaggccAACATGAGGATC
AATTTAACATCAACCAGAAA	rs149220424;rs3900757	20	targeting	TATCTTGTGGAAAGGACGAAACACCGAATTTAACATCAACCAGAAAgttttagagctaggccAACATGAGGATC
AATTTAAGGCACCCAGTTCA	rs7752754	20	targeting	TATCTTGTGGAAAGGACGAAACACCGAATTTAAGGCACCCAGTTCAgttttagagctaggccAACATGAGGATC
AATTTAATTTATCATAGTTC	rs1556837	20	targeting	TATCTTGTGGAAAGGACGAAACACCGAATTTAATTTATCATAGTTCgttttagagctaggccAACATGAGGATC
AATTTACAAAGGACAATCTT	rs532423;rs62432781	20	targeting	TATCTTGTGGAAAGGACGAAACACCGAATTTACAAAGGACAATCTTgttttagagctaggccAACATGAGGATC
AATTTACATATAACCTGGCA	rs508493	20	targeting	TATCTTGTGGAAAGGACGAAACACCGAATTTACATATAACCTGGCAgttttagagctaggccAACATGAGGATC
AATTTACTTTTAGAATTCTT	rs184625007;rs77022987;rs11970302	20	targeting	TATCTTGTGGAAAGGACGAAACACCGAATTTACTTTTAGAATTCTTgttttagagctaggccAACATGAGGATC
AATTTATAAGTGTTCAGCTC	rs7768002	20	targeting	TATCTTGTGGAAAGGACGAAACACCGAATTTATAAGTGTTCAGCTCgttttagagctaggccAACATGAGGATC
AATTTATTGAGCTCCTTTTA	rs146933415;rs137945998	20	targeting	TATCTTGTGGAAAGGACGAAACACCGAATTTATTGAGCTCCTTTTAgttttagagctaggccAACATGAGGATC
AATTTCATAATTATTTGACT	rs9389560;rs117158606;rs9385822	20	targeting	TATCTTGTGGAAAGGACGAAACACCGAATTTCATAATTATTTGACTgttttagagctaggccAACATGAGGATC
AATTTCGGCAATCAAGCTGG	rs9389530;rs13199053	20	targeting	TATCTTGTGGAAAGGACGAAACACCGAATTTCGGCAATCAAGCTGGgttttagagctaggccAACATGAGGATC
AATTTCTCAATTGCAATTTC	rs9389516	20	targeting	TATCTTGTGGAAAGGACGAAACACCGAATTTCTCAATTGCAATTTCgttttagagctaggccAACATGAGGATC
AATTTCTTCCTCTCAAATTG	rs71560655	20	targeting	TATCTTGTGGAAAGGACGAAACACCGAATTTCTTCCTCTCAAATTGgttttagagctaggccAACATGAGGATC
AATTTGAAAAGAAATTCTTA	6:138169450;rs150101805	20	targeting	TATCTTGTGGAAAGGACGAAACACCGAATTTGAAAAGAAATTCTTAgttttagagctaggccAACATGAGGATC
AATTTGAAAAGGGACTAAAG	rs13217946	20	targeting	TATCTTGTGGAAAGGACGAAACACCGAATTTGAAAAGGGACTAAAGgttttagagctaggccAACATGAGGATC
AATTTGAGATTTCCTAAGCG	rs799419;rs79411652	20	targeting	TATCTTGTGGAAAGGACGAAACACCGAATTTGAGATTTCCTAAGCGgttttagagctaggccAACATGAGGATC
AATTTGCAATTGCAGAAGTA	rs141912854	20	targeting	TATCTTGTGGAAAGGACGAAACACCGAATTTGCAATTGCAGAAGTAgttttagagctaggccAACATGAGGATC
AATTTGGACTACACGTTCAT	rs600469;rs533091	20	targeting	TATCTTGTGGAAAGGACGAAACACCGAATTTGGACTACACGTTCATgttttagagctaggccAACATGAGGATC
AATTTGGGGTCGGGGACACT	rs77280703	20	targeting	TATCTTGTGGAAAGGACGAAACACCGAATTTGGGGTCGGGGACACTgttttagagctaggccAACATGAGGATC
AATTTGTAGAATGATTTTGG	rs11964456	20	targeting	TATCTTGTGGAAAGGACGAAACACCGAATTTGTAGAATGATTTTGGgttttagagctaggccAACATGAGGATC
AATTTTAAAACAGCTCTCTG	rs11154948	20	targeting	TATCTTGTGGAAAGGACGAAACACCGAATTTTAAAACAGCTCTCTGgttttagagctaggccAACATGAGGATC
AATTTTAAATGACAGGTGAA	rs12661926;rs12660547	20	targeting	TATCTTGTGGAAAGGACGAAACACCGAATTTTAAATGACAGGTGAAgttttagagctaggccAACATGAGGATC
AATTTTAGAAATCTGGGTAA	rs4895496	20	targeting	TATCTTGTGGAAAGGACGAAACACCGAATTTTAGAAATCTGGGTAAgttttagagctaggccAACATGAGGATC
AATTTTAGAGAGATTCATTT	rs521822;rs117846255	20	targeting	TATCTTGTGGAAAGGACGAAACACCGAATTTTAGAGAGATTCATTTgttttagagctaggccAACATGAGGATC
AATTTTAGATAAATAAATTT	rs34384817;rs138991179	20	targeting	TATCTTGTGGAAAGGACGAAACACCGAATTTTAGATAAATAAATTTgttttagagctaggccAACATGAGGATC
AATTTTAGCATGTGTGTACC	rs72980769	20	targeting	TATCTTGTGGAAAGGACGAAACACCGAATTTTAGCATGTGTGTACCgttttagagctaggccAACATGAGGATC
AATTTTATTTGTCTTGTGTT	rs75924259;rs5880361	20	targeting	TATCTTGTGGAAAGGACGAAACACCGAATTTTATTTGTCTTGTGTTgttttagagctaggccAACATGAGGATC
AATTTTCCATTCCCCATCAC	6:138299297	20	targeting	TATCTTGTGGAAAGGACGAAACACCGAATTTTCCATTCCCCATCACgttttagagctaggccAACATGAGGATC
AATTTTGCAAGAGTTTCTAC	rs78685093;rs76157688	20	targeting	TATCTTGTGGAAAGGACGAAACACCGAATTTTGCAAGAGTTTCTACgttttagagctaggccAACATGAGGATC
AATTTTTAAACCCCCATGGC	rs9484066	20	targeting	TATCTTGTGGAAAGGACGAAACACCGAATTTTTAAACCCCCATGGCgttttagagctaggccAACATGAGGATC
AATTTTTAATAAAATCATAA	6:137980964	20	targeting	TATCTTGTGGAAAGGACGAAACACCGAATTTTTAATAAAATCATAAgttttagagctaggccAACATGAGGATC
AATTTTTAATAGTAAAAAAT	rs632001	20	targeting	TATCTTGTGGAAAGGACGAAACACCGAATTTTTAATAGTAAAAAATgttttagagctaggccAACATGAGGATC
AATTTTTACAAAAGCAGAAC	rs35763148	20	targeting	TATCTTGTGGAAAGGACGAAACACCGAATTTTTACAAAAGCAGAACgttttagagctaggccAACATGAGGATC
AATTTTTATCAACCAGAGCG	rs7747309;rs13210685;rs62432685	20	targeting	TATCTTGTGGAAAGGACGAAACACCGAATTTTTATCAACCAGAGCGgttttagagctaggccAACATGAGGATC
AATTTTTTAATGCCTTCATT	rs111453551	20	targeting	TATCTTGTGGAAAGGACGAAACACCGAATTTTTTAATGCCTTCATTgttttagagctaggccAACATGAGGATC
AATTTTTTTATGTCAATTCT	rs1759676	20	targeting	TATCTTGTGGAAAGGACGAAACACCGAATTTTTTTATGTCAATTCTgttttagagctaggccAACATGAGGATC
AATTTTTTTCTTTAAGAATG	rs150696510	20	targeting	TATCTTGTGGAAAGGACGAAACACCGAATTTTTTTCTTTAAGAATGgttttagagctaggccAACATGAGGATC
ACAAAAAAAAGATCAATGTA	rs72985271	20	targeting	TATCTTGTGGAAAGGACGAAACACCGACAAAAAAAAGATCAATGTAgttttagagctaggccAACATGAGGATC
ACAAAAAGAAAGCAAGCAGA	rs374871784;rs34112725	20	targeting	TATCTTGTGGAAAGGACGAAACACCGACAAAAAGAAAGCAAGCAGAgttttagagctaggccAACATGAGGATC
ACAAAAAGAAATTCCCACAG	rs35897514	20	targeting	TATCTTGTGGAAAGGACGAAACACCGACAAAAAGAAATTCCCACAGgttttagagctaggccAACATGAGGATC
ACAAAAAGAATAATAGGGGC	rs144982176	20	targeting	TATCTTGTGGAAAGGACGAAACACCGACAAAAAGAATAATAGGGGCgttttagagctaggccAACATGAGGATC
ACAAAAAGATCATAGCTCAC	rs1628131;rs147565918	20	targeting	TATCTTGTGGAAAGGACGAAACACCGACAAAAAGATCATAGCTCACgttttagagctaggccAACATGAGGATC
ACAAAACAGAAGTAATTTAT	rs9494893;rs9494892	20	targeting	TATCTTGTGGAAAGGACGAAACACCGACAAAACAGAAGTAATTTATgttttagagctaggccAACATGAGGATC
ACAAAAGACAGATGAACAAG	rs190653431	20	targeting	TATCTTGTGGAAAGGACGAAACACCGACAAAAGACAGATGAACAAGgttttagagctaggccAACATGAGGATC
ACAAAATAAAAAAAAAAACG	rs60022938	20	targeting	TATCTTGTGGAAAGGACGAAACACCGACAAAATAAAAAAAAAAACGgttttagagctaggccAACATGAGGATC
ACAAAATGCCAGTAACACCA	rs77479190	20	targeting	TATCTTGTGGAAAGGACGAAACACCGACAAAATGCCAGTAACACCAgttttagagctaggccAACATGAGGATC
ACAAAATTTTTAAACCCCCA	rs9484066	20	targeting	TATCTTGTGGAAAGGACGAAACACCGACAAAATTTTTAAACCCCCAgttttagagctaggccAACATGAGGATC
ACAAACACACGGGACAAAAC	rs12194668	20	targeting	TATCTTGTGGAAAGGACGAAACACCGACAAACACACGGGACAAAACgttttagagctaggccAACATGAGGATC
ACAAACACTGGAAAACAGCG	rs35039060	20	targeting	TATCTTGTGGAAAGGACGAAACACCGACAAACACTGGAAAACAGCGgttttagagctaggccAACATGAGGATC
ACAAACATTACTGAAAACAC	rs5029933	20	targeting	TATCTTGTGGAAAGGACGAAACACCGACAAACATTACTGAAAACACgttttagagctaggccAACATGAGGATC
ACAAACTTTTCTCTATACAG	rs60715927	20	targeting	TATCTTGTGGAAAGGACGAAACACCGACAAACTTTTCTCTATACAGgttttagagctaggccAACATGAGGATC
ACAAAGGCTCTCTATGAGGA	rs72978722	20	targeting	TATCTTGTGGAAAGGACGAAACACCGACAAAGGCTCTCTATGAGGAgttttagagctaggccAACATGAGGATC
ACAAAGGGAATAGAGAGAAG	rs533091;rs9373198	20	targeting	TATCTTGTGGAAAGGACGAAACACCGACAAAGGGAATAGAGAGAAGgttttagagctaggccAACATGAGGATC
ACAAATCATGGTAAGACAAT	rs201544262	20	targeting	TATCTTGTGGAAAGGACGAAACACCGACAAATCATGGTAAGACAATgttttagagctaggccAACATGAGGATC
ACAAATGGCGCCTAAATCAA	6:137863190	20	targeting	TATCTTGTGGAAAGGACGAAACACCGACAAATGGCGCCTAAATCAAgttttagagctaggccAACATGAGGATC
ACAAATGGTGAGGAGAGAAT	rs9402941	20	targeting	TATCTTGTGGAAAGGACGAAACACCGACAAATGGTGAGGAGAGAATgttttagagctaggccAACATGAGGATC
ACAAATGTTTATGTTCTCTA	rs9494837	20	targeting	TATCTTGTGGAAAGGACGAAACACCGACAAATGTTTATGTTCTCTAgttttagagctaggccAACATGAGGATC
ACAAATTACCCAGTATCCAG	rs34718616	20	targeting	TATCTTGTGGAAAGGACGAAACACCGACAAATTACCCAGTATCCAGgttttagagctaggccAACATGAGGATC
ACAAATTTAATGTACCTAGC	rs72563085	20	targeting	TATCTTGTGGAAAGGACGAAACACCGACAAATTTAATGTACCTAGCgttttagagctaggccAACATGAGGATC
ACAACAAACACCACACAAAG	rs501907	20	targeting	TATCTTGTGGAAAGGACGAAACACCGACAACAAACACCACACAAAGgttttagagctaggccAACATGAGGATC
ACAACACAGTGGCCATCAAC	rs72978772	20	targeting	TATCTTGTGGAAAGGACGAAACACCGACAACACAGTGGCCATCAACgttttagagctaggccAACATGAGGATC
ACAACACAGTGGTCTTTAAA	rs8180663	20	targeting	TATCTTGTGGAAAGGACGAAACACCGACAACACAGTGGTCTTTAAAgttttagagctaggccAACATGAGGATC
ACAACACTAGTTACCTCTCA	rs76948567	20	targeting	TATCTTGTGGAAAGGACGAAACACCGACAACACTAGTTACCTCTCAgttttagagctaggccAACATGAGGATC
ACAACCCTGGTATGATCAAA	rs77924670	20	targeting	TATCTTGTGGAAAGGACGAAACACCGACAACCCTGGTATGATCAAAgttttagagctaggccAACATGAGGATC
ACAACGCAGAGCAGAGAAAG	rs6929321	20	targeting	TATCTTGTGGAAAGGACGAAACACCGACAACGCAGAGCAGAGAAAGgttttagagctaggccAACATGAGGATC
ACAACGGAGATGACAAGAGT	rs149220424	20	targeting	TATCTTGTGGAAAGGACGAAACACCGACAACGGAGATGACAAGAGTgttttagagctaggccAACATGAGGATC
ACAACTTCAAGGAGGGTGTT	rs7773054	20	targeting	TATCTTGTGGAAAGGACGAAACACCGACAACTTCAAGGAGGGTGTTgttttagagctaggccAACATGAGGATC
ACAAGACAATATAATTGAGC	rs113568091	20	targeting	TATCTTGTGGAAAGGACGAAACACCGACAAGACAATATAATTGAGCgttttagagctaggccAACATGAGGATC
ACAAGATCTTATAACAAGCT	rs66977323	20	targeting	TATCTTGTGGAAAGGACGAAACACCGACAAGATCTTATAACAAGCTgttttagagctaggccAACATGAGGATC
ACAAGATGCTGCTTAAATCC	rs12661783	20	targeting	TATCTTGTGGAAAGGACGAAACACCGACAAGATGCTGCTTAAATCCgttttagagctaggccAACATGAGGATC
ACAAGCTTTTAGAATATTAT	rs640353	20	targeting	TATCTTGTGGAAAGGACGAAACACCGACAAGCTTTTAGAATATTATgttttagagctaggccAACATGAGGATC
ACAAGGAGATCCACAGGTGT	rs11756669	20	targeting	TATCTTGTGGAAAGGACGAAACACCGACAAGGAGATCCACAGGTGTgttttagagctaggccAACATGAGGATC
ACAAGGCAGGTCATATGGTT	rs73562268;rs6900782	20	targeting	TATCTTGTGGAAAGGACGAAACACCGACAAGGCAGGTCATATGGTTgttttagagctaggccAACATGAGGATC
ACAAGGGCAGAGAAGGCAGC	rs640883;rs76706742	20	targeting	TATCTTGTGGAAAGGACGAAACACCGACAAGGGCAGAGAAGGCAGCgttttagagctaggccAACATGAGGATC
ACAAGGGCTGTAGCCAAAAA	rs77172197	20	targeting	TATCTTGTGGAAAGGACGAAACACCGACAAGGGCTGTAGCCAAAAAgttttagagctaggccAACATGAGGATC
ACAAGTTCATAGAATTAACT	rs6918329;rs681983;rs681992	20	targeting	TATCTTGTGGAAAGGACGAAACACCGACAAGTTCATAGAATTAACTgttttagagctaggccAACATGAGGATC
ACAAGTTCTCACTTAGATGT	rs533947	20	targeting	TATCTTGTGGAAAGGACGAAACACCGACAAGTTCTCACTTAGATGTgttttagagctaggccAACATGAGGATC
ACAATAATAATTATTATCAC	rs11963779	20	targeting	TATCTTGTGGAAAGGACGAAACACCGACAATAATAATTATTATCACgttttagagctaggccAACATGAGGATC
ACAATAATATACCCAACATG	rs190852921	20	targeting	TATCTTGTGGAAAGGACGAAACACCGACAATAATATACCCAACATGgttttagagctaggccAACATGAGGATC
ACAATAATGCAATTTAAAAA	rs146482577	20	targeting	TATCTTGTGGAAAGGACGAAACACCGACAATAATGCAATTTAAAAAgttttagagctaggccAACATGAGGATC
ACAATATAAAAAATTACTGG	rs9321626	20	targeting	TATCTTGTGGAAAGGACGAAACACCGACAATATAAAAAATTACTGGgttttagagctaggccAACATGAGGATC
ACAATCAGATGGAAAGAGAT	rs3757173	20	targeting	TATCTTGTGGAAAGGACGAAACACCGACAATCAGATGGAAAGAGATgttttagagctaggccAACATGAGGATC
ACAATCATTGTCATGGCTTC	rs62434218	20	targeting	TATCTTGTGGAAAGGACGAAACACCGACAATCATTGTCATGGCTTCgttttagagctaggccAACATGAGGATC
ACAATCTATTTGCTTCTTGT	rs79612338	20	targeting	TATCTTGTGGAAAGGACGAAACACCGACAATCTATTTGCTTCTTGTgttttagagctaggccAACATGAGGATC
ACAATCTTTTTAACTTTTGT	rs522563	20	targeting	TATCTTGTGGAAAGGACGAAACACCGACAATCTTTTTAACTTTTGTgttttagagctaggccAACATGAGGATC
ACAATGAAAGAAATGGAGAG	rs472391	20	targeting	TATCTTGTGGAAAGGACGAAACACCGACAATGAAAGAAATGGAGAGgttttagagctaggccAACATGAGGATC
ACAATGGCATTAGACCCTGA	rs117163561	20	targeting	TATCTTGTGGAAAGGACGAAACACCGACAATGGCATTAGACCCTGAgttttagagctaggccAACATGAGGATC
ACAATGGCCCCAGGTAGTAA	rs9402908;rs12200435	20	targeting	TATCTTGTGGAAAGGACGAAACACCGACAATGGCCCCAGGTAGTAAgttttagagctaggccAACATGAGGATC
ACAATTAAATAAAAAAAGAA	rs75695700	20	targeting	TATCTTGTGGAAAGGACGAAACACCGACAATTAAATAAAAAAAGAAgttttagagctaggccAACATGAGGATC
ACAATTGGGGAGCAATCCTA	rs142906860	20	targeting	TATCTTGTGGAAAGGACGAAACACCGACAATTGGGGAGCAATCCTAgttttagagctaggccAACATGAGGATC
ACAATTTAAAAGATGTTATC	rs1953759	20	targeting	TATCTTGTGGAAAGGACGAAACACCGACAATTTAAAAGATGTTATCgttttagagctaggccAACATGAGGATC
ACAATTTAAGTAAATCAGAA	rs147865195	20	targeting	TATCTTGTGGAAAGGACGAAACACCGACAATTTAAGTAAATCAGAAgttttagagctaggccAACATGAGGATC
ACAATTTCCACTGCTGCCTC	rs74899631	20	targeting	TATCTTGTGGAAAGGACGAAACACCGACAATTTCCACTGCTGCCTCgttttagagctaggccAACATGAGGATC
ACAATTTTAAAAACCATAAG	rs4479955	20	targeting	TATCTTGTGGAAAGGACGAAACACCGACAATTTTAAAAACCATAAGgttttagagctaggccAACATGAGGATC
ACACAAACTGCAAAGAAAGC	rs75604586;rs1537620	20	targeting	TATCTTGTGGAAAGGACGAAACACCGACACAAACTGCAAAGAAAGCgttttagagctaggccAACATGAGGATC
ACACAAAGAACATGTTTAGA	rs10214726	20	targeting	TATCTTGTGGAAAGGACGAAACACCGACACAAAGAACATGTTTAGAgttttagagctaggccAACATGAGGATC
ACACAACAATCTCATCTTTA	rs35168417	20	targeting	TATCTTGTGGAAAGGACGAAACACCGACACAACAATCTCATCTTTAgttttagagctaggccAACATGAGGATC
ACACAACAGAAGTGAGCCTG	rs140993611	20	targeting	TATCTTGTGGAAAGGACGAAACACCGACACAACAGAAGTGAGCCTGgttttagagctaggccAACATGAGGATC
ACACAACTTTGGACCCTTAT	rs7741965	20	targeting	TATCTTGTGGAAAGGACGAAACACCGACACAACTTTGGACCCTTATgttttagagctaggccAACATGAGGATC
ACACAAGAAAAATAAATCGA	6:138365249	20	targeting	TATCTTGTGGAAAGGACGAAACACCGACACAAGAAAAATAAATCGAgttttagagctaggccAACATGAGGATC
ACACAATAAACTCCAAAGGA	rs74797068;rs7769192	20	targeting	TATCTTGTGGAAAGGACGAAACACCGACACAATAAACTCCAAAGGAgttttagagctaggccAACATGAGGATC
ACACAATAGCAGCATTAGAC	rs61603943	20	targeting	TATCTTGTGGAAAGGACGAAACACCGACACAATAGCAGCATTAGACgttttagagctaggccAACATGAGGATC
ACACACACACAAATTTGGTT	rs478611	20	targeting	TATCTTGTGGAAAGGACGAAACACCGACACACACACAAATTTGGTTgttttagagctaggccAACATGAGGATC
ACACACACCTGAACACAAAC	rs113303352;rs112498208	20	targeting	TATCTTGTGGAAAGGACGAAACACCGACACACACCTGAACACAAACgttttagagctaggccAACATGAGGATC
ACACACAGAGTGGACGGCAC	rs408901	20	targeting	TATCTTGTGGAAAGGACGAAACACCGACACACAGAGTGGACGGCACgttttagagctaggccAACATGAGGATC
ACACACCACTAAGGGTGCCA	rs72984662	20	targeting	TATCTTGTGGAAAGGACGAAACACCGACACACCACTAAGGGTGCCAgttttagagctaggccAACATGAGGATC
ACACACCGAGGCCGGTCATG	rs72982722;rs112159068	20	targeting	TATCTTGTGGAAAGGACGAAACACCGACACACCGAGGCCGGTCATGgttttagagctaggccAACATGAGGATC
ACACAGAGAAGAGTGTGAAG	rs617175	20	targeting	TATCTTGTGGAAAGGACGAAACACCGACACAGAGAAGAGTGTGAAGgttttagagctaggccAACATGAGGATC
ACACAGAGCATTCTCTACTA	rs75395290	20	targeting	TATCTTGTGGAAAGGACGAAACACCGACACAGAGCATTCTCTACTAgttttagagctaggccAACATGAGGATC
ACACAGCTGTAACACCCTCA	rs6908537	20	targeting	TATCTTGTGGAAAGGACGAAACACCGACACAGCTGTAACACCCTCAgttttagagctaggccAACATGAGGATC
ACACAGGCAGAACTGAAAAC	rs7773663	20	targeting	TATCTTGTGGAAAGGACGAAACACCGACACAGGCAGAACTGAAAACgttttagagctaggccAACATGAGGATC
ACACAGTATCTTGTGCAACA	rs9494940;rs55750867	20	targeting	TATCTTGTGGAAAGGACGAAACACCGACACAGTATCTTGTGCAACAgttttagagctaggccAACATGAGGATC
ACACAGTGACTAGAAGCCAA	rs66520287	20	targeting	TATCTTGTGGAAAGGACGAAACACCGACACAGTGACTAGAAGCCAAgttttagagctaggccAACATGAGGATC
ACACATATACCTTTCCTTTG	6:138190525;rs57087937;rs7750604	20	targeting	TATCTTGTGGAAAGGACGAAACACCGACACATATACCTTTCCTTTGgttttagagctaggccAACATGAGGATC
ACACATATATACACACACAC	rs12198885	20	targeting	TATCTTGTGGAAAGGACGAAACACCGACACATATATACACACACACgttttagagctaggccAACATGAGGATC
ACACATATTAAAACTTCCTC	rs632001	20	targeting	TATCTTGTGGAAAGGACGAAACACCGACACATATTAAAACTTCCTCgttttagagctaggccAACATGAGGATC
ACACATGCAGGCTGAAAGTA	rs9373201	20	targeting	TATCTTGTGGAAAGGACGAAACACCGACACATGCAGGCTGAAAGTAgttttagagctaggccAACATGAGGATC
ACACATTTACTTATTTTTAC	rs11970411;rs11970361;rs17780048	20	targeting	TATCTTGTGGAAAGGACGAAACACCGACACATTTACTTATTTTTACgttttagagctaggccAACATGAGGATC
ACACCACGCCACATCATCCT	rs17066681	20	targeting	TATCTTGTGGAAAGGACGAAACACCGACACCACGCCACATCATCCTgttttagagctaggccAACATGAGGATC
ACACCATTGCTCTCCAGTTT	rs145707886;rs117105934	20	targeting	TATCTTGTGGAAAGGACGAAACACCGACACCATTGCTCTCCAGTTTgttttagagctaggccAACATGAGGATC
ACACGGTATCAGTATCTAAG	rs17780429	20	targeting	TATCTTGTGGAAAGGACGAAACACCGACACGGTATCAGTATCTAAGgttttagagctaggccAACATGAGGATC
ACACGGTTATCCTTTCCACT	rs187412717;rs1416173	20	targeting	TATCTTGTGGAAAGGACGAAACACCGACACGGTTATCCTTTCCACTgttttagagctaggccAACATGAGGATC
ACACTACTCAAAGAAATCAC	rs75471170	20	targeting	TATCTTGTGGAAAGGACGAAACACCGACACTACTCAAAGAAATCACgttttagagctaggccAACATGAGGATC
ACACTAGGACAAGAAACTTC	rs9402919	20	targeting	TATCTTGTGGAAAGGACGAAACACCGACACTAGGACAAGAAACTTCgttttagagctaggccAACATGAGGATC
ACACTATACAAAGTTTGATG	rs117752124	20	targeting	TATCTTGTGGAAAGGACGAAACACCGACACTATACAAAGTTTGATGgttttagagctaggccAACATGAGGATC
ACACTCCATGCGTCGCTCAC	rs76844465	20	targeting	TATCTTGTGGAAAGGACGAAACACCGACACTCCATGCGTCGCTCACgttttagagctaggccAACATGAGGATC
ACACTCCTTGTGAGTTTGAA	rs6570188;rs78204388	20	targeting	TATCTTGTGGAAAGGACGAAACACCGACACTCCTTGTGAGTTTGAAgttttagagctaggccAACATGAGGATC
ACACTCTCAAACACTGATCA	rs13195067	20	targeting	TATCTTGTGGAAAGGACGAAACACCGACACTCTCAAACACTGATCAgttttagagctaggccAACATGAGGATC
ACACTGCAGATACAAACTGC	6:137903340;6:137903344	20	targeting	TATCTTGTGGAAAGGACGAAACACCGACACTGCAGATACAAACTGCgttttagagctaggccAACATGAGGATC
ACACTGTAAGGAAACAGATG	rs5029965	20	targeting	TATCTTGTGGAAAGGACGAAACACCGACACTGTAAGGAAACAGATGgttttagagctaggccAACATGAGGATC
ACACTGTAAGGCGATTATCT	rs1556640;rs4896314	20	targeting	TATCTTGTGGAAAGGACGAAACACCGACACTGTAAGGCGATTATCTgttttagagctaggccAACATGAGGATC
ACACTGTCAGAAAGTTCACA	rs144693523	20	targeting	TATCTTGTGGAAAGGACGAAACACCGACACTGTCAGAAAGTTCACAgttttagagctaggccAACATGAGGATC
ACACTGTTGTCTAGATCTCT	rs2069311	20	targeting	TATCTTGTGGAAAGGACGAAACACCGACACTGTTGTCTAGATCTCTgttttagagctaggccAACATGAGGATC
ACACTTAAACACACCTTGAT	rs1111799;rs35897514	20	targeting	TATCTTGTGGAAAGGACGAAACACCGACACTTAAACACACCTTGATgttttagagctaggccAACATGAGGATC
ACACTTAGGAGTGGAATGCT	rs680248;rs117096955	20	targeting	TATCTTGTGGAAAGGACGAAACACCGACACTTAGGAGTGGAATGCTgttttagagctaggccAACATGAGGATC
ACACTTTATGTTACATCATA	rs117962448	20	targeting	TATCTTGTGGAAAGGACGAAACACCGACACTTTATGTTACATCATAgttttagagctaggccAACATGAGGATC
ACAGAAAGGAGGAGAAGAGA	rs71670547	20	targeting	TATCTTGTGGAAAGGACGAAACACCGACAGAAAGGAGGAGAAGAGAgttttagagctaggccAACATGAGGATC
ACAGAACCATATCCTTTTAG	rs117530622;rs6920220	20	targeting	TATCTTGTGGAAAGGACGAAACACCGACAGAACCATATCCTTTTAGgttttagagctaggccAACATGAGGATC
ACAGAATCAGGAAATCTGGC	rs9494818	20	targeting	TATCTTGTGGAAAGGACGAAACACCGACAGAATCAGGAAATCTGGCgttttagagctaggccAACATGAGGATC
ACAGAATTAGAATCCTCAAA	rs686851	20	targeting	TATCTTGTGGAAAGGACGAAACACCGACAGAATTAGAATCCTCAAAgttttagagctaggccAACATGAGGATC
ACAGACACGCAAATGGGTAG	rs59086769;rs60073400	20	targeting	TATCTTGTGGAAAGGACGAAACACCGACAGACACGCAAATGGGTAGgttttagagctaggccAACATGAGGATC
ACAGACTCTGTGCTGTTAGG	rs7775604;rs143021160	20	targeting	TATCTTGTGGAAAGGACGAAACACCGACAGACTCTGTGCTGTTAGGgttttagagctaggccAACATGAGGATC
ACAGAGAAAATGAAGCAGTC	rs76982031	20	targeting	TATCTTGTGGAAAGGACGAAACACCGACAGAGAAAATGAAGCAGTCgttttagagctaggccAACATGAGGATC
ACAGAGCACAAGCCCTTTAG	rs628791;rs78398085	20	targeting	TATCTTGTGGAAAGGACGAAACACCGACAGAGCACAAGCCCTTTAGgttttagagctaggccAACATGAGGATC
ACAGAGTAACTGACTTCATT	rs72984659	20	targeting	TATCTTGTGGAAAGGACGAAACACCGACAGAGTAACTGACTTCATTgttttagagctaggccAACATGAGGATC
ACAGAGTATCCACTGCAGAG	rs35979213	20	targeting	TATCTTGTGGAAAGGACGAAACACCGACAGAGTATCCACTGCAGAGgttttagagctaggccAACATGAGGATC
ACAGATAACATCACACTCTT	rs78905602	20	targeting	TATCTTGTGGAAAGGACGAAACACCGACAGATAACATCACACTCTTgttttagagctaggccAACATGAGGATC
ACAGATTCTGAGGTTTAGGA	rs117549069	20	targeting	TATCTTGTGGAAAGGACGAAACACCGACAGATTCTGAGGTTTAGGAgttttagagctaggccAACATGAGGATC
ACAGATTTGCAGTCATCTGT	rs118116784	20	targeting	TATCTTGTGGAAAGGACGAAACACCGACAGATTTGCAGTCATCTGTgttttagagctaggccAACATGAGGATC
ACAGCAAAGTGGCCTGGAAC	rs78780929;rs4896318;rs6927691	20	targeting	TATCTTGTGGAAAGGACGAAACACCGACAGCAAAGTGGCCTGGAACgttttagagctaggccAACATGAGGATC
ACAGCACCATAGGATTATGG	rs77165729	20	targeting	TATCTTGTGGAAAGGACGAAACACCGACAGCACCATAGGATTATGGgttttagagctaggccAACATGAGGATC
ACAGCACCCCTACAGTAGAG	rs35008259	20	targeting	TATCTTGTGGAAAGGACGAAACACCGACAGCACCCCTACAGTAGAGgttttagagctaggccAACATGAGGATC
ACAGCATCTGATGTACTTCA	rs79254515;rs112308288	20	targeting	TATCTTGTGGAAAGGACGAAACACCGACAGCATCTGATGTACTTCAgttttagagctaggccAACATGAGGATC
ACAGCCAGAACAGGGAACAG	rs11154954;rs12528207	20	targeting	TATCTTGTGGAAAGGACGAAACACCGACAGCCAGAACAGGGAACAGgttttagagctaggccAACATGAGGATC
ACAGCCGAAAAGAGGGTCAA	rs77924670	20	targeting	TATCTTGTGGAAAGGACGAAACACCGACAGCCGAAAAGAGGGTCAAgttttagagctaggccAACATGAGGATC
ACAGCCTCTCTATTGCACTC	6:138007689;rs148402738	20	targeting	TATCTTGTGGAAAGGACGAAACACCGACAGCCTCTCTATTGCACTCgttttagagctaggccAACATGAGGATC
ACAGCGAGGACGTCTGGCCG	rs145663845	20	targeting	TATCTTGTGGAAAGGACGAAACACCGACAGCGAGGACGTCTGGCCGgttttagagctaggccAACATGAGGATC
ACAGCTCTGTCCAACACAGG	rs28360571	20	targeting	TATCTTGTGGAAAGGACGAAACACCGACAGCTCTGTCCAACACAGGgttttagagctaggccAACATGAGGATC
ACAGCTCTGTGACTCACTTC	rs649441	20	targeting	TATCTTGTGGAAAGGACGAAACACCGACAGCTCTGTGACTCACTTCgttttagagctaggccAACATGAGGATC
ACAGCTTCAAGTGGATGGGG	rs60315454	20	targeting	TATCTTGTGGAAAGGACGAAACACCGACAGCTTCAAGTGGATGGGGgttttagagctaggccAACATGAGGATC
ACAGCTTCCCAGACGCTCAC	rs5029925	20	targeting	TATCTTGTGGAAAGGACGAAACACCGACAGCTTCCCAGACGCTCACgttttagagctaggccAACATGAGGATC
ACAGGAAAATAAAAAGTTCC	rs35763148;rs609905	20	targeting	TATCTTGTGGAAAGGACGAAACACCGACAGGAAAATAAAAAGTTCCgttttagagctaggccAACATGAGGATC
ACAGGAAGGAGGAGATTAAG	rs4896307	20	targeting	TATCTTGTGGAAAGGACGAAACACCGACAGGAAGGAGGAGATTAAGgttttagagctaggccAACATGAGGATC
ACAGGCTGCCAAGAAAACTT	rs557629;rs9321623	20	targeting	TATCTTGTGGAAAGGACGAAACACCGACAGGCTGCCAAGAAAACTTgttttagagctaggccAACATGAGGATC
ACAGGCTTCAAATGGCCAAA	rs9389529	20	targeting	TATCTTGTGGAAAGGACGAAACACCGACAGGCTTCAAATGGCCAAAgttttagagctaggccAACATGAGGATC
ACAGGGAGCCTGAAAGAAGC	rs501907	20	targeting	TATCTTGTGGAAAGGACGAAACACCGACAGGGAGCCTGAAAGAAGCgttttagagctaggccAACATGAGGATC
ACAGGGTGCATTCATAAGCA	rs61314761	20	targeting	TATCTTGTGGAAAGGACGAAACACCGACAGGGTGCATTCATAAGCAgttttagagctaggccAACATGAGGATC
ACAGGGTTGGTTTGAGAGAA	rs9402937;rs9321645	20	targeting	TATCTTGTGGAAAGGACGAAACACCGACAGGGTTGGTTTGAGAGAAgttttagagctaggccAACATGAGGATC
ACAGGTATAGAACTATTGAA	rs17780048;rs11970411;rs11970361	20	targeting	TATCTTGTGGAAAGGACGAAACACCGACAGGTATAGAACTATTGAAgttttagagctaggccAACATGAGGATC
ACAGGTGGTGAAGGAGTAAG	rs28360571	20	targeting	TATCTTGTGGAAAGGACGAAACACCGACAGGTGGTGAAGGAGTAAGgttttagagctaggccAACATGAGGATC
ACAGGTTGCCAGGAAAGTCG	rs13217392	20	targeting	TATCTTGTGGAAAGGACGAAACACCGACAGGTTGCCAGGAAAGTCGgttttagagctaggccAACATGAGGATC
ACAGTAAACTTTTTTAAAAA	rs36124092	20	targeting	TATCTTGTGGAAAGGACGAAACACCGACAGTAAACTTTTTTAAAAAgttttagagctaggccAACATGAGGATC
ACAGTACAAGATTTTAAAGT	rs1436272	20	targeting	TATCTTGTGGAAAGGACGAAACACCGACAGTACAAGATTTTAAAGTgttttagagctaggccAACATGAGGATC
ACAGTAGAGAATGGGGAGCA	rs75783118;rs79736872	20	targeting	TATCTTGTGGAAAGGACGAAACACCGACAGTAGAGAATGGGGAGCAgttttagagctaggccAACATGAGGATC
ACAGTATATAGTCTTTAAAT	rs145069673;rs189231076	20	targeting	TATCTTGTGGAAAGGACGAAACACCGACAGTATATAGTCTTTAAATgttttagagctaggccAACATGAGGATC
ACAGTATTCTTTCACCATGG	6:137947924;rs486491;rs149015559	20	targeting	TATCTTGTGGAAAGGACGAAACACCGACAGTATTCTTTCACCATGGgttttagagctaggccAACATGAGGATC
ACAGTCACCCTATAAACACA	rs4896298;rs4896299	20	targeting	TATCTTGTGGAAAGGACGAAACACCGACAGTCACCCTATAAACACAgttttagagctaggccAACATGAGGATC
ACAGTCACGGGTCTTCTTTG	rs2484067;rs76259604	20	targeting	TATCTTGTGGAAAGGACGAAACACCGACAGTCACGGGTCTTCTTTGgttttagagctaggccAACATGAGGATC
ACAGTCATATGCAGAGCCCT	rs58592168;rs1518047	20	targeting	TATCTTGTGGAAAGGACGAAACACCGACAGTCATATGCAGAGCCCTgttttagagctaggccAACATGAGGATC
ACAGTCTGAAAAAGAAACTA	rs61656432	20	targeting	TATCTTGTGGAAAGGACGAAACACCGACAGTCTGAAAAAGAAACTAgttttagagctaggccAACATGAGGATC
ACAGTCTTTTCAGAATACAG	rs201728197;rs55808759	20	targeting	TATCTTGTGGAAAGGACGAAACACCGACAGTCTTTTCAGAATACAGgttttagagctaggccAACATGAGGATC
ACAGTGACCTCTGCATAGTA	rs9402917	20	targeting	TATCTTGTGGAAAGGACGAAACACCGACAGTGACCTCTGCATAGTAgttttagagctaggccAACATGAGGATC
ACAGTGTGTTTTACCTAGAA	rs17066681	20	targeting	TATCTTGTGGAAAGGACGAAACACCGACAGTGTGTTTTACCTAGAAgttttagagctaggccAACATGAGGATC
ACAGTTACAAACCCTCTGGA	rs12190319;rs76627349	20	targeting	TATCTTGTGGAAAGGACGAAACACCGACAGTTACAAACCCTCTGGAgttttagagctaggccAACATGAGGATC
ACAGTTCCCATGGCAAGTCT	rs12661817;rs9494809;rs9484059;rs71560637	20	targeting	TATCTTGTGGAAAGGACGAAACACCGACAGTTCCCATGGCAAGTCTgttttagagctaggccAACATGAGGATC
ACAGTTGCCTTGTCCACATA	rs186364453;rs605755;rs181735216	20	targeting	TATCTTGTGGAAAGGACGAAACACCGACAGTTGCCTTGTCCACATAgttttagagctaggccAACATGAGGATC
ACAGTTTAGAAGAAAAGATG	rs10484592	20	targeting	TATCTTGTGGAAAGGACGAAACACCGACAGTTTAGAAGAAAAGATGgttttagagctaggccAACATGAGGATC
ACAGTTTTCAGTGTCACTAC	rs72982716	20	targeting	TATCTTGTGGAAAGGACGAAACACCGACAGTTTTCAGTGTCACTACgttttagagctaggccAACATGAGGATC
ACATAAAGGTGGCTGGGGAG	rs1737096;rs56167770;rs117622363;rs75758470	20	targeting	TATCTTGTGGAAAGGACGAAACACCGACATAAAGGTGGCTGGGGAGgttttagagctaggccAACATGAGGATC
ACATAAGCAGCACTTCCAAT	rs694586;rs694733	20	targeting	TATCTTGTGGAAAGGACGAAACACCGACATAAGCAGCACTTCCAATgttttagagctaggccAACATGAGGATC
ACATACACATTTAATTCCCA	6:138357184;rs200186049	20	targeting	TATCTTGTGGAAAGGACGAAACACCGACATACACATTTAATTCCCAgttttagagctaggccAACATGAGGATC
ACATACCTTAAAAGTCAAAT	rs117964202;rs2473097	20	targeting	TATCTTGTGGAAAGGACGAAACACCGACATACCTTAAAAGTCAAATgttttagagctaggccAACATGAGGATC
ACATACTCACAACTACCAAC	rs377551157	20	targeting	TATCTTGTGGAAAGGACGAAACACCGACATACTCACAACTACCAACgttttagagctaggccAACATGAGGATC
ACATAGACAACTCTCACTGT	rs72563090	20	targeting	TATCTTGTGGAAAGGACGAAACACCGACATAGACAACTCTCACTGTgttttagagctaggccAACATGAGGATC
ACATAGACTATGACAAAGTA	rs77320369	20	targeting	TATCTTGTGGAAAGGACGAAACACCGACATAGACTATGACAAAGTAgttttagagctaggccAACATGAGGATC
ACATAGAGCCAAATCATCTC	rs2014631;rs497924	20	targeting	TATCTTGTGGAAAGGACGAAACACCGACATAGAGCCAAATCATCTCgttttagagctaggccAACATGAGGATC
ACATAGGATACATCAGCTTA	rs13193916;rs73776677;rs6909057;rs147117422;rs56223725	20	targeting	TATCTTGTGGAAAGGACGAAACACCGACATAGGATACATCAGCTTAgttttagagctaggccAACATGAGGATC
ACATATACATATATGGTCTG	rs36232323;rs190688283;rs142779052	20	targeting	TATCTTGTGGAAAGGACGAAACACCGACATATACATATATGGTCTGgttttagagctaggccAACATGAGGATC
ACATATACTGAGTAATAAAA	rs7768002	20	targeting	TATCTTGTGGAAAGGACGAAACACCGACATATACTGAGTAATAAAAgttttagagctaggccAACATGAGGATC
ACATATATATATATGGTCTG	rs12198771;6:137950229	20	targeting	TATCTTGTGGAAAGGACGAAACACCGACATATATATATATGGTCTGgttttagagctaggccAACATGAGGATC
ACATATTCCCATGCAAAGAT	rs117392648	20	targeting	TATCTTGTGGAAAGGACGAAACACCGACATATTCCCATGCAAAGATgttttagagctaggccAACATGAGGATC
ACATATTTGAAAGAATTAAT	rs3900757	20	targeting	TATCTTGTGGAAAGGACGAAACACCGACATATTTGAAAGAATTAATgttttagagctaggccAACATGAGGATC
ACATCAAATTTTTTGAAAGG	rs78816727	20	targeting	TATCTTGTGGAAAGGACGAAACACCGACATCAAATTTTTTGAAAGGgttttagagctaggccAACATGAGGATC
ACATCATTGAGTTCTTGACA	rs199626215;rs78494707	20	targeting	TATCTTGTGGAAAGGACGAAACACCGACATCATTGAGTTCTTGACAgttttagagctaggccAACATGAGGATC
ACATCCATACTAAACATACC	rs11327277	20	targeting	TATCTTGTGGAAAGGACGAAACACCGACATCCATACTAAACATACCgttttagagctaggccAACATGAGGATC
ACATCTAATTTACATTGCAG	rs142849809	20	targeting	TATCTTGTGGAAAGGACGAAACACCGACATCTAATTTACATTGCAGgttttagagctaggccAACATGAGGATC
ACATCTCCCAGGCCCATGCG	rs76948567	20	targeting	TATCTTGTGGAAAGGACGAAACACCGACATCTCCCAGGCCCATGCGgttttagagctaggccAACATGAGGATC
ACATCTCTGAGAGATGCTGG	rs77191406	20	targeting	TATCTTGTGGAAAGGACGAAACACCGACATCTCTGAGAGATGCTGGgttttagagctaggccAACATGAGGATC
ACATGAATTTTCCACTGCAA	rs11752876	20	targeting	TATCTTGTGGAAAGGACGAAACACCGACATGAATTTTCCACTGCAAgttttagagctaggccAACATGAGGATC
ACATGATATGAAGCAGCACC	rs79731087;rs773749	20	targeting	TATCTTGTGGAAAGGACGAAACACCGACATGATATGAAGCAGCACCgttttagagctaggccAACATGAGGATC
ACATGCAAAGCATACCACAT	rs2090108	20	targeting	TATCTTGTGGAAAGGACGAAACACCGACATGCAAAGCATACCACATgttttagagctaggccAACATGAGGATC
ACATGCAGTGCACATCACAC	rs190653431	20	targeting	TATCTTGTGGAAAGGACGAAACACCGACATGCAGTGCACATCACACgttttagagctaggccAACATGAGGATC
ACATGCCACAGGAGAATTCG	rs8155;rs57646061	20	targeting	TATCTTGTGGAAAGGACGAAACACCGACATGCCACAGGAGAATTCGgttttagagctaggccAACATGAGGATC
ACATGCCTTAGGCTTTAGAC	rs4464817	20	targeting	TATCTTGTGGAAAGGACGAAACACCGACATGCCTTAGGCTTTAGACgttttagagctaggccAACATGAGGATC
ACATGGGATATAATGAAAAG	rs142752709	20	targeting	TATCTTGTGGAAAGGACGAAACACCGACATGGGATATAATGAAAAGgttttagagctaggccAACATGAGGATC
ACATGGGGTCAGGTCATGGA	rs112516003;rs34025905;rs117668003	20	targeting	TATCTTGTGGAAAGGACGAAACACCGACATGGGGTCAGGTCATGGAgttttagagctaggccAACATGAGGATC
ACATGGGGTGTTGCAGGGGA	rs144750133	20	targeting	TATCTTGTGGAAAGGACGAAACACCGACATGGGGTGTTGCAGGGGAgttttagagctaggccAACATGAGGATC
ACATGGGTACCTCCAGCCCT	rs9494938	20	targeting	TATCTTGTGGAAAGGACGAAACACCGACATGGGTACCTCCAGCCCTgttttagagctaggccAACATGAGGATC
ACATGTATTCATTCACTATA	rs17090838	20	targeting	TATCTTGTGGAAAGGACGAAACACCGACATGTATTCATTCACTATAgttttagagctaggccAACATGAGGATC
ACATGTGATCACCTAAAAAG	rs74473088;rs684474	20	targeting	TATCTTGTGGAAAGGACGAAACACCGACATGTGATCACCTAAAAAGgttttagagctaggccAACATGAGGATC
ACATGTTGTCTCAATCTGCC	rs139961135;rs618273	20	targeting	TATCTTGTGGAAAGGACGAAACACCGACATGTTGTCTCAATCTGCCgttttagagctaggccAACATGAGGATC
ACATTAAAGGGCTTTACGTG	rs56833005	20	targeting	TATCTTGTGGAAAGGACGAAACACCGACATTAAAGGGCTTTACGTGgttttagagctaggccAACATGAGGATC
ACATTAAGGGCTTTACTAAC	rs7741965	20	targeting	TATCTTGTGGAAAGGACGAAACACCGACATTAAGGGCTTTACTAACgttttagagctaggccAACATGAGGATC
ACATTAGACGAGGCCAAGGC	rs182932261;rs35738482;rs76458900;rs62434152	20	targeting	TATCTTGTGGAAAGGACGAAACACCGACATTAGACGAGGCCAAGGCgttttagagctaggccAACATGAGGATC
ACATTAGCGCCACCAAAGCG	rs17066662;rs17066658	20	targeting	TATCTTGTGGAAAGGACGAAACACCGACATTAGCGCCACCAAAGCGgttttagagctaggccAACATGAGGATC
ACATTATTAAAACATGTGAA	rs1811972;rs1186348	20	targeting	TATCTTGTGGAAAGGACGAAACACCGACATTATTAAAACATGTGAAgttttagagctaggccAACATGAGGATC
ACATTATTTTTTCAAAACAA	rs12200435	20	targeting	TATCTTGTGGAAAGGACGAAACACCGACATTATTTTTTCAAAACAAgttttagagctaggccAACATGAGGATC
ACATTCACAACAAGGAAGTG	rs141498954	20	targeting	TATCTTGTGGAAAGGACGAAACACCGACATTCACAACAAGGAAGTGgttttagagctaggccAACATGAGGATC
ACATTCGCTTCTGAGCCTTT	rs34640615	20	targeting	TATCTTGTGGAAAGGACGAAACACCGACATTCGCTTCTGAGCCTTTgttttagagctaggccAACATGAGGATC
ACATTGAAGTGGGGGTTGCA	rs74798246	20	targeting	TATCTTGTGGAAAGGACGAAACACCGACATTGAAGTGGGGGTTGCAgttttagagctaggccAACATGAGGATC
ACATTGTATTCAGCAGTGCA	rs137945998	20	targeting	TATCTTGTGGAAAGGACGAAACACCGACATTGTATTCAGCAGTGCAgttttagagctaggccAACATGAGGATC
ACATTTTAATAGGGCAAAAT	rs56928607;rs9399232	20	targeting	TATCTTGTGGAAAGGACGAAACACCGACATTTTAATAGGGCAAAATgttttagagctaggccAACATGAGGATC
ACATTTTGGGGGCAGGGCAC	rs73562287	20	targeting	TATCTTGTGGAAAGGACGAAACACCGACATTTTGGGGGCAGGGCACgttttagagctaggccAACATGAGGATC
ACATTTTGTTACTTTGTGGA	rs1737096	20	targeting	TATCTTGTGGAAAGGACGAAACACCGACATTTTGTTACTTTGTGGAgttttagagctaggccAACATGAGGATC
ACCAAAATGACAGAGACATG	rs634247	20	targeting	TATCTTGTGGAAAGGACGAAACACCGACCAAAATGACAGAGACATGgttttagagctaggccAACATGAGGATC
ACCAACCCCTAACTACAGCT	rs12660698	20	targeting	TATCTTGTGGAAAGGACGAAACACCGACCAACCCCTAACTACAGCTgttttagagctaggccAACATGAGGATC
ACCAACTGCCTCCTTCCCAG	rs957193;rs118175570	20	targeting	TATCTTGTGGAAAGGACGAAACACCGACCAACTGCCTCCTTCCCAGgttttagagctaggccAACATGAGGATC
ACCAAGAGATTTAAACTCAA	rs75525553	20	targeting	TATCTTGTGGAAAGGACGAAACACCGACCAAGAGATTTAAACTCAAgttttagagctaggccAACATGAGGATC
ACCAAGCACAGTTTGATCTC	rs146372493	20	targeting	TATCTTGTGGAAAGGACGAAACACCGACCAAGCACAGTTTGATCTCgttttagagctaggccAACATGAGGATC
ACCACAAGAATAACACTGAG	rs685721	20	targeting	TATCTTGTGGAAAGGACGAAACACCGACCACAAGAATAACACTGAGgttttagagctaggccAACATGAGGATC
ACCACAGACAAAGTCCAACA	rs6901613	20	targeting	TATCTTGTGGAAAGGACGAAACACCGACCACAGACAAAGTCCAACAgttttagagctaggccAACATGAGGATC
ACCACCTCTTTCCCACAGAC	rs59840660	20	targeting	TATCTTGTGGAAAGGACGAAACACCGACCACCTCTTTCCCACAGACgttttagagctaggccAACATGAGGATC
ACCACTGCCACACCATTGGA	6:138037769	20	targeting	TATCTTGTGGAAAGGACGAAACACCGACCACTGCCACACCATTGGAgttttagagctaggccAACATGAGGATC
ACCAGGTCTGGGAGAAGGGC	rs669274	20	targeting	TATCTTGTGGAAAGGACGAAACACCGACCAGGTCTGGGAGAAGGGCgttttagagctaggccAACATGAGGATC
ACCATATCATATATTTTGCA	rs2056223	20	targeting	TATCTTGTGGAAAGGACGAAACACCGACCATATCATATATTTTGCAgttttagagctaggccAACATGAGGATC
ACCATATGACAGGCCATAAA	rs137945998;rs146933415	20	targeting	TATCTTGTGGAAAGGACGAAACACCGACCATATGACAGGCCATAAAgttttagagctaggccAACATGAGGATC
ACCATCAGAGATCAAACCTT	rs72989419	20	targeting	TATCTTGTGGAAAGGACGAAACACCGACCATCAGAGATCAAACCTTgttttagagctaggccAACATGAGGATC
ACCATCCACCACAATTTGAG	rs71560655	20	targeting	TATCTTGTGGAAAGGACGAAACACCGACCATCCACCACAATTTGAGgttttagagctaggccAACATGAGGATC
ACCATGAGAGACCTCCAACC	rs76035879	20	targeting	TATCTTGTGGAAAGGACGAAACACCGACCATGAGAGACCTCCAACCgttttagagctaggccAACATGAGGATC
ACCATGGAAAGTGTAGTATC	rs601035	20	targeting	TATCTTGTGGAAAGGACGAAACACCGACCATGGAAAGTGTAGTATCgttttagagctaggccAACATGAGGATC
ACCATGGGAGTGGATTCTAA	rs78327732	20	targeting	TATCTTGTGGAAAGGACGAAACACCGACCATGGGAGTGGATTCTAAgttttagagctaggccAACATGAGGATC
ACCATTAGAATCCACTCCCA	rs78327732	20	targeting	TATCTTGTGGAAAGGACGAAACACCGACCATTAGAATCCACTCCCAgttttagagctaggccAACATGAGGATC
ACCATTAGCAAGACTAACCA	rs6921409	20	targeting	TATCTTGTGGAAAGGACGAAACACCGACCATTAGCAAGACTAACCAgttttagagctaggccAACATGAGGATC
ACCATTTTTTCTTCTGATTT	rs6908075;rs118023785	20	targeting	TATCTTGTGGAAAGGACGAAACACCGACCATTTTTTCTTCTGATTTgttttagagctaggccAACATGAGGATC
ACCCAAGATAGTGTGGTTAG	rs9373197	20	targeting	TATCTTGTGGAAAGGACGAAACACCGACCCAAGATAGTGTGGTTAGgttttagagctaggccAACATGAGGATC
ACCCATCACCTCTACTGCTT	rs13213035;rs34744522	20	targeting	TATCTTGTGGAAAGGACGAAACACCGACCCATCACCTCTACTGCTTgttttagagctaggccAACATGAGGATC
ACCCCACGTAGCCACTGCCA	rs117805877;rs72563102	20	targeting	TATCTTGTGGAAAGGACGAAACACCGACCCCACGTAGCCACTGCCAgttttagagctaggccAACATGAGGATC
ACCCCAGCTGGCCTAAGCTA	rs72978741	20	targeting	TATCTTGTGGAAAGGACGAAACACCGACCCCAGCTGGCCTAAGCTAgttttagagctaggccAACATGAGGATC
ACCCCATCTGTGCCTCTGTG	rs657597	20	targeting	TATCTTGTGGAAAGGACGAAACACCGACCCCATCTGTGCCTCTGTGgttttagagctaggccAACATGAGGATC
ACCCCCACCTTTTTTCTGCG	rs59821680	20	targeting	TATCTTGTGGAAAGGACGAAACACCGACCCCCACCTTTTTTCTGCGgttttagagctaggccAACATGAGGATC
ACCCTACATCTGACACAGTA	rs367948135	20	targeting	TATCTTGTGGAAAGGACGAAACACCGACCCTACATCTGACACAGTAgttttagagctaggccAACATGAGGATC
ACCCTCAGTCCATTCAACTG	rs2683064	20	targeting	TATCTTGTGGAAAGGACGAAACACCGACCCTCAGTCCATTCAACTGgttttagagctaggccAACATGAGGATC
ACCCTGTTATAAAGAACCAC	rs34718616	20	targeting	TATCTTGTGGAAAGGACGAAACACCGACCCTGTTATAAAGAACCACgttttagagctaggccAACATGAGGATC
ACCGGGAGTGGAGGCTGAGG	rs7741603	20	targeting	TATCTTGTGGAAAGGACGAAACACCGACCGGGAGTGGAGGCTGAGGgttttagagctaggccAACATGAGGATC
ACCGGGGCCTGTTTTGGCGT	rs73570370;rs144693073	20	targeting	TATCTTGTGGAAAGGACGAAACACCGACCGGGGCCTGTTTTGGCGTgttttagagctaggccAACATGAGGATC
ACCGGGTGATTCTTTATTGA	rs77479190	20	targeting	TATCTTGTGGAAAGGACGAAACACCGACCGGGTGATTCTTTATTGAgttttagagctaggccAACATGAGGATC
ACCGTCACAAGCGTCAAAGA	rs7748190	20	targeting	TATCTTGTGGAAAGGACGAAACACCGACCGTCACAAGCGTCAAAGAgttttagagctaggccAACATGAGGATC
ACCTAGGCCAAGAAACGAGA	rs76721988	20	targeting	TATCTTGTGGAAAGGACGAAACACCGACCTAGGCCAAGAAACGAGAgttttagagctaggccAACATGAGGATC
ACCTCAGGTCAGGCCCGCCT	rs35738482;rs76458900;rs9389517;rs182932261;rs62434152	20	targeting	TATCTTGTGGAAAGGACGAAACACCGACCTCAGGTCAGGCCCGCCTgttttagagctaggccAACATGAGGATC
ACCTCATGATCTGCCTGCGG	rs149545091	20	targeting	TATCTTGTGGAAAGGACGAAACACCGACCTCATGATCTGCCTGCGGgttttagagctaggccAACATGAGGATC
ACCTCATGTCTCTGTCATTT	rs634247	20	targeting	TATCTTGTGGAAAGGACGAAACACCGACCTCATGTCTCTGTCATTTgttttagagctaggccAACATGAGGATC
ACCTCTACCCCAATAACCTA	rs9918416	20	targeting	TATCTTGTGGAAAGGACGAAACACCGACCTCTACCCCAATAACCTAgttttagagctaggccAACATGAGGATC
ACCTCTGAAGACTCTAGTAA	rs9373202	20	targeting	TATCTTGTGGAAAGGACGAAACACCGACCTCTGAAGACTCTAGTAAgttttagagctaggccAACATGAGGATC
ACCTGAACAACAGCTACCCA	rs4895511	20	targeting	TATCTTGTGGAAAGGACGAAACACCGACCTGAACAACAGCTACCCAgttttagagctaggccAACATGAGGATC
ACCTGAAGCGACACAGATCC	rs72980769	20	targeting	TATCTTGTGGAAAGGACGAAACACCGACCTGAAGCGACACAGATCCgttttagagctaggccAACATGAGGATC
ACCTGACCAGCATCATAGTC	rs150101805	20	targeting	TATCTTGTGGAAAGGACGAAACACCGACCTGACCAGCATCATAGTCgttttagagctaggccAACATGAGGATC
ACCTGCACTGTATCTGGGTG	rs12210705	20	targeting	TATCTTGTGGAAAGGACGAAACACCGACCTGCACTGTATCTGGGTGgttttagagctaggccAACATGAGGATC
ACCTGGGAGGCGGGGGGGTT	rs113746409;rs12717186	20	targeting	TATCTTGTGGAAAGGACGAAACACCGACCTGGGAGGCGGGGGGGTTgttttagagctaggccAACATGAGGATC
ACCTGTAATTATTTCCTCAG	rs13218619	20	targeting	TATCTTGTGGAAAGGACGAAACACCGACCTGTAATTATTTCCTCAGgttttagagctaggccAACATGAGGATC
ACCTGTAATTCCGGCTACGT	rs12201430;rs35741167;rs12192746	20	targeting	TATCTTGTGGAAAGGACGAAACACCGACCTGTAATTCCGGCTACGTgttttagagctaggccAACATGAGGATC
ACCTGTTTCCTATACCCTCA	rs10545648;rs115687145	20	targeting	TATCTTGTGGAAAGGACGAAACACCGACCTGTTTCCTATACCCTCAgttttagagctaggccAACATGAGGATC
ACCTTCGCCTCTCAGATTCA	rs149648444	20	targeting	TATCTTGTGGAAAGGACGAAACACCGACCTTCGCCTCTCAGATTCAgttttagagctaggccAACATGAGGATC
ACCTTCTTTGACGCTTGTGA	rs7748190	20	targeting	TATCTTGTGGAAAGGACGAAACACCGACCTTCTTTGACGCTTGTGAgttttagagctaggccAACATGAGGATC
ACGAAACAGAGGGTGGCCTC	rs514475;rs72978734	20	targeting	TATCTTGTGGAAAGGACGAAACACCGACGAAACAGAGGGTGGCCTCgttttagagctaggccAACATGAGGATC
ACGAAACCTACAATATCATT	rs28634105	20	targeting	TATCTTGTGGAAAGGACGAAACACCGACGAAACCTACAATATCATTgttttagagctaggccAACATGAGGATC
ACGAACAAGATTGACTTTGC	rs75875372;rs4895493	20	targeting	TATCTTGTGGAAAGGACGAAACACCGACGAACAAGATTGACTTTGCgttttagagctaggccAACATGAGGATC
ACGAATTTTGTTTACTGAAA	rs73568220	20	targeting	TATCTTGTGGAAAGGACGAAACACCGACGAATTTTGTTTACTGAAAgttttagagctaggccAACATGAGGATC
ACGACTTTCCACACCAGGAG	rs598493;rs3799491	20	targeting	TATCTTGTGGAAAGGACGAAACACCGACGACTTTCCACACCAGGAGgttttagagctaggccAACATGAGGATC
ACGAGAGAGGGGAGATCAGG	rs117415570	20	targeting	TATCTTGTGGAAAGGACGAAACACCGACGAGAGAGGGGAGATCAGGgttttagagctaggccAACATGAGGATC
ACGATATTGTCTTCCCCACA	rs9402937;rs9321645	20	targeting	TATCTTGTGGAAAGGACGAAACACCGACGATATTGTCTTCCCCACAgttttagagctaggccAACATGAGGATC
ACGCACCTGCAGACAAACAG	rs77964492	20	targeting	TATCTTGTGGAAAGGACGAAACACCGACGCACCTGCAGACAAACAGgttttagagctaggccAACATGAGGATC
ACGCCAAGCTGTAAATAATC	rs71560643	20	targeting	TATCTTGTGGAAAGGACGAAACACCGACGCCAAGCTGTAAATAATCgttttagagctaggccAACATGAGGATC
ACGGAAGCTTAAAAATTAAC	rs4896311	20	targeting	TATCTTGTGGAAAGGACGAAACACCGACGGAAGCTTAAAAATTAACgttttagagctaggccAACATGAGGATC
ACGTCTACCTTCTCGTAACA	rs138287548	20	targeting	TATCTTGTGGAAAGGACGAAACACCGACGTCTACCTTCTCGTAACAgttttagagctaggccAACATGAGGATC
ACGTCTGTTATTCATCAGTC	rs74753832	20	targeting	TATCTTGTGGAAAGGACGAAACACCGACGTCTGTTATTCATCAGTCgttttagagctaggccAACATGAGGATC
ACGTGCACACACACACACAT	rs5880360;rs688652	20	targeting	TATCTTGTGGAAAGGACGAAACACCGACGTGCACACACACACACATgttttagagctaggccAACATGAGGATC
ACGTGTAGGTCTGACAATAG	rs9484087	20	targeting	TATCTTGTGGAAAGGACGAAACACCGACGTGTAGGTCTGACAATAGgttttagagctaggccAACATGAGGATC
ACGTTCTGTTGTTTCATTTG	rs9376300	20	targeting	TATCTTGTGGAAAGGACGAAACACCGACGTTCTGTTGTTTCATTTGgttttagagctaggccAACATGAGGATC
ACGTTGCCAAGTATTTAAAA	rs62434176	20	targeting	TATCTTGTGGAAAGGACGAAACACCGACGTTGCCAAGTATTTAAAAgttttagagctaggccAACATGAGGATC
ACGTTTTCCAACATTAGCAA	rs149062787;rs602414	20	targeting	TATCTTGTGGAAAGGACGAAACACCGACGTTTTCCAACATTAGCAAgttttagagctaggccAACATGAGGATC
ACTAAAAAATAAATTAGATG	rs55688291	20	targeting	TATCTTGTGGAAAGGACGAAACACCGACTAAAAAATAAATTAGATGgttttagagctaggccAACATGAGGATC
ACTAAAGTGTATGGATCAAA	rs12212460;rs116992465	20	targeting	TATCTTGTGGAAAGGACGAAACACCGACTAAAGTGTATGGATCAAAgttttagagctaggccAACATGAGGATC
ACTAAATACTGATAATATTG	rs74646232	20	targeting	TATCTTGTGGAAAGGACGAAACACCGACTAAATACTGATAATATTGgttttagagctaggccAACATGAGGATC
ACTAAGAAGGAAGACAGGAG	rs4896277	20	targeting	TATCTTGTGGAAAGGACGAAACACCGACTAAGAAGGAAGACAGGAGgttttagagctaggccAACATGAGGATC
ACTAATATTGAGAATGATCA	rs2506841;rs651662;rs12214152	20	targeting	TATCTTGTGGAAAGGACGAAACACCGACTAATATTGAGAATGATCAgttttagagctaggccAACATGAGGATC
ACTAATATTTAGAATTACTG	rs9389541	20	targeting	TATCTTGTGGAAAGGACGAAACACCGACTAATATTTAGAATTACTGgttttagagctaggccAACATGAGGATC
ACTAATCTGGCCTATGAGAG	rs9321643;rs117703691;rs117083995;rs117391422	20	targeting	TATCTTGTGGAAAGGACGAAACACCGACTAATCTGGCCTATGAGAGgttttagagctaggccAACATGAGGATC
ACTAATTATATTTGTTAAGC	rs606539;rs606103	20	targeting	TATCTTGTGGAAAGGACGAAACACCGACTAATTATATTTGTTAAGCgttttagagctaggccAACATGAGGATC
ACTACAACTGACCCATATTT	rs74921918	20	targeting	TATCTTGTGGAAAGGACGAAACACCGACTACAACTGACCCATATTTgttttagagctaggccAACATGAGGATC
ACTACCGCAAATAGGTACCA	rs76038922;rs183852118	20	targeting	TATCTTGTGGAAAGGACGAAACACCGACTACCGCAAATAGGTACCAgttttagagctaggccAACATGAGGATC
ACTACCTGACCACCTACTGA	rs75412143	20	targeting	TATCTTGTGGAAAGGACGAAACACCGACTACCTGACCACCTACTGAgttttagagctaggccAACATGAGGATC
ACTACTTCAAGGTACATCTG	6:138414521	20	targeting	TATCTTGTGGAAAGGACGAAACACCGACTACTTCAAGGTACATCTGgttttagagctaggccAACATGAGGATC
ACTACTTTTCTTTCATTAGA	rs12190319	20	targeting	TATCTTGTGGAAAGGACGAAACACCGACTACTTTTCTTTCATTAGAgttttagagctaggccAACATGAGGATC
ACTAGAAAAGATGGTGCCAG	rs9494939;rs79299299	20	targeting	TATCTTGTGGAAAGGACGAAACACCGACTAGAAAAGATGGTGCCAGgttttagagctaggccAACATGAGGATC
ACTAGACCCCATTTATACCA	rs68161003;rs12193007	20	targeting	TATCTTGTGGAAAGGACGAAACACCGACTAGACCCCATTTATACCAgttttagagctaggccAACATGAGGATC
ACTAGATTCTTATAAAGAGT	rs671890	20	targeting	TATCTTGTGGAAAGGACGAAACACCGACTAGATTCTTATAAAGAGTgttttagagctaggccAACATGAGGATC
ACTAGCGTGTTAAGGAGAAA	rs71270365;rs58347990;rs11966874	20	targeting	TATCTTGTGGAAAGGACGAAACACCGACTAGCGTGTTAAGGAGAAAgttttagagctaggccAACATGAGGATC
ACTAGCTAGCCACTAAGCTC	rs643571	20	targeting	TATCTTGTGGAAAGGACGAAACACCGACTAGCTAGCCACTAAGCTCgttttagagctaggccAACATGAGGATC
ACTAGGATGTCAGCCCCAGG	rs59298293	20	targeting	TATCTTGTGGAAAGGACGAAACACCGACTAGGATGTCAGCCCCAGGgttttagagctaggccAACATGAGGATC
ACTAGTACTATTTGCATCTA	rs12524275	20	targeting	TATCTTGTGGAAAGGACGAAACACCGACTAGTACTATTTGCATCTAgttttagagctaggccAACATGAGGATC
ACTATAATCTGAAAGCCAAA	rs77877435	20	targeting	TATCTTGTGGAAAGGACGAAACACCGACTATAATCTGAAAGCCAAAgttttagagctaggccAACATGAGGATC
ACTATACTCACAGTTGCTGA	rs76038922	20	targeting	TATCTTGTGGAAAGGACGAAACACCGACTATACTCACAGTTGCTGAgttttagagctaggccAACATGAGGATC
ACTATTAACATATCAAACAG	rs113626613	20	targeting	TATCTTGTGGAAAGGACGAAACACCGACTATTAACATATCAAACAGgttttagagctaggccAACATGAGGATC
ACTATTAGCTCAGATGCTTA	rs9399224	20	targeting	TATCTTGTGGAAAGGACGAAACACCGACTATTAGCTCAGATGCTTAgttttagagctaggccAACATGAGGATC
ACTATTTCCCTTGTTGAAAG	rs2484066;rs2506843	20	targeting	TATCTTGTGGAAAGGACGAAACACCGACTATTTCCCTTGTTGAAAGgttttagagctaggccAACATGAGGATC
ACTCAAATCAGATCCAGGCA	rs6924661;rs77879659;rs9321644;rs6924662	20	targeting	TATCTTGTGGAAAGGACGAAACACCGACTCAAATCAGATCCAGGCAgttttagagctaggccAACATGAGGATC
ACTCAATAAATGTTGTTAAA	rs111609334	20	targeting	TATCTTGTGGAAAGGACGAAACACCGACTCAATAAATGTTGTTAAAgttttagagctaggccAACATGAGGATC
ACTCACAGCTTCAAGTGGAT	rs60315454	20	targeting	TATCTTGTGGAAAGGACGAAACACCGACTCACAGCTTCAAGTGGATgttttagagctaggccAACATGAGGATC
ACTCACATAGAATATTAAGT	rs6942220	20	targeting	TATCTTGTGGAAAGGACGAAACACCGACTCACATAGAATATTAAGTgttttagagctaggccAACATGAGGATC
ACTCACTATTTTGCCCAAAC	rs117105934;rs145707886	20	targeting	TATCTTGTGGAAAGGACGAAACACCGACTCACTATTTTGCCCAAACgttttagagctaggccAACATGAGGATC
ACTCAGAGCACTTAAGGTCA	rs609438	20	targeting	TATCTTGTGGAAAGGACGAAACACCGACTCAGAGCACTTAAGGTCAgttttagagctaggccAACATGAGGATC
ACTCAGGCAATGTACTATAT	rs117328680	20	targeting	TATCTTGTGGAAAGGACGAAACACCGACTCAGGCAATGTACTATATgttttagagctaggccAACATGAGGATC
ACTCAGTAGCACTGAACTCA	rs618273	20	targeting	TATCTTGTGGAAAGGACGAAACACCGACTCAGTAGCACTGAACTCAgttttagagctaggccAACATGAGGATC
ACTCAGTAGCCTCCAAGGCC	rs9689119	20	targeting	TATCTTGTGGAAAGGACGAAACACCGACTCAGTAGCCTCCAAGGCCgttttagagctaggccAACATGAGGATC
ACTCAGTATGGCTGAGTAGT	rs13214924	20	targeting	TATCTTGTGGAAAGGACGAAACACCGACTCAGTATGGCTGAGTAGTgttttagagctaggccAACATGAGGATC
ACTCATAAAAGAAATCTTAC	rs508493	20	targeting	TATCTTGTGGAAAGGACGAAACACCGACTCATAAAAGAAATCTTACgttttagagctaggccAACATGAGGATC
ACTCATATTCAGCTTGGGAT	rs607417	20	targeting	TATCTTGTGGAAAGGACGAAACACCGACTCATATTCAGCTTGGGATgttttagagctaggccAACATGAGGATC
ACTCATCACAAACATTTTGT	rs17261591	20	targeting	TATCTTGTGGAAAGGACGAAACACCGACTCATCACAAACATTTTGTgttttagagctaggccAACATGAGGATC
ACTCATGAGGCCCACATTCC	rs55819060;rs12197448	20	targeting	TATCTTGTGGAAAGGACGAAACACCGACTCATGAGGCCCACATTCCgttttagagctaggccAACATGAGGATC
ACTCATGTGTAGACCTTCCT	rs12210441	20	targeting	TATCTTGTGGAAAGGACGAAACACCGACTCATGTGTAGACCTTCCTgttttagagctaggccAACATGAGGATC
ACTCCAACATCTTCATACCA	rs147163691;rs80118353	20	targeting	TATCTTGTGGAAAGGACGAAACACCGACTCCAACATCTTCATACCAgttttagagctaggccAACATGAGGATC
ACTCCAAGCAGTGTGAGCTT	rs657597;rs657180	20	targeting	TATCTTGTGGAAAGGACGAAACACCGACTCCAAGCAGTGTGAGCTTgttttagagctaggccAACATGAGGATC
ACTCCAGACCTCAGTTGCCT	rs35008259	20	targeting	TATCTTGTGGAAAGGACGAAACACCGACTCCAGACCTCAGTTGCCTgttttagagctaggccAACATGAGGATC
ACTCCAGGCAAATTCTTAAC	rs602903	20	targeting	TATCTTGTGGAAAGGACGAAACACCGACTCCAGGCAAATTCTTAACgttttagagctaggccAACATGAGGATC
ACTCCCAATCCAAATGATGG	rs17589010;rs74663692	20	targeting	TATCTTGTGGAAAGGACGAAACACCGACTCCCAATCCAAATGATGGgttttagagctaggccAACATGAGGATC
ACTCCCGCCTGTGAACGCCC	rs111784190	20	targeting	TATCTTGTGGAAAGGACGAAACACCGACTCCCGCCTGTGAACGCCCgttttagagctaggccAACATGAGGATC
ACTCCGCAAGAGAAATAAAG	rs117197288	20	targeting	TATCTTGTGGAAAGGACGAAACACCGACTCCGCAAGAGAAATAAAGgttttagagctaggccAACATGAGGATC
ACTCCTAATGACATCCCAGC	rs76295066	20	targeting	TATCTTGTGGAAAGGACGAAACACCGACTCCTAATGACATCCCAGCgttttagagctaggccAACATGAGGATC
ACTCCTCTATAGCTGCCTGC	rs79608867	20	targeting	TATCTTGTGGAAAGGACGAAACACCGACTCCTCTATAGCTGCCTGCgttttagagctaggccAACATGAGGATC
ACTCCTTACTGTCTTCTAAT	rs72982708	20	targeting	TATCTTGTGGAAAGGACGAAACACCGACTCCTTACTGTCTTCTAATgttttagagctaggccAACATGAGGATC
ACTCGGGAGGCTGAGAGGGA	rs185163215	20	targeting	TATCTTGTGGAAAGGACGAAACACCGACTCGGGAGGCTGAGAGGGAgttttagagctaggccAACATGAGGATC
ACTCGGTCTGTTAAGGGCTA	rs481438	20	targeting	TATCTTGTGGAAAGGACGAAACACCGACTCGGTCTGTTAAGGGCTAgttttagagctaggccAACATGAGGATC
ACTCTAGAGTCTCTGGTAGA	rs112680239	20	targeting	TATCTTGTGGAAAGGACGAAACACCGACTCTAGAGTCTCTGGTAGAgttttagagctaggccAACATGAGGATC
ACTCTAGTCTTTAAAATATG	rs4594970;rs4612182	20	targeting	TATCTTGTGGAAAGGACGAAACACCGACTCTAGTCTTTAAAATATGgttttagagctaggccAACATGAGGATC
ACTCTATTATTGCTAGATGT	rs6938458	20	targeting	TATCTTGTGGAAAGGACGAAACACCGACTCTATTATTGCTAGATGTgttttagagctaggccAACATGAGGATC
ACTCTTTGAGATAGGAGGGG	rs9399228	20	targeting	TATCTTGTGGAAAGGACGAAACACCGACTCTTTGAGATAGGAGGGGgttttagagctaggccAACATGAGGATC
ACTGAAAACATGAAATCTAA	rs143227671	20	targeting	TATCTTGTGGAAAGGACGAAACACCGACTGAAAACATGAAATCTAAgttttagagctaggccAACATGAGGATC
ACTGAAAAGCTTTCTATCCT	rs34709469	20	targeting	TATCTTGTGGAAAGGACGAAACACCGACTGAAAAGCTTTCTATCCTgttttagagctaggccAACATGAGGATC
ACTGAAACTTTCCTAAGCCC	rs1572045	20	targeting	TATCTTGTGGAAAGGACGAAACACCGACTGAAACTTTCCTAAGCCCgttttagagctaggccAACATGAGGATC
ACTGAACAATCAATAGTGTA	rs669274	20	targeting	TATCTTGTGGAAAGGACGAAACACCGACTGAACAATCAATAGTGTAgttttagagctaggccAACATGAGGATC
ACTGAACATCCACACCTAAG	rs76822624;rs556008	20	targeting	TATCTTGTGGAAAGGACGAAACACCGACTGAACATCCACACCTAAGgttttagagctaggccAACATGAGGATC
ACTGAAGGCTGTCTCTCAAT	rs12665359;rs72984662	20	targeting	TATCTTGTGGAAAGGACGAAACACCGACTGAAGGCTGTCTCTCAATgttttagagctaggccAACATGAGGATC
ACTGAAGTCGAGCACGTAAA	rs74461124	20	targeting	TATCTTGTGGAAAGGACGAAACACCGACTGAAGTCGAGCACGTAAAgttttagagctaggccAACATGAGGATC
ACTGACTTTCATAATATTCC	rs12527457	20	targeting	TATCTTGTGGAAAGGACGAAACACCGACTGACTTTCATAATATTCCgttttagagctaggccAACATGAGGATC
ACTGAGGCAGCATGGTATTG	rs608242;rs117923533	20	targeting	TATCTTGTGGAAAGGACGAAACACCGACTGAGGCAGCATGGTATTGgttttagagctaggccAACATGAGGATC
ACTGAGGGTGTTCTACACAC	rs2683064	20	targeting	TATCTTGTGGAAAGGACGAAACACCGACTGAGGGTGTTCTACACACgttttagagctaggccAACATGAGGATC
ACTGAGTCTGGCACCGTTTA	rs73564258	20	targeting	TATCTTGTGGAAAGGACGAAACACCGACTGAGTCTGGCACCGTTTAgttttagagctaggccAACATGAGGATC
ACTGAGTTAGAGAGGTTAGA	rs511800	20	targeting	TATCTTGTGGAAAGGACGAAACACCGACTGAGTTAGAGAGGTTAGAgttttagagctaggccAACATGAGGATC
ACTGATACCAAAATCATGCA	rs623985;rs145361084	20	targeting	TATCTTGTGGAAAGGACGAAACACCGACTGATACCAAAATCATGCAgttttagagctaggccAACATGAGGATC
ACTGATGACATACTGCAAAT	rs9376285	20	targeting	TATCTTGTGGAAAGGACGAAACACCGACTGATGACATACTGCAAATgttttagagctaggccAACATGAGGATC
ACTGATGAGAAGGGGGGTGC	rs34672518	20	targeting	TATCTTGTGGAAAGGACGAAACACCGACTGATGAGAAGGGGGGTGCgttttagagctaggccAACATGAGGATC
ACTGATTAAATAACAGATAA	rs9373203	20	targeting	TATCTTGTGGAAAGGACGAAACACCGACTGATTAAATAACAGATAAgttttagagctaggccAACATGAGGATC
ACTGATTTTCAAGATAGACC	rs9376303	20	targeting	TATCTTGTGGAAAGGACGAAACACCGACTGATTTTCAAGATAGACCgttttagagctaggccAACATGAGGATC
ACTGCAAGGGAAGTTGTCAA	rs11752876	20	targeting	TATCTTGTGGAAAGGACGAAACACCGACTGCAAGGGAAGTTGTCAAgttttagagctaggccAACATGAGGATC
ACTGCAGTACACAATTGTCA	rs73564262	20	targeting	TATCTTGTGGAAAGGACGAAACACCGACTGCAGTACACAATTGTCAgttttagagctaggccAACATGAGGATC
ACTGCATGTTCTTACTCATA	rs583504	20	targeting	TATCTTGTGGAAAGGACGAAACACCGACTGCATGTTCTTACTCATAgttttagagctaggccAACATGAGGATC
ACTGCCAAACATGTTCAGAG	rs9494837	20	targeting	TATCTTGTGGAAAGGACGAAACACCGACTGCCAAACATGTTCAGAGgttttagagctaggccAACATGAGGATC
ACTGCCAGGAAAGGCTGGTG	6:138032287	20	targeting	TATCTTGTGGAAAGGACGAAACACCGACTGCCAGGAAAGGCTGGTGgttttagagctaggccAACATGAGGATC
ACTGCCAGGGAATGCGGCAG	rs117805877;rs72563102	20	targeting	TATCTTGTGGAAAGGACGAAACACCGACTGCCAGGGAATGCGGCAGgttttagagctaggccAACATGAGGATC
ACTGCCTCCTTCCCAGTGGA	rs118175570;rs957193	20	targeting	TATCTTGTGGAAAGGACGAAACACCGACTGCCTCCTTCCCAGTGGAgttttagagctaggccAACATGAGGATC
ACTGCTCAGTATTGTCTGAC	rs199715497;rs6917692;rs200914109	20	targeting	TATCTTGTGGAAAGGACGAAACACCGACTGCTCAGTATTGTCTGACgttttagagctaggccAACATGAGGATC
ACTGCTGCTGCATTTGGTTC	6:138428040	20	targeting	TATCTTGTGGAAAGGACGAAACACCGACTGCTGCTGCATTTGGTTCgttttagagctaggccAACATGAGGATC
ACTGCTGGCTGCCCTCCTGA	rs74760056;rs76706742	20	targeting	TATCTTGTGGAAAGGACGAAACACCGACTGCTGGCTGCCCTCCTGAgttttagagctaggccAACATGAGGATC
ACTGGAAATACTCAGCTTGC	rs72989420;rs34560707	20	targeting	TATCTTGTGGAAAGGACGAAACACCGACTGGAAATACTCAGCTTGCgttttagagctaggccAACATGAGGATC
ACTGGAAGTCTGTGAAAGAC	rs74793336	20	targeting	TATCTTGTGGAAAGGACGAAACACCGACTGGAAGTCTGTGAAAGACgttttagagctaggccAACATGAGGATC
ACTGGAGAATGAAGTGTAGG	rs111399371	20	targeting	TATCTTGTGGAAAGGACGAAACACCGACTGGAGAATGAAGTGTAGGgttttagagctaggccAACATGAGGATC
ACTGGAGCATCAGTGATGAT	rs4438978	20	targeting	TATCTTGTGGAAAGGACGAAACACCGACTGGAGCATCAGTGATGATgttttagagctaggccAACATGAGGATC
ACTGGAGTCACTCCTATTGC	rs147790205;rs4473872	20	targeting	TATCTTGTGGAAAGGACGAAACACCGACTGGAGTCACTCCTATTGCgttttagagctaggccAACATGAGGATC
ACTGGATACTATTTAAAACT	rs557054	20	targeting	TATCTTGTGGAAAGGACGAAACACCGACTGGATACTATTTAAAACTgttttagagctaggccAACATGAGGATC
ACTGGCTTCTGGACTGGAAA	rs12202094;rs6921233	20	targeting	TATCTTGTGGAAAGGACGAAACACCGACTGGCTTCTGGACTGGAAAgttttagagctaggccAACATGAGGATC
ACTGGGATAAAATTGTGTGT	6:138318361	20	targeting	TATCTTGTGGAAAGGACGAAACACCGACTGGGATAAAATTGTGTGTgttttagagctaggccAACATGAGGATC
ACTGGGTACTGTGCACACAG	rs142849809	20	targeting	TATCTTGTGGAAAGGACGAAACACCGACTGGGTACTGTGCACACAGgttttagagctaggccAACATGAGGATC
ACTGTAAAAATAAGTGTTGC	rs548579;rs142010075	20	targeting	TATCTTGTGGAAAGGACGAAACACCGACTGTAAAAATAAGTGTTGCgttttagagctaggccAACATGAGGATC
ACTGTCTTGATAATCCTTGC	rs72984690	20	targeting	TATCTTGTGGAAAGGACGAAACACCGACTGTCTTGATAATCCTTGCgttttagagctaggccAACATGAGGATC
ACTGTGAAGTGAGATTGCAC	rs116855363	20	targeting	TATCTTGTGGAAAGGACGAAACACCGACTGTGAAGTGAGATTGCACgttttagagctaggccAACATGAGGATC
ACTGTGCACACAGTGGTGAG	rs142849809	20	targeting	TATCTTGTGGAAAGGACGAAACACCGACTGTGCACACAGTGGTGAGgttttagagctaggccAACATGAGGATC
ACTGTGGTATAACAAAGACT	rs642434;rs1878658	20	targeting	TATCTTGTGGAAAGGACGAAACACCGACTGTGGTATAACAAAGACTgttttagagctaggccAACATGAGGATC
ACTGTTAAATGGACCTCACC	rs61656432	20	targeting	TATCTTGTGGAAAGGACGAAACACCGACTGTTAAATGGACCTCACCgttttagagctaggccAACATGAGGATC
ACTGTTCAGCTAACTTCTTA	rs71560637;rs9484059;rs9494809	20	targeting	TATCTTGTGGAAAGGACGAAACACCGACTGTTCAGCTAACTTCTTAgttttagagctaggccAACATGAGGATC
ACTGTTTCAGGGGTCACTAG	rs12665429	20	targeting	TATCTTGTGGAAAGGACGAAACACCGACTGTTTCAGGGGTCACTAGgttttagagctaggccAACATGAGGATC
ACTTAACTCTTCTAAGCTCA	rs3734299	20	targeting	TATCTTGTGGAAAGGACGAAACACCGACTTAACTCTTCTAAGCTCAgttttagagctaggccAACATGAGGATC
ACTTAAGTCTAGAATGAAAC	rs77027760	20	targeting	TATCTTGTGGAAAGGACGAAACACCGACTTAAGTCTAGAATGAAACgttttagagctaggccAACATGAGGATC
ACTTAAGTCTTCAGGAGGCC	rs8180657;rs8180663	20	targeting	TATCTTGTGGAAAGGACGAAACACCGACTTAAGTCTTCAGGAGGCCgttttagagctaggccAACATGAGGATC
ACTTACCCTTCCCCTACTCT	rs12527282	20	targeting	TATCTTGTGGAAAGGACGAAACACCGACTTACCCTTCCCCTACTCTgttttagagctaggccAACATGAGGATC
ACTTACGGCCCCATGCAGAG	rs74383504	20	targeting	TATCTTGTGGAAAGGACGAAACACCGACTTACGGCCCCATGCAGAGgttttagagctaggccAACATGAGGATC
ACTTACTTAGCTTCCAAATA	rs10499197	20	targeting	TATCTTGTGGAAAGGACGAAACACCGACTTACTTAGCTTCCAAATAgttttagagctaggccAACATGAGGATC
ACTTATAAGAATCTAGTGCC	rs590523;rs72981337	20	targeting	TATCTTGTGGAAAGGACGAAACACCGACTTATAAGAATCTAGTGCCgttttagagctaggccAACATGAGGATC
ACTTATCCTCAGAAAAGACC	rs4895499	20	targeting	TATCTTGTGGAAAGGACGAAACACCGACTTATCCTCAGAAAAGACCgttttagagctaggccAACATGAGGATC
ACTTATCTTGGATCACAAAG	rs117060742	20	targeting	TATCTTGTGGAAAGGACGAAACACCGACTTATCTTGGATCACAAAGgttttagagctaggccAACATGAGGATC
ACTTATTACATGCTAAGTAC	rs78058696	20	targeting	TATCTTGTGGAAAGGACGAAACACCGACTTATTACATGCTAAGTACgttttagagctaggccAACATGAGGATC
ACTTCAAAGTCACACTCCCG	rs516817	20	targeting	TATCTTGTGGAAAGGACGAAACACCGACTTCAAAGTCACACTCCCGgttttagagctaggccAACATGAGGATC
ACTTCAATTGCTCAACAACA	rs17264332	20	targeting	TATCTTGTGGAAAGGACGAAACACCGACTTCAATTGCTCAACAACAgttttagagctaggccAACATGAGGATC
ACTTCAGAAAGATAGTCCAC	rs10499196	20	targeting	TATCTTGTGGAAAGGACGAAACACCGACTTCAGAAAGATAGTCCACgttttagagctaggccAACATGAGGATC
ACTTCATCAATCACAGGATT	rs72989417;rs1759678	20	targeting	TATCTTGTGGAAAGGACGAAACACCGACTTCATCAATCACAGGATTgttttagagctaggccAACATGAGGATC
ACTTCTATAGATAGAAAGAC	rs4142969	20	targeting	TATCTTGTGGAAAGGACGAAACACCGACTTCTATAGATAGAAAGACgttttagagctaggccAACATGAGGATC
ACTTCTCACATGTTTACAGT	rs36039455	20	targeting	TATCTTGTGGAAAGGACGAAACACCGACTTCTCACATGTTTACAGTgttttagagctaggccAACATGAGGATC
ACTTCTCAGCAAGAGCTATG	rs140990613	20	targeting	TATCTTGTGGAAAGGACGAAACACCGACTTCTCAGCAAGAGCTATGgttttagagctaggccAACATGAGGATC
ACTTCTCCTAAATTAACTGT	rs55707616;rs78050333	20	targeting	TATCTTGTGGAAAGGACGAAACACCGACTTCTCCTAAATTAACTGTgttttagagctaggccAACATGAGGATC
ACTTCTGCTCCGGGAAAGGT	rs72980748	20	targeting	TATCTTGTGGAAAGGACGAAACACCGACTTCTGCTCCGGGAAAGGTgttttagagctaggccAACATGAGGATC
ACTTCTTCCAGCGTAATTAA	rs73558137;rs11961844	20	targeting	TATCTTGTGGAAAGGACGAAACACCGACTTCTTCCAGCGTAATTAAgttttagagctaggccAACATGAGGATC
ACTTGAAATCGCTGATTTTT	rs149515727;rs78242606	20	targeting	TATCTTGTGGAAAGGACGAAACACCGACTTGAAATCGCTGATTTTTgttttagagctaggccAACATGAGGATC
ACTTGATTTATGACTTATTT	rs630173;rs143923420	20	targeting	TATCTTGTGGAAAGGACGAAACACCGACTTGATTTATGACTTATTTgttttagagctaggccAACATGAGGATC
ACTTGCACCTGAATAACCAC	rs603904	20	targeting	TATCTTGTGGAAAGGACGAAACACCGACTTGCACCTGAATAACCACgttttagagctaggccAACATGAGGATC
ACTTGCATGTAGAATGAGTT	rs145361084	20	targeting	TATCTTGTGGAAAGGACGAAACACCGACTTGCATGTAGAATGAGTTgttttagagctaggccAACATGAGGATC
ACTTGCTTGGCAGGGAGACA	rs79828293;rs66520287	20	targeting	TATCTTGTGGAAAGGACGAAACACCGACTTGCTTGGCAGGGAGACAgttttagagctaggccAACATGAGGATC
ACTTGGAGCTCAGCAGACAG	rs9389543	20	targeting	TATCTTGTGGAAAGGACGAAACACCGACTTGGAGCTCAGCAGACAGgttttagagctaggccAACATGAGGATC
ACTTGGGAATGGCTGGTTGG	rs645773	20	targeting	TATCTTGTGGAAAGGACGAAACACCGACTTGGGAATGGCTGGTTGGgttttagagctaggccAACATGAGGATC
ACTTGGGCAGGGCTAAGCCA	rs118032896;rs646618	20	targeting	TATCTTGTGGAAAGGACGAAACACCGACTTGGGCAGGGCTAAGCCAgttttagagctaggccAACATGAGGATC
ACTTTAAAGCAACAGCAGTG	rs12204400	20	targeting	TATCTTGTGGAAAGGACGAAACACCGACTTTAAAGCAACAGCAGTGgttttagagctaggccAACATGAGGATC
ACTTTAATCTTTGAGAAATA	rs12192253	20	targeting	TATCTTGTGGAAAGGACGAAACACCGACTTTAATCTTTGAGAAATAgttttagagctaggccAACATGAGGATC
ACTTTACAAACTGCTTCAGC	rs650872;rs117804357	20	targeting	TATCTTGTGGAAAGGACGAAACACCGACTTTACAAACTGCTTCAGCgttttagagctaggccAACATGAGGATC
ACTTTACAAAGTGATCATGG	rs9494883	20	targeting	TATCTTGTGGAAAGGACGAAACACCGACTTTACAAAGTGATCATGGgttttagagctaggccAACATGAGGATC
ACTTTCTGATGATAAGTTCT	rs59468939	20	targeting	TATCTTGTGGAAAGGACGAAACACCGACTTTCTGATGATAAGTTCTgttttagagctaggccAACATGAGGATC
ACTTTCTGGGATAGTGGTGA	rs9389558;rs7743142	20	targeting	TATCTTGTGGAAAGGACGAAACACCGACTTTCTGGGATAGTGGTGAgttttagagctaggccAACATGAGGATC
ACTTTTAAACAAAGTACAAG	rs147495861	20	targeting	TATCTTGTGGAAAGGACGAAACACCGACTTTTAAACAAAGTACAAGgttttagagctaggccAACATGAGGATC
ACTTTTGAGACCTATTGCTA	rs660233	20	targeting	TATCTTGTGGAAAGGACGAAACACCGACTTTTGAGACCTATTGCTAgttttagagctaggccAACATGAGGATC
ACTTTTGATATTACTTGAGT	rs57406800;rs60638137	20	targeting	TATCTTGTGGAAAGGACGAAACACCGACTTTTGATATTACTTGAGTgttttagagctaggccAACATGAGGATC
ACTTTTGATGGAGAAGGCAA	rs662100	20	targeting	TATCTTGTGGAAAGGACGAAACACCGACTTTTGATGGAGAAGGCAAgttttagagctaggccAACATGAGGATC
ACTTTTTAAAAGGGTATTAT	rs138734659;rs150210922	20	targeting	TATCTTGTGGAAAGGACGAAACACCGACTTTTTAAAAGGGTATTATgttttagagctaggccAACATGAGGATC
ACTTTTTTTTTTCTTTAATG	rs659512	20	targeting	TATCTTGTGGAAAGGACGAAACACCGACTTTTTTTTTTCTTTAATGgttttagagctaggccAACATGAGGATC
AGAAAAAAATTAATATTTAT	rs73568231;rs9402931	20	targeting	TATCTTGTGGAAAGGACGAAACACCGAGAAAAAAATTAATATTTATgttttagagctaggccAACATGAGGATC
AGAAAAACCTTTTTCAAGAG	rs9494894	20	targeting	TATCTTGTGGAAAGGACGAAACACCGAGAAAAACCTTTTTCAAGAGgttttagagctaggccAACATGAGGATC
AGAAAAAGAAAACTACTTCA	6:138414521	20	targeting	TATCTTGTGGAAAGGACGAAACACCGAGAAAAAGAAAACTACTTCAgttttagagctaggccAACATGAGGATC
AGAAAAAGGCCATGTAAAAT	rs9688558	20	targeting	TATCTTGTGGAAAGGACGAAACACCGAGAAAAAGGCCATGTAAAATgttttagagctaggccAACATGAGGATC
AGAAAAATATAAACAAAATA	rs74528247	20	targeting	TATCTTGTGGAAAGGACGAAACACCGAGAAAAATATAAACAAAATAgttttagagctaggccAACATGAGGATC
AGAAAAATATTCAATTATCT	rs78761790;rs138270431	20	targeting	TATCTTGTGGAAAGGACGAAACACCGAGAAAAATATTCAATTATCTgttttagagctaggccAACATGAGGATC
AGAAAACAGTGGGAAGGGCA	rs34574362;rs117328294	20	targeting	TATCTTGTGGAAAGGACGAAACACCGAGAAAACAGTGGGAAGGGCAgttttagagctaggccAACATGAGGATC
AGAAAAGAAGTACAGTGGCC	rs7753364;rs9402919	20	targeting	TATCTTGTGGAAAGGACGAAACACCGAGAAAAGAAGTACAGTGGCCgttttagagctaggccAACATGAGGATC
AGAAAAGATAACCAGAGATT	rs75502097	20	targeting	TATCTTGTGGAAAGGACGAAACACCGAGAAAAGATAACCAGAGATTgttttagagctaggccAACATGAGGATC
AGAAAATACAAGGAACTTCT	rs35062368	20	targeting	TATCTTGTGGAAAGGACGAAACACCGAGAAAATACAAGGAACTTCTgttttagagctaggccAACATGAGGATC
AGAAAATACAGGGGAAGGGA	rs6570199;rs6570200	20	targeting	TATCTTGTGGAAAGGACGAAACACCGAGAAAATACAGGGGAAGGGAgttttagagctaggccAACATGAGGATC
AGAAACAGTTTTTTTAGAAA	rs7746779	20	targeting	TATCTTGTGGAAAGGACGAAACACCGAGAAACAGTTTTTTTAGAAAgttttagagctaggccAACATGAGGATC
AGAAACCTATATTCAGTAGG	rs139038447;rs118116784	20	targeting	TATCTTGTGGAAAGGACGAAACACCGAGAAACCTATATTCAGTAGGgttttagagctaggccAACATGAGGATC
AGAAAGAAATTAACTGGACA	rs11297844	20	targeting	TATCTTGTGGAAAGGACGAAACACCGAGAAAGAAATTAACTGGACAgttttagagctaggccAACATGAGGATC
AGAAAGAACAGCTCAACTAC	rs4341022	20	targeting	TATCTTGTGGAAAGGACGAAACACCGAGAAAGAACAGCTCAACTACgttttagagctaggccAACATGAGGATC
AGAAAGATTAGAACTGTGAG	rs111958187	20	targeting	TATCTTGTGGAAAGGACGAAACACCGAGAAAGATTAGAACTGTGAGgttttagagctaggccAACATGAGGATC
AGAAAGCAAGCAGAATTTTC	rs12530033	20	targeting	TATCTTGTGGAAAGGACGAAACACCGAGAAAGCAAGCAGAATTTTCgttttagagctaggccAACATGAGGATC
AGAAAGGTTACAGCTGAGTG	rs62432767	20	targeting	TATCTTGTGGAAAGGACGAAACACCGAGAAAGGTTACAGCTGAGTGgttttagagctaggccAACATGAGGATC
AGAAAGGTTGATACTGGGCT	rs116882754	20	targeting	TATCTTGTGGAAAGGACGAAACACCGAGAAAGGTTGATACTGGGCTgttttagagctaggccAACATGAGGATC
AGAAATATTCACATGAAGTT	rs111585304;rs6922129	20	targeting	TATCTTGTGGAAAGGACGAAACACCGAGAAATATTCACATGAAGTTgttttagagctaggccAACATGAGGATC
AGAAATCAGATAGAATCAGG	rs79644920;rs684432	20	targeting	TATCTTGTGGAAAGGACGAAACACCGAGAAATCAGATAGAATCAGGgttttagagctaggccAACATGAGGATC
AGAAATGTATCCCAGAAAAG	rs9373195;rs77833205	20	targeting	TATCTTGTGGAAAGGACGAAACACCGAGAAATGTATCCCAGAAAAGgttttagagctaggccAACATGAGGATC
AGAAATGTCACTGGACCAAA	rs9484058	20	targeting	TATCTTGTGGAAAGGACGAAACACCGAGAAATGTCACTGGACCAAAgttttagagctaggccAACATGAGGATC
AGAAATGTTTTCTCATTACC	rs35981973	20	targeting	TATCTTGTGGAAAGGACGAAACACCGAGAAATGTTTTCTCATTACCgttttagagctaggccAACATGAGGATC
AGAAATGTTTTGGTTCCTGA	rs140990613	20	targeting	TATCTTGTGGAAAGGACGAAACACCGAGAAATGTTTTGGTTCCTGAgttttagagctaggccAACATGAGGATC
AGAAATTAGACACTGATCAG	rs149139668	20	targeting	TATCTTGTGGAAAGGACGAAACACCGAGAAATTAGACACTGATCAGgttttagagctaggccAACATGAGGATC
AGAAATTCCTCTGAAAATGA	rs634040	20	targeting	TATCTTGTGGAAAGGACGAAACACCGAGAAATTCCTCTGAAAATGAgttttagagctaggccAACATGAGGATC
AGAAATTTCCAGACACTTTT	rs57178058	20	targeting	TATCTTGTGGAAAGGACGAAACACCGAGAAATTTCCAGACACTTTTgttttagagctaggccAACATGAGGATC
AGAACAAAAAAACTGTTGAG	rs80163205	20	targeting	TATCTTGTGGAAAGGACGAAACACCGAGAACAAAAAAACTGTTGAGgttttagagctaggccAACATGAGGATC
AGAACAAAAAAGGTAGAGTG	rs75199414	20	targeting	TATCTTGTGGAAAGGACGAAACACCGAGAACAAAAAAGGTAGAGTGgttttagagctaggccAACATGAGGATC
AGAACAACATGGATATTACA	rs74528247	20	targeting	TATCTTGTGGAAAGGACGAAACACCGAGAACAACATGGATATTACAgttttagagctaggccAACATGAGGATC
AGAACAGCTTGCCTGGTACT	rs59380231	20	targeting	TATCTTGTGGAAAGGACGAAACACCGAGAACAGCTTGCCTGGTACTgttttagagctaggccAACATGAGGATC
AGAACCATGAGAGTTTTGTC	rs79290201	20	targeting	TATCTTGTGGAAAGGACGAAACACCGAGAACCATGAGAGTTTTGTCgttttagagctaggccAACATGAGGATC
AGAACCATTCACTGAAATGC	rs610604	20	targeting	TATCTTGTGGAAAGGACGAAACACCGAGAACCATTCACTGAAATGCgttttagagctaggccAACATGAGGATC
AGAACGAGATTATGTCTTTG	rs56071175	20	targeting	TATCTTGTGGAAAGGACGAAACACCGAGAACGAGATTATGTCTTTGgttttagagctaggccAACATGAGGATC
AGAACTAATAATTGCCCTCA	rs12216269	20	targeting	TATCTTGTGGAAAGGACGAAACACCGAGAACTAATAATTGCCCTCAgttttagagctaggccAACATGAGGATC
AGAACTCAACAAGCAGCCCT	rs12174430	20	targeting	TATCTTGTGGAAAGGACGAAACACCGAGAACTCAACAAGCAGCCCTgttttagagctaggccAACATGAGGATC
AGAACTCTAGTTGCTTATAT	rs67277719	20	targeting	TATCTTGTGGAAAGGACGAAACACCGAGAACTCTAGTTGCTTATATgttttagagctaggccAACATGAGGATC
AGAACTCTTTTTATACATTG	rs73564203	20	targeting	TATCTTGTGGAAAGGACGAAACACCGAGAACTCTTTTTATACATTGgttttagagctaggccAACATGAGGATC
AGAACTGGAGAACCAGCCTG	rs74793336	20	targeting	TATCTTGTGGAAAGGACGAAACACCGAGAACTGGAGAACCAGCCTGgttttagagctaggccAACATGAGGATC
AGAACTTCATTTGCTTTGGG	rs13209759	20	targeting	TATCTTGTGGAAAGGACGAAACACCGAGAACTTCATTTGCTTTGGGgttttagagctaggccAACATGAGGATC
AGAACTTTCAAGGGTATCCG	rs73778221	20	targeting	TATCTTGTGGAAAGGACGAAACACCGAGAACTTTCAAGGGTATCCGgttttagagctaggccAACATGAGGATC
AGAAGAAATAATCTTCAAAG	rs686144	20	targeting	TATCTTGTGGAAAGGACGAAACACCGAGAAGAAATAATCTTCAAAGgttttagagctaggccAACATGAGGATC
AGAAGAAGAGGGGATGGGAG	rs6570200;rs6570199	20	targeting	TATCTTGTGGAAAGGACGAAACACCGAGAAGAAGAGGGGATGGGAGgttttagagctaggccAACATGAGGATC
AGAAGAAGATGATGGATGGA	rs56176660;rs142729468	20	targeting	TATCTTGTGGAAAGGACGAAACACCGAGAAGAAGATGATGGATGGAgttttagagctaggccAACATGAGGATC
AGAAGAAGGAAGGGGAAAGT	rs12662137	20	targeting	TATCTTGTGGAAAGGACGAAACACCGAGAAGAAGGAAGGGGAAAGTgttttagagctaggccAACATGAGGATC
AGAAGACATTTTCTTAGGCT	rs583816;rs117795700;rs583719;rs183130870	20	targeting	TATCTTGTGGAAAGGACGAAACACCGAGAAGACATTTTCTTAGGCTgttttagagctaggccAACATGAGGATC
AGAAGACCGTCAAGATTGTG	rs77554692	20	targeting	TATCTTGTGGAAAGGACGAAACACCGAGAAGACCGTCAAGATTGTGgttttagagctaggccAACATGAGGATC
AGAAGAGAAAGAATGGGAAA	rs643571	20	targeting	TATCTTGTGGAAAGGACGAAACACCGAGAAGAGAAAGAATGGGAAAgttttagagctaggccAACATGAGGATC
AGAAGAGAATGGGTCCTTGA	rs12216269	20	targeting	TATCTTGTGGAAAGGACGAAACACCGAGAAGAGAATGGGTCCTTGAgttttagagctaggccAACATGAGGATC
AGAAGAGTCTGTCTCCCTCC	rs9376307	20	targeting	TATCTTGTGGAAAGGACGAAACACCGAGAAGAGTCTGTCTCCCTCCgttttagagctaggccAACATGAGGATC
AGAAGATGCCATATGAGCCC	rs996243	20	targeting	TATCTTGTGGAAAGGACGAAACACCGAGAAGATGCCATATGAGCCCgttttagagctaggccAACATGAGGATC
AGAAGCAAAAAGTGAATACA	rs142929563;rs147425764	20	targeting	TATCTTGTGGAAAGGACGAAACACCGAGAAGCAAAAAGTGAATACAgttttagagctaggccAACATGAGGATC
AGAAGCAGTTTGCTTTGCTG	rs9402927	20	targeting	TATCTTGTGGAAAGGACGAAACACCGAGAAGCAGTTTGCTTTGCTGgttttagagctaggccAACATGAGGATC
AGAAGCATTGCATGTAAGGA	rs508214	20	targeting	TATCTTGTGGAAAGGACGAAACACCGAGAAGCATTGCATGTAAGGAgttttagagctaggccAACATGAGGATC
AGAAGCTAGAACATGTAAGG	rs12193654	20	targeting	TATCTTGTGGAAAGGACGAAACACCGAGAAGCTAGAACATGTAAGGgttttagagctaggccAACATGAGGATC
AGAAGCTCCCCAACTCATTG	rs2206351;rs200467818	20	targeting	TATCTTGTGGAAAGGACGAAACACCGAGAAGCTCCCCAACTCATTGgttttagagctaggccAACATGAGGATC
AGAAGGAACATGATCTCAAA	6:138070711	20	targeting	TATCTTGTGGAAAGGACGAAACACCGAGAAGGAACATGATCTCAAAgttttagagctaggccAACATGAGGATC
AGAAGGAGGGTATGAAAATG	rs145453537	20	targeting	TATCTTGTGGAAAGGACGAAACACCGAGAAGGAGGGTATGAAAATGgttttagagctaggccAACATGAGGATC
AGAAGGAGTGGCGTTCCGGT	rs9373198;rs533091	20	targeting	TATCTTGTGGAAAGGACGAAACACCGAGAAGGAGTGGCGTTCCGGTgttttagagctaggccAACATGAGGATC
AGAAGGCTATATGAGAACCC	rs72978772	20	targeting	TATCTTGTGGAAAGGACGAAACACCGAGAAGGCTATATGAGAACCCgttttagagctaggccAACATGAGGATC
AGAAGGCTTTAGTGTTAAAT	rs10499198	20	targeting	TATCTTGTGGAAAGGACGAAACACCGAGAAGGCTTTAGTGTTAAATgttttagagctaggccAACATGAGGATC
AGAAGGGAGCTGGACGGGGA	rs6907149	20	targeting	TATCTTGTGGAAAGGACGAAACACCGAGAAGGGAGCTGGACGGGGAgttttagagctaggccAACATGAGGATC
AGAAGGGCTTTTGGTCACAA	rs12209996	20	targeting	TATCTTGTGGAAAGGACGAAACACCGAGAAGGGCTTTTGGTCACAAgttttagagctaggccAACATGAGGATC
AGAAGGTCAGCCAGGCGCGG	rs634313	20	targeting	TATCTTGTGGAAAGGACGAAACACCGAGAAGGTCAGCCAGGCGCGGgttttagagctaggccAACATGAGGATC
AGAAGTTACCTGCTAACAGA	rs117530622;rs6920220	20	targeting	TATCTTGTGGAAAGGACGAAACACCGAGAAGTTACCTGCTAACAGAgttttagagctaggccAACATGAGGATC
AGAAGTTCAGATCAAGATGC	rs1556837	20	targeting	TATCTTGTGGAAAGGACGAAACACCGAGAAGTTCAGATCAAGATGCgttttagagctaggccAACATGAGGATC
AGAAGTTTACCATTTTTCTG	rs677362	20	targeting	TATCTTGTGGAAAGGACGAAACACCGAGAAGTTTACCATTTTTCTGgttttagagctaggccAACATGAGGATC
AGAATAAAATGCATGCAGGG	rs72978726;rs79633824	20	targeting	TATCTTGTGGAAAGGACGAAACACCGAGAATAAAATGCATGCAGGGgttttagagctaggccAACATGAGGATC
AGAATAAGACAAATTAGGCT	rs9389550	20	targeting	TATCTTGTGGAAAGGACGAAACACCGAGAATAAGACAAATTAGGCTgttttagagctaggccAACATGAGGATC
AGAATAATGAGTCAGAATAT	rs116884581	20	targeting	TATCTTGTGGAAAGGACGAAACACCGAGAATAATGAGTCAGAATATgttttagagctaggccAACATGAGGATC
AGAATAGAGAGCCTAGGGCC	rs117369119	20	targeting	TATCTTGTGGAAAGGACGAAACACCGAGAATAGAGAGCCTAGGGCCgttttagagctaggccAACATGAGGATC
AGAATATTAAGTAGGATACA	rs6942220	20	targeting	TATCTTGTGGAAAGGACGAAACACCGAGAATATTAAGTAGGATACAgttttagagctaggccAACATGAGGATC
AGAATCAAGGCCAGTCGCGG	rs7772417	20	targeting	TATCTTGTGGAAAGGACGAAACACCGAGAATCAAGGCCAGTCGCGGgttttagagctaggccAACATGAGGATC
AGAATCCAGGAGATACACTG	rs9399231;rs72982781;rs35207875	20	targeting	TATCTTGTGGAAAGGACGAAACACCGAGAATCCAGGAGATACACTGgttttagagctaggccAACATGAGGATC
AGAATCGCTTGAATCCAGTG	rs139579187	20	targeting	TATCTTGTGGAAAGGACGAAACACCGAGAATCGCTTGAATCCAGTGgttttagagctaggccAACATGAGGATC
AGAATCTCTCATTGCCTGTG	rs9389549;rs9385816	20	targeting	TATCTTGTGGAAAGGACGAAACACCGAGAATCTCTCATTGCCTGTGgttttagagctaggccAACATGAGGATC
AGAATCTGTGAAACAGTAAC	rs958000	20	targeting	TATCTTGTGGAAAGGACGAAACACCGAGAATCTGTGAAACAGTAACgttttagagctaggccAACATGAGGATC
AGAATGAAATCATGTCAACA	rs4896289;rs76390570;rs533947	20	targeting	TATCTTGTGGAAAGGACGAAACACCGAGAATGAAATCATGTCAACAgttttagagctaggccAACATGAGGATC
AGAATGCATCACAGTCTGCA	rs604927	20	targeting	TATCTTGTGGAAAGGACGAAACACCGAGAATGCATCACAGTCTGCAgttttagagctaggccAACATGAGGATC
AGAATGCCTTGGGATCAGAT	rs35191620	20	targeting	TATCTTGTGGAAAGGACGAAACACCGAGAATGCCTTGGGATCAGATgttttagagctaggccAACATGAGGATC
AGAATGCTGAAAAGCCTTGA	rs61593413;rs142972386	20	targeting	TATCTTGTGGAAAGGACGAAACACCGAGAATGCTGAAAAGCCTTGAgttttagagctaggccAACATGAGGATC
AGAATTATTTGCCCAACCCC	rs77404035	20	targeting	TATCTTGTGGAAAGGACGAAACACCGAGAATTATTTGCCCAACCCCgttttagagctaggccAACATGAGGATC
AGAATTGCCTTGAATCTGAG	rs149648444	20	targeting	TATCTTGTGGAAAGGACGAAACACCGAGAATTGCCTTGAATCTGAGgttttagagctaggccAACATGAGGATC
AGACAAAAAACAAATGCTCT	rs645952;rs138162951;rs662769	20	targeting	TATCTTGTGGAAAGGACGAAACACCGAGACAAAAAACAAATGCTCTgttttagagctaggccAACATGAGGATC
AGACAAAACTGCCTTAGGCC	rs1836846;rs142537946	20	targeting	TATCTTGTGGAAAGGACGAAACACCGAGACAAAACTGCCTTAGGCCgttttagagctaggccAACATGAGGATC
AGACAAAATGAGAGTTTTGC	rs72563087	20	targeting	TATCTTGTGGAAAGGACGAAACACCGAGACAAAATGAGAGTTTTGCgttttagagctaggccAACATGAGGATC
AGACAAATAAAAAAACAGCT	rs540158	20	targeting	TATCTTGTGGAAAGGACGAAACACCGAGACAAATAAAAAAACAGCTgttttagagctaggccAACATGAGGATC
AGACAAATCAAATGCCTAAT	rs75119918	20	targeting	TATCTTGTGGAAAGGACGAAACACCGAGACAAATCAAATGCCTAATgttttagagctaggccAACATGAGGATC
AGACAAATGATCTTTCCTGA	rs72989424	20	targeting	TATCTTGTGGAAAGGACGAAACACCGAGACAAATGATCTTTCCTGAgttttagagctaggccAACATGAGGATC
AGACAACTGCTTTCATAAGA	rs9484103	20	targeting	TATCTTGTGGAAAGGACGAAACACCGAGACAACTGCTTTCATAAGAgttttagagctaggccAACATGAGGATC
AGACAAGAATACTGAGACTT	rs608702;rs73556137	20	targeting	TATCTTGTGGAAAGGACGAAACACCGAGACAAGAATACTGAGACTTgttttagagctaggccAACATGAGGATC
AGACACACACATTCACAACA	rs141498954	20	targeting	TATCTTGTGGAAAGGACGAAACACCGAGACACACACATTCACAACAgttttagagctaggccAACATGAGGATC
AGACACAGGGTGACACTGTT	rs73560248;rs79724748	20	targeting	TATCTTGTGGAAAGGACGAAACACCGAGACACAGGGTGACACTGTTgttttagagctaggccAACATGAGGATC
AGACACCCATCCACGATCAG	rs7749323	20	targeting	TATCTTGTGGAAAGGACGAAACACCGAGACACCCATCCACGATCAGgttttagagctaggccAACATGAGGATC
AGACACTCCTGCTCTTTTTT	rs7748190	20	targeting	TATCTTGTGGAAAGGACGAAACACCGAGACACTCCTGCTCTTTTTTgttttagagctaggccAACATGAGGATC
AGACAGCTTTATCTTTGGCC	rs77672331	20	targeting	TATCTTGTGGAAAGGACGAAACACCGAGACAGCTTTATCTTTGGCCgttttagagctaggccAACATGAGGATC
AGACAGGGCTACTTTCCATT	rs12193654	20	targeting	TATCTTGTGGAAAGGACGAAACACCGAGACAGGGCTACTTTCCATTgttttagagctaggccAACATGAGGATC
AGACAGTAACAAGCCTAGCA	rs1759678;rs72989417	20	targeting	TATCTTGTGGAAAGGACGAAACACCGAGACAGTAACAAGCCTAGCAgttttagagctaggccAACATGAGGATC
AGACAGTGGAGATGTGTTCT	rs526676	20	targeting	TATCTTGTGGAAAGGACGAAACACCGAGACAGTGGAGATGTGTTCTgttttagagctaggccAACATGAGGATC
AGACAGTTAGACATACAGAC	rs9389534	20	targeting	TATCTTGTGGAAAGGACGAAACACCGAGACAGTTAGACATACAGACgttttagagctaggccAACATGAGGATC
AGACATAGGTCAAGGACGCA	rs140908180	20	targeting	TATCTTGTGGAAAGGACGAAACACCGAGACATAGGTCAAGGACGCAgttttagagctaggccAACATGAGGATC
AGACATCATTTGGTGTGCAC	rs2876371;rs530607;rs77004057;rs74774704	20	targeting	TATCTTGTGGAAAGGACGAAACACCGAGACATCATTTGGTGTGCACgttttagagctaggccAACATGAGGATC
AGACATTCCTGGAAATTACA	rs516817	20	targeting	TATCTTGTGGAAAGGACGAAACACCGAGACATTCCTGGAAATTACAgttttagagctaggccAACATGAGGATC
AGACATTTAAAAAAAAAAAT	rs199902297;rs111560719	20	targeting	TATCTTGTGGAAAGGACGAAACACCGAGACATTTAAAAAAAAAAATgttttagagctaggccAACATGAGGATC
AGACCACTCAGTCTTCTACA	rs34755910;rs9484069	20	targeting	TATCTTGTGGAAAGGACGAAACACCGAGACCACTCAGTCTTCTACAgttttagagctaggccAACATGAGGATC
AGACCCTTCCATCCTGGAGG	rs35313432	20	targeting	TATCTTGTGGAAAGGACGAAACACCGAGACCCTTCCATCCTGGAGGgttttagagctaggccAACATGAGGATC
AGACCTGACAGAGATAAGTA	rs141498954	20	targeting	TATCTTGTGGAAAGGACGAAACACCGAGACCTGACAGAGATAAGTAgttttagagctaggccAACATGAGGATC
AGACCTGGAAATCTGGGCAG	rs583522;rs5029928	20	targeting	TATCTTGTGGAAAGGACGAAACACCGAGACCTGGAAATCTGGGCAGgttttagagctaggccAACATGAGGATC
AGACCTGGGGCTGCTCACAA	rs112437718;rs113849526	20	targeting	TATCTTGTGGAAAGGACGAAACACCGAGACCTGGGGCTGCTCACAAgttttagagctaggccAACATGAGGATC
AGACGTGGGCCAAGAGGTTT	rs592940	20	targeting	TATCTTGTGGAAAGGACGAAACACCGAGACGTGGGCCAAGAGGTTTgttttagagctaggccAACATGAGGATC
AGACTAATACCAGTAGAGTA	rs145187725	20	targeting	TATCTTGTGGAAAGGACGAAACACCGAGACTAATACCAGTAGAGTAgttttagagctaggccAACATGAGGATC
AGACTACAAAGAAAATCAGA	rs28360571	20	targeting	TATCTTGTGGAAAGGACGAAACACCGAGACTACAAAGAAAATCAGAgttttagagctaggccAACATGAGGATC
AGACTATATATGCTTTAACC	rs76627349	20	targeting	TATCTTGTGGAAAGGACGAAACACCGAGACTATATATGCTTTAACCgttttagagctaggccAACATGAGGATC
AGACTCAGTTGAATATCTCC	rs73564258	20	targeting	TATCTTGTGGAAAGGACGAAACACCGAGACTCAGTTGAATATCTCCgttttagagctaggccAACATGAGGATC
AGACTCGTGTCCCCACAACG	rs139849517	20	targeting	TATCTTGTGGAAAGGACGAAACACCGAGACTCGTGTCCCCACAACGgttttagagctaggccAACATGAGGATC
AGACTCTCTCAGCTTCTAGC	rs200706434;rs605777;rs201536973	20	targeting	TATCTTGTGGAAAGGACGAAACACCGAGACTCTCTCAGCTTCTAGCgttttagagctaggccAACATGAGGATC
AGACTGCGGTGAATGAGGAA	rs139691717	20	targeting	TATCTTGTGGAAAGGACGAAACACCGAGACTGCGGTGAATGAGGAAgttttagagctaggccAACATGAGGATC
AGACTGGAGCTGGAAAGGAA	rs117047505	20	targeting	TATCTTGTGGAAAGGACGAAACACCGAGACTGGAGCTGGAAAGGAAgttttagagctaggccAACATGAGGATC
AGACTGTAGAGGGGACAGCA	rs17066622	20	targeting	TATCTTGTGGAAAGGACGAAACACCGAGACTGTAGAGGGGACAGCAgttttagagctaggccAACATGAGGATC
AGACTTAACTCACTGAAATG	rs117123663	20	targeting	TATCTTGTGGAAAGGACGAAACACCGAGACTTAACTCACTGAAATGgttttagagctaggccAACATGAGGATC
AGACTTAATCAAAGACGTGA	rs76844465	20	targeting	TATCTTGTGGAAAGGACGAAACACCGAGACTTAATCAAAGACGTGAgttttagagctaggccAACATGAGGATC
AGACTTGCTTCTGCTCAACA	rs501907	20	targeting	TATCTTGTGGAAAGGACGAAACACCGAGACTTGCTTCTGCTCAACAgttttagagctaggccAACATGAGGATC
AGACTTTCATATCATGAGGT	rs568233	20	targeting	TATCTTGTGGAAAGGACGAAACACCGAGACTTTCATATCATGAGGTgttttagagctaggccAACATGAGGATC
AGACTTTTGCTGTGCCACAA	6:138190525;rs7750604;rs2575011;rs57087937	20	targeting	TATCTTGTGGAAAGGACGAAACACCGAGACTTTTGCTGTGCCACAAgttttagagctaggccAACATGAGGATC
AGAGAAAAACAAGGATGAAG	rs9494805	20	targeting	TATCTTGTGGAAAGGACGAAACACCGAGAGAAAAACAAGGATGAAGgttttagagctaggccAACATGAGGATC
AGAGAAAACAGTAAGTGCAG	rs141552843;rs142741447;rs9376304;rs111914659	20	targeting	TATCTTGTGGAAAGGACGAAACACCGAGAGAAAACAGTAAGTGCAGgttttagagctaggccAACATGAGGATC
AGAGAACAAAATCTCCAGGG	rs76195386;rs201545989	20	targeting	TATCTTGTGGAAAGGACGAAACACCGAGAGAACAAAATCTCCAGGGgttttagagctaggccAACATGAGGATC
AGAGAACATTCAAAGTTAGA	rs111270432	20	targeting	TATCTTGTGGAAAGGACGAAACACCGAGAGAACATTCAAAGTTAGAgttttagagctaggccAACATGAGGATC
AGAGAAGAGGACCTATAGTT	rs66520287	20	targeting	TATCTTGTGGAAAGGACGAAACACCGAGAGAAGAGGACCTATAGTTgttttagagctaggccAACATGAGGATC
AGAGAAGGAAGGCAGAGAGT	rs5029933	20	targeting	TATCTTGTGGAAAGGACGAAACACCGAGAGAAGGAAGGCAGAGAGTgttttagagctaggccAACATGAGGATC
AGAGAATCTGTCTCTCAATG	rs3834310	20	targeting	TATCTTGTGGAAAGGACGAAACACCGAGAGAATCTGTCTCTCAATGgttttagagctaggccAACATGAGGATC
AGAGAATTTTGGCAAGATCT	rs666619;rs2327837	20	targeting	TATCTTGTGGAAAGGACGAAACACCGAGAGAATTTTGGCAAGATCTgttttagagctaggccAACATGAGGATC
AGAGACCCCGAGACTAACAT	rs12527282;rs13192841	20	targeting	TATCTTGTGGAAAGGACGAAACACCGAGAGACCCCGAGACTAACATgttttagagctaggccAACATGAGGATC
AGAGAGAGACTAGCGTGTTA	rs71270365;rs11966874	20	targeting	TATCTTGTGGAAAGGACGAAACACCGAGAGAGAGACTAGCGTGTTAgttttagagctaggccAACATGAGGATC
AGAGAGGAGCAAGAATGTTA	rs9494894	20	targeting	TATCTTGTGGAAAGGACGAAACACCGAGAGAGGAGCAAGAATGTTAgttttagagctaggccAACATGAGGATC
AGAGAGGCTGGGTGGGAGAA	rs619881	20	targeting	TATCTTGTGGAAAGGACGAAACACCGAGAGAGGCTGGGTGGGAGAAgttttagagctaggccAACATGAGGATC
AGAGATGCATTTGATGTTTT	rs117976703;rs536331	20	targeting	TATCTTGTGGAAAGGACGAAACACCGAGAGATGCATTTGATGTTTTgttttagagctaggccAACATGAGGATC
AGAGATGGAACAAATTTTAA	rs9321619;rs9321620	20	targeting	TATCTTGTGGAAAGGACGAAACACCGAGAGATGGAACAAATTTTAAgttttagagctaggccAACATGAGGATC
AGAGATGGTTTGGGATTGAT	rs9389534	20	targeting	TATCTTGTGGAAAGGACGAAACACCGAGAGATGGTTTGGGATTGATgttttagagctaggccAACATGAGGATC
AGAGATTAACGCAGTTCTCA	rs74414305;rs5880355	20	targeting	TATCTTGTGGAAAGGACGAAACACCGAGAGATTAACGCAGTTCTCAgttttagagctaggccAACATGAGGATC
AGAGATTAGCCCTTTATAAT	rs200468323;rs149860302;rs34108339	20	targeting	TATCTTGTGGAAAGGACGAAACACCGAGAGATTAGCCCTTTATAATgttttagagctaggccAACATGAGGATC
AGAGATTCTGATTAGAAAGA	rs683122	20	targeting	TATCTTGTGGAAAGGACGAAACACCGAGAGATTCTGATTAGAAAGAgttttagagctaggccAACATGAGGATC
AGAGCAGCAGCACTGGAATA	rs138106177	20	targeting	TATCTTGTGGAAAGGACGAAACACCGAGAGCAGCAGCACTGGAATAgttttagagctaggccAACATGAGGATC
AGAGCCATCTGAGGGCTACG	rs76607921	20	targeting	TATCTTGTGGAAAGGACGAAACACCGAGAGCCATCTGAGGGCTACGgttttagagctaggccAACATGAGGATC
AGAGCGAAGAACAGCCCAGG	rs3853402	20	targeting	TATCTTGTGGAAAGGACGAAACACCGAGAGCGAAGAACAGCCCAGGgttttagagctaggccAACATGAGGATC
AGAGCTCTTTAGAGGTACCC	rs138852287;rs55969100	20	targeting	TATCTTGTGGAAAGGACGAAACACCGAGAGCTCTTTAGAGGTACCCgttttagagctaggccAACATGAGGATC
AGAGCTTAAGAAGCACTGAT	rs149536822	20	targeting	TATCTTGTGGAAAGGACGAAACACCGAGAGCTTAAGAAGCACTGATgttttagagctaggccAACATGAGGATC
AGAGCTTCATGCTGTCTCCC	rs72989411;rs34235287	20	targeting	TATCTTGTGGAAAGGACGAAACACCGAGAGCTTCATGCTGTCTCCCgttttagagctaggccAACATGAGGATC
AGAGCTTTGCCTCTTCTTTT	rs812845	20	targeting	TATCTTGTGGAAAGGACGAAACACCGAGAGCTTTGCCTCTTCTTTTgttttagagctaggccAACATGAGGATC
AGAGGATCAAACTGATGTAT	rs498361;rs67841347	20	targeting	TATCTTGTGGAAAGGACGAAACACCGAGAGGATCAAACTGATGTATgttttagagctaggccAACATGAGGATC
AGAGGCAGCCAGTAGCATAG	rs73564236	20	targeting	TATCTTGTGGAAAGGACGAAACACCGAGAGGCAGCCAGTAGCATAGgttttagagctaggccAACATGAGGATC
AGAGGCAGTCTCAGCTGCTT	rs1889135;rs116956322	20	targeting	TATCTTGTGGAAAGGACGAAACACCGAGAGGCAGTCTCAGCTGCTTgttttagagctaggccAACATGAGGATC
AGAGGCTGGCGGGAGGCAGA	rs80126770	20	targeting	TATCTTGTGGAAAGGACGAAACACCGAGAGGCTGGCGGGAGGCAGAgttttagagctaggccAACATGAGGATC
AGAGGGAGCACCATGTCCAG	rs73564236	20	targeting	TATCTTGTGGAAAGGACGAAACACCGAGAGGGAGCACCATGTCCAGgttttagagctaggccAACATGAGGATC
AGAGGGGTGCTTGAACTGGG	rs117870982	20	targeting	TATCTTGTGGAAAGGACGAAACACCGAGAGGGGTGCTTGAACTGGGgttttagagctaggccAACATGAGGATC
AGAGGTTGAATAGGTTACCT	rs111453551;rs58424023	20	targeting	TATCTTGTGGAAAGGACGAAACACCGAGAGGTTGAATAGGTTACCTgttttagagctaggccAACATGAGGATC
AGAGTCTGCCTGTGTCACCG	rs146713267	20	targeting	TATCTTGTGGAAAGGACGAAACACCGAGAGTCTGCCTGTGTCACCGgttttagagctaggccAACATGAGGATC
AGAGTGATGCAGGCTAAAAA	rs77979875	20	targeting	TATCTTGTGGAAAGGACGAAACACCGAGAGTGATGCAGGCTAAAAAgttttagagctaggccAACATGAGGATC
AGAGTGGCTGTGACTCCTTG	rs10499195	20	targeting	TATCTTGTGGAAAGGACGAAACACCGAGAGTGGCTGTGACTCCTTGgttttagagctaggccAACATGAGGATC
AGAGTGTGGGAAGAAAGAAA	rs117753098	20	targeting	TATCTTGTGGAAAGGACGAAACACCGAGAGTGTGGGAAGAAAGAAAgttttagagctaggccAACATGAGGATC
AGAGTGTTAAACTGAGCATG	rs3866716	20	targeting	TATCTTGTGGAAAGGACGAAACACCGAGAGTGTTAAACTGAGCATGgttttagagctaggccAACATGAGGATC
AGAGTTTAAGAGTTGTTTCA	rs56402635;rs58905141	20	targeting	TATCTTGTGGAAAGGACGAAACACCGAGAGTTTAAGAGTTGTTTCAgttttagagctaggccAACATGAGGATC
AGAGTTTCAGCCTCCAGAAC	rs646006	20	targeting	TATCTTGTGGAAAGGACGAAACACCGAGAGTTTCAGCCTCCAGAACgttttagagctaggccAACATGAGGATC
AGATAAACAAGTGTATATGT	rs13203773	20	targeting	TATCTTGTGGAAAGGACGAAACACCGAGATAAACAAGTGTATATGTgttttagagctaggccAACATGAGGATC
AGATAAACTGGAACGTATGC	rs34218444	20	targeting	TATCTTGTGGAAAGGACGAAACACCGAGATAAACTGGAACGTATGCgttttagagctaggccAACATGAGGATC
AGATAAATAAGTTTCTGCTC	rs77080039	20	targeting	TATCTTGTGGAAAGGACGAAACACCGAGATAAATAAGTTTCTGCTCgttttagagctaggccAACATGAGGATC
AGATAACTTTTAAGAGAAGA	rs79058578	20	targeting	TATCTTGTGGAAAGGACGAAACACCGAGATAACTTTTAAGAGAAGAgttttagagctaggccAACATGAGGATC
AGATAATAGGTAAATAAGTG	rs72980769	20	targeting	TATCTTGTGGAAAGGACGAAACACCGAGATAATAGGTAAATAAGTGgttttagagctaggccAACATGAGGATC
AGATAATTTTTAGATATTAA	rs62434176	20	targeting	TATCTTGTGGAAAGGACGAAACACCGAGATAATTTTTAGATATTAAgttttagagctaggccAACATGAGGATC
AGATACTACAATTCAAGTTT	rs377551157	20	targeting	TATCTTGTGGAAAGGACGAAACACCGAGATACTACAATTCAAGTTTgttttagagctaggccAACATGAGGATC
AGATACTCAAGTCCTCAATC	rs6924473	20	targeting	TATCTTGTGGAAAGGACGAAACACCGAGATACTCAAGTCCTCAATCgttttagagctaggccAACATGAGGATC
AGATAGAAAAATTGATATTG	rs10484592	20	targeting	TATCTTGTGGAAAGGACGAAACACCGAGATAGAAAAATTGATATTGgttttagagctaggccAACATGAGGATC
AGATAGAAAGGAACATGGAT	rs669274	20	targeting	TATCTTGTGGAAAGGACGAAACACCGAGATAGAAAGGAACATGGATgttttagagctaggccAACATGAGGATC
AGATAGATATGAAAAAACCA	rs71761238	20	targeting	TATCTTGTGGAAAGGACGAAACACCGAGATAGATATGAAAAAACCAgttttagagctaggccAACATGAGGATC
AGATAGCTCATAGCAAATGA	rs113078902	20	targeting	TATCTTGTGGAAAGGACGAAACACCGAGATAGCTCATAGCAAATGAgttttagagctaggccAACATGAGGATC
AGATAGTCCACAGGAAGCCT	rs10499196	20	targeting	TATCTTGTGGAAAGGACGAAACACCGAGATAGTCCACAGGAAGCCTgttttagagctaggccAACATGAGGATC
AGATATAAATATTAAGTGGG	rs6931976;rs6912003	20	targeting	TATCTTGTGGAAAGGACGAAACACCGAGATATAAATATTAAGTGGGgttttagagctaggccAACATGAGGATC
AGATATACATGATATACACT	rs75949070	20	targeting	TATCTTGTGGAAAGGACGAAACACCGAGATATACATGATATACACTgttttagagctaggccAACATGAGGATC
AGATATATTTCATAGAACTG	rs72989434	20	targeting	TATCTTGTGGAAAGGACGAAACACCGAGATATATTTCATAGAACTGgttttagagctaggccAACATGAGGATC
AGATATCAGTCATTGCATTT	rs7773257	20	targeting	TATCTTGTGGAAAGGACGAAACACCGAGATATCAGTCATTGCATTTgttttagagctaggccAACATGAGGATC
AGATATTAGTCCCTTGTTGG	rs77166763	20	targeting	TATCTTGTGGAAAGGACGAAACACCGAGATATTAGTCCCTTGTTGGgttttagagctaggccAACATGAGGATC
AGATATTATGACACACAAAG	rs80118670	20	targeting	TATCTTGTGGAAAGGACGAAACACCGAGATATTATGACACACAAAGgttttagagctaggccAACATGAGGATC
AGATCAAGCAGGGAGACACA	rs2876386	20	targeting	TATCTTGTGGAAAGGACGAAACACCGAGATCAAGCAGGGAGACACAgttttagagctaggccAACATGAGGATC
AGATCACCAAGTATAATTGT	rs35778918	20	targeting	TATCTTGTGGAAAGGACGAAACACCGAGATCACCAAGTATAATTGTgttttagagctaggccAACATGAGGATC
AGATCAGGGGAACACAGTGA	rs73566277	20	targeting	TATCTTGTGGAAAGGACGAAACACCGAGATCAGGGGAACACAGTGAgttttagagctaggccAACATGAGGATC
AGATCATGTCACTGCAGCTT	rs9494941	20	targeting	TATCTTGTGGAAAGGACGAAACACCGAGATCATGTCACTGCAGCTTgttttagagctaggccAACATGAGGATC
AGATCCTCTATCACCCAACA	rs78428806;rs72563092;rs12665359	20	targeting	TATCTTGTGGAAAGGACGAAACACCGAGATCCTCTATCACCCAACAgttttagagctaggccAACATGAGGATC
AGATCCTCTGGCTCTTGCAT	rs113965033	20	targeting	TATCTTGTGGAAAGGACGAAACACCGAGATCCTCTGGCTCTTGCATgttttagagctaggccAACATGAGGATC
AGATCCTGACTCTACCACCG	rs9321624	20	targeting	TATCTTGTGGAAAGGACGAAACACCGAGATCCTGACTCTACCACCGgttttagagctaggccAACATGAGGATC
AGATCTATGTGGCTATACAG	rs9494831	20	targeting	TATCTTGTGGAAAGGACGAAACACCGAGATCTATGTGGCTATACAGgttttagagctaggccAACATGAGGATC
AGATGAATAGCATAGTCAAG	rs487438	20	targeting	TATCTTGTGGAAAGGACGAAACACCGAGATGAATAGCATAGTCAAGgttttagagctaggccAACATGAGGATC
AGATGAGTTCTACGATTTTG	rs625786	20	targeting	TATCTTGTGGAAAGGACGAAACACCGAGATGAGTTCTACGATTTTGgttttagagctaggccAACATGAGGATC
AGATGATGAAAATAATGCAC	rs56328860;rs55822717	20	targeting	TATCTTGTGGAAAGGACGAAACACCGAGATGATGAAAATAATGCACgttttagagctaggccAACATGAGGATC
AGATGCAAATTAAAAGAAAA	rs35788099	20	targeting	TATCTTGTGGAAAGGACGAAACACCGAGATGCAAATTAAAAGAAAAgttttagagctaggccAACATGAGGATC
AGATGCATTATGAGGGAAGA	rs9494919	20	targeting	TATCTTGTGGAAAGGACGAAACACCGAGATGCATTATGAGGGAAGAgttttagagctaggccAACATGAGGATC
AGATGCCCAGAACGGTGGCA	rs9494941	20	targeting	TATCTTGTGGAAAGGACGAAACACCGAGATGCCCAGAACGGTGGCAgttttagagctaggccAACATGAGGATC
AGATGCCTACAACGTGCACA	rs376363145;rs679670	20	targeting	TATCTTGTGGAAAGGACGAAACACCGAGATGCCTACAACGTGCACAgttttagagctaggccAACATGAGGATC
AGATGGAAAAGGCAACGAAA	rs56240552	20	targeting	TATCTTGTGGAAAGGACGAAACACCGAGATGGAAAAGGCAACGAAAgttttagagctaggccAACATGAGGATC
AGATGGAAGTAAAAATCTGT	rs111396436	20	targeting	TATCTTGTGGAAAGGACGAAACACCGAGATGGAAGTAAAAATCTGTgttttagagctaggccAACATGAGGATC
AGATGGGTCTCTTTATCACT	rs72989171;6:137994315	20	targeting	TATCTTGTGGAAAGGACGAAACACCGAGATGGGTCTCTTTATCACTgttttagagctaggccAACATGAGGATC
AGATGTACTTGGGATGTACA	rs9494831	20	targeting	TATCTTGTGGAAAGGACGAAACACCGAGATGTACTTGGGATGTACAgttttagagctaggccAACATGAGGATC
AGATGTGAAAACTGAAACTT	rs61338550	20	targeting	TATCTTGTGGAAAGGACGAAACACCGAGATGTGAAAACTGAAACTTgttttagagctaggccAACATGAGGATC
AGATGTTATCAGGAGTAGTT	rs1953759	20	targeting	TATCTTGTGGAAAGGACGAAACACCGAGATGTTATCAGGAGTAGTTgttttagagctaggccAACATGAGGATC
AGATGTTTAAGTTACATGCA	rs606622	20	targeting	TATCTTGTGGAAAGGACGAAACACCGAGATGTTTAAGTTACATGCAgttttagagctaggccAACATGAGGATC
AGATTACTGAAGGCTGAGGA	rs2876386;rs150713614	20	targeting	TATCTTGTGGAAAGGACGAAACACCGAGATTACTGAAGGCTGAGGAgttttagagctaggccAACATGAGGATC
AGATTCCGATATTACCCAGC	rs146904722	20	targeting	TATCTTGTGGAAAGGACGAAACACCGAGATTCCGATATTACCCAGCgttttagagctaggccAACATGAGGATC
AGATTCTCCTCTGCACTGTG	rs76842677	20	targeting	TATCTTGTGGAAAGGACGAAACACCGAGATTCTCCTCTGCACTGTGgttttagagctaggccAACATGAGGATC
AGATTGAAATTAGTAAGAAA	rs542829	20	targeting	TATCTTGTGGAAAGGACGAAACACCGAGATTGAAATTAGTAAGAAAgttttagagctaggccAACATGAGGATC
AGATTGACATCAGCAGGGCA	rs622697	20	targeting	TATCTTGTGGAAAGGACGAAACACCGAGATTGACATCAGCAGGGCAgttttagagctaggccAACATGAGGATC
AGATTGGCCTGAGCTCAAAA	rs72989437	20	targeting	TATCTTGTGGAAAGGACGAAACACCGAGATTGGCCTGAGCTCAAAAgttttagagctaggccAACATGAGGATC
AGATTGGCTGTCTTGCTAGA	rs10872482	20	targeting	TATCTTGTGGAAAGGACGAAACACCGAGATTGGCTGTCTTGCTAGAgttttagagctaggccAACATGAGGATC
AGATTTCATACACCACATTA	rs423680	20	targeting	TATCTTGTGGAAAGGACGAAACACCGAGATTTCATACACCACATTAgttttagagctaggccAACATGAGGATC
AGATTTTTGGTGCTATGATG	rs13217946	20	targeting	TATCTTGTGGAAAGGACGAAACACCGAGATTTTTGGTGCTATGATGgttttagagctaggccAACATGAGGATC
AGATTTTTTTATTTCTACTG	rs202213320;rs72989479	20	targeting	TATCTTGTGGAAAGGACGAAACACCGAGATTTTTTTATTTCTACTGgttttagagctaggccAACATGAGGATC
AGATTTTTTTTTTATGGCAG	rs73566284;rs151282341	20	targeting	TATCTTGTGGAAAGGACGAAACACCGAGATTTTTTTTTTATGGCAGgttttagagctaggccAACATGAGGATC
AGCAAAAAAGTGCAAAACTG	rs2473093;rs12194176;rs2473094	20	targeting	TATCTTGTGGAAAGGACGAAACACCGAGCAAAAAAGTGCAAAACTGgttttagagctaggccAACATGAGGATC
AGCAAATGAGCGAGCAAGAA	rs76248774	20	targeting	TATCTTGTGGAAAGGACGAAACACCGAGCAAATGAGCGAGCAAGAAgttttagagctaggccAACATGAGGATC
AGCAAATGATCACAGTGCTT	rs374794683;rs537879;rs2473095	20	targeting	TATCTTGTGGAAAGGACGAAACACCGAGCAAATGATCACAGTGCTTgttttagagctaggccAACATGAGGATC
AGCAACATCTTCTGCCAGCT	rs79224397	20	targeting	TATCTTGTGGAAAGGACGAAACACCGAGCAACATCTTCTGCCAGCTgttttagagctaggccAACATGAGGATC
AGCAAGAGAACATTTGACGT	rs7742214	20	targeting	TATCTTGTGGAAAGGACGAAACACCGAGCAAGAGAACATTTGACGTgttttagagctaggccAACATGAGGATC
AGCAAGCAGAGGGAAACAGC	rs34112725;rs374871784	20	targeting	TATCTTGTGGAAAGGACGAAACACCGAGCAAGCAGAGGGAAACAGCgttttagagctaggccAACATGAGGATC
AGCAAGTGTGTTTAATACCA	rs6910792	20	targeting	TATCTTGTGGAAAGGACGAAACACCGAGCAAGTGTGTTTAATACCAgttttagagctaggccAACATGAGGATC
AGCAATCCACTCTAGCCACC	rs35588781;rs4484538	20	targeting	TATCTTGTGGAAAGGACGAAACACCGAGCAATCCACTCTAGCCACCgttttagagctaggccAACATGAGGATC
AGCAATGATGAGTTTGACTT	rs1076662;rs9402939	20	targeting	TATCTTGTGGAAAGGACGAAACACCGAGCAATGATGAGTTTGACTTgttttagagctaggccAACATGAGGATC
AGCAATGGAATGAATAGCCA	rs71761238	20	targeting	TATCTTGTGGAAAGGACGAAACACCGAGCAATGGAATGAATAGCCAgttttagagctaggccAACATGAGGATC
AGCACAATGTGTTCTTTCTT	rs77045989	20	targeting	TATCTTGTGGAAAGGACGAAACACCGAGCACAATGTGTTCTTTCTTgttttagagctaggccAACATGAGGATC
AGCACAATTGGAGATACAGT	rs72982708	20	targeting	TATCTTGTGGAAAGGACGAAACACCGAGCACAATTGGAGATACAGTgttttagagctaggccAACATGAGGATC
AGCACCAGGGACAGAACCCT	rs678645	20	targeting	TATCTTGTGGAAAGGACGAAACACCGAGCACCAGGGACAGAACCCTgttttagagctaggccAACATGAGGATC
AGCACTATGCACTATAGTAA	rs35715503	20	targeting	TATCTTGTGGAAAGGACGAAACACCGAGCACTATGCACTATAGTAAgttttagagctaggccAACATGAGGATC
AGCACTTCCTCCAGGAGCTC	rs623804	20	targeting	TATCTTGTGGAAAGGACGAAACACCGAGCACTTCCTCCAGGAGCTCgttttagagctaggccAACATGAGGATC
AGCAGATATGGAGCTACCTC	rs72984647	20	targeting	TATCTTGTGGAAAGGACGAAACACCGAGCAGATATGGAGCTACCTCgttttagagctaggccAACATGAGGATC
AGCAGCAGAGAATGATTTCT	rs55633971	20	targeting	TATCTTGTGGAAAGGACGAAACACCGAGCAGCAGAGAATGATTTCTgttttagagctaggccAACATGAGGATC
AGCAGCAGAGAGGCATGATG	rs142856781;rs9376294;rs34654849	20	targeting	TATCTTGTGGAAAGGACGAAACACCGAGCAGCAGAGAGGCATGATGgttttagagctaggccAACATGAGGATC
AGCAGCATAAAATACAGCCT	rs6570186	20	targeting	TATCTTGTGGAAAGGACGAAACACCGAGCAGCATAAAATACAGCCTgttttagagctaggccAACATGAGGATC
AGCAGGCAGCACTACCCCCG	rs182921420;rs72563096	20	targeting	TATCTTGTGGAAAGGACGAAACACCGAGCAGGCAGCACTACCCCCGgttttagagctaggccAACATGAGGATC
AGCAGGTTCAGTAGAATATG	rs72563092;rs78428806	20	targeting	TATCTTGTGGAAAGGACGAAACACCGAGCAGGTTCAGTAGAATATGgttttagagctaggccAACATGAGGATC
AGCAGTTTCTGGCTTTTCAA	rs111270432	20	targeting	TATCTTGTGGAAAGGACGAAACACCGAGCAGTTTCTGGCTTTTCAAgttttagagctaggccAACATGAGGATC
AGCATAATGAATATAGATTG	rs17066624	20	targeting	TATCTTGTGGAAAGGACGAAACACCGAGCATAATGAATATAGATTGgttttagagctaggccAACATGAGGATC
AGCATAATTATTTAGGCTCA	rs6922739;rs146208654	20	targeting	TATCTTGTGGAAAGGACGAAACACCGAGCATAATTATTTAGGCTCAgttttagagctaggccAACATGAGGATC
AGCATAGTTCTTGTCTGAGA	rs2152011;rs2152012	20	targeting	TATCTTGTGGAAAGGACGAAACACCGAGCATAGTTCTTGTCTGAGAgttttagagctaggccAACATGAGGATC
AGCATCACTTTTTTTCCATA	rs528762	20	targeting	TATCTTGTGGAAAGGACGAAACACCGAGCATCACTTTTTTTCCATAgttttagagctaggccAACATGAGGATC
AGCATCTTGTCAGCCACACA	rs12661783	20	targeting	TATCTTGTGGAAAGGACGAAACACCGAGCATCTTGTCAGCCACACAgttttagagctaggccAACATGAGGATC
AGCATGATCTCAAGAGACAG	rs112187076	20	targeting	TATCTTGTGGAAAGGACGAAACACCGAGCATGATCTCAAGAGACAGgttttagagctaggccAACATGAGGATC
AGCATTAATGTTTCTCCAGC	rs589035	20	targeting	TATCTTGTGGAAAGGACGAAACACCGAGCATTAATGTTTCTCCAGCgttttagagctaggccAACATGAGGATC
AGCATTGTTTGGCGCCTAGT	rs6917211	20	targeting	TATCTTGTGGAAAGGACGAAACACCGAGCATTGTTTGGCGCCTAGTgttttagagctaggccAACATGAGGATC
AGCATTTCAACTCGATAGAA	rs77370127	20	targeting	TATCTTGTGGAAAGGACGAAACACCGAGCATTTCAACTCGATAGAAgttttagagctaggccAACATGAGGATC
AGCCAACCTGTGAAAAAACT	rs7759188	20	targeting	TATCTTGTGGAAAGGACGAAACACCGAGCCAACCTGTGAAAAAACTgttttagagctaggccAACATGAGGATC
AGCCACATGTAGAATGAAAG	rs143961877	20	targeting	TATCTTGTGGAAAGGACGAAACACCGAGCCACATGTAGAATGAAAGgttttagagctaggccAACATGAGGATC
AGCCAGAATGTTACAGGTGG	rs111842674	20	targeting	TATCTTGTGGAAAGGACGAAACACCGAGCCAGAATGTTACAGGTGGgttttagagctaggccAACATGAGGATC
AGCCATAGTGAGACTACCCT	rs6924662;rs9321644;rs6924661	20	targeting	TATCTTGTGGAAAGGACGAAACACCGAGCCATAGTGAGACTACCCTgttttagagctaggccAACATGAGGATC
AGCCATATGAGCACCTTTGC	rs76975622	20	targeting	TATCTTGTGGAAAGGACGAAACACCGAGCCATATGAGCACCTTTGCgttttagagctaggccAACATGAGGATC
AGCCATGTAAATGAGTCAAC	rs142741447;rs111914659;rs9376304	20	targeting	TATCTTGTGGAAAGGACGAAACACCGAGCCATGTAAATGAGTCAACgttttagagctaggccAACATGAGGATC
AGCCATTATGGACTTTCAGA	rs77554692	20	targeting	TATCTTGTGGAAAGGACGAAACACCGAGCCATTATGGACTTTCAGAgttttagagctaggccAACATGAGGATC
AGCCATTTTCTTCCTTTTTA	rs7762658	20	targeting	TATCTTGTGGAAAGGACGAAACACCGAGCCATTTTCTTCCTTTTTAgttttagagctaggccAACATGAGGATC
AGCCCAGGCTGGAGTACAGA	rs34734506	20	targeting	TATCTTGTGGAAAGGACGAAACACCGAGCCCAGGCTGGAGTACAGAgttttagagctaggccAACATGAGGATC
AGCCCCCAGTTGAAAACCCT	rs142999130;rs4896308	20	targeting	TATCTTGTGGAAAGGACGAAACACCGAGCCCCCAGTTGAAAACCCTgttttagagctaggccAACATGAGGATC
AGCCCCCTCTCCTTTCCTGG	rs2152011;rs2152012	20	targeting	TATCTTGTGGAAAGGACGAAACACCGAGCCCCCTCTCCTTTCCTGGgttttagagctaggccAACATGAGGATC
AGCCCTCCTTTCTAACTGAT	rs35778918	20	targeting	TATCTTGTGGAAAGGACGAAACACCGAGCCCTCCTTTCTAACTGATgttttagagctaggccAACATGAGGATC
AGCCTAATGGTTTAGAACGT	rs657180	20	targeting	TATCTTGTGGAAAGGACGAAACACCGAGCCTAATGGTTTAGAACGTgttttagagctaggccAACATGAGGATC
AGCCTGGGTGAGGTGCTGCA	rs11752215;rs12193199	20	targeting	TATCTTGTGGAAAGGACGAAACACCGAGCCTGGGTGAGGTGCTGCAgttttagagctaggccAACATGAGGATC
AGCCTTAAAAAGGAAGAAAA	rs7762658	20	targeting	TATCTTGTGGAAAGGACGAAACACCGAGCCTTAAAAAGGAAGAAAAgttttagagctaggccAACATGAGGATC
AGCCTTTCCTGGCAGTCACT	6:138032287	20	targeting	TATCTTGTGGAAAGGACGAAACACCGAGCCTTTCCTGGCAGTCACTgttttagagctaggccAACATGAGGATC
AGCGTCCAGATAAAGATCTT	rs677252;rs494728	20	targeting	TATCTTGTGGAAAGGACGAAACACCGAGCGTCCAGATAAAGATCTTgttttagagctaggccAACATGAGGATC
AGCGTTAGCATACGAAAATG	rs650434;rs117337616	20	targeting	TATCTTGTGGAAAGGACGAAACACCGAGCGTTAGCATACGAAAATGgttttagagctaggccAACATGAGGATC
AGCTACTGTAATTTAGGGAG	rs75669930;rs668832	20	targeting	TATCTTGTGGAAAGGACGAAACACCGAGCTACTGTAATTTAGGGAGgttttagagctaggccAACATGAGGATC
AGCTACTTGGTCCCTCCTTG	rs2506842;rs2473096	20	targeting	TATCTTGTGGAAAGGACGAAACACCGAGCTACTTGGTCCCTCCTTGgttttagagctaggccAACATGAGGATC
AGCTAGATATATGATCAGAA	rs66489050	20	targeting	TATCTTGTGGAAAGGACGAAACACCGAGCTAGATATATGATCAGAAgttttagagctaggccAACATGAGGATC
AGCTAGCACTGCAATTTCTA	rs1561121	20	targeting	TATCTTGTGGAAAGGACGAAACACCGAGCTAGCACTGCAATTTCTAgttttagagctaggccAACATGAGGATC
AGCTAGGATCCAATTCAGGA	rs9376308	20	targeting	TATCTTGTGGAAAGGACGAAACACCGAGCTAGGATCCAATTCAGGAgttttagagctaggccAACATGAGGATC
AGCTATAGGCCTTGTCAAGA	rs61593413;rs59699063;rs142972386	20	targeting	TATCTTGTGGAAAGGACGAAACACCGAGCTATAGGCCTTGTCAAGAgttttagagctaggccAACATGAGGATC
AGCTATCAAGAACTACTACG	rs79509456	20	targeting	TATCTTGTGGAAAGGACGAAACACCGAGCTATCAAGAACTACTACGgttttagagctaggccAACATGAGGATC
AGCTATGTGGCAAAATTACT	rs66888754	20	targeting	TATCTTGTGGAAAGGACGAAACACCGAGCTATGTGGCAAAATTACTgttttagagctaggccAACATGAGGATC
AGCTATTTCATTCCAAACAT	rs6907749	20	targeting	TATCTTGTGGAAAGGACGAAACACCGAGCTATTTCATTCCAAACATgttttagagctaggccAACATGAGGATC
AGCTCACACTGGCTCAGGGG	rs76948567	20	targeting	TATCTTGTGGAAAGGACGAAACACCGAGCTCACACTGGCTCAGGGGgttttagagctaggccAACATGAGGATC
AGCTCAGGCTAGAGTAGCAA	rs13207116	20	targeting	TATCTTGTGGAAAGGACGAAACACCGAGCTCAGGCTAGAGTAGCAAgttttagagctaggccAACATGAGGATC
AGCTCATCTACTGGTCTGGG	rs142906860	20	targeting	TATCTTGTGGAAAGGACGAAACACCGAGCTCATCTACTGGTCTGGGgttttagagctaggccAACATGAGGATC
AGCTCCACTGACGAAAGAGG	rs13207194;rs72982788	20	targeting	TATCTTGTGGAAAGGACGAAACACCGAGCTCCACTGACGAAAGAGGgttttagagctaggccAACATGAGGATC
AGCTCGAACAGTACAGTAAA	rs62434183	20	targeting	TATCTTGTGGAAAGGACGAAACACCGAGCTCGAACAGTACAGTAAAgttttagagctaggccAACATGAGGATC
AGCTCGTGTTAGCATCTGAC	rs9484111	20	targeting	TATCTTGTGGAAAGGACGAAACACCGAGCTCGTGTTAGCATCTGACgttttagagctaggccAACATGAGGATC
AGCTGAATTAGCACAGATAT	rs35304517;rs34310416	20	targeting	TATCTTGTGGAAAGGACGAAACACCGAGCTGAATTAGCACAGATATgttttagagctaggccAACATGAGGATC
AGCTGACTCCAAACTGATGG	rs12524997	20	targeting	TATCTTGTGGAAAGGACGAAACACCGAGCTGACTCCAAACTGATGGgttttagagctaggccAACATGAGGATC
AGCTGAGATGTAGAGAAAAG	rs11961920	20	targeting	TATCTTGTGGAAAGGACGAAACACCGAGCTGAGATGTAGAGAAAAGgttttagagctaggccAACATGAGGATC
AGCTGCAGACCACAGCAAGA	rs9385808;rs17066882	20	targeting	TATCTTGTGGAAAGGACGAAACACCGAGCTGCAGACCACAGCAAGAgttttagagctaggccAACATGAGGATC
AGCTGCCAGCTCATAGAACG	rs6915580	20	targeting	TATCTTGTGGAAAGGACGAAACACCGAGCTGCCAGCTCATAGAACGgttttagagctaggccAACATGAGGATC
AGCTGCCTGAAATTCTTCTT	rs36124092	20	targeting	TATCTTGTGGAAAGGACGAAACACCGAGCTGCCTGAAATTCTTCTTgttttagagctaggccAACATGAGGATC
AGCTGGAGAAATATGCAAAG	rs5880366	20	targeting	TATCTTGTGGAAAGGACGAAACACCGAGCTGGAGAAATATGCAAAGgttttagagctaggccAACATGAGGATC
AGCTGGAGCATGTTATAGTA	rs61535882	20	targeting	TATCTTGTGGAAAGGACGAAACACCGAGCTGGAGCATGTTATAGTAgttttagagctaggccAACATGAGGATC
AGCTGGATAATATATCCAGC	rs148889799	20	targeting	TATCTTGTGGAAAGGACGAAACACCGAGCTGGATAATATATCCAGCgttttagagctaggccAACATGAGGATC
AGCTGGTCTAATGGCAGACG	rs9373204;rs57607464	20	targeting	TATCTTGTGGAAAGGACGAAACACCGAGCTGGTCTAATGGCAGACGgttttagagctaggccAACATGAGGATC
AGCTGTCCAAAGTCCCATGT	rs184141700	20	targeting	TATCTTGTGGAAAGGACGAAACACCGAGCTGTCCAAAGTCCCATGTgttttagagctaggccAACATGAGGATC
AGCTGTCTGGTATCTATAAG	rs12205708	20	targeting	TATCTTGTGGAAAGGACGAAACACCGAGCTGTCTGGTATCTATAAGgttttagagctaggccAACATGAGGATC
AGCTGTGAGGTAAAAGCTTC	rs140164584	20	targeting	TATCTTGTGGAAAGGACGAAACACCGAGCTGTGAGGTAAAAGCTTCgttttagagctaggccAACATGAGGATC
AGCTGTGCATCTGTTGTACA	rs9484116	20	targeting	TATCTTGTGGAAAGGACGAAACACCGAGCTGTGCATCTGTTGTACAgttttagagctaggccAACATGAGGATC
AGCTTACAGACAGCGGTTCT	rs76198372	20	targeting	TATCTTGTGGAAAGGACGAAACACCGAGCTTACAGACAGCGGTTCTgttttagagctaggccAACATGAGGATC
AGCTTCACATATACAAAACC	rs36123502	20	targeting	TATCTTGTGGAAAGGACGAAACACCGAGCTTCACATATACAAAACCgttttagagctaggccAACATGAGGATC
AGCTTCCTTTAGATTCCATG	rs117040532;rs9494922	20	targeting	TATCTTGTGGAAAGGACGAAACACCGAGCTTCCTTTAGATTCCATGgttttagagctaggccAACATGAGGATC
AGCTTCGAAGTTAATCTCGT	rs78341068	20	targeting	TATCTTGTGGAAAGGACGAAACACCGAGCTTCGAAGTTAATCTCGTgttttagagctaggccAACATGAGGATC
AGCTTGATAGTGACAAAGCC	rs141413313	20	targeting	TATCTTGTGGAAAGGACGAAACACCGAGCTTGATAGTGACAAAGCCgttttagagctaggccAACATGAGGATC
AGGAAAACATGCTAGCCACT	rs11758213	20	targeting	TATCTTGTGGAAAGGACGAAACACCGAGGAAAACATGCTAGCCACTgttttagagctaggccAACATGAGGATC
AGGAAAATACAAAAATGTCC	rs55692365	20	targeting	TATCTTGTGGAAAGGACGAAACACCGAGGAAAATACAAAAATGTCCgttttagagctaggccAACATGAGGATC
AGGAAACAGCAGCTGCAAGG	rs7746803;rs77672331	20	targeting	TATCTTGTGGAAAGGACGAAACACCGAGGAAACAGCAGCTGCAAGGgttttagagctaggccAACATGAGGATC
AGGAAACAGGGAGGTGGAGG	rs999638	20	targeting	TATCTTGTGGAAAGGACGAAACACCGAGGAAACAGGGAGGTGGAGGgttttagagctaggccAACATGAGGATC
AGGAAATATTGGCATAGTAT	rs11557031	20	targeting	TATCTTGTGGAAAGGACGAAACACCGAGGAAATATTGGCATAGTATgttttagagctaggccAACATGAGGATC
AGGAACCTGTAGCTCCTAGG	rs10872482	20	targeting	TATCTTGTGGAAAGGACGAAACACCGAGGAACCTGTAGCTCCTAGGgttttagagctaggccAACATGAGGATC
AGGAAGAGGGAATTTAAAAG	rs3822942;rs142010075;rs548579;rs3822943	20	targeting	TATCTTGTGGAAAGGACGAAACACCGAGGAAGAGGGAATTTAAAAGgttttagagctaggccAACATGAGGATC
AGGAAGATTTTAAACAAATG	rs3757173;rs374184737	20	targeting	TATCTTGTGGAAAGGACGAAACACCGAGGAAGATTTTAAACAAATGgttttagagctaggccAACATGAGGATC
AGGAATGCCATAGGACCAAA	rs34640615	20	targeting	TATCTTGTGGAAAGGACGAAACACCGAGGAATGCCATAGGACCAAAgttttagagctaggccAACATGAGGATC
AGGAATGGTGTGCAGGTCAA	rs35641047;rs34310416;rs35304517	20	targeting	TATCTTGTGGAAAGGACGAAACACCGAGGAATGGTGTGCAGGTCAAgttttagagctaggccAACATGAGGATC
AGGAATGTTTACTTTCTCAG	rs80021310;rs117773274	20	targeting	TATCTTGTGGAAAGGACGAAACACCGAGGAATGTTTACTTTCTCAGgttttagagctaggccAACATGAGGATC
AGGAATTCGTAAGGAGCCTT	rs6908537	20	targeting	TATCTTGTGGAAAGGACGAAACACCGAGGAATTCGTAAGGAGCCTTgttttagagctaggccAACATGAGGATC
AGGACAACTTAAAAATTCTG	rs9389531;rs480581;rs12214474;rs78978820	20	targeting	TATCTTGTGGAAAGGACGAAACACCGAGGACAACTTAAAAATTCTGgttttagagctaggccAACATGAGGATC
AGGACACAGACTTGGTACTG	rs2230926	20	targeting	TATCTTGTGGAAAGGACGAAACACCGAGGACACAGACTTGGTACTGgttttagagctaggccAACATGAGGATC
AGGACCACTGAAAATGTCCA	rs17779870	20	targeting	TATCTTGTGGAAAGGACGAAACACCGAGGACCACTGAAAATGTCCAgttttagagctaggccAACATGAGGATC
AGGACCCTCTACGCTGAGCA	rs1547296	20	targeting	TATCTTGTGGAAAGGACGAAACACCGAGGACCCTCTACGCTGAGCAgttttagagctaggccAACATGAGGATC
AGGACTCTAGTGCATTATGG	rs80246408;rs75431893	20	targeting	TATCTTGTGGAAAGGACGAAACACCGAGGACTCTAGTGCATTATGGgttttagagctaggccAACATGAGGATC
AGGACTGAATTTTATAGATG	rs693964	20	targeting	TATCTTGTGGAAAGGACGAAACACCGAGGACTGAATTTTATAGATGgttttagagctaggccAACATGAGGATC
AGGACTGAGGTGGAAAGAAA	rs569420	20	targeting	TATCTTGTGGAAAGGACGAAACACCGAGGACTGAGGTGGAAAGAAAgttttagagctaggccAACATGAGGATC
AGGACTGTGCATGTACCAGC	rs3734298	20	targeting	TATCTTGTGGAAAGGACGAAACACCGAGGACTGTGCATGTACCAGCgttttagagctaggccAACATGAGGATC
AGGACTTTCTCAGTACCAGA	rs36039455	20	targeting	TATCTTGTGGAAAGGACGAAACACCGAGGACTTTCTCAGTACCAGAgttttagagctaggccAACATGAGGATC
AGGAGAAGAGAGATCAAGCA	rs2876386	20	targeting	TATCTTGTGGAAAGGACGAAACACCGAGGAGAAGAGAGATCAAGCAgttttagagctaggccAACATGAGGATC
AGGAGACTTTAAGACAATTT	rs57974325	20	targeting	TATCTTGTGGAAAGGACGAAACACCGAGGAGACTTTAAGACAATTTgttttagagctaggccAACATGAGGATC
AGGAGATTGAAGCAGGAGGA	rs35035700	20	targeting	TATCTTGTGGAAAGGACGAAACACCGAGGAGATTGAAGCAGGAGGAgttttagagctaggccAACATGAGGATC
AGGAGCAAAGAAAGAGAAAA	rs68089724	20	targeting	TATCTTGTGGAAAGGACGAAACACCGAGGAGCAAAGAAAGAGAAAAgttttagagctaggccAACATGAGGATC
AGGAGCCATCAATGTTTGTG	rs67899057	20	targeting	TATCTTGTGGAAAGGACGAAACACCGAGGAGCCATCAATGTTTGTGgttttagagctaggccAACATGAGGATC
AGGAGGAAAAAAATCAGATA	rs55692365	20	targeting	TATCTTGTGGAAAGGACGAAACACCGAGGAGGAAAAAAATCAGATAgttttagagctaggccAACATGAGGATC
AGGAGGAGTTTCTACTTGAA	rs79880580	20	targeting	TATCTTGTGGAAAGGACGAAACACCGAGGAGGAGTTTCTACTTGAAgttttagagctaggccAACATGAGGATC
AGGAGGCATTTCAGGTTGAG	rs67636643;rs57886956;rs117228369	20	targeting	TATCTTGTGGAAAGGACGAAACACCGAGGAGGCATTTCAGGTTGAGgttttagagctaggccAACATGAGGATC
AGGAGGCTGTGTCAGCCCAG	rs75669930	20	targeting	TATCTTGTGGAAAGGACGAAACACCGAGGAGGCTGTGTCAGCCCAGgttttagagctaggccAACATGAGGATC
AGGAGGGAATAAAGAGAGGT	rs583504	20	targeting	TATCTTGTGGAAAGGACGAAACACCGAGGAGGGAATAAAGAGAGGTgttttagagctaggccAACATGAGGATC
AGGAGGGAGGGTAAGAATCA	rs59395111	20	targeting	TATCTTGTGGAAAGGACGAAACACCGAGGAGGGAGGGTAAGAATCAgttttagagctaggccAACATGAGGATC
AGGAGGGATCCTGGAAGAGG	rs651320	20	targeting	TATCTTGTGGAAAGGACGAAACACCGAGGAGGGATCCTGGAAGAGGgttttagagctaggccAACATGAGGATC
AGGAGGGCTTAGATTGGATG	6:137942682	20	targeting	TATCTTGTGGAAAGGACGAAACACCGAGGAGGGCTTAGATTGGATGgttttagagctaggccAACATGAGGATC
AGGAGTCAATGATGCATCCA	rs651645	20	targeting	TATCTTGTGGAAAGGACGAAACACCGAGGAGTCAATGATGCATCCAgttttagagctaggccAACATGAGGATC
AGGAGTGAAAGACTTGGAAG	rs6905679;rs117089547;rs139685729	20	targeting	TATCTTGTGGAAAGGACGAAACACCGAGGAGTGAAAGACTTGGAAGgttttagagctaggccAACATGAGGATC
AGGATAGATTTTGTTGGAAA	rs72982729;rs72982726;rs72982728;rs72982727	20	targeting	TATCTTGTGGAAAGGACGAAACACCGAGGATAGATTTTGTTGGAAAgttttagagctaggccAACATGAGGATC
AGGATCACAGATGCCCCCAG	rs117661514;rs12055552	20	targeting	TATCTTGTGGAAAGGACGAAACACCGAGGATCACAGATGCCCCCAGgttttagagctaggccAACATGAGGATC
AGGATCACTTGAGCCCTAGG	rs80006495	20	targeting	TATCTTGTGGAAAGGACGAAACACCGAGGATCACTTGAGCCCTAGGgttttagagctaggccAACATGAGGATC
AGGATGTTCAGAAAATGACA	rs146831550;rs138847977	20	targeting	TATCTTGTGGAAAGGACGAAACACCGAGGATGTTCAGAAAATGACAgttttagagctaggccAACATGAGGATC
AGGATGTTGTTGGAAGGCGG	rs2683064	20	targeting	TATCTTGTGGAAAGGACGAAACACCGAGGATGTTGTTGGAAGGCGGgttttagagctaggccAACATGAGGATC
AGGATTAATTTTTTTTTAAA	rs139691717	20	targeting	TATCTTGTGGAAAGGACGAAACACCGAGGATTAATTTTTTTTTAAAgttttagagctaggccAACATGAGGATC
AGGATTACTGCATATACTTT	rs55849258;rs2327873;rs2327872	20	targeting	TATCTTGTGGAAAGGACGAAACACCGAGGATTACTGCATATACTTTgttttagagctaggccAACATGAGGATC
AGGATTGGGTTGGAAGCCCT	rs72984652;rs2152013	20	targeting	TATCTTGTGGAAAGGACGAAACACCGAGGATTGGGTTGGAAGCCCTgttttagagctaggccAACATGAGGATC
AGGCAAGAGGAGCATGTACA	rs58187029	20	targeting	TATCTTGTGGAAAGGACGAAACACCGAGGCAAGAGGAGCATGTACAgttttagagctaggccAACATGAGGATC
AGGCAATTAAAAGAGAAGAA	rs661905	20	targeting	TATCTTGTGGAAAGGACGAAACACCGAGGCAATTAAAAGAGAAGAAgttttagagctaggccAACATGAGGATC
AGGCAATTAACAGAGACTAA	rs34322720	20	targeting	TATCTTGTGGAAAGGACGAAACACCGAGGCAATTAACAGAGACTAAgttttagagctaggccAACATGAGGATC
AGGCACATCACTTCCTGCCA	rs35936835	20	targeting	TATCTTGTGGAAAGGACGAAACACCGAGGCACATCACTTCCTGCCAgttttagagctaggccAACATGAGGATC
AGGCACGCAGAGCATGTGAG	rs139825007	20	targeting	TATCTTGTGGAAAGGACGAAACACCGAGGCACGCAGAGCATGTGAGgttttagagctaggccAACATGAGGATC
AGGCACGTCACTTTTGGGCC	6:138437318	20	targeting	TATCTTGTGGAAAGGACGAAACACCGAGGCACGTCACTTTTGGGCCgttttagagctaggccAACATGAGGATC
AGGCACTGTAGCCACAGGTT	rs3757173	20	targeting	TATCTTGTGGAAAGGACGAAACACCGAGGCACTGTAGCCACAGGTTgttttagagctaggccAACATGAGGATC
AGGCACTGTTCAAGAAATGT	rs75097297	20	targeting	TATCTTGTGGAAAGGACGAAACACCGAGGCACTGTTCAAGAAATGTgttttagagctaggccAACATGAGGATC
AGGCACTTATGATTTTAGGG	rs590861;rs140179171	20	targeting	TATCTTGTGGAAAGGACGAAACACCGAGGCACTTATGATTTTAGGGgttttagagctaggccAACATGAGGATC
AGGCAGAGGGGTGCTTGAAC	rs117870982	20	targeting	TATCTTGTGGAAAGGACGAAACACCGAGGCAGAGGGGTGCTTGAACgttttagagctaggccAACATGAGGATC
AGGCAGCATGGTATTGTGGA	rs608242;rs117923533	20	targeting	TATCTTGTGGAAAGGACGAAACACCGAGGCAGCATGGTATTGTGGAgttttagagctaggccAACATGAGGATC
AGGCAGCTCTACTTTATTCT	rs11966000;rs12189960	20	targeting	TATCTTGTGGAAAGGACGAAACACCGAGGCAGCTCTACTTTATTCTgttttagagctaggccAACATGAGGATC
AGGCAGTACTTGATTCATTT	6:137863190	20	targeting	TATCTTGTGGAAAGGACGAAACACCGAGGCAGTACTTGATTCATTTgttttagagctaggccAACATGAGGATC
AGGCAGTGACCATTGCTTCC	rs1538333;rs74318493;rs999638	20	targeting	TATCTTGTGGAAAGGACGAAACACCGAGGCAGTGACCATTGCTTCCgttttagagctaggccAACATGAGGATC
AGGCATCAAAACTATCTGGA	rs10782265;rs116895130	20	targeting	TATCTTGTGGAAAGGACGAAACACCGAGGCATCAAAACTATCTGGAgttttagagctaggccAACATGAGGATC
AGGCATGAGGGAGTATCATG	rs597846;rs632020;rs141582774	20	targeting	TATCTTGTGGAAAGGACGAAACACCGAGGCATGAGGGAGTATCATGgttttagagctaggccAACATGAGGATC
AGGCATGTGTATGTGGATGC	rs4464817	20	targeting	TATCTTGTGGAAAGGACGAAACACCGAGGCATGTGTATGTGGATGCgttttagagctaggccAACATGAGGATC
AGGCCAAACTAGAGTGAAGA	rs13191300;6:137970341	20	targeting	TATCTTGTGGAAAGGACGAAACACCGAGGCCAAACTAGAGTGAAGAgttttagagctaggccAACATGAGGATC
AGGCCAACCATCACAAAAAC	rs627480	20	targeting	TATCTTGTGGAAAGGACGAAACACCGAGGCCAACCATCACAAAAACgttttagagctaggccAACATGAGGATC
AGGCCACAAAGACCATGCAG	6:138066201;rs72978758	20	targeting	TATCTTGTGGAAAGGACGAAACACCGAGGCCACAAAGACCATGCAGgttttagagctaggccAACATGAGGATC
AGGCCAGCAGATTTATCCTT	rs113739827	20	targeting	TATCTTGTGGAAAGGACGAAACACCGAGGCCAGCAGATTTATCCTTgttttagagctaggccAACATGAGGATC
AGGCCCACTTCCTGGCTCAT	rs9376298	20	targeting	TATCTTGTGGAAAGGACGAAACACCGAGGCCCACTTCCTGGCTCATgttttagagctaggccAACATGAGGATC
AGGCCCCCTTCAAGCCTCCA	rs141685357	20	targeting	TATCTTGTGGAAAGGACGAAACACCGAGGCCCCCTTCAAGCCTCCAgttttagagctaggccAACATGAGGATC
AGGCCGAGAAAGGTCACGTG	rs34029435;rs57230984	20	targeting	TATCTTGTGGAAAGGACGAAACACCGAGGCCGAGAAAGGTCACGTGgttttagagctaggccAACATGAGGATC
AGGCCTCCTGCTGGGTGCAG	rs71560647	20	targeting	TATCTTGTGGAAAGGACGAAACACCGAGGCCTCCTGCTGGGTGCAGgttttagagctaggccAACATGAGGATC
AGGCCTGAGCCACCGCGCCC	rs190121909	20	targeting	TATCTTGTGGAAAGGACGAAACACCGAGGCCTGAGCCACCGCGCCCgttttagagctaggccAACATGAGGATC
AGGCTACAGAAAGAAGATGC	rs2095390	20	targeting	TATCTTGTGGAAAGGACGAAACACCGAGGCTACAGAAAGAAGATGCgttttagagctaggccAACATGAGGATC
AGGCTATACATTTTTTAAAA	rs6927394	20	targeting	TATCTTGTGGAAAGGACGAAACACCGAGGCTATACATTTTTTAAAAgttttagagctaggccAACATGAGGATC
AGGCTCATATATTGGTAGTT	rs9389541	20	targeting	TATCTTGTGGAAAGGACGAAACACCGAGGCTCATATATTGGTAGTTgttttagagctaggccAACATGAGGATC
AGGCTCCCACTCTGTAGCTC	rs13207116	20	targeting	TATCTTGTGGAAAGGACGAAACACCGAGGCTCCCACTCTGTAGCTCgttttagagctaggccAACATGAGGATC
AGGCTCTTTAAGCCAAACAC	rs7773663	20	targeting	TATCTTGTGGAAAGGACGAAACACCGAGGCTCTTTAAGCCAAACACgttttagagctaggccAACATGAGGATC
AGGCTGCAGGAACTGCTGTG	rs525977	20	targeting	TATCTTGTGGAAAGGACGAAACACCGAGGCTGCAGGAACTGCTGTGgttttagagctaggccAACATGAGGATC
AGGCTGCAGGGAGTATTGGT	rs60580803	20	targeting	TATCTTGTGGAAAGGACGAAACACCGAGGCTGCAGGGAGTATTGGTgttttagagctaggccAACATGAGGATC
AGGCTGGCAGGCTTTTCCAG	rs1076662;rs9402939	20	targeting	TATCTTGTGGAAAGGACGAAACACCGAGGCTGGCAGGCTTTTCCAGgttttagagctaggccAACATGAGGATC
AGGCTGGCTTAAGTCAAAGA	rs9385800	20	targeting	TATCTTGTGGAAAGGACGAAACACCGAGGCTGGCTTAAGTCAAAGAgttttagagctaggccAACATGAGGATC
AGGCTTATTCCATAACAGGA	rs653520	20	targeting	TATCTTGTGGAAAGGACGAAACACCGAGGCTTATTCCATAACAGGAgttttagagctaggccAACATGAGGATC
AGGCTTGAACTAACATTTGT	rs9494844	20	targeting	TATCTTGTGGAAAGGACGAAACACCGAGGCTTGAACTAACATTTGTgttttagagctaggccAACATGAGGATC
AGGCTTGCCTACTCTTTTAG	rs606103;rs13205649	20	targeting	TATCTTGTGGAAAGGACGAAACACCGAGGCTTGCCTACTCTTTTAGgttttagagctaggccAACATGAGGATC
AGGCTTGGAAAATTTATTTG	rs12110585	20	targeting	TATCTTGTGGAAAGGACGAAACACCGAGGCTTGGAAAATTTATTTGgttttagagctaggccAACATGAGGATC
AGGGAAAGTGAAATCTGTAG	rs13207033	20	targeting	TATCTTGTGGAAAGGACGAAACACCGAGGGAAAGTGAAATCTGTAGgttttagagctaggccAACATGAGGATC
AGGGAACACTTTCATGCTGC	rs35039060	20	targeting	TATCTTGTGGAAAGGACGAAACACCGAGGGAACACTTTCATGCTGCgttttagagctaggccAACATGAGGATC
AGGGAAGGAAGGGGGAGGAA	rs59656632	20	targeting	TATCTTGTGGAAAGGACGAAACACCGAGGGAAGGAAGGGGGAGGAAgttttagagctaggccAACATGAGGATC
AGGGACTCACTATATTGCAA	rs72989437	20	targeting	TATCTTGTGGAAAGGACGAAACACCGAGGGACTCACTATATTGCAAgttttagagctaggccAACATGAGGATC
AGGGAGATGCTGGGAGGCAC	rs145109279	20	targeting	TATCTTGTGGAAAGGACGAAACACCGAGGGAGATGCTGGGAGGCACgttttagagctaggccAACATGAGGATC
AGGGAGATTGGAAGGTGGCA	rs4896303	20	targeting	TATCTTGTGGAAAGGACGAAACACCGAGGGAGATTGGAAGGTGGCAgttttagagctaggccAACATGAGGATC
AGGGAGGCAGGAGGGAGGGA	rs61310671	20	targeting	TATCTTGTGGAAAGGACGAAACACCGAGGGAGGCAGGAGGGAGGGAgttttagagctaggccAACATGAGGATC
AGGGAGGGGACTGGGAGGAA	rs74346063	20	targeting	TATCTTGTGGAAAGGACGAAACACCGAGGGAGGGGACTGGGAGGAAgttttagagctaggccAACATGAGGATC
AGGGAGGGTAAAAACCACCA	6:138066201;rs72978758	20	targeting	TATCTTGTGGAAAGGACGAAACACCGAGGGAGGGTAAAAACCACCAgttttagagctaggccAACATGAGGATC
AGGGATACAGGTGGACTTTT	rs78840673	20	targeting	TATCTTGTGGAAAGGACGAAACACCGAGGGATACAGGTGGACTTTTgttttagagctaggccAACATGAGGATC
AGGGATACTGAGCCTTGGAG	rs5021984;rs651092;rs67954910	20	targeting	TATCTTGTGGAAAGGACGAAACACCGAGGGATACTGAGCCTTGGAGgttttagagctaggccAACATGAGGATC
AGGGATAGCCACCATCTCTG	rs146253675	20	targeting	TATCTTGTGGAAAGGACGAAACACCGAGGGATAGCCACCATCTCTGgttttagagctaggccAACATGAGGATC
AGGGATGAGGCCACAAGTCA	rs77271426;rs143062392	20	targeting	TATCTTGTGGAAAGGACGAAACACCGAGGGATGAGGCCACAAGTCAgttttagagctaggccAACATGAGGATC
AGGGATGAGTGAAACCGCCA	rs376363145;rs679670	20	targeting	TATCTTGTGGAAAGGACGAAACACCGAGGGATGAGTGAAACCGCCAgttttagagctaggccAACATGAGGATC
AGGGATGGTAGGAAGGGATA	rs5029938	20	targeting	TATCTTGTGGAAAGGACGAAACACCGAGGGATGGTAGGAAGGGATAgttttagagctaggccAACATGAGGATC
AGGGCAAAAATCCAGAAGTT	rs12190319	20	targeting	TATCTTGTGGAAAGGACGAAACACCGAGGGCAAAAATCCAGAAGTTgttttagagctaggccAACATGAGGATC
AGGGCAGGGGGAAGGGCATG	rs651662;rs374794683;rs115934217;rs12214152	20	targeting	TATCTTGTGGAAAGGACGAAACACCGAGGGCAGGGGGAAGGGCATGgttttagagctaggccAACATGAGGATC
AGGGCAGGTATTCCTGACTA	rs11961697	20	targeting	TATCTTGTGGAAAGGACGAAACACCGAGGGCAGGTATTCCTGACTAgttttagagctaggccAACATGAGGATC
AGGGCTGAAGTCTGTTGTTC	rs1829312	20	targeting	TATCTTGTGGAAAGGACGAAACACCGAGGGCTGAAGTCTGTTGTTCgttttagagctaggccAACATGAGGATC
AGGGCTTTAAAATAAAAGAG	rs79767238;rs636537;rs372266308	20	targeting	TATCTTGTGGAAAGGACGAAACACCGAGGGCTTTAAAATAAAAGAGgttttagagctaggccAACATGAGGATC
AGGGGAAATTGTTGACACAG	rs11354287	20	targeting	TATCTTGTGGAAAGGACGAAACACCGAGGGGAAATTGTTGACACAGgttttagagctaggccAACATGAGGATC
AGGGGAAGGTAAGGGCTAAA	rs116855070;rs79664486	20	targeting	TATCTTGTGGAAAGGACGAAACACCGAGGGGAAGGTAAGGGCTAAAgttttagagctaggccAACATGAGGATC
AGGGGCAGAGAAAGAAGGAG	rs9376307	20	targeting	TATCTTGTGGAAAGGACGAAACACCGAGGGGCAGAGAAAGAAGGAGgttttagagctaggccAACATGAGGATC
AGGGGCTTTTTGCTAGCTTT	rs59745812	20	targeting	TATCTTGTGGAAAGGACGAAACACCGAGGGGCTTTTTGCTAGCTTTgttttagagctaggccAACATGAGGATC
AGGGGGGAGATGGGCAGGGT	rs181735216;rs186364453;rs605755	20	targeting	TATCTTGTGGAAAGGACGAAACACCGAGGGGGGAGATGGGCAGGGTgttttagagctaggccAACATGAGGATC
AGGGGTAATGTTTCAGGGAT	rs203695	20	targeting	TATCTTGTGGAAAGGACGAAACACCGAGGGGTAATGTTTCAGGGATgttttagagctaggccAACATGAGGATC
AGGGGTATTGCTACAGCAAT	rs118116784;rs139038447	20	targeting	TATCTTGTGGAAAGGACGAAACACCGAGGGGTATTGCTACAGCAATgttttagagctaggccAACATGAGGATC
AGGGGTCAGGGACGGGCTTC	rs116898096	20	targeting	TATCTTGTGGAAAGGACGAAACACCGAGGGGTCAGGGACGGGCTTCgttttagagctaggccAACATGAGGATC
AGGGGTCTCCCAGGGAAGAG	rs142767035	20	targeting	TATCTTGTGGAAAGGACGAAACACCGAGGGGTCTCCCAGGGAAGAGgttttagagctaggccAACATGAGGATC
AGGGTATTATGTATACTTTT	rs66469342;rs148123768	20	targeting	TATCTTGTGGAAAGGACGAAACACCGAGGGTATTATGTATACTTTTgttttagagctaggccAACATGAGGATC
AGGGTGATCAGCTTGGTTAA	rs12111342	20	targeting	TATCTTGTGGAAAGGACGAAACACCGAGGGTGATCAGCTTGGTTAAgttttagagctaggccAACATGAGGATC
AGGGTGATCTTATCTGAAGA	rs11756669	20	targeting	TATCTTGTGGAAAGGACGAAACACCGAGGGTGATCTTATCTGAAGAgttttagagctaggccAACATGAGGATC
AGGGTGTATGAGATAAACCT	rs34280041	20	targeting	TATCTTGTGGAAAGGACGAAACACCGAGGGTGTATGAGATAAACCTgttttagagctaggccAACATGAGGATC
AGGGTGTGTGGCACACAGAT	rs60479450	20	targeting	TATCTTGTGGAAAGGACGAAACACCGAGGGTGTGTGGCACACAGATgttttagagctaggccAACATGAGGATC
AGGGTGTTATGAGCTGACAT	rs12213733	20	targeting	TATCTTGTGGAAAGGACGAAACACCGAGGGTGTTATGAGCTGACATgttttagagctaggccAACATGAGGATC
AGGGTTGGATTCTTCATAAA	rs6900782	20	targeting	TATCTTGTGGAAAGGACGAAACACCGAGGGTTGGATTCTTCATAAAgttttagagctaggccAACATGAGGATC
AGGTAAAAAGTTTAAGTGCT	rs2788287	20	targeting	TATCTTGTGGAAAGGACGAAACACCGAGGTAAAAAGTTTAAGTGCTgttttagagctaggccAACATGAGGATC
AGGTACAAATGAGGGATGCA	rs75914532	20	targeting	TATCTTGTGGAAAGGACGAAACACCGAGGTACAAATGAGGGATGCAgttttagagctaggccAACATGAGGATC
AGGTACGGAGGATGGAAAGG	rs59745812	20	targeting	TATCTTGTGGAAAGGACGAAACACCGAGGTACGGAGGATGGAAAGGgttttagagctaggccAACATGAGGATC
AGGTAGGGTATCTTAGTTTA	rs28548425	20	targeting	TATCTTGTGGAAAGGACGAAACACCGAGGTAGGGTATCTTAGTTTAgttttagagctaggccAACATGAGGATC
AGGTAGTTAAGGTTAAACGA	rs72978713	20	targeting	TATCTTGTGGAAAGGACGAAACACCGAGGTAGTTAAGGTTAAACGAgttttagagctaggccAACATGAGGATC
AGGTATTTATGTGACTATTC	rs117309932	20	targeting	TATCTTGTGGAAAGGACGAAACACCGAGGTATTTATGTGACTATTCgttttagagctaggccAACATGAGGATC
AGGTCAGTGAGAGCTCCTGG	rs10782267	20	targeting	TATCTTGTGGAAAGGACGAAACACCGAGGTCAGTGAGAGCTCCTGGgttttagagctaggccAACATGAGGATC
AGGTCCTTAGCAATTGCCCA	rs2506844	20	targeting	TATCTTGTGGAAAGGACGAAACACCGAGGTCCTTAGCAATTGCCCAgttttagagctaggccAACATGAGGATC
AGGTCTAGGTGACACTCTTG	rs80004041;rs35504911	20	targeting	TATCTTGTGGAAAGGACGAAACACCGAGGTCTAGGTGACACTCTTGgttttagagctaggccAACATGAGGATC
AGGTCTGGGTGTACTTCACG	rs648802	20	targeting	TATCTTGTGGAAAGGACGAAACACCGAGGTCTGGGTGTACTTCACGgttttagagctaggccAACATGAGGATC
AGGTCTGTTATCATTTCCCA	rs677362	20	targeting	TATCTTGTGGAAAGGACGAAACACCGAGGTCTGTTATCATTTCCCAgttttagagctaggccAACATGAGGATC
AGGTCTTCAATGATGGTTGA	rs117089547;rs139685729	20	targeting	TATCTTGTGGAAAGGACGAAACACCGAGGTCTTCAATGATGGTTGAgttttagagctaggccAACATGAGGATC
AGGTCTTTCAGGCAAATGAT	rs117805665	20	targeting	TATCTTGTGGAAAGGACGAAACACCGAGGTCTTTCAGGCAAATGATgttttagagctaggccAACATGAGGATC
AGGTGAGAATTTTAGTCTAG	rs111958187	20	targeting	TATCTTGTGGAAAGGACGAAACACCGAGGTGAGAATTTTAGTCTAGgttttagagctaggccAACATGAGGATC
AGGTGCTCATAATGGTGTTA	rs75924259	20	targeting	TATCTTGTGGAAAGGACGAAACACCGAGGTGCTCATAATGGTGTTAgttttagagctaggccAACATGAGGATC
AGGTGGCTGTAACACAAAGG	rs34574362	20	targeting	TATCTTGTGGAAAGGACGAAACACCGAGGTGGCTGTAACACAAAGGgttttagagctaggccAACATGAGGATC
AGGTGGTCTGGTGTCAGGTC	rs476114	20	targeting	TATCTTGTGGAAAGGACGAAACACCGAGGTGGTCTGGTGTCAGGTCgttttagagctaggccAACATGAGGATC
AGGTGTCTTCAAAAGCATCA	rs12526339;rs670369	20	targeting	TATCTTGTGGAAAGGACGAAACACCGAGGTGTCTTCAAAAGCATCAgttttagagctaggccAACATGAGGATC
AGGTGTGAGAGACCACGCTC	rs7747309;rs62432685;rs13210685	20	targeting	TATCTTGTGGAAAGGACGAAACACCGAGGTGTGAGAGACCACGCTCgttttagagctaggccAACATGAGGATC
AGGTGTTGAGATAATTCTTG	rs5029931	20	targeting	TATCTTGTGGAAAGGACGAAACACCGAGGTGTTGAGATAATTCTTGgttttagagctaggccAACATGAGGATC
AGGTTAAGAAACTTGGATAA	rs9402930	20	targeting	TATCTTGTGGAAAGGACGAAACACCGAGGTTAAGAAACTTGGATAAgttttagagctaggccAACATGAGGATC
AGGTTAAGTAACGTTCCAGA	rs78702758	20	targeting	TATCTTGTGGAAAGGACGAAACACCGAGGTTAAGTAACGTTCCAGAgttttagagctaggccAACATGAGGATC
AGGTTATGACTTACAGAATG	rs478611	20	targeting	TATCTTGTGGAAAGGACGAAACACCGAGGTTATGACTTACAGAATGgttttagagctaggccAACATGAGGATC
AGGTTCTGGGGTACATCTGA	rs991047	20	targeting	TATCTTGTGGAAAGGACGAAACACCGAGGTTCTGGGGTACATCTGAgttttagagctaggccAACATGAGGATC
AGGTTTAGGAGGATAAGAGG	rs592940	20	targeting	TATCTTGTGGAAAGGACGAAACACCGAGGTTTAGGAGGATAAGAGGgttttagagctaggccAACATGAGGATC
AGGTTTAGGGGTAAAAGCGC	rs655112	20	targeting	TATCTTGTGGAAAGGACGAAACACCGAGGTTTAGGGGTAAAAGCGCgttttagagctaggccAACATGAGGATC
AGGTTTCACCATGTTGCCTA	rs117731887	20	targeting	TATCTTGTGGAAAGGACGAAACACCGAGGTTTCACCATGTTGCCTAgttttagagctaggccAACATGAGGATC
AGGTTTGAATTGAGAAACCA	rs62432797	20	targeting	TATCTTGTGGAAAGGACGAAACACCGAGGTTTGAATTGAGAAACCAgttttagagctaggccAACATGAGGATC
AGGTTTTAAGGTTAAAAGAA	6:138119876	20	targeting	TATCTTGTGGAAAGGACGAAACACCGAGGTTTTAAGGTTAAAAGAAgttttagagctaggccAACATGAGGATC
AGTAAAAAAAAAGTTGGGTG	rs5021984;rs67954910;rs651092	20	targeting	TATCTTGTGGAAAGGACGAAACACCGAGTAAAAAAAAAGTTGGGTGgttttagagctaggccAACATGAGGATC
AGTAAACACACTTTACAGAG	rs141014728	20	targeting	TATCTTGTGGAAAGGACGAAACACCGAGTAAACACACTTTACAGAGgttttagagctaggccAACATGAGGATC
AGTAAACACCTGTGAAGCCA	rs72563090	20	targeting	TATCTTGTGGAAAGGACGAAACACCGAGTAAACACCTGTGAAGCCAgttttagagctaggccAACATGAGGATC
AGTAATATATCTAGGCCAAC	rs35981973	20	targeting	TATCTTGTGGAAAGGACGAAACACCGAGTAATATATCTAGGCCAACgttttagagctaggccAACATGAGGATC
AGTAATATCTAGAAAATACA	rs35062368	20	targeting	TATCTTGTGGAAAGGACGAAACACCGAGTAATATCTAGAAAATACAgttttagagctaggccAACATGAGGATC
AGTAATGTAAAATATGGAGG	rs9385812	20	targeting	TATCTTGTGGAAAGGACGAAACACCGAGTAATGTAAAATATGGAGGgttttagagctaggccAACATGAGGATC
AGTAATTCCTAAACTCATTC	rs35023212;rs12524997	20	targeting	TATCTTGTGGAAAGGACGAAACACCGAGTAATTCCTAAACTCATTCgttttagagctaggccAACATGAGGATC
AGTACAAAGAAAAAATAGCT	rs185461384;6:138360666	20	targeting	TATCTTGTGGAAAGGACGAAACACCGAGTACAAAGAAAAAATAGCTgttttagagctaggccAACATGAGGATC
AGTACAGCTGCAATTTGATT	rs72980786	20	targeting	TATCTTGTGGAAAGGACGAAACACCGAGTACAGCTGCAATTTGATTgttttagagctaggccAACATGAGGATC
AGTACAGTTAAATGGCAGGA	rs77011441;rs7749355	20	targeting	TATCTTGTGGAAAGGACGAAACACCGAGTACAGTTAAATGGCAGGAgttttagagctaggccAACATGAGGATC
AGTACCATGTTTAATGGAAG	6:138365249	20	targeting	TATCTTGTGGAAAGGACGAAACACCGAGTACCATGTTTAATGGAAGgttttagagctaggccAACATGAGGATC
AGTACTTTCTACTCCTGCAT	rs473892	20	targeting	TATCTTGTGGAAAGGACGAAACACCGAGTACTTTCTACTCCTGCATgttttagagctaggccAACATGAGGATC
AGTACTTTTGGTGAAGCTGA	rs116229516;rs12111342	20	targeting	TATCTTGTGGAAAGGACGAAACACCGAGTACTTTTGGTGAAGCTGAgttttagagctaggccAACATGAGGATC
AGTAGAGGTAATATGTAAAA	rs77409688;rs9321622	20	targeting	TATCTTGTGGAAAGGACGAAACACCGAGTAGAGGTAATATGTAAAAgttttagagctaggccAACATGAGGATC
AGTAGCACACACTGGCCGAG	rs117277050	20	targeting	TATCTTGTGGAAAGGACGAAACACCGAGTAGCACACACTGGCCGAGgttttagagctaggccAACATGAGGATC
AGTAGGAGAGTGAAGGCCAA	rs73562225	20	targeting	TATCTTGTGGAAAGGACGAAACACCGAGTAGGAGAGTGAAGGCCAAgttttagagctaggccAACATGAGGATC
AGTAGGTATATTTCTTCATG	rs9389536	20	targeting	TATCTTGTGGAAAGGACGAAACACCGAGTAGGTATATTTCTTCATGgttttagagctaggccAACATGAGGATC
AGTAGTGCATTTAGATCACA	rs75424836	20	targeting	TATCTTGTGGAAAGGACGAAACACCGAGTAGTGCATTTAGATCACAgttttagagctaggccAACATGAGGATC
AGTAGTTTCAAAGAGTTGAG	rs11354287	20	targeting	TATCTTGTGGAAAGGACGAAACACCGAGTAGTTTCAAAGAGTTGAGgttttagagctaggccAACATGAGGATC
AGTATCCTAAAAATATCAAG	rs12525643	20	targeting	TATCTTGTGGAAAGGACGAAACACCGAGTATCCTAAAAATATCAAGgttttagagctaggccAACATGAGGATC
AGTATTCTGTCAGCACTTAG	rs77320369	20	targeting	TATCTTGTGGAAAGGACGAAACACCGAGTATTCTGTCAGCACTTAGgttttagagctaggccAACATGAGGATC
AGTATTGAACTGTAAGCTAT	rs75490137	20	targeting	TATCTTGTGGAAAGGACGAAACACCGAGTATTGAACTGTAAGCTATgttttagagctaggccAACATGAGGATC
AGTATTTCCTTAGTCTTGTA	rs568233	20	targeting	TATCTTGTGGAAAGGACGAAACACCGAGTATTTCCTTAGTCTTGTAgttttagagctaggccAACATGAGGATC
AGTCAAGAACATAGTAAAAA	rs651973	20	targeting	TATCTTGTGGAAAGGACGAAACACCGAGTCAAGAACATAGTAAAAAgttttagagctaggccAACATGAGGATC
AGTCAATGCATAAGGCACCA	rs6921350	20	targeting	TATCTTGTGGAAAGGACGAAACACCGAGTCAATGCATAAGGCACCAgttttagagctaggccAACATGAGGATC
AGTCACAAAGAAATTGACTG	rs117641828	20	targeting	TATCTTGTGGAAAGGACGAAACACCGAGTCACAAAGAAATTGACTGgttttagagctaggccAACATGAGGATC
AGTCACCCTCTTTACTAAGA	rs59656632	20	targeting	TATCTTGTGGAAAGGACGAAACACCGAGTCACCCTCTTTACTAAGAgttttagagctaggccAACATGAGGATC
AGTCACTGTGACTCATGGCA	rs111883038	20	targeting	TATCTTGTGGAAAGGACGAAACACCGAGTCACTGTGACTCATGGCAgttttagagctaggccAACATGAGGATC
AGTCACTTGACTGTGTAGTG	rs12529513	20	targeting	TATCTTGTGGAAAGGACGAAACACCGAGTCACTTGACTGTGTAGTGgttttagagctaggccAACATGAGGATC
AGTCAGAGAGTGTAACTAGA	rs516817	20	targeting	TATCTTGTGGAAAGGACGAAACACCGAGTCAGAGAGTGTAACTAGAgttttagagctaggccAACATGAGGATC
AGTCAGCATGAATCGTCCTT	rs12661783	20	targeting	TATCTTGTGGAAAGGACGAAACACCGAGTCAGCATGAATCGTCCTTgttttagagctaggccAACATGAGGATC
AGTCAGCTATGAGAATATCA	rs141014728	20	targeting	TATCTTGTGGAAAGGACGAAACACCGAGTCAGCTATGAGAATATCAgttttagagctaggccAACATGAGGATC
AGTCAGCTGACACCGATGGA	rs72564903;rs6922054	20	targeting	TATCTTGTGGAAAGGACGAAACACCGAGTCAGCTGACACCGATGGAgttttagagctaggccAACATGAGGATC
AGTCAGTTAGTATTTCCCAA	rs17066886	20	targeting	TATCTTGTGGAAAGGACGAAACACCGAGTCAGTTAGTATTTCCCAAgttttagagctaggccAACATGAGGATC
AGTCATAGTTATTTACATCT	rs651714	20	targeting	TATCTTGTGGAAAGGACGAAACACCGAGTCATAGTTATTTACATCTgttttagagctaggccAACATGAGGATC
AGTCATCTAGGAATCACAGA	rs610366;rs111887523	20	targeting	TATCTTGTGGAAAGGACGAAACACCGAGTCATCTAGGAATCACAGAgttttagagctaggccAACATGAGGATC
AGTCATGAGGTCCCAGGAGC	rs79691643	20	targeting	TATCTTGTGGAAAGGACGAAACACCGAGTCATGAGGTCCCAGGAGCgttttagagctaggccAACATGAGGATC
AGTCATTGTTTAAAGCATAT	rs17201635	20	targeting	TATCTTGTGGAAAGGACGAAACACCGAGTCATTGTTTAAAGCATATgttttagagctaggccAACATGAGGATC
AGTCATTTGATTTTCAGCAT	rs4263598	20	targeting	TATCTTGTGGAAAGGACGAAACACCGAGTCATTTGATTTTCAGCATgttttagagctaggccAACATGAGGATC
AGTCATTTTCCTTAAGGAGC	rs1111800	20	targeting	TATCTTGTGGAAAGGACGAAACACCGAGTCATTTTCCTTAAGGAGCgttttagagctaggccAACATGAGGATC
AGTCCCTTCCCCTTCACTCA	rs2788288	20	targeting	TATCTTGTGGAAAGGACGAAACACCGAGTCCCTTCCCCTTCACTCAgttttagagctaggccAACATGAGGATC
AGTCCGGGAGCAGAAGTATG	rs7753873	20	targeting	TATCTTGTGGAAAGGACGAAACACCGAGTCCGGGAGCAGAAGTATGgttttagagctaggccAACATGAGGATC
AGTCCTCCATGGTAGCCAAG	rs10457667	20	targeting	TATCTTGTGGAAAGGACGAAACACCGAGTCCTCCATGGTAGCCAAGgttttagagctaggccAACATGAGGATC
AGTCCTGGAGAACTGGACCC	rs617175	20	targeting	TATCTTGTGGAAAGGACGAAACACCGAGTCCTGGAGAACTGGACCCgttttagagctaggccAACATGAGGATC
AGTCCTTTAGCAATTATTCT	rs9376308	20	targeting	TATCTTGTGGAAAGGACGAAACACCGAGTCCTTTAGCAATTATTCTgttttagagctaggccAACATGAGGATC
AGTCTCACCTCCTTTATCAG	rs189707482;rs75134063	20	targeting	TATCTTGTGGAAAGGACGAAACACCGAGTCTCACCTCCTTTATCAGgttttagagctaggccAACATGAGGATC
AGTCTCACTATTGGAATGTA	rs12055552	20	targeting	TATCTTGTGGAAAGGACGAAACACCGAGTCTCACTATTGGAATGTAgttttagagctaggccAACATGAGGATC
AGTCTCATGGAATCCAAATG	rs72989170	20	targeting	TATCTTGTGGAAAGGACGAAACACCGAGTCTCATGGAATCCAAATGgttttagagctaggccAACATGAGGATC
AGTCTCTAGGGGTGGCAGTT	rs7741965	20	targeting	TATCTTGTGGAAAGGACGAAACACCGAGTCTCTAGGGGTGGCAGTTgttttagagctaggccAACATGAGGATC
AGTCTCTCTTCTCTCAAGTT	rs73562261	20	targeting	TATCTTGTGGAAAGGACGAAACACCGAGTCTCTCTTCTCTCAAGTTgttttagagctaggccAACATGAGGATC
AGTCTGCAAACTATATAGCC	rs74663692;rs17589010	20	targeting	TATCTTGTGGAAAGGACGAAACACCGAGTCTGCAAACTATATAGCCgttttagagctaggccAACATGAGGATC
AGTCTGCTCCTAACTAGTTT	rs5029939;rs643177	20	targeting	TATCTTGTGGAAAGGACGAAACACCGAGTCTGCTCCTAACTAGTTTgttttagagctaggccAACATGAGGATC
AGTCTGTTATATAGAGAGGA	rs117476137	20	targeting	TATCTTGTGGAAAGGACGAAACACCGAGTCTGTTATATAGAGAGGAgttttagagctaggccAACATGAGGATC
AGTCTTCACTACATTTGAAA	rs140977525	20	targeting	TATCTTGTGGAAAGGACGAAACACCGAGTCTTCACTACATTTGAAAgttttagagctaggccAACATGAGGATC
AGTCTTGTACACTGTGTAGG	6:137966240	20	targeting	TATCTTGTGGAAAGGACGAAACACCGAGTCTTGTACACTGTGTAGGgttttagagctaggccAACATGAGGATC
AGTCTTTAGCTAACATTTTC	rs4410749	20	targeting	TATCTTGTGGAAAGGACGAAACACCGAGTCTTTAGCTAACATTTTCgttttagagctaggccAACATGAGGATC
AGTGAAAAGCAAGAAAAGAG	rs595101	20	targeting	TATCTTGTGGAAAGGACGAAACACCGAGTGAAAAGCAAGAAAAGAGgttttagagctaggccAACATGAGGATC
AGTGAAAGACTGCACTCAGT	rs79509456	20	targeting	TATCTTGTGGAAAGGACGAAACACCGAGTGAAAGACTGCACTCAGTgttttagagctaggccAACATGAGGATC
AGTGAAGCAGAGGAGATGGA	rs382134	20	targeting	TATCTTGTGGAAAGGACGAAACACCGAGTGAAGCAGAGGAGATGGAgttttagagctaggccAACATGAGGATC
AGTGAAGTAACACTGATATG	rs62432661	20	targeting	TATCTTGTGGAAAGGACGAAACACCGAGTGAAGTAACACTGATATGgttttagagctaggccAACATGAGGATC
AGTGAAGTTTCAGAAACTCC	rs142413695	20	targeting	TATCTTGTGGAAAGGACGAAACACCGAGTGAAGTTTCAGAAACTCCgttttagagctaggccAACATGAGGATC
AGTGACAGTTAGATACACTC	rs567915	20	targeting	TATCTTGTGGAAAGGACGAAACACCGAGTGACAGTTAGATACACTCgttttagagctaggccAACATGAGGATC
AGTGAGATTTGTGGGTCGTA	rs9494837	20	targeting	TATCTTGTGGAAAGGACGAAACACCGAGTGAGATTTGTGGGTCGTAgttttagagctaggccAACATGAGGATC
AGTGAGCCTGCATTCCAGTC	rs117599675;rs9376310;rs374871784;rs187105337	20	targeting	TATCTTGTGGAAAGGACGAAACACCGAGTGAGCCTGCATTCCAGTCgttttagagctaggccAACATGAGGATC
AGTGAGCTAGAAGCCAGAAT	rs55642441	20	targeting	TATCTTGTGGAAAGGACGAAACACCGAGTGAGCTAGAAGCCAGAATgttttagagctaggccAACATGAGGATC
AGTGATGCCTGTTTGTGTTC	rs112498208;rs113303352	20	targeting	TATCTTGTGGAAAGGACGAAACACCGAGTGATGCCTGTTTGTGTTCgttttagagctaggccAACATGAGGATC
AGTGATGGTGGGACAGGCTG	rs4438978;rs4438977	20	targeting	TATCTTGTGGAAAGGACGAAACACCGAGTGATGGTGGGACAGGCTGgttttagagctaggccAACATGAGGATC
AGTGATTGTTATCGCTTTTC	rs6420764	20	targeting	TATCTTGTGGAAAGGACGAAACACCGAGTGATTGTTATCGCTTTTCgttttagagctaggccAACATGAGGATC
AGTGCAAATATGAGCACAGA	rs12530033	20	targeting	TATCTTGTGGAAAGGACGAAACACCGAGTGCAAATATGAGCACAGAgttttagagctaggccAACATGAGGATC
AGTGCAATGAAACTGAAAGA	rs75008431	20	targeting	TATCTTGTGGAAAGGACGAAACACCGAGTGCAATGAAACTGAAAGAgttttagagctaggccAACATGAGGATC
AGTGCAGGATAGGTACAACT	rs57178058	20	targeting	TATCTTGTGGAAAGGACGAAACACCGAGTGCAGGATAGGTACAACTgttttagagctaggccAACATGAGGATC
AGTGCCAAGAAAGGTAATGA	rs117163561	20	targeting	TATCTTGTGGAAAGGACGAAACACCGAGTGCCAAGAAAGGTAATGAgttttagagctaggccAACATGAGGATC
AGTGCCACTAAAACAGCCTC	rs149410031;rs6588	20	targeting	TATCTTGTGGAAAGGACGAAACACCGAGTGCCACTAAAACAGCCTCgttttagagctaggccAACATGAGGATC
AGTGCCTCTGGAGCTGCAAA	rs590861;rs140179171	20	targeting	TATCTTGTGGAAAGGACGAAACACCGAGTGCCTCTGGAGCTGCAAAgttttagagctaggccAACATGAGGATC
AGTGCCTGGCGATCTGAGGT	rs72981337;rs590523	20	targeting	TATCTTGTGGAAAGGACGAAACACCGAGTGCCTGGCGATCTGAGGTgttttagagctaggccAACATGAGGATC
AGTGCTCTTAATACAGTGCC	rs5029949	20	targeting	TATCTTGTGGAAAGGACGAAACACCGAGTGCTCTTAATACAGTGCCgttttagagctaggccAACATGAGGATC
AGTGGAAATAAGCCAAGAAA	rs9402927	20	targeting	TATCTTGTGGAAAGGACGAAACACCGAGTGGAAATAAGCCAAGAAAgttttagagctaggccAACATGAGGATC
AGTGGAAATACAAAGTCCAA	rs73776647;6:137849443	20	targeting	TATCTTGTGGAAAGGACGAAACACCGAGTGGAAATACAAAGTCCAAgttttagagctaggccAACATGAGGATC
AGTGGAGTTTGCCACATCAA	rs9376322;rs1628976	20	targeting	TATCTTGTGGAAAGGACGAAACACCGAGTGGAGTTTGCCACATCAAgttttagagctaggccAACATGAGGATC
AGTGGCAAGAAGGGAACACG	rs77724896	20	targeting	TATCTTGTGGAAAGGACGAAACACCGAGTGGCAAGAAGGGAACACGgttttagagctaggccAACATGAGGATC
AGTGGCTACTGGATTGGACA	rs73562268	20	targeting	TATCTTGTGGAAAGGACGAAACACCGAGTGGCTACTGGATTGGACAgttttagagctaggccAACATGAGGATC
AGTGGGACTGAGCTGAGCAT	rs9494838	20	targeting	TATCTTGTGGAAAGGACGAAACACCGAGTGGGACTGAGCTGAGCATgttttagagctaggccAACATGAGGATC
AGTGGGAGAGGAGGTTGGGT	rs77211833	20	targeting	TATCTTGTGGAAAGGACGAAACACCGAGTGGGAGAGGAGGTTGGGTgttttagagctaggccAACATGAGGATC
AGTGGGCACCGCCCCATCCT	rs6924662;rs77879659;rs6924661;rs9321644	20	targeting	TATCTTGTGGAAAGGACGAAACACCGAGTGGGCACCGCCCCATCCTgttttagagctaggccAACATGAGGATC
AGTGGGCATCGACTTAGTAA	rs76259604;rs2484067	20	targeting	TATCTTGTGGAAAGGACGAAACACCGAGTGGGCATCGACTTAGTAAgttttagagctaggccAACATGAGGATC
AGTGGGTAAGACTTCCCAAC	rs184424507	20	targeting	TATCTTGTGGAAAGGACGAAACACCGAGTGGGTAAGACTTCCCAACgttttagagctaggccAACATGAGGATC
AGTGGGTGAGGACTTTCTCA	rs13196681	20	targeting	TATCTTGTGGAAAGGACGAAACACCGAGTGGGTGAGGACTTTCTCAgttttagagctaggccAACATGAGGATC
AGTGGTAACTTTTATTGATT	rs9385800;rs636451	20	targeting	TATCTTGTGGAAAGGACGAAACACCGAGTGGTAACTTTTATTGATTgttttagagctaggccAACATGAGGATC
AGTGGTGACAACGTGTGAAA	rs4896308	20	targeting	TATCTTGTGGAAAGGACGAAACACCGAGTGGTGACAACGTGTGAAAgttttagagctaggccAACATGAGGATC
AGTGGTTGCCTATGGCCATT	rs139904139;rs9321642	20	targeting	TATCTTGTGGAAAGGACGAAACACCGAGTGGTTGCCTATGGCCATTgttttagagctaggccAACATGAGGATC
AGTGGTTGGTCCTTGATGTC	rs78688016	20	targeting	TATCTTGTGGAAAGGACGAAACACCGAGTGGTTGGTCCTTGATGTCgttttagagctaggccAACATGAGGATC
AGTGTACTACACTTAATAGC	rs661675	20	targeting	TATCTTGTGGAAAGGACGAAACACCGAGTGTACTACACTTAATAGCgttttagagctaggccAACATGAGGATC
AGTGTAGGTGGTGAGAAGGA	rs111399371	20	targeting	TATCTTGTGGAAAGGACGAAACACCGAGTGTAGGTGGTGAGAAGGAgttttagagctaggccAACATGAGGATC
AGTGTATATGTTGGTGCGCC	rs13203773	20	targeting	TATCTTGTGGAAAGGACGAAACACCGAGTGTATATGTTGGTGCGCCgttttagagctaggccAACATGAGGATC
AGTGTATGTTGCTTGGGTGG	rs139783180;rs9385819	20	targeting	TATCTTGTGGAAAGGACGAAACACCGAGTGTATGTTGCTTGGGTGGgttttagagctaggccAACATGAGGATC
AGTGTCAAGCACATCAGGTA	rs117421911;rs143186844	20	targeting	TATCTTGTGGAAAGGACGAAACACCGAGTGTCAAGCACATCAGGTAgttttagagctaggccAACATGAGGATC
AGTGTCTGTGATCTGTATGT	rs1436272	20	targeting	TATCTTGTGGAAAGGACGAAACACCGAGTGTCTGTGATCTGTATGTgttttagagctaggccAACATGAGGATC
AGTGTGAGCCTATAGCATAT	rs592719	20	targeting	TATCTTGTGGAAAGGACGAAACACCGAGTGTGAGCCTATAGCATATgttttagagctaggccAACATGAGGATC
AGTGTGGAACGTATAGACCA	rs2152010	20	targeting	TATCTTGTGGAAAGGACGAAACACCGAGTGTGGAACGTATAGACCAgttttagagctaggccAACATGAGGATC
AGTGTGGGAAAAAGACTCTC	rs9484107	20	targeting	TATCTTGTGGAAAGGACGAAACACCGAGTGTGGGAAAAAGACTCTCgttttagagctaggccAACATGAGGATC
AGTGTGTAACTACTTAGAGG	rs118113693	20	targeting	TATCTTGTGGAAAGGACGAAACACCGAGTGTGTAACTACTTAGAGGgttttagagctaggccAACATGAGGATC
AGTGTGTGGTCTGGGAAGAG	rs62434249	20	targeting	TATCTTGTGGAAAGGACGAAACACCGAGTGTGTGGTCTGGGAAGAGgttttagagctaggccAACATGAGGATC
AGTGTGTTGTGATCACCTGA	rs9373195	20	targeting	TATCTTGTGGAAAGGACGAAACACCGAGTGTGTTGTGATCACCTGAgttttagagctaggccAACATGAGGATC
AGTGTTAATCAATGGATAAA	rs76390570	20	targeting	TATCTTGTGGAAAGGACGAAACACCGAGTGTTAATCAATGGATAAAgttttagagctaggccAACATGAGGATC
AGTGTTCCTATCATTCTGGA	rs74646232	20	targeting	TATCTTGTGGAAAGGACGAAACACCGAGTGTTCCTATCATTCTGGAgttttagagctaggccAACATGAGGATC
AGTGTTCTGAATCTTGATGT	rs633010;rs661905	20	targeting	TATCTTGTGGAAAGGACGAAACACCGAGTGTTCTGAATCTTGATGTgttttagagctaggccAACATGAGGATC
AGTGTTTAGAGAAGTGGGCA	rs72980776	20	targeting	TATCTTGTGGAAAGGACGAAACACCGAGTGTTTAGAGAAGTGGGCAgttttagagctaggccAACATGAGGATC
AGTGTTTCTCTCTCTACACA	rs4142969	20	targeting	TATCTTGTGGAAAGGACGAAACACCGAGTGTTTCTCTCTCTACACAgttttagagctaggccAACATGAGGATC
AGTTAATCCATTGCAGAACG	rs78702758	20	targeting	TATCTTGTGGAAAGGACGAAACACCGAGTTAATCCATTGCAGAACGgttttagagctaggccAACATGAGGATC
AGTTACATTCCAAAGTACTA	rs4291109;rs13212146	20	targeting	TATCTTGTGGAAAGGACGAAACACCGAGTTACATTCCAAAGTACTAgttttagagctaggccAACATGAGGATC
AGTTAGGCAGCCACGTAGAG	rs892999	20	targeting	TATCTTGTGGAAAGGACGAAACACCGAGTTAGGCAGCCACGTAGAGgttttagagctaggccAACATGAGGATC
AGTTATTCTGTCTGTAACAT	rs2027276	20	targeting	TATCTTGTGGAAAGGACGAAACACCGAGTTATTCTGTCTGTAACATgttttagagctaggccAACATGAGGATC
AGTTATTTTTTGTGTAAGAC	rs150066187	20	targeting	TATCTTGTGGAAAGGACGAAACACCGAGTTATTTTTTGTGTAAGACgttttagagctaggccAACATGAGGATC
AGTTCAGACTCTTTTTGGGT	rs72984605	20	targeting	TATCTTGTGGAAAGGACGAAACACCGAGTTCAGACTCTTTTTGGGTgttttagagctaggccAACATGAGGATC
AGTTCATTTGTAACTGGTAA	rs1518048	20	targeting	TATCTTGTGGAAAGGACGAAACACCGAGTTCATTTGTAACTGGTAAgttttagagctaggccAACATGAGGATC
AGTTCCTGGAAAAAACCCCG	rs117805665	20	targeting	TATCTTGTGGAAAGGACGAAACACCGAGTTCCTGGAAAAAACCCCGgttttagagctaggccAACATGAGGATC
AGTTCTATAAAGGGCAGGTA	rs80300819	20	targeting	TATCTTGTGGAAAGGACGAAACACCGAGTTCTATAAAGGGCAGGTAgttttagagctaggccAACATGAGGATC
AGTTCTGAAACACTATTGTG	rs61338550	20	targeting	TATCTTGTGGAAAGGACGAAACACCGAGTTCTGAAACACTATTGTGgttttagagctaggccAACATGAGGATC
AGTTCTTGGTGCAACACAAG	rs72989171	20	targeting	TATCTTGTGGAAAGGACGAAACACCGAGTTCTTGGTGCAACACAAGgttttagagctaggccAACATGAGGATC
AGTTGACCTTTCTCTAACAA	rs148774677	20	targeting	TATCTTGTGGAAAGGACGAAACACCGAGTTGACCTTTCTCTAACAAgttttagagctaggccAACATGAGGATC
AGTTGAGACAAAACTGCCTT	rs142537946;rs1836846	20	targeting	TATCTTGTGGAAAGGACGAAACACCGAGTTGAGACAAAACTGCCTTgttttagagctaggccAACATGAGGATC
AGTTGAGCGAACGTAGTCAT	rs77475227	20	targeting	TATCTTGTGGAAAGGACGAAACACCGAGTTGAGCGAACGTAGTCATgttttagagctaggccAACATGAGGATC
AGTTGCATTTACCTCTCAGG	rs113210937;rs12193299	20	targeting	TATCTTGTGGAAAGGACGAAACACCGAGTTGCATTTACCTCTCAGGgttttagagctaggccAACATGAGGATC
AGTTGGATAGTTCCCCCTGC	rs201844386	20	targeting	TATCTTGTGGAAAGGACGAAACACCGAGTTGGATAGTTCCCCCTGCgttttagagctaggccAACATGAGGATC
AGTTTAAGAGGATGCTGCAG	rs73560248;rs79724748	20	targeting	TATCTTGTGGAAAGGACGAAACACCGAGTTTAAGAGGATGCTGCAGgttttagagctaggccAACATGAGGATC
AGTTTAATCACATTTCTTTT	rs9494844	20	targeting	TATCTTGTGGAAAGGACGAAACACCGAGTTTAATCACATTTCTTTTgttttagagctaggccAACATGAGGATC
AGTTTCATATAATTTTCATA	rs600144	20	targeting	TATCTTGTGGAAAGGACGAAACACCGAGTTTCATATAATTTTCATAgttttagagctaggccAACATGAGGATC
AGTTTCCTAGGTTTTCCTGT	rs71009551	20	targeting	TATCTTGTGGAAAGGACGAAACACCGAGTTTCCTAGGTTTTCCTGTgttttagagctaggccAACATGAGGATC
AGTTTCCTTGCTGTTTTTCC	rs112975189	20	targeting	TATCTTGTGGAAAGGACGAAACACCGAGTTTCCTTGCTGTTTTTCCgttttagagctaggccAACATGAGGATC
AGTTTCTACGGGAACTCATT	rs76157688;rs78685093	20	targeting	TATCTTGTGGAAAGGACGAAACACCGAGTTTCTACGGGAACTCATTgttttagagctaggccAACATGAGGATC
AGTTTGAAATGATGTCGAAG	rs7770676	20	targeting	TATCTTGTGGAAAGGACGAAACACCGAGTTTGAAATGATGTCGAAGgttttagagctaggccAACATGAGGATC
AGTTTGACATCACTGCTCCA	rs113661016;rs78242606	20	targeting	TATCTTGTGGAAAGGACGAAACACCGAGTTTGACATCACTGCTCCAgttttagagctaggccAACATGAGGATC
AGTTTGATCTCAGGGTTCTG	rs146372493	20	targeting	TATCTTGTGGAAAGGACGAAACACCGAGTTTGATCTCAGGGTTCTGgttttagagctaggccAACATGAGGATC
AGTTTGATGAGGAAAAAGAA	rs117752124	20	targeting	TATCTTGTGGAAAGGACGAAACACCGAGTTTGATGAGGAAAAAGAAgttttagagctaggccAACATGAGGATC
AGTTTGCAGGATCTTGGCAA	rs9321634	20	targeting	TATCTTGTGGAAAGGACGAAACACCGAGTTTGCAGGATCTTGGCAAgttttagagctaggccAACATGAGGATC
AGTTTGCAGTTTTCTTTCAA	rs149062787	20	targeting	TATCTTGTGGAAAGGACGAAACACCGAGTTTGCAGTTTTCTTTCAAgttttagagctaggccAACATGAGGATC
AGTTTGCTTTTGTCTTCTTG	rs408901	20	targeting	TATCTTGTGGAAAGGACGAAACACCGAGTTTGCTTTTGTCTTCTTGgttttagagctaggccAACATGAGGATC
AGTTTGTTATGGCAGCCCTA	rs7752754	20	targeting	TATCTTGTGGAAAGGACGAAACACCGAGTTTGTTATGGCAGCCCTAgttttagagctaggccAACATGAGGATC
AGTTTTATGCAGCCCCACTG	rs13218619	20	targeting	TATCTTGTGGAAAGGACGAAACACCGAGTTTTATGCAGCCCCACTGgttttagagctaggccAACATGAGGATC
AGTTTTCTAAATTTCTTTTG	rs17066953	20	targeting	TATCTTGTGGAAAGGACGAAACACCGAGTTTTCTAAATTTCTTTTGgttttagagctaggccAACATGAGGATC
AGTTTTGAATAAAAATCTGA	rs11154941;rs78140768	20	targeting	TATCTTGTGGAAAGGACGAAACACCGAGTTTTGAATAAAAATCTGAgttttagagctaggccAACATGAGGATC
AGTTTTGCGAGGGCCTAATT	rs7748339	20	targeting	TATCTTGTGGAAAGGACGAAACACCGAGTTTTGCGAGGGCCTAATTgttttagagctaggccAACATGAGGATC
AGTTTTTCCTTATTGAGAAG	rs9373193	20	targeting	TATCTTGTGGAAAGGACGAAACACCGAGTTTTTCCTTATTGAGAAGgttttagagctaggccAACATGAGGATC
AGTTTTTGTTAATAAAATGG	rs9402937	20	targeting	TATCTTGTGGAAAGGACGAAACACCGAGTTTTTGTTAATAAAATGGgttttagagctaggccAACATGAGGATC
ATAAAAAATAATATATTGGC	rs67664821;rs513453	20	targeting	TATCTTGTGGAAAGGACGAAACACCGATAAAAAATAATATATTGGCgttttagagctaggccAACATGAGGATC
ATAAAAAATTAACTCCCCAT	rs9321621	20	targeting	TATCTTGTGGAAAGGACGAAACACCGATAAAAAATTAACTCCCCATgttttagagctaggccAACATGAGGATC
ATAAAAAATTACTGGAGGCA	rs9321626	20	targeting	TATCTTGTGGAAAGGACGAAACACCGATAAAAAATTACTGGAGGCAgttttagagctaggccAACATGAGGATC
ATAAAAACAGGGTGTTGGCT	rs117320316	20	targeting	TATCTTGTGGAAAGGACGAAACACCGATAAAAACAGGGTGTTGGCTgttttagagctaggccAACATGAGGATC
ATAAAAAGAATTGGGTGTTT	rs12665429	20	targeting	TATCTTGTGGAAAGGACGAAACACCGATAAAAAGAATTGGGTGTTTgttttagagctaggccAACATGAGGATC
ATAAAAAGATGCATAAATAC	rs6923464	20	targeting	TATCTTGTGGAAAGGACGAAACACCGATAAAAAGATGCATAAATACgttttagagctaggccAACATGAGGATC
ATAAAAATAAAAAATAACCT	rs200858731	20	targeting	TATCTTGTGGAAAGGACGAAACACCGATAAAAATAAAAAATAACCTgttttagagctaggccAACATGAGGATC
ATAAAAATAATTTTTTGGCC	rs117032394	20	targeting	TATCTTGTGGAAAGGACGAAACACCGATAAAAATAATTTTTTGGCCgttttagagctaggccAACATGAGGATC
ATAAAACAGCAAAGCACAAT	rs72982708	20	targeting	TATCTTGTGGAAAGGACGAAACACCGATAAAACAGCAAAGCACAATgttttagagctaggccAACATGAGGATC
ATAAAAGAAAAAAGATAAAT	6:138318361	20	targeting	TATCTTGTGGAAAGGACGAAACACCGATAAAAGAAAAAAGATAAATgttttagagctaggccAACATGAGGATC
ATAAAAGAGAGGGAGAGTCT	rs372266308;rs636537;rs79767238	20	targeting	TATCTTGTGGAAAGGACGAAACACCGATAAAAGAGAGGGAGAGTCTgttttagagctaggccAACATGAGGATC
ATAAAATAAATGATAATGTG	rs17067054	20	targeting	TATCTTGTGGAAAGGACGAAACACCGATAAAATAAATGATAATGTGgttttagagctaggccAACATGAGGATC
ATAAAATAATTTCTGTAGTG	rs548579	20	targeting	TATCTTGTGGAAAGGACGAAACACCGATAAAATAATTTCTGTAGTGgttttagagctaggccAACATGAGGATC
ATAAAATGAAAATACCACTC	rs66669611	20	targeting	TATCTTGTGGAAAGGACGAAACACCGATAAAATGAAAATACCACTCgttttagagctaggccAACATGAGGATC
ATAAAATGTTCTGGTACACA	rs72980771	20	targeting	TATCTTGTGGAAAGGACGAAACACCGATAAAATGTTCTGGTACACAgttttagagctaggccAACATGAGGATC
ATAAACATCAGCACACTGAG	rs73776682	20	targeting	TATCTTGTGGAAAGGACGAAACACCGATAAACATCAGCACACTGAGgttttagagctaggccAACATGAGGATC
ATAAACATGTATATGGATCT	rs6935444	20	targeting	TATCTTGTGGAAAGGACGAAACACCGATAAACATGTATATGGATCTgttttagagctaggccAACATGAGGATC
ATAAACATTATATAATCTAA	rs148446588	20	targeting	TATCTTGTGGAAAGGACGAAACACCGATAAACATTATATAATCTAAgttttagagctaggccAACATGAGGATC
ATAAACCACAATGAAGAAAA	rs148123768	20	targeting	TATCTTGTGGAAAGGACGAAACACCGATAAACCACAATGAAGAAAAgttttagagctaggccAACATGAGGATC
ATAAACGATATAGTTCTACA	rs78905448	20	targeting	TATCTTGTGGAAAGGACGAAACACCGATAAACGATATAGTTCTACAgttttagagctaggccAACATGAGGATC
ATAAAGAACCACTGGATACT	rs34718616	20	targeting	TATCTTGTGGAAAGGACGAAACACCGATAAAGAACCACTGGATACTgttttagagctaggccAACATGAGGATC
ATAAAGATACATGCATGCGT	rs9484078	20	targeting	TATCTTGTGGAAAGGACGAAACACCGATAAAGATACATGCATGCGTgttttagagctaggccAACATGAGGATC
ATAAAGCCAGACAGCAGCAC	rs670295	20	targeting	TATCTTGTGGAAAGGACGAAACACCGATAAAGCCAGACAGCAGCACgttttagagctaggccAACATGAGGATC
ATAAAGGTCAGAACCCAAGA	rs9399228	20	targeting	TATCTTGTGGAAAGGACGAAACACCGATAAAGGTCAGAACCCAAGAgttttagagctaggccAACATGAGGATC
ATAAAGTTGATCCAGCACAC	rs34322720	20	targeting	TATCTTGTGGAAAGGACGAAACACCGATAAAGTTGATCCAGCACACgttttagagctaggccAACATGAGGATC
ATAAAGTTGTGACTGAGGGC	6:138226045	20	targeting	TATCTTGTGGAAAGGACGAAACACCGATAAAGTTGTGACTGAGGGCgttttagagctaggccAACATGAGGATC
ATAAAGTTTAGTAAAAATTG	rs67116870	20	targeting	TATCTTGTGGAAAGGACGAAACACCGATAAAGTTTAGTAAAAATTGgttttagagctaggccAACATGAGGATC
ATAAATAAATAAAAAACAGA	rs591854	20	targeting	TATCTTGTGGAAAGGACGAAACACCGATAAATAAATAAAAAACAGAgttttagagctaggccAACATGAGGATC
ATAAATAAATAAAAAGAATT	rs12665429	20	targeting	TATCTTGTGGAAAGGACGAAACACCGATAAATAAATAAAAAGAATTgttttagagctaggccAACATGAGGATC
ATAAATAAATAAAATGGGCC	rs11354287	20	targeting	TATCTTGTGGAAAGGACGAAACACCGATAAATAAATAAAATGGGCCgttttagagctaggccAACATGAGGATC
ATAAATACAGACAGACAGGG	rs11154949	20	targeting	TATCTTGTGGAAAGGACGAAACACCGATAAATACAGACAGACAGGGgttttagagctaggccAACATGAGGATC
ATAAATGAGGGAGGATCCAG	rs78323144	20	targeting	TATCTTGTGGAAAGGACGAAACACCGATAAATGAGGGAGGATCCAGgttttagagctaggccAACATGAGGATC
ATAAATGCAAATTAGAAATA	rs117320316	20	targeting	TATCTTGTGGAAAGGACGAAACACCGATAAATGCAAATTAGAAATAgttttagagctaggccAACATGAGGATC
ATAAATGCCTTCTTTTGAGC	rs9402913	20	targeting	TATCTTGTGGAAAGGACGAAACACCGATAAATGCCTTCTTTTGAGCgttttagagctaggccAACATGAGGATC
ATAACAAAACGATAGTAATT	rs17724565	20	targeting	TATCTTGTGGAAAGGACGAAACACCGATAACAAAACGATAGTAATTgttttagagctaggccAACATGAGGATC
ATAACAAAGGCCGAGTATGG	rs34949469	20	targeting	TATCTTGTGGAAAGGACGAAACACCGATAACAAAGGCCGAGTATGGgttttagagctaggccAACATGAGGATC
ATAACAAATGACCGCAAACT	rs146370073	20	targeting	TATCTTGTGGAAAGGACGAAACACCGATAACAAATGACCGCAAACTgttttagagctaggccAACATGAGGATC
ATAACAGCCATCTCTCTTTG	rs73568220	20	targeting	TATCTTGTGGAAAGGACGAAACACCGATAACAGCCATCTCTCTTTGgttttagagctaggccAACATGAGGATC
ATAACATCAAATTTTTTGAA	rs78816727	20	targeting	TATCTTGTGGAAAGGACGAAACACCGATAACATCAAATTTTTTGAAgttttagagctaggccAACATGAGGATC
ATAACATGCTATTTTCAGCC	rs77821385	20	targeting	TATCTTGTGGAAAGGACGAAACACCGATAACATGCTATTTTCAGCCgttttagagctaggccAACATGAGGATC
ATAACCTCTCAGAGACCACT	rs140583243	20	targeting	TATCTTGTGGAAAGGACGAAACACCGATAACCTCTCAGAGACCACTgttttagagctaggccAACATGAGGATC
ATAACGCTTGACCATGTTTC	rs17066624	20	targeting	TATCTTGTGGAAAGGACGAAACACCGATAACGCTTGACCATGTTTCgttttagagctaggccAACATGAGGATC
ATAACTTACCAGAGTTTACT	rs17066895	20	targeting	TATCTTGTGGAAAGGACGAAACACCGATAACTTACCAGAGTTTACTgttttagagctaggccAACATGAGGATC
ATAACTTAGTCACTTACAGT	rs2327874	20	targeting	TATCTTGTGGAAAGGACGAAACACCGATAACTTAGTCACTTACAGTgttttagagctaggccAACATGAGGATC
ATAAGAATGTAGTCAAATTC	rs9402929	20	targeting	TATCTTGTGGAAAGGACGAAACACCGATAAGAATGTAGTCAAATTCgttttagagctaggccAACATGAGGATC
ATAAGACACTACTCTCCACA	rs2473096;rs2506842	20	targeting	TATCTTGTGGAAAGGACGAAACACCGATAAGACACTACTCTCCACAgttttagagctaggccAACATGAGGATC
ATAAGACATTCAATCAACAG	rs149536822	20	targeting	TATCTTGTGGAAAGGACGAAACACCGATAAGACATTCAATCAACAGgttttagagctaggccAACATGAGGATC
ATAAGGAGCAAATGTCCTAA	rs72563089	20	targeting	TATCTTGTGGAAAGGACGAAACACCGATAAGGAGCAAATGTCCTAAgttttagagctaggccAACATGAGGATC
ATAAGGAGGAGCTAAAAGAG	rs583504	20	targeting	TATCTTGTGGAAAGGACGAAACACCGATAAGGAGGAGCTAAAAGAGgttttagagctaggccAACATGAGGATC
ATAAGGCAACTGAGACTGAG	rs9494883	20	targeting	TATCTTGTGGAAAGGACGAAACACCGATAAGGCAACTGAGACTGAGgttttagagctaggccAACATGAGGATC
ATAAGTCTTCTAACATTAAG	rs78434901	20	targeting	TATCTTGTGGAAAGGACGAAACACCGATAAGTCTTCTAACATTAAGgttttagagctaggccAACATGAGGATC
ATAAGTGGAGGGGAGGAAAG	rs77821385	20	targeting	TATCTTGTGGAAAGGACGAAACACCGATAAGTGGAGGGGAGGAAAGgttttagagctaggccAACATGAGGATC
ATAAGTTTCCTGACTGATTT	rs9689566;rs9689119	20	targeting	TATCTTGTGGAAAGGACGAAACACCGATAAGTTTCCTGACTGATTTgttttagagctaggccAACATGAGGATC
ATAAGTTTTCTGCCAAATGA	rs111453551	20	targeting	TATCTTGTGGAAAGGACGAAACACCGATAAGTTTTCTGCCAAATGAgttttagagctaggccAACATGAGGATC
ATAATAAATACAGACAGACA	rs11154949	20	targeting	TATCTTGTGGAAAGGACGAAACACCGATAATAAATACAGACAGACAgttttagagctaggccAACATGAGGATC
ATAATAAGCAGATGTTTGTA	rs77156674	20	targeting	TATCTTGTGGAAAGGACGAAACACCGATAATAAGCAGATGTTTGTAgttttagagctaggccAACATGAGGATC
ATAATACCCTTTTAAAAAGT	rs150210922;rs138734659	20	targeting	TATCTTGTGGAAAGGACGAAACACCGATAATACCCTTTTAAAAAGTgttttagagctaggccAACATGAGGATC
ATAATAGGAACAGATCCTAG	rs11379221	20	targeting	TATCTTGTGGAAAGGACGAAACACCGATAATAGGAACAGATCCTAGgttttagagctaggccAACATGAGGATC
ATAATATAATTTTTAAAAAC	rs72971414	20	targeting	TATCTTGTGGAAAGGACGAAACACCGATAATATAATTTTTAAAAACgttttagagctaggccAACATGAGGATC
ATAATATCTTGAATAAAATG	rs12524433;rs76854395	20	targeting	TATCTTGTGGAAAGGACGAAACACCGATAATATCTTGAATAAAATGgttttagagctaggccAACATGAGGATC
ATAATGGAAGTGTAGCTTTC	rs75146109;rs13203004	20	targeting	TATCTTGTGGAAAGGACGAAACACCGATAATGGAAGTGTAGCTTTCgttttagagctaggccAACATGAGGATC
ATAATGGTAACCCTCTCAAA	rs75695700	20	targeting	TATCTTGTGGAAAGGACGAAACACCGATAATGGTAACCCTCTCAAAgttttagagctaggccAACATGAGGATC
ATAATGGTGGCCAAAGAGAG	rs35979213;rs4895505	20	targeting	TATCTTGTGGAAAGGACGAAACACCGATAATGGTGGCCAAAGAGAGgttttagagctaggccAACATGAGGATC
ATAATGTGTCAAATTTTGAG	rs10447442	20	targeting	TATCTTGTGGAAAGGACGAAACACCGATAATGTGTCAAATTTTGAGgttttagagctaggccAACATGAGGATC
ATAATGTGTCTTATCATTGA	rs508493	20	targeting	TATCTTGTGGAAAGGACGAAACACCGATAATGTGTCTTATCATTGAgttttagagctaggccAACATGAGGATC
ATAATTAGTTGTTGACTCAC	rs606539	20	targeting	TATCTTGTGGAAAGGACGAAACACCGATAATTAGTTGTTGACTCACgttttagagctaggccAACATGAGGATC
ATAATTCATTGATGAATGCT	rs7762658;rs78413937	20	targeting	TATCTTGTGGAAAGGACGAAACACCGATAATTCATTGATGAATGCTgttttagagctaggccAACATGAGGATC
ATAATTCTAGCATTTAAGCC	rs61070362	20	targeting	TATCTTGTGGAAAGGACGAAACACCGATAATTCTAGCATTTAAGCCgttttagagctaggccAACATGAGGATC
ATAATTCTCACGTCATAGAA	rs374398202;rs112920346;rs78222180	20	targeting	TATCTTGTGGAAAGGACGAAACACCGATAATTCTCACGTCATAGAAgttttagagctaggccAACATGAGGATC
ATAATTTCAAGGCATATAAA	rs79591408	20	targeting	TATCTTGTGGAAAGGACGAAACACCGATAATTTCAAGGCATATAAAgttttagagctaggccAACATGAGGATC
ATAATTTCCTCTGATAAAGG	rs189707482;rs75134063	20	targeting	TATCTTGTGGAAAGGACGAAACACCGATAATTTCCTCTGATAAAGGgttttagagctaggccAACATGAGGATC
ATAATTTTTTTAAGTTCCCC	rs58721818	20	targeting	TATCTTGTGGAAAGGACGAAACACCGATAATTTTTTTAAGTTCCCCgttttagagctaggccAACATGAGGATC
ATACAAAAAGGCAGATTATT	rs635435	20	targeting	TATCTTGTGGAAAGGACGAAACACCGATACAAAAAGGCAGATTATTgttttagagctaggccAACATGAGGATC
ATACAAATAAATCAAATCAG	rs76248774	20	targeting	TATCTTGTGGAAAGGACGAAACACCGATACAAATAAATCAAATCAGgttttagagctaggccAACATGAGGATC
ATACAAATCTTTTATCTCTT	rs147499077	20	targeting	TATCTTGTGGAAAGGACGAAACACCGATACAAATCTTTTATCTCTTgttttagagctaggccAACATGAGGATC
ATACAACAACAACAAAATTC	rs117729368	20	targeting	TATCTTGTGGAAAGGACGAAACACCGATACAACAACAACAAAATTCgttttagagctaggccAACATGAGGATC
ATACAACCTGCCTTATAGAG	rs35309891	20	targeting	TATCTTGTGGAAAGGACGAAACACCGATACAACCTGCCTTATAGAGgttttagagctaggccAACATGAGGATC
ATACAAGTCGTGGATTTGAC	rs675520	20	targeting	TATCTTGTGGAAAGGACGAAACACCGATACAAGTCGTGGATTTGACgttttagagctaggccAACATGAGGATC
ATACAATTAAGTAATGGTGG	rs6922466	20	targeting	TATCTTGTGGAAAGGACGAAACACCGATACAATTAAGTAATGGTGGgttttagagctaggccAACATGAGGATC
ATACACACGGTAACAACCAA	rs77466265;6:138064488	20	targeting	TATCTTGTGGAAAGGACGAAACACCGATACACACGGTAACAACCAAgttttagagctaggccAACATGAGGATC
ATACACATATAGGTGCTTCA	rs606622;rs558015	20	targeting	TATCTTGTGGAAAGGACGAAACACCGATACACATATAGGTGCTTCAgttttagagctaggccAACATGAGGATC
ATACAGAAGAAAAATGCAAC	rs6920846	20	targeting	TATCTTGTGGAAAGGACGAAACACCGATACAGAAGAAAAATGCAACgttttagagctaggccAACATGAGGATC
ATACAGATGGTCCCTGAGTG	rs655112	20	targeting	TATCTTGTGGAAAGGACGAAACACCGATACAGATGGTCCCTGAGTGgttttagagctaggccAACATGAGGATC
ATACAGATTAATGCATTCCC	rs10499197	20	targeting	TATCTTGTGGAAAGGACGAAACACCGATACAGATTAATGCATTCCCgttttagagctaggccAACATGAGGATC
ATACAGCGTTTCACCATGTT	rs4496818;rs199563968;rs71560656	20	targeting	TATCTTGTGGAAAGGACGAAACACCGATACAGCGTTTCACCATGTTgttttagagctaggccAACATGAGGATC
ATACAGGTGGTAGGTGCTAT	rs34705709	20	targeting	TATCTTGTGGAAAGGACGAAACACCGATACAGGTGGTAGGTGCTATgttttagagctaggccAACATGAGGATC
ATACATAAGTAAAAATTAGC	rs6903624	20	targeting	TATCTTGTGGAAAGGACGAAACACCGATACATAAGTAAAAATTAGCgttttagagctaggccAACATGAGGATC
ATACATAGCCTTGACTTTGA	rs4513815	20	targeting	TATCTTGTGGAAAGGACGAAACACCGATACATAGCCTTGACTTTGAgttttagagctaggccAACATGAGGATC
ATACATTATTAATTGAAAAA	rs117584190	20	targeting	TATCTTGTGGAAAGGACGAAACACCGATACATTATTAATTGAAAAAgttttagagctaggccAACATGAGGATC
ATACATTCTTAGGAATTCTA	rs1829311	20	targeting	TATCTTGTGGAAAGGACGAAACACCGATACATTCTTAGGAATTCTAgttttagagctaggccAACATGAGGATC
ATACATTTATTTTTTTTAGA	rs113149709;rs200194497;rs596595	20	targeting	TATCTTGTGGAAAGGACGAAACACCGATACATTTATTTTTTTTAGAgttttagagctaggccAACATGAGGATC
ATACATTTTTAATTTAAGAA	rs72982742	20	targeting	TATCTTGTGGAAAGGACGAAACACCGATACATTTTTAATTTAAGAAgttttagagctaggccAACATGAGGATC
ATACCAAAATTAGCTTGACG	rs4316020	20	targeting	TATCTTGTGGAAAGGACGAAACACCGATACCAAAATTAGCTTGACGgttttagagctaggccAACATGAGGATC
ATACCACAATTAGCTTTGAA	6:137923500	20	targeting	TATCTTGTGGAAAGGACGAAACACCGATACCACAATTAGCTTTGAAgttttagagctaggccAACATGAGGATC
ATACCACTGCACCCAAGCCT	rs6570203;6:138332200;rs201640758	20	targeting	TATCTTGTGGAAAGGACGAAACACCGATACCACTGCACCCAAGCCTgttttagagctaggccAACATGAGGATC
ATACCACTGCATTTCAGTGT	rs151262667	20	targeting	TATCTTGTGGAAAGGACGAAACACCGATACCACTGCATTTCAGTGTgttttagagctaggccAACATGAGGATC
ATACCATGTAGAAGACTGAG	rs34755910;rs9484069	20	targeting	TATCTTGTGGAAAGGACGAAACACCGATACCATGTAGAAGACTGAGgttttagagctaggccAACATGAGGATC
ATACCATTACATTAGGGCTA	rs79421130	20	targeting	TATCTTGTGGAAAGGACGAAACACCGATACCATTACATTAGGGCTAgttttagagctaggccAACATGAGGATC
ATACCCCTCCTACTGAATAT	rs118116784;rs139038447	20	targeting	TATCTTGTGGAAAGGACGAAACACCGATACCCCTCCTACTGAATATgttttagagctaggccAACATGAGGATC
ATACCCCTTCCCCTAAAAGG	rs74592588	20	targeting	TATCTTGTGGAAAGGACGAAACACCGATACCCCTTCCCCTAAAAGGgttttagagctaggccAACATGAGGATC
ATACCGAAAAACTGGCCAAG	rs631204	20	targeting	TATCTTGTGGAAAGGACGAAACACCGATACCGAAAAACTGGCCAAGgttttagagctaggccAACATGAGGATC
ATACCTTAGAAGCAAAAGAA	rs17261591	20	targeting	TATCTTGTGGAAAGGACGAAACACCGATACCTTAGAAGCAAAAGAAgttttagagctaggccAACATGAGGATC
ATACGTGCTAAATGGATTCA	rs521822;rs117846255	20	targeting	TATCTTGTGGAAAGGACGAAACACCGATACGTGCTAAATGGATTCAgttttagagctaggccAACATGAGGATC
ATACTAAAATGGATTCACAA	rs674451	20	targeting	TATCTTGTGGAAAGGACGAAACACCGATACTAAAATGGATTCACAAgttttagagctaggccAACATGAGGATC
[truncated: 7,002 more rows]
