# Supplementary material for: Prioritizing disease and trait causal variants at the TNFAIP3 locus using functional and genomic features
Source: Nat Commun. 2020 Mar 6;11:1237. doi: 10.1038/s41467-020-15022-4 (PMC7060350; doi:10.1038/s41467-020-15022-4)
Supplement: Supplementary file 10 — Supplementary Data 8 [file 41467_2020_15022_MOESM10_ESM.xlsx]

## Sheet: Sheet1
probe name	variant	chromosome	position (hg19)	GC	element length	variant length	genomic seq left	variant	genomic seq right	total element	other variants in element
rs808438_A_RC	rs808438	6	138384811	61.3	150	1	TGAGACGGAGTCTTGCTCTGTTGCCCAGGCTGGAGTGCAGTGGCACAATCTCTGCTCATGCAAGCTCCGCCTCCC	A	GGTTCACGCCATTCTCCTGCCTCAGCCTCCCAAGTAGCTGGGACTACAGGCGCCTGCCACCAAGCCCAGCTGGT	TGAGACGGAGTCTTGCTCTGTTGCCCAGGCTGGAGTGCAGTGGCACAATCTCTGCTCATGCAAGCTCCGCCTCCCAGGTTCACGCCATTCTCCTGCCTCAGCCTCCCAAGTAGCTGGGACTACAGGCGCCTGCCACCAAGCCCAGCTGGT	-
rs808438_A_alt-1_RC	rs808438	6	138384811	60.7	150	1	TTGAGACGGAGTCTTGCTCTGTTGCCCAGGCTGGAGTGCAGTGGCACAATCTCTGCTCATGCAAGCTCCGCCTCC	A	GGTTCACGCCATTCTCCTGCCTCAGCCTCCCAAGTAGCTGGGACTACAGGCGCCTGCCACCAAGCCCAGCTGGT	TTGAGACGGAGTCTTGCTCTGTTGCCCAGGCTGGAGTGCAGTGGCACAATCTCTGCTCATGCAAGCTCCGCCTCCAGGTTCACGCCATTCTCCTGCCTCAGCCTCCCAAGTAGCTGGGACTACAGGCGCCTGCCACCAAGCCCAGCTGGT	6:138384885
rs808438_A_alt-2_RC	rs808438	6	138384811	62	150	1	TGAGACGGAGTCTTGCGCTGTTGCCCAGGCTGGAGTGCAGTGGCACAATCTCTGCTCATGCAAGCTCCGCCTCCC	A	GGTTCACGCCATTCTCCTGCCTCAGCCTCCCAAGTAGCTGGGACTACAGGCGCCTGCCACCAAGCCCAGCTGGT	TGAGACGGAGTCTTGCGCTGTTGCCCAGGCTGGAGTGCAGTGGCACAATCTCTGCTCATGCAAGCTCCGCCTCCCAGGTTCACGCCATTCTCCTGCCTCAGCCTCCCAAGTAGCTGGGACTACAGGCGCCTGCCACCAAGCCCAGCTGGT	rs57269567
rs808438_A_alt-3_RC	rs808438	6	138384811	61.3	150	1	TTGAGACGGAGTCTTGCGCTGTTGCCCAGGCTGGAGTGCAGTGGCACAATCTCTGCTCATGCAAGCTCCGCCTCC	A	GGTTCACGCCATTCTCCTGCCTCAGCCTCCCAAGTAGCTGGGACTACAGGCGCCTGCCACCAAGCCCAGCTGGT	TTGAGACGGAGTCTTGCGCTGTTGCCCAGGCTGGAGTGCAGTGGCACAATCTCTGCTCATGCAAGCTCCGCCTCCAGGTTCACGCCATTCTCCTGCCTCAGCCTCCCAAGTAGCTGGGACTACAGGCGCCTGCCACCAAGCCCAGCTGGT	rs57269567,6:138384885
rs808438_B_RC	rs808438	6	138384811	62	150	1	TGAGACGGAGTCTTGCTCTGTTGCCCAGGCTGGAGTGCAGTGGCACAATCTCTGCTCATGCAAGCTCCGCCTCCC	G	GGTTCACGCCATTCTCCTGCCTCAGCCTCCCAAGTAGCTGGGACTACAGGCGCCTGCCACCAAGCCCAGCTGGT	TGAGACGGAGTCTTGCTCTGTTGCCCAGGCTGGAGTGCAGTGGCACAATCTCTGCTCATGCAAGCTCCGCCTCCCGGGTTCACGCCATTCTCCTGCCTCAGCCTCCCAAGTAGCTGGGACTACAGGCGCCTGCCACCAAGCCCAGCTGGT	-
rs808438_B_alt-1_RC	rs808438	6	138384811	61.3	150	1	TTGAGACGGAGTCTTGCTCTGTTGCCCAGGCTGGAGTGCAGTGGCACAATCTCTGCTCATGCAAGCTCCGCCTCC	G	GGTTCACGCCATTCTCCTGCCTCAGCCTCCCAAGTAGCTGGGACTACAGGCGCCTGCCACCAAGCCCAGCTGGT	TTGAGACGGAGTCTTGCTCTGTTGCCCAGGCTGGAGTGCAGTGGCACAATCTCTGCTCATGCAAGCTCCGCCTCCGGGTTCACGCCATTCTCCTGCCTCAGCCTCCCAAGTAGCTGGGACTACAGGCGCCTGCCACCAAGCCCAGCTGGT	6:138384885
rs808438_B_alt-2_RC	rs808438	6	138384811	62.7	150	1	TGAGACGGAGTCTTGCGCTGTTGCCCAGGCTGGAGTGCAGTGGCACAATCTCTGCTCATGCAAGCTCCGCCTCCC	G	GGTTCACGCCATTCTCCTGCCTCAGCCTCCCAAGTAGCTGGGACTACAGGCGCCTGCCACCAAGCCCAGCTGGT	TGAGACGGAGTCTTGCGCTGTTGCCCAGGCTGGAGTGCAGTGGCACAATCTCTGCTCATGCAAGCTCCGCCTCCCGGGTTCACGCCATTCTCCTGCCTCAGCCTCCCAAGTAGCTGGGACTACAGGCGCCTGCCACCAAGCCCAGCTGGT	rs57269567
rs808438_B_alt-3_RC	rs808438	6	138384811	62	150	1	TTGAGACGGAGTCTTGCGCTGTTGCCCAGGCTGGAGTGCAGTGGCACAATCTCTGCTCATGCAAGCTCCGCCTCC	G	GGTTCACGCCATTCTCCTGCCTCAGCCTCCCAAGTAGCTGGGACTACAGGCGCCTGCCACCAAGCCCAGCTGGT	TTGAGACGGAGTCTTGCGCTGTTGCCCAGGCTGGAGTGCAGTGGCACAATCTCTGCTCATGCAAGCTCCGCCTCCGGGTTCACGCCATTCTCCTGCCTCAGCCTCCCAAGTAGCTGGGACTACAGGCGCCTGCCACCAAGCCCAGCTGGT	rs57269567,6:138384885
rs117526585_A	rs117526585	6	137982700	50	150	1	CACGCCCAGCTAATTTTTGTGTTTTTAGTAGAGGCGGGGTTTCACCATTTTGGCCAGGATGATCTCGATCTCTT	G	ACCTTGTGATCAACCCACCTTGGCCTCCCAAAATGCTGGGATTACAGGAGTGAGCCACCTCGCCTGGCCAAAAAA	CACGCCCAGCTAATTTTTGTGTTTTTAGTAGAGGCGGGGTTTCACCATTTTGGCCAGGATGATCTCGATCTCTTGACCTTGTGATCAACCCACCTTGGCCTCCCAAAATGCTGGGATTACAGGAGTGAGCCACCTCGCCTGGCCAAAAAA	-
rs117526585_A_alt-1	rs117526585	6	137982700	49.3	150	1	CACGCCCAGCTAATTTTTGTGTTTTTAGTAGAGGTGGGGTTTCACCATTTTGGCCAGGATGATCTCGATCTCTT	G	ACCTTGTGATCAACCCACCTTGGCCTCCCAAAATGCTGGGATTACAGGAGTGAGCCACCTCGCCTGGCCAAAAAA	CACGCCCAGCTAATTTTTGTGTTTTTAGTAGAGGTGGGGTTTCACCATTTTGGCCAGGATGATCTCGATCTCTTGACCTTGTGATCAACCCACCTTGGCCTCCCAAAATGCTGGGATTACAGGAGTGAGCCACCTCGCCTGGCCAAAAAA	rs67355614
rs117526585_A_alt-2	rs117526585	6	137982700	49.3	150	1	CACGCCCAGCTAATTTTTGTGTTTTTAGTAGAGGCGGGGTTTCACCATTTTGGCCAGGATGATCTCGATCTCTT	G	ACCTTGTGATCAACCCACCTTGGCCTCCCAAAATGCTGGGATTACAGGAGTGAGCCACCTCACCTGGCCAAAAAA	CACGCCCAGCTAATTTTTGTGTTTTTAGTAGAGGCGGGGTTTCACCATTTTGGCCAGGATGATCTCGATCTCTTGACCTTGTGATCAACCCACCTTGGCCTCCCAAAATGCTGGGATTACAGGAGTGAGCCACCTCACCTGGCCAAAAAA	rs117032394
rs117526585_A_alt-3	rs117526585	6	137982700	48.7	150	1	CACGCCCAGCTAATTTTTGTGTTTTTAGTAGAGGTGGGGTTTCACCATTTTGGCCAGGATGATCTCGATCTCTT	G	ACCTTGTGATCAACCCACCTTGGCCTCCCAAAATGCTGGGATTACAGGAGTGAGCCACCTCACCTGGCCAAAAAA	CACGCCCAGCTAATTTTTGTGTTTTTAGTAGAGGTGGGGTTTCACCATTTTGGCCAGGATGATCTCGATCTCTTGACCTTGTGATCAACCCACCTTGGCCTCCCAAAATGCTGGGATTACAGGAGTGAGCCACCTCACCTGGCCAAAAAA	rs117032394,rs67355614
rs117526585_B	rs117526585	6	137982700	50	150	1	CACGCCCAGCTAATTTTTGTGTTTTTAGTAGAGGCGGGGTTTCACCATTTTGGCCAGGATGATCTCGATCTCTT	C	ACCTTGTGATCAACCCACCTTGGCCTCCCAAAATGCTGGGATTACAGGAGTGAGCCACCTCGCCTGGCCAAAAAA	CACGCCCAGCTAATTTTTGTGTTTTTAGTAGAGGCGGGGTTTCACCATTTTGGCCAGGATGATCTCGATCTCTTCACCTTGTGATCAACCCACCTTGGCCTCCCAAAATGCTGGGATTACAGGAGTGAGCCACCTCGCCTGGCCAAAAAA	-
rs117526585_B_alt-1	rs117526585	6	137982700	49.3	150	1	CACGCCCAGCTAATTTTTGTGTTTTTAGTAGAGGTGGGGTTTCACCATTTTGGCCAGGATGATCTCGATCTCTT	C	ACCTTGTGATCAACCCACCTTGGCCTCCCAAAATGCTGGGATTACAGGAGTGAGCCACCTCGCCTGGCCAAAAAA	CACGCCCAGCTAATTTTTGTGTTTTTAGTAGAGGTGGGGTTTCACCATTTTGGCCAGGATGATCTCGATCTCTTCACCTTGTGATCAACCCACCTTGGCCTCCCAAAATGCTGGGATTACAGGAGTGAGCCACCTCGCCTGGCCAAAAAA	rs67355614
rs117526585_B_alt-2	rs117526585	6	137982700	49.3	150	1	CACGCCCAGCTAATTTTTGTGTTTTTAGTAGAGGCGGGGTTTCACCATTTTGGCCAGGATGATCTCGATCTCTT	C	ACCTTGTGATCAACCCACCTTGGCCTCCCAAAATGCTGGGATTACAGGAGTGAGCCACCTCACCTGGCCAAAAAA	CACGCCCAGCTAATTTTTGTGTTTTTAGTAGAGGCGGGGTTTCACCATTTTGGCCAGGATGATCTCGATCTCTTCACCTTGTGATCAACCCACCTTGGCCTCCCAAAATGCTGGGATTACAGGAGTGAGCCACCTCACCTGGCCAAAAAA	rs117032394
rs117526585_B_alt-3	rs117526585	6	137982700	48.7	150	1	CACGCCCAGCTAATTTTTGTGTTTTTAGTAGAGGTGGGGTTTCACCATTTTGGCCAGGATGATCTCGATCTCTT	C	ACCTTGTGATCAACCCACCTTGGCCTCCCAAAATGCTGGGATTACAGGAGTGAGCCACCTCACCTGGCCAAAAAA	CACGCCCAGCTAATTTTTGTGTTTTTAGTAGAGGTGGGGTTTCACCATTTTGGCCAGGATGATCTCGATCTCTTCACCTTGTGATCAACCCACCTTGGCCTCCCAAAATGCTGGGATTACAGGAGTGAGCCACCTCACCTGGCCAAAAAA	rs117032394,rs67355614
rs654912_A	rs654912	6	138185422	56	150	1	CCTGTAGTCCCAGCTACTCGGGAGGCTGAGGCAGGAGAATGGCGTGAACCCGGGAGGCGGAGCTTGCAGTGAGC	T	GAGATCGCGCCACTGCACTCCAGCCTGGGCGACAGAGCAAGACGACGTCTCAAAAAAAAAAAAAAGAATCAACAA	CCTGTAGTCCCAGCTACTCGGGAGGCTGAGGCAGGAGAATGGCGTGAACCCGGGAGGCGGAGCTTGCAGTGAGCTGAGATCGCGCCACTGCACTCCAGCCTGGGCGACAGAGCAAGACGACGTCTCAAAAAAAAAAAAAAGAATCAACAA	-
rs654912_A_alt-1	rs654912	6	138185422	55.3	150	1	CCTGTAGTCCCAGCTACTCGGGAGGCTGAGGCAGGAGAATGGCGTGAACCCGGGAGGCGGAGCTTGCAGTGAGC	T	GAGATCGCGCCACTGCACTCCAGCCTGGGTGACAGAGCAAGACGACGTCTCAAAAAAAAAAAAAAGAATCAACAA	CCTGTAGTCCCAGCTACTCGGGAGGCTGAGGCAGGAGAATGGCGTGAACCCGGGAGGCGGAGCTTGCAGTGAGCTGAGATCGCGCCACTGCACTCCAGCCTGGGTGACAGAGCAAGACGACGTCTCAAAAAAAAAAAAAAGAATCAACAA	rs654874
rs654912_B	rs654912	6	138185422	56.7	150	1	CCTGTAGTCCCAGCTACTCGGGAGGCTGAGGCAGGAGAATGGCGTGAACCCGGGAGGCGGAGCTTGCAGTGAGC	C	GAGATCGCGCCACTGCACTCCAGCCTGGGCGACAGAGCAAGACGACGTCTCAAAAAAAAAAAAAAGAATCAACAA	CCTGTAGTCCCAGCTACTCGGGAGGCTGAGGCAGGAGAATGGCGTGAACCCGGGAGGCGGAGCTTGCAGTGAGCCGAGATCGCGCCACTGCACTCCAGCCTGGGCGACAGAGCAAGACGACGTCTCAAAAAAAAAAAAAAGAATCAACAA	-
rs654912_B_alt-1	rs654912	6	138185422	56	150	1	CCTGTAGTCCCAGCTACTCGGGAGGCTGAGGCAGGAGAATGGCGTGAACCCGGGAGGCGGAGCTTGCAGTGAGC	C	GAGATCGCGCCACTGCACTCCAGCCTGGGTGACAGAGCAAGACGACGTCTCAAAAAAAAAAAAAAGAATCAACAA	CCTGTAGTCCCAGCTACTCGGGAGGCTGAGGCAGGAGAATGGCGTGAACCCGGGAGGCGGAGCTTGCAGTGAGCCGAGATCGCGCCACTGCACTCCAGCCTGGGTGACAGAGCAAGACGACGTCTCAAAAAAAAAAAAAAGAATCAACAA	rs654874
rs59468939_A	rs59468939	6	138142320	33.3	150	1	AAAACTTTCTGGAAAGCAATGTGCTGTTTCCCAAGAGGACTCTAAGGGTTTGTATCCTTTGACCTAGTAATTCT	G	CTTCCAAGAACTTATCATCAGAAAGTAATTTAAAAATTCCAAAATATGGACATCATGCATAAAAGATGTTCATTT	AAAACTTTCTGGAAAGCAATGTGCTGTTTCCCAAGAGGACTCTAAGGGTTTGTATCCTTTGACCTAGTAATTCTGCTTCCAAGAACTTATCATCAGAAAGTAATTTAAAAATTCCAAAATATGGACATCATGCATAAAAGATGTTCATTT	-
rs59468939_B	rs59468939	6	138142320	32.7	150	1	AAAACTTTCTGGAAAGCAATGTGCTGTTTCCCAAGAGGACTCTAAGGGTTTGTATCCTTTGACCTAGTAATTCT	A	CTTCCAAGAACTTATCATCAGAAAGTAATTTAAAAATTCCAAAATATGGACATCATGCATAAAAGATGTTCATTT	AAAACTTTCTGGAAAGCAATGTGCTGTTTCCCAAGAGGACTCTAAGGGTTTGTATCCTTTGACCTAGTAATTCTACTTCCAAGAACTTATCATCAGAAAGTAATTTAAAAATTCCAAAATATGGACATCATGCATAAAAGATGTTCATTT	-
rs2230926_A_RC	rs2230926	6	138196066	50	150	1	AATTCCTGAGATTTGAGAGACTCCAGTTGCCAGCGGAATTTAAAGTTGCGTGTGTCTGTTTCCTTGAGCGTGCTG	A	ACAGCGCCTTCCTCAGTACCAAGTCTGTGTCCTGAACGCCCCACATGTACTGAGAAGTGGCATGCATGAGGCAA	AATTCCTGAGATTTGAGAGACTCCAGTTGCCAGCGGAATTTAAAGTTGCGTGTGTCTGTTTCCTTGAGCGTGCTGAACAGCGCCTTCCTCAGTACCAAGTCTGTGTCCTGAACGCCCCACATGTACTGAGAAGTGGCATGCATGAGGCAA	-
rs2230926_B_RC	rs2230926	6	138196066	50.7	150	1	AATTCCTGAGATTTGAGAGACTCCAGTTGCCAGCGGAATTTAAAGTTGCGTGTGTCTGTTTCCTTGAGCGTGCTG	C	ACAGCGCCTTCCTCAGTACCAAGTCTGTGTCCTGAACGCCCCACATGTACTGAGAAGTGGCATGCATGAGGCAA	AATTCCTGAGATTTGAGAGACTCCAGTTGCCAGCGGAATTTAAAGTTGCGTGTGTCTGTTTCCTTGAGCGTGCTGCACAGCGCCTTCCTCAGTACCAAGTCTGTGTCCTGAACGCCCCACATGTACTGAGAAGTGGCATGCATGAGGCAA	-
rs76586710_A	rs76586710	6	137848191	27.3	150	1	TAAAATTTAAAAAAGAAAAAAATGCGTTTGCCAGATAATTGGTGATGTTGAGTATCTTTTCATGTATTTATTGG	C	CATCTATATATCTTCTTTGGAGAAATATCTATTCAAGTCCTTTGTCCATTTTTGAATTGAGTTGTTTTTCTTTTG	TAAAATTTAAAAAAGAAAAAAATGCGTTTGCCAGATAATTGGTGATGTTGAGTATCTTTTCATGTATTTATTGGCCATCTATATATCTTCTTTGGAGAAATATCTATTCAAGTCCTTTGTCCATTTTTGAATTGAGTTGTTTTTCTTTTG	-
rs76586710_B	rs76586710	6	137848191	26.7	150	1	TAAAATTTAAAAAAGAAAAAAATGCGTTTGCCAGATAATTGGTGATGTTGAGTATCTTTTCATGTATTTATTGG	T	CATCTATATATCTTCTTTGGAGAAATATCTATTCAAGTCCTTTGTCCATTTTTGAATTGAGTTGTTTTTCTTTTG	TAAAATTTAAAAAAGAAAAAAATGCGTTTGCCAGATAATTGGTGATGTTGAGTATCTTTTCATGTATTTATTGGTCATCTATATATCTTCTTTGGAGAAATATCTATTCAAGTCCTTTGTCCATTTTTGAATTGAGTTGTTTTTCTTTTG	-
rs1811972_A	rs1811972	6	137970706	34.7	150	1	CAATTTCATAGGGCTCCTTTGTGGTTATTAAACTATTCTAATAACTGCTCTCACTCTTGTGCTCTCTCTCTCTG	T	TCTCCCACCTTTCACATGTTTTAATAATGTGTACTCACTGGGACTGTACTCTAATATTTTTTAAAACTTGAAAAA	CAATTTCATAGGGCTCCTTTGTGGTTATTAAACTATTCTAATAACTGCTCTCACTCTTGTGCTCTCTCTCTCTGTTCTCCCACCTTTCACATGTTTTAATAATGTGTACTCACTGGGACTGTACTCTAATATTTTTTAAAACTTGAAAAA	-
rs1811972_A_alt-1	rs1811972	6	137970706	34	150	1	CAATTTCATAGGGCTCCTTTGTGGTTATTAAACTATTCTAATAACTGCTCTCACTCTTGTGCTCTCTCTCTCTG	T	TCTCCCACTTTTCACATGTTTTAATAATGTGTACTCACTGGGACTGTACTCTAATATTTTTTAAAACTTGAAAAA	CAATTTCATAGGGCTCCTTTGTGGTTATTAAACTATTCTAATAACTGCTCTCACTCTTGTGCTCTCTCTCTCTGTTCTCCCACTTTTCACATGTTTTAATAATGTGTACTCACTGGGACTGTACTCTAATATTTTTTAAAACTTGAAAAA	rs1186348
rs1811972_B	rs1811972	6	137970706	35.3	150	1	CAATTTCATAGGGCTCCTTTGTGGTTATTAAACTATTCTAATAACTGCTCTCACTCTTGTGCTCTCTCTCTCTG	C	TCTCCCACCTTTCACATGTTTTAATAATGTGTACTCACTGGGACTGTACTCTAATATTTTTTAAAACTTGAAAAA	CAATTTCATAGGGCTCCTTTGTGGTTATTAAACTATTCTAATAACTGCTCTCACTCTTGTGCTCTCTCTCTCTGCTCTCCCACCTTTCACATGTTTTAATAATGTGTACTCACTGGGACTGTACTCTAATATTTTTTAAAACTTGAAAAA	-
rs1811972_B_alt-1	rs1811972	6	137970706	34.7	150	1	CAATTTCATAGGGCTCCTTTGTGGTTATTAAACTATTCTAATAACTGCTCTCACTCTTGTGCTCTCTCTCTCTG	C	TCTCCCACTTTTCACATGTTTTAATAATGTGTACTCACTGGGACTGTACTCTAATATTTTTTAAAACTTGAAAAA	CAATTTCATAGGGCTCCTTTGTGGTTATTAAACTATTCTAATAACTGCTCTCACTCTTGTGCTCTCTCTCTCTGCTCTCCCACTTTTCACATGTTTTAATAATGTGTACTCACTGGGACTGTACTCTAATATTTTTTAAAACTTGAAAAA	rs1186348
rs13200023_A	rs13200023	6	137893097	26.7	150	1	GGTAATATGTAAAAAGGTTAATTAGTATTTTCCAAATATTAATACTGTTCTGCAAATTACCATATTTTTGTTTA	A	AAATTGAAAATTAGTCTGGATATAATTTTAATCTTCTGAGTTGTTCATGCCTGAACCTACAGATGACCTGAAAAG	GGTAATATGTAAAAAGGTTAATTAGTATTTTCCAAATATTAATACTGTTCTGCAAATTACCATATTTTTGTTTAAAAATTGAAAATTAGTCTGGATATAATTTTAATCTTCTGAGTTGTTCATGCCTGAACCTACAGATGACCTGAAAAG	-
rs13200023_A_alt-1	rs13200023	6	137893097	26	150	1	GGTAATATGTAAAAAGGTTAATTAGTATTTTCCAAATATTAATACTTTTCTGCAAATTACCATATTTTTGTTTA	A	AAATTGAAAATTAGTCTGGATATAATTTTAATCTTCTGAGTTGTTCATGCCTGAACCTACAGATGACCTGAAAAG	GGTAATATGTAAAAAGGTTAATTAGTATTTTCCAAATATTAATACTTTTCTGCAAATTACCATATTTTTGTTTAAAAATTGAAAATTAGTCTGGATATAATTTTAATCTTCTGAGTTGTTCATGCCTGAACCTACAGATGACCTGAAAAG	rs9321622
rs13200023_A_alt-2	rs13200023	6	137893097	26	150	1	GGTAATATGTAAAAAGATTAATTAGTATTTTCCAAATATTAATACTGTTCTGCAAATTACCATATTTTTGTTTA	A	AAATTGAAAATTAGTCTGGATATAATTTTAATCTTCTGAGTTGTTCATGCCTGAACCTACAGATGACCTGAAAAG	GGTAATATGTAAAAAGATTAATTAGTATTTTCCAAATATTAATACTGTTCTGCAAATTACCATATTTTTGTTTAAAAATTGAAAATTAGTCTGGATATAATTTTAATCTTCTGAGTTGTTCATGCCTGAACCTACAGATGACCTGAAAAG	rs77409688
rs13200023_A_alt-3	rs13200023	6	137893097	25.3	150	1	GGTAATATGTAAAAAGATTAATTAGTATTTTCCAAATATTAATACTTTTCTGCAAATTACCATATTTTTGTTTA	A	AAATTGAAAATTAGTCTGGATATAATTTTAATCTTCTGAGTTGTTCATGCCTGAACCTACAGATGACCTGAAAAG	GGTAATATGTAAAAAGATTAATTAGTATTTTCCAAATATTAATACTTTTCTGCAAATTACCATATTTTTGTTTAAAAATTGAAAATTAGTCTGGATATAATTTTAATCTTCTGAGTTGTTCATGCCTGAACCTACAGATGACCTGAAAAG	rs77409688,rs9321622
rs13200023_B	rs13200023	6	137893097	27.3	150	1	GGTAATATGTAAAAAGGTTAATTAGTATTTTCCAAATATTAATACTGTTCTGCAAATTACCATATTTTTGTTTA	C	AAATTGAAAATTAGTCTGGATATAATTTTAATCTTCTGAGTTGTTCATGCCTGAACCTACAGATGACCTGAAAAG	GGTAATATGTAAAAAGGTTAATTAGTATTTTCCAAATATTAATACTGTTCTGCAAATTACCATATTTTTGTTTACAAATTGAAAATTAGTCTGGATATAATTTTAATCTTCTGAGTTGTTCATGCCTGAACCTACAGATGACCTGAAAAG	-
rs13200023_B_alt-1	rs13200023	6	137893097	26.7	150	1	GGTAATATGTAAAAAGGTTAATTAGTATTTTCCAAATATTAATACTTTTCTGCAAATTACCATATTTTTGTTTA	C	AAATTGAAAATTAGTCTGGATATAATTTTAATCTTCTGAGTTGTTCATGCCTGAACCTACAGATGACCTGAAAAG	GGTAATATGTAAAAAGGTTAATTAGTATTTTCCAAATATTAATACTTTTCTGCAAATTACCATATTTTTGTTTACAAATTGAAAATTAGTCTGGATATAATTTTAATCTTCTGAGTTGTTCATGCCTGAACCTACAGATGACCTGAAAAG	rs9321622
rs13200023_B_alt-2	rs13200023	6	137893097	26.7	150	1	GGTAATATGTAAAAAGATTAATTAGTATTTTCCAAATATTAATACTGTTCTGCAAATTACCATATTTTTGTTTA	C	AAATTGAAAATTAGTCTGGATATAATTTTAATCTTCTGAGTTGTTCATGCCTGAACCTACAGATGACCTGAAAAG	GGTAATATGTAAAAAGATTAATTAGTATTTTCCAAATATTAATACTGTTCTGCAAATTACCATATTTTTGTTTACAAATTGAAAATTAGTCTGGATATAATTTTAATCTTCTGAGTTGTTCATGCCTGAACCTACAGATGACCTGAAAAG	rs77409688
rs13200023_B_alt-3	rs13200023	6	137893097	26	150	1	GGTAATATGTAAAAAGATTAATTAGTATTTTCCAAATATTAATACTTTTCTGCAAATTACCATATTTTTGTTTA	C	AAATTGAAAATTAGTCTGGATATAATTTTAATCTTCTGAGTTGTTCATGCCTGAACCTACAGATGACCTGAAAAG	GGTAATATGTAAAAAGATTAATTAGTATTTTCCAAATATTAATACTTTTCTGCAAATTACCATATTTTTGTTTACAAATTGAAAATTAGTCTGGATATAATTTTAATCTTCTGAGTTGTTCATGCCTGAACCTACAGATGACCTGAAAAG	rs77409688,rs9321622
rs9402914_A	rs9402914	6	137996799	50	150	1	AACTTGGTTAGTTCTTAAAGAGTGGGTTGTAAAGCAGGTTGGCACACTGTCTCCCCTCTCCTGCTTCTCCACAA	T	GCTATGAAGCAGCACAAGGCCCTCACCAGATGCAACCCCACAATCTTGGACTTCCCAGACTCCAGAATCATGAGC	AACTTGGTTAGTTCTTAAAGAGTGGGTTGTAAAGCAGGTTGGCACACTGTCTCCCCTCTCCTGCTTCTCCACAATGCTATGAAGCAGCACAAGGCCCTCACCAGATGCAACCCCACAATCTTGGACTTCCCAGACTCCAGAATCATGAGC	-
rs9402914_A_alt-1	rs9402914	6	137996799	49.3	150	1	AACTTGGTTAGTTCTTAAAGAGTGGGTTGTAAAGCAGGTTGGCACACTGTCTCCTCTCTCCTGCTTCTCCACAA	T	GCTATGAAGCAGCACAAGGCCCTCACCAGATGCAACCCCACAATCTTGGACTTCCCAGACTCCAGAATCATGAGC	AACTTGGTTAGTTCTTAAAGAGTGGGTTGTAAAGCAGGTTGGCACACTGTCTCCTCTCTCCTGCTTCTCCACAATGCTATGAAGCAGCACAAGGCCCTCACCAGATGCAACCCCACAATCTTGGACTTCCCAGACTCCAGAATCATGAGC	rs118149696
rs9402914_B	rs9402914	6	137996799	50	150	1	AACTTGGTTAGTTCTTAAAGAGTGGGTTGTAAAGCAGGTTGGCACACTGTCTCCCCTCTCCTGCTTCTCCACAA	A	GCTATGAAGCAGCACAAGGCCCTCACCAGATGCAACCCCACAATCTTGGACTTCCCAGACTCCAGAATCATGAGC	AACTTGGTTAGTTCTTAAAGAGTGGGTTGTAAAGCAGGTTGGCACACTGTCTCCCCTCTCCTGCTTCTCCACAAAGCTATGAAGCAGCACAAGGCCCTCACCAGATGCAACCCCACAATCTTGGACTTCCCAGACTCCAGAATCATGAGC	-
rs9402914_B_alt-1	rs9402914	6	137996799	49.3	150	1	AACTTGGTTAGTTCTTAAAGAGTGGGTTGTAAAGCAGGTTGGCACACTGTCTCCTCTCTCCTGCTTCTCCACAA	A	GCTATGAAGCAGCACAAGGCCCTCACCAGATGCAACCCCACAATCTTGGACTTCCCAGACTCCAGAATCATGAGC	AACTTGGTTAGTTCTTAAAGAGTGGGTTGTAAAGCAGGTTGGCACACTGTCTCCTCTCTCCTGCTTCTCCACAAAGCTATGAAGCAGCACAAGGCCCTCACCAGATGCAACCCCACAATCTTGGACTTCCCAGACTCCAGAATCATGAGC	rs118149696
rs12213610_A_RC	rs12213610	6	138213231	47.3	150	1	GAAAAAAAAAAGAGCCTTGGCTGGGCGTGTGGCTCATGCCTGTAATCCCAGCACTTTGGGAGGTTGAGGCAGGCA	G	ATTGCCTGAGGTCAGAAATTTGAGACCAGCCTGGCCAACATGGTGAAACCCCATTTCTACTAAAAATACAAAAA	GAAAAAAAAAAGAGCCTTGGCTGGGCGTGTGGCTCATGCCTGTAATCCCAGCACTTTGGGAGGTTGAGGCAGGCAGATTGCCTGAGGTCAGAAATTTGAGACCAGCCTGGCCAACATGGTGAAACCCCATTTCTACTAAAAATACAAAAA	-
rs12213610_A_alt-1_RC	rs12213610	6	138213231	47.7	149	1	GAAAAAAAAAGAGCCTTGGCTGGGCGTGTGGCTCATGCCTGTAATCCCAGCACTTTGGGAGGTTGAGGCAGGCA	G	ATTGCCTGAGGTCAGAAATTTGAGACCAGCCTGGCCAACATGGTGAAACCCCATTTCTACTAAAAATACAAAAA	GAAAAAAAAAGAGCCTTGGCTGGGCGTGTGGCTCATGCCTGTAATCCCAGCACTTTGGGAGGTTGAGGCAGGCAGATTGCCTGAGGTCAGAAATTTGAGACCAGCCTGGCCAACATGGTGAAACCCCATTTCTACTAAAAATACAAAAA	rs11356730
rs12213610_B_RC	rs12213610	6	138213231	46.7	150	1	GAAAAAAAAAAGAGCCTTGGCTGGGCGTGTGGCTCATGCCTGTAATCCCAGCACTTTGGGAGGTTGAGGCAGGCA	A	ATTGCCTGAGGTCAGAAATTTGAGACCAGCCTGGCCAACATGGTGAAACCCCATTTCTACTAAAAATACAAAAA	GAAAAAAAAAAGAGCCTTGGCTGGGCGTGTGGCTCATGCCTGTAATCCCAGCACTTTGGGAGGTTGAGGCAGGCAAATTGCCTGAGGTCAGAAATTTGAGACCAGCCTGGCCAACATGGTGAAACCCCATTTCTACTAAAAATACAAAAA	-
rs12213610_B_alt-1_RC	rs12213610	6	138213231	47	149	1	GAAAAAAAAAGAGCCTTGGCTGGGCGTGTGGCTCATGCCTGTAATCCCAGCACTTTGGGAGGTTGAGGCAGGCA	A	ATTGCCTGAGGTCAGAAATTTGAGACCAGCCTGGCCAACATGGTGAAACCCCATTTCTACTAAAAATACAAAAA	GAAAAAAAAAGAGCCTTGGCTGGGCGTGTGGCTCATGCCTGTAATCCCAGCACTTTGGGAGGTTGAGGCAGGCAAATTGCCTGAGGTCAGAAATTTGAGACCAGCCTGGCCAACATGGTGAAACCCCATTTCTACTAAAAATACAAAAA	rs11356730
rs7762658_A_RC	rs7762658	6	138363064	33.3	150	1	ATAGCAGCATTATTTACAATAACCAAGATGTGGAAGCAACCCAGCATTCATCAATGAATTATGGATAAGTAAAAC	G	TAATATGTACACACAGCTGAAAATATTTCAGCCTTAAAAAGGAAGAAAATGGCTTTACACACTATGACATGGAT	ATAGCAGCATTATTTACAATAACCAAGATGTGGAAGCAACCCAGCATTCATCAATGAATTATGGATAAGTAAAACGTAATATGTACACACAGCTGAAAATATTTCAGCCTTAAAAAGGAAGAAAATGGCTTTACACACTATGACATGGAT	-
rs7762658_B_RC	rs7762658	6	138363064	32.7	150	1	ATAGCAGCATTATTTACAATAACCAAGATGTGGAAGCAACCCAGCATTCATCAATGAATTATGGATAAGTAAAAC	A	TAATATGTACACACAGCTGAAAATATTTCAGCCTTAAAAAGGAAGAAAATGGCTTTACACACTATGACATGGAT	ATAGCAGCATTATTTACAATAACCAAGATGTGGAAGCAACCCAGCATTCATCAATGAATTATGGATAAGTAAAACATAATATGTACACACAGCTGAAAATATTTCAGCCTTAAAAAGGAAGAAAATGGCTTTACACACTATGACATGGAT	-
rs632535_A	rs632535	6	137953682	40.7	150	1	CCAGCAGGACACCTGCTCTATTATGTCTTTGGCTTTCCTTTTCGTAGATCAAGTCCTGAGAATTGGATGAAACA	A	GCTGACCAAACACGTAACCATTCATTGGAAAGTATATTAGTCCATTTTCATACTGCTGATAAAGACATACCCGAG	CCAGCAGGACACCTGCTCTATTATGTCTTTGGCTTTCCTTTTCGTAGATCAAGTCCTGAGAATTGGATGAAACAAGCTGACCAAACACGTAACCATTCATTGGAAAGTATATTAGTCCATTTTCATACTGCTGATAAAGACATACCCGAG	-
rs632535_A_alt-1	rs632535	6	137953682	41.3	150	1	CCAGCAGGACACCTGCTCTATTATGTCTTTGGCTTTCCTTTTCGTAGATCAAGTCCTGAGAATTGGATGAAACA	A	GCTGACCAAACACGTAACCATTCATTGGAAAGTATATTAGTCCATTTTCATGCTGCTGATAAAGACATACCCGAG	CCAGCAGGACACCTGCTCTATTATGTCTTTGGCTTTCCTTTTCGTAGATCAAGTCCTGAGAATTGGATGAAACAAGCTGACCAAACACGTAACCATTCATTGGAAAGTATATTAGTCCATTTTCATGCTGCTGATAAAGACATACCCGAG	rs632167
rs632535_B	rs632535	6	137953682	41.3	150	1	CCAGCAGGACACCTGCTCTATTATGTCTTTGGCTTTCCTTTTCGTAGATCAAGTCCTGAGAATTGGATGAAACA	C	GCTGACCAAACACGTAACCATTCATTGGAAAGTATATTAGTCCATTTTCATACTGCTGATAAAGACATACCCGAG	CCAGCAGGACACCTGCTCTATTATGTCTTTGGCTTTCCTTTTCGTAGATCAAGTCCTGAGAATTGGATGAAACACGCTGACCAAACACGTAACCATTCATTGGAAAGTATATTAGTCCATTTTCATACTGCTGATAAAGACATACCCGAG	-
rs632535_B_alt-1	rs632535	6	137953682	42	150	1	CCAGCAGGACACCTGCTCTATTATGTCTTTGGCTTTCCTTTTCGTAGATCAAGTCCTGAGAATTGGATGAAACA	C	GCTGACCAAACACGTAACCATTCATTGGAAAGTATATTAGTCCATTTTCATGCTGCTGATAAAGACATACCCGAG	CCAGCAGGACACCTGCTCTATTATGTCTTTGGCTTTCCTTTTCGTAGATCAAGTCCTGAGAATTGGATGAAACACGCTGACCAAACACGTAACCATTCATTGGAAAGTATATTAGTCCATTTTCATGCTGCTGATAAAGACATACCCGAG	rs632167
rs10545648_A_RC	rs10545648	6	138402692	30.7	150	2	TTATTTCTATATTTATATATAAATATTAATCTTTTTCCATGAGGGTATAGGAAACAGGTTTTTTTTTTTTTTTT	TC	CAACTTTTAAGTCCAGGGCTACATGTGCAGGATGTGCAGGTTTGTTACATAGGTAAATGTGTGTCATGGTGGTT	TTATTTCTATATTTATATATAAATATTAATCTTTTTCCATGAGGGTATAGGAAACAGGTTTTTTTTTTTTTTTTTCCAACTTTTAAGTCCAGGGCTACATGTGCAGGATGTGCAGGTTTGTTACATAGGTAAATGTGTGTCATGGTGGTT	-
rs10545648_A_alt-1_RC	rs10545648	6	138402692	30.7	150	2	TTATTTCTATATTTATATATAAATATTAATCTTTTTCCTTGAGGGTATAGGAAACAGGTTTTTTTTTTTTTTTT	TC	CAACTTTTAAGTCCAGGGCTACATGTGCAGGATGTGCAGGTTTGTTACATAGGTAAATGTGTGTCATGGTGGTT	TTATTTCTATATTTATATATAAATATTAATCTTTTTCCTTGAGGGTATAGGAAACAGGTTTTTTTTTTTTTTTTTCCAACTTTTAAGTCCAGGGCTACATGTGCAGGATGTGCAGGTTTGTTACATAGGTAAATGTGTGTCATGGTGGTT	rs115687145
rs10545648_B_RC	rs10545648	6	138402692	30.9	149	2	TTATTTCTATATTTATATATAAATATTAATCTTTTTCCATGAGGGTATAGGAAACAGGTTTTTTTTTTTTTTTT	C	CAACTTTTAAGTCCAGGGCTACATGTGCAGGATGTGCAGGTTTGTTACATAGGTAAATGTGTGTCATGGTGGTT	TTATTTCTATATTTATATATAAATATTAATCTTTTTCCATGAGGGTATAGGAAACAGGTTTTTTTTTTTTTTTTCCAACTTTTAAGTCCAGGGCTACATGTGCAGGATGTGCAGGTTTGTTACATAGGTAAATGTGTGTCATGGTGGTT	-
rs10545648_B_alt-1_RC	rs10545648	6	138402692	30.9	149	2	TTATTTCTATATTTATATATAAATATTAATCTTTTTCCTTGAGGGTATAGGAAACAGGTTTTTTTTTTTTTTTT	C	CAACTTTTAAGTCCAGGGCTACATGTGCAGGATGTGCAGGTTTGTTACATAGGTAAATGTGTGTCATGGTGGTT	TTATTTCTATATTTATATATAAATATTAATCTTTTTCCTTGAGGGTATAGGAAACAGGTTTTTTTTTTTTTTTTCCAACTTTTAAGTCCAGGGCTACATGTGCAGGATGTGCAGGTTTGTTACATAGGTAAATGTGTGTCATGGTGGTT	rs115687145
rs112349808_A_RC	rs112349808	6	138221817	52.7	150	1	AAAATTAGCTAGCCGTGGTGGCATATGCCTGTAATCCCAGCTACTTGGGAGGCTGAGACAGGAGAATTGCTTGAA	C	CCAGGAGGCAGAGGTTACAGTGAGCTGAGATCATACCACCACACTCCAGCCTGGGCGACAGAGTGGGACTTTGT	AAAATTAGCTAGCCGTGGTGGCATATGCCTGTAATCCCAGCTACTTGGGAGGCTGAGACAGGAGAATTGCTTGAACCCAGGAGGCAGAGGTTACAGTGAGCTGAGATCATACCACCACACTCCAGCCTGGGCGACAGAGTGGGACTTTGT	-
rs112349808_B_RC	rs112349808	6	138221817	52	150	1	AAAATTAGCTAGCCGTGGTGGCATATGCCTGTAATCCCAGCTACTTGGGAGGCTGAGACAGGAGAATTGCTTGAA	T	CCAGGAGGCAGAGGTTACAGTGAGCTGAGATCATACCACCACACTCCAGCCTGGGCGACAGAGTGGGACTTTGT	AAAATTAGCTAGCCGTGGTGGCATATGCCTGTAATCCCAGCTACTTGGGAGGCTGAGACAGGAGAATTGCTTGAATCCAGGAGGCAGAGGTTACAGTGAGCTGAGATCATACCACCACACTCCAGCCTGGGCGACAGAGTGGGACTTTGT	-
rs1628131_A_RC	rs1628131	6	138389022	33.3	150	1	TTTAAAAAAGTACACACCTTAATTAAAAATACATTATTGCTAAAAAAAAAAAAAACTGCTAACAATCATTTGAGG	T	TCCAGTGAGCTATGATCTTTTTGTTGTGGAGGGTCTTGCCTTGATGCTGATACCTGCCAACTAATCAGAGTGTG	TTTAAAAAAGTACACACCTTAATTAAAAATACATTATTGCTAAAAAAAAAAAAAACTGCTAACAATCATTTGAGGTTCCAGTGAGCTATGATCTTTTTGTTGTGGAGGGTCTTGCCTTGATGCTGATACCTGCCAACTAATCAGAGTGTG	-
rs1628131_A_alt-1_RC	rs1628131	6	138389022	32.7	150	1	TTTAAAAAAGTACACACCTTAATTAAAAATACATTATTGCTAAAAAAAAAAAAAAACTGCTAACAATCATTTGAG	T	TCCAGTGAGCTATGATCTTTTTGTTGTGGAGGGTCTTGCCTTGATGCTGATACCTGCCAACTAATCAGAGTGTG	TTTAAAAAAGTACACACCTTAATTAAAAATACATTATTGCTAAAAAAAAAAAAAAACTGCTAACAATCATTTGAGTTCCAGTGAGCTATGATCTTTTTGTTGTGGAGGGTCTTGCCTTGATGCTGATACCTGCCAACTAATCAGAGTGTG	rs147565918
rs1628131_A_alt-2_RC	rs1628131	6	138389022	33.6	149	1	TTTAAAAAAGTACACACCTTAATTAAAAATACATTATTGCTAAAAAAAAAAAAACTGCTAACAATCATTTGAGG	T	TCCAGTGAGCTATGATCTTTTTGTTGTGGAGGGTCTTGCCTTGATGCTGATACCTGCCAACTAATCAGAGTGTG	TTTAAAAAAGTACACACCTTAATTAAAAATACATTATTGCTAAAAAAAAAAAAACTGCTAACAATCATTTGAGGTTCCAGTGAGCTATGATCTTTTTGTTGTGGAGGGTCTTGCCTTGATGCTGATACCTGCCAACTAATCAGAGTGTG	rs147565918_2
rs1628131_B_RC	rs1628131	6	138389022	34	150	1	TTTAAAAAAGTACACACCTTAATTAAAAATACATTATTGCTAAAAAAAAAAAAAACTGCTAACAATCATTTGAGG	C	TCCAGTGAGCTATGATCTTTTTGTTGTGGAGGGTCTTGCCTTGATGCTGATACCTGCCAACTAATCAGAGTGTG	TTTAAAAAAGTACACACCTTAATTAAAAATACATTATTGCTAAAAAAAAAAAAAACTGCTAACAATCATTTGAGGCTCCAGTGAGCTATGATCTTTTTGTTGTGGAGGGTCTTGCCTTGATGCTGATACCTGCCAACTAATCAGAGTGTG	-
rs1628131_B_alt-1_RC	rs1628131	6	138389022	33.3	150	1	TTTAAAAAAGTACACACCTTAATTAAAAATACATTATTGCTAAAAAAAAAAAAAAACTGCTAACAATCATTTGAG	C	TCCAGTGAGCTATGATCTTTTTGTTGTGGAGGGTCTTGCCTTGATGCTGATACCTGCCAACTAATCAGAGTGTG	TTTAAAAAAGTACACACCTTAATTAAAAATACATTATTGCTAAAAAAAAAAAAAAACTGCTAACAATCATTTGAGCTCCAGTGAGCTATGATCTTTTTGTTGTGGAGGGTCTTGCCTTGATGCTGATACCTGCCAACTAATCAGAGTGTG	rs147565918
rs1628131_B_alt-2_RC	rs1628131	6	138389022	34.2	149	1	TTTAAAAAAGTACACACCTTAATTAAAAATACATTATTGCTAAAAAAAAAAAAACTGCTAACAATCATTTGAGG	C	TCCAGTGAGCTATGATCTTTTTGTTGTGGAGGGTCTTGCCTTGATGCTGATACCTGCCAACTAATCAGAGTGTG	TTTAAAAAAGTACACACCTTAATTAAAAATACATTATTGCTAAAAAAAAAAAAACTGCTAACAATCATTTGAGGCTCCAGTGAGCTATGATCTTTTTGTTGTGGAGGGTCTTGCCTTGATGCTGATACCTGCCAACTAATCAGAGTGTG	rs147565918_2
rs2683065_A	rs2683065	6	138100695	42	150	1	GATTTTTCAGCCAAATTCATGTATTTTATCTCAGGATTTTCCAGCTCAGACACAGTTCTTTCTGGGGGGTAAAT	G	CCTGATTATGTAGGGATTCTTCCCCATCTCCCTCTGAGAAAGATTCTCCTTTCACCAAATGTGAGTCAGGCTTCT	GATTTTTCAGCCAAATTCATGTATTTTATCTCAGGATTTTCCAGCTCAGACACAGTTCTTTCTGGGGGGTAAATGCCTGATTATGTAGGGATTCTTCCCCATCTCCCTCTGAGAAAGATTCTCCTTTCACCAAATGTGAGTCAGGCTTCT	-
rs2683065_B	rs2683065	6	138100695	41.3	150	1	GATTTTTCAGCCAAATTCATGTATTTTATCTCAGGATTTTCCAGCTCAGACACAGTTCTTTCTGGGGGGTAAAT	A	CCTGATTATGTAGGGATTCTTCCCCATCTCCCTCTGAGAAAGATTCTCCTTTCACCAAATGTGAGTCAGGCTTCT	GATTTTTCAGCCAAATTCATGTATTTTATCTCAGGATTTTCCAGCTCAGACACAGTTCTTTCTGGGGGGTAAATACCTGATTATGTAGGGATTCTTCCCCATCTCCCTCTGAGAAAGATTCTCCTTTCACCAAATGTGAGTCAGGCTTCT	-
rs118023785_A_RC	rs118023785	6	138312522	32.7	150	1	GATTGTACCACCGCACTCCAACCTGGGTGACAAAGCAAGACTCTGTCTCAAAATATATACATAAATATGTTCAAT	T	TACCATTTTTTCTTCTGATTTTGGATCACATTTTTCTTCTTCTTTACATGTCTAGTGATTTGTTTTTCATTGTT	GATTGTACCACCGCACTCCAACCTGGGTGACAAAGCAAGACTCTGTCTCAAAATATATACATAAATATGTTCAATTTACCATTTTTTCTTCTGATTTTGGATCACATTTTTCTTCTTCTTTACATGTCTAGTGATTTGTTTTTCATTGTT	-
rs118023785_A_alt-1_RC	rs118023785	6	138312522	32	150	1	GATTGTACCACTGCACTCCAACCTGGGTGACAAAGCAAGACTCTGTCTCAAAATATATACATAAATATGTTCAAT	T	TACCATTTTTTCTTCTGATTTTGGATCACATTTTTCTTCTTCTTTACATGTCTAGTGATTTGTTTTTCATTGTT	GATTGTACCACTGCACTCCAACCTGGGTGACAAAGCAAGACTCTGTCTCAAAATATATACATAAATATGTTCAATTTACCATTTTTTCTTCTGATTTTGGATCACATTTTTCTTCTTCTTTACATGTCTAGTGATTTGTTTTTCATTGTT	rs6912331
rs118023785_A_alt-2_RC	rs118023785	6	138312522	32	150	1	GATTGTACCACCGCACTCCAACCTGGGTGACAAAGCAAGATTCTGTCTCAAAATATATACATAAATATGTTCAAT	T	TACCATTTTTTCTTCTGATTTTGGATCACATTTTTCTTCTTCTTTACATGTCTAGTGATTTGTTTTTCATTGTT	GATTGTACCACCGCACTCCAACCTGGGTGACAAAGCAAGATTCTGTCTCAAAATATATACATAAATATGTTCAATTTACCATTTTTTCTTCTGATTTTGGATCACATTTTTCTTCTTCTTTACATGTCTAGTGATTTGTTTTTCATTGTT	rs6908075
rs118023785_A_alt-3_RC	rs118023785	6	138312522	31.3	150	1	GATTGTACCACTGCACTCCAACCTGGGTGACAAAGCAAGATTCTGTCTCAAAATATATACATAAATATGTTCAAT	T	TACCATTTTTTCTTCTGATTTTGGATCACATTTTTCTTCTTCTTTACATGTCTAGTGATTTGTTTTTCATTGTT	GATTGTACCACTGCACTCCAACCTGGGTGACAAAGCAAGATTCTGTCTCAAAATATATACATAAATATGTTCAATTTACCATTTTTTCTTCTGATTTTGGATCACATTTTTCTTCTTCTTTACATGTCTAGTGATTTGTTTTTCATTGTT	rs6908075,rs6912331
rs118023785_B_RC	rs118023785	6	138312522	32.7	150	1	GATTGTACCACCGCACTCCAACCTGGGTGACAAAGCAAGACTCTGTCTCAAAATATATACATAAATATGTTCAAT	A	TACCATTTTTTCTTCTGATTTTGGATCACATTTTTCTTCTTCTTTACATGTCTAGTGATTTGTTTTTCATTGTT	GATTGTACCACCGCACTCCAACCTGGGTGACAAAGCAAGACTCTGTCTCAAAATATATACATAAATATGTTCAATATACCATTTTTTCTTCTGATTTTGGATCACATTTTTCTTCTTCTTTACATGTCTAGTGATTTGTTTTTCATTGTT	-
rs118023785_B_alt-1_RC	rs118023785	6	138312522	32	150	1	GATTGTACCACTGCACTCCAACCTGGGTGACAAAGCAAGACTCTGTCTCAAAATATATACATAAATATGTTCAAT	A	TACCATTTTTTCTTCTGATTTTGGATCACATTTTTCTTCTTCTTTACATGTCTAGTGATTTGTTTTTCATTGTT	GATTGTACCACTGCACTCCAACCTGGGTGACAAAGCAAGACTCTGTCTCAAAATATATACATAAATATGTTCAATATACCATTTTTTCTTCTGATTTTGGATCACATTTTTCTTCTTCTTTACATGTCTAGTGATTTGTTTTTCATTGTT	rs6912331
rs118023785_B_alt-2_RC	rs118023785	6	138312522	32	150	1	GATTGTACCACCGCACTCCAACCTGGGTGACAAAGCAAGATTCTGTCTCAAAATATATACATAAATATGTTCAAT	A	TACCATTTTTTCTTCTGATTTTGGATCACATTTTTCTTCTTCTTTACATGTCTAGTGATTTGTTTTTCATTGTT	GATTGTACCACCGCACTCCAACCTGGGTGACAAAGCAAGATTCTGTCTCAAAATATATACATAAATATGTTCAATATACCATTTTTTCTTCTGATTTTGGATCACATTTTTCTTCTTCTTTACATGTCTAGTGATTTGTTTTTCATTGTT	rs6908075
rs118023785_B_alt-3_RC	rs118023785	6	138312522	31.3	150	1	GATTGTACCACTGCACTCCAACCTGGGTGACAAAGCAAGATTCTGTCTCAAAATATATACATAAATATGTTCAAT	A	TACCATTTTTTCTTCTGATTTTGGATCACATTTTTCTTCTTCTTTACATGTCTAGTGATTTGTTTTTCATTGTT	GATTGTACCACTGCACTCCAACCTGGGTGACAAAGCAAGATTCTGTCTCAAAATATATACATAAATATGTTCAATATACCATTTTTTCTTCTGATTTTGGATCACATTTTTCTTCTTCTTTACATGTCTAGTGATTTGTTTTTCATTGTT	rs6908075,rs6912331
rs143358815_A_RC	rs143358815	6	138396768	40.7	150	1	CTCATTTCAGCATTAACTCAAATGTCCACAGTCCAAAGTTTCATCCGAGACAAGGCAAGTCCCTTCTGCCTATGA	G	CCTGTAAAATCAAAAGCAAGTCAGTTACTTCCTAGATACAATGGAGGTACAAGCATTGGATAAATACACCCATT	CTCATTTCAGCATTAACTCAAATGTCCACAGTCCAAAGTTTCATCCGAGACAAGGCAAGTCCCTTCTGCCTATGAGCCTGTAAAATCAAAAGCAAGTCAGTTACTTCCTAGATACAATGGAGGTACAAGCATTGGATAAATACACCCATT	-
rs143358815_B_RC	rs143358815	6	138396768	40	150	1	CTCATTTCAGCATTAACTCAAATGTCCACAGTCCAAAGTTTCATCCGAGACAAGGCAAGTCCCTTCTGCCTATGA	A	CCTGTAAAATCAAAAGCAAGTCAGTTACTTCCTAGATACAATGGAGGTACAAGCATTGGATAAATACACCCATT	CTCATTTCAGCATTAACTCAAATGTCCACAGTCCAAAGTTTCATCCGAGACAAGGCAAGTCCCTTCTGCCTATGAACCTGTAAAATCAAAAGCAAGTCAGTTACTTCCTAGATACAATGGAGGTACAAGCATTGGATAAATACACCCATT	-
rs58264485_A_RC	rs58264485	6	138433647	47.3	150	1	TAGTGTATAACACCCTGCCTGGCTAGTTTTTGTATTTTTTTATAGAGATGGGGTTTTGCCATGTTGCCCAGGCTG	T	TTTCAAACTTCTGGGCTCAAGCAATCTGCCTGCCTATGCCTCCCAAAGTACTGGGACTACAGGCACGAGCCATC	TAGTGTATAACACCCTGCCTGGCTAGTTTTTGTATTTTTTTATAGAGATGGGGTTTTGCCATGTTGCCCAGGCTGTTTTCAAACTTCTGGGCTCAAGCAATCTGCCTGCCTATGCCTCCCAAAGTACTGGGACTACAGGCACGAGCCATC	-
rs58264485_A_alt-1_RC	rs58264485	6	138433647	46.7	150	1	TAGTGTATAACACCCTGCCTGGCTAGTTTTTGTATTTTTTTATAGAGATGGGGTTTTGCCATGTTTCCCAGGCTG	T	TTTCAAACTTCTGGGCTCAAGCAATCTGCCTGCCTATGCCTCCCAAAGTACTGGGACTACAGGCACGAGCCATC	TAGTGTATAACACCCTGCCTGGCTAGTTTTTGTATTTTTTTATAGAGATGGGGTTTTGCCATGTTTCCCAGGCTGTTTTCAAACTTCTGGGCTCAAGCAATCTGCCTGCCTATGCCTCCCAAAGTACTGGGACTACAGGCACGAGCCATC	rs113715962
rs58264485_B_RC	rs58264485	6	138433647	48	150	1	TAGTGTATAACACCCTGCCTGGCTAGTTTTTGTATTTTTTTATAGAGATGGGGTTTTGCCATGTTGCCCAGGCTG	G	TTTCAAACTTCTGGGCTCAAGCAATCTGCCTGCCTATGCCTCCCAAAGTACTGGGACTACAGGCACGAGCCATC	TAGTGTATAACACCCTGCCTGGCTAGTTTTTGTATTTTTTTATAGAGATGGGGTTTTGCCATGTTGCCCAGGCTGGTTTCAAACTTCTGGGCTCAAGCAATCTGCCTGCCTATGCCTCCCAAAGTACTGGGACTACAGGCACGAGCCATC	-
rs58264485_B_alt-1_RC	rs58264485	6	138433647	47.3	150	1	TAGTGTATAACACCCTGCCTGGCTAGTTTTTGTATTTTTTTATAGAGATGGGGTTTTGCCATGTTTCCCAGGCTG	G	TTTCAAACTTCTGGGCTCAAGCAATCTGCCTGCCTATGCCTCCCAAAGTACTGGGACTACAGGCACGAGCCATC	TAGTGTATAACACCCTGCCTGGCTAGTTTTTGTATTTTTTTATAGAGATGGGGTTTTGCCATGTTTCCCAGGCTGGTTTCAAACTTCTGGGCTCAAGCAATCTGCCTGCCTATGCCTCCCAAAGTACTGGGACTACAGGCACGAGCCATC	rs113715962
rs5029939_A_RC	rs5029939	6	138195723	40.7	150	1	AGAGTTCTTTTTATTCTTCTTTTTAATGAATGACACCAACTGCAAAGGAGCCAGGGGACCTTGGTTCTAGCTTAA	G	TCTGCTCCTAACTAGTTTAGGTGACCTGGAGGAAATTCCTTAAGTTCACTGGGCATTTTTCCTCTTGTGAAATG	AGAGTTCTTTTTATTCTTCTTTTTAATGAATGACACCAACTGCAAAGGAGCCAGGGGACCTTGGTTCTAGCTTAAGTCTGCTCCTAACTAGTTTAGGTGACCTGGAGGAAATTCCTTAAGTTCACTGGGCATTTTTCCTCTTGTGAAATG	-
rs5029939_A_alt-1_RC	rs5029939	6	138195723	41.3	150	1	AGAGTTCTTTTTATTCTTCTTTTTAATGAATGACACCAACTGCAAAGGAGCCAGGGGACCTTGGTTCTAGCTTAA	G	TCTGCTCCTAACTAGTTTAGGTGACCTGGGGGAAATTCCTTAAGTTCACTGGGCATTTTTCCTCTTGTGAAATG	AGAGTTCTTTTTATTCTTCTTTTTAATGAATGACACCAACTGCAAAGGAGCCAGGGGACCTTGGTTCTAGCTTAAGTCTGCTCCTAACTAGTTTAGGTGACCTGGGGGAAATTCCTTAAGTTCACTGGGCATTTTTCCTCTTGTGAAATG	rs643177
rs5029939_B_RC	rs5029939	6	138195723	40.7	150	1	AGAGTTCTTTTTATTCTTCTTTTTAATGAATGACACCAACTGCAAAGGAGCCAGGGGACCTTGGTTCTAGCTTAA	C	TCTGCTCCTAACTAGTTTAGGTGACCTGGAGGAAATTCCTTAAGTTCACTGGGCATTTTTCCTCTTGTGAAATG	AGAGTTCTTTTTATTCTTCTTTTTAATGAATGACACCAACTGCAAAGGAGCCAGGGGACCTTGGTTCTAGCTTAACTCTGCTCCTAACTAGTTTAGGTGACCTGGAGGAAATTCCTTAAGTTCACTGGGCATTTTTCCTCTTGTGAAATG	-
rs5029939_B_alt-1_RC	rs5029939	6	138195723	41.3	150	1	AGAGTTCTTTTTATTCTTCTTTTTAATGAATGACACCAACTGCAAAGGAGCCAGGGGACCTTGGTTCTAGCTTAA	C	TCTGCTCCTAACTAGTTTAGGTGACCTGGGGGAAATTCCTTAAGTTCACTGGGCATTTTTCCTCTTGTGAAATG	AGAGTTCTTTTTATTCTTCTTTTTAATGAATGACACCAACTGCAAAGGAGCCAGGGGACCTTGGTTCTAGCTTAACTCTGCTCCTAACTAGTTTAGGTGACCTGGGGGAAATTCCTTAAGTTCACTGGGCATTTTTCCTCTTGTGAAATG	rs643177
rs73562287_B	rs73562287	6	138140621	32.7	150	1	TTAAAAAATAAAAAAGAATATTAATTACATTTGTCTAAGATTTGGCTTGGGGAGGGACGTTATATTTGAGTTCT	G	GATAAAGGTTGAATTCATCAGTTTTGGAAAATACATATCCACATTTTGGGGGCAGGGCACGGGAATTAAAATGTT	TTAAAAAATAAAAAAGAATATTAATTACATTTGTCTAAGATTTGGCTTGGGGAGGGACGTTATATTTGAGTTCTGGATAAAGGTTGAATTCATCAGTTTTGGAAAATACATATCCACATTTTGGGGGCAGGGCACGGGAATTAAAATGTT	-
rs188787054_A	rs188787054	6	138055062	53.3	150	1	AGTAGCTGGGACTACAGGCGCCCATCACCTCGCCCGGCTAATTTTTTGTATTTTTAGTAGAGACGGGGTTTCAC	C	GTGTTAGCCAGGATGGTCTCGATCTCCTGACCTCATGATCCGCCCGCCTTGGCCTCCCAAAGTGCTTGGATTACA	AGTAGCTGGGACTACAGGCGCCCATCACCTCGCCCGGCTAATTTTTTGTATTTTTAGTAGAGACGGGGTTTCACCGTGTTAGCCAGGATGGTCTCGATCTCCTGACCTCATGATCCGCCCGCCTTGGCCTCCCAAAGTGCTTGGATTACA	-
rs188787054_A_alt-1	rs188787054	6	138055062	54	150	1	AGTAGCTGGGACTACAGGCGCCCATCACCTCGCCCGGCTAATTTTTTGTATTTTTAGTAGAGACGGGGTTTCAC	C	GTGTTAGCCAGGATGGTCTCGATCTCCTGACCTCGTGATCCGCCCGCCTTGGCCTCCCAAAGTGCTTGGATTACA	AGTAGCTGGGACTACAGGCGCCCATCACCTCGCCCGGCTAATTTTTTGTATTTTTAGTAGAGACGGGGTTTCACCGTGTTAGCCAGGATGGTCTCGATCTCCTGACCTCGTGATCCGCCCGCCTTGGCCTCCCAAAGTGCTTGGATTACA	rs7753201
rs188787054_B	rs188787054	6	138055062	52.7	150	1	AGTAGCTGGGACTACAGGCGCCCATCACCTCGCCCGGCTAATTTTTTGTATTTTTAGTAGAGACGGGGTTTCAC	T	GTGTTAGCCAGGATGGTCTCGATCTCCTGACCTCATGATCCGCCCGCCTTGGCCTCCCAAAGTGCTTGGATTACA	AGTAGCTGGGACTACAGGCGCCCATCACCTCGCCCGGCTAATTTTTTGTATTTTTAGTAGAGACGGGGTTTCACTGTGTTAGCCAGGATGGTCTCGATCTCCTGACCTCATGATCCGCCCGCCTTGGCCTCCCAAAGTGCTTGGATTACA	-
rs188787054_B_alt-1	rs188787054	6	138055062	53.3	150	1	AGTAGCTGGGACTACAGGCGCCCATCACCTCGCCCGGCTAATTTTTTGTATTTTTAGTAGAGACGGGGTTTCAC	T	GTGTTAGCCAGGATGGTCTCGATCTCCTGACCTCGTGATCCGCCCGCCTTGGCCTCCCAAAGTGCTTGGATTACA	AGTAGCTGGGACTACAGGCGCCCATCACCTCGCCCGGCTAATTTTTTGTATTTTTAGTAGAGACGGGGTTTCACTGTGTTAGCCAGGATGGTCTCGATCTCCTGACCTCGTGATCCGCCCGCCTTGGCCTCCCAAAGTGCTTGGATTACA	rs7753201
rs4601146_A_RC	rs4601146	6	138372322	44.7	150	1	CAGAAAAACTGGAAACTCTAAAAAGCAGAGCACCTCTCCTCCTCCAAAGGAACACAGTTCCTCACAAGCAATGGA	G	CAAAGCTGGATGGAGAATGACTTTGACGAGTTGAGAGAAGAAGGCTTCAGACGATCAAACTATGAGCTACAGAA	CAGAAAAACTGGAAACTCTAAAAAGCAGAGCACCTCTCCTCCTCCAAAGGAACACAGTTCCTCACAAGCAATGGAGCAAAGCTGGATGGAGAATGACTTTGACGAGTTGAGAGAAGAAGGCTTCAGACGATCAAACTATGAGCTACAGAA	-
rs4601146_A_alt-1_RC	rs4601146	6	138372322	44	150	1	CAGAAAAACTGGAAACTCTAAAAAGCAGAGCACCTCTCCTCCTCCAAAGGAACACAGTTCCTCACAAGCAATGGA	G	CAAAGCTGGATGGAGAATGACTTTGATGAGTTGAGAGAAGAAGGCTTCAGACGATCAAACTATGAGCTACAGAA	CAGAAAAACTGGAAACTCTAAAAAGCAGAGCACCTCTCCTCCTCCAAAGGAACACAGTTCCTCACAAGCAATGGAGCAAAGCTGGATGGAGAATGACTTTGATGAGTTGAGAGAAGAAGGCTTCAGACGATCAAACTATGAGCTACAGAA	rs146846472
rs4601146_B_RC	rs4601146	6	138372322	44	150	1	CAGAAAAACTGGAAACTCTAAAAAGCAGAGCACCTCTCCTCCTCCAAAGGAACACAGTTCCTCACAAGCAATGGA	A	CAAAGCTGGATGGAGAATGACTTTGACGAGTTGAGAGAAGAAGGCTTCAGACGATCAAACTATGAGCTACAGAA	CAGAAAAACTGGAAACTCTAAAAAGCAGAGCACCTCTCCTCCTCCAAAGGAACACAGTTCCTCACAAGCAATGGAACAAAGCTGGATGGAGAATGACTTTGACGAGTTGAGAGAAGAAGGCTTCAGACGATCAAACTATGAGCTACAGAA	-
rs4601146_B_alt-1_RC	rs4601146	6	138372322	43.3	150	1	CAGAAAAACTGGAAACTCTAAAAAGCAGAGCACCTCTCCTCCTCCAAAGGAACACAGTTCCTCACAAGCAATGGA	A	CAAAGCTGGATGGAGAATGACTTTGATGAGTTGAGAGAAGAAGGCTTCAGACGATCAAACTATGAGCTACAGAA	CAGAAAAACTGGAAACTCTAAAAAGCAGAGCACCTCTCCTCCTCCAAAGGAACACAGTTCCTCACAAGCAATGGAACAAAGCTGGATGGAGAATGACTTTGATGAGTTGAGAGAAGAAGGCTTCAGACGATCAAACTATGAGCTACAGAA	rs146846472
rs117627015_A	rs117627015	6	137990947	24	150	1	TTTGTGGATGATTTATTTTCTCACTTTATTACACATAAAATTTTCAAATCTTGTTTTGGGTTATTTTTACATAG	T	AATAACTAGTTTCTTTCTTTTTAAAATTAAGTTAAATTTAATTTTAAGTTCTGGGCTACATGTGCAGAACGTTTG	TTTGTGGATGATTTATTTTCTCACTTTATTACACATAAAATTTTCAAATCTTGTTTTGGGTTATTTTTACATAGTAATAACTAGTTTCTTTCTTTTTAAAATTAAGTTAAATTTAATTTTAAGTTCTGGGCTACATGTGCAGAACGTTTG	-
rs117627015_B	rs117627015	6	137990947	24.7	150	1	TTTGTGGATGATTTATTTTCTCACTTTATTACACATAAAATTTTCAAATCTTGTTTTGGGTTATTTTTACATAG	C	AATAACTAGTTTCTTTCTTTTTAAAATTAAGTTAAATTTAATTTTAAGTTCTGGGCTACATGTGCAGAACGTTTG	TTTGTGGATGATTTATTTTCTCACTTTATTACACATAAAATTTTCAAATCTTGTTTTGGGTTATTTTTACATAGCAATAACTAGTTTCTTTCTTTTTAAAATTAAGTTAAATTTAATTTTAAGTTCTGGGCTACATGTGCAGAACGTTTG	-
6:138286601_A_RC	6:138286601	6	138286601	39.3	150	1	TTTCTCTCTTTTTCTTCCCTCCCTCCCTCCTTTCCTCCCTTACTCCCTCCCTCCTTTCCTCCTTTCTTTCTTTCT	T	TCTTCTTTCTTTCTTTCTTTCTTTCTTTCTTTCTTTCTTTCTTTCTTTCTCTTTCTTTCTCTCTATCTCTCTCC	TTTCTCTCTTTTTCTTCCCTCCCTCCCTCCTTTCCTCCCTTACTCCCTCCCTCCTTTCCTCCTTTCTTTCTTTCTTTCTTCTTTCTTTCTTTCTTTCTTTCTTTCTTTCTTTCTTTCTTTCTTTCTCTTTCTTTCTCTCTATCTCTCTCC	-
6:138286601_B_RC	6:138286601	6	138286601	40	150	1	TTTCTCTCTTTTTCTTCCCTCCCTCCCTCCTTTCCTCCCTTACTCCCTCCCTCCTTTCCTCCTTTCTTTCTTTCT	C	TCTTCTTTCTTTCTTTCTTTCTTTCTTTCTTTCTTTCTTTCTTTCTTTCTCTTTCTTTCTCTCTATCTCTCTCC	TTTCTCTCTTTTTCTTCCCTCCCTCCCTCCTTTCCTCCCTTACTCCCTCCCTCCTTTCCTCCTTTCTTTCTTTCTCTCTTCTTTCTTTCTTTCTTTCTTTCTTTCTTTCTTTCTTTCTTTCTTTCTCTTTCTTTCTCTCTATCTCTCTCC	-
rs6940999_A_RC	rs6940999	6	138382922	39.3	150	1	CAACTGATCCACCCACCTCAGCCTCCCAAAGTTCTGGGGTTATGGGCATGAGTCACTATGCCCAGCCCATTTTTC	G	TTTCTTTGTTTTTTTGTTCTTCCTTTTCAGTGATTTTGTCAATATTAAATTTTCAATCTTTTGGTTGAGTCTAA	CAACTGATCCACCCACCTCAGCCTCCCAAAGTTCTGGGGTTATGGGCATGAGTCACTATGCCCAGCCCATTTTTCGTTTCTTTGTTTTTTTGTTCTTCCTTTTCAGTGATTTTGTCAATATTAAATTTTCAATCTTTTGGTTGAGTCTAA	-
rs6940999_A_alt-1_RC	rs6940999	6	138382922	39.3	150	1	CAACTGATCCACCCACCTCAGCCTCCCAAAGTTCTGGGGTTATGGGCATGAGTCACTATGCCCAGCCCATTTATC	G	TTTCTTTGTTTTTTTGTTCTTCCTTTTCAGTGATTTTGTCAATATTAAATTTTCAATCTTTTGGTTGAGTCTAA	CAACTGATCCACCCACCTCAGCCTCCCAAAGTTCTGGGGTTATGGGCATGAGTCACTATGCCCAGCCCATTTATCGTTTCTTTGTTTTTTTGTTCTTCCTTTTCAGTGATTTTGTCAATATTAAATTTTCAATCTTTTGGTTGAGTCTAA	rs71547132
rs6940999_A_alt-2_RC	rs6940999	6	138382922	40	150	1	CAACTGATCCACCCACCTCAGCCTCCCAAAGTTCTGGGGTTATGGGCATGAGTCACTATGCCCAGCCCATTTTTC	G	TTTCTTTGTTTTTTTGTTCTTCCTTTTCAGTGATTTTGTCAATATTAAATTTTCAATCTTTCGGTTGAGTCTAA	CAACTGATCCACCCACCTCAGCCTCCCAAAGTTCTGGGGTTATGGGCATGAGTCACTATGCCCAGCCCATTTTTCGTTTCTTTGTTTTTTTGTTCTTCCTTTTCAGTGATTTTGTCAATATTAAATTTTCAATCTTTCGGTTGAGTCTAA	rs12111172
rs6940999_A_alt-3_RC	rs6940999	6	138382922	40	150	1	CAACTGATCCACCCACCTCAGCCTCCCAAAGTTCTGGGGTTATGGGCATGAGTCACTATGCCCAGCCCATTTATC	G	TTTCTTTGTTTTTTTGTTCTTCCTTTTCAGTGATTTTGTCAATATTAAATTTTCAATCTTTCGGTTGAGTCTAA	CAACTGATCCACCCACCTCAGCCTCCCAAAGTTCTGGGGTTATGGGCATGAGTCACTATGCCCAGCCCATTTATCGTTTCTTTGTTTTTTTGTTCTTCCTTTTCAGTGATTTTGTCAATATTAAATTTTCAATCTTTCGGTTGAGTCTAA	rs12111172,rs71547132
rs6940999_A_alt-4_RC	rs6940999	6	138382922	38.7	150	1	CAACTGATCCACCCACCTCAGCCTCCCAAAGTTCTGGGGTTATGGGCATGAGTCACTATGCCCAGCCCATTTTTC	G	TTTCTTTGTTTTTTTGTTTTTCCTTTTCAGTGATTTTGTCAATATTAAATTTTCAATCTTTTGGTTGAGTCTAA	CAACTGATCCACCCACCTCAGCCTCCCAAAGTTCTGGGGTTATGGGCATGAGTCACTATGCCCAGCCCATTTTTCGTTTCTTTGTTTTTTTGTTTTTCCTTTTCAGTGATTTTGTCAATATTAAATTTTCAATCTTTTGGTTGAGTCTAA	rs4895509
rs6940999_A_alt-5_RC	rs6940999	6	138382922	38.7	150	1	CAACTGATCCACCCACCTCAGCCTCCCAAAGTTCTGGGGTTATGGGCATGAGTCACTATGCCCAGCCCATTTATC	G	TTTCTTTGTTTTTTTGTTTTTCCTTTTCAGTGATTTTGTCAATATTAAATTTTCAATCTTTTGGTTGAGTCTAA	CAACTGATCCACCCACCTCAGCCTCCCAAAGTTCTGGGGTTATGGGCATGAGTCACTATGCCCAGCCCATTTATCGTTTCTTTGTTTTTTTGTTTTTCCTTTTCAGTGATTTTGTCAATATTAAATTTTCAATCTTTTGGTTGAGTCTAA	rs4895509,rs71547132
rs6940999_A_alt-6_RC	rs6940999	6	138382922	39.3	150	1	CAACTGATCCACCCACCTCAGCCTCCCAAAGTTCTGGGGTTATGGGCATGAGTCACTATGCCCAGCCCATTTTTC	G	TTTCTTTGTTTTTTTGTTTTTCCTTTTCAGTGATTTTGTCAATATTAAATTTTCAATCTTTCGGTTGAGTCTAA	CAACTGATCCACCCACCTCAGCCTCCCAAAGTTCTGGGGTTATGGGCATGAGTCACTATGCCCAGCCCATTTTTCGTTTCTTTGTTTTTTTGTTTTTCCTTTTCAGTGATTTTGTCAATATTAAATTTTCAATCTTTCGGTTGAGTCTAA	rs4895509,rs12111172
rs6940999_A_alt-7_RC	rs6940999	6	138382922	39.3	150	1	CAACTGATCCACCCACCTCAGCCTCCCAAAGTTCTGGGGTTATGGGCATGAGTCACTATGCCCAGCCCATTTATC	G	TTTCTTTGTTTTTTTGTTTTTCCTTTTCAGTGATTTTGTCAATATTAAATTTTCAATCTTTCGGTTGAGTCTAA	CAACTGATCCACCCACCTCAGCCTCCCAAAGTTCTGGGGTTATGGGCATGAGTCACTATGCCCAGCCCATTTATCGTTTCTTTGTTTTTTTGTTTTTCCTTTTCAGTGATTTTGTCAATATTAAATTTTCAATCTTTCGGTTGAGTCTAA	rs4895509,rs12111172,rs71547132
rs6940999_B_RC	rs6940999	6	138382922	38.7	150	1	CAACTGATCCACCCACCTCAGCCTCCCAAAGTTCTGGGGTTATGGGCATGAGTCACTATGCCCAGCCCATTTTTC	A	TTTCTTTGTTTTTTTGTTCTTCCTTTTCAGTGATTTTGTCAATATTAAATTTTCAATCTTTTGGTTGAGTCTAA	CAACTGATCCACCCACCTCAGCCTCCCAAAGTTCTGGGGTTATGGGCATGAGTCACTATGCCCAGCCCATTTTTCATTTCTTTGTTTTTTTGTTCTTCCTTTTCAGTGATTTTGTCAATATTAAATTTTCAATCTTTTGGTTGAGTCTAA	-
rs6940999_B_alt-1_RC	rs6940999	6	138382922	38.7	150	1	CAACTGATCCACCCACCTCAGCCTCCCAAAGTTCTGGGGTTATGGGCATGAGTCACTATGCCCAGCCCATTTATC	A	TTTCTTTGTTTTTTTGTTCTTCCTTTTCAGTGATTTTGTCAATATTAAATTTTCAATCTTTTGGTTGAGTCTAA	CAACTGATCCACCCACCTCAGCCTCCCAAAGTTCTGGGGTTATGGGCATGAGTCACTATGCCCAGCCCATTTATCATTTCTTTGTTTTTTTGTTCTTCCTTTTCAGTGATTTTGTCAATATTAAATTTTCAATCTTTTGGTTGAGTCTAA	rs71547132
rs6940999_B_alt-2_RC	rs6940999	6	138382922	39.3	150	1	CAACTGATCCACCCACCTCAGCCTCCCAAAGTTCTGGGGTTATGGGCATGAGTCACTATGCCCAGCCCATTTTTC	A	TTTCTTTGTTTTTTTGTTCTTCCTTTTCAGTGATTTTGTCAATATTAAATTTTCAATCTTTCGGTTGAGTCTAA	CAACTGATCCACCCACCTCAGCCTCCCAAAGTTCTGGGGTTATGGGCATGAGTCACTATGCCCAGCCCATTTTTCATTTCTTTGTTTTTTTGTTCTTCCTTTTCAGTGATTTTGTCAATATTAAATTTTCAATCTTTCGGTTGAGTCTAA	rs12111172
rs6940999_B_alt-3_RC	rs6940999	6	138382922	39.3	150	1	CAACTGATCCACCCACCTCAGCCTCCCAAAGTTCTGGGGTTATGGGCATGAGTCACTATGCCCAGCCCATTTATC	A	TTTCTTTGTTTTTTTGTTCTTCCTTTTCAGTGATTTTGTCAATATTAAATTTTCAATCTTTCGGTTGAGTCTAA	CAACTGATCCACCCACCTCAGCCTCCCAAAGTTCTGGGGTTATGGGCATGAGTCACTATGCCCAGCCCATTTATCATTTCTTTGTTTTTTTGTTCTTCCTTTTCAGTGATTTTGTCAATATTAAATTTTCAATCTTTCGGTTGAGTCTAA	rs12111172,rs71547132
rs6940999_B_alt-4_RC	rs6940999	6	138382922	38	150	1	CAACTGATCCACCCACCTCAGCCTCCCAAAGTTCTGGGGTTATGGGCATGAGTCACTATGCCCAGCCCATTTTTC	A	TTTCTTTGTTTTTTTGTTTTTCCTTTTCAGTGATTTTGTCAATATTAAATTTTCAATCTTTTGGTTGAGTCTAA	CAACTGATCCACCCACCTCAGCCTCCCAAAGTTCTGGGGTTATGGGCATGAGTCACTATGCCCAGCCCATTTTTCATTTCTTTGTTTTTTTGTTTTTCCTTTTCAGTGATTTTGTCAATATTAAATTTTCAATCTTTTGGTTGAGTCTAA	rs4895509
rs6940999_B_alt-5_RC	rs6940999	6	138382922	38	150	1	CAACTGATCCACCCACCTCAGCCTCCCAAAGTTCTGGGGTTATGGGCATGAGTCACTATGCCCAGCCCATTTATC	A	TTTCTTTGTTTTTTTGTTTTTCCTTTTCAGTGATTTTGTCAATATTAAATTTTCAATCTTTTGGTTGAGTCTAA	CAACTGATCCACCCACCTCAGCCTCCCAAAGTTCTGGGGTTATGGGCATGAGTCACTATGCCCAGCCCATTTATCATTTCTTTGTTTTTTTGTTTTTCCTTTTCAGTGATTTTGTCAATATTAAATTTTCAATCTTTTGGTTGAGTCTAA	rs4895509,rs71547132
rs6940999_B_alt-6_RC	rs6940999	6	138382922	38.7	150	1	CAACTGATCCACCCACCTCAGCCTCCCAAAGTTCTGGGGTTATGGGCATGAGTCACTATGCCCAGCCCATTTTTC	A	TTTCTTTGTTTTTTTGTTTTTCCTTTTCAGTGATTTTGTCAATATTAAATTTTCAATCTTTCGGTTGAGTCTAA	CAACTGATCCACCCACCTCAGCCTCCCAAAGTTCTGGGGTTATGGGCATGAGTCACTATGCCCAGCCCATTTTTCATTTCTTTGTTTTTTTGTTTTTCCTTTTCAGTGATTTTGTCAATATTAAATTTTCAATCTTTCGGTTGAGTCTAA	rs4895509,rs12111172
rs6940999_B_alt-7_RC	rs6940999	6	138382922	38.7	150	1	CAACTGATCCACCCACCTCAGCCTCCCAAAGTTCTGGGGTTATGGGCATGAGTCACTATGCCCAGCCCATTTATC	A	TTTCTTTGTTTTTTTGTTTTTCCTTTTCAGTGATTTTGTCAATATTAAATTTTCAATCTTTCGGTTGAGTCTAA	CAACTGATCCACCCACCTCAGCCTCCCAAAGTTCTGGGGTTATGGGCATGAGTCACTATGCCCAGCCCATTTATCATTTCTTTGTTTTTTTGTTTTTCCTTTTCAGTGATTTTGTCAATATTAAATTTTCAATCTTTCGGTTGAGTCTAA	rs4895509,rs12111172,rs71547132
rs72978754_A	rs72978754	6	138053203	29.3	150	1	AAAAAACACTGCTAATCATAATTATAAGATGTCATTGATTGTGAAATACTCCCTAATTTCAATTCAAGAAGCAG	T	AGAAAAAAATTTTTGTTTTAGAATTCATGCAATGTAGTATTTTCATTTCCCATCACTGCCTAGAACCCACAAAGA	AAAAAACACTGCTAATCATAATTATAAGATGTCATTGATTGTGAAATACTCCCTAATTTCAATTCAAGAAGCAGTAGAAAAAAATTTTTGTTTTAGAATTCATGCAATGTAGTATTTTCATTTCCCATCACTGCCTAGAACCCACAAAGA	-
rs72978754_B	rs72978754	6	138053203	30	150	1	AAAAAACACTGCTAATCATAATTATAAGATGTCATTGATTGTGAAATACTCCCTAATTTCAATTCAAGAAGCAG	C	AGAAAAAAATTTTTGTTTTAGAATTCATGCAATGTAGTATTTTCATTTCCCATCACTGCCTAGAACCCACAAAGA	AAAAAACACTGCTAATCATAATTATAAGATGTCATTGATTGTGAAATACTCCCTAATTTCAATTCAAGAAGCAGCAGAAAAAAATTTTTGTTTTAGAATTCATGCAATGTAGTATTTTCATTTCCCATCACTGCCTAGAACCCACAAAGA	-
rs117920608_A_RC	rs117920608	6	138438205	41.3	150	1	GAATAGTGCCACGTGCCTTGAAGCGTTCAATTAACGTTAGCCTTTGTTATTTCTAACTATATTTCTGGGCTGCAG	A	TGACATTGTTTGAGCTCAGCATTTCACTCTCCACTTACCTAGTGACTTTCAAGCTTGGGACTGGTGTTGATAAT	GAATAGTGCCACGTGCCTTGAAGCGTTCAATTAACGTTAGCCTTTGTTATTTCTAACTATATTTCTGGGCTGCAGATGACATTGTTTGAGCTCAGCATTTCACTCTCCACTTACCTAGTGACTTTCAAGCTTGGGACTGGTGTTGATAAT	-
rs117920608_A_alt-1_RC	rs117920608	6	138438205	40.7	150	1	GAATAGTGCCACGTGCCTTGAAGCGTTCAATTAATGTTAGCCTTTGTTATTTCTAACTATATTTCTGGGCTGCAG	A	TGACATTGTTTGAGCTCAGCATTTCACTCTCCACTTACCTAGTGACTTTCAAGCTTGGGACTGGTGTTGATAAT	GAATAGTGCCACGTGCCTTGAAGCGTTCAATTAATGTTAGCCTTTGTTATTTCTAACTATATTTCTGGGCTGCAGATGACATTGTTTGAGCTCAGCATTTCACTCTCCACTTACCTAGTGACTTTCAAGCTTGGGACTGGTGTTGATAAT	rs147719531
rs117920608_B_RC	rs117920608	6	138438205	42	150	1	GAATAGTGCCACGTGCCTTGAAGCGTTCAATTAACGTTAGCCTTTGTTATTTCTAACTATATTTCTGGGCTGCAG	C	TGACATTGTTTGAGCTCAGCATTTCACTCTCCACTTACCTAGTGACTTTCAAGCTTGGGACTGGTGTTGATAAT	GAATAGTGCCACGTGCCTTGAAGCGTTCAATTAACGTTAGCCTTTGTTATTTCTAACTATATTTCTGGGCTGCAGCTGACATTGTTTGAGCTCAGCATTTCACTCTCCACTTACCTAGTGACTTTCAAGCTTGGGACTGGTGTTGATAAT	-
rs117920608_B_alt-1_RC	rs117920608	6	138438205	41.3	150	1	GAATAGTGCCACGTGCCTTGAAGCGTTCAATTAATGTTAGCCTTTGTTATTTCTAACTATATTTCTGGGCTGCAG	C	TGACATTGTTTGAGCTCAGCATTTCACTCTCCACTTACCTAGTGACTTTCAAGCTTGGGACTGGTGTTGATAAT	GAATAGTGCCACGTGCCTTGAAGCGTTCAATTAATGTTAGCCTTTGTTATTTCTAACTATATTTCTGGGCTGCAGCTGACATTGTTTGAGCTCAGCATTTCACTCTCCACTTACCTAGTGACTTTCAAGCTTGGGACTGGTGTTGATAAT	rs147719531
rs687271_A_RC	rs687271	6	138396175	51.3	150	1	TCCAGGCATTTCCATACATCCTCTGAAATCTAGGCAAATGTTCCCAAACCCCAACTCTTGACTTCTGTGCATTCG	C	GGGCCCAACACCACATGGAAGCTGCCAAGGCTTGTGGCTTGCACCCTCTGAAGCCACAACCTGAGCTATACCTT	TCCAGGCATTTCCATACATCCTCTGAAATCTAGGCAAATGTTCCCAAACCCCAACTCTTGACTTCTGTGCATTCGCGGGCCCAACACCACATGGAAGCTGCCAAGGCTTGTGGCTTGCACCCTCTGAAGCCACAACCTGAGCTATACCTT	-
rs687271_B_RC	rs687271	6	138396175	50.7	150	1	TCCAGGCATTTCCATACATCCTCTGAAATCTAGGCAAATGTTCCCAAACCCCAACTCTTGACTTCTGTGCATTCG	T	GGGCCCAACACCACATGGAAGCTGCCAAGGCTTGTGGCTTGCACCCTCTGAAGCCACAACCTGAGCTATACCTT	TCCAGGCATTTCCATACATCCTCTGAAATCTAGGCAAATGTTCCCAAACCCCAACTCTTGACTTCTGTGCATTCGTGGGCCCAACACCACATGGAAGCTGCCAAGGCTTGTGGCTTGCACCCTCTGAAGCCACAACCTGAGCTATACCTT	-
rs73564203_A	rs73564203	6	138149258	46.7	150	1	ACTCTGGGGGTGGAGCCCAGTGATCTGTCTGAACAAGCCTAGGTGATTCTGATGCAGCTGAAGTTTAAGAACTG	C	CGTGTTCGTGGTTGTCTAACATGTTTGGCCTCAATGTATAAAAAGAGTTCTCCTCAGTGCCCATCTATTAAGCCA	ACTCTGGGGGTGGAGCCCAGTGATCTGTCTGAACAAGCCTAGGTGATTCTGATGCAGCTGAAGTTTAAGAACTGCCGTGTTCGTGGTTGTCTAACATGTTTGGCCTCAATGTATAAAAAGAGTTCTCCTCAGTGCCCATCTATTAAGCCA	-
rs73564203_B	rs73564203	6	138149258	46	150	1	ACTCTGGGGGTGGAGCCCAGTGATCTGTCTGAACAAGCCTAGGTGATTCTGATGCAGCTGAAGTTTAAGAACTG	T	CGTGTTCGTGGTTGTCTAACATGTTTGGCCTCAATGTATAAAAAGAGTTCTCCTCAGTGCCCATCTATTAAGCCA	ACTCTGGGGGTGGAGCCCAGTGATCTGTCTGAACAAGCCTAGGTGATTCTGATGCAGCTGAAGTTTAAGAACTGTCGTGTTCGTGGTTGTCTAACATGTTTGGCCTCAATGTATAAAAAGAGTTCTCCTCAGTGCCCATCTATTAAGCCA	-
rs111231590_A	rs111231590	6	138103408	53.3	150	1	CTTCCCACCAACTCCCAAGTAGCTGAGACCCCAGGCACACACCACCACGCCAGGCTAATTTTTTGTGTTTTTTT	G	GTAGAGATGGGGTTTCACCATGTTGCCCAGGCTAGTCTCAAACTCCTGGACTCGAGCAATCCGCCAGCCTCAGAC	CTTCCCACCAACTCCCAAGTAGCTGAGACCCCAGGCACACACCACCACGCCAGGCTAATTTTTTGTGTTTTTTTGGTAGAGATGGGGTTTCACCATGTTGCCCAGGCTAGTCTCAAACTCCTGGACTCGAGCAATCCGCCAGCCTCAGAC	-
rs111231590_A_alt-1	rs111231590	6	138103408	54	150	1	CTTCCCACCAACTCCCAAGCAGCTGAGACCCCAGGCACACACCACCACGCCAGGCTAATTTTTTGTGTTTTTTT	G	GTAGAGATGGGGTTTCACCATGTTGCCCAGGCTAGTCTCAAACTCCTGGACTCGAGCAATCCGCCAGCCTCAGAC	CTTCCCACCAACTCCCAAGCAGCTGAGACCCCAGGCACACACCACCACGCCAGGCTAATTTTTTGTGTTTTTTTGGTAGAGATGGGGTTTCACCATGTTGCCCAGGCTAGTCTCAAACTCCTGGACTCGAGCAATCCGCCAGCCTCAGAC	rs112893452
rs111231590_B	rs111231590	6	138103408	52.7	150	1	CTTCCCACCAACTCCCAAGTAGCTGAGACCCCAGGCACACACCACCACGCCAGGCTAATTTTTTGTGTTTTTTT	T	GTAGAGATGGGGTTTCACCATGTTGCCCAGGCTAGTCTCAAACTCCTGGACTCGAGCAATCCGCCAGCCTCAGAC	CTTCCCACCAACTCCCAAGTAGCTGAGACCCCAGGCACACACCACCACGCCAGGCTAATTTTTTGTGTTTTTTTTGTAGAGATGGGGTTTCACCATGTTGCCCAGGCTAGTCTCAAACTCCTGGACTCGAGCAATCCGCCAGCCTCAGAC	-
rs111231590_B_alt-1	rs111231590	6	138103408	53.3	150	1	CTTCCCACCAACTCCCAAGCAGCTGAGACCCCAGGCACACACCACCACGCCAGGCTAATTTTTTGTGTTTTTTT	T	GTAGAGATGGGGTTTCACCATGTTGCCCAGGCTAGTCTCAAACTCCTGGACTCGAGCAATCCGCCAGCCTCAGAC	CTTCCCACCAACTCCCAAGCAGCTGAGACCCCAGGCACACACCACCACGCCAGGCTAATTTTTTGTGTTTTTTTTGTAGAGATGGGGTTTCACCATGTTGCCCAGGCTAGTCTCAAACTCCTGGACTCGAGCAATCCGCCAGCCTCAGAC	rs112893452
rs9321644_A_RC	rs9321644	6	138328642	46.7	150	1	ACCCACTCTTGAGATTGCAGTTTCTCATTCGGAGGCATAATTTTCTATGGTGTAATTTGCTAGGTCTGACTCCCC	T	GCCTGGATCTGATTTGAGTAAAGTGGGCACCGCCCCATCCTAGGGTAGTCTCACTATGGCTAACACACATCAAA	ACCCACTCTTGAGATTGCAGTTTCTCATTCGGAGGCATAATTTTCTATGGTGTAATTTGCTAGGTCTGACTCCCCTGCCTGGATCTGATTTGAGTAAAGTGGGCACCGCCCCATCCTAGGGTAGTCTCACTATGGCTAACACACATCAAA	-
rs9321644_A_alt-1_RC	rs9321644	6	138328642	47.3	150	1	ACCCACTCTTGAGATTGCAGTTTCTCATTCGGAGGCATAATTTTCTATGGTGTAATTTGCTAGGTCTGACTCCCC	T	GCCTGGATCTGATTTGAGTAAAGTGGGCACCGCCCCATCCTAGGGTAGTCTCACTATGGCTACCACACATCAAA	ACCCACTCTTGAGATTGCAGTTTCTCATTCGGAGGCATAATTTTCTATGGTGTAATTTGCTAGGTCTGACTCCCCTGCCTGGATCTGATTTGAGTAAAGTGGGCACCGCCCCATCCTAGGGTAGTCTCACTATGGCTACCACACATCAAA	rs6924662
rs9321644_A_alt-2_RC	rs9321644	6	138328642	46.7	150	1	ACCCACTCTTGAGATTGCAGTTTCTCATTCGGAGGCATAATTTTCTATGGTGTAATTTGCTAGGTCTGACTCCCC	T	GCCTGGATCTGATTTGAGTAAAGTGGGCACCGCCCCATCCTAGGGTAGTCTCACTATGGCTAACACTCATCAAA	ACCCACTCTTGAGATTGCAGTTTCTCATTCGGAGGCATAATTTTCTATGGTGTAATTTGCTAGGTCTGACTCCCCTGCCTGGATCTGATTTGAGTAAAGTGGGCACCGCCCCATCCTAGGGTAGTCTCACTATGGCTAACACTCATCAAA	rs6924661
rs9321644_A_alt-3_RC	rs9321644	6	138328642	47.3	150	1	ACCCACTCTTGAGATTGCAGTTTCTCATTCGGAGGCATAATTTTCTATGGTGTAATTTGCTAGGTCTGACTCCCC	T	GCCTGGATCTGATTTGAGTAAAGTGGGCACCGCCCCATCCTAGGGTAGTCTCACTATGGCTACCACTCATCAAA	ACCCACTCTTGAGATTGCAGTTTCTCATTCGGAGGCATAATTTTCTATGGTGTAATTTGCTAGGTCTGACTCCCCTGCCTGGATCTGATTTGAGTAAAGTGGGCACCGCCCCATCCTAGGGTAGTCTCACTATGGCTACCACTCATCAAA	rs6924661,rs6924662
rs9321644_A_alt-4_RC	rs9321644	6	138328642	46	150	1	ACCCACTCTTGAGATTGCAGTTTCTCATTCGGAGGCATAATTTTCTATGGTGTAATTTGCTAGATCTGACTCCCC	T	GCCTGGATCTGATTTGAGTAAAGTGGGCACCGCCCCATCCTAGGGTAGTCTCACTATGGCTAACACACATCAAA	ACCCACTCTTGAGATTGCAGTTTCTCATTCGGAGGCATAATTTTCTATGGTGTAATTTGCTAGATCTGACTCCCCTGCCTGGATCTGATTTGAGTAAAGTGGGCACCGCCCCATCCTAGGGTAGTCTCACTATGGCTAACACACATCAAA	rs77879659
rs9321644_A_alt-5_RC	rs9321644	6	138328642	46.7	150	1	ACCCACTCTTGAGATTGCAGTTTCTCATTCGGAGGCATAATTTTCTATGGTGTAATTTGCTAGATCTGACTCCCC	T	GCCTGGATCTGATTTGAGTAAAGTGGGCACCGCCCCATCCTAGGGTAGTCTCACTATGGCTACCACACATCAAA	ACCCACTCTTGAGATTGCAGTTTCTCATTCGGAGGCATAATTTTCTATGGTGTAATTTGCTAGATCTGACTCCCCTGCCTGGATCTGATTTGAGTAAAGTGGGCACCGCCCCATCCTAGGGTAGTCTCACTATGGCTACCACACATCAAA	rs77879659,rs6924662
rs9321644_A_alt-6_RC	rs9321644	6	138328642	46	150	1	ACCCACTCTTGAGATTGCAGTTTCTCATTCGGAGGCATAATTTTCTATGGTGTAATTTGCTAGATCTGACTCCCC	T	GCCTGGATCTGATTTGAGTAAAGTGGGCACCGCCCCATCCTAGGGTAGTCTCACTATGGCTAACACTCATCAAA	ACCCACTCTTGAGATTGCAGTTTCTCATTCGGAGGCATAATTTTCTATGGTGTAATTTGCTAGATCTGACTCCCCTGCCTGGATCTGATTTGAGTAAAGTGGGCACCGCCCCATCCTAGGGTAGTCTCACTATGGCTAACACTCATCAAA	rs77879659,rs6924661
rs9321644_A_alt-7_RC	rs9321644	6	138328642	46.7	150	1	ACCCACTCTTGAGATTGCAGTTTCTCATTCGGAGGCATAATTTTCTATGGTGTAATTTGCTAGATCTGACTCCCC	T	GCCTGGATCTGATTTGAGTAAAGTGGGCACCGCCCCATCCTAGGGTAGTCTCACTATGGCTACCACTCATCAAA	ACCCACTCTTGAGATTGCAGTTTCTCATTCGGAGGCATAATTTTCTATGGTGTAATTTGCTAGATCTGACTCCCCTGCCTGGATCTGATTTGAGTAAAGTGGGCACCGCCCCATCCTAGGGTAGTCTCACTATGGCTACCACTCATCAAA	rs77879659,rs6924661,rs6924662
rs9321644_B_RC	rs9321644	6	138328642	46.7	150	1	ACCCACTCTTGAGATTGCAGTTTCTCATTCGGAGGCATAATTTTCTATGGTGTAATTTGCTAGGTCTGACTCCCC	A	GCCTGGATCTGATTTGAGTAAAGTGGGCACCGCCCCATCCTAGGGTAGTCTCACTATGGCTAACACACATCAAA	ACCCACTCTTGAGATTGCAGTTTCTCATTCGGAGGCATAATTTTCTATGGTGTAATTTGCTAGGTCTGACTCCCCAGCCTGGATCTGATTTGAGTAAAGTGGGCACCGCCCCATCCTAGGGTAGTCTCACTATGGCTAACACACATCAAA	-
rs9321644_B_alt-1_RC	rs9321644	6	138328642	47.3	150	1	ACCCACTCTTGAGATTGCAGTTTCTCATTCGGAGGCATAATTTTCTATGGTGTAATTTGCTAGGTCTGACTCCCC	A	GCCTGGATCTGATTTGAGTAAAGTGGGCACCGCCCCATCCTAGGGTAGTCTCACTATGGCTACCACACATCAAA	ACCCACTCTTGAGATTGCAGTTTCTCATTCGGAGGCATAATTTTCTATGGTGTAATTTGCTAGGTCTGACTCCCCAGCCTGGATCTGATTTGAGTAAAGTGGGCACCGCCCCATCCTAGGGTAGTCTCACTATGGCTACCACACATCAAA	rs6924662
rs9321644_B_alt-2_RC	rs9321644	6	138328642	46.7	150	1	ACCCACTCTTGAGATTGCAGTTTCTCATTCGGAGGCATAATTTTCTATGGTGTAATTTGCTAGGTCTGACTCCCC	A	GCCTGGATCTGATTTGAGTAAAGTGGGCACCGCCCCATCCTAGGGTAGTCTCACTATGGCTAACACTCATCAAA	ACCCACTCTTGAGATTGCAGTTTCTCATTCGGAGGCATAATTTTCTATGGTGTAATTTGCTAGGTCTGACTCCCCAGCCTGGATCTGATTTGAGTAAAGTGGGCACCGCCCCATCCTAGGGTAGTCTCACTATGGCTAACACTCATCAAA	rs6924661
rs9321644_B_alt-3_RC	rs9321644	6	138328642	47.3	150	1	ACCCACTCTTGAGATTGCAGTTTCTCATTCGGAGGCATAATTTTCTATGGTGTAATTTGCTAGGTCTGACTCCCC	A	GCCTGGATCTGATTTGAGTAAAGTGGGCACCGCCCCATCCTAGGGTAGTCTCACTATGGCTACCACTCATCAAA	ACCCACTCTTGAGATTGCAGTTTCTCATTCGGAGGCATAATTTTCTATGGTGTAATTTGCTAGGTCTGACTCCCCAGCCTGGATCTGATTTGAGTAAAGTGGGCACCGCCCCATCCTAGGGTAGTCTCACTATGGCTACCACTCATCAAA	rs6924661,rs6924662
rs9321644_B_alt-4_RC	rs9321644	6	138328642	46	150	1	ACCCACTCTTGAGATTGCAGTTTCTCATTCGGAGGCATAATTTTCTATGGTGTAATTTGCTAGATCTGACTCCCC	A	GCCTGGATCTGATTTGAGTAAAGTGGGCACCGCCCCATCCTAGGGTAGTCTCACTATGGCTAACACACATCAAA	ACCCACTCTTGAGATTGCAGTTTCTCATTCGGAGGCATAATTTTCTATGGTGTAATTTGCTAGATCTGACTCCCCAGCCTGGATCTGATTTGAGTAAAGTGGGCACCGCCCCATCCTAGGGTAGTCTCACTATGGCTAACACACATCAAA	rs77879659
rs9321644_B_alt-5_RC	rs9321644	6	138328642	46.7	150	1	ACCCACTCTTGAGATTGCAGTTTCTCATTCGGAGGCATAATTTTCTATGGTGTAATTTGCTAGATCTGACTCCCC	A	GCCTGGATCTGATTTGAGTAAAGTGGGCACCGCCCCATCCTAGGGTAGTCTCACTATGGCTACCACACATCAAA	ACCCACTCTTGAGATTGCAGTTTCTCATTCGGAGGCATAATTTTCTATGGTGTAATTTGCTAGATCTGACTCCCCAGCCTGGATCTGATTTGAGTAAAGTGGGCACCGCCCCATCCTAGGGTAGTCTCACTATGGCTACCACACATCAAA	rs77879659,rs6924662
rs9321644_B_alt-6_RC	rs9321644	6	138328642	46	150	1	ACCCACTCTTGAGATTGCAGTTTCTCATTCGGAGGCATAATTTTCTATGGTGTAATTTGCTAGATCTGACTCCCC	A	GCCTGGATCTGATTTGAGTAAAGTGGGCACCGCCCCATCCTAGGGTAGTCTCACTATGGCTAACACTCATCAAA	ACCCACTCTTGAGATTGCAGTTTCTCATTCGGAGGCATAATTTTCTATGGTGTAATTTGCTAGATCTGACTCCCCAGCCTGGATCTGATTTGAGTAAAGTGGGCACCGCCCCATCCTAGGGTAGTCTCACTATGGCTAACACTCATCAAA	rs77879659,rs6924661
rs9321644_B_alt-7_RC	rs9321644	6	138328642	46.7	150	1	ACCCACTCTTGAGATTGCAGTTTCTCATTCGGAGGCATAATTTTCTATGGTGTAATTTGCTAGATCTGACTCCCC	A	GCCTGGATCTGATTTGAGTAAAGTGGGCACCGCCCCATCCTAGGGTAGTCTCACTATGGCTACCACTCATCAAA	ACCCACTCTTGAGATTGCAGTTTCTCATTCGGAGGCATAATTTTCTATGGTGTAATTTGCTAGATCTGACTCCCCAGCCTGGATCTGATTTGAGTAAAGTGGGCACCGCCCCATCCTAGGGTAGTCTCACTATGGCTACCACTCATCAAA	rs77879659,rs6924661,rs6924662
rs117976703_A	rs117976703	6	137993006	30.7	150	1	AACAGTAAAGTTCCAGAGGTTCTGTCTTTCTCATTCAACTTATAATGCATGAATGTCATTTTTTTTGCATCTTT	T	AAAGGGAAATGCAGAGATGCATTTGATGTTTTTGGGTTGTGATTTTGATATGAATATCTTTTCAAATCTTCTTTG	AACAGTAAAGTTCCAGAGGTTCTGTCTTTCTCATTCAACTTATAATGCATGAATGTCATTTTTTTTGCATCTTTTAAAGGGAAATGCAGAGATGCATTTGATGTTTTTGGGTTGTGATTTTGATATGAATATCTTTTCAAATCTTCTTTG	-
rs117976703_A_alt-1	rs117976703	6	137993006	31.3	150	1	AACAGTAAAGTTCCAGAGGTTCTGTCTTTCTCATTCAACTTATAATGCATGAATGTCATTTTTTTTGCATCTTT	T	AAAGGGAAATGCAGAGATGCATTTGATGTTTTTGGGTTGTGACTTTGATATGAATATCTTTTCAAATCTTCTTTG	AACAGTAAAGTTCCAGAGGTTCTGTCTTTCTCATTCAACTTATAATGCATGAATGTCATTTTTTTTGCATCTTTTAAAGGGAAATGCAGAGATGCATTTGATGTTTTTGGGTTGTGACTTTGATATGAATATCTTTTCAAATCTTCTTTG	rs536331
rs117976703_B	rs117976703	6	137993006	31.3	150	1	AACAGTAAAGTTCCAGAGGTTCTGTCTTTCTCATTCAACTTATAATGCATGAATGTCATTTTTTTTGCATCTTT	C	AAAGGGAAATGCAGAGATGCATTTGATGTTTTTGGGTTGTGATTTTGATATGAATATCTTTTCAAATCTTCTTTG	AACAGTAAAGTTCCAGAGGTTCTGTCTTTCTCATTCAACTTATAATGCATGAATGTCATTTTTTTTGCATCTTTCAAAGGGAAATGCAGAGATGCATTTGATGTTTTTGGGTTGTGATTTTGATATGAATATCTTTTCAAATCTTCTTTG	-
rs117976703_B_alt-1	rs117976703	6	137993006	32	150	1	AACAGTAAAGTTCCAGAGGTTCTGTCTTTCTCATTCAACTTATAATGCATGAATGTCATTTTTTTTGCATCTTT	C	AAAGGGAAATGCAGAGATGCATTTGATGTTTTTGGGTTGTGACTTTGATATGAATATCTTTTCAAATCTTCTTTG	AACAGTAAAGTTCCAGAGGTTCTGTCTTTCTCATTCAACTTATAATGCATGAATGTCATTTTTTTTGCATCTTTCAAAGGGAAATGCAGAGATGCATTTGATGTTTTTGGGTTGTGACTTTGATATGAATATCTTTTCAAATCTTCTTTG	rs536331
rs13203773_A_RC	rs13203773	6	138428864	56	150	1	GCTGAAAACTCAGATATGGCACTGCTGACCACCGCCCCACGATGCGACATCAGGGGTCAGATATTAGGCTGGCGC	T	GTGCAGATAAACAAGTGTATATGTTGGTGCGCCAGGAAGACAAAACACGCGCCTGGAGAGGCCAGGAGAGCGGG	GCTGAAAACTCAGATATGGCACTGCTGACCACCGCCCCACGATGCGACATCAGGGGTCAGATATTAGGCTGGCGCTGTGCAGATAAACAAGTGTATATGTTGGTGCGCCAGGAAGACAAAACACGCGCCTGGAGAGGCCAGGAGAGCGGG	-
rs13203773_B_RC	rs13203773	6	138428864	56.7	150	1	GCTGAAAACTCAGATATGGCACTGCTGACCACCGCCCCACGATGCGACATCAGGGGTCAGATATTAGGCTGGCGC	G	GTGCAGATAAACAAGTGTATATGTTGGTGCGCCAGGAAGACAAAACACGCGCCTGGAGAGGCCAGGAGAGCGGG	GCTGAAAACTCAGATATGGCACTGCTGACCACCGCCCCACGATGCGACATCAGGGGTCAGATATTAGGCTGGCGCGGTGCAGATAAACAAGTGTATATGTTGGTGCGCCAGGAAGACAAAACACGCGCCTGGAGAGGCCAGGAGAGCGGG	-
rs34324947_A	rs34324947	6	138011723	45.3	150	2	GGAGTAAGAATCCTGTGTCCAGAGGGGCAGATGGATCTTGCGCCTCTGACTTGCTCCACTTTCTTAGGAATTGT	AT	TTTTTTTTTTCTCACTGTTGCCACCATGATGCCTCAGGCAGCACTGCTCCTTTACATCTTTGTCTACATGGAAA	GGAGTAAGAATCCTGTGTCCAGAGGGGCAGATGGATCTTGCGCCTCTGACTTGCTCCACTTTCTTAGGAATTGTATTTTTTTTTTTCTCACTGTTGCCACCATGATGCCTCAGGCAGCACTGCTCCTTTACATCTTTGTCTACATGGAAA	-
rs34324947_A_alt-1	rs34324947	6	138011723	44.7	150	2	GGAGTAAGAATCCTGTTTCCAGAGGGGCAGATGGATCTTGCGCCTCTGACTTGCTCCACTTTCTTAGGAATTGT	AT	TTTTTTTTTTCTCACTGTTGCCACCATGATGCCTCAGGCAGCACTGCTCCTTTACATCTTTGTCTACATGGAAA	GGAGTAAGAATCCTGTTTCCAGAGGGGCAGATGGATCTTGCGCCTCTGACTTGCTCCACTTTCTTAGGAATTGTATTTTTTTTTTTCTCACTGTTGCCACCATGATGCCTCAGGCAGCACTGCTCCTTTACATCTTTGTCTACATGGAAA	rs602414
rs34324947_B	rs34324947	6	138011723	45.6	149	2	GGAGTAAGAATCCTGTGTCCAGAGGGGCAGATGGATCTTGCGCCTCTGACTTGCTCCACTTTCTTAGGAATTGT	A	TTTTTTTTTTCTCACTGTTGCCACCATGATGCCTCAGGCAGCACTGCTCCTTTACATCTTTGTCTACATGGAAA	GGAGTAAGAATCCTGTGTCCAGAGGGGCAGATGGATCTTGCGCCTCTGACTTGCTCCACTTTCTTAGGAATTGTATTTTTTTTTTCTCACTGTTGCCACCATGATGCCTCAGGCAGCACTGCTCCTTTACATCTTTGTCTACATGGAAA	-
rs34324947_B_alt-1	rs34324947	6	138011723	45	149	2	GGAGTAAGAATCCTGTTTCCAGAGGGGCAGATGGATCTTGCGCCTCTGACTTGCTCCACTTTCTTAGGAATTGT	A	TTTTTTTTTTCTCACTGTTGCCACCATGATGCCTCAGGCAGCACTGCTCCTTTACATCTTTGTCTACATGGAAA	GGAGTAAGAATCCTGTTTCCAGAGGGGCAGATGGATCTTGCGCCTCTGACTTGCTCCACTTTCTTAGGAATTGTATTTTTTTTTTCTCACTGTTGCCACCATGATGCCTCAGGCAGCACTGCTCCTTTACATCTTTGTCTACATGGAAA	rs602414
rs76584755_A	rs76584755	6	137905109	44.7	150	1	TGCCGGGAACAACAAAAAGAAGGACTTAAATCAGAAACTTTGTATGTCGTCACCCTTCAGCTCTGCTCCTTTAC	G	TCTTGCTTTGTCCCTAGTTGGCTGTAACACCTGTGGAATATTACCAACTAAGCCCTTGCTTAGTTGCAAGTGGGA	TGCCGGGAACAACAAAAAGAAGGACTTAAATCAGAAACTTTGTATGTCGTCACCCTTCAGCTCTGCTCCTTTACGTCTTGCTTTGTCCCTAGTTGGCTGTAACACCTGTGGAATATTACCAACTAAGCCCTTGCTTAGTTGCAAGTGGGA	-
rs76584755_B	rs76584755	6	137905109	44	150	1	TGCCGGGAACAACAAAAAGAAGGACTTAAATCAGAAACTTTGTATGTCGTCACCCTTCAGCTCTGCTCCTTTAC	A	TCTTGCTTTGTCCCTAGTTGGCTGTAACACCTGTGGAATATTACCAACTAAGCCCTTGCTTAGTTGCAAGTGGGA	TGCCGGGAACAACAAAAAGAAGGACTTAAATCAGAAACTTTGTATGTCGTCACCCTTCAGCTCTGCTCCTTTACATCTTGCTTTGTCCCTAGTTGGCTGTAACACCTGTGGAATATTACCAACTAAGCCCTTGCTTAGTTGCAAGTGGGA	-
rs144701642_A	rs144701642	6	137913073	29.3	150	1	AATTTTTGAAATGAATGAAAATTGAGACACAACATATCAAAACTTCTGGGATACAGCAAAAACAGTGCTAAAAG	G	AAACTTTATAGTGTTAAATGGCTACATCAAAAAAAATCTCCAATTACCAATCTAATGTTATACCTCAAGGAACTA	AATTTTTGAAATGAATGAAAATTGAGACACAACATATCAAAACTTCTGGGATACAGCAAAAACAGTGCTAAAAGGAAACTTTATAGTGTTAAATGGCTACATCAAAAAAAATCTCCAATTACCAATCTAATGTTATACCTCAAGGAACTA	-
rs144701642_B	rs144701642	6	137913073	28.7	150	1	AATTTTTGAAATGAATGAAAATTGAGACACAACATATCAAAACTTCTGGGATACAGCAAAAACAGTGCTAAAAG	A	AAACTTTATAGTGTTAAATGGCTACATCAAAAAAAATCTCCAATTACCAATCTAATGTTATACCTCAAGGAACTA	AATTTTTGAAATGAATGAAAATTGAGACACAACATATCAAAACTTCTGGGATACAGCAAAAACAGTGCTAAAAGAAAACTTTATAGTGTTAAATGGCTACATCAAAAAAAATCTCCAATTACCAATCTAATGTTATACCTCAAGGAACTA	-
rs12201688_A	rs12201688	6	137956658	55.3	150	1	AACTGTGCCTTACAGAGTTTTGAGGCACAGGCAGTCACAGGCATGCCTCTAGGGCCCAGGGTGGGCTCGGGGTG	T	GGAGAGGGGAAATGACACCCCACCGTTCCTGCCACCTCTGCTTTCCTTTCAACAAAAATAGAGCCAGTTTTGTCC	AACTGTGCCTTACAGAGTTTTGAGGCACAGGCAGTCACAGGCATGCCTCTAGGGCCCAGGGTGGGCTCGGGGTGTGGAGAGGGGAAATGACACCCCACCGTTCCTGCCACCTCTGCTTTCCTTTCAACAAAAATAGAGCCAGTTTTGTCC	-
rs12201688_B	rs12201688	6	137956658	56	150	1	AACTGTGCCTTACAGAGTTTTGAGGCACAGGCAGTCACAGGCATGCCTCTAGGGCCCAGGGTGGGCTCGGGGTG	G	GGAGAGGGGAAATGACACCCCACCGTTCCTGCCACCTCTGCTTTCCTTTCAACAAAAATAGAGCCAGTTTTGTCC	AACTGTGCCTTACAGAGTTTTGAGGCACAGGCAGTCACAGGCATGCCTCTAGGGCCCAGGGTGGGCTCGGGGTGGGGAGAGGGGAAATGACACCCCACCGTTCCTGCCACCTCTGCTTTCCTTTCAACAAAAATAGAGCCAGTTTTGTCC	-
rs2152012_A_RC	rs2152012	6	138427424	52.7	150	1	AAAGTCAGGACTGGAGCATAGTTCTTGTCTGAGAAGGCATTTTCTTTCACAGTGGGAAGCCCCCTCTCCTTTCCT	G	GGGGTGGATGGGAATCACAGCTGGGGTCTACTGTGATTAGCAATGTGTGTGGGGGTGGAGATGGGGTCTGTGAG	AAAGTCAGGACTGGAGCATAGTTCTTGTCTGAGAAGGCATTTTCTTTCACAGTGGGAAGCCCCCTCTCCTTTCCTGGGGGTGGATGGGAATCACAGCTGGGGTCTACTGTGATTAGCAATGTGTGTGGGGGTGGAGATGGGGTCTGTGAG	-
rs2152012_A_alt-1_RC	rs2152012	6	138427424	53.3	150	1	AAAGTCAGGACTGGAGCATAGTTCTTGTCTGAGAAGGCATTTTCTTTCACAGTGGGAAGCCCCCTCTCCTTGCCT	G	GGGGTGGATGGGAATCACAGCTGGGGTCTACTGTGATTAGCAATGTGTGTGGGGGTGGAGATGGGGTCTGTGAG	AAAGTCAGGACTGGAGCATAGTTCTTGTCTGAGAAGGCATTTTCTTTCACAGTGGGAAGCCCCCTCTCCTTGCCTGGGGGTGGATGGGAATCACAGCTGGGGTCTACTGTGATTAGCAATGTGTGTGGGGGTGGAGATGGGGTCTGTGAG	rs2152011
rs2152012_B_RC	rs2152012	6	138427424	52	150	1	AAAGTCAGGACTGGAGCATAGTTCTTGTCTGAGAAGGCATTTTCTTTCACAGTGGGAAGCCCCCTCTCCTTTCCT	A	GGGGTGGATGGGAATCACAGCTGGGGTCTACTGTGATTAGCAATGTGTGTGGGGGTGGAGATGGGGTCTGTGAG	AAAGTCAGGACTGGAGCATAGTTCTTGTCTGAGAAGGCATTTTCTTTCACAGTGGGAAGCCCCCTCTCCTTTCCTAGGGGTGGATGGGAATCACAGCTGGGGTCTACTGTGATTAGCAATGTGTGTGGGGGTGGAGATGGGGTCTGTGAG	-
rs2152012_B_alt-1_RC	rs2152012	6	138427424	52.7	150	1	AAAGTCAGGACTGGAGCATAGTTCTTGTCTGAGAAGGCATTTTCTTTCACAGTGGGAAGCCCCCTCTCCTTGCCT	A	GGGGTGGATGGGAATCACAGCTGGGGTCTACTGTGATTAGCAATGTGTGTGGGGGTGGAGATGGGGTCTGTGAG	AAAGTCAGGACTGGAGCATAGTTCTTGTCTGAGAAGGCATTTTCTTTCACAGTGGGAAGCCCCCTCTCCTTGCCTAGGGGTGGATGGGAATCACAGCTGGGGTCTACTGTGATTAGCAATGTGTGTGGGGGTGGAGATGGGGTCTGTGAG	rs2152011
rs34700828_A_RC	rs34700828	6	138358892	37.3	150	1	GCCTCATTTCCCTGTGGTAGTTCAGGCCAAGGTTAGGTTTAAATGGAGAAAACTGCAGAGTTGATGAAGGGATAG	T	TTTTCTTCTTCGATTTTTCTTTTGTTCTGTTTTTCCCTGTTCAGGTAGTTTAATGTATGTTGGTTATAATGTTC	GCCTCATTTCCCTGTGGTAGTTCAGGCCAAGGTTAGGTTTAAATGGAGAAAACTGCAGAGTTGATGAAGGGATAGTTTTTCTTCTTCGATTTTTCTTTTGTTCTGTTTTTCCCTGTTCAGGTAGTTTAATGTATGTTGGTTATAATGTTC	-
rs34700828_A_alt-1_RC	rs34700828	6	138358892	36.7	150	1	GCCTCATTTCCCTGTGGTAGTTCAGGCCAAGGTTAGGTTTAAATGGAGAAAACTGCAGAGTTGATGAAGGGATAG	T	TTTTCTTCTTCAATTTTTCTTTTGTTCTGTTTTTCCCTGTTCAGGTAGTTTAATGTATGTTGGTTATAATGTTC	GCCTCATTTCCCTGTGGTAGTTCAGGCCAAGGTTAGGTTTAAATGGAGAAAACTGCAGAGTTGATGAAGGGATAGTTTTTCTTCTTCAATTTTTCTTTTGTTCTGTTTTTCCCTGTTCAGGTAGTTTAATGTATGTTGGTTATAATGTTC	rs9376316
rs34700828_B_RC	rs34700828	6	138358892	37.3	150	1	GCCTCATTTCCCTGTGGTAGTTCAGGCCAAGGTTAGGTTTAAATGGAGAAAACTGCAGAGTTGATGAAGGGATAG	A	TTTTCTTCTTCGATTTTTCTTTTGTTCTGTTTTTCCCTGTTCAGGTAGTTTAATGTATGTTGGTTATAATGTTC	GCCTCATTTCCCTGTGGTAGTTCAGGCCAAGGTTAGGTTTAAATGGAGAAAACTGCAGAGTTGATGAAGGGATAGATTTTCTTCTTCGATTTTTCTTTTGTTCTGTTTTTCCCTGTTCAGGTAGTTTAATGTATGTTGGTTATAATGTTC	-
rs34700828_B_alt-1_RC	rs34700828	6	138358892	36.7	150	1	GCCTCATTTCCCTGTGGTAGTTCAGGCCAAGGTTAGGTTTAAATGGAGAAAACTGCAGAGTTGATGAAGGGATAG	A	TTTTCTTCTTCAATTTTTCTTTTGTTCTGTTTTTCCCTGTTCAGGTAGTTTAATGTATGTTGGTTATAATGTTC	GCCTCATTTCCCTGTGGTAGTTCAGGCCAAGGTTAGGTTTAAATGGAGAAAACTGCAGAGTTGATGAAGGGATAGATTTTCTTCTTCAATTTTTCTTTTGTTCTGTTTTTCCCTGTTCAGGTAGTTTAATGTATGTTGGTTATAATGTTC	rs9376316
rs9376308_A_RC	rs9376308	6	138283786	45.3	150	1	ACGAAGCTAGGATCCAATTCAGGAAGGCTGATGAAGTGTCATTACCATCCATGTGGGGATGGACATTTGTTTCCA	G	GTGTCTTCCCCCTGCCTTAAGCCACAACAAATGCCCAGGTAGTCCTTTAGCAATTATTCTAGGCTAGTCTTATT	ACGAAGCTAGGATCCAATTCAGGAAGGCTGATGAAGTGTCATTACCATCCATGTGGGGATGGACATTTGTTTCCAGGTGTCTTCCCCCTGCCTTAAGCCACAACAAATGCCCAGGTAGTCCTTTAGCAATTATTCTAGGCTAGTCTTATT	-
rs9376308_B_RC	rs9376308	6	138283786	44.7	150	1	ACGAAGCTAGGATCCAATTCAGGAAGGCTGATGAAGTGTCATTACCATCCATGTGGGGATGGACATTTGTTTCCA	A	GTGTCTTCCCCCTGCCTTAAGCCACAACAAATGCCCAGGTAGTCCTTTAGCAATTATTCTAGGCTAGTCTTATT	ACGAAGCTAGGATCCAATTCAGGAAGGCTGATGAAGTGTCATTACCATCCATGTGGGGATGGACATTTGTTTCCAAGTGTCTTCCCCCTGCCTTAAGCCACAACAAATGCCCAGGTAGTCCTTTAGCAATTATTCTAGGCTAGTCTTATT	-
rs609438_A	rs609438	6	138023242	50	150	1	CCCTCAAGAGGTGCAAACCTAACTCCTGGACTTTCCCCAGCTCAGAGCAGCTGCCCTGTTAGAACAGGGCCACA	C	CATTGCTGGGGTTTGGCACACAAAAATCCCTGACCTTAAGTGCTCTGAGTTACTAAATAATCCCAGGGTAATTAG	CCCTCAAGAGGTGCAAACCTAACTCCTGGACTTTCCCCAGCTCAGAGCAGCTGCCCTGTTAGAACAGGGCCACACCATTGCTGGGGTTTGGCACACAAAAATCCCTGACCTTAAGTGCTCTGAGTTACTAAATAATCCCAGGGTAATTAG	-
rs609438_B	rs609438	6	138023242	49.3	150	1	CCCTCAAGAGGTGCAAACCTAACTCCTGGACTTTCCCCAGCTCAGAGCAGCTGCCCTGTTAGAACAGGGCCACA	A	CATTGCTGGGGTTTGGCACACAAAAATCCCTGACCTTAAGTGCTCTGAGTTACTAAATAATCCCAGGGTAATTAG	CCCTCAAGAGGTGCAAACCTAACTCCTGGACTTTCCCCAGCTCAGAGCAGCTGCCCTGTTAGAACAGGGCCACAACATTGCTGGGGTTTGGCACACAAAAATCCCTGACCTTAAGTGCTCTGAGTTACTAAATAATCCCAGGGTAATTAG	-
rs75551175_A	rs75551175	6	137996213	33.3	150	1	TAGTAAAAATGGTAACATACCACCTTCATGTAAGATAAAACCAGATAAGATTTTAAAAAGAAGCATTTATGCTA	T	GCTTAGGAAGCCAATCCTGTTGAAAAAACTGATATTGCAGCCATATCTGTCTGTGAGTAGTTGTAACAATGCTGT	TAGTAAAAATGGTAACATACCACCTTCATGTAAGATAAAACCAGATAAGATTTTAAAAAGAAGCATTTATGCTATGCTTAGGAAGCCAATCCTGTTGAAAAAACTGATATTGCAGCCATATCTGTCTGTGAGTAGTTGTAACAATGCTGT	-
rs75551175_A_alt-1	rs75551175	6	137996213	34	150	1	TAGTAAAAATGGTAACATACCACCTTCATGTAAGATAAAACCAGATAAGATTTTAAAAAGAAGCGTTTATGCTA	T	GCTTAGGAAGCCAATCCTGTTGAAAAAACTGATATTGCAGCCATATCTGTCTGTGAGTAGTTGTAACAATGCTGT	TAGTAAAAATGGTAACATACCACCTTCATGTAAGATAAAACCAGATAAGATTTTAAAAAGAAGCGTTTATGCTATGCTTAGGAAGCCAATCCTGTTGAAAAAACTGATATTGCAGCCATATCTGTCTGTGAGTAGTTGTAACAATGCTGT	rs652401
rs75551175_B	rs75551175	6	137996213	33.3	150	1	TAGTAAAAATGGTAACATACCACCTTCATGTAAGATAAAACCAGATAAGATTTTAAAAAGAAGCATTTATGCTA	A	GCTTAGGAAGCCAATCCTGTTGAAAAAACTGATATTGCAGCCATATCTGTCTGTGAGTAGTTGTAACAATGCTGT	TAGTAAAAATGGTAACATACCACCTTCATGTAAGATAAAACCAGATAAGATTTTAAAAAGAAGCATTTATGCTAAGCTTAGGAAGCCAATCCTGTTGAAAAAACTGATATTGCAGCCATATCTGTCTGTGAGTAGTTGTAACAATGCTGT	-
rs75551175_B_alt-1	rs75551175	6	137996213	34	150	1	TAGTAAAAATGGTAACATACCACCTTCATGTAAGATAAAACCAGATAAGATTTTAAAAAGAAGCGTTTATGCTA	A	GCTTAGGAAGCCAATCCTGTTGAAAAAACTGATATTGCAGCCATATCTGTCTGTGAGTAGTTGTAACAATGCTGT	TAGTAAAAATGGTAACATACCACCTTCATGTAAGATAAAACCAGATAAGATTTTAAAAAGAAGCGTTTATGCTAAGCTTAGGAAGCCAATCCTGTTGAAAAAACTGATATTGCAGCCATATCTGTCTGTGAGTAGTTGTAACAATGCTGT	rs652401
rs7773257_A_RC	rs7773257	6	138449555	38.7	150	1	CTCCAGAACCTCAGAATGTGACCTTATTTGGAAATGGGTCTTTGCAGATGTAATTAGCTAAGCTGAAGTAATACT	A	AAGTTAGGCCCACCCTAAATGCAATGACTGATATCTTTATAAGAGAAAGGAGAGAGAGATTTGTAGACACACAG	CTCCAGAACCTCAGAATGTGACCTTATTTGGAAATGGGTCTTTGCAGATGTAATTAGCTAAGCTGAAGTAATACTAAAGTTAGGCCCACCCTAAATGCAATGACTGATATCTTTATAAGAGAAAGGAGAGAGAGATTTGTAGACACACAG	-
rs7773257_B_RC	rs7773257	6	138449555	39.3	150	1	CTCCAGAACCTCAGAATGTGACCTTATTTGGAAATGGGTCTTTGCAGATGTAATTAGCTAAGCTGAAGTAATACT	G	AAGTTAGGCCCACCCTAAATGCAATGACTGATATCTTTATAAGAGAAAGGAGAGAGAGATTTGTAGACACACAG	CTCCAGAACCTCAGAATGTGACCTTATTTGGAAATGGGTCTTTGCAGATGTAATTAGCTAAGCTGAAGTAATACTGAAGTTAGGCCCACCCTAAATGCAATGACTGATATCTTTATAAGAGAAAGGAGAGAGAGATTTGTAGACACACAG	-
rs632001_A_RC	rs632001	6	138386441	31.3	150	1	TGAAAATGTGCATAACCTGTGACCAGAAATTCAACTTCTGTGTTTACATGCCAGAGGAAGTTTTAATATGTGTAC	T	AGGAGATAGTTACAGATATCTTCATTGAAGTAATTTTTAATAGTAAAAAATTGGAAGCAATCTAAATGTCCATG	TGAAAATGTGCATAACCTGTGACCAGAAATTCAACTTCTGTGTTTACATGCCAGAGGAAGTTTTAATATGTGTACTAGGAGATAGTTACAGATATCTTCATTGAAGTAATTTTTAATAGTAAAAAATTGGAAGCAATCTAAATGTCCATG	-
rs632001_B_RC	rs632001	6	138386441	32	150	1	TGAAAATGTGCATAACCTGTGACCAGAAATTCAACTTCTGTGTTTACATGCCAGAGGAAGTTTTAATATGTGTAC	G	AGGAGATAGTTACAGATATCTTCATTGAAGTAATTTTTAATAGTAAAAAATTGGAAGCAATCTAAATGTCCATG	TGAAAATGTGCATAACCTGTGACCAGAAATTCAACTTCTGTGTTTACATGCCAGAGGAAGTTTTAATATGTGTACGAGGAGATAGTTACAGATATCTTCATTGAAGTAATTTTTAATAGTAAAAAATTGGAAGCAATCTAAATGTCCATG	-
rs144693073_A_RC	rs144693073	6	138305492	48.7	150	1	GGACAAAAAAACCAAACACTGCATGTTCTCACTCATAGGTGGGAATTGAACAATGAGAACACATGGGCACAGGAA	G	GGGAACATCACACACCGGGGCCTGTTTTGGCGTGGGGTGAGGGAGGAGGGATAGCATTAGGAGATATACCTAAT	GGACAAAAAAACCAAACACTGCATGTTCTCACTCATAGGTGGGAATTGAACAATGAGAACACATGGGCACAGGAAGGGGAACATCACACACCGGGGCCTGTTTTGGCGTGGGGTGAGGGAGGAGGGATAGCATTAGGAGATATACCTAAT	-
rs144693073_A_alt-1_RC	rs144693073	6	138305492	48	150	1	GGACAAAAAAACCAAACATTGCATGTTCTCACTCATAGGTGGGAATTGAACAATGAGAACACATGGGCACAGGAA	G	GGGAACATCACACACCGGGGCCTGTTTTGGCGTGGGGTGAGGGAGGAGGGATAGCATTAGGAGATATACCTAAT	GGACAAAAAAACCAAACATTGCATGTTCTCACTCATAGGTGGGAATTGAACAATGAGAACACATGGGCACAGGAAGGGGAACATCACACACCGGGGCCTGTTTTGGCGTGGGGTGAGGGAGGAGGGATAGCATTAGGAGATATACCTAAT	rs138553385
rs144693073_A_alt-2_RC	rs144693073	6	138305492	48	150	1	GGACAAAAAAACCAAACACTGCATGTTCTCACTCATAGGTGGGAATTGAACAATGAGAACACATGGGCACAGGAA	G	GGGAACATCACACACCGGGGCCTGTTTTGGCATGGGGTGAGGGAGGAGGGATAGCATTAGGAGATATACCTAAT	GGACAAAAAAACCAAACACTGCATGTTCTCACTCATAGGTGGGAATTGAACAATGAGAACACATGGGCACAGGAAGGGGAACATCACACACCGGGGCCTGTTTTGGCATGGGGTGAGGGAGGAGGGATAGCATTAGGAGATATACCTAAT	rs73570370
rs144693073_A_alt-3_RC	rs144693073	6	138305492	47.3	150	1	GGACAAAAAAACCAAACATTGCATGTTCTCACTCATAGGTGGGAATTGAACAATGAGAACACATGGGCACAGGAA	G	GGGAACATCACACACCGGGGCCTGTTTTGGCATGGGGTGAGGGAGGAGGGATAGCATTAGGAGATATACCTAAT	GGACAAAAAAACCAAACATTGCATGTTCTCACTCATAGGTGGGAATTGAACAATGAGAACACATGGGCACAGGAAGGGGAACATCACACACCGGGGCCTGTTTTGGCATGGGGTGAGGGAGGAGGGATAGCATTAGGAGATATACCTAAT	rs73570370,rs138553385
rs144693073_B_RC	rs144693073	6	138305492	48.7	150	1	GGACAAAAAAACCAAACACTGCATGTTCTCACTCATAGGTGGGAATTGAACAATGAGAACACATGGGCACAGGAA	C	GGGAACATCACACACCGGGGCCTGTTTTGGCGTGGGGTGAGGGAGGAGGGATAGCATTAGGAGATATACCTAAT	GGACAAAAAAACCAAACACTGCATGTTCTCACTCATAGGTGGGAATTGAACAATGAGAACACATGGGCACAGGAACGGGAACATCACACACCGGGGCCTGTTTTGGCGTGGGGTGAGGGAGGAGGGATAGCATTAGGAGATATACCTAAT	-
rs144693073_B_alt-1_RC	rs144693073	6	138305492	48	150	1	GGACAAAAAAACCAAACATTGCATGTTCTCACTCATAGGTGGGAATTGAACAATGAGAACACATGGGCACAGGAA	C	GGGAACATCACACACCGGGGCCTGTTTTGGCGTGGGGTGAGGGAGGAGGGATAGCATTAGGAGATATACCTAAT	GGACAAAAAAACCAAACATTGCATGTTCTCACTCATAGGTGGGAATTGAACAATGAGAACACATGGGCACAGGAACGGGAACATCACACACCGGGGCCTGTTTTGGCGTGGGGTGAGGGAGGAGGGATAGCATTAGGAGATATACCTAAT	rs138553385
rs144693073_B_alt-2_RC	rs144693073	6	138305492	48	150	1	GGACAAAAAAACCAAACACTGCATGTTCTCACTCATAGGTGGGAATTGAACAATGAGAACACATGGGCACAGGAA	C	GGGAACATCACACACCGGGGCCTGTTTTGGCATGGGGTGAGGGAGGAGGGATAGCATTAGGAGATATACCTAAT	GGACAAAAAAACCAAACACTGCATGTTCTCACTCATAGGTGGGAATTGAACAATGAGAACACATGGGCACAGGAACGGGAACATCACACACCGGGGCCTGTTTTGGCATGGGGTGAGGGAGGAGGGATAGCATTAGGAGATATACCTAAT	rs73570370
rs144693073_B_alt-3_RC	rs144693073	6	138305492	47.3	150	1	GGACAAAAAAACCAAACATTGCATGTTCTCACTCATAGGTGGGAATTGAACAATGAGAACACATGGGCACAGGAA	C	GGGAACATCACACACCGGGGCCTGTTTTGGCATGGGGTGAGGGAGGAGGGATAGCATTAGGAGATATACCTAAT	GGACAAAAAAACCAAACATTGCATGTTCTCACTCATAGGTGGGAATTGAACAATGAGAACACATGGGCACAGGAACGGGAACATCACACACCGGGGCCTGTTTTGGCATGGGGTGAGGGAGGAGGGATAGCATTAGGAGATATACCTAAT	rs73570370,rs138553385
rs77754347_B	rs77754347	6	138127813	38.7	150	1	TCATCATTTATCTTCTCCTCAACTCTTAGAAGATACTGCAGTGTAAGTGCAAGAGGAATGGACTAGGAATCAAG	T	TACCTGTGCAAAAACAACAAAAAAGATCCTGAACCATTCCTCTCCTCTAGCTGTACTTTTGCACAAATATCTGCA	TCATCATTTATCTTCTCCTCAACTCTTAGAAGATACTGCAGTGTAAGTGCAAGAGGAATGGACTAGGAATCAAGTTACCTGTGCAAAAACAACAAAAAAGATCCTGAACCATTCCTCTCCTCTAGCTGTACTTTTGCACAAATATCTGCA	-
rs77754347_B_alt-1	rs77754347	6	138127813	38.7	150	1	TCATCATTTATCTTCTCCTCAACTCTTAGAAGATACTGCAGTGTAAGTGCAAGAGGAATGGACTAGGAATCAAG	T	TACCTGTGCAAAAACAACAAAAAAGATCCTGAACCATTGCTCTCCTCTAGCTGTACTTTTGCACAAATATCTGCA	TCATCATTTATCTTCTCCTCAACTCTTAGAAGATACTGCAGTGTAAGTGCAAGAGGAATGGACTAGGAATCAAGTTACCTGTGCAAAAACAACAAAAAAGATCCTGAACCATTGCTCTCCTCTAGCTGTACTTTTGCACAAATATCTGCA	rs17066884
rs77754347_B_alt-2	rs77754347	6	138127813	38.9	149	1	TCATCATTTATCTTCTCCTCAACTCTTAGAAGATACTGCAGTGTAAGTGCAAGAGGAATGGACTAGGAATCAAG	T	TACCTGGCAAAAACAACAAAAAAGATCCTGAACCATTCCTCTCCTCTAGCTGTACTTTTGCACAAATATCTGCA	TCATCATTTATCTTCTCCTCAACTCTTAGAAGATACTGCAGTGTAAGTGCAAGAGGAATGGACTAGGAATCAAGTTACCTGGCAAAAACAACAAAAAAGATCCTGAACCATTCCTCTCCTCTAGCTGTACTTTTGCACAAATATCTGCA	rs150920920
rs77754347_B_alt-3	rs77754347	6	138127813	38.9	149	1	TCATCATTTATCTTCTCCTCAACTCTTAGAAGATACTGCAGTGTAAGTGCAAGAGGAATGGACTAGGAATCAAG	T	TACCTGGCAAAAACAACAAAAAAGATCCTGAACCATTGCTCTCCTCTAGCTGTACTTTTGCACAAATATCTGCA	TCATCATTTATCTTCTCCTCAACTCTTAGAAGATACTGCAGTGTAAGTGCAAGAGGAATGGACTAGGAATCAAGTTACCTGGCAAAAACAACAAAAAAGATCCTGAACCATTGCTCTCCTCTAGCTGTACTTTTGCACAAATATCTGCA	rs150920920,rs17066884
rs117444695_A	rs117444695	6	138046690	48	150	1	TTCACCCTCCTTTCCTGCGTCTGCCCCATTCACTCGCACTGTCTCCTCACGCCACCATGAAATAGTGAGAATGC	A	TTCTGTCTTTTCTCTCTGCATCACCAGTGTCAAGCACAGTCATATGGAATAAGCTCCCCTCAAAATGTTTGATGG	TTCACCCTCCTTTCCTGCGTCTGCCCCATTCACTCGCACTGTCTCCTCACGCCACCATGAAATAGTGAGAATGCATTCTGTCTTTTCTCTCTGCATCACCAGTGTCAAGCACAGTCATATGGAATAAGCTCCCCTCAAAATGTTTGATGG	-
rs117444695_A_alt-1	rs117444695	6	138046690	48.7	150	1	TTCACCCTCCTTTCCTGCGTCTGCCCCATTCACTCGCACTGTCTCCTCACGCCACCATGAAATAGTGAGAATGC	A	TTCTGTCTTTTCTCTCTGCATCACCGGTGTCAAGCACAGTCATATGGAATAAGCTCCCCTCAAAATGTTTGATGG	TTCACCCTCCTTTCCTGCGTCTGCCCCATTCACTCGCACTGTCTCCTCACGCCACCATGAAATAGTGAGAATGCATTCTGTCTTTTCTCTCTGCATCACCGGTGTCAAGCACAGTCATATGGAATAAGCTCCCCTCAAAATGTTTGATGG	rs72978745
rs117444695_A_alt-2	rs117444695	6	138046690	47.3	150	1	TTCACCCTCCTTTCCTGCGTCTGCCCCATTCACTCGCACTGTCTCCTCATGCCACCATGAAATAGTGAGAATGC	A	TTCTGTCTTTTCTCTCTGCATCACCAGTGTCAAGCACAGTCATATGGAATAAGCTCCCCTCAAAATGTTTGATGG	TTCACCCTCCTTTCCTGCGTCTGCCCCATTCACTCGCACTGTCTCCTCATGCCACCATGAAATAGTGAGAATGCATTCTGTCTTTTCTCTCTGCATCACCAGTGTCAAGCACAGTCATATGGAATAAGCTCCCCTCAAAATGTTTGATGG	rs9494850
rs117444695_A_alt-3	rs117444695	6	138046690	48	150	1	TTCACCCTCCTTTCCTGCGTCTGCCCCATTCACTCGCACTGTCTCCTCATGCCACCATGAAATAGTGAGAATGC	A	TTCTGTCTTTTCTCTCTGCATCACCGGTGTCAAGCACAGTCATATGGAATAAGCTCCCCTCAAAATGTTTGATGG	TTCACCCTCCTTTCCTGCGTCTGCCCCATTCACTCGCACTGTCTCCTCATGCCACCATGAAATAGTGAGAATGCATTCTGTCTTTTCTCTCTGCATCACCGGTGTCAAGCACAGTCATATGGAATAAGCTCCCCTCAAAATGTTTGATGG	rs9494850,rs72978745
rs117444695_B	rs117444695	6	138046690	48.7	150	1	TTCACCCTCCTTTCCTGCGTCTGCCCCATTCACTCGCACTGTCTCCTCACGCCACCATGAAATAGTGAGAATGC	G	TTCTGTCTTTTCTCTCTGCATCACCAGTGTCAAGCACAGTCATATGGAATAAGCTCCCCTCAAAATGTTTGATGG	TTCACCCTCCTTTCCTGCGTCTGCCCCATTCACTCGCACTGTCTCCTCACGCCACCATGAAATAGTGAGAATGCGTTCTGTCTTTTCTCTCTGCATCACCAGTGTCAAGCACAGTCATATGGAATAAGCTCCCCTCAAAATGTTTGATGG	-
rs117444695_B_alt-1	rs117444695	6	138046690	49.3	150	1	TTCACCCTCCTTTCCTGCGTCTGCCCCATTCACTCGCACTGTCTCCTCACGCCACCATGAAATAGTGAGAATGC	G	TTCTGTCTTTTCTCTCTGCATCACCGGTGTCAAGCACAGTCATATGGAATAAGCTCCCCTCAAAATGTTTGATGG	TTCACCCTCCTTTCCTGCGTCTGCCCCATTCACTCGCACTGTCTCCTCACGCCACCATGAAATAGTGAGAATGCGTTCTGTCTTTTCTCTCTGCATCACCGGTGTCAAGCACAGTCATATGGAATAAGCTCCCCTCAAAATGTTTGATGG	rs72978745
rs117444695_B_alt-2	rs117444695	6	138046690	48	150	1	TTCACCCTCCTTTCCTGCGTCTGCCCCATTCACTCGCACTGTCTCCTCATGCCACCATGAAATAGTGAGAATGC	G	TTCTGTCTTTTCTCTCTGCATCACCAGTGTCAAGCACAGTCATATGGAATAAGCTCCCCTCAAAATGTTTGATGG	TTCACCCTCCTTTCCTGCGTCTGCCCCATTCACTCGCACTGTCTCCTCATGCCACCATGAAATAGTGAGAATGCGTTCTGTCTTTTCTCTCTGCATCACCAGTGTCAAGCACAGTCATATGGAATAAGCTCCCCTCAAAATGTTTGATGG	rs9494850
rs117444695_B_alt-3	rs117444695	6	138046690	48.7	150	1	TTCACCCTCCTTTCCTGCGTCTGCCCCATTCACTCGCACTGTCTCCTCATGCCACCATGAAATAGTGAGAATGC	G	TTCTGTCTTTTCTCTCTGCATCACCGGTGTCAAGCACAGTCATATGGAATAAGCTCCCCTCAAAATGTTTGATGG	TTCACCCTCCTTTCCTGCGTCTGCCCCATTCACTCGCACTGTCTCCTCATGCCACCATGAAATAGTGAGAATGCGTTCTGTCTTTTCTCTCTGCATCACCGGTGTCAAGCACAGTCATATGGAATAAGCTCCCCTCAAAATGTTTGATGG	rs9494850,rs72978745
rs6940377_A	rs6940377	6	137900426	32	150	1	ATTACTTGGACCCAGGATAAACTATTTTTTAATCTAATAATCCCACATCTGTTTTAAAACTTTCATAAAAAGTA	T	TTCATCTGAAAGGCTTTTTTACATCGCCAAAAGCATCCTTAATGATGAGTAAGGTAGAGAGTTTCAGCAGAGTGT	ATTACTTGGACCCAGGATAAACTATTTTTTAATCTAATAATCCCACATCTGTTTTAAAACTTTCATAAAAAGTATTTCATCTGAAAGGCTTTTTTACATCGCCAAAAGCATCCTTAATGATGAGTAAGGTAGAGAGTTTCAGCAGAGTGT	-
rs6940377_B	rs6940377	6	137900426	32.7	150	1	ATTACTTGGACCCAGGATAAACTATTTTTTAATCTAATAATCCCACATCTGTTTTAAAACTTTCATAAAAAGTA	G	TTCATCTGAAAGGCTTTTTTACATCGCCAAAAGCATCCTTAATGATGAGTAAGGTAGAGAGTTTCAGCAGAGTGT	ATTACTTGGACCCAGGATAAACTATTTTTTAATCTAATAATCCCACATCTGTTTTAAAACTTTCATAAAAAGTAGTTCATCTGAAAGGCTTTTTTACATCGCCAAAAGCATCCTTAATGATGAGTAAGGTAGAGAGTTTCAGCAGAGTGT	-
6:137849443_A	6:137849443	6	137849443	36	150	1	GCCCTGCTCTTCCTGGCAGGAAGCCACTAGTGGAAATACAAAGTCCAATGGAATCTTTCGTTCTTTCTCTCTCT	T	TCTTTCTTTCTTTCTTTCTTTCTTTCTTTCTTTCTTTCTTTCTCTTTCTTTCTCTTTCTTTCTTTTTCTTTCTTT	GCCCTGCTCTTCCTGGCAGGAAGCCACTAGTGGAAATACAAAGTCCAATGGAATCTTTCGTTCTTTCTCTCTCTTTCTTTCTTTCTTTCTTTCTTTCTTTCTTTCTTTCTTTCTTTCTCTTTCTTTCTCTTTCTTTCTTTTTCTTTCTTT	-
6:137849443_A_alt-1	6:137849443	6	137849443	35.3	150	1	GCCCTGCTCTTCCTGGCAGGAAGCCACTAGTGGAAATACAAAGTCCAATGGAATCTTTCATTCTTTCTCTCTCT	T	TCTTTCTTTCTTTCTTTCTTTCTTTCTTTCTTTCTTTCTTTCTCTTTCTTTCTCTTTCTTTCTTTTTCTTTCTTT	GCCCTGCTCTTCCTGGCAGGAAGCCACTAGTGGAAATACAAAGTCCAATGGAATCTTTCATTCTTTCTCTCTCTTTCTTTCTTTCTTTCTTTCTTTCTTTCTTTCTTTCTTTCTTTCTCTTTCTTTCTCTTTCTTTCTTTTTCTTTCTTT	rs73776647
6:137849443_B	6:137849443	6	137849443	36.7	150	1	GCCCTGCTCTTCCTGGCAGGAAGCCACTAGTGGAAATACAAAGTCCAATGGAATCTTTCGTTCTTTCTCTCTCT	C	TCTTTCTTTCTTTCTTTCTTTCTTTCTTTCTTTCTTTCTTTCTCTTTCTTTCTCTTTCTTTCTTTTTCTTTCTTT	GCCCTGCTCTTCCTGGCAGGAAGCCACTAGTGGAAATACAAAGTCCAATGGAATCTTTCGTTCTTTCTCTCTCTCTCTTTCTTTCTTTCTTTCTTTCTTTCTTTCTTTCTTTCTTTCTCTTTCTTTCTCTTTCTTTCTTTTTCTTTCTTT	-
6:137849443_B_alt-1	6:137849443	6	137849443	36	150	1	GCCCTGCTCTTCCTGGCAGGAAGCCACTAGTGGAAATACAAAGTCCAATGGAATCTTTCATTCTTTCTCTCTCT	C	TCTTTCTTTCTTTCTTTCTTTCTTTCTTTCTTTCTTTCTTTCTCTTTCTTTCTCTTTCTTTCTTTTTCTTTCTTT	GCCCTGCTCTTCCTGGCAGGAAGCCACTAGTGGAAATACAAAGTCCAATGGAATCTTTCATTCTTTCTCTCTCTCTCTTTCTTTCTTTCTTTCTTTCTTTCTTTCTTTCTTTCTTTCTCTTTCTTTCTCTTTCTTTCTTTTTCTTTCTTT	rs73776647
rs4896309_A_RC	rs4896309	6	138302627	46	150	1	TTAACTCATTTAATCCTTACAACAGCTTAGTTGGGCGCGATTATTATTCCGACTTTACAGATGAGGAAACCAAGG	C	ACAGAAAGCTGCAGTGACCTGCTCAGATGTGTTTGGCATCCCTGAGGCCACCCCCAGATTCATGATTTGCTAGG	TTAACTCATTTAATCCTTACAACAGCTTAGTTGGGCGCGATTATTATTCCGACTTTACAGATGAGGAAACCAAGGCACAGAAAGCTGCAGTGACCTGCTCAGATGTGTTTGGCATCCCTGAGGCCACCCCCAGATTCATGATTTGCTAGG	-
rs4896309_A_alt-1_RC	rs4896309	6	138302627	45.3	150	1	TTAACTCATTTAATCCTTACAACAGCTTAGTTGGGCGCGATTATTATTCTGACTTTACAGATGAGGAAACCAAGG	C	ACAGAAAGCTGCAGTGACCTGCTCAGATGTGTTTGGCATCCCTGAGGCCACCCCCAGATTCATGATTTGCTAGG	TTAACTCATTTAATCCTTACAACAGCTTAGTTGGGCGCGATTATTATTCTGACTTTACAGATGAGGAAACCAAGGCACAGAAAGCTGCAGTGACCTGCTCAGATGTGTTTGGCATCCCTGAGGCCACCCCCAGATTCATGATTTGCTAGG	rs7762583
rs4896309_B_RC	rs4896309	6	138302627	45.3	150	1	TTAACTCATTTAATCCTTACAACAGCTTAGTTGGGCGCGATTATTATTCCGACTTTACAGATGAGGAAACCAAGG	A	ACAGAAAGCTGCAGTGACCTGCTCAGATGTGTTTGGCATCCCTGAGGCCACCCCCAGATTCATGATTTGCTAGG	TTAACTCATTTAATCCTTACAACAGCTTAGTTGGGCGCGATTATTATTCCGACTTTACAGATGAGGAAACCAAGGAACAGAAAGCTGCAGTGACCTGCTCAGATGTGTTTGGCATCCCTGAGGCCACCCCCAGATTCATGATTTGCTAGG	-
rs4896309_B_alt-1_RC	rs4896309	6	138302627	44.7	150	1	TTAACTCATTTAATCCTTACAACAGCTTAGTTGGGCGCGATTATTATTCTGACTTTACAGATGAGGAAACCAAGG	A	ACAGAAAGCTGCAGTGACCTGCTCAGATGTGTTTGGCATCCCTGAGGCCACCCCCAGATTCATGATTTGCTAGG	TTAACTCATTTAATCCTTACAACAGCTTAGTTGGGCGCGATTATTATTCTGACTTTACAGATGAGGAAACCAAGGAACAGAAAGCTGCAGTGACCTGCTCAGATGTGTTTGGCATCCCTGAGGCCACCCCCAGATTCATGATTTGCTAGG	rs7762583
6:138384519_A_RC	6:138384519	6	138384519	41.3	150	5	TTTCTTTCTTTCTTTCTCTTTCTTTCTTCCTCTTTCTTTCTCTCTCTTTCTTTCTCTCTCTCTCTCTCTCTCT	CTCTT	TCTTTCTCTCTCTTTTTTCTTTTTCTTTTTCTTCCCTCCCTCCCTCCCTTCCTCCCTCCCTTCCTTCCTTCC	TTTCTTTCTTTCTTTCTCTTTCTTTCTTCCTCTTTCTTTCTCTCTCTTTCTTTCTCTCTCTCTCTCTCTCTCTCTCTTTCTTTCTCTCTCTTTTTTCTTTTTCTTTTTCTTCCCTCCCTCCCTCCCTTCCTCCCTCCCTTCCTTCCTTCC	-
6:138384519_A_alt-1_RC	6:138384519	6	138384519	41.3	150	5	TTTCTTTCTTTCTTTCTCTTTCTTTCTTCCTCTTTCTTTCTCTCTCTTTCTTTCTCTCTCTCTCTCTCTCTCT	CTCTT	TCTTTCTCTCTCTTTTTTCTTTTTCATTTTCTTCCCTCCCTCCCTCCCTTCCTCCCTCCCTTCCTTCCTTCC	TTTCTTTCTTTCTTTCTCTTTCTTTCTTCCTCTTTCTTTCTCTCTCTTTCTTTCTCTCTCTCTCTCTCTCTCTCTCTTTCTTTCTCTCTCTTTTTTCTTTTTCATTTTCTTCCCTCCCTCCCTCCCTTCCTCCCTCCCTTCCTTCCTTCC	rs181503262
6:138384519_A_alt-2_RC	6:138384519	6	138384519	42	150	5	TTTCTTTCTTTCTTTCTCTTTCTTTCTTCCTCTTTCTTTCTCTCTCTTTCTCTCTCTCTCTCTCTCTCTCTCT	CTCTT	TCTTTCTCTCTCTTTTTTCTTTTTCTTTTTCTTCCCTCCCTCCCTCCCTTCCTCCCTCCCTTCCTTCCTTCC	TTTCTTTCTTTCTTTCTCTTTCTTTCTTCCTCTTTCTTTCTCTCTCTTTCTCTCTCTCTCTCTCTCTCTCTCTCTCTTTCTTTCTCTCTCTTTTTTCTTTTTCTTTTTCTTCCCTCCCTCCCTCCCTTCCTCCCTCCCTTCCTTCCTTCC	6:138384545
6:138384519_A_alt-3_RC	6:138384519	6	138384519	42	150	5	TTTCTTTCTTTCTTTCTCTTTCTTTCTTCCTCTTTCTTTCTCTCTCTTTCTCTCTCTCTCTCTCTCTCTCTCT	CTCTT	TCTTTCTCTCTCTTTTTTCTTTTTCATTTTCTTCCCTCCCTCCCTCCCTTCCTCCCTCCCTTCCTTCCTTCC	TTTCTTTCTTTCTTTCTCTTTCTTTCTTCCTCTTTCTTTCTCTCTCTTTCTCTCTCTCTCTCTCTCTCTCTCTCTCTTTCTTTCTCTCTCTTTTTTCTTTTTCATTTTCTTCCCTCCCTCCCTCCCTTCCTCCCTCCCTTCCTTCCTTCC	6:138384545,rs181503262
6:138384519_B_RC	6:138384519	6	138384519	41.1	146	5	TTTCTTTCTTTCTTTCTCTTTCTTTCTTCCTCTTTCTTTCTCTCTCTTTCTTTCTCTCTCTCTCTCTCTCTCT	T	TCTTTCTCTCTCTTTTTTCTTTTTCTTTTTCTTCCCTCCCTCCCTCCCTTCCTCCCTCCCTTCCTTCCTTCC	TTTCTTTCTTTCTTTCTCTTTCTTTCTTCCTCTTTCTTTCTCTCTCTTTCTTTCTCTCTCTCTCTCTCTCTCTTTCTTTCTCTCTCTTTTTTCTTTTTCTTTTTCTTCCCTCCCTCCCTCCCTTCCTCCCTCCCTTCCTTCCTTCC	-
6:138384519_B_alt-1_RC	6:138384519	6	138384519	41.1	146	5	TTTCTTTCTTTCTTTCTCTTTCTTTCTTCCTCTTTCTTTCTCTCTCTTTCTTTCTCTCTCTCTCTCTCTCTCT	T	TCTTTCTCTCTCTTTTTTCTTTTTCATTTTCTTCCCTCCCTCCCTCCCTTCCTCCCTCCCTTCCTTCCTTCC	TTTCTTTCTTTCTTTCTCTTTCTTTCTTCCTCTTTCTTTCTCTCTCTTTCTTTCTCTCTCTCTCTCTCTCTCTTTCTTTCTCTCTCTTTTTTCTTTTTCATTTTCTTCCCTCCCTCCCTCCCTTCCTCCCTCCCTTCCTTCCTTCC	rs181503262
6:138384519_B_alt-2_RC	6:138384519	6	138384519	41.8	146	5	TTTCTTTCTTTCTTTCTCTTTCTTTCTTCCTCTTTCTTTCTCTCTCTTTCTCTCTCTCTCTCTCTCTCTCTCT	T	TCTTTCTCTCTCTTTTTTCTTTTTCTTTTTCTTCCCTCCCTCCCTCCCTTCCTCCCTCCCTTCCTTCCTTCC	TTTCTTTCTTTCTTTCTCTTTCTTTCTTCCTCTTTCTTTCTCTCTCTTTCTCTCTCTCTCTCTCTCTCTCTCTTTCTTTCTCTCTCTTTTTTCTTTTTCTTTTTCTTCCCTCCCTCCCTCCCTTCCTCCCTCCCTTCCTTCCTTCC	6:138384545
6:138384519_B_alt-3_RC	6:138384519	6	138384519	41.8	146	5	TTTCTTTCTTTCTTTCTCTTTCTTTCTTCCTCTTTCTTTCTCTCTCTTTCTCTCTCTCTCTCTCTCTCTCTCT	T	TCTTTCTCTCTCTTTTTTCTTTTTCATTTTCTTCCCTCCCTCCCTCCCTTCCTCCCTCCCTTCCTTCCTTCC	TTTCTTTCTTTCTTTCTCTTTCTTTCTTCCTCTTTCTTTCTCTCTCTTTCTCTCTCTCTCTCTCTCTCTCTCTTTCTTTCTCTCTCTTTTTTCTTTTTCATTTTCTTCCCTCCCTCCCTCCCTTCCTCCCTCCCTTCCTTCCTTCC	6:138384545,rs181503262
rs74694555_A_RC	rs74694555	6	138381775	41.3	150	1	CTCTTGACTGGTTCACTTGTGCTTTGACGGGACCACTTCCACTCTTGGTAGACATTGCTTTGCTTGTGCTTTTTC	A	TCAGGATCACACTGGTAAAGCCATATTTCATCTTCTATTAGAATTCTTTGGAGAAATGCTTCAGGATCTTGATC	CTCTTGACTGGTTCACTTGTGCTTTGACGGGACCACTTCCACTCTTGGTAGACATTGCTTTGCTTGTGCTTTTTCATCAGGATCACACTGGTAAAGCCATATTTCATCTTCTATTAGAATTCTTTGGAGAAATGCTTCAGGATCTTGATC	-
rs74694555_A_alt-1_RC	rs74694555	6	138381775	41.3	150	1	CTCTTGACTGGTTCACTTGTGCTTTGACGGGACCACTTCCACTCTTGGTAGACATTGCTTAGCTTGTGCTTTTTC	A	TCAGGATCACACTGGTAAAGCCATATTTCATCTTCTATTAGAATTCTTTGGAGAAATGCTTCAGGATCTTGATC	CTCTTGACTGGTTCACTTGTGCTTTGACGGGACCACTTCCACTCTTGGTAGACATTGCTTAGCTTGTGCTTTTTCATCAGGATCACACTGGTAAAGCCATATTTCATCTTCTATTAGAATTCTTTGGAGAAATGCTTCAGGATCTTGATC	6:138381790
rs74694555_A_alt-2_RC	rs74694555	6	138381775	40.7	150	1	CTCTTGACTGGTTCACTTGTGCTTTGACGGGACCACTTCCACTCTTGGTAGAAATTGCTTTGCTTGTGCTTTTTC	A	TCAGGATCACACTGGTAAAGCCATATTTCATCTTCTATTAGAATTCTTTGGAGAAATGCTTCAGGATCTTGATC	CTCTTGACTGGTTCACTTGTGCTTTGACGGGACCACTTCCACTCTTGGTAGAAATTGCTTTGCTTGTGCTTTTTCATCAGGATCACACTGGTAAAGCCATATTTCATCTTCTATTAGAATTCTTTGGAGAAATGCTTCAGGATCTTGATC	rs143996071
rs74694555_A_alt-3_RC	rs74694555	6	138381775	40.7	150	1	CTCTTGACTGGTTCACTTGTGCTTTGACGGGACCACTTCCACTCTTGGTAGAAATTGCTTAGCTTGTGCTTTTTC	A	TCAGGATCACACTGGTAAAGCCATATTTCATCTTCTATTAGAATTCTTTGGAGAAATGCTTCAGGATCTTGATC	CTCTTGACTGGTTCACTTGTGCTTTGACGGGACCACTTCCACTCTTGGTAGAAATTGCTTAGCTTGTGCTTTTTCATCAGGATCACACTGGTAAAGCCATATTTCATCTTCTATTAGAATTCTTTGGAGAAATGCTTCAGGATCTTGATC	rs143996071,6:138381790
rs74694555_A_alt-4_RC	rs74694555	6	138381775	42	150	1	CTCTTGACTGGTTCACTTGTGCTTTGACGGGACCACTTCCACTCTTGGTAGACATTGCTTTGCTTGTGCTTTTTC	A	TCAGGATCACACTGGTAAAGCCATATTTCATCTTCTATTAGAGTTCTTTGGAGAAATGCTTCAGGATCTTGATC	CTCTTGACTGGTTCACTTGTGCTTTGACGGGACCACTTCCACTCTTGGTAGACATTGCTTTGCTTGTGCTTTTTCATCAGGATCACACTGGTAAAGCCATATTTCATCTTCTATTAGAGTTCTTTGGAGAAATGCTTCAGGATCTTGATC	rs77941786
rs74694555_A_alt-5_RC	rs74694555	6	138381775	42	150	1	CTCTTGACTGGTTCACTTGTGCTTTGACGGGACCACTTCCACTCTTGGTAGACATTGCTTAGCTTGTGCTTTTTC	A	TCAGGATCACACTGGTAAAGCCATATTTCATCTTCTATTAGAGTTCTTTGGAGAAATGCTTCAGGATCTTGATC	CTCTTGACTGGTTCACTTGTGCTTTGACGGGACCACTTCCACTCTTGGTAGACATTGCTTAGCTTGTGCTTTTTCATCAGGATCACACTGGTAAAGCCATATTTCATCTTCTATTAGAGTTCTTTGGAGAAATGCTTCAGGATCTTGATC	rs77941786,6:138381790
rs74694555_A_alt-6_RC	rs74694555	6	138381775	41.3	150	1	CTCTTGACTGGTTCACTTGTGCTTTGACGGGACCACTTCCACTCTTGGTAGAAATTGCTTTGCTTGTGCTTTTTC	A	TCAGGATCACACTGGTAAAGCCATATTTCATCTTCTATTAGAGTTCTTTGGAGAAATGCTTCAGGATCTTGATC	CTCTTGACTGGTTCACTTGTGCTTTGACGGGACCACTTCCACTCTTGGTAGAAATTGCTTTGCTTGTGCTTTTTCATCAGGATCACACTGGTAAAGCCATATTTCATCTTCTATTAGAGTTCTTTGGAGAAATGCTTCAGGATCTTGATC	rs77941786,rs143996071
rs74694555_A_alt-7_RC	rs74694555	6	138381775	41.3	150	1	CTCTTGACTGGTTCACTTGTGCTTTGACGGGACCACTTCCACTCTTGGTAGAAATTGCTTAGCTTGTGCTTTTTC	A	TCAGGATCACACTGGTAAAGCCATATTTCATCTTCTATTAGAGTTCTTTGGAGAAATGCTTCAGGATCTTGATC	CTCTTGACTGGTTCACTTGTGCTTTGACGGGACCACTTCCACTCTTGGTAGAAATTGCTTAGCTTGTGCTTTTTCATCAGGATCACACTGGTAAAGCCATATTTCATCTTCTATTAGAGTTCTTTGGAGAAATGCTTCAGGATCTTGATC	rs77941786,rs143996071,6:138381790
rs74694555_A_alt-8_RC	rs74694555	6	138381775	41.3	150	1	CTCTTGACTGGTTCACTTGTGCTTTGACGGGACCACTTCCACTCTTGGTAGGACATTGCTTTGCTTGTGCTTTTT	A	TCAGGATCACACTGGTAAAGCCATATTTCATCTTCTATTAGAATTCTTTGGAGAAATGCTTCAGGATCTTGATC	CTCTTGACTGGTTCACTTGTGCTTTGACGGGACCACTTCCACTCTTGGTAGGACATTGCTTTGCTTGTGCTTTTTATCAGGATCACACTGGTAAAGCCATATTTCATCTTCTATTAGAATTCTTTGGAGAAATGCTTCAGGATCTTGATC	6:138381799
rs74694555_A_alt-9_RC	rs74694555	6	138381775	41.3	150	1	CTCTTGACTGGTTCACTTGTGCTTTGACGGGACCACTTCCACTCTTGGTAGGACATTGCTTAGCTTGTGCTTTTT	A	TCAGGATCACACTGGTAAAGCCATATTTCATCTTCTATTAGAATTCTTTGGAGAAATGCTTCAGGATCTTGATC	CTCTTGACTGGTTCACTTGTGCTTTGACGGGACCACTTCCACTCTTGGTAGGACATTGCTTAGCTTGTGCTTTTTATCAGGATCACACTGGTAAAGCCATATTTCATCTTCTATTAGAATTCTTTGGAGAAATGCTTCAGGATCTTGATC	6:138381799,6:138381790
rs74694555_A_alt-10_RC	rs74694555	6	138381775	40.7	150	1	CTCTTGACTGGTTCACTTGTGCTTTGACGGGACCACTTCCACTCTTGGTAGGAAATTGCTTTGCTTGTGCTTTTT	A	TCAGGATCACACTGGTAAAGCCATATTTCATCTTCTATTAGAATTCTTTGGAGAAATGCTTCAGGATCTTGATC	CTCTTGACTGGTTCACTTGTGCTTTGACGGGACCACTTCCACTCTTGGTAGGAAATTGCTTTGCTTGTGCTTTTTATCAGGATCACACTGGTAAAGCCATATTTCATCTTCTATTAGAATTCTTTGGAGAAATGCTTCAGGATCTTGATC	6:138381799,rs143996071
rs74694555_A_alt-11_RC	rs74694555	6	138381775	40.7	150	1	CTCTTGACTGGTTCACTTGTGCTTTGACGGGACCACTTCCACTCTTGGTAGGAAATTGCTTAGCTTGTGCTTTTT	A	TCAGGATCACACTGGTAAAGCCATATTTCATCTTCTATTAGAATTCTTTGGAGAAATGCTTCAGGATCTTGATC	CTCTTGACTGGTTCACTTGTGCTTTGACGGGACCACTTCCACTCTTGGTAGGAAATTGCTTAGCTTGTGCTTTTTATCAGGATCACACTGGTAAAGCCATATTTCATCTTCTATTAGAATTCTTTGGAGAAATGCTTCAGGATCTTGATC	6:138381799,rs143996071,6:138381790
rs74694555_A_alt-12_RC	rs74694555	6	138381775	42	150	1	CTCTTGACTGGTTCACTTGTGCTTTGACGGGACCACTTCCACTCTTGGTAGGACATTGCTTTGCTTGTGCTTTTT	A	TCAGGATCACACTGGTAAAGCCATATTTCATCTTCTATTAGAGTTCTTTGGAGAAATGCTTCAGGATCTTGATC	CTCTTGACTGGTTCACTTGTGCTTTGACGGGACCACTTCCACTCTTGGTAGGACATTGCTTTGCTTGTGCTTTTTATCAGGATCACACTGGTAAAGCCATATTTCATCTTCTATTAGAGTTCTTTGGAGAAATGCTTCAGGATCTTGATC	6:138381799,rs77941786
rs74694555_A_alt-13_RC	rs74694555	6	138381775	42	150	1	CTCTTGACTGGTTCACTTGTGCTTTGACGGGACCACTTCCACTCTTGGTAGGACATTGCTTAGCTTGTGCTTTTT	A	TCAGGATCACACTGGTAAAGCCATATTTCATCTTCTATTAGAGTTCTTTGGAGAAATGCTTCAGGATCTTGATC	CTCTTGACTGGTTCACTTGTGCTTTGACGGGACCACTTCCACTCTTGGTAGGACATTGCTTAGCTTGTGCTTTTTATCAGGATCACACTGGTAAAGCCATATTTCATCTTCTATTAGAGTTCTTTGGAGAAATGCTTCAGGATCTTGATC	6:138381799,rs77941786,6:138381790
rs74694555_A_alt-14_RC	rs74694555	6	138381775	41.3	150	1	CTCTTGACTGGTTCACTTGTGCTTTGACGGGACCACTTCCACTCTTGGTAGGAAATTGCTTTGCTTGTGCTTTTT	A	TCAGGATCACACTGGTAAAGCCATATTTCATCTTCTATTAGAGTTCTTTGGAGAAATGCTTCAGGATCTTGATC	CTCTTGACTGGTTCACTTGTGCTTTGACGGGACCACTTCCACTCTTGGTAGGAAATTGCTTTGCTTGTGCTTTTTATCAGGATCACACTGGTAAAGCCATATTTCATCTTCTATTAGAGTTCTTTGGAGAAATGCTTCAGGATCTTGATC	6:138381799,rs77941786,rs143996071
rs74694555_A_alt-15_RC	rs74694555	6	138381775	41.3	150	1	CTCTTGACTGGTTCACTTGTGCTTTGACGGGACCACTTCCACTCTTGGTAGGAAATTGCTTAGCTTGTGCTTTTT	A	TCAGGATCACACTGGTAAAGCCATATTTCATCTTCTATTAGAGTTCTTTGGAGAAATGCTTCAGGATCTTGATC	CTCTTGACTGGTTCACTTGTGCTTTGACGGGACCACTTCCACTCTTGGTAGGAAATTGCTTAGCTTGTGCTTTTTATCAGGATCACACTGGTAAAGCCATATTTCATCTTCTATTAGAGTTCTTTGGAGAAATGCTTCAGGATCTTGATC	6:138381799,rs77941786,rs143996071,6:138381790
rs74694555_B_RC	rs74694555	6	138381775	42	150	1	CTCTTGACTGGTTCACTTGTGCTTTGACGGGACCACTTCCACTCTTGGTAGACATTGCTTTGCTTGTGCTTTTTC	G	TCAGGATCACACTGGTAAAGCCATATTTCATCTTCTATTAGAATTCTTTGGAGAAATGCTTCAGGATCTTGATC	CTCTTGACTGGTTCACTTGTGCTTTGACGGGACCACTTCCACTCTTGGTAGACATTGCTTTGCTTGTGCTTTTTCGTCAGGATCACACTGGTAAAGCCATATTTCATCTTCTATTAGAATTCTTTGGAGAAATGCTTCAGGATCTTGATC	-
rs74694555_B_alt-1_RC	rs74694555	6	138381775	42	150	1	CTCTTGACTGGTTCACTTGTGCTTTGACGGGACCACTTCCACTCTTGGTAGACATTGCTTAGCTTGTGCTTTTTC	G	TCAGGATCACACTGGTAAAGCCATATTTCATCTTCTATTAGAATTCTTTGGAGAAATGCTTCAGGATCTTGATC	CTCTTGACTGGTTCACTTGTGCTTTGACGGGACCACTTCCACTCTTGGTAGACATTGCTTAGCTTGTGCTTTTTCGTCAGGATCACACTGGTAAAGCCATATTTCATCTTCTATTAGAATTCTTTGGAGAAATGCTTCAGGATCTTGATC	6:138381790
rs74694555_B_alt-2_RC	rs74694555	6	138381775	41.3	150	1	CTCTTGACTGGTTCACTTGTGCTTTGACGGGACCACTTCCACTCTTGGTAGAAATTGCTTTGCTTGTGCTTTTTC	G	TCAGGATCACACTGGTAAAGCCATATTTCATCTTCTATTAGAATTCTTTGGAGAAATGCTTCAGGATCTTGATC	CTCTTGACTGGTTCACTTGTGCTTTGACGGGACCACTTCCACTCTTGGTAGAAATTGCTTTGCTTGTGCTTTTTCGTCAGGATCACACTGGTAAAGCCATATTTCATCTTCTATTAGAATTCTTTGGAGAAATGCTTCAGGATCTTGATC	rs143996071
rs74694555_B_alt-3_RC	rs74694555	6	138381775	41.3	150	1	CTCTTGACTGGTTCACTTGTGCTTTGACGGGACCACTTCCACTCTTGGTAGAAATTGCTTAGCTTGTGCTTTTTC	G	TCAGGATCACACTGGTAAAGCCATATTTCATCTTCTATTAGAATTCTTTGGAGAAATGCTTCAGGATCTTGATC	CTCTTGACTGGTTCACTTGTGCTTTGACGGGACCACTTCCACTCTTGGTAGAAATTGCTTAGCTTGTGCTTTTTCGTCAGGATCACACTGGTAAAGCCATATTTCATCTTCTATTAGAATTCTTTGGAGAAATGCTTCAGGATCTTGATC	rs143996071,6:138381790
rs74694555_B_alt-4_RC	rs74694555	6	138381775	42.7	150	1	CTCTTGACTGGTTCACTTGTGCTTTGACGGGACCACTTCCACTCTTGGTAGACATTGCTTTGCTTGTGCTTTTTC	G	TCAGGATCACACTGGTAAAGCCATATTTCATCTTCTATTAGAGTTCTTTGGAGAAATGCTTCAGGATCTTGATC	CTCTTGACTGGTTCACTTGTGCTTTGACGGGACCACTTCCACTCTTGGTAGACATTGCTTTGCTTGTGCTTTTTCGTCAGGATCACACTGGTAAAGCCATATTTCATCTTCTATTAGAGTTCTTTGGAGAAATGCTTCAGGATCTTGATC	rs77941786
rs74694555_B_alt-5_RC	rs74694555	6	138381775	42.7	150	1	CTCTTGACTGGTTCACTTGTGCTTTGACGGGACCACTTCCACTCTTGGTAGACATTGCTTAGCTTGTGCTTTTTC	G	TCAGGATCACACTGGTAAAGCCATATTTCATCTTCTATTAGAGTTCTTTGGAGAAATGCTTCAGGATCTTGATC	CTCTTGACTGGTTCACTTGTGCTTTGACGGGACCACTTCCACTCTTGGTAGACATTGCTTAGCTTGTGCTTTTTCGTCAGGATCACACTGGTAAAGCCATATTTCATCTTCTATTAGAGTTCTTTGGAGAAATGCTTCAGGATCTTGATC	rs77941786,6:138381790
rs74694555_B_alt-6_RC	rs74694555	6	138381775	42	150	1	CTCTTGACTGGTTCACTTGTGCTTTGACGGGACCACTTCCACTCTTGGTAGAAATTGCTTTGCTTGTGCTTTTTC	G	TCAGGATCACACTGGTAAAGCCATATTTCATCTTCTATTAGAGTTCTTTGGAGAAATGCTTCAGGATCTTGATC	CTCTTGACTGGTTCACTTGTGCTTTGACGGGACCACTTCCACTCTTGGTAGAAATTGCTTTGCTTGTGCTTTTTCGTCAGGATCACACTGGTAAAGCCATATTTCATCTTCTATTAGAGTTCTTTGGAGAAATGCTTCAGGATCTTGATC	rs77941786,rs143996071
rs74694555_B_alt-7_RC	rs74694555	6	138381775	42	150	1	CTCTTGACTGGTTCACTTGTGCTTTGACGGGACCACTTCCACTCTTGGTAGAAATTGCTTAGCTTGTGCTTTTTC	G	TCAGGATCACACTGGTAAAGCCATATTTCATCTTCTATTAGAGTTCTTTGGAGAAATGCTTCAGGATCTTGATC	CTCTTGACTGGTTCACTTGTGCTTTGACGGGACCACTTCCACTCTTGGTAGAAATTGCTTAGCTTGTGCTTTTTCGTCAGGATCACACTGGTAAAGCCATATTTCATCTTCTATTAGAGTTCTTTGGAGAAATGCTTCAGGATCTTGATC	rs77941786,rs143996071,6:138381790
rs74694555_B_alt-8_RC	rs74694555	6	138381775	42	150	1	CTCTTGACTGGTTCACTTGTGCTTTGACGGGACCACTTCCACTCTTGGTAGGACATTGCTTTGCTTGTGCTTTTT	G	TCAGGATCACACTGGTAAAGCCATATTTCATCTTCTATTAGAATTCTTTGGAGAAATGCTTCAGGATCTTGATC	CTCTTGACTGGTTCACTTGTGCTTTGACGGGACCACTTCCACTCTTGGTAGGACATTGCTTTGCTTGTGCTTTTTGTCAGGATCACACTGGTAAAGCCATATTTCATCTTCTATTAGAATTCTTTGGAGAAATGCTTCAGGATCTTGATC	6:138381799
rs74694555_B_alt-9_RC	rs74694555	6	138381775	42	150	1	CTCTTGACTGGTTCACTTGTGCTTTGACGGGACCACTTCCACTCTTGGTAGGACATTGCTTAGCTTGTGCTTTTT	G	TCAGGATCACACTGGTAAAGCCATATTTCATCTTCTATTAGAATTCTTTGGAGAAATGCTTCAGGATCTTGATC	CTCTTGACTGGTTCACTTGTGCTTTGACGGGACCACTTCCACTCTTGGTAGGACATTGCTTAGCTTGTGCTTTTTGTCAGGATCACACTGGTAAAGCCATATTTCATCTTCTATTAGAATTCTTTGGAGAAATGCTTCAGGATCTTGATC	6:138381799,6:138381790
rs74694555_B_alt-10_RC	rs74694555	6	138381775	41.3	150	1	CTCTTGACTGGTTCACTTGTGCTTTGACGGGACCACTTCCACTCTTGGTAGGAAATTGCTTTGCTTGTGCTTTTT	G	TCAGGATCACACTGGTAAAGCCATATTTCATCTTCTATTAGAATTCTTTGGAGAAATGCTTCAGGATCTTGATC	CTCTTGACTGGTTCACTTGTGCTTTGACGGGACCACTTCCACTCTTGGTAGGAAATTGCTTTGCTTGTGCTTTTTGTCAGGATCACACTGGTAAAGCCATATTTCATCTTCTATTAGAATTCTTTGGAGAAATGCTTCAGGATCTTGATC	6:138381799,rs143996071
rs74694555_B_alt-11_RC	rs74694555	6	138381775	41.3	150	1	CTCTTGACTGGTTCACTTGTGCTTTGACGGGACCACTTCCACTCTTGGTAGGAAATTGCTTAGCTTGTGCTTTTT	G	TCAGGATCACACTGGTAAAGCCATATTTCATCTTCTATTAGAATTCTTTGGAGAAATGCTTCAGGATCTTGATC	CTCTTGACTGGTTCACTTGTGCTTTGACGGGACCACTTCCACTCTTGGTAGGAAATTGCTTAGCTTGTGCTTTTTGTCAGGATCACACTGGTAAAGCCATATTTCATCTTCTATTAGAATTCTTTGGAGAAATGCTTCAGGATCTTGATC	6:138381799,rs143996071,6:138381790
rs74694555_B_alt-12_RC	rs74694555	6	138381775	42.7	150	1	CTCTTGACTGGTTCACTTGTGCTTTGACGGGACCACTTCCACTCTTGGTAGGACATTGCTTTGCTTGTGCTTTTT	G	TCAGGATCACACTGGTAAAGCCATATTTCATCTTCTATTAGAGTTCTTTGGAGAAATGCTTCAGGATCTTGATC	CTCTTGACTGGTTCACTTGTGCTTTGACGGGACCACTTCCACTCTTGGTAGGACATTGCTTTGCTTGTGCTTTTTGTCAGGATCACACTGGTAAAGCCATATTTCATCTTCTATTAGAGTTCTTTGGAGAAATGCTTCAGGATCTTGATC	6:138381799,rs77941786
rs74694555_B_alt-13_RC	rs74694555	6	138381775	42.7	150	1	CTCTTGACTGGTTCACTTGTGCTTTGACGGGACCACTTCCACTCTTGGTAGGACATTGCTTAGCTTGTGCTTTTT	G	TCAGGATCACACTGGTAAAGCCATATTTCATCTTCTATTAGAGTTCTTTGGAGAAATGCTTCAGGATCTTGATC	CTCTTGACTGGTTCACTTGTGCTTTGACGGGACCACTTCCACTCTTGGTAGGACATTGCTTAGCTTGTGCTTTTTGTCAGGATCACACTGGTAAAGCCATATTTCATCTTCTATTAGAGTTCTTTGGAGAAATGCTTCAGGATCTTGATC	6:138381799,rs77941786,6:138381790
rs74694555_B_alt-14_RC	rs74694555	6	138381775	42	150	1	CTCTTGACTGGTTCACTTGTGCTTTGACGGGACCACTTCCACTCTTGGTAGGAAATTGCTTTGCTTGTGCTTTTT	G	TCAGGATCACACTGGTAAAGCCATATTTCATCTTCTATTAGAGTTCTTTGGAGAAATGCTTCAGGATCTTGATC	CTCTTGACTGGTTCACTTGTGCTTTGACGGGACCACTTCCACTCTTGGTAGGAAATTGCTTTGCTTGTGCTTTTTGTCAGGATCACACTGGTAAAGCCATATTTCATCTTCTATTAGAGTTCTTTGGAGAAATGCTTCAGGATCTTGATC	6:138381799,rs77941786,rs143996071
rs74694555_B_alt-15_RC	rs74694555	6	138381775	42	150	1	CTCTTGACTGGTTCACTTGTGCTTTGACGGGACCACTTCCACTCTTGGTAGGAAATTGCTTAGCTTGTGCTTTTT	G	TCAGGATCACACTGGTAAAGCCATATTTCATCTTCTATTAGAGTTCTTTGGAGAAATGCTTCAGGATCTTGATC	CTCTTGACTGGTTCACTTGTGCTTTGACGGGACCACTTCCACTCTTGGTAGGAAATTGCTTAGCTTGTGCTTTTTGTCAGGATCACACTGGTAAAGCCATATTTCATCTTCTATTAGAGTTCTTTGGAGAAATGCTTCAGGATCTTGATC	6:138381799,rs77941786,rs143996071,6:138381790
rs149737674_A	rs149737674	6	137964385	36.7	150	1	TAGCTTCAGCACAGCAACAGAAGCTATCATCAGAGTGAACAGACAACGTACAGAAGAGGAGAAAATTTTTGCAA	T	CAATCCATCTGACAAAGGTCTAATATCCAGAGTCTACAAGGAACTTAAACAAATTTACAACCTCATTAAAAAGTG	TAGCTTCAGCACAGCAACAGAAGCTATCATCAGAGTGAACAGACAACGTACAGAAGAGGAGAAAATTTTTGCAATCAATCCATCTGACAAAGGTCTAATATCCAGAGTCTACAAGGAACTTAAACAAATTTACAACCTCATTAAAAAGTG	-
rs149737674_B	rs149737674	6	137964385	36.7	150	1	TAGCTTCAGCACAGCAACAGAAGCTATCATCAGAGTGAACAGACAACGTACAGAAGAGGAGAAAATTTTTGCAA	A	CAATCCATCTGACAAAGGTCTAATATCCAGAGTCTACAAGGAACTTAAACAAATTTACAACCTCATTAAAAAGTG	TAGCTTCAGCACAGCAACAGAAGCTATCATCAGAGTGAACAGACAACGTACAGAAGAGGAGAAAATTTTTGCAAACAATCCATCTGACAAAGGTCTAATATCCAGAGTCTACAAGGAACTTAAACAAATTTACAACCTCATTAAAAAGTG	-
rs34112725_A_RC	rs34112725	6	138298558	42	150	2	CAACAGAGTGAGACTCTGTCTCAAACAAACAAACAAACAAACAAACAAAAAGAAAGCAAGCAGAGGGAAACAGC	AG	GTGATTCAGGCTAATGAAAGCACTGAGAACCAGACTTGCACCCAATTCCCCAACCCTTATTCACTTCAACATGT	CAACAGAGTGAGACTCTGTCTCAAACAAACAAACAAACAAACAAACAAAAAGAAAGCAAGCAGAGGGAAACAGCAGGTGATTCAGGCTAATGAAAGCACTGAGAACCAGACTTGCACCCAATTCCCCAACCCTTATTCACTTCAACATGT	-
rs34112725_A_alt-1_RC	rs34112725	6	138298558	43	142	2	CAACAGAGTGAGACTCTGTCTCAAACAAACAAACAAACAAAAAGAAAGCAAGCAGAGGGAAACAGC	AG	GTGATTCAGGCTAATGAAAGCACTGAGAACCAGACTTGCACCCAATTCCCCAACCCTTATTCACTTCAACATGT	CAACAGAGTGAGACTCTGTCTCAAACAAACAAACAAACAAAAAGAAAGCAAGCAGAGGGAAACAGCAGGTGATTCAGGCTAATGAAAGCACTGAGAACCAGACTTGCACCCAATTCCCCAACCCTTATTCACTTCAACATGT	rs374871784_2
rs34112725_A_alt-2_RC	rs34112725	6	138298558	43.5	138	2	CAACAGAGTGAGACTCTGTCTCAAACAAACAAACAAAAAGAAAGCAAGCAGAGGGAAACAGC	AG	GTGATTCAGGCTAATGAAAGCACTGAGAACCAGACTTGCACCCAATTCCCCAACCCTTATTCACTTCAACATGT	CAACAGAGTGAGACTCTGTCTCAAACAAACAAACAAAAAGAAAGCAAGCAGAGGGAAACAGCAGGTGATTCAGGCTAATGAAAGCACTGAGAACCAGACTTGCACCCAATTCCCCAACCCTTATTCACTTCAACATGT	rs374871784
rs34112725_B_RC	rs34112725	6	138298558	42.3	149	2	CAACAGAGTGAGACTCTGTCTCAAACAAACAAACAAACAAACAAACAAAAAGAAAGCAAGCAGAGGGAAACAGC	G	GTGATTCAGGCTAATGAAAGCACTGAGAACCAGACTTGCACCCAATTCCCCAACCCTTATTCACTTCAACATGT	CAACAGAGTGAGACTCTGTCTCAAACAAACAAACAAACAAACAAACAAAAAGAAAGCAAGCAGAGGGAAACAGCGGTGATTCAGGCTAATGAAAGCACTGAGAACCAGACTTGCACCCAATTCCCCAACCCTTATTCACTTCAACATGT	-
rs34112725_B_alt-1_RC	rs34112725	6	138298558	43.3	141	2	CAACAGAGTGAGACTCTGTCTCAAACAAACAAACAAACAAAAAGAAAGCAAGCAGAGGGAAACAGC	G	GTGATTCAGGCTAATGAAAGCACTGAGAACCAGACTTGCACCCAATTCCCCAACCCTTATTCACTTCAACATGT	CAACAGAGTGAGACTCTGTCTCAAACAAACAAACAAACAAAAAGAAAGCAAGCAGAGGGAAACAGCGGTGATTCAGGCTAATGAAAGCACTGAGAACCAGACTTGCACCCAATTCCCCAACCCTTATTCACTTCAACATGT	rs374871784_2
rs34112725_B_alt-2_RC	rs34112725	6	138298558	43.8	137	2	CAACAGAGTGAGACTCTGTCTCAAACAAACAAACAAAAAGAAAGCAAGCAGAGGGAAACAGC	G	GTGATTCAGGCTAATGAAAGCACTGAGAACCAGACTTGCACCCAATTCCCCAACCCTTATTCACTTCAACATGT	CAACAGAGTGAGACTCTGTCTCAAACAAACAAACAAAAAGAAAGCAAGCAGAGGGAAACAGCGGTGATTCAGGCTAATGAAAGCACTGAGAACCAGACTTGCACCCAATTCCCCAACCCTTATTCACTTCAACATGT	rs374871784
rs508493_A	rs508493	6	138053046	35.3	150	1	TGTTTTGGTTTATTTTTAATGTAGCACTTGGAACATATCCCGAATTTACATATAACCTGGCAGGGCTGCGCTGG	C	TACCAGTAAGATTTCTTTTATGAGTACTTAAGATACCATCAATGATAAGACACATTATTTCAGGTACTGTTCAAA	TGTTTTGGTTTATTTTTAATGTAGCACTTGGAACATATCCCGAATTTACATATAACCTGGCAGGGCTGCGCTGGCTACCAGTAAGATTTCTTTTATGAGTACTTAAGATACCATCAATGATAAGACACATTATTTCAGGTACTGTTCAAA	-
rs508493_B	rs508493	6	138053046	34.7	150	1	TGTTTTGGTTTATTTTTAATGTAGCACTTGGAACATATCCCGAATTTACATATAACCTGGCAGGGCTGCGCTGG	T	TACCAGTAAGATTTCTTTTATGAGTACTTAAGATACCATCAATGATAAGACACATTATTTCAGGTACTGTTCAAA	TGTTTTGGTTTATTTTTAATGTAGCACTTGGAACATATCCCGAATTTACATATAACCTGGCAGGGCTGCGCTGGTTACCAGTAAGATTTCTTTTATGAGTACTTAAGATACCATCAATGATAAGACACATTATTTCAGGTACTGTTCAAA	-
rs147790205_A_RC	rs147790205	6	138316750	54	150	1	GCAGGTTAACATAAGACGACTCTGTCAGCAGCTGGTGGTCAGCCCTGGGGCCAGTAACCACCAGAAGATGCAGTT	C	TTGGAAGGCTGCCTAGATCTGGCTAGTGAAGTTTCCAGGAGTGAAGTGGCCAGCAATAGGAGTGACTCCAGTGG	GCAGGTTAACATAAGACGACTCTGTCAGCAGCTGGTGGTCAGCCCTGGGGCCAGTAACCACCAGAAGATGCAGTTCTTGGAAGGCTGCCTAGATCTGGCTAGTGAAGTTTCCAGGAGTGAAGTGGCCAGCAATAGGAGTGACTCCAGTGG	-
rs147790205_A_alt-1_RC	rs147790205	6	138316750	54.7	150	1	GCAGGTTAACATAAGACGACTCTGTCAGCAGCTGGTGGTCAGCCCTGGGGCCAGTAACCACCAGAAGATGCAGTT	C	TTGGAAGGCTGCCTAGATCTGGCTAGTGAAGTTTCCAGGAGCGAAGTGGCCAGCAATAGGAGTGACTCCAGTGG	GCAGGTTAACATAAGACGACTCTGTCAGCAGCTGGTGGTCAGCCCTGGGGCCAGTAACCACCAGAAGATGCAGTTCTTGGAAGGCTGCCTAGATCTGGCTAGTGAAGTTTCCAGGAGCGAAGTGGCCAGCAATAGGAGTGACTCCAGTGG	rs4473872
rs147790205_A_alt-2_RC	rs147790205	6	138316750	53.3	150	1	GCAGGTTAACATAAGATGACTCTGTCAGCAGCTGGTGGTCAGCCCTGGGGCCAGTAACCACCAGAAGATGCAGTT	C	TTGGAAGGCTGCCTAGATCTGGCTAGTGAAGTTTCCAGGAGTGAAGTGGCCAGCAATAGGAGTGACTCCAGTGG	GCAGGTTAACATAAGATGACTCTGTCAGCAGCTGGTGGTCAGCCCTGGGGCCAGTAACCACCAGAAGATGCAGTTCTTGGAAGGCTGCCTAGATCTGGCTAGTGAAGTTTCCAGGAGTGAAGTGGCCAGCAATAGGAGTGACTCCAGTGG	rs76842677
rs147790205_A_alt-3_RC	rs147790205	6	138316750	54	150	1	GCAGGTTAACATAAGATGACTCTGTCAGCAGCTGGTGGTCAGCCCTGGGGCCAGTAACCACCAGAAGATGCAGTT	C	TTGGAAGGCTGCCTAGATCTGGCTAGTGAAGTTTCCAGGAGCGAAGTGGCCAGCAATAGGAGTGACTCCAGTGG	GCAGGTTAACATAAGATGACTCTGTCAGCAGCTGGTGGTCAGCCCTGGGGCCAGTAACCACCAGAAGATGCAGTTCTTGGAAGGCTGCCTAGATCTGGCTAGTGAAGTTTCCAGGAGCGAAGTGGCCAGCAATAGGAGTGACTCCAGTGG	rs76842677,rs4473872
rs147790205_B_RC	rs147790205	6	138316750	53.3	150	1	GCAGGTTAACATAAGACGACTCTGTCAGCAGCTGGTGGTCAGCCCTGGGGCCAGTAACCACCAGAAGATGCAGTT	T	TTGGAAGGCTGCCTAGATCTGGCTAGTGAAGTTTCCAGGAGTGAAGTGGCCAGCAATAGGAGTGACTCCAGTGG	GCAGGTTAACATAAGACGACTCTGTCAGCAGCTGGTGGTCAGCCCTGGGGCCAGTAACCACCAGAAGATGCAGTTTTTGGAAGGCTGCCTAGATCTGGCTAGTGAAGTTTCCAGGAGTGAAGTGGCCAGCAATAGGAGTGACTCCAGTGG	-
rs147790205_B_alt-1_RC	rs147790205	6	138316750	54	150	1	GCAGGTTAACATAAGACGACTCTGTCAGCAGCTGGTGGTCAGCCCTGGGGCCAGTAACCACCAGAAGATGCAGTT	T	TTGGAAGGCTGCCTAGATCTGGCTAGTGAAGTTTCCAGGAGCGAAGTGGCCAGCAATAGGAGTGACTCCAGTGG	GCAGGTTAACATAAGACGACTCTGTCAGCAGCTGGTGGTCAGCCCTGGGGCCAGTAACCACCAGAAGATGCAGTTTTTGGAAGGCTGCCTAGATCTGGCTAGTGAAGTTTCCAGGAGCGAAGTGGCCAGCAATAGGAGTGACTCCAGTGG	rs4473872
rs147790205_B_alt-2_RC	rs147790205	6	138316750	52.7	150	1	GCAGGTTAACATAAGATGACTCTGTCAGCAGCTGGTGGTCAGCCCTGGGGCCAGTAACCACCAGAAGATGCAGTT	T	TTGGAAGGCTGCCTAGATCTGGCTAGTGAAGTTTCCAGGAGTGAAGTGGCCAGCAATAGGAGTGACTCCAGTGG	GCAGGTTAACATAAGATGACTCTGTCAGCAGCTGGTGGTCAGCCCTGGGGCCAGTAACCACCAGAAGATGCAGTTTTTGGAAGGCTGCCTAGATCTGGCTAGTGAAGTTTCCAGGAGTGAAGTGGCCAGCAATAGGAGTGACTCCAGTGG	rs76842677
rs147790205_B_alt-3_RC	rs147790205	6	138316750	53.3	150	1	GCAGGTTAACATAAGATGACTCTGTCAGCAGCTGGTGGTCAGCCCTGGGGCCAGTAACCACCAGAAGATGCAGTT	T	TTGGAAGGCTGCCTAGATCTGGCTAGTGAAGTTTCCAGGAGCGAAGTGGCCAGCAATAGGAGTGACTCCAGTGG	GCAGGTTAACATAAGATGACTCTGTCAGCAGCTGGTGGTCAGCCCTGGGGCCAGTAACCACCAGAAGATGCAGTTTTTGGAAGGCTGCCTAGATCTGGCTAGTGAAGTTTCCAGGAGCGAAGTGGCCAGCAATAGGAGTGACTCCAGTGG	rs76842677,rs4473872
rs143062392_A	rs143062392	6	138083984	48.7	150	2	AGAAAAGAGTCTGAAATCAAGGTTGTGCTGCCTCCAAAAGCTCTAGGAAAGAATTCATCCCTTTCTAGTGACAA	TG	GCATTCCTTGACTTGTGGCCTCATCCCTCTGAACTCTGCCCCTGTGGTCACGTGGCCTCCTCATCTTCTGTGTG	AGAAAAGAGTCTGAAATCAAGGTTGTGCTGCCTCCAAAAGCTCTAGGAAAGAATTCATCCCTTTCTAGTGACAATGGCATTCCTTGACTTGTGGCCTCATCCCTCTGAACTCTGCCCCTGTGGTCACGTGGCCTCCTCATCTTCTGTGTG	-
rs143062392_A_alt-1	rs143062392	6	138083984	48	150	2	AGAAAAGAGTCTGAAATCAAGGTTGTGCTGCCTCCAAAAGCTCTAGGAAAGAATTTATCCCTTTCTAGTGACAA	TG	GCATTCCTTGACTTGTGGCCTCATCCCTCTGAACTCTGCCCCTGTGGTCACGTGGCCTCCTCATCTTCTGTGTG	AGAAAAGAGTCTGAAATCAAGGTTGTGCTGCCTCCAAAAGCTCTAGGAAAGAATTTATCCCTTTCTAGTGACAATGGCATTCCTTGACTTGTGGCCTCATCCCTCTGAACTCTGCCCCTGTGGTCACGTGGCCTCCTCATCTTCTGTGTG	rs77271426
rs143062392_B	rs143062392	6	138083984	48.3	149	2	AGAAAAGAGTCTGAAATCAAGGTTGTGCTGCCTCCAAAAGCTCTAGGAAAGAATTCATCCCTTTCTAGTGACAA	T	GCATTCCTTGACTTGTGGCCTCATCCCTCTGAACTCTGCCCCTGTGGTCACGTGGCCTCCTCATCTTCTGTGTG	AGAAAAGAGTCTGAAATCAAGGTTGTGCTGCCTCCAAAAGCTCTAGGAAAGAATTCATCCCTTTCTAGTGACAATGCATTCCTTGACTTGTGGCCTCATCCCTCTGAACTCTGCCCCTGTGGTCACGTGGCCTCCTCATCTTCTGTGTG	-
rs143062392_B_alt-1	rs143062392	6	138083984	47.7	149	2	AGAAAAGAGTCTGAAATCAAGGTTGTGCTGCCTCCAAAAGCTCTAGGAAAGAATTTATCCCTTTCTAGTGACAA	T	GCATTCCTTGACTTGTGGCCTCATCCCTCTGAACTCTGCCCCTGTGGTCACGTGGCCTCCTCATCTTCTGTGTG	AGAAAAGAGTCTGAAATCAAGGTTGTGCTGCCTCCAAAAGCTCTAGGAAAGAATTTATCCCTTTCTAGTGACAATGCATTCCTTGACTTGTGGCCTCATCCCTCTGAACTCTGCCCCTGTGGTCACGTGGCCTCCTCATCTTCTGTGTG	rs77271426
rs605777_A	rs605777	6	137994980	43.3	150	1	TTTTCCTTTCAATAGGCGGCTTTGGGTGTGGGCTGTGTGTCAGGGAAATAGGAGCTGTAATTGTCTCCTCTTAT	C	GTTCTATCAGACTCTCTCAGCTTCTAGCAGGTAGGGGAGGACTGAGATTTTAGATACTAATTTATCTCAATCTTG	TTTTCCTTTCAATAGGCGGCTTTGGGTGTGGGCTGTGTGTCAGGGAAATAGGAGCTGTAATTGTCTCCTCTTATCGTTCTATCAGACTCTCTCAGCTTCTAGCAGGTAGGGGAGGACTGAGATTTTAGATACTAATTTATCTCAATCTTG	-
rs605777_A_alt-1	rs605777	6	137994980	42.7	150	1	TTTTCCTTTCAATAGGCGGCTTTGGGTGTGGGCTGTGTGTCAGGGAAATAGGAGCTGTAATTATCTCCTCTTAT	C	GTTCTATCAGACTCTCTCAGCTTCTAGCAGGTAGGGGAGGACTGAGATTTTAGATACTAATTTATCTCAATCTTG	TTTTCCTTTCAATAGGCGGCTTTGGGTGTGGGCTGTGTGTCAGGGAAATAGGAGCTGTAATTATCTCCTCTTATCGTTCTATCAGACTCTCTCAGCTTCTAGCAGGTAGGGGAGGACTGAGATTTTAGATACTAATTTATCTCAATCTTG	rs200706434
rs605777_A_alt-2	rs605777	6	137994980	43.6	149	1	TTTTCCTTTCAATAGGCGGCTTTGGGTGTGGGCTGTGTGTCAGGGAAATAGGAGCTGTAATGTCTCCTCTTAT	C	GTTCTATCAGACTCTCTCAGCTTCTAGCAGGTAGGGGAGGACTGAGATTTTAGATACTAATTTATCTCAATCTTG	TTTTCCTTTCAATAGGCGGCTTTGGGTGTGGGCTGTGTGTCAGGGAAATAGGAGCTGTAATGTCTCCTCTTATCGTTCTATCAGACTCTCTCAGCTTCTAGCAGGTAGGGGAGGACTGAGATTTTAGATACTAATTTATCTCAATCTTG	rs201536973
rs605777_A_alt-3	rs605777	6	137994980	43	149	1	TTTTCCTTTCAATAGGCGGCTTTGGGTGTGGGCTGTGTGTCAGGGAAATAGGAGCTGTAATATCTCCTCTTAT	C	GTTCTATCAGACTCTCTCAGCTTCTAGCAGGTAGGGGAGGACTGAGATTTTAGATACTAATTTATCTCAATCTTG	TTTTCCTTTCAATAGGCGGCTTTGGGTGTGGGCTGTGTGTCAGGGAAATAGGAGCTGTAATATCTCCTCTTATCGTTCTATCAGACTCTCTCAGCTTCTAGCAGGTAGGGGAGGACTGAGATTTTAGATACTAATTTATCTCAATCTTG	rs201536973,rs200706434
rs605777_B	rs605777	6	137994980	42.7	150	1	TTTTCCTTTCAATAGGCGGCTTTGGGTGTGGGCTGTGTGTCAGGGAAATAGGAGCTGTAATTGTCTCCTCTTAT	T	GTTCTATCAGACTCTCTCAGCTTCTAGCAGGTAGGGGAGGACTGAGATTTTAGATACTAATTTATCTCAATCTTG	TTTTCCTTTCAATAGGCGGCTTTGGGTGTGGGCTGTGTGTCAGGGAAATAGGAGCTGTAATTGTCTCCTCTTATTGTTCTATCAGACTCTCTCAGCTTCTAGCAGGTAGGGGAGGACTGAGATTTTAGATACTAATTTATCTCAATCTTG	-
rs605777_B_alt-1	rs605777	6	137994980	42	150	1	TTTTCCTTTCAATAGGCGGCTTTGGGTGTGGGCTGTGTGTCAGGGAAATAGGAGCTGTAATTATCTCCTCTTAT	T	GTTCTATCAGACTCTCTCAGCTTCTAGCAGGTAGGGGAGGACTGAGATTTTAGATACTAATTTATCTCAATCTTG	TTTTCCTTTCAATAGGCGGCTTTGGGTGTGGGCTGTGTGTCAGGGAAATAGGAGCTGTAATTATCTCCTCTTATTGTTCTATCAGACTCTCTCAGCTTCTAGCAGGTAGGGGAGGACTGAGATTTTAGATACTAATTTATCTCAATCTTG	rs200706434
rs605777_B_alt-2	rs605777	6	137994980	43	149	1	TTTTCCTTTCAATAGGCGGCTTTGGGTGTGGGCTGTGTGTCAGGGAAATAGGAGCTGTAATGTCTCCTCTTAT	T	GTTCTATCAGACTCTCTCAGCTTCTAGCAGGTAGGGGAGGACTGAGATTTTAGATACTAATTTATCTCAATCTTG	TTTTCCTTTCAATAGGCGGCTTTGGGTGTGGGCTGTGTGTCAGGGAAATAGGAGCTGTAATGTCTCCTCTTATTGTTCTATCAGACTCTCTCAGCTTCTAGCAGGTAGGGGAGGACTGAGATTTTAGATACTAATTTATCTCAATCTTG	rs201536973
rs605777_B_alt-3	rs605777	6	137994980	42.3	149	1	TTTTCCTTTCAATAGGCGGCTTTGGGTGTGGGCTGTGTGTCAGGGAAATAGGAGCTGTAATATCTCCTCTTAT	T	GTTCTATCAGACTCTCTCAGCTTCTAGCAGGTAGGGGAGGACTGAGATTTTAGATACTAATTTATCTCAATCTTG	TTTTCCTTTCAATAGGCGGCTTTGGGTGTGGGCTGTGTGTCAGGGAAATAGGAGCTGTAATATCTCCTCTTATTGTTCTATCAGACTCTCTCAGCTTCTAGCAGGTAGGGGAGGACTGAGATTTTAGATACTAATTTATCTCAATCTTG	rs201536973,rs200706434
rs200467818_A_RC	rs200467818	6	138444208	50.7	150	4	GGGTGCATGACATCCCGGCAGTGCAGAAAGGAGCCAGGGGGAGGGAAACAGTGAAGTTTTTTGTTGTTGTTGT	TGTA	TCTCTGCCAGGTTTTGGTATCAGGGTGATGCTGGCCTCAATGAGTTGGGGAGCTTCTGCACAGCAAAAGAAAC	GGGTGCATGACATCCCGGCAGTGCAGAAAGGAGCCAGGGGGAGGGAAACAGTGAAGTTTTTTGTTGTTGTTGTTGTATCTCTGCCAGGTTTTGGTATCAGGGTGATGCTGGCCTCAATGAGTTGGGGAGCTTCTGCACAGCAAAAGAAAC	-
rs200467818_B_RC	rs200467818	6	138444208	51	147	4	GGGTGCATGACATCCCGGCAGTGCAGAAAGGAGCCAGGGGGAGGGAAACAGTGAAGTTTTTTGTTGTTGTTGT	A	TCTCTGCCAGGTTTTGGTATCAGGGTGATGCTGGCCTCAATGAGTTGGGGAGCTTCTGCACAGCAAAAGAAAC	GGGTGCATGACATCCCGGCAGTGCAGAAAGGAGCCAGGGGGAGGGAAACAGTGAAGTTTTTTGTTGTTGTTGTATCTCTGCCAGGTTTTGGTATCAGGGTGATGCTGGCCTCAATGAGTTGGGGAGCTTCTGCACAGCAAAAGAAAC	-
rs75564238_A	rs75564238	6	137898015	36	150	1	GAACTATCCTGGCAATGCTGGGTGTTAGAAAGCACTATGAACTTCAGCTCATTTATCTGTAAAATAAGGACATG	C	ATACTAACCTCACTGGATTTTTGTGAGAATTCAATTGATTGCAATTAAAAGCAAAGAGCTTTCTAAGTGCTAAAG	GAACTATCCTGGCAATGCTGGGTGTTAGAAAGCACTATGAACTTCAGCTCATTTATCTGTAAAATAAGGACATGCATACTAACCTCACTGGATTTTTGTGAGAATTCAATTGATTGCAATTAAAAGCAAAGAGCTTTCTAAGTGCTAAAG	-
rs75564238_B	rs75564238	6	137898015	35.3	150	1	GAACTATCCTGGCAATGCTGGGTGTTAGAAAGCACTATGAACTTCAGCTCATTTATCTGTAAAATAAGGACATG	T	ATACTAACCTCACTGGATTTTTGTGAGAATTCAATTGATTGCAATTAAAAGCAAAGAGCTTTCTAAGTGCTAAAG	GAACTATCCTGGCAATGCTGGGTGTTAGAAAGCACTATGAACTTCAGCTCATTTATCTGTAAAATAAGGACATGTATACTAACCTCACTGGATTTTTGTGAGAATTCAATTGATTGCAATTAAAAGCAAAGAGCTTTCTAAGTGCTAAAG	-
rs77000060_A_RC	rs77000060	6	138237989	41.3	150	1	CTTGAACTCCTGACCTCAAGTCACTTTGGCCTCCCAAAGTGCTGGGATTACAGGCATGAACCATTGCACCCAGCC	G	ATGTACATTATTTTTAATCCTCATACTTGTTTTCAAGATTGGTACTTTCATCATTTGAAACTTGAGGAAGTAGA	CTTGAACTCCTGACCTCAAGTCACTTTGGCCTCCCAAAGTGCTGGGATTACAGGCATGAACCATTGCACCCAGCCGATGTACATTATTTTTAATCCTCATACTTGTTTTCAAGATTGGTACTTTCATCATTTGAAACTTGAGGAAGTAGA	-
rs77000060_B_RC	rs77000060	6	138237989	40.7	150	1	CTTGAACTCCTGACCTCAAGTCACTTTGGCCTCCCAAAGTGCTGGGATTACAGGCATGAACCATTGCACCCAGCC	A	ATGTACATTATTTTTAATCCTCATACTTGTTTTCAAGATTGGTACTTTCATCATTTGAAACTTGAGGAAGTAGA	CTTGAACTCCTGACCTCAAGTCACTTTGGCCTCCCAAAGTGCTGGGATTACAGGCATGAACCATTGCACCCAGCCAATGTACATTATTTTTAATCCTCATACTTGTTTTCAAGATTGGTACTTTCATCATTTGAAACTTGAGGAAGTAGA	-
rs6570207_A_RC	rs6570207	6	138368051	41.3	150	1	TTTGGAACTTTAAGGTTTAATGACTACCCTACTGGATTTCAGACTTTCATGGGGCCTGTACCACCTTCGTTTTGG	T	CAATTTCTTCCATTTGGGTTGTCTGTATTTATCCAATGCCTGTACCCACACTGTGTCTAGGAAGTAACCAAGTA	TTTGGAACTTTAAGGTTTAATGACTACCCTACTGGATTTCAGACTTTCATGGGGCCTGTACCACCTTCGTTTTGGTCAATTTCTTCCATTTGGGTTGTCTGTATTTATCCAATGCCTGTACCCACACTGTGTCTAGGAAGTAACCAAGTA	-
rs6570207_A_alt-1_RC	rs6570207	6	138368051	40.7	150	1	TTTGGAACTTTAAGATTTAATGACTACCCTACTGGATTTCAGACTTTCATGGGGCCTGTACCACCTTCGTTTTGG	T	CAATTTCTTCCATTTGGGTTGTCTGTATTTATCCAATGCCTGTACCCACACTGTGTCTAGGAAGTAACCAAGTA	TTTGGAACTTTAAGATTTAATGACTACCCTACTGGATTTCAGACTTTCATGGGGCCTGTACCACCTTCGTTTTGGTCAATTTCTTCCATTTGGGTTGTCTGTATTTATCCAATGCCTGTACCCACACTGTGTCTAGGAAGTAACCAAGTA	rs35380520
rs6570207_B_RC	rs6570207	6	138368051	42	150	1	TTTGGAACTTTAAGGTTTAATGACTACCCTACTGGATTTCAGACTTTCATGGGGCCTGTACCACCTTCGTTTTGG	C	CAATTTCTTCCATTTGGGTTGTCTGTATTTATCCAATGCCTGTACCCACACTGTGTCTAGGAAGTAACCAAGTA	TTTGGAACTTTAAGGTTTAATGACTACCCTACTGGATTTCAGACTTTCATGGGGCCTGTACCACCTTCGTTTTGGCCAATTTCTTCCATTTGGGTTGTCTGTATTTATCCAATGCCTGTACCCACACTGTGTCTAGGAAGTAACCAAGTA	-
rs6570207_B_alt-1_RC	rs6570207	6	138368051	41.3	150	1	TTTGGAACTTTAAGATTTAATGACTACCCTACTGGATTTCAGACTTTCATGGGGCCTGTACCACCTTCGTTTTGG	C	CAATTTCTTCCATTTGGGTTGTCTGTATTTATCCAATGCCTGTACCCACACTGTGTCTAGGAAGTAACCAAGTA	TTTGGAACTTTAAGATTTAATGACTACCCTACTGGATTTCAGACTTTCATGGGGCCTGTACCACCTTCGTTTTGGCCAATTTCTTCCATTTGGGTTGTCTGTATTTATCCAATGCCTGTACCCACACTGTGTCTAGGAAGTAACCAAGTA	rs35380520
rs71547131_A_RC	rs71547131	6	138360617	50.7	150	1	CCTGTAGTCCCAGCTACTCAGGAGGCTGAGGCAGGAGAATGGCGTGAACCTGGGAGGCGGAGCTTGCTGTGAGCC	A	AATTGGCACCATTGCACTCCAGCCTGGGCGACAGAGCGAGACTCCATCTCAAAAAAAAAAAAAAAAAAAAAAAA	CCTGTAGTCCCAGCTACTCAGGAGGCTGAGGCAGGAGAATGGCGTGAACCTGGGAGGCGGAGCTTGCTGTGAGCCAAATTGGCACCATTGCACTCCAGCCTGGGCGACAGAGCGAGACTCCATCTCAAAAAAAAAAAAAAAAAAAAAAAA	-
rs71547131_A_alt-1_RC	rs71547131	6	138360617	50.7	150	1	CCTGTAGTCCCAGCTACTCAGGAGGCTGAGGCAGGAGAATGGCGTGAACCTGGGAGGCGGAGCTTGCTGTGAGCC	A	AAATGGCACCATTGCACTCCAGCCTGGGCGACAGAGCGAGACTCCATCTCAAAAAAAAAAAAAAAAAAAAAAAA	CCTGTAGTCCCAGCTACTCAGGAGGCTGAGGCAGGAGAATGGCGTGAACCTGGGAGGCGGAGCTTGCTGTGAGCCAAAATGGCACCATTGCACTCCAGCCTGGGCGACAGAGCGAGACTCCATCTCAAAAAAAAAAAAAAAAAAAAAAAA	rs143435126
rs71547131_A_alt-2_RC	rs71547131	6	138360617	51.3	150	1	CCTGTAGTCCCAGCTACTCAGGAGGCTGAGGCAGGAGAATGGCGTGAACCTGGGAGGCGGAGCTTGCTGTGAGCC	A	AGTTGGCACCATTGCACTCCAGCCTGGGCGACAGAGCGAGACTCCATCTCAAAAAAAAAAAAAAAAAAAAAAAA	CCTGTAGTCCCAGCTACTCAGGAGGCTGAGGCAGGAGAATGGCGTGAACCTGGGAGGCGGAGCTTGCTGTGAGCCAAGTTGGCACCATTGCACTCCAGCCTGGGCGACAGAGCGAGACTCCATCTCAAAAAAAAAAAAAAAAAAAAAAAA	rs150951691
rs71547131_A_alt-3_RC	rs71547131	6	138360617	51.3	150	1	CCTGTAGTCCCAGCTACTCAGGAGGCTGAGGCAGGAGAATGGCGTGAACCTGGGAGGCGGAGCTTGCTGTGAGCC	A	AGATGGCACCATTGCACTCCAGCCTGGGCGACAGAGCGAGACTCCATCTCAAAAAAAAAAAAAAAAAAAAAAAA	CCTGTAGTCCCAGCTACTCAGGAGGCTGAGGCAGGAGAATGGCGTGAACCTGGGAGGCGGAGCTTGCTGTGAGCCAAGATGGCACCATTGCACTCCAGCCTGGGCGACAGAGCGAGACTCCATCTCAAAAAAAAAAAAAAAAAAAAAAAA	rs150951691,rs143435126
rs71547131_A_alt-4_RC	rs71547131	6	138360617	51.3	150	1	CCTGTAGTCCCAGCTACTCAGGAGGCCGAGGCAGGAGAATGGCGTGAACCTGGGAGGCGGAGCTTGCTGTGAGCC	A	AATTGGCACCATTGCACTCCAGCCTGGGCGACAGAGCGAGACTCCATCTCAAAAAAAAAAAAAAAAAAAAAAAA	CCTGTAGTCCCAGCTACTCAGGAGGCCGAGGCAGGAGAATGGCGTGAACCTGGGAGGCGGAGCTTGCTGTGAGCCAAATTGGCACCATTGCACTCCAGCCTGGGCGACAGAGCGAGACTCCATCTCAAAAAAAAAAAAAAAAAAAAAAAA	6:138360666
rs71547131_A_alt-5_RC	rs71547131	6	138360617	51.3	150	1	CCTGTAGTCCCAGCTACTCAGGAGGCCGAGGCAGGAGAATGGCGTGAACCTGGGAGGCGGAGCTTGCTGTGAGCC	A	AAATGGCACCATTGCACTCCAGCCTGGGCGACAGAGCGAGACTCCATCTCAAAAAAAAAAAAAAAAAAAAAAAA	CCTGTAGTCCCAGCTACTCAGGAGGCCGAGGCAGGAGAATGGCGTGAACCTGGGAGGCGGAGCTTGCTGTGAGCCAAAATGGCACCATTGCACTCCAGCCTGGGCGACAGAGCGAGACTCCATCTCAAAAAAAAAAAAAAAAAAAAAAAA	6:138360666,rs143435126
rs71547131_A_alt-6_RC	rs71547131	6	138360617	52	150	1	CCTGTAGTCCCAGCTACTCAGGAGGCCGAGGCAGGAGAATGGCGTGAACCTGGGAGGCGGAGCTTGCTGTGAGCC	A	AGTTGGCACCATTGCACTCCAGCCTGGGCGACAGAGCGAGACTCCATCTCAAAAAAAAAAAAAAAAAAAAAAAA	CCTGTAGTCCCAGCTACTCAGGAGGCCGAGGCAGGAGAATGGCGTGAACCTGGGAGGCGGAGCTTGCTGTGAGCCAAGTTGGCACCATTGCACTCCAGCCTGGGCGACAGAGCGAGACTCCATCTCAAAAAAAAAAAAAAAAAAAAAAAA	6:138360666,rs150951691
rs71547131_A_alt-7_RC	rs71547131	6	138360617	52	150	1	CCTGTAGTCCCAGCTACTCAGGAGGCCGAGGCAGGAGAATGGCGTGAACCTGGGAGGCGGAGCTTGCTGTGAGCC	A	AGATGGCACCATTGCACTCCAGCCTGGGCGACAGAGCGAGACTCCATCTCAAAAAAAAAAAAAAAAAAAAAAAA	CCTGTAGTCCCAGCTACTCAGGAGGCCGAGGCAGGAGAATGGCGTGAACCTGGGAGGCGGAGCTTGCTGTGAGCCAAGATGGCACCATTGCACTCCAGCCTGGGCGACAGAGCGAGACTCCATCTCAAAAAAAAAAAAAAAAAAAAAAAA	6:138360666,rs150951691,rs143435126
rs71547131_B_RC	rs71547131	6	138360617	51.3	150	1	CCTGTAGTCCCAGCTACTCAGGAGGCTGAGGCAGGAGAATGGCGTGAACCTGGGAGGCGGAGCTTGCTGTGAGCC	G	AATTGGCACCATTGCACTCCAGCCTGGGCGACAGAGCGAGACTCCATCTCAAAAAAAAAAAAAAAAAAAAAAAA	CCTGTAGTCCCAGCTACTCAGGAGGCTGAGGCAGGAGAATGGCGTGAACCTGGGAGGCGGAGCTTGCTGTGAGCCGAATTGGCACCATTGCACTCCAGCCTGGGCGACAGAGCGAGACTCCATCTCAAAAAAAAAAAAAAAAAAAAAAAA	-
rs71547131_B_alt-1_RC	rs71547131	6	138360617	51.3	150	1	CCTGTAGTCCCAGCTACTCAGGAGGCTGAGGCAGGAGAATGGCGTGAACCTGGGAGGCGGAGCTTGCTGTGAGCC	G	AAATGGCACCATTGCACTCCAGCCTGGGCGACAGAGCGAGACTCCATCTCAAAAAAAAAAAAAAAAAAAAAAAA	CCTGTAGTCCCAGCTACTCAGGAGGCTGAGGCAGGAGAATGGCGTGAACCTGGGAGGCGGAGCTTGCTGTGAGCCGAAATGGCACCATTGCACTCCAGCCTGGGCGACAGAGCGAGACTCCATCTCAAAAAAAAAAAAAAAAAAAAAAAA	rs143435126
rs71547131_B_alt-2_RC	rs71547131	6	138360617	52	150	1	CCTGTAGTCCCAGCTACTCAGGAGGCTGAGGCAGGAGAATGGCGTGAACCTGGGAGGCGGAGCTTGCTGTGAGCC	G	AGTTGGCACCATTGCACTCCAGCCTGGGCGACAGAGCGAGACTCCATCTCAAAAAAAAAAAAAAAAAAAAAAAA	CCTGTAGTCCCAGCTACTCAGGAGGCTGAGGCAGGAGAATGGCGTGAACCTGGGAGGCGGAGCTTGCTGTGAGCCGAGTTGGCACCATTGCACTCCAGCCTGGGCGACAGAGCGAGACTCCATCTCAAAAAAAAAAAAAAAAAAAAAAAA	rs150951691
rs71547131_B_alt-3_RC	rs71547131	6	138360617	52	150	1	CCTGTAGTCCCAGCTACTCAGGAGGCTGAGGCAGGAGAATGGCGTGAACCTGGGAGGCGGAGCTTGCTGTGAGCC	G	AGATGGCACCATTGCACTCCAGCCTGGGCGACAGAGCGAGACTCCATCTCAAAAAAAAAAAAAAAAAAAAAAAA	CCTGTAGTCCCAGCTACTCAGGAGGCTGAGGCAGGAGAATGGCGTGAACCTGGGAGGCGGAGCTTGCTGTGAGCCGAGATGGCACCATTGCACTCCAGCCTGGGCGACAGAGCGAGACTCCATCTCAAAAAAAAAAAAAAAAAAAAAAAA	rs150951691,rs143435126
rs71547131_B_alt-4_RC	rs71547131	6	138360617	52	150	1	CCTGTAGTCCCAGCTACTCAGGAGGCCGAGGCAGGAGAATGGCGTGAACCTGGGAGGCGGAGCTTGCTGTGAGCC	G	AATTGGCACCATTGCACTCCAGCCTGGGCGACAGAGCGAGACTCCATCTCAAAAAAAAAAAAAAAAAAAAAAAA	CCTGTAGTCCCAGCTACTCAGGAGGCCGAGGCAGGAGAATGGCGTGAACCTGGGAGGCGGAGCTTGCTGTGAGCCGAATTGGCACCATTGCACTCCAGCCTGGGCGACAGAGCGAGACTCCATCTCAAAAAAAAAAAAAAAAAAAAAAAA	6:138360666
rs71547131_B_alt-5_RC	rs71547131	6	138360617	52	150	1	CCTGTAGTCCCAGCTACTCAGGAGGCCGAGGCAGGAGAATGGCGTGAACCTGGGAGGCGGAGCTTGCTGTGAGCC	G	AAATGGCACCATTGCACTCCAGCCTGGGCGACAGAGCGAGACTCCATCTCAAAAAAAAAAAAAAAAAAAAAAAA	CCTGTAGTCCCAGCTACTCAGGAGGCCGAGGCAGGAGAATGGCGTGAACCTGGGAGGCGGAGCTTGCTGTGAGCCGAAATGGCACCATTGCACTCCAGCCTGGGCGACAGAGCGAGACTCCATCTCAAAAAAAAAAAAAAAAAAAAAAAA	6:138360666,rs143435126
rs71547131_B_alt-6_RC	rs71547131	6	138360617	52.7	150	1	CCTGTAGTCCCAGCTACTCAGGAGGCCGAGGCAGGAGAATGGCGTGAACCTGGGAGGCGGAGCTTGCTGTGAGCC	G	AGTTGGCACCATTGCACTCCAGCCTGGGCGACAGAGCGAGACTCCATCTCAAAAAAAAAAAAAAAAAAAAAAAA	CCTGTAGTCCCAGCTACTCAGGAGGCCGAGGCAGGAGAATGGCGTGAACCTGGGAGGCGGAGCTTGCTGTGAGCCGAGTTGGCACCATTGCACTCCAGCCTGGGCGACAGAGCGAGACTCCATCTCAAAAAAAAAAAAAAAAAAAAAAAA	6:138360666,rs150951691
rs71547131_B_alt-7_RC	rs71547131	6	138360617	52.7	150	1	CCTGTAGTCCCAGCTACTCAGGAGGCCGAGGCAGGAGAATGGCGTGAACCTGGGAGGCGGAGCTTGCTGTGAGCC	G	AGATGGCACCATTGCACTCCAGCCTGGGCGACAGAGCGAGACTCCATCTCAAAAAAAAAAAAAAAAAAAAAAAA	CCTGTAGTCCCAGCTACTCAGGAGGCCGAGGCAGGAGAATGGCGTGAACCTGGGAGGCGGAGCTTGCTGTGAGCCGAGATGGCACCATTGCACTCCAGCCTGGGCGACAGAGCGAGACTCCATCTCAAAAAAAAAAAAAAAAAAAAAAAA	6:138360666,rs150951691,rs143435126
rs4895509_A_RC	rs4895509	6	138382903	34	150	1	AGCCTCCCAAAGTTCTGGGGTTATGGGCATGAGTCACTATGCCCAGCCCATTTTTCGTTTCTTTGTTTTTTTGTT	C	TTCCTTTTCAGTGATTTTGTCAATATTAAATTTTCAATCTTTTGGTTGAGTCTAAAAATTTTTCTTCTATCATA	AGCCTCCCAAAGTTCTGGGGTTATGGGCATGAGTCACTATGCCCAGCCCATTTTTCGTTTCTTTGTTTTTTTGTTCTTCCTTTTCAGTGATTTTGTCAATATTAAATTTTCAATCTTTTGGTTGAGTCTAAAAATTTTTCTTCTATCATA	-
rs4895509_A_alt-1_RC	rs4895509	6	138382903	34	150	1	AGCCTCCCAAAGTTCTGGGGTTATGGGCATGAGTCACTATGCCCAGCCCATTTATCGTTTCTTTGTTTTTTTGTT	C	TTCCTTTTCAGTGATTTTGTCAATATTAAATTTTCAATCTTTTGGTTGAGTCTAAAAATTTTTCTTCTATCATA	AGCCTCCCAAAGTTCTGGGGTTATGGGCATGAGTCACTATGCCCAGCCCATTTATCGTTTCTTTGTTTTTTTGTTCTTCCTTTTCAGTGATTTTGTCAATATTAAATTTTCAATCTTTTGGTTGAGTCTAAAAATTTTTCTTCTATCATA	rs71547132
rs4895509_A_alt-2_RC	rs4895509	6	138382903	34.7	150	1	AGCCTCCCAAAGTTCTGGGGTTATGGGCATGAGTCACTATGCCCAGCCCATTTTTCGTTTCTTTGTTTTTTTGTT	C	TTCCTTTTCAGTGATTTTGTCAATATTAAATTTTCAATCTTTCGGTTGAGTCTAAAAATTTTTCTTCTATCATA	AGCCTCCCAAAGTTCTGGGGTTATGGGCATGAGTCACTATGCCCAGCCCATTTTTCGTTTCTTTGTTTTTTTGTTCTTCCTTTTCAGTGATTTTGTCAATATTAAATTTTCAATCTTTCGGTTGAGTCTAAAAATTTTTCTTCTATCATA	rs12111172
rs4895509_A_alt-3_RC	rs4895509	6	138382903	34.7	150	1	AGCCTCCCAAAGTTCTGGGGTTATGGGCATGAGTCACTATGCCCAGCCCATTTATCGTTTCTTTGTTTTTTTGTT	C	TTCCTTTTCAGTGATTTTGTCAATATTAAATTTTCAATCTTTCGGTTGAGTCTAAAAATTTTTCTTCTATCATA	AGCCTCCCAAAGTTCTGGGGTTATGGGCATGAGTCACTATGCCCAGCCCATTTATCGTTTCTTTGTTTTTTTGTTCTTCCTTTTCAGTGATTTTGTCAATATTAAATTTTCAATCTTTCGGTTGAGTCTAAAAATTTTTCTTCTATCATA	rs12111172,rs71547132
rs4895509_A_alt-4_RC	rs4895509	6	138382903	33.3	150	1	AGCCTCCCAAAGTTCTGGGGTTATGGGCATGAGTCACTATGCCCAGCCCATTTTTCATTTCTTTGTTTTTTTGTT	C	TTCCTTTTCAGTGATTTTGTCAATATTAAATTTTCAATCTTTTGGTTGAGTCTAAAAATTTTTCTTCTATCATA	AGCCTCCCAAAGTTCTGGGGTTATGGGCATGAGTCACTATGCCCAGCCCATTTTTCATTTCTTTGTTTTTTTGTTCTTCCTTTTCAGTGATTTTGTCAATATTAAATTTTCAATCTTTTGGTTGAGTCTAAAAATTTTTCTTCTATCATA	rs6940999
rs4895509_A_alt-5_RC	rs4895509	6	138382903	33.3	150	1	AGCCTCCCAAAGTTCTGGGGTTATGGGCATGAGTCACTATGCCCAGCCCATTTATCATTTCTTTGTTTTTTTGTT	C	TTCCTTTTCAGTGATTTTGTCAATATTAAATTTTCAATCTTTTGGTTGAGTCTAAAAATTTTTCTTCTATCATA	AGCCTCCCAAAGTTCTGGGGTTATGGGCATGAGTCACTATGCCCAGCCCATTTATCATTTCTTTGTTTTTTTGTTCTTCCTTTTCAGTGATTTTGTCAATATTAAATTTTCAATCTTTTGGTTGAGTCTAAAAATTTTTCTTCTATCATA	rs6940999,rs71547132
rs4895509_A_alt-6_RC	rs4895509	6	138382903	34	150	1	AGCCTCCCAAAGTTCTGGGGTTATGGGCATGAGTCACTATGCCCAGCCCATTTTTCATTTCTTTGTTTTTTTGTT	C	TTCCTTTTCAGTGATTTTGTCAATATTAAATTTTCAATCTTTCGGTTGAGTCTAAAAATTTTTCTTCTATCATA	AGCCTCCCAAAGTTCTGGGGTTATGGGCATGAGTCACTATGCCCAGCCCATTTTTCATTTCTTTGTTTTTTTGTTCTTCCTTTTCAGTGATTTTGTCAATATTAAATTTTCAATCTTTCGGTTGAGTCTAAAAATTTTTCTTCTATCATA	rs6940999,rs12111172
rs4895509_A_alt-7_RC	rs4895509	6	138382903	34	150	1	AGCCTCCCAAAGTTCTGGGGTTATGGGCATGAGTCACTATGCCCAGCCCATTTATCATTTCTTTGTTTTTTTGTT	C	TTCCTTTTCAGTGATTTTGTCAATATTAAATTTTCAATCTTTCGGTTGAGTCTAAAAATTTTTCTTCTATCATA	AGCCTCCCAAAGTTCTGGGGTTATGGGCATGAGTCACTATGCCCAGCCCATTTATCATTTCTTTGTTTTTTTGTTCTTCCTTTTCAGTGATTTTGTCAATATTAAATTTTCAATCTTTCGGTTGAGTCTAAAAATTTTTCTTCTATCATA	rs6940999,rs12111172,rs71547132
rs4895509_B_RC	rs4895509	6	138382903	33.3	150	1	AGCCTCCCAAAGTTCTGGGGTTATGGGCATGAGTCACTATGCCCAGCCCATTTTTCGTTTCTTTGTTTTTTTGTT	T	TTCCTTTTCAGTGATTTTGTCAATATTAAATTTTCAATCTTTTGGTTGAGTCTAAAAATTTTTCTTCTATCATA	AGCCTCCCAAAGTTCTGGGGTTATGGGCATGAGTCACTATGCCCAGCCCATTTTTCGTTTCTTTGTTTTTTTGTTTTTCCTTTTCAGTGATTTTGTCAATATTAAATTTTCAATCTTTTGGTTGAGTCTAAAAATTTTTCTTCTATCATA	-
rs4895509_B_alt-1_RC	rs4895509	6	138382903	33.3	150	1	AGCCTCCCAAAGTTCTGGGGTTATGGGCATGAGTCACTATGCCCAGCCCATTTATCGTTTCTTTGTTTTTTTGTT	T	TTCCTTTTCAGTGATTTTGTCAATATTAAATTTTCAATCTTTTGGTTGAGTCTAAAAATTTTTCTTCTATCATA	AGCCTCCCAAAGTTCTGGGGTTATGGGCATGAGTCACTATGCCCAGCCCATTTATCGTTTCTTTGTTTTTTTGTTTTTCCTTTTCAGTGATTTTGTCAATATTAAATTTTCAATCTTTTGGTTGAGTCTAAAAATTTTTCTTCTATCATA	rs71547132
rs4895509_B_alt-2_RC	rs4895509	6	138382903	34	150	1	AGCCTCCCAAAGTTCTGGGGTTATGGGCATGAGTCACTATGCCCAGCCCATTTTTCGTTTCTTTGTTTTTTTGTT	T	TTCCTTTTCAGTGATTTTGTCAATATTAAATTTTCAATCTTTCGGTTGAGTCTAAAAATTTTTCTTCTATCATA	AGCCTCCCAAAGTTCTGGGGTTATGGGCATGAGTCACTATGCCCAGCCCATTTTTCGTTTCTTTGTTTTTTTGTTTTTCCTTTTCAGTGATTTTGTCAATATTAAATTTTCAATCTTTCGGTTGAGTCTAAAAATTTTTCTTCTATCATA	rs12111172
rs4895509_B_alt-3_RC	rs4895509	6	138382903	34	150	1	AGCCTCCCAAAGTTCTGGGGTTATGGGCATGAGTCACTATGCCCAGCCCATTTATCGTTTCTTTGTTTTTTTGTT	T	TTCCTTTTCAGTGATTTTGTCAATATTAAATTTTCAATCTTTCGGTTGAGTCTAAAAATTTTTCTTCTATCATA	AGCCTCCCAAAGTTCTGGGGTTATGGGCATGAGTCACTATGCCCAGCCCATTTATCGTTTCTTTGTTTTTTTGTTTTTCCTTTTCAGTGATTTTGTCAATATTAAATTTTCAATCTTTCGGTTGAGTCTAAAAATTTTTCTTCTATCATA	rs12111172,rs71547132
rs4895509_B_alt-4_RC	rs4895509	6	138382903	32.7	150	1	AGCCTCCCAAAGTTCTGGGGTTATGGGCATGAGTCACTATGCCCAGCCCATTTTTCATTTCTTTGTTTTTTTGTT	T	TTCCTTTTCAGTGATTTTGTCAATATTAAATTTTCAATCTTTTGGTTGAGTCTAAAAATTTTTCTTCTATCATA	AGCCTCCCAAAGTTCTGGGGTTATGGGCATGAGTCACTATGCCCAGCCCATTTTTCATTTCTTTGTTTTTTTGTTTTTCCTTTTCAGTGATTTTGTCAATATTAAATTTTCAATCTTTTGGTTGAGTCTAAAAATTTTTCTTCTATCATA	rs6940999
rs4895509_B_alt-5_RC	rs4895509	6	138382903	32.7	150	1	AGCCTCCCAAAGTTCTGGGGTTATGGGCATGAGTCACTATGCCCAGCCCATTTATCATTTCTTTGTTTTTTTGTT	T	TTCCTTTTCAGTGATTTTGTCAATATTAAATTTTCAATCTTTTGGTTGAGTCTAAAAATTTTTCTTCTATCATA	AGCCTCCCAAAGTTCTGGGGTTATGGGCATGAGTCACTATGCCCAGCCCATTTATCATTTCTTTGTTTTTTTGTTTTTCCTTTTCAGTGATTTTGTCAATATTAAATTTTCAATCTTTTGGTTGAGTCTAAAAATTTTTCTTCTATCATA	rs6940999,rs71547132
rs4895509_B_alt-6_RC	rs4895509	6	138382903	33.3	150	1	AGCCTCCCAAAGTTCTGGGGTTATGGGCATGAGTCACTATGCCCAGCCCATTTTTCATTTCTTTGTTTTTTTGTT	T	TTCCTTTTCAGTGATTTTGTCAATATTAAATTTTCAATCTTTCGGTTGAGTCTAAAAATTTTTCTTCTATCATA	AGCCTCCCAAAGTTCTGGGGTTATGGGCATGAGTCACTATGCCCAGCCCATTTTTCATTTCTTTGTTTTTTTGTTTTTCCTTTTCAGTGATTTTGTCAATATTAAATTTTCAATCTTTCGGTTGAGTCTAAAAATTTTTCTTCTATCATA	rs6940999,rs12111172
rs4895509_B_alt-7_RC	rs4895509	6	138382903	33.3	150	1	AGCCTCCCAAAGTTCTGGGGTTATGGGCATGAGTCACTATGCCCAGCCCATTTATCATTTCTTTGTTTTTTTGTT	T	TTCCTTTTCAGTGATTTTGTCAATATTAAATTTTCAATCTTTCGGTTGAGTCTAAAAATTTTTCTTCTATCATA	AGCCTCCCAAAGTTCTGGGGTTATGGGCATGAGTCACTATGCCCAGCCCATTTATCATTTCTTTGTTTTTTTGTTTTTCCTTTTCAGTGATTTTGTCAATATTAAATTTTCAATCTTTCGGTTGAGTCTAAAAATTTTTCTTCTATCATA	rs6940999,rs12111172,rs71547132
rs117549069_A_RC	rs117549069	6	138342026	39.3	150	1	TGGCTGTGTGGTAGGCAGAATAATGACCTCCAAAGATGCCCATCCTAAACCTCAGAATCTGTGATTATATTACAT	T	ACATGGCAAAGAGGAATGAAGGTTGGAGTTGGAATTAAGGTTGCTAATCAGCTGAACTTAAAATAGGGAGATTA	TGGCTGTGTGGTAGGCAGAATAATGACCTCCAAAGATGCCCATCCTAAACCTCAGAATCTGTGATTATATTACATTACATGGCAAAGAGGAATGAAGGTTGGAGTTGGAATTAAGGTTGCTAATCAGCTGAACTTAAAATAGGGAGATTA	-
rs117549069_B_RC	rs117549069	6	138342026	40	150	1	TGGCTGTGTGGTAGGCAGAATAATGACCTCCAAAGATGCCCATCCTAAACCTCAGAATCTGTGATTATATTACAT	C	ACATGGCAAAGAGGAATGAAGGTTGGAGTTGGAATTAAGGTTGCTAATCAGCTGAACTTAAAATAGGGAGATTA	TGGCTGTGTGGTAGGCAGAATAATGACCTCCAAAGATGCCCATCCTAAACCTCAGAATCTGTGATTATATTACATCACATGGCAAAGAGGAATGAAGGTTGGAGTTGGAATTAAGGTTGCTAATCAGCTGAACTTAAAATAGGGAGATTA	-
6:138007689_A	6:138007689	6	138007689	44	150	1	CTTTTTGGAGTGTGCACCCAGAACTGAACACCCTTTGTGAGGTACAGTCTAACCTGAGTGCAATAGAGAGGCTG	T	TAACTCTGCTGTTCCAGACCTTTCATTAATGCAGCCAAAAGTTACAGTTAAGGTTTTAGCAGTTCCTTCATGCTC	CTTTTTGGAGTGTGCACCCAGAACTGAACACCCTTTGTGAGGTACAGTCTAACCTGAGTGCAATAGAGAGGCTGTTAACTCTGCTGTTCCAGACCTTTCATTAATGCAGCCAAAAGTTACAGTTAAGGTTTTAGCAGTTCCTTCATGCTC	-
6:138007689_A_alt-1	6:138007689	6	138007689	43.5	147	1	CTTTTTGGAGTGTGCACCCAGAACTGAACACCCTTTGTGAGGTACAGTCTAACCTGAGTGCAATAGAGAGGCTG	T	TAACTCTGCTGTTCCAGACCTTTCATTAATGCCAAAAGTTACAGTTAAGGTTTTAGCAGTTCCTTCATGCTC	CTTTTTGGAGTGTGCACCCAGAACTGAACACCCTTTGTGAGGTACAGTCTAACCTGAGTGCAATAGAGAGGCTGTTAACTCTGCTGTTCCAGACCTTTCATTAATGCCAAAAGTTACAGTTAAGGTTTTAGCAGTTCCTTCATGCTC	rs148402738
6:138007689_B	6:138007689	6	138007689	44.7	150	1	CTTTTTGGAGTGTGCACCCAGAACTGAACACCCTTTGTGAGGTACAGTCTAACCTGAGTGCAATAGAGAGGCTG	G	TAACTCTGCTGTTCCAGACCTTTCATTAATGCAGCCAAAAGTTACAGTTAAGGTTTTAGCAGTTCCTTCATGCTC	CTTTTTGGAGTGTGCACCCAGAACTGAACACCCTTTGTGAGGTACAGTCTAACCTGAGTGCAATAGAGAGGCTGGTAACTCTGCTGTTCCAGACCTTTCATTAATGCAGCCAAAAGTTACAGTTAAGGTTTTAGCAGTTCCTTCATGCTC	-
6:138007689_B_alt-1	6:138007689	6	138007689	44.2	147	1	CTTTTTGGAGTGTGCACCCAGAACTGAACACCCTTTGTGAGGTACAGTCTAACCTGAGTGCAATAGAGAGGCTG	G	TAACTCTGCTGTTCCAGACCTTTCATTAATGCCAAAAGTTACAGTTAAGGTTTTAGCAGTTCCTTCATGCTC	CTTTTTGGAGTGTGCACCCAGAACTGAACACCCTTTGTGAGGTACAGTCTAACCTGAGTGCAATAGAGAGGCTGGTAACTCTGCTGTTCCAGACCTTTCATTAATGCCAAAAGTTACAGTTAAGGTTTTAGCAGTTCCTTCATGCTC	rs148402738
rs203691_A	rs203691	6	137867448	33.3	150	1	AACAGACATTCTTATAAGTTACTGCTGGGAGAATAAATGGTACAAACTTTAAGCCAGGCAATTTGGTTTTATGT	A	CCAAAATTACAAGTGCATATATCTCTCAAACAGTATGTTTGTTTCTGAGAACTTATCCTACAGATATACTCACTC	AACAGACATTCTTATAAGTTACTGCTGGGAGAATAAATGGTACAAACTTTAAGCCAGGCAATTTGGTTTTATGTACCAAAATTACAAGTGCATATATCTCTCAAACAGTATGTTTGTTTCTGAGAACTTATCCTACAGATATACTCACTC	-
rs203691_B	rs203691	6	137867448	34	150	1	AACAGACATTCTTATAAGTTACTGCTGGGAGAATAAATGGTACAAACTTTAAGCCAGGCAATTTGGTTTTATGT	G	CCAAAATTACAAGTGCATATATCTCTCAAACAGTATGTTTGTTTCTGAGAACTTATCCTACAGATATACTCACTC	AACAGACATTCTTATAAGTTACTGCTGGGAGAATAAATGGTACAAACTTTAAGCCAGGCAATTTGGTTTTATGTGCCAAAATTACAAGTGCATATATCTCTCAAACAGTATGTTTGTTTCTGAGAACTTATCCTACAGATATACTCACTC	-
rs583504_A	rs583504	6	137967742	42.7	150	1	TCTAACTGTATTTTTATACCCCTTAACCAACCTCTCTTTATTCCCTCCTCCCCTTCCCAGCCTCTGGTCACCAC	G	ATTCTACTTTCTACCTCCAGGAAATCCACTCTTTTAGCTCCTCCTTATGAGTAAGAACATGCAGTATTTGTCTTT	TCTAACTGTATTTTTATACCCCTTAACCAACCTCTCTTTATTCCCTCCTCCCCTTCCCAGCCTCTGGTCACCACGATTCTACTTTCTACCTCCAGGAAATCCACTCTTTTAGCTCCTCCTTATGAGTAAGAACATGCAGTATTTGTCTTT	-
rs583504_B	rs583504	6	137967742	42.7	150	1	TCTAACTGTATTTTTATACCCCTTAACCAACCTCTCTTTATTCCCTCCTCCCCTTCCCAGCCTCTGGTCACCAC	C	ATTCTACTTTCTACCTCCAGGAAATCCACTCTTTTAGCTCCTCCTTATGAGTAAGAACATGCAGTATTTGTCTTT	TCTAACTGTATTTTTATACCCCTTAACCAACCTCTCTTTATTCCCTCCTCCCCTTCCCAGCCTCTGGTCACCACCATTCTACTTTCTACCTCCAGGAAATCCACTCTTTTAGCTCCTCCTTATGAGTAAGAACATGCAGTATTTGTCTTT	-
rs634313_A	rs634313	6	137949680	54.7	150	1	GTCCTAGGATTAAGAGTAAAGAAGGTCAGCCAGGCGCGGTGGCTCATGCCTGTAATCCCAGCACTTTGGGAGGC	C	GAGGCGCGCGGATCATGAGGTCAGGAGATCGAGACCATCCTGGCTAATACGGTGAAACCCCGTCTCTACTAAAAA	GTCCTAGGATTAAGAGTAAAGAAGGTCAGCCAGGCGCGGTGGCTCATGCCTGTAATCCCAGCACTTTGGGAGGCCGAGGCGCGCGGATCATGAGGTCAGGAGATCGAGACCATCCTGGCTAATACGGTGAAACCCCGTCTCTACTAAAAA	-
rs634313_A_alt-1	rs634313	6	137949680	54	150	1	GTCCTAGGATTAAGAGTAAAGAAGGTCAGCCAGGCGCGGTGGCTCATGCCTGTAATCCCAGCACTTTGGGAGGC	C	GAGGCGCGCGGATCATGAGGTCAGGAGATCGAGACCATCCTGGCTAATATGGTGAAACCCCGTCTCTACTAAAAA	GTCCTAGGATTAAGAGTAAAGAAGGTCAGCCAGGCGCGGTGGCTCATGCCTGTAATCCCAGCACTTTGGGAGGCCGAGGCGCGCGGATCATGAGGTCAGGAGATCGAGACCATCCTGGCTAATATGGTGAAACCCCGTCTCTACTAAAAA	rs149542823
rs634313_B	rs634313	6	137949680	54	150	1	GTCCTAGGATTAAGAGTAAAGAAGGTCAGCCAGGCGCGGTGGCTCATGCCTGTAATCCCAGCACTTTGGGAGGC	T	GAGGCGCGCGGATCATGAGGTCAGGAGATCGAGACCATCCTGGCTAATACGGTGAAACCCCGTCTCTACTAAAAA	GTCCTAGGATTAAGAGTAAAGAAGGTCAGCCAGGCGCGGTGGCTCATGCCTGTAATCCCAGCACTTTGGGAGGCTGAGGCGCGCGGATCATGAGGTCAGGAGATCGAGACCATCCTGGCTAATACGGTGAAACCCCGTCTCTACTAAAAA	-
rs634313_B_alt-1	rs634313	6	137949680	53.3	150	1	GTCCTAGGATTAAGAGTAAAGAAGGTCAGCCAGGCGCGGTGGCTCATGCCTGTAATCCCAGCACTTTGGGAGGC	T	GAGGCGCGCGGATCATGAGGTCAGGAGATCGAGACCATCCTGGCTAATATGGTGAAACCCCGTCTCTACTAAAAA	GTCCTAGGATTAAGAGTAAAGAAGGTCAGCCAGGCGCGGTGGCTCATGCCTGTAATCCCAGCACTTTGGGAGGCTGAGGCGCGCGGATCATGAGGTCAGGAGATCGAGACCATCCTGGCTAATATGGTGAAACCCCGTCTCTACTAAAAA	rs149542823
rs80323475_A	rs80323475	6	137960725	42.7	150	1	TGAAAGAGAAAGTATAACACGGGAAAGGAACATTTTAGGGGGACACACCTTAGAGGTATACAGTGGCTCATTAT	T	TCCTAGAAGTCTCAGGCAAGGGTTCTGAACCTAGGCCTACTGAGTTTCAAGGCTGAGAAATTCCTCTGAAAATGA	TGAAAGAGAAAGTATAACACGGGAAAGGAACATTTTAGGGGGACACACCTTAGAGGTATACAGTGGCTCATTATTTCCTAGAAGTCTCAGGCAAGGGTTCTGAACCTAGGCCTACTGAGTTTCAAGGCTGAGAAATTCCTCTGAAAATGA	-
rs80323475_A_alt-1	rs80323475	6	137960725	43.3	150	1	TGAAAGAGAAAGTATAACACGGGAAAGGAACATTTTAGGGGGACACACCTTAGAGGTATACAGTGGCTCATTAT	T	TCCTAGAAGTCTCAGGCAAGGGTTCTGAACCTAGGCCTACTGAGTTTCAAGGCTGAGAAATCCCTCTGAAAATGA	TGAAAGAGAAAGTATAACACGGGAAAGGAACATTTTAGGGGGACACACCTTAGAGGTATACAGTGGCTCATTATTTCCTAGAAGTCTCAGGCAAGGGTTCTGAACCTAGGCCTACTGAGTTTCAAGGCTGAGAAATCCCTCTGAAAATGA	rs634040
rs80323475_B	rs80323475	6	137960725	43.3	150	1	TGAAAGAGAAAGTATAACACGGGAAAGGAACATTTTAGGGGGACACACCTTAGAGGTATACAGTGGCTCATTAT	C	TCCTAGAAGTCTCAGGCAAGGGTTCTGAACCTAGGCCTACTGAGTTTCAAGGCTGAGAAATTCCTCTGAAAATGA	TGAAAGAGAAAGTATAACACGGGAAAGGAACATTTTAGGGGGACACACCTTAGAGGTATACAGTGGCTCATTATCTCCTAGAAGTCTCAGGCAAGGGTTCTGAACCTAGGCCTACTGAGTTTCAAGGCTGAGAAATTCCTCTGAAAATGA	-
rs80323475_B_alt-1	rs80323475	6	137960725	44	150	1	TGAAAGAGAAAGTATAACACGGGAAAGGAACATTTTAGGGGGACACACCTTAGAGGTATACAGTGGCTCATTAT	C	TCCTAGAAGTCTCAGGCAAGGGTTCTGAACCTAGGCCTACTGAGTTTCAAGGCTGAGAAATCCCTCTGAAAATGA	TGAAAGAGAAAGTATAACACGGGAAAGGAACATTTTAGGGGGACACACCTTAGAGGTATACAGTGGCTCATTATCTCCTAGAAGTCTCAGGCAAGGGTTCTGAACCTAGGCCTACTGAGTTTCAAGGCTGAGAAATCCCTCTGAAAATGA	rs634040
rs9376306_A_RC	rs9376306	6	138258333	26.7	150	1	AATAGCATTTTTATAATAAAAATAATATAGTCATCTCTATAGATGCAAAAAACCCACATTTGACCAAATTCAACA	T	CCTTTCATGATTAAAACTCTTAACAATGTAGATATTGAACATAATAAATGCCATACATGACAAGTCCACAGATA	AATAGCATTTTTATAATAAAAATAATATAGTCATCTCTATAGATGCAAAAAACCCACATTTGACCAAATTCAACATCCTTTCATGATTAAAACTCTTAACAATGTAGATATTGAACATAATAAATGCCATACATGACAAGTCCACAGATA	-
rs9376306_B_RC	rs9376306	6	138258333	27.3	150	1	AATAGCATTTTTATAATAAAAATAATATAGTCATCTCTATAGATGCAAAAAACCCACATTTGACCAAATTCAACA	C	CCTTTCATGATTAAAACTCTTAACAATGTAGATATTGAACATAATAAATGCCATACATGACAAGTCCACAGATA	AATAGCATTTTTATAATAAAAATAATATAGTCATCTCTATAGATGCAAAAAACCCACATTTGACCAAATTCAACACCCTTTCATGATTAAAACTCTTAACAATGTAGATATTGAACATAATAAATGCCATACATGACAAGTCCACAGATA	-
rs112498208_A	rs112498208	6	138111402	48.6	142	9	GTGTGGATGGTGGTATGGGGGTAGGGGGAGGTGGCGTGCACTTGTTTACAGTGATGCCTGTTTGTGTTCA	G	GTGTGTGTGTGTGTGTGTGTGTGTGGTGATGGTGGTAGTGAGAGAGCCTTCATTGTATATTTATTTTCAAC	GTGTGGATGGTGGTATGGGGGTAGGGGGAGGTGGCGTGCACTTGTTTACAGTGATGCCTGTTTGTGTTCAGGTGTGTGTGTGTGTGTGTGTGTGTGGTGATGGTGGTAGTGAGAGAGCCTTCATTGTATATTTATTTTCAAC	-
rs112498208_A_alt-1	rs112498208	6	138111402	49.3	142	9	GTGTGGATGGTGGTATGGGGGTAGGGGGAGGTGGCGTGCACTTGCTTACAGTGATGCCTGTTTGTGTTCA	G	GTGTGTGTGTGTGTGTGTGTGTGTGGTGATGGTGGTAGTGAGAGAGCCTTCATTGTATATTTATTTTCAAC	GTGTGGATGGTGGTATGGGGGTAGGGGGAGGTGGCGTGCACTTGCTTACAGTGATGCCTGTTTGTGTTCAGGTGTGTGTGTGTGTGTGTGTGTGTGGTGATGGTGGTAGTGAGAGAGCCTTCATTGTATATTTATTTTCAAC	rs113303352
rs112498208_B	rs112498208	6	138111402	48.7	150	9	GTGTGGATGGTGGTATGGGGGTAGGGGGAGGTGGCGTGCACTTGTTTACAGTGATGCCTGTTTGTGTTCA	GGTGTGTGT	GTGTGTGTGTGTGTGTGTGTGTGTGGTGATGGTGGTAGTGAGAGAGCCTTCATTGTATATTTATTTTCAAC	GTGTGGATGGTGGTATGGGGGTAGGGGGAGGTGGCGTGCACTTGTTTACAGTGATGCCTGTTTGTGTTCAGGTGTGTGTGTGTGTGTGTGTGTGTGTGTGTGTGGTGATGGTGGTAGTGAGAGAGCCTTCATTGTATATTTATTTTCAAC	-
rs112498208_B_alt-1	rs112498208	6	138111402	49.3	150	9	GTGTGGATGGTGGTATGGGGGTAGGGGGAGGTGGCGTGCACTTGCTTACAGTGATGCCTGTTTGTGTTCA	GGTGTGTGT	GTGTGTGTGTGTGTGTGTGTGTGTGGTGATGGTGGTAGTGAGAGAGCCTTCATTGTATATTTATTTTCAAC	GTGTGGATGGTGGTATGGGGGTAGGGGGAGGTGGCGTGCACTTGCTTACAGTGATGCCTGTTTGTGTTCAGGTGTGTGTGTGTGTGTGTGTGTGTGTGTGTGTGGTGATGGTGGTAGTGAGAGAGCCTTCATTGTATATTTATTTTCAAC	rs113303352
rs999638_A	rs999638	6	138071287	48	150	1	ATAACCGCCTCCACCTCCCTGTTTCCTCCCGTTTCCATTATATATTCAGGCAGTGACCATTGCTTCCAGGACCC	G	CTGCTATTTCTGGTGGTGCCACAGATCTGGCACAATGGGTAGATCAGAATTAAAAGCTTTTCCACTTGACAGGTT	ATAACCGCCTCCACCTCCCTGTTTCCTCCCGTTTCCATTATATATTCAGGCAGTGACCATTGCTTCCAGGACCCGCTGCTATTTCTGGTGGTGCCACAGATCTGGCACAATGGGTAGATCAGAATTAAAAGCTTTTCCACTTGACAGGTT	-
rs999638_A_alt-1	rs999638	6	138071287	48.7	150	1	ATAACCGCCTCCACCTCCCTGTTTCCTCCCGTTTCCATTATATATTCAGGCAGTGACCATTGCTTCCAGGACCC	G	CTGCTATTTCTGGTGGTGCCACAGATCTGGCACGATGGGTAGATCAGAATTAAAAGCTTTTCCACTTGACAGGTT	ATAACCGCCTCCACCTCCCTGTTTCCTCCCGTTTCCATTATATATTCAGGCAGTGACCATTGCTTCCAGGACCCGCTGCTATTTCTGGTGGTGCCACAGATCTGGCACGATGGGTAGATCAGAATTAAAAGCTTTTCCACTTGACAGGTT	rs74318493
rs999638_A_alt-2	rs999638	6	138071287	48	150	1	ATAACCGCCTCCACCTCCCTGTTTCCTCCCGTTTCCATTATATATTCAGGCAGTGACCATTGCTTCCAGGACCC	G	CTGCTATTTCTGGTGGTGCCTCAGATCTGGCACAATGGGTAGATCAGAATTAAAAGCTTTTCCACTTGACAGGTT	ATAACCGCCTCCACCTCCCTGTTTCCTCCCGTTTCCATTATATATTCAGGCAGTGACCATTGCTTCCAGGACCCGCTGCTATTTCTGGTGGTGCCTCAGATCTGGCACAATGGGTAGATCAGAATTAAAAGCTTTTCCACTTGACAGGTT	rs1538333
rs999638_A_alt-3	rs999638	6	138071287	48.7	150	1	ATAACCGCCTCCACCTCCCTGTTTCCTCCCGTTTCCATTATATATTCAGGCAGTGACCATTGCTTCCAGGACCC	G	CTGCTATTTCTGGTGGTGCCTCAGATCTGGCACGATGGGTAGATCAGAATTAAAAGCTTTTCCACTTGACAGGTT	ATAACCGCCTCCACCTCCCTGTTTCCTCCCGTTTCCATTATATATTCAGGCAGTGACCATTGCTTCCAGGACCCGCTGCTATTTCTGGTGGTGCCTCAGATCTGGCACGATGGGTAGATCAGAATTAAAAGCTTTTCCACTTGACAGGTT	rs1538333,rs74318493
rs999638_B	rs999638	6	138071287	47.3	150	1	ATAACCGCCTCCACCTCCCTGTTTCCTCCCGTTTCCATTATATATTCAGGCAGTGACCATTGCTTCCAGGACCC	A	CTGCTATTTCTGGTGGTGCCACAGATCTGGCACAATGGGTAGATCAGAATTAAAAGCTTTTCCACTTGACAGGTT	ATAACCGCCTCCACCTCCCTGTTTCCTCCCGTTTCCATTATATATTCAGGCAGTGACCATTGCTTCCAGGACCCACTGCTATTTCTGGTGGTGCCACAGATCTGGCACAATGGGTAGATCAGAATTAAAAGCTTTTCCACTTGACAGGTT	-
rs999638_B_alt-1	rs999638	6	138071287	48	150	1	ATAACCGCCTCCACCTCCCTGTTTCCTCCCGTTTCCATTATATATTCAGGCAGTGACCATTGCTTCCAGGACCC	A	CTGCTATTTCTGGTGGTGCCACAGATCTGGCACGATGGGTAGATCAGAATTAAAAGCTTTTCCACTTGACAGGTT	ATAACCGCCTCCACCTCCCTGTTTCCTCCCGTTTCCATTATATATTCAGGCAGTGACCATTGCTTCCAGGACCCACTGCTATTTCTGGTGGTGCCACAGATCTGGCACGATGGGTAGATCAGAATTAAAAGCTTTTCCACTTGACAGGTT	rs74318493
rs999638_B_alt-2	rs999638	6	138071287	47.3	150	1	ATAACCGCCTCCACCTCCCTGTTTCCTCCCGTTTCCATTATATATTCAGGCAGTGACCATTGCTTCCAGGACCC	A	CTGCTATTTCTGGTGGTGCCTCAGATCTGGCACAATGGGTAGATCAGAATTAAAAGCTTTTCCACTTGACAGGTT	ATAACCGCCTCCACCTCCCTGTTTCCTCCCGTTTCCATTATATATTCAGGCAGTGACCATTGCTTCCAGGACCCACTGCTATTTCTGGTGGTGCCTCAGATCTGGCACAATGGGTAGATCAGAATTAAAAGCTTTTCCACTTGACAGGTT	rs1538333
rs999638_B_alt-3	rs999638	6	138071287	48	150	1	ATAACCGCCTCCACCTCCCTGTTTCCTCCCGTTTCCATTATATATTCAGGCAGTGACCATTGCTTCCAGGACCC	A	CTGCTATTTCTGGTGGTGCCTCAGATCTGGCACGATGGGTAGATCAGAATTAAAAGCTTTTCCACTTGACAGGTT	ATAACCGCCTCCACCTCCCTGTTTCCTCCCGTTTCCATTATATATTCAGGCAGTGACCATTGCTTCCAGGACCCACTGCTATTTCTGGTGGTGCCTCAGATCTGGCACGATGGGTAGATCAGAATTAAAAGCTTTTCCACTTGACAGGTT	rs1538333,rs74318493
rs1821714_A	rs1821714	6	138127206	42	150	1	GCCTGGACCTCAGGCATGTACTCAAGAGTATGGCTGACACTCACATTTGCTACGATTGACCCAACTCTCTCTAT	A	TATATATATTTGATATATAGAGATACACACACACACACACACACACACACACACACACACACATACACACACATG	GCCTGGACCTCAGGCATGTACTCAAGAGTATGGCTGACACTCACATTTGCTACGATTGACCCAACTCTCTCTATATATATATATTTGATATATAGAGATACACACACACACACACACACACACACACACACACACACATACACACACATG	-
rs1821714_A_alt-1	rs1821714	6	138127206	42.7	150	1	GCCTGGACCTCAGGCATGTACTCAAGAGTATGGCTGACACTCACATTTGCTACGATTGACCCAACTCTCTCTCT	A	TATATATATTTGATATATAGAGATACACACACACACACACACACACACACACACACACACACATACACACACATG	GCCTGGACCTCAGGCATGTACTCAAGAGTATGGCTGACACTCACATTTGCTACGATTGACCCAACTCTCTCTCTATATATATATTTGATATATAGAGATACACACACACACACACACACACACACACACACACACACATACACACACATG	rs675640
rs1821714_A_alt-2	rs1821714	6	138127206	41.7	144	1	GCCTGGACCTCAGGCATGTACTCAAGAGTATGGCTGACACTCACATTTGCTACGATTGACCCAACTCTCTCTAT	A	TATATATATTTGATATATAGAGATACACACACACACACACACACACACACACACACATACACACACATG	GCCTGGACCTCAGGCATGTACTCAAGAGTATGGCTGACACTCACATTTGCTACGATTGACCCAACTCTCTCTATATATATATATTTGATATATAGAGATACACACACACACACACACACACACACACACACATACACACACATG	rs71864782
rs1821714_A_alt-3	rs1821714	6	138127206	42.4	144	1	GCCTGGACCTCAGGCATGTACTCAAGAGTATGGCTGACACTCACATTTGCTACGATTGACCCAACTCTCTCTCT	A	TATATATATTTGATATATAGAGATACACACACACACACACACACACACACACACACATACACACACATG	GCCTGGACCTCAGGCATGTACTCAAGAGTATGGCTGACACTCACATTTGCTACGATTGACCCAACTCTCTCTCTATATATATATTTGATATATAGAGATACACACACACACACACACACACACACACACACATACACACACATG	rs71864782,rs675640
rs1821714_B	rs1821714	6	138127206	42.7	150	1	GCCTGGACCTCAGGCATGTACTCAAGAGTATGGCTGACACTCACATTTGCTACGATTGACCCAACTCTCTCTAT	C	TATATATATTTGATATATAGAGATACACACACACACACACACACACACACACACACACACACATACACACACATG	GCCTGGACCTCAGGCATGTACTCAAGAGTATGGCTGACACTCACATTTGCTACGATTGACCCAACTCTCTCTATCTATATATATTTGATATATAGAGATACACACACACACACACACACACACACACACACACACACATACACACACATG	-
rs1821714_B_alt-1	rs1821714	6	138127206	43.3	150	1	GCCTGGACCTCAGGCATGTACTCAAGAGTATGGCTGACACTCACATTTGCTACGATTGACCCAACTCTCTCTCT	C	TATATATATTTGATATATAGAGATACACACACACACACACACACACACACACACACACACACATACACACACATG	GCCTGGACCTCAGGCATGTACTCAAGAGTATGGCTGACACTCACATTTGCTACGATTGACCCAACTCTCTCTCTCTATATATATTTGATATATAGAGATACACACACACACACACACACACACACACACACACACACATACACACACATG	rs675640
rs1821714_B_alt-2	rs1821714	6	138127206	42.4	144	1	GCCTGGACCTCAGGCATGTACTCAAGAGTATGGCTGACACTCACATTTGCTACGATTGACCCAACTCTCTCTAT	C	TATATATATTTGATATATAGAGATACACACACACACACACACACACACACACACACATACACACACATG	GCCTGGACCTCAGGCATGTACTCAAGAGTATGGCTGACACTCACATTTGCTACGATTGACCCAACTCTCTCTATCTATATATATTTGATATATAGAGATACACACACACACACACACACACACACACACACATACACACACATG	rs71864782
rs1821714_B_alt-3	rs1821714	6	138127206	43.1	144	1	GCCTGGACCTCAGGCATGTACTCAAGAGTATGGCTGACACTCACATTTGCTACGATTGACCCAACTCTCTCTCT	C	TATATATATTTGATATATAGAGATACACACACACACACACACACACACACACACACATACACACACATG	GCCTGGACCTCAGGCATGTACTCAAGAGTATGGCTGACACTCACATTTGCTACGATTGACCCAACTCTCTCTCTCTATATATATTTGATATATAGAGATACACACACACACACACACACACACACACACACATACACACACATG	rs71864782,rs675640
6:138384651_A_RC	6:138384651	6	138384651	52.7	150	1	ATTTTTAGTAGAGACGGGGTTTCACCTTGTTAGCCAGGATGGACTCGATCTCCTGACCTCGTGATCCACCCGCCT	T	GGCCTCCCAAAGTGCTGGGATTACAGGCGTGAGCCACTGCGCCCGGCCTCTTTCTTTCTTTCTTTCTTTCTCTT	ATTTTTAGTAGAGACGGGGTTTCACCTTGTTAGCCAGGATGGACTCGATCTCCTGACCTCGTGATCCACCCGCCTTGGCCTCCCAAAGTGCTGGGATTACAGGCGTGAGCCACTGCGCCCGGCCTCTTTCTTTCTTTCTTTCTTTCTCTT	-
6:138384651_A_alt-1_RC	6:138384651	6	138384651	52	150	1	ATTTTTAGTAGAGACGGGGTTTCACCTTGTTAGCCAGGATGGACTCGATCTCCTGACCTCGTGATCCACCCGCCT	T	GGCCTCCCAAAGTGCTGGGATTACAGGCGTGAGCCACTGCGCCTGGCCTCTTTCTTTCTTTCTTTCTTTCTCTT	ATTTTTAGTAGAGACGGGGTTTCACCTTGTTAGCCAGGATGGACTCGATCTCCTGACCTCGTGATCCACCCGCCTTGGCCTCCCAAAGTGCTGGGATTACAGGCGTGAGCCACTGCGCCTGGCCTCTTTCTTTCTTTCTTTCTTTCTCTT	rs190935708
6:138384651_A_alt-2_RC	6:138384651	6	138384651	53.3	150	1	ATTTTTAGTAGAGACGGGGTTTCACCTTGTTAGCCAGGATGGACTCGATCTCCTGACCTCGTGATCCGCCCGCCT	T	GGCCTCCCAAAGTGCTGGGATTACAGGCGTGAGCCACTGCGCCCGGCCTCTTTCTTTCTTTCTTTCTTTCTCTT	ATTTTTAGTAGAGACGGGGTTTCACCTTGTTAGCCAGGATGGACTCGATCTCCTGACCTCGTGATCCGCCCGCCTTGGCCTCCCAAAGTGCTGGGATTACAGGCGTGAGCCACTGCGCCCGGCCTCTTTCTTTCTTTCTTTCTTTCTCTT	6:138384659
6:138384651_A_alt-3_RC	6:138384651	6	138384651	52.7	150	1	ATTTTTAGTAGAGACGGGGTTTCACCTTGTTAGCCAGGATGGACTCGATCTCCTGACCTCGTGATCCGCCCGCCT	T	GGCCTCCCAAAGTGCTGGGATTACAGGCGTGAGCCACTGCGCCTGGCCTCTTTCTTTCTTTCTTTCTTTCTCTT	ATTTTTAGTAGAGACGGGGTTTCACCTTGTTAGCCAGGATGGACTCGATCTCCTGACCTCGTGATCCGCCCGCCTTGGCCTCCCAAAGTGCTGGGATTACAGGCGTGAGCCACTGCGCCTGGCCTCTTTCTTTCTTTCTTTCTTTCTCTT	6:138384659,rs190935708
6:138384651_A_alt-4_RC	6:138384651	6	138384651	52	150	1	ATTTTTAGTAGAGACGGGGTTTCACCTTGTTAGCCAGGATGGACTCGATCTCCTGACCTCGTGATCTACCCGCCT	T	GGCCTCCCAAAGTGCTGGGATTACAGGCGTGAGCCACTGCGCCCGGCCTCTTTCTTTCTTTCTTTCTTTCTCTT	ATTTTTAGTAGAGACGGGGTTTCACCTTGTTAGCCAGGATGGACTCGATCTCCTGACCTCGTGATCTACCCGCCTTGGCCTCCCAAAGTGCTGGGATTACAGGCGTGAGCCACTGCGCCCGGCCTCTTTCTTTCTTTCTTTCTTTCTCTT	6:138384660
6:138384651_A_alt-5_RC	6:138384651	6	138384651	51.3	150	1	ATTTTTAGTAGAGACGGGGTTTCACCTTGTTAGCCAGGATGGACTCGATCTCCTGACCTCGTGATCTACCCGCCT	T	GGCCTCCCAAAGTGCTGGGATTACAGGCGTGAGCCACTGCGCCTGGCCTCTTTCTTTCTTTCTTTCTTTCTCTT	ATTTTTAGTAGAGACGGGGTTTCACCTTGTTAGCCAGGATGGACTCGATCTCCTGACCTCGTGATCTACCCGCCTTGGCCTCCCAAAGTGCTGGGATTACAGGCGTGAGCCACTGCGCCTGGCCTCTTTCTTTCTTTCTTTCTTTCTCTT	6:138384660,rs190935708
6:138384651_A_alt-6_RC	6:138384651	6	138384651	52.7	150	1	ATTTTTAGTAGAGACGGGGTTTCACCTTGTTAGCCAGGATGGACTCGATCTCCTGACCTCGTGATCTGCCCGCCT	T	GGCCTCCCAAAGTGCTGGGATTACAGGCGTGAGCCACTGCGCCCGGCCTCTTTCTTTCTTTCTTTCTTTCTCTT	ATTTTTAGTAGAGACGGGGTTTCACCTTGTTAGCCAGGATGGACTCGATCTCCTGACCTCGTGATCTGCCCGCCTTGGCCTCCCAAAGTGCTGGGATTACAGGCGTGAGCCACTGCGCCCGGCCTCTTTCTTTCTTTCTTTCTTTCTCTT	6:138384660,6:138384659
6:138384651_A_alt-7_RC	6:138384651	6	138384651	52	150	1	ATTTTTAGTAGAGACGGGGTTTCACCTTGTTAGCCAGGATGGACTCGATCTCCTGACCTCGTGATCTGCCCGCCT	T	GGCCTCCCAAAGTGCTGGGATTACAGGCGTGAGCCACTGCGCCTGGCCTCTTTCTTTCTTTCTTTCTTTCTCTT	ATTTTTAGTAGAGACGGGGTTTCACCTTGTTAGCCAGGATGGACTCGATCTCCTGACCTCGTGATCTGCCCGCCTTGGCCTCCCAAAGTGCTGGGATTACAGGCGTGAGCCACTGCGCCTGGCCTCTTTCTTTCTTTCTTTCTTTCTCTT	6:138384660,6:138384659,rs190935708
6:138384651_B_RC	6:138384651	6	138384651	53.3	150	1	ATTTTTAGTAGAGACGGGGTTTCACCTTGTTAGCCAGGATGGACTCGATCTCCTGACCTCGTGATCCACCCGCCT	C	GGCCTCCCAAAGTGCTGGGATTACAGGCGTGAGCCACTGCGCCCGGCCTCTTTCTTTCTTTCTTTCTTTCTCTT	ATTTTTAGTAGAGACGGGGTTTCACCTTGTTAGCCAGGATGGACTCGATCTCCTGACCTCGTGATCCACCCGCCTCGGCCTCCCAAAGTGCTGGGATTACAGGCGTGAGCCACTGCGCCCGGCCTCTTTCTTTCTTTCTTTCTTTCTCTT	-
6:138384651_B_alt-1_RC	6:138384651	6	138384651	52.7	150	1	ATTTTTAGTAGAGACGGGGTTTCACCTTGTTAGCCAGGATGGACTCGATCTCCTGACCTCGTGATCCACCCGCCT	C	GGCCTCCCAAAGTGCTGGGATTACAGGCGTGAGCCACTGCGCCTGGCCTCTTTCTTTCTTTCTTTCTTTCTCTT	ATTTTTAGTAGAGACGGGGTTTCACCTTGTTAGCCAGGATGGACTCGATCTCCTGACCTCGTGATCCACCCGCCTCGGCCTCCCAAAGTGCTGGGATTACAGGCGTGAGCCACTGCGCCTGGCCTCTTTCTTTCTTTCTTTCTTTCTCTT	rs190935708
6:138384651_B_alt-2_RC	6:138384651	6	138384651	54	150	1	ATTTTTAGTAGAGACGGGGTTTCACCTTGTTAGCCAGGATGGACTCGATCTCCTGACCTCGTGATCCGCCCGCCT	C	GGCCTCCCAAAGTGCTGGGATTACAGGCGTGAGCCACTGCGCCCGGCCTCTTTCTTTCTTTCTTTCTTTCTCTT	ATTTTTAGTAGAGACGGGGTTTCACCTTGTTAGCCAGGATGGACTCGATCTCCTGACCTCGTGATCCGCCCGCCTCGGCCTCCCAAAGTGCTGGGATTACAGGCGTGAGCCACTGCGCCCGGCCTCTTTCTTTCTTTCTTTCTTTCTCTT	6:138384659
6:138384651_B_alt-3_RC	6:138384651	6	138384651	53.3	150	1	ATTTTTAGTAGAGACGGGGTTTCACCTTGTTAGCCAGGATGGACTCGATCTCCTGACCTCGTGATCCGCCCGCCT	C	GGCCTCCCAAAGTGCTGGGATTACAGGCGTGAGCCACTGCGCCTGGCCTCTTTCTTTCTTTCTTTCTTTCTCTT	ATTTTTAGTAGAGACGGGGTTTCACCTTGTTAGCCAGGATGGACTCGATCTCCTGACCTCGTGATCCGCCCGCCTCGGCCTCCCAAAGTGCTGGGATTACAGGCGTGAGCCACTGCGCCTGGCCTCTTTCTTTCTTTCTTTCTTTCTCTT	6:138384659,rs190935708
6:138384651_B_alt-4_RC	6:138384651	6	138384651	52.7	150	1	ATTTTTAGTAGAGACGGGGTTTCACCTTGTTAGCCAGGATGGACTCGATCTCCTGACCTCGTGATCTACCCGCCT	C	GGCCTCCCAAAGTGCTGGGATTACAGGCGTGAGCCACTGCGCCCGGCCTCTTTCTTTCTTTCTTTCTTTCTCTT	ATTTTTAGTAGAGACGGGGTTTCACCTTGTTAGCCAGGATGGACTCGATCTCCTGACCTCGTGATCTACCCGCCTCGGCCTCCCAAAGTGCTGGGATTACAGGCGTGAGCCACTGCGCCCGGCCTCTTTCTTTCTTTCTTTCTTTCTCTT	6:138384660
6:138384651_B_alt-5_RC	6:138384651	6	138384651	52	150	1	ATTTTTAGTAGAGACGGGGTTTCACCTTGTTAGCCAGGATGGACTCGATCTCCTGACCTCGTGATCTACCCGCCT	C	GGCCTCCCAAAGTGCTGGGATTACAGGCGTGAGCCACTGCGCCTGGCCTCTTTCTTTCTTTCTTTCTTTCTCTT	ATTTTTAGTAGAGACGGGGTTTCACCTTGTTAGCCAGGATGGACTCGATCTCCTGACCTCGTGATCTACCCGCCTCGGCCTCCCAAAGTGCTGGGATTACAGGCGTGAGCCACTGCGCCTGGCCTCTTTCTTTCTTTCTTTCTTTCTCTT	6:138384660,rs190935708
6:138384651_B_alt-6_RC	6:138384651	6	138384651	53.3	150	1	ATTTTTAGTAGAGACGGGGTTTCACCTTGTTAGCCAGGATGGACTCGATCTCCTGACCTCGTGATCTGCCCGCCT	C	GGCCTCCCAAAGTGCTGGGATTACAGGCGTGAGCCACTGCGCCCGGCCTCTTTCTTTCTTTCTTTCTTTCTCTT	ATTTTTAGTAGAGACGGGGTTTCACCTTGTTAGCCAGGATGGACTCGATCTCCTGACCTCGTGATCTGCCCGCCTCGGCCTCCCAAAGTGCTGGGATTACAGGCGTGAGCCACTGCGCCCGGCCTCTTTCTTTCTTTCTTTCTTTCTCTT	6:138384660,6:138384659
6:138384651_B_alt-7_RC	6:138384651	6	138384651	52.7	150	1	ATTTTTAGTAGAGACGGGGTTTCACCTTGTTAGCCAGGATGGACTCGATCTCCTGACCTCGTGATCTGCCCGCCT	C	GGCCTCCCAAAGTGCTGGGATTACAGGCGTGAGCCACTGCGCCTGGCCTCTTTCTTTCTTTCTTTCTTTCTCTT	ATTTTTAGTAGAGACGGGGTTTCACCTTGTTAGCCAGGATGGACTCGATCTCCTGACCTCGTGATCTGCCCGCCTCGGCCTCCCAAAGTGCTGGGATTACAGGCGTGAGCCACTGCGCCTGGCCTCTTTCTTTCTTTCTTTCTTTCTCTT	6:138384660,6:138384659,rs190935708
rs187412717_A	rs187412717	6	138128857	42	150	1	GTCACATGTGCATGGTTTTTGTTAGAACTGCTTGCGATGGGTTATCCAAGTGGAAAGGATAACCGTGTCCAAAG	A	CATTGAATCCCAGCTCTAACTTTCTCAGGCTTTCTAAGTCTCCATTCAAATCTCCCTGAATATTCACCAGTTCTA	GTCACATGTGCATGGTTTTTGTTAGAACTGCTTGCGATGGGTTATCCAAGTGGAAAGGATAACCGTGTCCAAAGACATTGAATCCCAGCTCTAACTTTCTCAGGCTTTCTAAGTCTCCATTCAAATCTCCCTGAATATTCACCAGTTCTA	-
rs187412717_A_alt-1	rs187412717	6	138128857	41.3	150	1	GTCACATGTGCATGGTTTTTGTTAGAACTGCTTGCGATGGGTTATCCAAGTGGAAAGGATAACAGTGTCCAAAG	A	CATTGAATCCCAGCTCTAACTTTCTCAGGCTTTCTAAGTCTCCATTCAAATCTCCCTGAATATTCACCAGTTCTA	GTCACATGTGCATGGTTTTTGTTAGAACTGCTTGCGATGGGTTATCCAAGTGGAAAGGATAACAGTGTCCAAAGACATTGAATCCCAGCTCTAACTTTCTCAGGCTTTCTAAGTCTCCATTCAAATCTCCCTGAATATTCACCAGTTCTA	rs1416173
rs187412717_B	rs187412717	6	138128857	42.7	150	1	GTCACATGTGCATGGTTTTTGTTAGAACTGCTTGCGATGGGTTATCCAAGTGGAAAGGATAACCGTGTCCAAAG	C	CATTGAATCCCAGCTCTAACTTTCTCAGGCTTTCTAAGTCTCCATTCAAATCTCCCTGAATATTCACCAGTTCTA	GTCACATGTGCATGGTTTTTGTTAGAACTGCTTGCGATGGGTTATCCAAGTGGAAAGGATAACCGTGTCCAAAGCCATTGAATCCCAGCTCTAACTTTCTCAGGCTTTCTAAGTCTCCATTCAAATCTCCCTGAATATTCACCAGTTCTA	-
rs187412717_B_alt-1	rs187412717	6	138128857	42	150	1	GTCACATGTGCATGGTTTTTGTTAGAACTGCTTGCGATGGGTTATCCAAGTGGAAAGGATAACAGTGTCCAAAG	C	CATTGAATCCCAGCTCTAACTTTCTCAGGCTTTCTAAGTCTCCATTCAAATCTCCCTGAATATTCACCAGTTCTA	GTCACATGTGCATGGTTTTTGTTAGAACTGCTTGCGATGGGTTATCCAAGTGGAAAGGATAACAGTGTCCAAAGCCATTGAATCCCAGCTCTAACTTTCTCAGGCTTTCTAAGTCTCCATTCAAATCTCCCTGAATATTCACCAGTTCTA	rs1416173
rs611460_A	rs611460	6	137960388	36	150	1	TTTAAAACTTCAATAAGGCTGTTACCTCATTGTGCCACTCTAGCCTGAAGGAGTTGGGTCTTTTCTTGCCAGGG	T	CTTATAAAGACCAGAAGATAAAAGACAAAAATGGAATTTGACTGCAAATTTTCATTACTAAAAGACTCCCATTTT	TTTAAAACTTCAATAAGGCTGTTACCTCATTGTGCCACTCTAGCCTGAAGGAGTTGGGTCTTTTCTTGCCAGGGTCTTATAAAGACCAGAAGATAAAAGACAAAAATGGAATTTGACTGCAAATTTTCATTACTAAAAGACTCCCATTTT	-
rs611460_A_alt-1	rs611460	6	137960388	35.3	150	1	TTTAAAACTTCAATAAGGCTGTTACCTCATTGTGCCACTCTAGCCTGAAGTAGTTGGGTCTTTTCTTGCCAGGG	T	CTTATAAAGACCAGAAGATAAAAGACAAAAATGGAATTTGACTGCAAATTTTCATTACTAAAAGACTCCCATTTT	TTTAAAACTTCAATAAGGCTGTTACCTCATTGTGCCACTCTAGCCTGAAGTAGTTGGGTCTTTTCTTGCCAGGGTCTTATAAAGACCAGAAGATAAAAGACAAAAATGGAATTTGACTGCAAATTTTCATTACTAAAAGACTCCCATTTT	rs566097
rs611460_A_alt-2	rs611460	6	137960388	36	150	1	TTTAAAACTTCAATAAGGCTGTTACCTCATTGTGCCACTCTAGCCTGAAGGAGTTGGGTCTTTTCTTGCCAGGG	T	CTTATAAAGACCAGAAGATAAAAGACAAAAATGGAATATGACTGCAAATTTTCATTACTAAAAGACTCCCATTTT	TTTAAAACTTCAATAAGGCTGTTACCTCATTGTGCCACTCTAGCCTGAAGGAGTTGGGTCTTTTCTTGCCAGGGTCTTATAAAGACCAGAAGATAAAAGACAAAAATGGAATATGACTGCAAATTTTCATTACTAAAAGACTCCCATTTT	rs9321625
rs611460_A_alt-3	rs611460	6	137960388	35.3	150	1	TTTAAAACTTCAATAAGGCTGTTACCTCATTGTGCCACTCTAGCCTGAAGTAGTTGGGTCTTTTCTTGCCAGGG	T	CTTATAAAGACCAGAAGATAAAAGACAAAAATGGAATATGACTGCAAATTTTCATTACTAAAAGACTCCCATTTT	TTTAAAACTTCAATAAGGCTGTTACCTCATTGTGCCACTCTAGCCTGAAGTAGTTGGGTCTTTTCTTGCCAGGGTCTTATAAAGACCAGAAGATAAAAGACAAAAATGGAATATGACTGCAAATTTTCATTACTAAAAGACTCCCATTTT	rs9321625,rs566097
rs611460_A_alt-4	rs611460	6	137960388	36.7	150	1	TTTAAAACTTCAATAAGGCTGTTACCTCATTGTGCCACTCGAGCCTGAAGGAGTTGGGTCTTTTCTTGCCAGGG	T	CTTATAAAGACCAGAAGATAAAAGACAAAAATGGAATTTGACTGCAAATTTTCATTACTAAAAGACTCCCATTTT	TTTAAAACTTCAATAAGGCTGTTACCTCATTGTGCCACTCGAGCCTGAAGGAGTTGGGTCTTTTCTTGCCAGGGTCTTATAAAGACCAGAAGATAAAAGACAAAAATGGAATTTGACTGCAAATTTTCATTACTAAAAGACTCCCATTTT	rs616885
rs611460_A_alt-5	rs611460	6	137960388	36	150	1	TTTAAAACTTCAATAAGGCTGTTACCTCATTGTGCCACTCGAGCCTGAAGTAGTTGGGTCTTTTCTTGCCAGGG	T	CTTATAAAGACCAGAAGATAAAAGACAAAAATGGAATTTGACTGCAAATTTTCATTACTAAAAGACTCCCATTTT	TTTAAAACTTCAATAAGGCTGTTACCTCATTGTGCCACTCGAGCCTGAAGTAGTTGGGTCTTTTCTTGCCAGGGTCTTATAAAGACCAGAAGATAAAAGACAAAAATGGAATTTGACTGCAAATTTTCATTACTAAAAGACTCCCATTTT	rs616885,rs566097
rs611460_A_alt-6	rs611460	6	137960388	36.7	150	1	TTTAAAACTTCAATAAGGCTGTTACCTCATTGTGCCACTCGAGCCTGAAGGAGTTGGGTCTTTTCTTGCCAGGG	T	CTTATAAAGACCAGAAGATAAAAGACAAAAATGGAATATGACTGCAAATTTTCATTACTAAAAGACTCCCATTTT	TTTAAAACTTCAATAAGGCTGTTACCTCATTGTGCCACTCGAGCCTGAAGGAGTTGGGTCTTTTCTTGCCAGGGTCTTATAAAGACCAGAAGATAAAAGACAAAAATGGAATATGACTGCAAATTTTCATTACTAAAAGACTCCCATTTT	rs616885,rs9321625
rs611460_A_alt-7	rs611460	6	137960388	36	150	1	TTTAAAACTTCAATAAGGCTGTTACCTCATTGTGCCACTCGAGCCTGAAGTAGTTGGGTCTTTTCTTGCCAGGG	T	CTTATAAAGACCAGAAGATAAAAGACAAAAATGGAATATGACTGCAAATTTTCATTACTAAAAGACTCCCATTTT	TTTAAAACTTCAATAAGGCTGTTACCTCATTGTGCCACTCGAGCCTGAAGTAGTTGGGTCTTTTCTTGCCAGGGTCTTATAAAGACCAGAAGATAAAAGACAAAAATGGAATATGACTGCAAATTTTCATTACTAAAAGACTCCCATTTT	rs616885,rs9321625,rs566097
rs611460_A_alt-8	rs611460	6	137960388	35.3	150	1	TTTAAAACTTCAATAAGTCTGTTACCTCATTGTGCCACTCTAGCCTGAAGGAGTTGGGTCTTTTCTTGCCAGGG	T	CTTATAAAGACCAGAAGATAAAAGACAAAAATGGAATTTGACTGCAAATTTTCATTACTAAAAGACTCCCATTTT	TTTAAAACTTCAATAAGTCTGTTACCTCATTGTGCCACTCTAGCCTGAAGGAGTTGGGTCTTTTCTTGCCAGGGTCTTATAAAGACCAGAAGATAAAAGACAAAAATGGAATTTGACTGCAAATTTTCATTACTAAAAGACTCCCATTTT	rs76287949
rs611460_A_alt-9	rs611460	6	137960388	34.7	150	1	TTTAAAACTTCAATAAGTCTGTTACCTCATTGTGCCACTCTAGCCTGAAGTAGTTGGGTCTTTTCTTGCCAGGG	T	CTTATAAAGACCAGAAGATAAAAGACAAAAATGGAATTTGACTGCAAATTTTCATTACTAAAAGACTCCCATTTT	TTTAAAACTTCAATAAGTCTGTTACCTCATTGTGCCACTCTAGCCTGAAGTAGTTGGGTCTTTTCTTGCCAGGGTCTTATAAAGACCAGAAGATAAAAGACAAAAATGGAATTTGACTGCAAATTTTCATTACTAAAAGACTCCCATTTT	rs76287949,rs566097
rs611460_A_alt-10	rs611460	6	137960388	35.3	150	1	TTTAAAACTTCAATAAGTCTGTTACCTCATTGTGCCACTCTAGCCTGAAGGAGTTGGGTCTTTTCTTGCCAGGG	T	CTTATAAAGACCAGAAGATAAAAGACAAAAATGGAATATGACTGCAAATTTTCATTACTAAAAGACTCCCATTTT	TTTAAAACTTCAATAAGTCTGTTACCTCATTGTGCCACTCTAGCCTGAAGGAGTTGGGTCTTTTCTTGCCAGGGTCTTATAAAGACCAGAAGATAAAAGACAAAAATGGAATATGACTGCAAATTTTCATTACTAAAAGACTCCCATTTT	rs76287949,rs9321625
rs611460_A_alt-11	rs611460	6	137960388	34.7	150	1	TTTAAAACTTCAATAAGTCTGTTACCTCATTGTGCCACTCTAGCCTGAAGTAGTTGGGTCTTTTCTTGCCAGGG	T	CTTATAAAGACCAGAAGATAAAAGACAAAAATGGAATATGACTGCAAATTTTCATTACTAAAAGACTCCCATTTT	TTTAAAACTTCAATAAGTCTGTTACCTCATTGTGCCACTCTAGCCTGAAGTAGTTGGGTCTTTTCTTGCCAGGGTCTTATAAAGACCAGAAGATAAAAGACAAAAATGGAATATGACTGCAAATTTTCATTACTAAAAGACTCCCATTTT	rs76287949,rs9321625,rs566097
rs611460_A_alt-12	rs611460	6	137960388	36	150	1	TTTAAAACTTCAATAAGTCTGTTACCTCATTGTGCCACTCGAGCCTGAAGGAGTTGGGTCTTTTCTTGCCAGGG	T	CTTATAAAGACCAGAAGATAAAAGACAAAAATGGAATTTGACTGCAAATTTTCATTACTAAAAGACTCCCATTTT	TTTAAAACTTCAATAAGTCTGTTACCTCATTGTGCCACTCGAGCCTGAAGGAGTTGGGTCTTTTCTTGCCAGGGTCTTATAAAGACCAGAAGATAAAAGACAAAAATGGAATTTGACTGCAAATTTTCATTACTAAAAGACTCCCATTTT	rs76287949,rs616885
rs611460_A_alt-13	rs611460	6	137960388	35.3	150	1	TTTAAAACTTCAATAAGTCTGTTACCTCATTGTGCCACTCGAGCCTGAAGTAGTTGGGTCTTTTCTTGCCAGGG	T	CTTATAAAGACCAGAAGATAAAAGACAAAAATGGAATTTGACTGCAAATTTTCATTACTAAAAGACTCCCATTTT	TTTAAAACTTCAATAAGTCTGTTACCTCATTGTGCCACTCGAGCCTGAAGTAGTTGGGTCTTTTCTTGCCAGGGTCTTATAAAGACCAGAAGATAAAAGACAAAAATGGAATTTGACTGCAAATTTTCATTACTAAAAGACTCCCATTTT	rs76287949,rs616885,rs566097
rs611460_A_alt-14	rs611460	6	137960388	36	150	1	TTTAAAACTTCAATAAGTCTGTTACCTCATTGTGCCACTCGAGCCTGAAGGAGTTGGGTCTTTTCTTGCCAGGG	T	CTTATAAAGACCAGAAGATAAAAGACAAAAATGGAATATGACTGCAAATTTTCATTACTAAAAGACTCCCATTTT	TTTAAAACTTCAATAAGTCTGTTACCTCATTGTGCCACTCGAGCCTGAAGGAGTTGGGTCTTTTCTTGCCAGGGTCTTATAAAGACCAGAAGATAAAAGACAAAAATGGAATATGACTGCAAATTTTCATTACTAAAAGACTCCCATTTT	rs76287949,rs616885,rs9321625
rs611460_A_alt-15	rs611460	6	137960388	35.3	150	1	TTTAAAACTTCAATAAGTCTGTTACCTCATTGTGCCACTCGAGCCTGAAGTAGTTGGGTCTTTTCTTGCCAGGG	T	CTTATAAAGACCAGAAGATAAAAGACAAAAATGGAATATGACTGCAAATTTTCATTACTAAAAGACTCCCATTTT	TTTAAAACTTCAATAAGTCTGTTACCTCATTGTGCCACTCGAGCCTGAAGTAGTTGGGTCTTTTCTTGCCAGGGTCTTATAAAGACCAGAAGATAAAAGACAAAAATGGAATATGACTGCAAATTTTCATTACTAAAAGACTCCCATTTT	rs76287949,rs616885,rs9321625,rs566097
rs611460_B	rs611460	6	137960388	36	150	1	TTTAAAACTTCAATAAGGCTGTTACCTCATTGTGCCACTCTAGCCTGAAGGAGTTGGGTCTTTTCTTGCCAGGG	A	CTTATAAAGACCAGAAGATAAAAGACAAAAATGGAATTTGACTGCAAATTTTCATTACTAAAAGACTCCCATTTT	TTTAAAACTTCAATAAGGCTGTTACCTCATTGTGCCACTCTAGCCTGAAGGAGTTGGGTCTTTTCTTGCCAGGGACTTATAAAGACCAGAAGATAAAAGACAAAAATGGAATTTGACTGCAAATTTTCATTACTAAAAGACTCCCATTTT	-
rs611460_B_alt-1	rs611460	6	137960388	35.3	150	1	TTTAAAACTTCAATAAGGCTGTTACCTCATTGTGCCACTCTAGCCTGAAGTAGTTGGGTCTTTTCTTGCCAGGG	A	CTTATAAAGACCAGAAGATAAAAGACAAAAATGGAATTTGACTGCAAATTTTCATTACTAAAAGACTCCCATTTT	TTTAAAACTTCAATAAGGCTGTTACCTCATTGTGCCACTCTAGCCTGAAGTAGTTGGGTCTTTTCTTGCCAGGGACTTATAAAGACCAGAAGATAAAAGACAAAAATGGAATTTGACTGCAAATTTTCATTACTAAAAGACTCCCATTTT	rs566097
rs611460_B_alt-2	rs611460	6	137960388	36	150	1	TTTAAAACTTCAATAAGGCTGTTACCTCATTGTGCCACTCTAGCCTGAAGGAGTTGGGTCTTTTCTTGCCAGGG	A	CTTATAAAGACCAGAAGATAAAAGACAAAAATGGAATATGACTGCAAATTTTCATTACTAAAAGACTCCCATTTT	TTTAAAACTTCAATAAGGCTGTTACCTCATTGTGCCACTCTAGCCTGAAGGAGTTGGGTCTTTTCTTGCCAGGGACTTATAAAGACCAGAAGATAAAAGACAAAAATGGAATATGACTGCAAATTTTCATTACTAAAAGACTCCCATTTT	rs9321625
rs611460_B_alt-3	rs611460	6	137960388	35.3	150	1	TTTAAAACTTCAATAAGGCTGTTACCTCATTGTGCCACTCTAGCCTGAAGTAGTTGGGTCTTTTCTTGCCAGGG	A	CTTATAAAGACCAGAAGATAAAAGACAAAAATGGAATATGACTGCAAATTTTCATTACTAAAAGACTCCCATTTT	TTTAAAACTTCAATAAGGCTGTTACCTCATTGTGCCACTCTAGCCTGAAGTAGTTGGGTCTTTTCTTGCCAGGGACTTATAAAGACCAGAAGATAAAAGACAAAAATGGAATATGACTGCAAATTTTCATTACTAAAAGACTCCCATTTT	rs9321625,rs566097
rs611460_B_alt-4	rs611460	6	137960388	36.7	150	1	TTTAAAACTTCAATAAGGCTGTTACCTCATTGTGCCACTCGAGCCTGAAGGAGTTGGGTCTTTTCTTGCCAGGG	A	CTTATAAAGACCAGAAGATAAAAGACAAAAATGGAATTTGACTGCAAATTTTCATTACTAAAAGACTCCCATTTT	TTTAAAACTTCAATAAGGCTGTTACCTCATTGTGCCACTCGAGCCTGAAGGAGTTGGGTCTTTTCTTGCCAGGGACTTATAAAGACCAGAAGATAAAAGACAAAAATGGAATTTGACTGCAAATTTTCATTACTAAAAGACTCCCATTTT	rs616885
rs611460_B_alt-5	rs611460	6	137960388	36	150	1	TTTAAAACTTCAATAAGGCTGTTACCTCATTGTGCCACTCGAGCCTGAAGTAGTTGGGTCTTTTCTTGCCAGGG	A	CTTATAAAGACCAGAAGATAAAAGACAAAAATGGAATTTGACTGCAAATTTTCATTACTAAAAGACTCCCATTTT	TTTAAAACTTCAATAAGGCTGTTACCTCATTGTGCCACTCGAGCCTGAAGTAGTTGGGTCTTTTCTTGCCAGGGACTTATAAAGACCAGAAGATAAAAGACAAAAATGGAATTTGACTGCAAATTTTCATTACTAAAAGACTCCCATTTT	rs616885,rs566097
rs611460_B_alt-6	rs611460	6	137960388	36.7	150	1	TTTAAAACTTCAATAAGGCTGTTACCTCATTGTGCCACTCGAGCCTGAAGGAGTTGGGTCTTTTCTTGCCAGGG	A	CTTATAAAGACCAGAAGATAAAAGACAAAAATGGAATATGACTGCAAATTTTCATTACTAAAAGACTCCCATTTT	TTTAAAACTTCAATAAGGCTGTTACCTCATTGTGCCACTCGAGCCTGAAGGAGTTGGGTCTTTTCTTGCCAGGGACTTATAAAGACCAGAAGATAAAAGACAAAAATGGAATATGACTGCAAATTTTCATTACTAAAAGACTCCCATTTT	rs616885,rs9321625
rs611460_B_alt-7	rs611460	6	137960388	36	150	1	TTTAAAACTTCAATAAGGCTGTTACCTCATTGTGCCACTCGAGCCTGAAGTAGTTGGGTCTTTTCTTGCCAGGG	A	CTTATAAAGACCAGAAGATAAAAGACAAAAATGGAATATGACTGCAAATTTTCATTACTAAAAGACTCCCATTTT	TTTAAAACTTCAATAAGGCTGTTACCTCATTGTGCCACTCGAGCCTGAAGTAGTTGGGTCTTTTCTTGCCAGGGACTTATAAAGACCAGAAGATAAAAGACAAAAATGGAATATGACTGCAAATTTTCATTACTAAAAGACTCCCATTTT	rs616885,rs9321625,rs566097
rs611460_B_alt-8	rs611460	6	137960388	35.3	150	1	TTTAAAACTTCAATAAGTCTGTTACCTCATTGTGCCACTCTAGCCTGAAGGAGTTGGGTCTTTTCTTGCCAGGG	A	CTTATAAAGACCAGAAGATAAAAGACAAAAATGGAATTTGACTGCAAATTTTCATTACTAAAAGACTCCCATTTT	TTTAAAACTTCAATAAGTCTGTTACCTCATTGTGCCACTCTAGCCTGAAGGAGTTGGGTCTTTTCTTGCCAGGGACTTATAAAGACCAGAAGATAAAAGACAAAAATGGAATTTGACTGCAAATTTTCATTACTAAAAGACTCCCATTTT	rs76287949
rs611460_B_alt-9	rs611460	6	137960388	34.7	150	1	TTTAAAACTTCAATAAGTCTGTTACCTCATTGTGCCACTCTAGCCTGAAGTAGTTGGGTCTTTTCTTGCCAGGG	A	CTTATAAAGACCAGAAGATAAAAGACAAAAATGGAATTTGACTGCAAATTTTCATTACTAAAAGACTCCCATTTT	TTTAAAACTTCAATAAGTCTGTTACCTCATTGTGCCACTCTAGCCTGAAGTAGTTGGGTCTTTTCTTGCCAGGGACTTATAAAGACCAGAAGATAAAAGACAAAAATGGAATTTGACTGCAAATTTTCATTACTAAAAGACTCCCATTTT	rs76287949,rs566097
rs611460_B_alt-10	rs611460	6	137960388	35.3	150	1	TTTAAAACTTCAATAAGTCTGTTACCTCATTGTGCCACTCTAGCCTGAAGGAGTTGGGTCTTTTCTTGCCAGGG	A	CTTATAAAGACCAGAAGATAAAAGACAAAAATGGAATATGACTGCAAATTTTCATTACTAAAAGACTCCCATTTT	TTTAAAACTTCAATAAGTCTGTTACCTCATTGTGCCACTCTAGCCTGAAGGAGTTGGGTCTTTTCTTGCCAGGGACTTATAAAGACCAGAAGATAAAAGACAAAAATGGAATATGACTGCAAATTTTCATTACTAAAAGACTCCCATTTT	rs76287949,rs9321625
rs611460_B_alt-11	rs611460	6	137960388	34.7	150	1	TTTAAAACTTCAATAAGTCTGTTACCTCATTGTGCCACTCTAGCCTGAAGTAGTTGGGTCTTTTCTTGCCAGGG	A	CTTATAAAGACCAGAAGATAAAAGACAAAAATGGAATATGACTGCAAATTTTCATTACTAAAAGACTCCCATTTT	TTTAAAACTTCAATAAGTCTGTTACCTCATTGTGCCACTCTAGCCTGAAGTAGTTGGGTCTTTTCTTGCCAGGGACTTATAAAGACCAGAAGATAAAAGACAAAAATGGAATATGACTGCAAATTTTCATTACTAAAAGACTCCCATTTT	rs76287949,rs9321625,rs566097
rs611460_B_alt-12	rs611460	6	137960388	36	150	1	TTTAAAACTTCAATAAGTCTGTTACCTCATTGTGCCACTCGAGCCTGAAGGAGTTGGGTCTTTTCTTGCCAGGG	A	CTTATAAAGACCAGAAGATAAAAGACAAAAATGGAATTTGACTGCAAATTTTCATTACTAAAAGACTCCCATTTT	TTTAAAACTTCAATAAGTCTGTTACCTCATTGTGCCACTCGAGCCTGAAGGAGTTGGGTCTTTTCTTGCCAGGGACTTATAAAGACCAGAAGATAAAAGACAAAAATGGAATTTGACTGCAAATTTTCATTACTAAAAGACTCCCATTTT	rs76287949,rs616885
rs611460_B_alt-13	rs611460	6	137960388	35.3	150	1	TTTAAAACTTCAATAAGTCTGTTACCTCATTGTGCCACTCGAGCCTGAAGTAGTTGGGTCTTTTCTTGCCAGGG	A	CTTATAAAGACCAGAAGATAAAAGACAAAAATGGAATTTGACTGCAAATTTTCATTACTAAAAGACTCCCATTTT	TTTAAAACTTCAATAAGTCTGTTACCTCATTGTGCCACTCGAGCCTGAAGTAGTTGGGTCTTTTCTTGCCAGGGACTTATAAAGACCAGAAGATAAAAGACAAAAATGGAATTTGACTGCAAATTTTCATTACTAAAAGACTCCCATTTT	rs76287949,rs616885,rs566097
rs611460_B_alt-14	rs611460	6	137960388	36	150	1	TTTAAAACTTCAATAAGTCTGTTACCTCATTGTGCCACTCGAGCCTGAAGGAGTTGGGTCTTTTCTTGCCAGGG	A	CTTATAAAGACCAGAAGATAAAAGACAAAAATGGAATATGACTGCAAATTTTCATTACTAAAAGACTCCCATTTT	TTTAAAACTTCAATAAGTCTGTTACCTCATTGTGCCACTCGAGCCTGAAGGAGTTGGGTCTTTTCTTGCCAGGGACTTATAAAGACCAGAAGATAAAAGACAAAAATGGAATATGACTGCAAATTTTCATTACTAAAAGACTCCCATTTT	rs76287949,rs616885,rs9321625
rs611460_B_alt-15	rs611460	6	137960388	35.3	150	1	TTTAAAACTTCAATAAGTCTGTTACCTCATTGTGCCACTCGAGCCTGAAGTAGTTGGGTCTTTTCTTGCCAGGG	A	CTTATAAAGACCAGAAGATAAAAGACAAAAATGGAATATGACTGCAAATTTTCATTACTAAAAGACTCCCATTTT	TTTAAAACTTCAATAAGTCTGTTACCTCATTGTGCCACTCGAGCCTGAAGTAGTTGGGTCTTTTCTTGCCAGGGACTTATAAAGACCAGAAGATAAAAGACAAAAATGGAATATGACTGCAAATTTTCATTACTAAAAGACTCCCATTTT	rs76287949,rs616885,rs9321625,rs566097
rs75005288_A_RC	rs75005288	6	138328719	41.3	150	1	TCTATGGGAGGCATGCTATTTCACTGAAGGAGGTGGGAGAAACTTTCAATAATGTTGTGCAATTAGGAACCCTAA	T	TACCCACTCTTGAGATTGCAGTTTCTCATTCGGAGGCATAATTTTCTATGGTGTAATTTGCTAGGTCTGACTCC	TCTATGGGAGGCATGCTATTTCACTGAAGGAGGTGGGAGAAACTTTCAATAATGTTGTGCAATTAGGAACCCTAATTACCCACTCTTGAGATTGCAGTTTCTCATTCGGAGGCATAATTTTCTATGGTGTAATTTGCTAGGTCTGACTCC	-
rs75005288_A_alt-1_RC	rs75005288	6	138328719	40.7	150	1	TCTATGGGAGGCATGCTATTTCACTGAAGGAGGTGGGAGAAACTTTCAATAATGTTGTGCAATTAGGAACCCTAA	T	TACCCACTCTTGAGATTGCAGTTTCTCATTCGGAGGCATAATTTTCTATGGTGTAATTTGCTAGATCTGACTCC	TCTATGGGAGGCATGCTATTTCACTGAAGGAGGTGGGAGAAACTTTCAATAATGTTGTGCAATTAGGAACCCTAATTACCCACTCTTGAGATTGCAGTTTCTCATTCGGAGGCATAATTTTCTATGGTGTAATTTGCTAGATCTGACTCC	rs77879659
rs75005288_B_RC	rs75005288	6	138328719	42	150	1	TCTATGGGAGGCATGCTATTTCACTGAAGGAGGTGGGAGAAACTTTCAATAATGTTGTGCAATTAGGAACCCTAA	G	TACCCACTCTTGAGATTGCAGTTTCTCATTCGGAGGCATAATTTTCTATGGTGTAATTTGCTAGGTCTGACTCC	TCTATGGGAGGCATGCTATTTCACTGAAGGAGGTGGGAGAAACTTTCAATAATGTTGTGCAATTAGGAACCCTAAGTACCCACTCTTGAGATTGCAGTTTCTCATTCGGAGGCATAATTTTCTATGGTGTAATTTGCTAGGTCTGACTCC	-
rs75005288_B_alt-1_RC	rs75005288	6	138328719	41.3	150	1	TCTATGGGAGGCATGCTATTTCACTGAAGGAGGTGGGAGAAACTTTCAATAATGTTGTGCAATTAGGAACCCTAA	G	TACCCACTCTTGAGATTGCAGTTTCTCATTCGGAGGCATAATTTTCTATGGTGTAATTTGCTAGATCTGACTCC	TCTATGGGAGGCATGCTATTTCACTGAAGGAGGTGGGAGAAACTTTCAATAATGTTGTGCAATTAGGAACCCTAAGTACCCACTCTTGAGATTGCAGTTTCTCATTCGGAGGCATAATTTTCTATGGTGTAATTTGCTAGATCTGACTCC	rs77879659
rs1002658_A	rs1002658	6	137981584	37.3	150	1	CCTTGGAGGTTGTGACAATAGAGGGTTAAATTTTTACTCTGGGGCTCAAAGTCCAGAATACCATCTGCTTAGTC	C	ACCTCTTTCTGTTCCTATTTTTAATGCATTGTTCTTTCTGAACATGAATAACATTTCTGTGCTAATAAATCTGCA	CCTTGGAGGTTGTGACAATAGAGGGTTAAATTTTTACTCTGGGGCTCAAAGTCCAGAATACCATCTGCTTAGTCCACCTCTTTCTGTTCCTATTTTTAATGCATTGTTCTTTCTGAACATGAATAACATTTCTGTGCTAATAAATCTGCA	-
rs1002658_A_alt-1	rs1002658	6	137981584	38	150	1	CCTTGGAGGTTGTGACAACAGAGGGTTAAATTTTTACTCTGGGGCTCAAAGTCCAGAATACCATCTGCTTAGTC	C	ACCTCTTTCTGTTCCTATTTTTAATGCATTGTTCTTTCTGAACATGAATAACATTTCTGTGCTAATAAATCTGCA	CCTTGGAGGTTGTGACAACAGAGGGTTAAATTTTTACTCTGGGGCTCAAAGTCCAGAATACCATCTGCTTAGTCCACCTCTTTCTGTTCCTATTTTTAATGCATTGTTCTTTCTGAACATGAATAACATTTCTGTGCTAATAAATCTGCA	rs489738
rs1002658_A_alt-2	rs1002658	6	137981584	37.3	150	1	CCTTGGAGGTTGTGACAATAGAGGGTTAAATTTTTACTCTGGGGCTCAAAGTCCAGAATACCATCTGCTTAGTC	C	ACCTCTTTCTGTTCCTAATTTTAATGCATTGTTCTTTCTGAACATGAATAACATTTCTGTGCTAATAAATCTGCA	CCTTGGAGGTTGTGACAATAGAGGGTTAAATTTTTACTCTGGGGCTCAAAGTCCAGAATACCATCTGCTTAGTCCACCTCTTTCTGTTCCTAATTTTAATGCATTGTTCTTTCTGAACATGAATAACATTTCTGTGCTAATAAATCTGCA	rs79796153
rs1002658_A_alt-3	rs1002658	6	137981584	38	150	1	CCTTGGAGGTTGTGACAACAGAGGGTTAAATTTTTACTCTGGGGCTCAAAGTCCAGAATACCATCTGCTTAGTC	C	ACCTCTTTCTGTTCCTAATTTTAATGCATTGTTCTTTCTGAACATGAATAACATTTCTGTGCTAATAAATCTGCA	CCTTGGAGGTTGTGACAACAGAGGGTTAAATTTTTACTCTGGGGCTCAAAGTCCAGAATACCATCTGCTTAGTCCACCTCTTTCTGTTCCTAATTTTAATGCATTGTTCTTTCTGAACATGAATAACATTTCTGTGCTAATAAATCTGCA	rs79796153,rs489738
rs1002658_B	rs1002658	6	137981584	36.7	150	1	CCTTGGAGGTTGTGACAATAGAGGGTTAAATTTTTACTCTGGGGCTCAAAGTCCAGAATACCATCTGCTTAGTC	T	ACCTCTTTCTGTTCCTATTTTTAATGCATTGTTCTTTCTGAACATGAATAACATTTCTGTGCTAATAAATCTGCA	CCTTGGAGGTTGTGACAATAGAGGGTTAAATTTTTACTCTGGGGCTCAAAGTCCAGAATACCATCTGCTTAGTCTACCTCTTTCTGTTCCTATTTTTAATGCATTGTTCTTTCTGAACATGAATAACATTTCTGTGCTAATAAATCTGCA	-
rs1002658_B_alt-1	rs1002658	6	137981584	37.3	150	1	CCTTGGAGGTTGTGACAACAGAGGGTTAAATTTTTACTCTGGGGCTCAAAGTCCAGAATACCATCTGCTTAGTC	T	ACCTCTTTCTGTTCCTATTTTTAATGCATTGTTCTTTCTGAACATGAATAACATTTCTGTGCTAATAAATCTGCA	CCTTGGAGGTTGTGACAACAGAGGGTTAAATTTTTACTCTGGGGCTCAAAGTCCAGAATACCATCTGCTTAGTCTACCTCTTTCTGTTCCTATTTTTAATGCATTGTTCTTTCTGAACATGAATAACATTTCTGTGCTAATAAATCTGCA	rs489738
rs1002658_B_alt-2	rs1002658	6	137981584	36.7	150	1	CCTTGGAGGTTGTGACAATAGAGGGTTAAATTTTTACTCTGGGGCTCAAAGTCCAGAATACCATCTGCTTAGTC	T	ACCTCTTTCTGTTCCTAATTTTAATGCATTGTTCTTTCTGAACATGAATAACATTTCTGTGCTAATAAATCTGCA	CCTTGGAGGTTGTGACAATAGAGGGTTAAATTTTTACTCTGGGGCTCAAAGTCCAGAATACCATCTGCTTAGTCTACCTCTTTCTGTTCCTAATTTTAATGCATTGTTCTTTCTGAACATGAATAACATTTCTGTGCTAATAAATCTGCA	rs79796153
rs1002658_B_alt-3	rs1002658	6	137981584	37.3	150	1	CCTTGGAGGTTGTGACAACAGAGGGTTAAATTTTTACTCTGGGGCTCAAAGTCCAGAATACCATCTGCTTAGTC	T	ACCTCTTTCTGTTCCTAATTTTAATGCATTGTTCTTTCTGAACATGAATAACATTTCTGTGCTAATAAATCTGCA	CCTTGGAGGTTGTGACAACAGAGGGTTAAATTTTTACTCTGGGGCTCAAAGTCCAGAATACCATCTGCTTAGTCTACCTCTTTCTGTTCCTAATTTTAATGCATTGTTCTTTCTGAACATGAATAACATTTCTGTGCTAATAAATCTGCA	rs79796153,rs489738
rs643177_A_RC	rs643177	6	138195693	46	150	1	TGACACCAACTGCAAAGGAGCCAGGGGACCTTGGTTCTAGCTTAAGTCTGCTCCTAACTAGTTTAGGTGACCTGG	A	GGAAATTCCTTAAGTTCACTGGGCATTTTTCCTCTTGTGAAATGAGGGCAGTAAGTGATGATCTCTAAAGCCCT	TGACACCAACTGCAAAGGAGCCAGGGGACCTTGGTTCTAGCTTAAGTCTGCTCCTAACTAGTTTAGGTGACCTGGAGGAAATTCCTTAAGTTCACTGGGCATTTTTCCTCTTGTGAAATGAGGGCAGTAAGTGATGATCTCTAAAGCCCT	-
rs643177_A_alt-1_RC	rs643177	6	138195693	45.3	150	1	TGACACCAACTGCAAAGGAGCCAGGGGACCTTGGTTCTAGCTTAAGTCTGCTCCTAACTAGTTTAGGTGACCTGG	A	GGAAATTCCTTAAGTTCACTGGGCATTTTTCCTCTTGTGAAATGAGGGCAGTAAGTGATAATCTCTAAAGCCCT	TGACACCAACTGCAAAGGAGCCAGGGGACCTTGGTTCTAGCTTAAGTCTGCTCCTAACTAGTTTAGGTGACCTGGAGGAAATTCCTTAAGTTCACTGGGCATTTTTCCTCTTGTGAAATGAGGGCAGTAAGTGATAATCTCTAAAGCCCT	rs5029938
rs643177_A_alt-2_RC	rs643177	6	138195693	46	150	1	TGACACCAACTGCAAAGGAGCCAGGGGACCTTGGTTCTAGCTTAACTCTGCTCCTAACTAGTTTAGGTGACCTGG	A	GGAAATTCCTTAAGTTCACTGGGCATTTTTCCTCTTGTGAAATGAGGGCAGTAAGTGATGATCTCTAAAGCCCT	TGACACCAACTGCAAAGGAGCCAGGGGACCTTGGTTCTAGCTTAACTCTGCTCCTAACTAGTTTAGGTGACCTGGAGGAAATTCCTTAAGTTCACTGGGCATTTTTCCTCTTGTGAAATGAGGGCAGTAAGTGATGATCTCTAAAGCCCT	rs5029939
rs643177_A_alt-3_RC	rs643177	6	138195693	45.3	150	1	TGACACCAACTGCAAAGGAGCCAGGGGACCTTGGTTCTAGCTTAACTCTGCTCCTAACTAGTTTAGGTGACCTGG	A	GGAAATTCCTTAAGTTCACTGGGCATTTTTCCTCTTGTGAAATGAGGGCAGTAAGTGATAATCTCTAAAGCCCT	TGACACCAACTGCAAAGGAGCCAGGGGACCTTGGTTCTAGCTTAACTCTGCTCCTAACTAGTTTAGGTGACCTGGAGGAAATTCCTTAAGTTCACTGGGCATTTTTCCTCTTGTGAAATGAGGGCAGTAAGTGATAATCTCTAAAGCCCT	rs5029939,rs5029938
rs643177_B_RC	rs643177	6	138195693	46.7	150	1	TGACACCAACTGCAAAGGAGCCAGGGGACCTTGGTTCTAGCTTAAGTCTGCTCCTAACTAGTTTAGGTGACCTGG	G	GGAAATTCCTTAAGTTCACTGGGCATTTTTCCTCTTGTGAAATGAGGGCAGTAAGTGATGATCTCTAAAGCCCT	TGACACCAACTGCAAAGGAGCCAGGGGACCTTGGTTCTAGCTTAAGTCTGCTCCTAACTAGTTTAGGTGACCTGGGGGAAATTCCTTAAGTTCACTGGGCATTTTTCCTCTTGTGAAATGAGGGCAGTAAGTGATGATCTCTAAAGCCCT	-
rs643177_B_alt-1_RC	rs643177	6	138195693	46	150	1	TGACACCAACTGCAAAGGAGCCAGGGGACCTTGGTTCTAGCTTAAGTCTGCTCCTAACTAGTTTAGGTGACCTGG	G	GGAAATTCCTTAAGTTCACTGGGCATTTTTCCTCTTGTGAAATGAGGGCAGTAAGTGATAATCTCTAAAGCCCT	TGACACCAACTGCAAAGGAGCCAGGGGACCTTGGTTCTAGCTTAAGTCTGCTCCTAACTAGTTTAGGTGACCTGGGGGAAATTCCTTAAGTTCACTGGGCATTTTTCCTCTTGTGAAATGAGGGCAGTAAGTGATAATCTCTAAAGCCCT	rs5029938
rs643177_B_alt-2_RC	rs643177	6	138195693	46.7	150	1	TGACACCAACTGCAAAGGAGCCAGGGGACCTTGGTTCTAGCTTAACTCTGCTCCTAACTAGTTTAGGTGACCTGG	G	GGAAATTCCTTAAGTTCACTGGGCATTTTTCCTCTTGTGAAATGAGGGCAGTAAGTGATGATCTCTAAAGCCCT	TGACACCAACTGCAAAGGAGCCAGGGGACCTTGGTTCTAGCTTAACTCTGCTCCTAACTAGTTTAGGTGACCTGGGGGAAATTCCTTAAGTTCACTGGGCATTTTTCCTCTTGTGAAATGAGGGCAGTAAGTGATGATCTCTAAAGCCCT	rs5029939
rs643177_B_alt-3_RC	rs643177	6	138195693	46	150	1	TGACACCAACTGCAAAGGAGCCAGGGGACCTTGGTTCTAGCTTAACTCTGCTCCTAACTAGTTTAGGTGACCTGG	G	GGAAATTCCTTAAGTTCACTGGGCATTTTTCCTCTTGTGAAATGAGGGCAGTAAGTGATAATCTCTAAAGCCCT	TGACACCAACTGCAAAGGAGCCAGGGGACCTTGGTTCTAGCTTAACTCTGCTCCTAACTAGTTTAGGTGACCTGGGGGAAATTCCTTAAGTTCACTGGGCATTTTTCCTCTTGTGAAATGAGGGCAGTAAGTGATAATCTCTAAAGCCCT	rs5029939,rs5029938
6:138228919_A_RC	6:138228919	6	138228919	30	150	5	TTGACAGAGAAATGAAATAAATATATAAAATAAAATTGATTTTTAAGTGGTAAAATAACAATAATGAACACTG	TTTGG	GTCTTTAATGTATCTTTCAACACACACACACACACACACACACACATCTTGACAGTCACCCATCAGATGATA	TTGACAGAGAAATGAAATAAATATATAAAATAAAATTGATTTTTAAGTGGTAAAATAACAATAATGAACACTGTTTGGGTCTTTAATGTATCTTTCAACACACACACACACACACACACACACATCTTGACAGTCACCCATCAGATGATA	-
6:138228919_B_RC	6:138228919	6	138228919	30.1	146	5	TTGACAGAGAAATGAAATAAATATATAAAATAAAATTGATTTTTAAGTGGTAAAATAACAATAATGAACACTG	G	GTCTTTAATGTATCTTTCAACACACACACACACACACACACACACATCTTGACAGTCACCCATCAGATGATA	TTGACAGAGAAATGAAATAAATATATAAAATAAAATTGATTTTTAAGTGGTAAAATAACAATAATGAACACTGGGTCTTTAATGTATCTTTCAACACACACACACACACACACACACACATCTTGACAGTCACCCATCAGATGATA	-
rs5029930_A_RC	rs5029930	6	138190684	43.3	150	1	ATGGTTTCTCCTGAGGAGTTTTCTGGTGATAGTTTTAGATTGGGATTCTTAATCTGATTGCTGGGAAAGGCATAG	T	GGGAGTCATTCTCTGGATCAGATGGTGCTCTCTTTTGATGTCAGACGTCCTCTACAGGTGGAATTGGGCAAAAT	ATGGTTTCTCCTGAGGAGTTTTCTGGTGATAGTTTTAGATTGGGATTCTTAATCTGATTGCTGGGAAAGGCATAGTGGGAGTCATTCTCTGGATCAGATGGTGCTCTCTTTTGATGTCAGACGTCCTCTACAGGTGGAATTGGGCAAAAT	-
rs5029930_B_RC	rs5029930	6	138190684	44	150	1	ATGGTTTCTCCTGAGGAGTTTTCTGGTGATAGTTTTAGATTGGGATTCTTAATCTGATTGCTGGGAAAGGCATAG	G	GGGAGTCATTCTCTGGATCAGATGGTGCTCTCTTTTGATGTCAGACGTCCTCTACAGGTGGAATTGGGCAAAAT	ATGGTTTCTCCTGAGGAGTTTTCTGGTGATAGTTTTAGATTGGGATTCTTAATCTGATTGCTGGGAAAGGCATAGGGGGAGTCATTCTCTGGATCAGATGGTGCTCTCTTTTGATGTCAGACGTCCTCTACAGGTGGAATTGGGCAAAAT	-
rs75604586_A_RC	rs75604586	6	138426997	35.3	150	1	AACACTGCAGAAAATTCCAGCTTTCTTTGCAGTTTGTGTGTTTTCTTCTCTGAAAACCCATACACTGTGCCAGCT	C	AGGTTTGTATCATCTCCAGTGTTTTAGGTTTTTAAAGCGAATTAATTGTTTTTTGAAATAATGTACCTCTATCT	AACACTGCAGAAAATTCCAGCTTTCTTTGCAGTTTGTGTGTTTTCTTCTCTGAAAACCCATACACTGTGCCAGCTCAGGTTTGTATCATCTCCAGTGTTTTAGGTTTTTAAAGCGAATTAATTGTTTTTTGAAATAATGTACCTCTATCT	-
rs75604586_A_alt-1_RC	rs75604586	6	138426997	36	150	1	AACACTGCAGAAAATTCCAGCTTTCCTTGCAGTTTGTGTGTTTTCTTCTCTGAAAACCCATACACTGTGCCAGCT	C	AGGTTTGTATCATCTCCAGTGTTTTAGGTTTTTAAAGCGAATTAATTGTTTTTTGAAATAATGTACCTCTATCT	AACACTGCAGAAAATTCCAGCTTTCCTTGCAGTTTGTGTGTTTTCTTCTCTGAAAACCCATACACTGTGCCAGCTCAGGTTTGTATCATCTCCAGTGTTTTAGGTTTTTAAAGCGAATTAATTGTTTTTTGAAATAATGTACCTCTATCT	rs1537620
rs75604586_A_alt-2_RC	rs75604586	6	138426997	35.3	150	1	AACACTGCAGAAAATTCCAGCTTTCTTTGCAGTTTGTGTGTTTTCTTCTCTGAAAACCCATACACTGTGCCAGCT	C	AGGTTTGTATCATCTCCAGTCTTTTAGGTTTTTAAAGCGAATTAATTGTTTTTTGAAATAATGTACCTCTATCT	AACACTGCAGAAAATTCCAGCTTTCTTTGCAGTTTGTGTGTTTTCTTCTCTGAAAACCCATACACTGTGCCAGCTCAGGTTTGTATCATCTCCAGTCTTTTAGGTTTTTAAAGCGAATTAATTGTTTTTTGAAATAATGTACCTCTATCT	rs9484115
rs75604586_A_alt-3_RC	rs75604586	6	138426997	36	150	1	AACACTGCAGAAAATTCCAGCTTTCCTTGCAGTTTGTGTGTTTTCTTCTCTGAAAACCCATACACTGTGCCAGCT	C	AGGTTTGTATCATCTCCAGTCTTTTAGGTTTTTAAAGCGAATTAATTGTTTTTTGAAATAATGTACCTCTATCT	AACACTGCAGAAAATTCCAGCTTTCCTTGCAGTTTGTGTGTTTTCTTCTCTGAAAACCCATACACTGTGCCAGCTCAGGTTTGTATCATCTCCAGTCTTTTAGGTTTTTAAAGCGAATTAATTGTTTTTTGAAATAATGTACCTCTATCT	rs9484115,rs1537620
rs75604586_B_RC	rs75604586	6	138426997	35.3	150	1	AACACTGCAGAAAATTCCAGCTTTCTTTGCAGTTTGTGTGTTTTCTTCTCTGAAAACCCATACACTGTGCCAGCT	G	AGGTTTGTATCATCTCCAGTGTTTTAGGTTTTTAAAGCGAATTAATTGTTTTTTGAAATAATGTACCTCTATCT	AACACTGCAGAAAATTCCAGCTTTCTTTGCAGTTTGTGTGTTTTCTTCTCTGAAAACCCATACACTGTGCCAGCTGAGGTTTGTATCATCTCCAGTGTTTTAGGTTTTTAAAGCGAATTAATTGTTTTTTGAAATAATGTACCTCTATCT	-
rs75604586_B_alt-1_RC	rs75604586	6	138426997	36	150	1	AACACTGCAGAAAATTCCAGCTTTCCTTGCAGTTTGTGTGTTTTCTTCTCTGAAAACCCATACACTGTGCCAGCT	G	AGGTTTGTATCATCTCCAGTGTTTTAGGTTTTTAAAGCGAATTAATTGTTTTTTGAAATAATGTACCTCTATCT	AACACTGCAGAAAATTCCAGCTTTCCTTGCAGTTTGTGTGTTTTCTTCTCTGAAAACCCATACACTGTGCCAGCTGAGGTTTGTATCATCTCCAGTGTTTTAGGTTTTTAAAGCGAATTAATTGTTTTTTGAAATAATGTACCTCTATCT	rs1537620
rs75604586_B_alt-2_RC	rs75604586	6	138426997	35.3	150	1	AACACTGCAGAAAATTCCAGCTTTCTTTGCAGTTTGTGTGTTTTCTTCTCTGAAAACCCATACACTGTGCCAGCT	G	AGGTTTGTATCATCTCCAGTCTTTTAGGTTTTTAAAGCGAATTAATTGTTTTTTGAAATAATGTACCTCTATCT	AACACTGCAGAAAATTCCAGCTTTCTTTGCAGTTTGTGTGTTTTCTTCTCTGAAAACCCATACACTGTGCCAGCTGAGGTTTGTATCATCTCCAGTCTTTTAGGTTTTTAAAGCGAATTAATTGTTTTTTGAAATAATGTACCTCTATCT	rs9484115
rs75604586_B_alt-3_RC	rs75604586	6	138426997	36	150	1	AACACTGCAGAAAATTCCAGCTTTCCTTGCAGTTTGTGTGTTTTCTTCTCTGAAAACCCATACACTGTGCCAGCT	G	AGGTTTGTATCATCTCCAGTCTTTTAGGTTTTTAAAGCGAATTAATTGTTTTTTGAAATAATGTACCTCTATCT	AACACTGCAGAAAATTCCAGCTTTCCTTGCAGTTTGTGTGTTTTCTTCTCTGAAAACCCATACACTGTGCCAGCTGAGGTTTGTATCATCTCCAGTCTTTTAGGTTTTTAAAGCGAATTAATTGTTTTTTGAAATAATGTACCTCTATCT	rs9484115,rs1537620
rs10440882_A_RC	rs10440882	6	138393028	30.7	150	1	TAATGCTCATTTGATTTACCTATAACATGGGGATAATTGTAGTTGTGAGAATAGATTGAAAGAAAAGAGCTCAGC	G	CAATGCCTGGCACACAGGAAGTGTTCAAGGAATTTATAATTTGTATAATTTGTTATAATTTGTATATATTTACA	TAATGCTCATTTGATTTACCTATAACATGGGGATAATTGTAGTTGTGAGAATAGATTGAAAGAAAAGAGCTCAGCGCAATGCCTGGCACACAGGAAGTGTTCAAGGAATTTATAATTTGTATAATTTGTTATAATTTGTATATATTTACA	-
rs10440882_B_RC	rs10440882	6	138393028	30	150	1	TAATGCTCATTTGATTTACCTATAACATGGGGATAATTGTAGTTGTGAGAATAGATTGAAAGAAAAGAGCTCAGC	A	CAATGCCTGGCACACAGGAAGTGTTCAAGGAATTTATAATTTGTATAATTTGTTATAATTTGTATATATTTACA	TAATGCTCATTTGATTTACCTATAACATGGGGATAATTGTAGTTGTGAGAATAGATTGAAAGAAAAGAGCTCAGCACAATGCCTGGCACACAGGAAGTGTTCAAGGAATTTATAATTTGTATAATTTGTTATAATTTGTATATATTTACA	-
rs34261503_A_RC	rs34261503	6	138240225	40.7	150	1	ACAGAAAAGCAGCGATTGATCGGATTTCTGGCTTTCAAATAATGCCAAACCAGGATATATGCCCAGCCTATTTTG	G	TCTCAAGGCCCAAGGCCAAAATCACATAATGAAGAATCCCAGCAGACATAACTTATTTCTAGTGGCATACATTT	ACAGAAAAGCAGCGATTGATCGGATTTCTGGCTTTCAAATAATGCCAAACCAGGATATATGCCCAGCCTATTTTGGTCTCAAGGCCCAAGGCCAAAATCACATAATGAAGAATCCCAGCAGACATAACTTATTTCTAGTGGCATACATTT	-
rs34261503_B_RC	rs34261503	6	138240225	40	150	1	ACAGAAAAGCAGCGATTGATCGGATTTCTGGCTTTCAAATAATGCCAAACCAGGATATATGCCCAGCCTATTTTG	A	TCTCAAGGCCCAAGGCCAAAATCACATAATGAAGAATCCCAGCAGACATAACTTATTTCTAGTGGCATACATTT	ACAGAAAAGCAGCGATTGATCGGATTTCTGGCTTTCAAATAATGCCAAACCAGGATATATGCCCAGCCTATTTTGATCTCAAGGCCCAAGGCCAAAATCACATAATGAAGAATCCCAGCAGACATAACTTATTTCTAGTGGCATACATTT	-
rs189231076_A	rs189231076	6	137964095	22	150	1	AAAGCATAGGAATAATCTATCTAATGACAGTATATAGTCTTTAAATAGGTCTTATATCTTCAAAATAAAAATAA	T	AAAACCTCCATTAATACAAAAATAACAAAATTATACAAAAATTAACTCAAGATGGATGAAAGACTTAAATGCAAA	AAAGCATAGGAATAATCTATCTAATGACAGTATATAGTCTTTAAATAGGTCTTATATCTTCAAAATAAAAATAATAAAACCTCCATTAATACAAAAATAACAAAATTATACAAAAATTAACTCAAGATGGATGAAAGACTTAAATGCAAA	-
rs189231076_A_alt-1	rs189231076	6	137964095	22.7	150	1	AAAGCATAGGAATAATCTATCTAATGACAGTATATAGTCTTTAAATAGGTCTTATATCTTCAAAATAAAAATAA	T	AAGACCTCCATTAATACAAAAATAACAAAATTATACAAAAATTAACTCAAGATGGATGAAAGACTTAAATGCAAA	AAAGCATAGGAATAATCTATCTAATGACAGTATATAGTCTTTAAATAGGTCTTATATCTTCAAAATAAAAATAATAAGACCTCCATTAATACAAAAATAACAAAATTATACAAAAATTAACTCAAGATGGATGAAAGACTTAAATGCAAA	rs145069673
rs189231076_B	rs189231076	6	137964095	22.7	150	1	AAAGCATAGGAATAATCTATCTAATGACAGTATATAGTCTTTAAATAGGTCTTATATCTTCAAAATAAAAATAA	C	AAAACCTCCATTAATACAAAAATAACAAAATTATACAAAAATTAACTCAAGATGGATGAAAGACTTAAATGCAAA	AAAGCATAGGAATAATCTATCTAATGACAGTATATAGTCTTTAAATAGGTCTTATATCTTCAAAATAAAAATAACAAAACCTCCATTAATACAAAAATAACAAAATTATACAAAAATTAACTCAAGATGGATGAAAGACTTAAATGCAAA	-
rs189231076_B_alt-1	rs189231076	6	137964095	23.3	150	1	AAAGCATAGGAATAATCTATCTAATGACAGTATATAGTCTTTAAATAGGTCTTATATCTTCAAAATAAAAATAA	C	AAGACCTCCATTAATACAAAAATAACAAAATTATACAAAAATTAACTCAAGATGGATGAAAGACTTAAATGCAAA	AAAGCATAGGAATAATCTATCTAATGACAGTATATAGTCTTTAAATAGGTCTTATATCTTCAAAATAAAAATAACAAGACCTCCATTAATACAAAAATAACAAAATTATACAAAAATTAACTCAAGATGGATGAAAGACTTAAATGCAAA	rs145069673
rs72563098_A_RC	rs72563098	6	138444812	50	150	1	AATTAAGTAATGGTGGCGGAACAGACTTCCTGAAATAAGGGAAGGGGCAAGTAAGTTAATATTGCTCCTCACAGA	G	TTGAGCAGAGAAGATGGAGAGGGATGGGGACAGCACAGGCAGGCAGGGGGCACCATGAGCCTCTCAGATGACAT	AATTAAGTAATGGTGGCGGAACAGACTTCCTGAAATAAGGGAAGGGGCAAGTAAGTTAATATTGCTCCTCACAGAGTTGAGCAGAGAAGATGGAGAGGGATGGGGACAGCACAGGCAGGCAGGGGGCACCATGAGCCTCTCAGATGACAT	-
rs72563098_A_alt-1_RC	rs72563098	6	138444812	50.7	150	1	AATTAAGTAATGGTGGCGGAACAGACTTCCTGAAATAAGGGAAGGGGCAAGTAAGTTAATATTGCTCCTCACAGA	G	TTGAGCAGAGAAGATGGAGAGGGATGGGGACAGCACAGGCAGGCAGGGGGCACCATGAGCCTCTCAGATGACGT	AATTAAGTAATGGTGGCGGAACAGACTTCCTGAAATAAGGGAAGGGGCAAGTAAGTTAATATTGCTCCTCACAGAGTTGAGCAGAGAAGATGGAGAGGGATGGGGACAGCACAGGCAGGCAGGGGGCACCATGAGCCTCTCAGATGACGT	rs72563097
rs72563098_B_RC	rs72563098	6	138444812	49.3	150	1	AATTAAGTAATGGTGGCGGAACAGACTTCCTGAAATAAGGGAAGGGGCAAGTAAGTTAATATTGCTCCTCACAGA	T	TTGAGCAGAGAAGATGGAGAGGGATGGGGACAGCACAGGCAGGCAGGGGGCACCATGAGCCTCTCAGATGACAT	AATTAAGTAATGGTGGCGGAACAGACTTCCTGAAATAAGGGAAGGGGCAAGTAAGTTAATATTGCTCCTCACAGATTTGAGCAGAGAAGATGGAGAGGGATGGGGACAGCACAGGCAGGCAGGGGGCACCATGAGCCTCTCAGATGACAT	-
rs72563098_B_alt-1_RC	rs72563098	6	138444812	50	150	1	AATTAAGTAATGGTGGCGGAACAGACTTCCTGAAATAAGGGAAGGGGCAAGTAAGTTAATATTGCTCCTCACAGA	T	TTGAGCAGAGAAGATGGAGAGGGATGGGGACAGCACAGGCAGGCAGGGGGCACCATGAGCCTCTCAGATGACGT	AATTAAGTAATGGTGGCGGAACAGACTTCCTGAAATAAGGGAAGGGGCAAGTAAGTTAATATTGCTCCTCACAGATTTGAGCAGAGAAGATGGAGAGGGATGGGGACAGCACAGGCAGGCAGGGGGCACCATGAGCCTCTCAGATGACGT	rs72563097
rs11966863_A_RC	rs11966863	6	138304116	48	150	1	TACTGATCACAAAGGGCTGAAGTGCTCCCACAAAGACTGATTTCAGAGCCCAGATTCTGCGCACTGAGCTACCAC	G	GACAGGGAAGAGGGAAGCCAGGGTAAGGGGAACTTCATGAATTGATTTTCCTTATTTGAGAGGCAGGAACAAAT	TACTGATCACAAAGGGCTGAAGTGCTCCCACAAAGACTGATTTCAGAGCCCAGATTCTGCGCACTGAGCTACCACGGACAGGGAAGAGGGAAGCCAGGGTAAGGGGAACTTCATGAATTGATTTTCCTTATTTGAGAGGCAGGAACAAAT	-
rs11966863_A_alt-1_RC	rs11966863	6	138304116	48.7	150	1	TACTGATCACAAAGGGCTGAAGCGCTCCCACAAAGACTGATTTCAGAGCCCAGATTCTGCGCACTGAGCTACCAC	G	GACAGGGAAGAGGGAAGCCAGGGTAAGGGGAACTTCATGAATTGATTTTCCTTATTTGAGAGGCAGGAACAAAT	TACTGATCACAAAGGGCTGAAGCGCTCCCACAAAGACTGATTTCAGAGCCCAGATTCTGCGCACTGAGCTACCACGGACAGGGAAGAGGGAAGCCAGGGTAAGGGGAACTTCATGAATTGATTTTCCTTATTTGAGAGGCAGGAACAAAT	rs7768419
rs11966863_B_RC	rs11966863	6	138304116	47.3	150	1	TACTGATCACAAAGGGCTGAAGTGCTCCCACAAAGACTGATTTCAGAGCCCAGATTCTGCGCACTGAGCTACCAC	A	GACAGGGAAGAGGGAAGCCAGGGTAAGGGGAACTTCATGAATTGATTTTCCTTATTTGAGAGGCAGGAACAAAT	TACTGATCACAAAGGGCTGAAGTGCTCCCACAAAGACTGATTTCAGAGCCCAGATTCTGCGCACTGAGCTACCACAGACAGGGAAGAGGGAAGCCAGGGTAAGGGGAACTTCATGAATTGATTTTCCTTATTTGAGAGGCAGGAACAAAT	-
rs11966863_B_alt-1_RC	rs11966863	6	138304116	48	150	1	TACTGATCACAAAGGGCTGAAGCGCTCCCACAAAGACTGATTTCAGAGCCCAGATTCTGCGCACTGAGCTACCAC	A	GACAGGGAAGAGGGAAGCCAGGGTAAGGGGAACTTCATGAATTGATTTTCCTTATTTGAGAGGCAGGAACAAAT	TACTGATCACAAAGGGCTGAAGCGCTCCCACAAAGACTGATTTCAGAGCCCAGATTCTGCGCACTGAGCTACCACAGACAGGGAAGAGGGAAGCCAGGGTAAGGGGAACTTCATGAATTGATTTTCCTTATTTGAGAGGCAGGAACAAAT	rs7768419
6:137966240_A	6:137966240	6	137966240	38	150	8	GTTTATTTACATTCCCACCTACACAGTGTACAAGACTTTCTTTTTCTCCACATCCTTACCTGAATTTGTTA	CTTTTTTT	TTTTTTTTTTTTTTTTTTGAGACGGAGTCTCAATCTGTCACCCAGGCTGGAGTGCAGTGGCTTGATCTCGG	GTTTATTTACATTCCCACCTACACAGTGTACAAGACTTTCTTTTTCTCCACATCCTTACCTGAATTTGTTACTTTTTTTTTTTTTTTTTTTTTTTTTGAGACGGAGTCTCAATCTGTCACCCAGGCTGGAGTGCAGTGGCTTGATCTCGG	-
6:137966240_B	6:137966240	6	137966240	39.9	143	8	GTTTATTTACATTCCCACCTACACAGTGTACAAGACTTTCTTTTTCTCCACATCCTTACCTGAATTTGTTA	C	TTTTTTTTTTTTTTTTTTGAGACGGAGTCTCAATCTGTCACCCAGGCTGGAGTGCAGTGGCTTGATCTCGG	GTTTATTTACATTCCCACCTACACAGTGTACAAGACTTTCTTTTTCTCCACATCCTTACCTGAATTTGTTACTTTTTTTTTTTTTTTTTTGAGACGGAGTCTCAATCTGTCACCCAGGCTGGAGTGCAGTGGCTTGATCTCGG	-
rs5021984_A_RC	rs5021984	6	138407271	43.3	150	1	TCAGGTGGTCTTCCCATCTCAGCCTCCCCAGTAGCTGAGACTACAGGTGCACACCACCACACCCAACTTTTTTTT	T	ACTGTATTTTTTTGTAGATATATTATGATCCCCATTTTAGAGTTAGGGATACTGAGCCTTGGAGTGGTTACTGA	TCAGGTGGTCTTCCCATCTCAGCCTCCCCAGTAGCTGAGACTACAGGTGCACACCACCACACCCAACTTTTTTTTTACTGTATTTTTTTGTAGATATATTATGATCCCCATTTTAGAGTTAGGGATACTGAGCCTTGGAGTGGTTACTGA	-
rs5021984_A_alt-1_RC	rs5021984	6	138407271	43.6	149	1	TCAGGTGGTCTTCCCATCTCAGCCTCCCCAGTAGCTGAGACTACAGGTGCACACCACCACACCCAACTTTTTTTT	T	CTGTATTTTTTTGTAGATATATTATGATCCCCATTTTAGAGTTAGGGATACTGAGCCTTGGAGTGGTTACTGA	TCAGGTGGTCTTCCCATCTCAGCCTCCCCAGTAGCTGAGACTACAGGTGCACACCACCACACCCAACTTTTTTTTTCTGTATTTTTTTGTAGATATATTATGATCCCCATTTTAGAGTTAGGGATACTGAGCCTTGGAGTGGTTACTGA	rs67954910
rs5021984_A_alt-2_RC	rs5021984	6	138407271	44	150	1	TCAGGTGGTCTTCCCATCTCAGCCTCCCCAGTAGCTGAGACTACAGGTGCACACCACCACACCCAACTTTTTTTT	T	CCTGTATTTTTTTGTAGATATATTATGATCCCCATTTTAGAGTTAGGGATACTGAGCCTTGGAGTGGTTACTGA	TCAGGTGGTCTTCCCATCTCAGCCTCCCCAGTAGCTGAGACTACAGGTGCACACCACCACACCCAACTTTTTTTTTCCTGTATTTTTTTGTAGATATATTATGATCCCCATTTTAGAGTTAGGGATACTGAGCCTTGGAGTGGTTACTGA	rs651092
rs5021984_B_RC	rs5021984	6	138407271	44	150	1	TCAGGTGGTCTTCCCATCTCAGCCTCCCCAGTAGCTGAGACTACAGGTGCACACCACCACACCCAACTTTTTTTT	C	ACTGTATTTTTTTGTAGATATATTATGATCCCCATTTTAGAGTTAGGGATACTGAGCCTTGGAGTGGTTACTGA	TCAGGTGGTCTTCCCATCTCAGCCTCCCCAGTAGCTGAGACTACAGGTGCACACCACCACACCCAACTTTTTTTTCACTGTATTTTTTTGTAGATATATTATGATCCCCATTTTAGAGTTAGGGATACTGAGCCTTGGAGTGGTTACTGA	-
rs5021984_B_alt-1_RC	rs5021984	6	138407271	44.3	149	1	TCAGGTGGTCTTCCCATCTCAGCCTCCCCAGTAGCTGAGACTACAGGTGCACACCACCACACCCAACTTTTTTTT	C	CTGTATTTTTTTGTAGATATATTATGATCCCCATTTTAGAGTTAGGGATACTGAGCCTTGGAGTGGTTACTGA	TCAGGTGGTCTTCCCATCTCAGCCTCCCCAGTAGCTGAGACTACAGGTGCACACCACCACACCCAACTTTTTTTTCCTGTATTTTTTTGTAGATATATTATGATCCCCATTTTAGAGTTAGGGATACTGAGCCTTGGAGTGGTTACTGA	rs67954910
rs5021984_B_alt-2_RC	rs5021984	6	138407271	44.7	150	1	TCAGGTGGTCTTCCCATCTCAGCCTCCCCAGTAGCTGAGACTACAGGTGCACACCACCACACCCAACTTTTTTTT	C	CCTGTATTTTTTTGTAGATATATTATGATCCCCATTTTAGAGTTAGGGATACTGAGCCTTGGAGTGGTTACTGA	TCAGGTGGTCTTCCCATCTCAGCCTCCCCAGTAGCTGAGACTACAGGTGCACACCACCACACCCAACTTTTTTTTCCCTGTATTTTTTTGTAGATATATTATGATCCCCATTTTAGAGTTAGGGATACTGAGCCTTGGAGTGGTTACTGA	rs651092
rs72982781_A_RC	rs72982781	6	138348746	40	150	1	CATTCTCACTGGGCGTGGAATTCCCAAGAGATGCCCCAGTGTATCTCCTGGATTCTAAACATATTCTTTCCTGCC	C	CATTGTGTAGAAAAAAAAAAAAACCGTAGAACTTCATGTGAATCAGGGTGAATTACTTCCATGCTAATATAACT	CATTCTCACTGGGCGTGGAATTCCCAAGAGATGCCCCAGTGTATCTCCTGGATTCTAAACATATTCTTTCCTGCCCCATTGTGTAGAAAAAAAAAAAAACCGTAGAACTTCATGTGAATCAGGGTGAATTACTTCCATGCTAATATAACT	-
rs72982781_A_alt-1_RC	rs72982781	6	138348746	40.7	150	1	CATTCTCACTGGGCGTGGAATTCCCAAGAGATGCCCCAGTGTATCCCCTGGATTCTAAACATATTCTTTCCTGCC	C	CATTGTGTAGAAAAAAAAAAAAACCGTAGAACTTCATGTGAATCAGGGTGAATTACTTCCATGCTAATATAACT	CATTCTCACTGGGCGTGGAATTCCCAAGAGATGCCCCAGTGTATCCCCTGGATTCTAAACATATTCTTTCCTGCCCCATTGTGTAGAAAAAAAAAAAAACCGTAGAACTTCATGTGAATCAGGGTGAATTACTTCCATGCTAATATAACT	rs9399231
rs72982781_A_alt-2_RC	rs72982781	6	138348746	40	150	1	CATTCTCACTGGGCGTGGAATTCCCAAGAGATGCCCCAGTGTATCTCCTGGATTCTAAACATATTCTTTCCTGCC	C	CATTGTGTAGAAAAAAAAAAAAAACCGTAGAACTTCATGTGAATCAGGGTGAATTACTTCCATGCTAATATAAC	CATTCTCACTGGGCGTGGAATTCCCAAGAGATGCCCCAGTGTATCTCCTGGATTCTAAACATATTCTTTCCTGCCCCATTGTGTAGAAAAAAAAAAAAAACCGTAGAACTTCATGTGAATCAGGGTGAATTACTTCCATGCTAATATAAC	rs35207875
rs72982781_A_alt-3_RC	rs72982781	6	138348746	40.7	150	1	CATTCTCACTGGGCGTGGAATTCCCAAGAGATGCCCCAGTGTATCCCCTGGATTCTAAACATATTCTTTCCTGCC	C	CATTGTGTAGAAAAAAAAAAAAAACCGTAGAACTTCATGTGAATCAGGGTGAATTACTTCCATGCTAATATAAC	CATTCTCACTGGGCGTGGAATTCCCAAGAGATGCCCCAGTGTATCCCCTGGATTCTAAACATATTCTTTCCTGCCCCATTGTGTAGAAAAAAAAAAAAAACCGTAGAACTTCATGTGAATCAGGGTGAATTACTTCCATGCTAATATAAC	rs35207875,rs9399231
rs72982781_B_RC	rs72982781	6	138348746	39.3	150	1	CATTCTCACTGGGCGTGGAATTCCCAAGAGATGCCCCAGTGTATCTCCTGGATTCTAAACATATTCTTTCCTGCC	T	CATTGTGTAGAAAAAAAAAAAAACCGTAGAACTTCATGTGAATCAGGGTGAATTACTTCCATGCTAATATAACT	CATTCTCACTGGGCGTGGAATTCCCAAGAGATGCCCCAGTGTATCTCCTGGATTCTAAACATATTCTTTCCTGCCTCATTGTGTAGAAAAAAAAAAAAACCGTAGAACTTCATGTGAATCAGGGTGAATTACTTCCATGCTAATATAACT	-
rs72982781_B_alt-1_RC	rs72982781	6	138348746	40	150	1	CATTCTCACTGGGCGTGGAATTCCCAAGAGATGCCCCAGTGTATCCCCTGGATTCTAAACATATTCTTTCCTGCC	T	CATTGTGTAGAAAAAAAAAAAAACCGTAGAACTTCATGTGAATCAGGGTGAATTACTTCCATGCTAATATAACT	CATTCTCACTGGGCGTGGAATTCCCAAGAGATGCCCCAGTGTATCCCCTGGATTCTAAACATATTCTTTCCTGCCTCATTGTGTAGAAAAAAAAAAAAACCGTAGAACTTCATGTGAATCAGGGTGAATTACTTCCATGCTAATATAACT	rs9399231
rs72982781_B_alt-2_RC	rs72982781	6	138348746	39.3	150	1	CATTCTCACTGGGCGTGGAATTCCCAAGAGATGCCCCAGTGTATCTCCTGGATTCTAAACATATTCTTTCCTGCC	T	CATTGTGTAGAAAAAAAAAAAAAACCGTAGAACTTCATGTGAATCAGGGTGAATTACTTCCATGCTAATATAAC	CATTCTCACTGGGCGTGGAATTCCCAAGAGATGCCCCAGTGTATCTCCTGGATTCTAAACATATTCTTTCCTGCCTCATTGTGTAGAAAAAAAAAAAAAACCGTAGAACTTCATGTGAATCAGGGTGAATTACTTCCATGCTAATATAAC	rs35207875
rs72982781_B_alt-3_RC	rs72982781	6	138348746	40	150	1	CATTCTCACTGGGCGTGGAATTCCCAAGAGATGCCCCAGTGTATCCCCTGGATTCTAAACATATTCTTTCCTGCC	T	CATTGTGTAGAAAAAAAAAAAAAACCGTAGAACTTCATGTGAATCAGGGTGAATTACTTCCATGCTAATATAAC	CATTCTCACTGGGCGTGGAATTCCCAAGAGATGCCCCAGTGTATCCCCTGGATTCTAAACATATTCTTTCCTGCCTCATTGTGTAGAAAAAAAAAAAAAACCGTAGAACTTCATGTGAATCAGGGTGAATTACTTCCATGCTAATATAAC	rs35207875,rs9399231
rs4895506_A_RC	rs4895506	6	138347501	48.7	150	1	ATCAACTTGCCACCAGGTGACTTTATGGTCTCCCTGAGGAATGATTCCATGTTGTGGGTTCAGCATCCATTACTG	C	TGCTGGAAGGTCAGGCGATGACCAGTATCAATAACTAGATTAGGCTTGGCAAGAGGGAGCCAAAACACTGAGGC	ATCAACTTGCCACCAGGTGACTTTATGGTCTCCCTGAGGAATGATTCCATGTTGTGGGTTCAGCATCCATTACTGCTGCTGGAAGGTCAGGCGATGACCAGTATCAATAACTAGATTAGGCTTGGCAAGAGGGAGCCAAAACACTGAGGC	-
rs4895506_B_RC	rs4895506	6	138347501	48	150	1	ATCAACTTGCCACCAGGTGACTTTATGGTCTCCCTGAGGAATGATTCCATGTTGTGGGTTCAGCATCCATTACTG	T	TGCTGGAAGGTCAGGCGATGACCAGTATCAATAACTAGATTAGGCTTGGCAAGAGGGAGCCAAAACACTGAGGC	ATCAACTTGCCACCAGGTGACTTTATGGTCTCCCTGAGGAATGATTCCATGTTGTGGGTTCAGCATCCATTACTGTTGCTGGAAGGTCAGGCGATGACCAGTATCAATAACTAGATTAGGCTTGGCAAGAGGGAGCCAAAACACTGAGGC	-
rs145249942_A_RC	rs145249942	6	138266255	42.7	150	1	AAATAGTGAATTGTGATTTAGTACATGCGAAGGCTCATCTATATGAAACAGTGGGACACTGATTAGTTTCCTTCT	A	TTCCAGCAGGTGGAGCTACTGCCTGGAAGGACTCAATGTGCTTCAGTGGCTGATGCCCACTCCTTAAAAAACAA	AAATAGTGAATTGTGATTTAGTACATGCGAAGGCTCATCTATATGAAACAGTGGGACACTGATTAGTTTCCTTCTATTCCAGCAGGTGGAGCTACTGCCTGGAAGGACTCAATGTGCTTCAGTGGCTGATGCCCACTCCTTAAAAAACAA	-
rs145249942_A_alt-1_RC	rs145249942	6	138266255	42	150	1	AAATAGTGAATTGTGATTTAGTACATGCGAAGGCTCATCTATATGAAACAGTGGGACACTGATTAGTTTCCTTCT	A	TTCCAGTAGGTGGAGCTACTGCCTGGAAGGACTCAATGTGCTTCAGTGGCTGATGCCCACTCCTTAAAAAACAA	AAATAGTGAATTGTGATTTAGTACATGCGAAGGCTCATCTATATGAAACAGTGGGACACTGATTAGTTTCCTTCTATTCCAGTAGGTGGAGCTACTGCCTGGAAGGACTCAATGTGCTTCAGTGGCTGATGCCCACTCCTTAAAAAACAA	rs10872479
rs145249942_B_RC	rs145249942	6	138266255	43.3	150	1	AAATAGTGAATTGTGATTTAGTACATGCGAAGGCTCATCTATATGAAACAGTGGGACACTGATTAGTTTCCTTCT	G	TTCCAGCAGGTGGAGCTACTGCCTGGAAGGACTCAATGTGCTTCAGTGGCTGATGCCCACTCCTTAAAAAACAA	AAATAGTGAATTGTGATTTAGTACATGCGAAGGCTCATCTATATGAAACAGTGGGACACTGATTAGTTTCCTTCTGTTCCAGCAGGTGGAGCTACTGCCTGGAAGGACTCAATGTGCTTCAGTGGCTGATGCCCACTCCTTAAAAAACAA	-
rs145249942_B_alt-1_RC	rs145249942	6	138266255	42.7	150	1	AAATAGTGAATTGTGATTTAGTACATGCGAAGGCTCATCTATATGAAACAGTGGGACACTGATTAGTTTCCTTCT	G	TTCCAGTAGGTGGAGCTACTGCCTGGAAGGACTCAATGTGCTTCAGTGGCTGATGCCCACTCCTTAAAAAACAA	AAATAGTGAATTGTGATTTAGTACATGCGAAGGCTCATCTATATGAAACAGTGGGACACTGATTAGTTTCCTTCTGTTCCAGTAGGTGGAGCTACTGCCTGGAAGGACTCAATGTGCTTCAGTGGCTGATGCCCACTCCTTAAAAAACAA	rs10872479
rs9494866_A	rs9494866	6	138103791	44	150	1	AAATGACAGGATGAAGGGCAGTAGTCTTAGGCTTCCAAAGAGAGGAAACTGTGGGAAGGTAAATATGGGAGAAA	G	CTGACAGAATAATGTTTATTTGCAGATTCCTCTGGTGCTGTATCTGGGCTGATGAGGGTATAAAGCTCTCCAGCA	AAATGACAGGATGAAGGGCAGTAGTCTTAGGCTTCCAAAGAGAGGAAACTGTGGGAAGGTAAATATGGGAGAAAGCTGACAGAATAATGTTTATTTGCAGATTCCTCTGGTGCTGTATCTGGGCTGATGAGGGTATAAAGCTCTCCAGCA	-
rs9494866_B	rs9494866	6	138103791	43.3	150	1	AAATGACAGGATGAAGGGCAGTAGTCTTAGGCTTCCAAAGAGAGGAAACTGTGGGAAGGTAAATATGGGAGAAA	A	CTGACAGAATAATGTTTATTTGCAGATTCCTCTGGTGCTGTATCTGGGCTGATGAGGGTATAAAGCTCTCCAGCA	AAATGACAGGATGAAGGGCAGTAGTCTTAGGCTTCCAAAGAGAGGAAACTGTGGGAAGGTAAATATGGGAGAAAACTGACAGAATAATGTTTATTTGCAGATTCCTCTGGTGCTGTATCTGGGCTGATGAGGGTATAAAGCTCTCCAGCA	-
rs9494850_A	rs9494850	6	138046665	48	150	1	GATAAACAGATTCCCAGTGTCTCACTTCACCCTCCTTTCCTGCGTCTGCCCCATTCACTCGCACTGTCTCCTCA	C	GCCACCATGAAATAGTGAGAATGCATTCTGTCTTTTCTCTCTGCATCACCAGTGTCAAGCACAGTCATATGGAAT	GATAAACAGATTCCCAGTGTCTCACTTCACCCTCCTTTCCTGCGTCTGCCCCATTCACTCGCACTGTCTCCTCACGCCACCATGAAATAGTGAGAATGCATTCTGTCTTTTCTCTCTGCATCACCAGTGTCAAGCACAGTCATATGGAAT	-
rs9494850_A_alt-1	rs9494850	6	138046665	48.7	150	1	GATAAACAGATTCCCAGTGTCTCACTTCACCCTCCTTTCCTGCGTCTGCCCCATTCACTCGCACTGTCTCCTCA	C	GCCACCATGAAATAGTGAGAATGCATTCTGTCTTTTCTCTCTGCATCACCGGTGTCAAGCACAGTCATATGGAAT	GATAAACAGATTCCCAGTGTCTCACTTCACCCTCCTTTCCTGCGTCTGCCCCATTCACTCGCACTGTCTCCTCACGCCACCATGAAATAGTGAGAATGCATTCTGTCTTTTCTCTCTGCATCACCGGTGTCAAGCACAGTCATATGGAAT	rs72978745
rs9494850_A_alt-2	rs9494850	6	138046665	48.7	150	1	GATAAACAGATTCCCAGTGTCTCACTTCACCCTCCTTTCCTGCGTCTGCCCCATTCACTCGCACTGTCTCCTCA	C	GCCACCATGAAATAGTGAGAATGCGTTCTGTCTTTTCTCTCTGCATCACCAGTGTCAAGCACAGTCATATGGAAT	GATAAACAGATTCCCAGTGTCTCACTTCACCCTCCTTTCCTGCGTCTGCCCCATTCACTCGCACTGTCTCCTCACGCCACCATGAAATAGTGAGAATGCGTTCTGTCTTTTCTCTCTGCATCACCAGTGTCAAGCACAGTCATATGGAAT	rs117444695
rs9494850_A_alt-3	rs9494850	6	138046665	49.3	150	1	GATAAACAGATTCCCAGTGTCTCACTTCACCCTCCTTTCCTGCGTCTGCCCCATTCACTCGCACTGTCTCCTCA	C	GCCACCATGAAATAGTGAGAATGCGTTCTGTCTTTTCTCTCTGCATCACCGGTGTCAAGCACAGTCATATGGAAT	GATAAACAGATTCCCAGTGTCTCACTTCACCCTCCTTTCCTGCGTCTGCCCCATTCACTCGCACTGTCTCCTCACGCCACCATGAAATAGTGAGAATGCGTTCTGTCTTTTCTCTCTGCATCACCGGTGTCAAGCACAGTCATATGGAAT	rs117444695,rs72978745
rs9494850_B	rs9494850	6	138046665	47.3	150	1	GATAAACAGATTCCCAGTGTCTCACTTCACCCTCCTTTCCTGCGTCTGCCCCATTCACTCGCACTGTCTCCTCA	T	GCCACCATGAAATAGTGAGAATGCATTCTGTCTTTTCTCTCTGCATCACCAGTGTCAAGCACAGTCATATGGAAT	GATAAACAGATTCCCAGTGTCTCACTTCACCCTCCTTTCCTGCGTCTGCCCCATTCACTCGCACTGTCTCCTCATGCCACCATGAAATAGTGAGAATGCATTCTGTCTTTTCTCTCTGCATCACCAGTGTCAAGCACAGTCATATGGAAT	-
rs9494850_B_alt-1	rs9494850	6	138046665	48	150	1	GATAAACAGATTCCCAGTGTCTCACTTCACCCTCCTTTCCTGCGTCTGCCCCATTCACTCGCACTGTCTCCTCA	T	GCCACCATGAAATAGTGAGAATGCATTCTGTCTTTTCTCTCTGCATCACCGGTGTCAAGCACAGTCATATGGAAT	GATAAACAGATTCCCAGTGTCTCACTTCACCCTCCTTTCCTGCGTCTGCCCCATTCACTCGCACTGTCTCCTCATGCCACCATGAAATAGTGAGAATGCATTCTGTCTTTTCTCTCTGCATCACCGGTGTCAAGCACAGTCATATGGAAT	rs72978745
rs9494850_B_alt-2	rs9494850	6	138046665	48	150	1	GATAAACAGATTCCCAGTGTCTCACTTCACCCTCCTTTCCTGCGTCTGCCCCATTCACTCGCACTGTCTCCTCA	T	GCCACCATGAAATAGTGAGAATGCGTTCTGTCTTTTCTCTCTGCATCACCAGTGTCAAGCACAGTCATATGGAAT	GATAAACAGATTCCCAGTGTCTCACTTCACCCTCCTTTCCTGCGTCTGCCCCATTCACTCGCACTGTCTCCTCATGCCACCATGAAATAGTGAGAATGCGTTCTGTCTTTTCTCTCTGCATCACCAGTGTCAAGCACAGTCATATGGAAT	rs117444695
rs9494850_B_alt-3	rs9494850	6	138046665	48.7	150	1	GATAAACAGATTCCCAGTGTCTCACTTCACCCTCCTTTCCTGCGTCTGCCCCATTCACTCGCACTGTCTCCTCA	T	GCCACCATGAAATAGTGAGAATGCGTTCTGTCTTTTCTCTCTGCATCACCGGTGTCAAGCACAGTCATATGGAAT	GATAAACAGATTCCCAGTGTCTCACTTCACCCTCCTTTCCTGCGTCTGCCCCATTCACTCGCACTGTCTCCTCATGCCACCATGAAATAGTGAGAATGCGTTCTGTCTTTTCTCTCTGCATCACCGGTGTCAAGCACAGTCATATGGAAT	rs117444695,rs72978745
rs141685357_A_RC	rs141685357	6	138267191	47.3	150	1	ATTGAGTGCTTGCTGTGTGTCAGGCCCCCTTCAAGCCTCCAAGGAGACTCCAGAGAACAAAGTCTCTGCTCTTGT	G	GGTTGACACTGGGGAGGAGGCTTCTCTAGTCTGTTTTTTTTTTTCATAGATCCCTTATTGGTCACACTCATTTC	ATTGAGTGCTTGCTGTGTGTCAGGCCCCCTTCAAGCCTCCAAGGAGACTCCAGAGAACAAAGTCTCTGCTCTTGTGGGTTGACACTGGGGAGGAGGCTTCTCTAGTCTGTTTTTTTTTTTCATAGATCCCTTATTGGTCACACTCATTTC	-
rs141685357_B_RC	rs141685357	6	138267191	46.7	150	1	ATTGAGTGCTTGCTGTGTGTCAGGCCCCCTTCAAGCCTCCAAGGAGACTCCAGAGAACAAAGTCTCTGCTCTTGT	A	GGTTGACACTGGGGAGGAGGCTTCTCTAGTCTGTTTTTTTTTTTCATAGATCCCTTATTGGTCACACTCATTTC	ATTGAGTGCTTGCTGTGTGTCAGGCCCCCTTCAAGCCTCCAAGGAGACTCCAGAGAACAAAGTCTCTGCTCTTGTAGGTTGACACTGGGGAGGAGGCTTCTCTAGTCTGTTTTTTTTTTTCATAGATCCCTTATTGGTCACACTCATTTC	-
rs150713614_A_RC	rs150713614	6	138434515	52.7	150	1	GAACTCCTGACCTCAGGTGATCCACCCGTCTCAGCCTCCCAAAGTGCTGGGATTACAGGTGTGAGCCACCACGCC	C	GGCCTGATGGTTAAAACTTTCTCCATCTCTCCACTGAAGTGAAGAGAGATTACTGAAGGCTGAGGAAGGAATAG	GAACTCCTGACCTCAGGTGATCCACCCGTCTCAGCCTCCCAAAGTGCTGGGATTACAGGTGTGAGCCACCACGCCCGGCCTGATGGTTAAAACTTTCTCCATCTCTCCACTGAAGTGAAGAGAGATTACTGAAGGCTGAGGAAGGAATAG	-
rs150713614_B_RC	rs150713614	6	138434515	52	150	1	GAACTCCTGACCTCAGGTGATCCACCCGTCTCAGCCTCCCAAAGTGCTGGGATTACAGGTGTGAGCCACCACGCC	T	GGCCTGATGGTTAAAACTTTCTCCATCTCTCCACTGAAGTGAAGAGAGATTACTGAAGGCTGAGGAAGGAATAG	GAACTCCTGACCTCAGGTGATCCACCCGTCTCAGCCTCCCAAAGTGCTGGGATTACAGGTGTGAGCCACCACGCCTGGCCTGATGGTTAAAACTTTCTCCATCTCTCCACTGAAGTGAAGAGAGATTACTGAAGGCTGAGGAAGGAATAG	-
rs113650324_A_RC	rs113650324	6	138310835	44	150	1	TCATTCATTTATTCATGCATGCAAAAAAACCTTCTGAGTGGAACAAAAGGCAGCAGAAACTTCTGCACACTTAAA	C	GTCCCTGTCTGACAGCTTTGAAGAGAGTAGTGGTTCTCCCAGCATGGAGTTTGAGGTCTGAGAACGGACAGACT	TCATTCATTTATTCATGCATGCAAAAAAACCTTCTGAGTGGAACAAAAGGCAGCAGAAACTTCTGCACACTTAAACGTCCCTGTCTGACAGCTTTGAAGAGAGTAGTGGTTCTCCCAGCATGGAGTTTGAGGTCTGAGAACGGACAGACT	-
rs113650324_B_RC	rs113650324	6	138310835	43.3	150	1	TCATTCATTTATTCATGCATGCAAAAAAACCTTCTGAGTGGAACAAAAGGCAGCAGAAACTTCTGCACACTTAAA	T	GTCCCTGTCTGACAGCTTTGAAGAGAGTAGTGGTTCTCCCAGCATGGAGTTTGAGGTCTGAGAACGGACAGACT	TCATTCATTTATTCATGCATGCAAAAAAACCTTCTGAGTGGAACAAAAGGCAGCAGAAACTTCTGCACACTTAAATGTCCCTGTCTGACAGCTTTGAAGAGAGTAGTGGTTCTCCCAGCATGGAGTTTGAGGTCTGAGAACGGACAGACT	-
rs35675427_A	rs35675427	6	137898339	24.7	150	2	AGATTGCCTTTTGATTTTCCATTTGTGTTACGTGTTTGTCAAATGATACATTCTCTAACATTCATACTGAAGTA	GA	AAAAAAAATTGATAGCTTTTATTTTTTTCCTTAAGTATATAGTGTATGTTTGTTATAGAAAACAAAAAGAAAAA	AGATTGCCTTTTGATTTTCCATTTGTGTTACGTGTTTGTCAAATGATACATTCTCTAACATTCATACTGAAGTAGAAAAAAAAATTGATAGCTTTTATTTTTTTCCTTAAGTATATAGTGTATGTTTGTTATAGAAAACAAAAAGAAAAA	-
rs35675427_A_alt-1	rs35675427	6	137898339	24	150	2	AGATTGCCTTTTGATTTTCCATTTGTGTTACGTGTTTGTCAAATGATACATTCTCTAATATTCATACTGAAGTA	GA	AAAAAAAATTGATAGCTTTTATTTTTTTCCTTAAGTATATAGTGTATGTTTGTTATAGAAAACAAAAAGAAAAA	AGATTGCCTTTTGATTTTCCATTTGTGTTACGTGTTTGTCAAATGATACATTCTCTAATATTCATACTGAAGTAGAAAAAAAAATTGATAGCTTTTATTTTTTTCCTTAAGTATATAGTGTATGTTTGTTATAGAAAACAAAAAGAAAAA	rs142899314
rs35675427_A_alt-2	rs35675427	6	137898339	24.3	148	2	AGATTGCCTTTTGATTTTCCATTTGTGTTACGTGTTTGTCAAATGATACATTCTCTAACATTCATACTGAAGTA	GA	AAAAAAAATTGATAGCTTTTATTTTTTTCCTTAAGTATATAGTGTATGTTTGTTATAGAAAACAAAAAAAAA	AGATTGCCTTTTGATTTTCCATTTGTGTTACGTGTTTGTCAAATGATACATTCTCTAACATTCATACTGAAGTAGAAAAAAAAATTGATAGCTTTTATTTTTTTCCTTAAGTATATAGTGTATGTTTGTTATAGAAAACAAAAAAAAA	rs72159770
rs35675427_A_alt-3	rs35675427	6	137898339	23.6	148	2	AGATTGCCTTTTGATTTTCCATTTGTGTTACGTGTTTGTCAAATGATACATTCTCTAATATTCATACTGAAGTA	GA	AAAAAAAATTGATAGCTTTTATTTTTTTCCTTAAGTATATAGTGTATGTTTGTTATAGAAAACAAAAAAAAA	AGATTGCCTTTTGATTTTCCATTTGTGTTACGTGTTTGTCAAATGATACATTCTCTAATATTCATACTGAAGTAGAAAAAAAAATTGATAGCTTTTATTTTTTTCCTTAAGTATATAGTGTATGTTTGTTATAGAAAACAAAAAAAAA	rs72159770,rs142899314
rs35675427_A_alt-4	rs35675427	6	137898339	24.2	149	2	AGATTGCCTTTTGATTTTCCATTTGTGTTACGTGTTTGTCAAATGATACATTCTCTAACATTCATACTGAAGTA	GA	AAAAAAAATTGATAGCTTTTATTTTTTTCCTTAAGTATATAGTGTATGTTTGTTATAGAAAACAAAAAAAAAA	AGATTGCCTTTTGATTTTCCATTTGTGTTACGTGTTTGTCAAATGATACATTCTCTAACATTCATACTGAAGTAGAAAAAAAAATTGATAGCTTTTATTTTTTTCCTTAAGTATATAGTGTATGTTTGTTATAGAAAACAAAAAAAAAA	rs11308294
rs35675427_A_alt-5	rs35675427	6	137898339	23.5	149	2	AGATTGCCTTTTGATTTTCCATTTGTGTTACGTGTTTGTCAAATGATACATTCTCTAATATTCATACTGAAGTA	GA	AAAAAAAATTGATAGCTTTTATTTTTTTCCTTAAGTATATAGTGTATGTTTGTTATAGAAAACAAAAAAAAAA	AGATTGCCTTTTGATTTTCCATTTGTGTTACGTGTTTGTCAAATGATACATTCTCTAATATTCATACTGAAGTAGAAAAAAAAATTGATAGCTTTTATTTTTTTCCTTAAGTATATAGTGTATGTTTGTTATAGAAAACAAAAAAAAAA	rs11308294,rs142899314
rs35675427_A_alt-6	rs35675427	6	137898339	24	150	2	AGATTGCCTTTTGATTTTCCATTTGTGTTACGTGTTTGTCAAATGATACATTCTCTAACATTCATACTGAAGTA	GA	AAAAAAAATTGATAGCTTTTATTTTTTTCCTTAAGTATATAGTGTATGTTTGTTATAGAAAACAAAAAAAAAAA	AGATTGCCTTTTGATTTTCCATTTGTGTTACGTGTTTGTCAAATGATACATTCTCTAACATTCATACTGAAGTAGAAAAAAAAATTGATAGCTTTTATTTTTTTCCTTAAGTATATAGTGTATGTTTGTTATAGAAAACAAAAAAAAAAA	rs201960328
rs35675427_A_alt-7	rs35675427	6	137898339	23.3	150	2	AGATTGCCTTTTGATTTTCCATTTGTGTTACGTGTTTGTCAAATGATACATTCTCTAATATTCATACTGAAGTA	GA	AAAAAAAATTGATAGCTTTTATTTTTTTCCTTAAGTATATAGTGTATGTTTGTTATAGAAAACAAAAAAAAAAA	AGATTGCCTTTTGATTTTCCATTTGTGTTACGTGTTTGTCAAATGATACATTCTCTAATATTCATACTGAAGTAGAAAAAAAAATTGATAGCTTTTATTTTTTTCCTTAAGTATATAGTGTATGTTTGTTATAGAAAACAAAAAAAAAAA	rs201960328,rs142899314
rs35675427_B	rs35675427	6	137898339	24.8	149	2	AGATTGCCTTTTGATTTTCCATTTGTGTTACGTGTTTGTCAAATGATACATTCTCTAACATTCATACTGAAGTA	G	AAAAAAAATTGATAGCTTTTATTTTTTTCCTTAAGTATATAGTGTATGTTTGTTATAGAAAACAAAAAGAAAAA	AGATTGCCTTTTGATTTTCCATTTGTGTTACGTGTTTGTCAAATGATACATTCTCTAACATTCATACTGAAGTAGAAAAAAAATTGATAGCTTTTATTTTTTTCCTTAAGTATATAGTGTATGTTTGTTATAGAAAACAAAAAGAAAAA	-
rs35675427_B_alt-1	rs35675427	6	137898339	24.2	149	2	AGATTGCCTTTTGATTTTCCATTTGTGTTACGTGTTTGTCAAATGATACATTCTCTAATATTCATACTGAAGTA	G	AAAAAAAATTGATAGCTTTTATTTTTTTCCTTAAGTATATAGTGTATGTTTGTTATAGAAAACAAAAAGAAAAA	AGATTGCCTTTTGATTTTCCATTTGTGTTACGTGTTTGTCAAATGATACATTCTCTAATATTCATACTGAAGTAGAAAAAAAATTGATAGCTTTTATTTTTTTCCTTAAGTATATAGTGTATGTTTGTTATAGAAAACAAAAAGAAAAA	rs142899314
rs35675427_B_alt-2	rs35675427	6	137898339	24.5	147	2	AGATTGCCTTTTGATTTTCCATTTGTGTTACGTGTTTGTCAAATGATACATTCTCTAACATTCATACTGAAGTA	G	AAAAAAAATTGATAGCTTTTATTTTTTTCCTTAAGTATATAGTGTATGTTTGTTATAGAAAACAAAAAAAAA	AGATTGCCTTTTGATTTTCCATTTGTGTTACGTGTTTGTCAAATGATACATTCTCTAACATTCATACTGAAGTAGAAAAAAAATTGATAGCTTTTATTTTTTTCCTTAAGTATATAGTGTATGTTTGTTATAGAAAACAAAAAAAAA	rs72159770
rs35675427_B_alt-3	rs35675427	6	137898339	23.8	147	2	AGATTGCCTTTTGATTTTCCATTTGTGTTACGTGTTTGTCAAATGATACATTCTCTAATATTCATACTGAAGTA	G	AAAAAAAATTGATAGCTTTTATTTTTTTCCTTAAGTATATAGTGTATGTTTGTTATAGAAAACAAAAAAAAA	AGATTGCCTTTTGATTTTCCATTTGTGTTACGTGTTTGTCAAATGATACATTCTCTAATATTCATACTGAAGTAGAAAAAAAATTGATAGCTTTTATTTTTTTCCTTAAGTATATAGTGTATGTTTGTTATAGAAAACAAAAAAAAA	rs72159770,rs142899314
rs35675427_B_alt-4	rs35675427	6	137898339	24.3	148	2	AGATTGCCTTTTGATTTTCCATTTGTGTTACGTGTTTGTCAAATGATACATTCTCTAACATTCATACTGAAGTA	G	AAAAAAAATTGATAGCTTTTATTTTTTTCCTTAAGTATATAGTGTATGTTTGTTATAGAAAACAAAAAAAAAA	AGATTGCCTTTTGATTTTCCATTTGTGTTACGTGTTTGTCAAATGATACATTCTCTAACATTCATACTGAAGTAGAAAAAAAATTGATAGCTTTTATTTTTTTCCTTAAGTATATAGTGTATGTTTGTTATAGAAAACAAAAAAAAAA	rs11308294
rs35675427_B_alt-5	rs35675427	6	137898339	23.6	148	2	AGATTGCCTTTTGATTTTCCATTTGTGTTACGTGTTTGTCAAATGATACATTCTCTAATATTCATACTGAAGTA	G	AAAAAAAATTGATAGCTTTTATTTTTTTCCTTAAGTATATAGTGTATGTTTGTTATAGAAAACAAAAAAAAAA	AGATTGCCTTTTGATTTTCCATTTGTGTTACGTGTTTGTCAAATGATACATTCTCTAATATTCATACTGAAGTAGAAAAAAAATTGATAGCTTTTATTTTTTTCCTTAAGTATATAGTGTATGTTTGTTATAGAAAACAAAAAAAAAA	rs11308294,rs142899314
rs35675427_B_alt-6	rs35675427	6	137898339	24.2	149	2	AGATTGCCTTTTGATTTTCCATTTGTGTTACGTGTTTGTCAAATGATACATTCTCTAACATTCATACTGAAGTA	G	AAAAAAAATTGATAGCTTTTATTTTTTTCCTTAAGTATATAGTGTATGTTTGTTATAGAAAACAAAAAAAAAAA	AGATTGCCTTTTGATTTTCCATTTGTGTTACGTGTTTGTCAAATGATACATTCTCTAACATTCATACTGAAGTAGAAAAAAAATTGATAGCTTTTATTTTTTTCCTTAAGTATATAGTGTATGTTTGTTATAGAAAACAAAAAAAAAAA	rs201960328
rs35675427_B_alt-7	rs35675427	6	137898339	23.5	149	2	AGATTGCCTTTTGATTTTCCATTTGTGTTACGTGTTTGTCAAATGATACATTCTCTAATATTCATACTGAAGTA	G	AAAAAAAATTGATAGCTTTTATTTTTTTCCTTAAGTATATAGTGTATGTTTGTTATAGAAAACAAAAAAAAAAA	AGATTGCCTTTTGATTTTCCATTTGTGTTACGTGTTTGTCAAATGATACATTCTCTAATATTCATACTGAAGTAGAAAAAAAATTGATAGCTTTTATTTTTTTCCTTAAGTATATAGTGTATGTTTGTTATAGAAAACAAAAAAAAAAA	rs201960328,rs142899314
rs592940_A_RC	rs592940	6	138403496	60	150	1	GCCATGGGGTCTCAGACGTGGGCCAAGAGGTTTAGGAGGATAAGAGGAGGCCAGGCACGGTGGCTTACGCCTGTA	G	TCCCAGCACTTTGGGAGGCCGAGGTGGGCGGATCACAAGTTCAGGAGTTCGAGACCAGCCAGCCCAATATGGTG	GCCATGGGGTCTCAGACGTGGGCCAAGAGGTTTAGGAGGATAAGAGGAGGCCAGGCACGGTGGCTTACGCCTGTAGTCCCAGCACTTTGGGAGGCCGAGGTGGGCGGATCACAAGTTCAGGAGTTCGAGACCAGCCAGCCCAATATGGTG	-
rs592940_B_RC	rs592940	6	138403496	59.3	150	1	GCCATGGGGTCTCAGACGTGGGCCAAGAGGTTTAGGAGGATAAGAGGAGGCCAGGCACGGTGGCTTACGCCTGTA	A	TCCCAGCACTTTGGGAGGCCGAGGTGGGCGGATCACAAGTTCAGGAGTTCGAGACCAGCCAGCCCAATATGGTG	GCCATGGGGTCTCAGACGTGGGCCAAGAGGTTTAGGAGGATAAGAGGAGGCCAGGCACGGTGGCTTACGCCTGTAATCCCAGCACTTTGGGAGGCCGAGGTGGGCGGATCACAAGTTCAGGAGTTCGAGACCAGCCAGCCCAATATGGTG	-
rs2206351_A_RC	rs2206351	6	138446022	40.7	150	1	TATCAGGATGATGCTGGCCTCAATGAGTTGGGGAGCTTCTACACAGCAAAAGAAACTATCAACAGAGTGAACAGA	A	AACCTACAGAATGGGAGAAAATACTTGCAAACTATGCATCTGACAAAGGTCTAATATCCAGCATCCATAAGGTA	TATCAGGATGATGCTGGCCTCAATGAGTTGGGGAGCTTCTACACAGCAAAAGAAACTATCAACAGAGTGAACAGAAAACCTACAGAATGGGAGAAAATACTTGCAAACTATGCATCTGACAAAGGTCTAATATCCAGCATCCATAAGGTA	-
rs2206351_B_RC	rs2206351	6	138446022	41.3	150	1	TATCAGGATGATGCTGGCCTCAATGAGTTGGGGAGCTTCTACACAGCAAAAGAAACTATCAACAGAGTGAACAGA	C	AACCTACAGAATGGGAGAAAATACTTGCAAACTATGCATCTGACAAAGGTCTAATATCCAGCATCCATAAGGTA	TATCAGGATGATGCTGGCCTCAATGAGTTGGGGAGCTTCTACACAGCAAAAGAAACTATCAACAGAGTGAACAGACAACCTACAGAATGGGAGAAAATACTTGCAAACTATGCATCTGACAAAGGTCTAATATCCAGCATCCATAAGGTA	-
rs7762583_A_RC	rs7762583	6	138302653	42	150	1	GCACAGTTCTAAATTCTTTACATATATTAACTCATTTAATCCTTACAACAGCTTAGTTGGGCGCGATTATTATTC	C	GACTTTACAGATGAGGAAACCAAGGCACAGAAAGCTGCAGTGACCTGCTCAGATGTGTTTGGCATCCCTGAGGC	GCACAGTTCTAAATTCTTTACATATATTAACTCATTTAATCCTTACAACAGCTTAGTTGGGCGCGATTATTATTCCGACTTTACAGATGAGGAAACCAAGGCACAGAAAGCTGCAGTGACCTGCTCAGATGTGTTTGGCATCCCTGAGGC	-
rs7762583_A_alt-1_RC	rs7762583	6	138302653	41.3	150	1	GCACAGTTCTAAATTCTTTACATATATTAACTCATTTAATCCTTACAACAGCTTAGTTGGGCGCGATTATTATTC	C	GACTTTACAGATGAGGAAACCAAGGAACAGAAAGCTGCAGTGACCTGCTCAGATGTGTTTGGCATCCCTGAGGC	GCACAGTTCTAAATTCTTTACATATATTAACTCATTTAATCCTTACAACAGCTTAGTTGGGCGCGATTATTATTCCGACTTTACAGATGAGGAAACCAAGGAACAGAAAGCTGCAGTGACCTGCTCAGATGTGTTTGGCATCCCTGAGGC	rs4896309
rs7762583_B_RC	rs7762583	6	138302653	41.3	150	1	GCACAGTTCTAAATTCTTTACATATATTAACTCATTTAATCCTTACAACAGCTTAGTTGGGCGCGATTATTATTC	T	GACTTTACAGATGAGGAAACCAAGGCACAGAAAGCTGCAGTGACCTGCTCAGATGTGTTTGGCATCCCTGAGGC	GCACAGTTCTAAATTCTTTACATATATTAACTCATTTAATCCTTACAACAGCTTAGTTGGGCGCGATTATTATTCTGACTTTACAGATGAGGAAACCAAGGCACAGAAAGCTGCAGTGACCTGCTCAGATGTGTTTGGCATCCCTGAGGC	-
rs7762583_B_alt-1_RC	rs7762583	6	138302653	40.7	150	1	GCACAGTTCTAAATTCTTTACATATATTAACTCATTTAATCCTTACAACAGCTTAGTTGGGCGCGATTATTATTC	T	GACTTTACAGATGAGGAAACCAAGGAACAGAAAGCTGCAGTGACCTGCTCAGATGTGTTTGGCATCCCTGAGGC	GCACAGTTCTAAATTCTTTACATATATTAACTCATTTAATCCTTACAACAGCTTAGTTGGGCGCGATTATTATTCTGACTTTACAGATGAGGAAACCAAGGAACAGAAAGCTGCAGTGACCTGCTCAGATGTGTTTGGCATCCCTGAGGC	rs4896309
rs4896312_A_RC	rs4896312	6	138351455	26.7	150	1	CATAATTCATGTGATTAAAAACACATTACCATAAGGTAATACTTCCATTACATGTGGGTGTTTTCTTGCAACATT	G	TCAAATAGATTTTAAATAACAGATCTAAAATGTGGATTGATTTAAGGCAGAATTTAAAAACAATCAATTTACTT	CATAATTCATGTGATTAAAAACACATTACCATAAGGTAATACTTCCATTACATGTGGGTGTTTTCTTGCAACATTGTCAAATAGATTTTAAATAACAGATCTAAAATGTGGATTGATTTAAGGCAGAATTTAAAAACAATCAATTTACTT	-
rs4896312_A_alt-1_RC	rs4896312	6	138351455	27.3	150	1	CATAATTCATGTGATTAAAAACACATTACCATAAGGTAATACTTCCATTACATGTGGGTGTTTTCTTGCAACATT	G	TCAAATAGATTTTAAATAACAGATCTAAAGTGTGGATTGATTTAAGGCAGAATTTAAAAACAATCAATTTACTT	CATAATTCATGTGATTAAAAACACATTACCATAAGGTAATACTTCCATTACATGTGGGTGTTTTCTTGCAACATTGTCAAATAGATTTTAAATAACAGATCTAAAGTGTGGATTGATTTAAGGCAGAATTTAAAAACAATCAATTTACTT	rs2473091
rs4896312_B_RC	rs4896312	6	138351455	26	150	1	CATAATTCATGTGATTAAAAACACATTACCATAAGGTAATACTTCCATTACATGTGGGTGTTTTCTTGCAACATT	T	TCAAATAGATTTTAAATAACAGATCTAAAATGTGGATTGATTTAAGGCAGAATTTAAAAACAATCAATTTACTT	CATAATTCATGTGATTAAAAACACATTACCATAAGGTAATACTTCCATTACATGTGGGTGTTTTCTTGCAACATTTTCAAATAGATTTTAAATAACAGATCTAAAATGTGGATTGATTTAAGGCAGAATTTAAAAACAATCAATTTACTT	-
rs4896312_B_alt-1_RC	rs4896312	6	138351455	26.7	150	1	CATAATTCATGTGATTAAAAACACATTACCATAAGGTAATACTTCCATTACATGTGGGTGTTTTCTTGCAACATT	T	TCAAATAGATTTTAAATAACAGATCTAAAGTGTGGATTGATTTAAGGCAGAATTTAAAAACAATCAATTTACTT	CATAATTCATGTGATTAAAAACACATTACCATAAGGTAATACTTCCATTACATGTGGGTGTTTTCTTGCAACATTTTCAAATAGATTTTAAATAACAGATCTAAAGTGTGGATTGATTTAAGGCAGAATTTAAAAACAATCAATTTACTT	rs2473091
rs514552_A_RC	rs514552	6	138411514	45.3	150	1	GAAGCCTCCTCCTTGTGCTGGGGTCCCCTTCCATTCAGGTGGTGGGGTAGCAGTCTCTCTATTTTCCCCTTGCCC	T	CCTTCCCATTTTATCATTTGTTATTTTTTTTCCCACCATAAGTCATATGTTACTTCCACTATGGTGTATGTCAT	GAAGCCTCCTCCTTGTGCTGGGGTCCCCTTCCATTCAGGTGGTGGGGTAGCAGTCTCTCTATTTTCCCCTTGCCCTCCTTCCCATTTTATCATTTGTTATTTTTTTTCCCACCATAAGTCATATGTTACTTCCACTATGGTGTATGTCAT	-
rs514552_A_alt-1_RC	rs514552	6	138411514	46	150	1	GAAGCCTCCTCCTTGTGCTGGGGTCCCCTTCCATTCAGGTGGTGGGGTAGCAGTCTCTCTATTTTCCCCTTGCCC	T	CCTTCCCATTTTATCATTTGTTATTTTTTTTCCCACCATAAGTCATATGTTACTTCCACTATGGTGTATGCCAT	GAAGCCTCCTCCTTGTGCTGGGGTCCCCTTCCATTCAGGTGGTGGGGTAGCAGTCTCTCTATTTTCCCCTTGCCCTCCTTCCCATTTTATCATTTGTTATTTTTTTTCCCACCATAAGTCATATGTTACTTCCACTATGGTGTATGCCAT	rs619881
rs514552_B_RC	rs514552	6	138411514	46	150	1	GAAGCCTCCTCCTTGTGCTGGGGTCCCCTTCCATTCAGGTGGTGGGGTAGCAGTCTCTCTATTTTCCCCTTGCCC	C	CCTTCCCATTTTATCATTTGTTATTTTTTTTCCCACCATAAGTCATATGTTACTTCCACTATGGTGTATGTCAT	GAAGCCTCCTCCTTGTGCTGGGGTCCCCTTCCATTCAGGTGGTGGGGTAGCAGTCTCTCTATTTTCCCCTTGCCCCCCTTCCCATTTTATCATTTGTTATTTTTTTTCCCACCATAAGTCATATGTTACTTCCACTATGGTGTATGTCAT	-
rs514552_B_alt-1_RC	rs514552	6	138411514	46.7	150	1	GAAGCCTCCTCCTTGTGCTGGGGTCCCCTTCCATTCAGGTGGTGGGGTAGCAGTCTCTCTATTTTCCCCTTGCCC	C	CCTTCCCATTTTATCATTTGTTATTTTTTTTCCCACCATAAGTCATATGTTACTTCCACTATGGTGTATGCCAT	GAAGCCTCCTCCTTGTGCTGGGGTCCCCTTCCATTCAGGTGGTGGGGTAGCAGTCTCTCTATTTTCCCCTTGCCCCCCTTCCCATTTTATCATTTGTTATTTTTTTTCCCACCATAAGTCATATGTTACTTCCACTATGGTGTATGCCAT	rs619881
rs4895491_A	rs4895491	6	137855184	31.3	150	1	AAGTCTAAATAATATTCGCCAGAACTGTGGGAACAGAGCATTCTATCTATGTATTTATGAAAAATAGAGAAGTT	G	TTGAGGATATTTATGTAGGGGAGAGTATTCAATCAGTACATAACTTTGTACAGGTTGTAAGTCAAATAAAACTTT	AAGTCTAAATAATATTCGCCAGAACTGTGGGAACAGAGCATTCTATCTATGTATTTATGAAAAATAGAGAAGTTGTTGAGGATATTTATGTAGGGGAGAGTATTCAATCAGTACATAACTTTGTACAGGTTGTAAGTCAAATAAAACTTT	-
rs4895491_A_alt-1	rs4895491	6	137855184	31.3	150	1	AAGTCTAAATAATATTCGCCAGAACTGTGGGAACAGAGCATTCTATCTATGTATTTATGAAAAATAGAGAACTT	G	TTGAGGATATTTATGTAGGGGAGAGTATTCAATCAGTACATAACTTTGTACAGGTTGTAAGTCAAATAAAACTTT	AAGTCTAAATAATATTCGCCAGAACTGTGGGAACAGAGCATTCTATCTATGTATTTATGAAAAATAGAGAACTTGTTGAGGATATTTATGTAGGGGAGAGTATTCAATCAGTACATAACTTTGTACAGGTTGTAAGTCAAATAAAACTTT	rs4896275
rs4895491_B	rs4895491	6	137855184	30.7	150	1	AAGTCTAAATAATATTCGCCAGAACTGTGGGAACAGAGCATTCTATCTATGTATTTATGAAAAATAGAGAAGTT	A	TTGAGGATATTTATGTAGGGGAGAGTATTCAATCAGTACATAACTTTGTACAGGTTGTAAGTCAAATAAAACTTT	AAGTCTAAATAATATTCGCCAGAACTGTGGGAACAGAGCATTCTATCTATGTATTTATGAAAAATAGAGAAGTTATTGAGGATATTTATGTAGGGGAGAGTATTCAATCAGTACATAACTTTGTACAGGTTGTAAGTCAAATAAAACTTT	-
rs4895491_B_alt-1	rs4895491	6	137855184	30.7	150	1	AAGTCTAAATAATATTCGCCAGAACTGTGGGAACAGAGCATTCTATCTATGTATTTATGAAAAATAGAGAACTT	A	TTGAGGATATTTATGTAGGGGAGAGTATTCAATCAGTACATAACTTTGTACAGGTTGTAAGTCAAATAAAACTTT	AAGTCTAAATAATATTCGCCAGAACTGTGGGAACAGAGCATTCTATCTATGTATTTATGAAAAATAGAGAACTTATTGAGGATATTTATGTAGGGGAGAGTATTCAATCAGTACATAACTTTGTACAGGTTGTAAGTCAAATAAAACTTT	rs4896275
rs73560224_A	rs73560224	6	138022520	46	150	1	ACGTAAGAAGTTGGACTATGGGGAGGGCAGGAGAAGTGAGACTTTATGGGGCCAGATGTCAAGGACATTTCACA	A	AAGAGAGCCATACCTTAGATCAATGCTGCGACTGGCTCCCAGAGACATTTAGTCATGTCTGGAAACATCTTTGAT	ACGTAAGAAGTTGGACTATGGGGAGGGCAGGAGAAGTGAGACTTTATGGGGCCAGATGTCAAGGACATTTCACAAAAGAGAGCCATACCTTAGATCAATGCTGCGACTGGCTCCCAGAGACATTTAGTCATGTCTGGAAACATCTTTGAT	-
rs73560224_A_alt-1	rs73560224	6	138022520	46.7	150	1	ACGTAAGAAGTTGGACTATGGGGAGGGCAGGAGAAGTGAGACTTTATGGGGCCAGATGTCAAGGACATTTCACA	A	AAGAGAGCCATACCTTAGAGCAATGCTGCGACTGGCTCCCAGAGACATTTAGTCATGTCTGGAAACATCTTTGAT	ACGTAAGAAGTTGGACTATGGGGAGGGCAGGAGAAGTGAGACTTTATGGGGCCAGATGTCAAGGACATTTCACAAAAGAGAGCCATACCTTAGAGCAATGCTGCGACTGGCTCCCAGAGACATTTAGTCATGTCTGGAAACATCTTTGAT	rs647108
rs73560224_B	rs73560224	6	138022520	46.7	150	1	ACGTAAGAAGTTGGACTATGGGGAGGGCAGGAGAAGTGAGACTTTATGGGGCCAGATGTCAAGGACATTTCACA	G	AAGAGAGCCATACCTTAGATCAATGCTGCGACTGGCTCCCAGAGACATTTAGTCATGTCTGGAAACATCTTTGAT	ACGTAAGAAGTTGGACTATGGGGAGGGCAGGAGAAGTGAGACTTTATGGGGCCAGATGTCAAGGACATTTCACAGAAGAGAGCCATACCTTAGATCAATGCTGCGACTGGCTCCCAGAGACATTTAGTCATGTCTGGAAACATCTTTGAT	-
rs73560224_B_alt-1	rs73560224	6	138022520	47.3	150	1	ACGTAAGAAGTTGGACTATGGGGAGGGCAGGAGAAGTGAGACTTTATGGGGCCAGATGTCAAGGACATTTCACA	G	AAGAGAGCCATACCTTAGAGCAATGCTGCGACTGGCTCCCAGAGACATTTAGTCATGTCTGGAAACATCTTTGAT	ACGTAAGAAGTTGGACTATGGGGAGGGCAGGAGAAGTGAGACTTTATGGGGCCAGATGTCAAGGACATTTCACAGAAGAGAGCCATACCTTAGAGCAATGCTGCGACTGGCTCCCAGAGACATTTAGTCATGTCTGGAAACATCTTTGAT	rs647108
rs145069673_A	rs145069673	6	137964098	23.3	150	1	GCATAGGAATAATCTATCTAATGACAGTATATAGTCTTTAAATAGGTCTTATATCTTCAAAATAAAAATAATAA	A	ACCTCCATTAATACAAAAATAACAAAATTATACAAAAATTAACTCAAGATGGATGAAAGACTTAAATGCAAAACC	GCATAGGAATAATCTATCTAATGACAGTATATAGTCTTTAAATAGGTCTTATATCTTCAAAATAAAAATAATAAAACCTCCATTAATACAAAAATAACAAAATTATACAAAAATTAACTCAAGATGGATGAAAGACTTAAATGCAAAACC	-
rs145069673_A_alt-1	rs145069673	6	137964098	24	150	1	GCATAGGAATAATCTATCTAATGACAGTATATAGTCTTTAAATAGGTCTTATATCTTCAAAATAAAAATAACAA	A	ACCTCCATTAATACAAAAATAACAAAATTATACAAAAATTAACTCAAGATGGATGAAAGACTTAAATGCAAAACC	GCATAGGAATAATCTATCTAATGACAGTATATAGTCTTTAAATAGGTCTTATATCTTCAAAATAAAAATAACAAAACCTCCATTAATACAAAAATAACAAAATTATACAAAAATTAACTCAAGATGGATGAAAGACTTAAATGCAAAACC	rs189231076
rs145069673_B	rs145069673	6	137964098	24	150	1	GCATAGGAATAATCTATCTAATGACAGTATATAGTCTTTAAATAGGTCTTATATCTTCAAAATAAAAATAATAA	G	ACCTCCATTAATACAAAAATAACAAAATTATACAAAAATTAACTCAAGATGGATGAAAGACTTAAATGCAAAACC	GCATAGGAATAATCTATCTAATGACAGTATATAGTCTTTAAATAGGTCTTATATCTTCAAAATAAAAATAATAAGACCTCCATTAATACAAAAATAACAAAATTATACAAAAATTAACTCAAGATGGATGAAAGACTTAAATGCAAAACC	-
rs145069673_B_alt-1	rs145069673	6	137964098	24.7	150	1	GCATAGGAATAATCTATCTAATGACAGTATATAGTCTTTAAATAGGTCTTATATCTTCAAAATAAAAATAACAA	G	ACCTCCATTAATACAAAAATAACAAAATTATACAAAAATTAACTCAAGATGGATGAAAGACTTAAATGCAAAACC	GCATAGGAATAATCTATCTAATGACAGTATATAGTCTTTAAATAGGTCTTATATCTTCAAAATAAAAATAACAAGACCTCCATTAATACAAAAATAACAAAATTATACAAAAATTAACTCAAGATGGATGAAAGACTTAAATGCAAAACC	rs189231076
rs140179171_A	rs140179171	6	137993865	33.3	150	1	GACCTATATATATACAAATTTCAAAGCAATCTGAATTGCTTAACATTCCAAAATGTTTCTCAGCTGCTACATGT	T	AACTATTATGAATGCCACCCTAAAATCATAAGTGCCTCTGGAGCTGCAAATGGTAACAAGAAGAGAAATAAATGA	GACCTATATATATACAAATTTCAAAGCAATCTGAATTGCTTAACATTCCAAAATGTTTCTCAGCTGCTACATGTTAACTATTATGAATGCCACCCTAAAATCATAAGTGCCTCTGGAGCTGCAAATGGTAACAAGAAGAGAAATAAATGA	-
rs140179171_B	rs140179171	6	137993865	34	150	1	GACCTATATATATACAAATTTCAAAGCAATCTGAATTGCTTAACATTCCAAAATGTTTCTCAGCTGCTACATGT	C	AACTATTATGAATGCCACCCTAAAATCATAAGTGCCTCTGGAGCTGCAAATGGTAACAAGAAGAGAAATAAATGA	GACCTATATATATACAAATTTCAAAGCAATCTGAATTGCTTAACATTCCAAAATGTTTCTCAGCTGCTACATGTCAACTATTATGAATGCCACCCTAAAATCATAAGTGCCTCTGGAGCTGCAAATGGTAACAAGAAGAGAAATAAATGA	-
rs34302270_A	rs34302270	6	137887934	32.7	150	1	GTTGGCCACATAAATGTCTTCTTTTGAGAAGTGTCTGTCCATATCCTTTGCCCACTTTTTAATGAGGTTTTTTT	T	TCTTGTAAATTTCTTTAAGTTCCTTGTAGATTCTGGATATTAGACCTCTCTGTTAAATTGATAGATTACACAAAC	GTTGGCCACATAAATGTCTTCTTTTGAGAAGTGTCTGTCCATATCCTTTGCCCACTTTTTAATGAGGTTTTTTTTTCTTGTAAATTTCTTTAAGTTCCTTGTAGATTCTGGATATTAGACCTCTCTGTTAAATTGATAGATTACACAAAC	-
rs34302270_A_alt-1	rs34302270	6	137887934	32	150	1	GTTGGCCACATAAATGTCTTATTTTGAGAAGTGTCTGTCCATATCCTTTGCCCACTTTTTAATGAGGTTTTTTT	T	TCTTGTAAATTTCTTTAAGTTCCTTGTAGATTCTGGATATTAGACCTCTCTGTTAAATTGATAGATTACACAAAC	GTTGGCCACATAAATGTCTTATTTTGAGAAGTGTCTGTCCATATCCTTTGCCCACTTTTTAATGAGGTTTTTTTTTCTTGTAAATTTCTTTAAGTTCCTTGTAGATTCTGGATATTAGACCTCTCTGTTAAATTGATAGATTACACAAAC	rs4896281
rs34302270_B	rs34302270	6	137887934	32.7	150	1	GTTGGCCACATAAATGTCTTCTTTTGAGAAGTGTCTGTCCATATCCTTTGCCCACTTTTTAATGAGGTTTTTTT	A	TCTTGTAAATTTCTTTAAGTTCCTTGTAGATTCTGGATATTAGACCTCTCTGTTAAATTGATAGATTACACAAAC	GTTGGCCACATAAATGTCTTCTTTTGAGAAGTGTCTGTCCATATCCTTTGCCCACTTTTTAATGAGGTTTTTTTATCTTGTAAATTTCTTTAAGTTCCTTGTAGATTCTGGATATTAGACCTCTCTGTTAAATTGATAGATTACACAAAC	-
rs34302270_B_alt-1	rs34302270	6	137887934	32	150	1	GTTGGCCACATAAATGTCTTATTTTGAGAAGTGTCTGTCCATATCCTTTGCCCACTTTTTAATGAGGTTTTTTT	A	TCTTGTAAATTTCTTTAAGTTCCTTGTAGATTCTGGATATTAGACCTCTCTGTTAAATTGATAGATTACACAAAC	GTTGGCCACATAAATGTCTTATTTTGAGAAGTGTCTGTCCATATCCTTTGCCCACTTTTTAATGAGGTTTTTTTATCTTGTAAATTTCTTTAAGTTCCTTGTAGATTCTGGATATTAGACCTCTCTGTTAAATTGATAGATTACACAAAC	rs4896281
rs59298293_A_RC	rs59298293	6	138304835	44.7	150	1	GACCTAGACCTCTTCTGAGTACTGCAGATGAAACAAACAAAGCAGACCAGGTTCCTCTCCTCCTGGGGCTGACAT	C	CTAGTGAGGAAAAGCGACAACAAACACATAAACAAGTAAACATGTAGCATATCAGATGTGATAAGTGCTGTGGA	GACCTAGACCTCTTCTGAGTACTGCAGATGAAACAAACAAAGCAGACCAGGTTCCTCTCCTCCTGGGGCTGACATCCTAGTGAGGAAAAGCGACAACAAACACATAAACAAGTAAACATGTAGCATATCAGATGTGATAAGTGCTGTGGA	-
rs59298293_B_RC	rs59298293	6	138304835	44	150	1	GACCTAGACCTCTTCTGAGTACTGCAGATGAAACAAACAAAGCAGACCAGGTTCCTCTCCTCCTGGGGCTGACAT	T	CTAGTGAGGAAAAGCGACAACAAACACATAAACAAGTAAACATGTAGCATATCAGATGTGATAAGTGCTGTGGA	GACCTAGACCTCTTCTGAGTACTGCAGATGAAACAAACAAAGCAGACCAGGTTCCTCTCCTCCTGGGGCTGACATTCTAGTGAGGAAAAGCGACAACAAACACATAAACAAGTAAACATGTAGCATATCAGATGTGATAAGTGCTGTGGA	-
rs3734299_A_RC	rs3734299	6	138416588	48.7	150	1	AGACCCGAGGTACAAATACAAAGTGAGCAGATGGTCTTGGAAACAGGTCAGAAGCCTTATGACTCTAAGGGGTCT	A	TATGATCATGCATGAGCCAGGAGGAAGGCCACTTTGCGCCGGTTCCCTGAGCTTAGAAGAGTTAAGTTCGCAGA	AGACCCGAGGTACAAATACAAAGTGAGCAGATGGTCTTGGAAACAGGTCAGAAGCCTTATGACTCTAAGGGGTCTATATGATCATGCATGAGCCAGGAGGAAGGCCACTTTGCGCCGGTTCCCTGAGCTTAGAAGAGTTAAGTTCGCAGA	-
rs3734299_B_RC	rs3734299	6	138416588	49.3	150	1	AGACCCGAGGTACAAATACAAAGTGAGCAGATGGTCTTGGAAACAGGTCAGAAGCCTTATGACTCTAAGGGGTCT	G	TATGATCATGCATGAGCCAGGAGGAAGGCCACTTTGCGCCGGTTCCCTGAGCTTAGAAGAGTTAAGTTCGCAGA	AGACCCGAGGTACAAATACAAAGTGAGCAGATGGTCTTGGAAACAGGTCAGAAGCCTTATGACTCTAAGGGGTCTGTATGATCATGCATGAGCCAGGAGGAAGGCCACTTTGCGCCGGTTCCCTGAGCTTAGAAGAGTTAAGTTCGCAGA	-
rs12198771_A	rs12198771	6	137950229	27.3	150	1	TATATATGTATGTGTATGTGTATATATATATGTATGTGTATGTGTATATATATATATATACACACACACATATA	T	ACACACACACACACATATATATATATGGTCTGTGGCCTGTCAGTATGTGTGTATATATATATGTATGTGTATGTG	TATATATGTATGTGTATGTGTATATATATATGTATGTGTATGTGTATATATATATATATACACACACACATATATACACACACACACACATATATATATATGGTCTGTGGCCTGTCAGTATGTGTGTATATATATATGTATGTGTATGTG	-
rs12198771_B	rs12198771	6	137950229	28	150	1	TATATATGTATGTGTATGTGTATATATATATGTATGTGTATGTGTATATATATATATATACACACACACATATA	C	ACACACACACACACATATATATATATGGTCTGTGGCCTGTCAGTATGTGTGTATATATATATGTATGTGTATGTG	TATATATGTATGTGTATGTGTATATATATATGTATGTGTATGTGTATATATATATATATACACACACACATATACACACACACACACACATATATATATATGGTCTGTGGCCTGTCAGTATGTGTGTATATATATATGTATGTGTATGTG	-
rs66499821_A	rs66499821	6	138008679	40	150	1	GGCAATGGAAGCAAACTAGGAATAGAAGAGTATAGTTTTCTCCCTGTCTCCCATTGATGTTACACCACCAGCCC	T	TGGAGGAGGTCTTTGCCTTCTTCATTCTTTCTTTTTTATAATGGAGTGTTAAATAGCTCAGACGATTTATTCACT	GGCAATGGAAGCAAACTAGGAATAGAAGAGTATAGTTTTCTCCCTGTCTCCCATTGATGTTACACCACCAGCCCTTGGAGGAGGTCTTTGCCTTCTTCATTCTTTCTTTTTTATAATGGAGTGTTAAATAGCTCAGACGATTTATTCACT	-
rs66499821_B	rs66499821	6	138008679	40.7	150	1	GGCAATGGAAGCAAACTAGGAATAGAAGAGTATAGTTTTCTCCCTGTCTCCCATTGATGTTACACCACCAGCCC	C	TGGAGGAGGTCTTTGCCTTCTTCATTCTTTCTTTTTTATAATGGAGTGTTAAATAGCTCAGACGATTTATTCACT	GGCAATGGAAGCAAACTAGGAATAGAAGAGTATAGTTTTCTCCCTGTCTCCCATTGATGTTACACCACCAGCCCCTGGAGGAGGTCTTTGCCTTCTTCATTCTTTCTTTTTTATAATGGAGTGTTAAATAGCTCAGACGATTTATTCACT	-
rs76227521_A	rs76227521	6	137941813	32	150	1	TGCTTCAGGAAAGATAAACTACAAACCAGGAGAAAACATTTGCAAATCACTCATCTAACAAATGAATTGTATCC	G	GAGTATACGCTGAACTCTCAAGACTCATCAGTAAGAAAACAAATTACCTATTATAAAAATAAGCAAAATACTTGA	TGCTTCAGGAAAGATAAACTACAAACCAGGAGAAAACATTTGCAAATCACTCATCTAACAAATGAATTGTATCCGGAGTATACGCTGAACTCTCAAGACTCATCAGTAAGAAAACAAATTACCTATTATAAAAATAAGCAAAATACTTGA	-
rs76227521_A_alt-1	rs76227521	6	137941813	32.7	150	1	TGCTTCAGGAAAGATAAACTACAAACCAGGAGAAAACATTTGCAAATCACTCATCTAACAAATGAATTGTATCC	G	GAGTATACGCTGAACTCTCCAGACTCATCAGTAAGAAAACAAATTACCTATTATAAAAATAAGCAAAATACTTGA	TGCTTCAGGAAAGATAAACTACAAACCAGGAGAAAACATTTGCAAATCACTCATCTAACAAATGAATTGTATCCGGAGTATACGCTGAACTCTCCAGACTCATCAGTAAGAAAACAAATTACCTATTATAAAAATAAGCAAAATACTTGA	rs75010796
rs76227521_B	rs76227521	6	137941813	31.3	150	1	TGCTTCAGGAAAGATAAACTACAAACCAGGAGAAAACATTTGCAAATCACTCATCTAACAAATGAATTGTATCC	A	GAGTATACGCTGAACTCTCAAGACTCATCAGTAAGAAAACAAATTACCTATTATAAAAATAAGCAAAATACTTGA	TGCTTCAGGAAAGATAAACTACAAACCAGGAGAAAACATTTGCAAATCACTCATCTAACAAATGAATTGTATCCAGAGTATACGCTGAACTCTCAAGACTCATCAGTAAGAAAACAAATTACCTATTATAAAAATAAGCAAAATACTTGA	-
rs76227521_B_alt-1	rs76227521	6	137941813	32	150	1	TGCTTCAGGAAAGATAAACTACAAACCAGGAGAAAACATTTGCAAATCACTCATCTAACAAATGAATTGTATCC	A	GAGTATACGCTGAACTCTCCAGACTCATCAGTAAGAAAACAAATTACCTATTATAAAAATAAGCAAAATACTTGA	TGCTTCAGGAAAGATAAACTACAAACCAGGAGAAAACATTTGCAAATCACTCATCTAACAAATGAATTGTATCCAGAGTATACGCTGAACTCTCCAGACTCATCAGTAAGAAAACAAATTACCTATTATAAAAATAAGCAAAATACTTGA	rs75010796
rs34137053_3_A_RC	rs34137053_3	6	138189836	29.5	146	5	ATTAAAGAACAAATGTTTCAGATACGTTATAAGTGGCAAACAATGCAATATTACCCTTAACTTTTTTTTTTTT	A	ACATTTGTTACCTCACTGTCTTATTTAAAGGTAGTTTCTCAACTTTTGTCACTAGGATTCCACAGAACTTCT	ATTAAAGAACAAATGTTTCAGATACGTTATAAGTGGCAAACAATGCAATATTACCCTTAACTTTTTTTTTTTTAACATTTGTTACCTCACTGTCTTATTTAAAGGTAGTTTCTCAACTTTTGTCACTAGGATTCCACAGAACTTCT	-
rs34137053_3_A_alt-1_RC	rs34137053_3	6	138189836	30.1	146	5	ATTAAAGAACAAATGTTTCAGATACGTTATAAGTGGCAAACAATGCACTATTACCCTTAACTTTTTTTTTTTT	A	ACATTTGTTACCTCACTGTCTTATTTAAAGGTAGTTTCTCAACTTTTGTCACTAGGATTCCACAGAACTTCT	ATTAAAGAACAAATGTTTCAGATACGTTATAAGTGGCAAACAATGCACTATTACCCTTAACTTTTTTTTTTTTAACATTTGTTACCTCACTGTCTTATTTAAAGGTAGTTTCTCAACTTTTGTCACTAGGATTCCACAGAACTTCT	rs662887
rs34137053_3_A_alt-2_RC	rs34137053_3	6	138189836	28.8	146	5	ATTAAAGAACAAATGTTTCAGATACATTATAAGTGGCAAACAATGCAATATTACCCTTAACTTTTTTTTTTTT	A	ACATTTGTTACCTCACTGTCTTATTTAAAGGTAGTTTCTCAACTTTTGTCACTAGGATTCCACAGAACTTCT	ATTAAAGAACAAATGTTTCAGATACATTATAAGTGGCAAACAATGCAATATTACCCTTAACTTTTTTTTTTTTAACATTTGTTACCTCACTGTCTTATTTAAAGGTAGTTTCTCAACTTTTGTCACTAGGATTCCACAGAACTTCT	rs583522
rs34137053_3_A_alt-3_RC	rs34137053_3	6	138189836	29.5	146	5	ATTAAAGAACAAATGTTTCAGATACATTATAAGTGGCAAACAATGCACTATTACCCTTAACTTTTTTTTTTTT	A	ACATTTGTTACCTCACTGTCTTATTTAAAGGTAGTTTCTCAACTTTTGTCACTAGGATTCCACAGAACTTCT	ATTAAAGAACAAATGTTTCAGATACATTATAAGTGGCAAACAATGCACTATTACCCTTAACTTTTTTTTTTTTAACATTTGTTACCTCACTGTCTTATTTAAAGGTAGTTTCTCAACTTTTGTCACTAGGATTCCACAGAACTTCT	rs583522,rs662887
rs34137053_3_B_RC	rs34137053_3	6	138189836	28.7	150	5	ATTAAAGAACAAATGTTTCAGATACGTTATAAGTGGCAAACAATGCAATATTACCCTTAACTTTTTTTTTTTT	TTTTA	ACATTTGTTACCTCACTGTCTTATTTAAAGGTAGTTTCTCAACTTTTGTCACTAGGATTCCACAGAACTTCT	ATTAAAGAACAAATGTTTCAGATACGTTATAAGTGGCAAACAATGCAATATTACCCTTAACTTTTTTTTTTTTTTTTAACATTTGTTACCTCACTGTCTTATTTAAAGGTAGTTTCTCAACTTTTGTCACTAGGATTCCACAGAACTTCT	-
rs34137053_3_B_alt-1_RC	rs34137053_3	6	138189836	29.3	150	5	ATTAAAGAACAAATGTTTCAGATACGTTATAAGTGGCAAACAATGCACTATTACCCTTAACTTTTTTTTTTTT	TTTTA	ACATTTGTTACCTCACTGTCTTATTTAAAGGTAGTTTCTCAACTTTTGTCACTAGGATTCCACAGAACTTCT	ATTAAAGAACAAATGTTTCAGATACGTTATAAGTGGCAAACAATGCACTATTACCCTTAACTTTTTTTTTTTTTTTTAACATTTGTTACCTCACTGTCTTATTTAAAGGTAGTTTCTCAACTTTTGTCACTAGGATTCCACAGAACTTCT	rs662887
rs34137053_3_B_alt-2_RC	rs34137053_3	6	138189836	28	150	5	ATTAAAGAACAAATGTTTCAGATACATTATAAGTGGCAAACAATGCAATATTACCCTTAACTTTTTTTTTTTT	TTTTA	ACATTTGTTACCTCACTGTCTTATTTAAAGGTAGTTTCTCAACTTTTGTCACTAGGATTCCACAGAACTTCT	ATTAAAGAACAAATGTTTCAGATACATTATAAGTGGCAAACAATGCAATATTACCCTTAACTTTTTTTTTTTTTTTTAACATTTGTTACCTCACTGTCTTATTTAAAGGTAGTTTCTCAACTTTTGTCACTAGGATTCCACAGAACTTCT	rs583522
rs34137053_3_B_alt-3_RC	rs34137053_3	6	138189836	28.7	150	5	ATTAAAGAACAAATGTTTCAGATACATTATAAGTGGCAAACAATGCACTATTACCCTTAACTTTTTTTTTTTT	TTTTA	ACATTTGTTACCTCACTGTCTTATTTAAAGGTAGTTTCTCAACTTTTGTCACTAGGATTCCACAGAACTTCT	ATTAAAGAACAAATGTTTCAGATACATTATAAGTGGCAAACAATGCACTATTACCCTTAACTTTTTTTTTTTTTTTTAACATTTGTTACCTCACTGTCTTATTTAAAGGTAGTTTCTCAACTTTTGTCACTAGGATTCCACAGAACTTCT	rs583522,rs662887
rs72978722_A	rs72978722	6	138035183	38	150	1	AACACACAAACACAAAGGCTCTCTATGAGGAAGGACTCTGTGAACTGGGATGAAGAGCATAGGAACTGAATTTA	G	CATATAAGTTTAGAGAGATCTCCTAAAAAAAAAATATTGGAATTGCAACCTATAGGACATGTCAAGCCCTTGATG	AACACACAAACACAAAGGCTCTCTATGAGGAAGGACTCTGTGAACTGGGATGAAGAGCATAGGAACTGAATTTAGCATATAAGTTTAGAGAGATCTCCTAAAAAAAAAATATTGGAATTGCAACCTATAGGACATGTCAAGCCCTTGATG	-
rs72978722_B	rs72978722	6	138035183	37.3	150	1	AACACACAAACACAAAGGCTCTCTATGAGGAAGGACTCTGTGAACTGGGATGAAGAGCATAGGAACTGAATTTA	A	CATATAAGTTTAGAGAGATCTCCTAAAAAAAAAATATTGGAATTGCAACCTATAGGACATGTCAAGCCCTTGATG	AACACACAAACACAAAGGCTCTCTATGAGGAAGGACTCTGTGAACTGGGATGAAGAGCATAGGAACTGAATTTAACATATAAGTTTAGAGAGATCTCCTAAAAAAAAAATATTGGAATTGCAACCTATAGGACATGTCAAGCCCTTGATG	-
rs17066886_A	rs17066886	6	138128750	40	150	1	TTATTAGTCCTGTTTACTAACAGAGTGCTGGTAGAAAGTCAGTTAGTATTTCCCAATGGGCTGGTGAAGCATTG	C	TGTATCTAAGCAAGAAAAGGTATAGACTTCATGTCACATGTGCATGGTTTTTGTTAGAACTGCTTGCGATGGGTT	TTATTAGTCCTGTTTACTAACAGAGTGCTGGTAGAAAGTCAGTTAGTATTTCCCAATGGGCTGGTGAAGCATTGCTGTATCTAAGCAAGAAAAGGTATAGACTTCATGTCACATGTGCATGGTTTTTGTTAGAACTGCTTGCGATGGGTT	-
rs17066886_B	rs17066886	6	138128750	39.3	150	1	TTATTAGTCCTGTTTACTAACAGAGTGCTGGTAGAAAGTCAGTTAGTATTTCCCAATGGGCTGGTGAAGCATTG	T	TGTATCTAAGCAAGAAAAGGTATAGACTTCATGTCACATGTGCATGGTTTTTGTTAGAACTGCTTGCGATGGGTT	TTATTAGTCCTGTTTACTAACAGAGTGCTGGTAGAAAGTCAGTTAGTATTTCCCAATGGGCTGGTGAAGCATTGTTGTATCTAAGCAAGAAAAGGTATAGACTTCATGTCACATGTGCATGGTTTTTGTTAGAACTGCTTGCGATGGGTT	-
rs142779052_A	rs142779052	6	137950123	30.7	150	1	ATTACACTGTCACTATATATATATAGTAATGTGTACGTGTGTGTGTACACATTATATACACACACATATACATA	T	ATGGTCTGTGGCCTGTCAGTATGTGTGTGTATATATATGTATGTGTATGTGTATATATATATGTATGTGTATGTG	ATTACACTGTCACTATATATATATAGTAATGTGTACGTGTGTGTGTACACATTATATACACACACATATACATATATGGTCTGTGGCCTGTCAGTATGTGTGTGTATATATATGTATGTGTATGTGTATATATATATGTATGTGTATGTG	-
rs142779052_A_alt-1	rs142779052	6	137950123	30	150	1	ATTACACTGTCACTATATATATATAGTAATGTGTACGTGTGTGTGTACACATTATATACACACACATATATATA	T	ATGGTCTGTGGCCTGTCAGTATGTGTGTGTATATATATGTATGTGTATGTGTATATATATATGTATGTGTATGTG	ATTACACTGTCACTATATATATATAGTAATGTGTACGTGTGTGTGTACACATTATATACACACACATATATATATATGGTCTGTGGCCTGTCAGTATGTGTGTGTATATATATGTATGTGTATGTGTATATATATATGTATGTGTATGTG	rs190688283
rs142779052_A_alt-2	rs142779052	6	137950123	32.5	126	1	ATTACACTGTCACTATATATATATAGTAATGTGTACGTGTGTGTGTACACATTATATACACACACATATACATA	T	ATGGTCTGTGGCCTGTCAGTATGTGTGTGTATATATATGTATGTGTATGTG	ATTACACTGTCACTATATATATATAGTAATGTGTACGTGTGTGTGTACACATTATATACACACACATATACATATATGGTCTGTGGCCTGTCAGTATGTGTGTGTATATATATGTATGTGTATGTG	rs36232323
rs142779052_A_alt-3	rs142779052	6	137950123	31.7	126	1	ATTACACTGTCACTATATATATATAGTAATGTGTACGTGTGTGTGTACACATTATATACACACACATATATATA	T	ATGGTCTGTGGCCTGTCAGTATGTGTGTGTATATATATGTATGTGTATGTG	ATTACACTGTCACTATATATATATAGTAATGTGTACGTGTGTGTGTACACATTATATACACACACATATATATATATGGTCTGTGGCCTGTCAGTATGTGTGTGTATATATATGTATGTGTATGTG	rs36232323,rs190688283
rs142779052_B	rs142779052	6	137950123	31.3	150	1	ATTACACTGTCACTATATATATATAGTAATGTGTACGTGTGTGTGTACACATTATATACACACACATATACATA	C	ATGGTCTGTGGCCTGTCAGTATGTGTGTGTATATATATGTATGTGTATGTGTATATATATATGTATGTGTATGTG	ATTACACTGTCACTATATATATATAGTAATGTGTACGTGTGTGTGTACACATTATATACACACACATATACATACATGGTCTGTGGCCTGTCAGTATGTGTGTGTATATATATGTATGTGTATGTGTATATATATATGTATGTGTATGTG	-
rs142779052_B_alt-1	rs142779052	6	137950123	30.7	150	1	ATTACACTGTCACTATATATATATAGTAATGTGTACGTGTGTGTGTACACATTATATACACACACATATATATA	C	ATGGTCTGTGGCCTGTCAGTATGTGTGTGTATATATATGTATGTGTATGTGTATATATATATGTATGTGTATGTG	ATTACACTGTCACTATATATATATAGTAATGTGTACGTGTGTGTGTACACATTATATACACACACATATATATACATGGTCTGTGGCCTGTCAGTATGTGTGTGTATATATATGTATGTGTATGTGTATATATATATGTATGTGTATGTG	rs190688283
rs142779052_B_alt-2	rs142779052	6	137950123	33.3	126	1	ATTACACTGTCACTATATATATATAGTAATGTGTACGTGTGTGTGTACACATTATATACACACACATATACATA	C	ATGGTCTGTGGCCTGTCAGTATGTGTGTGTATATATATGTATGTGTATGTG	ATTACACTGTCACTATATATATATAGTAATGTGTACGTGTGTGTGTACACATTATATACACACACATATACATACATGGTCTGTGGCCTGTCAGTATGTGTGTGTATATATATGTATGTGTATGTG	rs36232323
rs142779052_B_alt-3	rs142779052	6	137950123	32.5	126	1	ATTACACTGTCACTATATATATATAGTAATGTGTACGTGTGTGTGTACACATTATATACACACACATATATATA	C	ATGGTCTGTGGCCTGTCAGTATGTGTGTGTATATATATGTATGTGTATGTG	ATTACACTGTCACTATATATATATAGTAATGTGTACGTGTGTGTGTACACATTATATACACACACATATATATACATGGTCTGTGGCCTGTCAGTATGTGTGTGTATATATATGTATGTGTATGTG	rs36232323,rs190688283
rs636393_A	rs636393	6	138007530	42	150	1	TATCTAGTTGGTCCTGGTCTTCTTTCTAAGACTATATAGAAAGAGCTCCATTTCTTGCCATTTTCTCTTCTCCA	G	GCCAAACGCTTTAAGTTCCTGCAACTGTTTCTAATTTCCCATCCTCGTTCCTTTTTTCTGGCCATGCTCCCAACT	TATCTAGTTGGTCCTGGTCTTCTTTCTAAGACTATATAGAAAGAGCTCCATTTCTTGCCATTTTCTCTTCTCCAGGCCAAACGCTTTAAGTTCCTGCAACTGTTTCTAATTTCCCATCCTCGTTCCTTTTTTCTGGCCATGCTCCCAACT	-
rs636393_B	rs636393	6	138007530	41.3	150	1	TATCTAGTTGGTCCTGGTCTTCTTTCTAAGACTATATAGAAAGAGCTCCATTTCTTGCCATTTTCTCTTCTCCA	T	GCCAAACGCTTTAAGTTCCTGCAACTGTTTCTAATTTCCCATCCTCGTTCCTTTTTTCTGGCCATGCTCCCAACT	TATCTAGTTGGTCCTGGTCTTCTTTCTAAGACTATATAGAAAGAGCTCCATTTCTTGCCATTTTCTCTTCTCCATGCCAAACGCTTTAAGTTCCTGCAACTGTTTCTAATTTCCCATCCTCGTTCCTTTTTTCTGGCCATGCTCCCAACT	-
rs71560647_A	rs71560647	6	138021101	56.7	150	1	GACCAGATACAGCCACCTTGGTGATCCAGAGAGGCCTCCTGCTGGGTGCAGTGGCTCAAGCCTGTAATCCCACC	A	CTTTGAGAAGCTGAGGTGGGAGGATTGCTTGAAGCCAGGAGTTCAAGACCAGCCTGGGCAACATAGCAAGACCCC	GACCAGATACAGCCACCTTGGTGATCCAGAGAGGCCTCCTGCTGGGTGCAGTGGCTCAAGCCTGTAATCCCACCACTTTGAGAAGCTGAGGTGGGAGGATTGCTTGAAGCCAGGAGTTCAAGACCAGCCTGGGCAACATAGCAAGACCCC	-
rs71560647_B	rs71560647	6	138021101	57.3	150	1	GACCAGATACAGCCACCTTGGTGATCCAGAGAGGCCTCCTGCTGGGTGCAGTGGCTCAAGCCTGTAATCCCACC	G	CTTTGAGAAGCTGAGGTGGGAGGATTGCTTGAAGCCAGGAGTTCAAGACCAGCCTGGGCAACATAGCAAGACCCC	GACCAGATACAGCCACCTTGGTGATCCAGAGAGGCCTCCTGCTGGGTGCAGTGGCTCAAGCCTGTAATCCCACCGCTTTGAGAAGCTGAGGTGGGAGGATTGCTTGAAGCCAGGAGTTCAAGACCAGCCTGGGCAACATAGCAAGACCCC	-
rs12660547_A_RC	rs12660547	6	138448062	31.3	150	1	GCATTTTTTAAATAAAAGAAGCACATATAGGGATTTTTAAATCATTTTTATCTCTTAAATGTTTGTGAGCCATTC	A	CCTGTCATTTAAAATTAGTGACCAGGGCAGATGGCAAAAAGCTAGGCATTAGGTAATATAATCATAAAACACCC	GCATTTTTTAAATAAAAGAAGCACATATAGGGATTTTTAAATCATTTTTATCTCTTAAATGTTTGTGAGCCATTCACCTGTCATTTAAAATTAGTGACCAGGGCAGATGGCAAAAAGCTAGGCATTAGGTAATATAATCATAAAACACCC	-
rs12660547_A_alt-1_RC	rs12660547	6	138448062	32	150	1	GCATTTTTTAAATAAAAGAAGCACATACAGGGATTTTTAAATCATTTTTATCTCTTAAATGTTTGTGAGCCATTC	A	CCTGTCATTTAAAATTAGTGACCAGGGCAGATGGCAAAAAGCTAGGCATTAGGTAATATAATCATAAAACACCC	GCATTTTTTAAATAAAAGAAGCACATACAGGGATTTTTAAATCATTTTTATCTCTTAAATGTTTGTGAGCCATTCACCTGTCATTTAAAATTAGTGACCAGGGCAGATGGCAAAAAGCTAGGCATTAGGTAATATAATCATAAAACACCC	rs12661926
rs12660547_B_RC	rs12660547	6	138448062	32	150	1	GCATTTTTTAAATAAAAGAAGCACATATAGGGATTTTTAAATCATTTTTATCTCTTAAATGTTTGTGAGCCATTC	G	CCTGTCATTTAAAATTAGTGACCAGGGCAGATGGCAAAAAGCTAGGCATTAGGTAATATAATCATAAAACACCC	GCATTTTTTAAATAAAAGAAGCACATATAGGGATTTTTAAATCATTTTTATCTCTTAAATGTTTGTGAGCCATTCGCCTGTCATTTAAAATTAGTGACCAGGGCAGATGGCAAAAAGCTAGGCATTAGGTAATATAATCATAAAACACCC	-
rs12660547_B_alt-1_RC	rs12660547	6	138448062	32.7	150	1	GCATTTTTTAAATAAAAGAAGCACATACAGGGATTTTTAAATCATTTTTATCTCTTAAATGTTTGTGAGCCATTC	G	CCTGTCATTTAAAATTAGTGACCAGGGCAGATGGCAAAAAGCTAGGCATTAGGTAATATAATCATAAAACACCC	GCATTTTTTAAATAAAAGAAGCACATACAGGGATTTTTAAATCATTTTTATCTCTTAAATGTTTGTGAGCCATTCGCCTGTCATTTAAAATTAGTGACCAGGGCAGATGGCAAAAAGCTAGGCATTAGGTAATATAATCATAAAACACCC	rs12661926
rs6570186_A	rs6570186	6	138085455	42	150	1	CTTCCACCACTGAAGGAGATGTTTCCTCTGGTCCTCTTTAACTTTGCTCTGTGGTCAAAATGTTGGACCAAGGC	T	GTATTTTATGCTGCTCCTTTTTCCTTTCTGAGATCTAGTCTACTGAATATAATGCCCAGGCCATTGATTCATTCA	CTTCCACCACTGAAGGAGATGTTTCCTCTGGTCCTCTTTAACTTTGCTCTGTGGTCAAAATGTTGGACCAAGGCTGTATTTTATGCTGCTCCTTTTTCCTTTCTGAGATCTAGTCTACTGAATATAATGCCCAGGCCATTGATTCATTCA	-
rs6570186_B	rs6570186	6	138085455	42.7	150	1	CTTCCACCACTGAAGGAGATGTTTCCTCTGGTCCTCTTTAACTTTGCTCTGTGGTCAAAATGTTGGACCAAGGC	C	GTATTTTATGCTGCTCCTTTTTCCTTTCTGAGATCTAGTCTACTGAATATAATGCCCAGGCCATTGATTCATTCA	CTTCCACCACTGAAGGAGATGTTTCCTCTGGTCCTCTTTAACTTTGCTCTGTGGTCAAAATGTTGGACCAAGGCCGTATTTTATGCTGCTCCTTTTTCCTTTCTGAGATCTAGTCTACTGAATATAATGCCCAGGCCATTGATTCATTCA	-
6:137999251_A	6:137999251	6	137999251	31.3	150	1	ACTTCACACAACAGAGTACTACACAATTTCACTAAAAAGTATTTCTATGAACTTCAGGAGATAAGTTTTTTTTT	A	AAGCCAATTGTAGAAGAGCATCTACAATATGCTACCTTTTGTGTAAGCAAGGAGAAATAAGAAAATACACAAGTC	ACTTCACACAACAGAGTACTACACAATTTCACTAAAAAGTATTTCTATGAACTTCAGGAGATAAGTTTTTTTTTAAAGCCAATTGTAGAAGAGCATCTACAATATGCTACCTTTTGTGTAAGCAAGGAGAAATAAGAAAATACACAAGTC	-
6:137999251_A_alt-1	6:137999251	6	137999251	30.7	150	1	ACTTCACACAACAGAGTACTACACAATTTCACTAAAAAGTATTTCTATGAACTTCAGGAGATAAGTTTTTTTTT	A	AAGCCAATTGTAGAAGAGCATCTACAATATGCTATCTTTTGTGTAAGCAAGGAGAAATAAGAAAATACACAAGTC	ACTTCACACAACAGAGTACTACACAATTTCACTAAAAAGTATTTCTATGAACTTCAGGAGATAAGTTTTTTTTTAAAGCCAATTGTAGAAGAGCATCTACAATATGCTATCTTTTGTGTAAGCAAGGAGAAATAAGAAAATACACAAGTC	rs9376293
6:137999251_B	6:137999251	6	137999251	31.3	150	1	ACTTCACACAACAGAGTACTACACAATTTCACTAAAAAGTATTTCTATGAACTTCAGGAGATAAGTTTTTTTTT	T	AAGCCAATTGTAGAAGAGCATCTACAATATGCTACCTTTTGTGTAAGCAAGGAGAAATAAGAAAATACACAAGTC	ACTTCACACAACAGAGTACTACACAATTTCACTAAAAAGTATTTCTATGAACTTCAGGAGATAAGTTTTTTTTTTAAGCCAATTGTAGAAGAGCATCTACAATATGCTACCTTTTGTGTAAGCAAGGAGAAATAAGAAAATACACAAGTC	-
6:137999251_B_alt-1	6:137999251	6	137999251	30.7	150	1	ACTTCACACAACAGAGTACTACACAATTTCACTAAAAAGTATTTCTATGAACTTCAGGAGATAAGTTTTTTTTT	T	AAGCCAATTGTAGAAGAGCATCTACAATATGCTATCTTTTGTGTAAGCAAGGAGAAATAAGAAAATACACAAGTC	ACTTCACACAACAGAGTACTACACAATTTCACTAAAAAGTATTTCTATGAACTTCAGGAGATAAGTTTTTTTTTTAAGCCAATTGTAGAAGAGCATCTACAATATGCTATCTTTTGTGTAAGCAAGGAGAAATAAGAAAATACACAAGTC	rs9376293
rs9494925_A_RC	rs9494925	6	138364745	50	150	1	CTGTAATCCCAGCACTTTGGGAGGCCAAGATGGGCGGACCATGAGGTCAGGAGATCGAGACCATCCTGGTTAAAA	C	GGTGAAACCCTGTCTATACTAAAAATACAAAAAAATTAGCCAGGCGTGGTGGCAGGCACATGTGGTCCCAGCTA	CTGTAATCCCAGCACTTTGGGAGGCCAAGATGGGCGGACCATGAGGTCAGGAGATCGAGACCATCCTGGTTAAAACGGTGAAACCCTGTCTATACTAAAAATACAAAAAAATTAGCCAGGCGTGGTGGCAGGCACATGTGGTCCCAGCTA	-
rs9494925_A_alt-1_RC	rs9494925	6	138364745	49.3	150	1	CTGTAATCCCAGCACTTTGGGAGGCCAAGATGGGCAGACCATGAGGTCAGGAGATCGAGACCATCCTGGTTAAAA	C	GGTGAAACCCTGTCTATACTAAAAATACAAAAAAATTAGCCAGGCGTGGTGGCAGGCACATGTGGTCCCAGCTA	CTGTAATCCCAGCACTTTGGGAGGCCAAGATGGGCAGACCATGAGGTCAGGAGATCGAGACCATCCTGGTTAAAACGGTGAAACCCTGTCTATACTAAAAATACAAAAAAATTAGCCAGGCGTGGTGGCAGGCACATGTGGTCCCAGCTA	rs146093175
rs9494925_B_RC	rs9494925	6	138364745	49.3	150	1	CTGTAATCCCAGCACTTTGGGAGGCCAAGATGGGCGGACCATGAGGTCAGGAGATCGAGACCATCCTGGTTAAAA	A	GGTGAAACCCTGTCTATACTAAAAATACAAAAAAATTAGCCAGGCGTGGTGGCAGGCACATGTGGTCCCAGCTA	CTGTAATCCCAGCACTTTGGGAGGCCAAGATGGGCGGACCATGAGGTCAGGAGATCGAGACCATCCTGGTTAAAAAGGTGAAACCCTGTCTATACTAAAAATACAAAAAAATTAGCCAGGCGTGGTGGCAGGCACATGTGGTCCCAGCTA	-
rs9494925_B_alt-1_RC	rs9494925	6	138364745	48.7	150	1	CTGTAATCCCAGCACTTTGGGAGGCCAAGATGGGCAGACCATGAGGTCAGGAGATCGAGACCATCCTGGTTAAAA	A	GGTGAAACCCTGTCTATACTAAAAATACAAAAAAATTAGCCAGGCGTGGTGGCAGGCACATGTGGTCCCAGCTA	CTGTAATCCCAGCACTTTGGGAGGCCAAGATGGGCAGACCATGAGGTCAGGAGATCGAGACCATCCTGGTTAAAAAGGTGAAACCCTGTCTATACTAAAAATACAAAAAAATTAGCCAGGCGTGGTGGCAGGCACATGTGGTCCCAGCTA	rs146093175
6:138032287_A	6:138032287	6	138032287	48.7	150	2	GGGAGGAAGAATTTGCAGTGAGCTGAGATCGCACCACTGCTCTCTAGCCTGGGGGACAGTGTGAGACTCCGTCT	CA	AAAAAAAAAAAAAAAGAACTTCAGTGCTGGTCCTAGTGACTGCCAGGAAAGGCTGGTGTGGTAGAGAAAGAAAC	GGGAGGAAGAATTTGCAGTGAGCTGAGATCGCACCACTGCTCTCTAGCCTGGGGGACAGTGTGAGACTCCGTCTCAAAAAAAAAAAAAAAAGAACTTCAGTGCTGGTCCTAGTGACTGCCAGGAAAGGCTGGTGTGGTAGAGAAAGAAAC	-
6:138032287_A_alt-1	6:138032287	6	138032287	48.7	150	2	GGGAGGAAGAATTTGCAGTGAGCTGAGATCGCACCACTGCTCTCTAGCCTGGGGGACAGTGTGAGACTCCGTCT	CA	AAAAAAAAAAAAAAAGAACTTCAGTGCTGGTCCTAGTGACTGCCAGGAAAGGCTGGTGTGGTAGAGAAAGAAAC	GGGAGGAAGAATTTGCAGTGAGCTGAGATCGCACCACTGCTCTCTAGCCTGGGGGACAGTGTGAGACTCCGTCTCAAAAAAAAAAAAAAAAGAACTTCAGTGCTGGTCCTAGTGACTGCCAGGAAAGGCTGGTGTGGTAGAGAAAGAAAC	rs192032591
6:138032287_B	6:138032287	6	138032287	49	149	2	GGGAGGAAGAATTTGCAGTGAGCTGAGATCGCACCACTGCTCTCTAGCCTGGGGGACAGTGTGAGACTCCGTCT	C	AAAAAAAAAAAAAAAGAACTTCAGTGCTGGTCCTAGTGACTGCCAGGAAAGGCTGGTGTGGTAGAGAAAGAAAC	GGGAGGAAGAATTTGCAGTGAGCTGAGATCGCACCACTGCTCTCTAGCCTGGGGGACAGTGTGAGACTCCGTCTCAAAAAAAAAAAAAAAGAACTTCAGTGCTGGTCCTAGTGACTGCCAGGAAAGGCTGGTGTGGTAGAGAAAGAAAC	-
6:138032287_B_alt-1	6:138032287	6	138032287	49	149	2	GGGAGGAAGAATTTGCAGTGAGCTGAGATCGCACCACTGCTCTCTAGCCTGGGGGACAGTGTGAGACTCCGTCT	C	AAAAAAAAAAAAAAAGAACTTCAGTGCTGGTCCTAGTGACTGCCAGGAAAGGCTGGTGTGGTAGAGAAAGAAAC	GGGAGGAAGAATTTGCAGTGAGCTGAGATCGCACCACTGCTCTCTAGCCTGGGGGACAGTGTGAGACTCCGTCTCAAAAAAAAAAAAAAAGAACTTCAGTGCTGGTCCTAGTGACTGCCAGGAAAGGCTGGTGTGGTAGAGAAAGAAAC	rs192032591
rs66977323_A_RC	rs66977323	6	138418176	30	150	2	ATTTAGGAAAGTGGTTTGCTCCCAAGCTTGTTATAAGATCTTGTTATAAGCTAGTTATAAGCTTGTTATAAGAT	CA	GAGCTACTTCTCCACACTTAAATTGTTTTATTTAACACCTCTGCCTAGTCATAAATATATTTTTTCAATGATTA	ATTTAGGAAAGTGGTTTGCTCCCAAGCTTGTTATAAGATCTTGTTATAAGCTAGTTATAAGCTTGTTATAAGATCAGAGCTACTTCTCCACACTTAAATTGTTTTATTTAACACCTCTGCCTAGTCATAAATATATTTTTTCAATGATTA	-
rs66977323_B_RC	rs66977323	6	138418176	29.5	149	2	ATTTAGGAAAGTGGTTTGCTCCCAAGCTTGTTATAAGATCTTGTTATAAGCTAGTTATAAGCTTGTTATAAGAT	A	GAGCTACTTCTCCACACTTAAATTGTTTTATTTAACACCTCTGCCTAGTCATAAATATATTTTTTCAATGATTA	ATTTAGGAAAGTGGTTTGCTCCCAAGCTTGTTATAAGATCTTGTTATAAGCTAGTTATAAGCTTGTTATAAGATAGAGCTACTTCTCCACACTTAAATTGTTTTATTTAACACCTCTGCCTAGTCATAAATATATTTTTTCAATGATTA	-
rs34235287_A	rs34235287	6	137849653	49.3	150	1	TCTTTCTCTCTCTGTCTCTCTCTCTTTCTTTCTCTCTTGCTCTCTTTCGACAGAGCTTCATGCTGTCTCCCAGG	C	TGGAGTGCAGTCACATAATCTCAGATCACTGCAACCTCTGCCTCCCAGGTTTAAGCCACCTTCCCAAGTAGCTGA	TCTTTCTCTCTCTGTCTCTCTCTCTTTCTTTCTCTCTTGCTCTCTTTCGACAGAGCTTCATGCTGTCTCCCAGGCTGGAGTGCAGTCACATAATCTCAGATCACTGCAACCTCTGCCTCCCAGGTTTAAGCCACCTTCCCAAGTAGCTGA	-
rs34235287_A_alt-1	rs34235287	6	137849653	48.7	150	1	TCTTTCTCTCTCTGTCTCTCTCTCTTTCTTTCTCTCTTGCTCTCTTTCGACAGAGCTTCATGTTGTCTCCCAGG	C	TGGAGTGCAGTCACATAATCTCAGATCACTGCAACCTCTGCCTCCCAGGTTTAAGCCACCTTCCCAAGTAGCTGA	TCTTTCTCTCTCTGTCTCTCTCTCTTTCTTTCTCTCTTGCTCTCTTTCGACAGAGCTTCATGTTGTCTCCCAGGCTGGAGTGCAGTCACATAATCTCAGATCACTGCAACCTCTGCCTCCCAGGTTTAAGCCACCTTCCCAAGTAGCTGA	rs72989411
rs34235287_B	rs34235287	6	137849653	48.7	150	1	TCTTTCTCTCTCTGTCTCTCTCTCTTTCTTTCTCTCTTGCTCTCTTTCGACAGAGCTTCATGCTGTCTCCCAGG	A	TGGAGTGCAGTCACATAATCTCAGATCACTGCAACCTCTGCCTCCCAGGTTTAAGCCACCTTCCCAAGTAGCTGA	TCTTTCTCTCTCTGTCTCTCTCTCTTTCTTTCTCTCTTGCTCTCTTTCGACAGAGCTTCATGCTGTCTCCCAGGATGGAGTGCAGTCACATAATCTCAGATCACTGCAACCTCTGCCTCCCAGGTTTAAGCCACCTTCCCAAGTAGCTGA	-
rs34235287_B_alt-1	rs34235287	6	137849653	48	150	1	TCTTTCTCTCTCTGTCTCTCTCTCTTTCTTTCTCTCTTGCTCTCTTTCGACAGAGCTTCATGTTGTCTCCCAGG	A	TGGAGTGCAGTCACATAATCTCAGATCACTGCAACCTCTGCCTCCCAGGTTTAAGCCACCTTCCCAAGTAGCTGA	TCTTTCTCTCTCTGTCTCTCTCTCTTTCTTTCTCTCTTGCTCTCTTTCGACAGAGCTTCATGTTGTCTCCCAGGATGGAGTGCAGTCACATAATCTCAGATCACTGCAACCTCTGCCTCCCAGGTTTAAGCCACCTTCCCAAGTAGCTGA	rs72989411
rs9389527_A	rs9389527	6	137963523	39.3	150	1	TTAGTAAGATGTTTTTGTTTTTGCTTACTTTCTAGTTCTACTTAAGGCTTTTGGTGGTGGTGGTTTGTTTTGTT	A	GCAAGTGATGTGCAGTCATGTCCAGGCTCTGCCACTCACTAATTAGGTGATCAGGATCTAGGACAAGTCATTTCA	TTAGTAAGATGTTTTTGTTTTTGCTTACTTTCTAGTTCTACTTAAGGCTTTTGGTGGTGGTGGTTTGTTTTGTTAGCAAGTGATGTGCAGTCATGTCCAGGCTCTGCCACTCACTAATTAGGTGATCAGGATCTAGGACAAGTCATTTCA	-
rs9389527_A_alt-1	rs9389527	6	137963523	39.3	150	1	TTAGTAAGATGTTTTTGTTTTTGCTTACTTTCTAGTTCTACTTAAGGCTTTTGGTGGTGGTGGTTTGTTTTGTT	A	GCATGTGATGTGCAGTCATGTCCAGGCTCTGCCACTCACTAATTAGGTGATCAGGATCTAGGACAAGTCATTTCA	TTAGTAAGATGTTTTTGTTTTTGCTTACTTTCTAGTTCTACTTAAGGCTTTTGGTGGTGGTGGTTTGTTTTGTTAGCATGTGATGTGCAGTCATGTCCAGGCTCTGCCACTCACTAATTAGGTGATCAGGATCTAGGACAAGTCATTTCA	rs80221081
rs9389527_A_alt-2	rs9389527	6	137963523	38.7	150	1	TTAGTAAGATGTTTTTGTTTTTGCTTACTTTCTAGTTCTACTTAAGGCTTTTGGTGGTGGTGGTTTGTTTTGTT	A	GCAAGTGATGTGCAGTCATGTCCAGGCTCTGCCACTCACTAATTAGGTGATCAGGATCTAGGACAAGTAATTTCA	TTAGTAAGATGTTTTTGTTTTTGCTTACTTTCTAGTTCTACTTAAGGCTTTTGGTGGTGGTGGTTTGTTTTGTTAGCAAGTGATGTGCAGTCATGTCCAGGCTCTGCCACTCACTAATTAGGTGATCAGGATCTAGGACAAGTAATTTCA	rs507779
rs9389527_A_alt-3	rs9389527	6	137963523	38.7	150	1	TTAGTAAGATGTTTTTGTTTTTGCTTACTTTCTAGTTCTACTTAAGGCTTTTGGTGGTGGTGGTTTGTTTTGTT	A	GCATGTGATGTGCAGTCATGTCCAGGCTCTGCCACTCACTAATTAGGTGATCAGGATCTAGGACAAGTAATTTCA	TTAGTAAGATGTTTTTGTTTTTGCTTACTTTCTAGTTCTACTTAAGGCTTTTGGTGGTGGTGGTTTGTTTTGTTAGCATGTGATGTGCAGTCATGTCCAGGCTCTGCCACTCACTAATTAGGTGATCAGGATCTAGGACAAGTAATTTCA	rs507779,rs80221081
rs9389527_B	rs9389527	6	137963523	40	150	1	TTAGTAAGATGTTTTTGTTTTTGCTTACTTTCTAGTTCTACTTAAGGCTTTTGGTGGTGGTGGTTTGTTTTGTT	G	GCAAGTGATGTGCAGTCATGTCCAGGCTCTGCCACTCACTAATTAGGTGATCAGGATCTAGGACAAGTCATTTCA	TTAGTAAGATGTTTTTGTTTTTGCTTACTTTCTAGTTCTACTTAAGGCTTTTGGTGGTGGTGGTTTGTTTTGTTGGCAAGTGATGTGCAGTCATGTCCAGGCTCTGCCACTCACTAATTAGGTGATCAGGATCTAGGACAAGTCATTTCA	-
rs9389527_B_alt-1	rs9389527	6	137963523	40	150	1	TTAGTAAGATGTTTTTGTTTTTGCTTACTTTCTAGTTCTACTTAAGGCTTTTGGTGGTGGTGGTTTGTTTTGTT	G	GCATGTGATGTGCAGTCATGTCCAGGCTCTGCCACTCACTAATTAGGTGATCAGGATCTAGGACAAGTCATTTCA	TTAGTAAGATGTTTTTGTTTTTGCTTACTTTCTAGTTCTACTTAAGGCTTTTGGTGGTGGTGGTTTGTTTTGTTGGCATGTGATGTGCAGTCATGTCCAGGCTCTGCCACTCACTAATTAGGTGATCAGGATCTAGGACAAGTCATTTCA	rs80221081
rs9389527_B_alt-2	rs9389527	6	137963523	39.3	150	1	TTAGTAAGATGTTTTTGTTTTTGCTTACTTTCTAGTTCTACTTAAGGCTTTTGGTGGTGGTGGTTTGTTTTGTT	G	GCAAGTGATGTGCAGTCATGTCCAGGCTCTGCCACTCACTAATTAGGTGATCAGGATCTAGGACAAGTAATTTCA	TTAGTAAGATGTTTTTGTTTTTGCTTACTTTCTAGTTCTACTTAAGGCTTTTGGTGGTGGTGGTTTGTTTTGTTGGCAAGTGATGTGCAGTCATGTCCAGGCTCTGCCACTCACTAATTAGGTGATCAGGATCTAGGACAAGTAATTTCA	rs507779
rs9389527_B_alt-3	rs9389527	6	137963523	39.3	150	1	TTAGTAAGATGTTTTTGTTTTTGCTTACTTTCTAGTTCTACTTAAGGCTTTTGGTGGTGGTGGTTTGTTTTGTT	G	GCATGTGATGTGCAGTCATGTCCAGGCTCTGCCACTCACTAATTAGGTGATCAGGATCTAGGACAAGTAATTTCA	TTAGTAAGATGTTTTTGTTTTTGCTTACTTTCTAGTTCTACTTAAGGCTTTTGGTGGTGGTGGTTTGTTTTGTTGGCATGTGATGTGCAGTCATGTCCAGGCTCTGCCACTCACTAATTAGGTGATCAGGATCTAGGACAAGTAATTTCA	rs507779,rs80221081
rs529693_A	rs529693	6	137986062	32.7	150	1	GTTTTGACACCTGATGGGCTTAAAATTAAATGATTTTCTTGTTTCCCAATAGGGTGTCTATCTCTTGGGGGCAG	A	CCTACTATAAGCAAGAATCAACATTTTTTAAAAGTTAAAAGAATTAACTTATAATGAGAAACATGACAATCACAC	GTTTTGACACCTGATGGGCTTAAAATTAAATGATTTTCTTGTTTCCCAATAGGGTGTCTATCTCTTGGGGGCAGACCTACTATAAGCAAGAATCAACATTTTTTAAAAGTTAAAAGAATTAACTTATAATGAGAAACATGACAATCACAC	-
rs529693_B	rs529693	6	137986062	32.7	150	1	GTTTTGACACCTGATGGGCTTAAAATTAAATGATTTTCTTGTTTCCCAATAGGGTGTCTATCTCTTGGGGGCAG	T	CCTACTATAAGCAAGAATCAACATTTTTTAAAAGTTAAAAGAATTAACTTATAATGAGAAACATGACAATCACAC	GTTTTGACACCTGATGGGCTTAAAATTAAATGATTTTCTTGTTTCCCAATAGGGTGTCTATCTCTTGGGGGCAGTCCTACTATAAGCAAGAATCAACATTTTTTAAAAGTTAAAAGAATTAACTTATAATGAGAAACATGACAATCACAC	-
rs9385822_A_RC	rs9385822	6	138447693	26.7	150	1	GAAAGGCAGGCTCTGCAATAAAGTGAGATTCATTACAATGTTAACATTATTTTTCAAACTTCTGACATATTTAGA	A	AGAATTTTCATGCCAAGTCAAATAATTATGAAATTTAAAAATTGCTTGAAGAAATGTGTGGAATTTTATACTAA	GAAAGGCAGGCTCTGCAATAAAGTGAGATTCATTACAATGTTAACATTATTTTTCAAACTTCTGACATATTTAGAAAGAATTTTCATGCCAAGTCAAATAATTATGAAATTTAAAAATTGCTTGAAGAAATGTGTGGAATTTTATACTAA	-
rs9385822_A_alt-1_RC	rs9385822	6	138447693	26.7	150	1	GAAAGGCAGGCTCTGCAATAAAGTGAGATTCATTACAATGTTAACATTATTTTTCAAACTTCTGACATATTTAGA	A	AGAAATTTCATGCCAAGTCAAATAATTATGAAATTTAAAAATTGCTTGAAGAAATGTGTGGAATTTTATACTAA	GAAAGGCAGGCTCTGCAATAAAGTGAGATTCATTACAATGTTAACATTATTTTTCAAACTTCTGACATATTTAGAAAGAAATTTCATGCCAAGTCAAATAATTATGAAATTTAAAAATTGCTTGAAGAAATGTGTGGAATTTTATACTAA	rs117158606
rs9385822_A_alt-2_RC	rs9385822	6	138447693	26	150	1	GAAAGGCAGTCTCTGCAATAAAGTGAGATTCATTACAATGTTAACATTATTTTTCAAACTTCTGACATATTTAGA	A	AGAATTTTCATGCCAAGTCAAATAATTATGAAATTTAAAAATTGCTTGAAGAAATGTGTGGAATTTTATACTAA	GAAAGGCAGTCTCTGCAATAAAGTGAGATTCATTACAATGTTAACATTATTTTTCAAACTTCTGACATATTTAGAAAGAATTTTCATGCCAAGTCAAATAATTATGAAATTTAAAAATTGCTTGAAGAAATGTGTGGAATTTTATACTAA	rs9494943
rs9385822_A_alt-3_RC	rs9385822	6	138447693	26	150	1	GAAAGGCAGTCTCTGCAATAAAGTGAGATTCATTACAATGTTAACATTATTTTTCAAACTTCTGACATATTTAGA	A	AGAAATTTCATGCCAAGTCAAATAATTATGAAATTTAAAAATTGCTTGAAGAAATGTGTGGAATTTTATACTAA	GAAAGGCAGTCTCTGCAATAAAGTGAGATTCATTACAATGTTAACATTATTTTTCAAACTTCTGACATATTTAGAAAGAAATTTCATGCCAAGTCAAATAATTATGAAATTTAAAAATTGCTTGAAGAAATGTGTGGAATTTTATACTAA	rs9494943,rs117158606
rs9385822_A_alt-4_RC	rs9385822	6	138447693	26	150	1	GAAAGGCAGGCTCTGCAATAAAGTGAGATTCATTACAATGTTAACATTATTTTTCAAACTTCTGACATATTTAGA	A	AGAATTTTCATACCAAGTCAAATAATTATGAAATTTAAAAATTGCTTGAAGAAATGTGTGGAATTTTATACTAA	GAAAGGCAGGCTCTGCAATAAAGTGAGATTCATTACAATGTTAACATTATTTTTCAAACTTCTGACATATTTAGAAAGAATTTTCATACCAAGTCAAATAATTATGAAATTTAAAAATTGCTTGAAGAAATGTGTGGAATTTTATACTAA	rs9389560
rs9385822_A_alt-5_RC	rs9385822	6	138447693	26	150	1	GAAAGGCAGGCTCTGCAATAAAGTGAGATTCATTACAATGTTAACATTATTTTTCAAACTTCTGACATATTTAGA	A	AGAAATTTCATACCAAGTCAAATAATTATGAAATTTAAAAATTGCTTGAAGAAATGTGTGGAATTTTATACTAA	GAAAGGCAGGCTCTGCAATAAAGTGAGATTCATTACAATGTTAACATTATTTTTCAAACTTCTGACATATTTAGAAAGAAATTTCATACCAAGTCAAATAATTATGAAATTTAAAAATTGCTTGAAGAAATGTGTGGAATTTTATACTAA	rs9389560,rs117158606
rs9385822_A_alt-6_RC	rs9385822	6	138447693	25.3	150	1	GAAAGGCAGTCTCTGCAATAAAGTGAGATTCATTACAATGTTAACATTATTTTTCAAACTTCTGACATATTTAGA	A	AGAATTTTCATACCAAGTCAAATAATTATGAAATTTAAAAATTGCTTGAAGAAATGTGTGGAATTTTATACTAA	GAAAGGCAGTCTCTGCAATAAAGTGAGATTCATTACAATGTTAACATTATTTTTCAAACTTCTGACATATTTAGAAAGAATTTTCATACCAAGTCAAATAATTATGAAATTTAAAAATTGCTTGAAGAAATGTGTGGAATTTTATACTAA	rs9389560,rs9494943
rs9385822_A_alt-7_RC	rs9385822	6	138447693	25.3	150	1	GAAAGGCAGTCTCTGCAATAAAGTGAGATTCATTACAATGTTAACATTATTTTTCAAACTTCTGACATATTTAGA	A	AGAAATTTCATACCAAGTCAAATAATTATGAAATTTAAAAATTGCTTGAAGAAATGTGTGGAATTTTATACTAA	GAAAGGCAGTCTCTGCAATAAAGTGAGATTCATTACAATGTTAACATTATTTTTCAAACTTCTGACATATTTAGAAAGAAATTTCATACCAAGTCAAATAATTATGAAATTTAAAAATTGCTTGAAGAAATGTGTGGAATTTTATACTAA	rs9389560,rs9494943,rs117158606
rs9385822_B_RC	rs9385822	6	138447693	26.7	150	1	GAAAGGCAGGCTCTGCAATAAAGTGAGATTCATTACAATGTTAACATTATTTTTCAAACTTCTGACATATTTAGA	T	AGAATTTTCATGCCAAGTCAAATAATTATGAAATTTAAAAATTGCTTGAAGAAATGTGTGGAATTTTATACTAA	GAAAGGCAGGCTCTGCAATAAAGTGAGATTCATTACAATGTTAACATTATTTTTCAAACTTCTGACATATTTAGATAGAATTTTCATGCCAAGTCAAATAATTATGAAATTTAAAAATTGCTTGAAGAAATGTGTGGAATTTTATACTAA	-
rs9385822_B_alt-1_RC	rs9385822	6	138447693	26.7	150	1	GAAAGGCAGGCTCTGCAATAAAGTGAGATTCATTACAATGTTAACATTATTTTTCAAACTTCTGACATATTTAGA	T	AGAAATTTCATGCCAAGTCAAATAATTATGAAATTTAAAAATTGCTTGAAGAAATGTGTGGAATTTTATACTAA	GAAAGGCAGGCTCTGCAATAAAGTGAGATTCATTACAATGTTAACATTATTTTTCAAACTTCTGACATATTTAGATAGAAATTTCATGCCAAGTCAAATAATTATGAAATTTAAAAATTGCTTGAAGAAATGTGTGGAATTTTATACTAA	rs117158606
rs9385822_B_alt-2_RC	rs9385822	6	138447693	26	150	1	GAAAGGCAGTCTCTGCAATAAAGTGAGATTCATTACAATGTTAACATTATTTTTCAAACTTCTGACATATTTAGA	T	AGAATTTTCATGCCAAGTCAAATAATTATGAAATTTAAAAATTGCTTGAAGAAATGTGTGGAATTTTATACTAA	GAAAGGCAGTCTCTGCAATAAAGTGAGATTCATTACAATGTTAACATTATTTTTCAAACTTCTGACATATTTAGATAGAATTTTCATGCCAAGTCAAATAATTATGAAATTTAAAAATTGCTTGAAGAAATGTGTGGAATTTTATACTAA	rs9494943
rs9385822_B_alt-3_RC	rs9385822	6	138447693	26	150	1	GAAAGGCAGTCTCTGCAATAAAGTGAGATTCATTACAATGTTAACATTATTTTTCAAACTTCTGACATATTTAGA	T	AGAAATTTCATGCCAAGTCAAATAATTATGAAATTTAAAAATTGCTTGAAGAAATGTGTGGAATTTTATACTAA	GAAAGGCAGTCTCTGCAATAAAGTGAGATTCATTACAATGTTAACATTATTTTTCAAACTTCTGACATATTTAGATAGAAATTTCATGCCAAGTCAAATAATTATGAAATTTAAAAATTGCTTGAAGAAATGTGTGGAATTTTATACTAA	rs9494943,rs117158606
rs9385822_B_alt-4_RC	rs9385822	6	138447693	26	150	1	GAAAGGCAGGCTCTGCAATAAAGTGAGATTCATTACAATGTTAACATTATTTTTCAAACTTCTGACATATTTAGA	T	AGAATTTTCATACCAAGTCAAATAATTATGAAATTTAAAAATTGCTTGAAGAAATGTGTGGAATTTTATACTAA	GAAAGGCAGGCTCTGCAATAAAGTGAGATTCATTACAATGTTAACATTATTTTTCAAACTTCTGACATATTTAGATAGAATTTTCATACCAAGTCAAATAATTATGAAATTTAAAAATTGCTTGAAGAAATGTGTGGAATTTTATACTAA	rs9389560
rs9385822_B_alt-5_RC	rs9385822	6	138447693	26	150	1	GAAAGGCAGGCTCTGCAATAAAGTGAGATTCATTACAATGTTAACATTATTTTTCAAACTTCTGACATATTTAGA	T	AGAAATTTCATACCAAGTCAAATAATTATGAAATTTAAAAATTGCTTGAAGAAATGTGTGGAATTTTATACTAA	GAAAGGCAGGCTCTGCAATAAAGTGAGATTCATTACAATGTTAACATTATTTTTCAAACTTCTGACATATTTAGATAGAAATTTCATACCAAGTCAAATAATTATGAAATTTAAAAATTGCTTGAAGAAATGTGTGGAATTTTATACTAA	rs9389560,rs117158606
rs9385822_B_alt-6_RC	rs9385822	6	138447693	25.3	150	1	GAAAGGCAGTCTCTGCAATAAAGTGAGATTCATTACAATGTTAACATTATTTTTCAAACTTCTGACATATTTAGA	T	AGAATTTTCATACCAAGTCAAATAATTATGAAATTTAAAAATTGCTTGAAGAAATGTGTGGAATTTTATACTAA	GAAAGGCAGTCTCTGCAATAAAGTGAGATTCATTACAATGTTAACATTATTTTTCAAACTTCTGACATATTTAGATAGAATTTTCATACCAAGTCAAATAATTATGAAATTTAAAAATTGCTTGAAGAAATGTGTGGAATTTTATACTAA	rs9389560,rs9494943
rs9385822_B_alt-7_RC	rs9385822	6	138447693	25.3	150	1	GAAAGGCAGTCTCTGCAATAAAGTGAGATTCATTACAATGTTAACATTATTTTTCAAACTTCTGACATATTTAGA	T	AGAAATTTCATACCAAGTCAAATAATTATGAAATTTAAAAATTGCTTGAAGAAATGTGTGGAATTTTATACTAA	GAAAGGCAGTCTCTGCAATAAAGTGAGATTCATTACAATGTTAACATTATTTTTCAAACTTCTGACATATTTAGATAGAAATTTCATACCAAGTCAAATAATTATGAAATTTAAAAATTGCTTGAAGAAATGTGTGGAATTTTATACTAA	rs9389560,rs9494943,rs117158606
rs11756669_A_RC	rs11756669	6	138304291	44.7	150	1	GACCCGCCAGGGCTGGTACAAAATTATCTCGATTTATTACTCAAAATGCTATATTGTAAACATACACCTCAGTAG	C	GGTTTCCTTCTTCAGATAAGATCACCCTGACGTTCTGTAAACAAGGAGATCCACAGGTGTTGGCCCCTGTCCTC	GACCCGCCAGGGCTGGTACAAAATTATCTCGATTTATTACTCAAAATGCTATATTGTAAACATACACCTCAGTAGCGGTTTCCTTCTTCAGATAAGATCACCCTGACGTTCTGTAAACAAGGAGATCCACAGGTGTTGGCCCCTGTCCTC	-
rs11756669_A_alt-1_RC	rs11756669	6	138304291	45.3	150	1	GACCCGCCAGGGCTGGCACAAAATTATCTCGATTTATTACTCAAAATGCTATATTGTAAACATACACCTCAGTAG	C	GGTTTCCTTCTTCAGATAAGATCACCCTGACGTTCTGTAAACAAGGAGATCCACAGGTGTTGGCCCCTGTCCTC	GACCCGCCAGGGCTGGCACAAAATTATCTCGATTTATTACTCAAAATGCTATATTGTAAACATACACCTCAGTAGCGGTTTCCTTCTTCAGATAAGATCACCCTGACGTTCTGTAAACAAGGAGATCCACAGGTGTTGGCCCCTGTCCTC	rs59395111
rs11756669_B_RC	rs11756669	6	138304291	44	150	1	GACCCGCCAGGGCTGGTACAAAATTATCTCGATTTATTACTCAAAATGCTATATTGTAAACATACACCTCAGTAG	T	GGTTTCCTTCTTCAGATAAGATCACCCTGACGTTCTGTAAACAAGGAGATCCACAGGTGTTGGCCCCTGTCCTC	GACCCGCCAGGGCTGGTACAAAATTATCTCGATTTATTACTCAAAATGCTATATTGTAAACATACACCTCAGTAGTGGTTTCCTTCTTCAGATAAGATCACCCTGACGTTCTGTAAACAAGGAGATCCACAGGTGTTGGCCCCTGTCCTC	-
rs11756669_B_alt-1_RC	rs11756669	6	138304291	44.7	150	1	GACCCGCCAGGGCTGGCACAAAATTATCTCGATTTATTACTCAAAATGCTATATTGTAAACATACACCTCAGTAG	T	GGTTTCCTTCTTCAGATAAGATCACCCTGACGTTCTGTAAACAAGGAGATCCACAGGTGTTGGCCCCTGTCCTC	GACCCGCCAGGGCTGGCACAAAATTATCTCGATTTATTACTCAAAATGCTATATTGTAAACATACACCTCAGTAGTGGTTTCCTTCTTCAGATAAGATCACCCTGACGTTCTGTAAACAAGGAGATCCACAGGTGTTGGCCCCTGTCCTC	rs59395111
rs74753832_A_RC	rs74753832	6	138421231	42.7	150	1	GGCTGGGAGGACCCTGCTCAGACCTGGTATGGTCTAAATGGTCACTGACATGAGAAGGCAGATTGCTTTACTTGA	A	GACGTCTGTTATTCATCAGTCAGGATCTTTAGAACTGTGCCAAGTTTTCTGTCTTAAATGATAGTTAAGTGATT	GGCTGGGAGGACCCTGCTCAGACCTGGTATGGTCTAAATGGTCACTGACATGAGAAGGCAGATTGCTTTACTTGAAGACGTCTGTTATTCATCAGTCAGGATCTTTAGAACTGTGCCAAGTTTTCTGTCTTAAATGATAGTTAAGTGATT	-
rs74753832_B_RC	rs74753832	6	138421231	43.3	150	1	GGCTGGGAGGACCCTGCTCAGACCTGGTATGGTCTAAATGGTCACTGACATGAGAAGGCAGATTGCTTTACTTGA	G	GACGTCTGTTATTCATCAGTCAGGATCTTTAGAACTGTGCCAAGTTTTCTGTCTTAAATGATAGTTAAGTGATT	GGCTGGGAGGACCCTGCTCAGACCTGGTATGGTCTAAATGGTCACTGACATGAGAAGGCAGATTGCTTTACTTGAGGACGTCTGTTATTCATCAGTCAGGATCTTTAGAACTGTGCCAAGTTTTCTGTCTTAAATGATAGTTAAGTGATT	-
rs6570193_A_RC	rs6570193	6	138231107	42	150	1	TTATAGCATGTCTGCCTATGATGTCTTCAGTAGTTGCCGTCTTGTTGAGAGTTGGGATTGAATTACCCGATCTTT	T	GAGATCCACTTGCACTGTCAGAGTAGGAGCATCTGAGCAAATGGGAAGGCTGTATTCTTGATTTCCTACATTTT	TTATAGCATGTCTGCCTATGATGTCTTCAGTAGTTGCCGTCTTGTTGAGAGTTGGGATTGAATTACCCGATCTTTTGAGATCCACTTGCACTGTCAGAGTAGGAGCATCTGAGCAAATGGGAAGGCTGTATTCTTGATTTCCTACATTTT	-
rs6570193_B_RC	rs6570193	6	138231107	42.7	150	1	TTATAGCATGTCTGCCTATGATGTCTTCAGTAGTTGCCGTCTTGTTGAGAGTTGGGATTGAATTACCCGATCTTT	C	GAGATCCACTTGCACTGTCAGAGTAGGAGCATCTGAGCAAATGGGAAGGCTGTATTCTTGATTTCCTACATTTT	TTATAGCATGTCTGCCTATGATGTCTTCAGTAGTTGCCGTCTTGTTGAGAGTTGGGATTGAATTACCCGATCTTTCGAGATCCACTTGCACTGTCAGAGTAGGAGCATCTGAGCAAATGGGAAGGCTGTATTCTTGATTTCCTACATTTT	-
rs6931591_A_RC	rs6931591	6	138299915	47.3	150	1	CTTTTGATGACTGTGACTCACCTTTGTACCAGTTGCCCAGACTGGTGGCTACTAGTCCTCGGTTTTAGAGGAGAA	A	AATGAGTGAAGAATAAGTGACATGTTCCTGCACATTTATCAGATGCCTCGGACCACTGTCCAGGTGGCCCTGAA	CTTTTGATGACTGTGACTCACCTTTGTACCAGTTGCCCAGACTGGTGGCTACTAGTCCTCGGTTTTAGAGGAGAAAAATGAGTGAAGAATAAGTGACATGTTCCTGCACATTTATCAGATGCCTCGGACCACTGTCCAGGTGGCCCTGAA	-
rs6931591_B_RC	rs6931591	6	138299915	48	150	1	CTTTTGATGACTGTGACTCACCTTTGTACCAGTTGCCCAGACTGGTGGCTACTAGTCCTCGGTTTTAGAGGAGAA	G	AATGAGTGAAGAATAAGTGACATGTTCCTGCACATTTATCAGATGCCTCGGACCACTGTCCAGGTGGCCCTGAA	CTTTTGATGACTGTGACTCACCTTTGTACCAGTTGCCCAGACTGGTGGCTACTAGTCCTCGGTTTTAGAGGAGAAGAATGAGTGAAGAATAAGTGACATGTTCCTGCACATTTATCAGATGCCTCGGACCACTGTCCAGGTGGCCCTGAA	-
rs1111799_A	rs1111799	6	138086230	40.7	150	1	CCAGCTCCTTAAGGAAAATGACTATAGAAAATTGGAGGGGGTGTCCAGAAAAAGCACAGAGATTTGGAAGTCTA	C	ACAGAATTTCAAGTTCCTGTTCAAAGATTACACTTAAACACACCTTGATGGGCTTAGTCACTCAAGTGAGTTGGT	CCAGCTCCTTAAGGAAAATGACTATAGAAAATTGGAGGGGGTGTCCAGAAAAAGCACAGAGATTTGGAAGTCTACACAGAATTTCAAGTTCCTGTTCAAAGATTACACTTAAACACACCTTGATGGGCTTAGTCACTCAAGTGAGTTGGT	-
rs1111799_A_alt-1	rs1111799	6	138086230	40.7	150	1	CCAGCTCCTTAAGGAAAATGACTATAGAAAATTGGAGGGGGTGTCCAGAAAAAGCACAGAGATTTGGAAGTCTA	C	ACAGAATTTCAAGTTCCTGTTCAAAGATTACACTTAAACACACCTTGATGGGCTTAGTCACTCAAGTGAGTTCGT	CCAGCTCCTTAAGGAAAATGACTATAGAAAATTGGAGGGGGTGTCCAGAAAAAGCACAGAGATTTGGAAGTCTACACAGAATTTCAAGTTCCTGTTCAAAGATTACACTTAAACACACCTTGATGGGCTTAGTCACTCAAGTGAGTTCGT	rs35897514
rs1111799_B	rs1111799	6	138086230	40	150	1	CCAGCTCCTTAAGGAAAATGACTATAGAAAATTGGAGGGGGTGTCCAGAAAAAGCACAGAGATTTGGAAGTCTA	T	ACAGAATTTCAAGTTCCTGTTCAAAGATTACACTTAAACACACCTTGATGGGCTTAGTCACTCAAGTGAGTTGGT	CCAGCTCCTTAAGGAAAATGACTATAGAAAATTGGAGGGGGTGTCCAGAAAAAGCACAGAGATTTGGAAGTCTATACAGAATTTCAAGTTCCTGTTCAAAGATTACACTTAAACACACCTTGATGGGCTTAGTCACTCAAGTGAGTTGGT	-
rs1111799_B_alt-1	rs1111799	6	138086230	40	150	1	CCAGCTCCTTAAGGAAAATGACTATAGAAAATTGGAGGGGGTGTCCAGAAAAAGCACAGAGATTTGGAAGTCTA	T	ACAGAATTTCAAGTTCCTGTTCAAAGATTACACTTAAACACACCTTGATGGGCTTAGTCACTCAAGTGAGTTCGT	CCAGCTCCTTAAGGAAAATGACTATAGAAAATTGGAGGGGGTGTCCAGAAAAAGCACAGAGATTTGGAAGTCTATACAGAATTTCAAGTTCCTGTTCAAAGATTACACTTAAACACACCTTGATGGGCTTAGTCACTCAAGTGAGTTCGT	rs35897514
rs143270880_A	rs143270880	6	137990703	30.7	150	1	GCCATTATCATAGCTCCGCCTAGATAACCTTTCAAATTAATGCCTACCACTGAAAATTGTGTTTTTTAAATGTC	T	TCATTTTAATCAAAACCCAAGCTTTTACCAACATGTATAAAACAAACTAAACACTCTTAAATTTTCATTTTTGGG	GCCATTATCATAGCTCCGCCTAGATAACCTTTCAAATTAATGCCTACCACTGAAAATTGTGTTTTTTAAATGTCTTCATTTTAATCAAAACCCAAGCTTTTACCAACATGTATAAAACAAACTAAACACTCTTAAATTTTCATTTTTGGG	-
rs143270880_A_alt-1	rs143270880	6	137990703	30.7	137	1	GCCATTATCATAGCTCCGCCTAGATAACCTTTCAAATTAATGCCTACCACTGAAAATTGTGTTTTTTAAATGTC	T	TCATTTTAATCAAAACCCAAGCTTTTACCAACATGTATAAAACAAAAATTTTCATTTTTGGG	GCCATTATCATAGCTCCGCCTAGATAACCTTTCAAATTAATGCCTACCACTGAAAATTGTGTTTTTTAAATGTCTTCATTTTAATCAAAACCCAAGCTTTTACCAACATGTATAAAACAAAAATTTTCATTTTTGGG	rs200027334
rs143270880_B	rs143270880	6	137990703	30.7	150	1	GCCATTATCATAGCTCCGCCTAGATAACCTTTCAAATTAATGCCTACCACTGAAAATTGTGTTTTTTAAATGTC	A	TCATTTTAATCAAAACCCAAGCTTTTACCAACATGTATAAAACAAACTAAACACTCTTAAATTTTCATTTTTGGG	GCCATTATCATAGCTCCGCCTAGATAACCTTTCAAATTAATGCCTACCACTGAAAATTGTGTTTTTTAAATGTCATCATTTTAATCAAAACCCAAGCTTTTACCAACATGTATAAAACAAACTAAACACTCTTAAATTTTCATTTTTGGG	-
rs143270880_B_alt-1	rs143270880	6	137990703	30.7	137	1	GCCATTATCATAGCTCCGCCTAGATAACCTTTCAAATTAATGCCTACCACTGAAAATTGTGTTTTTTAAATGTC	A	TCATTTTAATCAAAACCCAAGCTTTTACCAACATGTATAAAACAAAAATTTTCATTTTTGGG	GCCATTATCATAGCTCCGCCTAGATAACCTTTCAAATTAATGCCTACCACTGAAAATTGTGTTTTTTAAATGTCATCATTTTAATCAAAACCCAAGCTTTTACCAACATGTATAAAACAAAAATTTTCATTTTTGGG	rs200027334
rs78603135_A	rs78603135	6	137978023	58	150	1	AGAGGGGGAATGAGACAGCCAAATAGGAGAGGGACCCAGAAAAACTCCAACCGGTCTGCACACTGGGAGGAGTG	C	GCACTGGCATGGAGCTTCAGGAAGTTCACGCTGTTTGCAAGAGGGGAGCCTGGCCTCTCCTCATCCGGTGTGGCA	AGAGGGGGAATGAGACAGCCAAATAGGAGAGGGACCCAGAAAAACTCCAACCGGTCTGCACACTGGGAGGAGTGCGCACTGGCATGGAGCTTCAGGAAGTTCACGCTGTTTGCAAGAGGGGAGCCTGGCCTCTCCTCATCCGGTGTGGCA	-
rs78603135_A_alt-1	rs78603135	6	137978023	58.7	150	1	AGAGGGGGAATGAGACAGCCAAATAGGAGAGGGACCCAGAAAAACTCCAACCGGTCTGCACACTGGGAGGAGTG	C	GCACTGGCATGGAGCTTCAGGAAGTTCACGCTGTTTGCAAGAGGGGAGCCTGGCCCCTCCTCATCCGGTGTGGCA	AGAGGGGGAATGAGACAGCCAAATAGGAGAGGGACCCAGAAAAACTCCAACCGGTCTGCACACTGGGAGGAGTGCGCACTGGCATGGAGCTTCAGGAAGTTCACGCTGTTTGCAAGAGGGGAGCCTGGCCCCTCCTCATCCGGTGTGGCA	rs143481175
rs78603135_B	rs78603135	6	137978023	57.3	150	1	AGAGGGGGAATGAGACAGCCAAATAGGAGAGGGACCCAGAAAAACTCCAACCGGTCTGCACACTGGGAGGAGTG	T	GCACTGGCATGGAGCTTCAGGAAGTTCACGCTGTTTGCAAGAGGGGAGCCTGGCCTCTCCTCATCCGGTGTGGCA	AGAGGGGGAATGAGACAGCCAAATAGGAGAGGGACCCAGAAAAACTCCAACCGGTCTGCACACTGGGAGGAGTGTGCACTGGCATGGAGCTTCAGGAAGTTCACGCTGTTTGCAAGAGGGGAGCCTGGCCTCTCCTCATCCGGTGTGGCA	-
rs78603135_B_alt-1	rs78603135	6	137978023	58	150	1	AGAGGGGGAATGAGACAGCCAAATAGGAGAGGGACCCAGAAAAACTCCAACCGGTCTGCACACTGGGAGGAGTG	T	GCACTGGCATGGAGCTTCAGGAAGTTCACGCTGTTTGCAAGAGGGGAGCCTGGCCCCTCCTCATCCGGTGTGGCA	AGAGGGGGAATGAGACAGCCAAATAGGAGAGGGACCCAGAAAAACTCCAACCGGTCTGCACACTGGGAGGAGTGTGCACTGGCATGGAGCTTCAGGAAGTTCACGCTGTTTGCAAGAGGGGAGCCTGGCCCCTCCTCATCCGGTGTGGCA	rs143481175
rs606167_A	rs606167	6	137974348	46.7	150	1	CCCTCCCCCAGCCAGGGAGTCCAACCCCATCAGACAGCAATTAAGCTTCTCTCTAGGGTGGAGGAACTATTTGC	A	TAAGAATAAGAGGTTTTTCCCCCAGGCATCCCTTTTTCTTCTCCACTCCATCAGCAGTTAACTTTTAAATGAGTT	CCCTCCCCCAGCCAGGGAGTCCAACCCCATCAGACAGCAATTAAGCTTCTCTCTAGGGTGGAGGAACTATTTGCATAAGAATAAGAGGTTTTTCCCCCAGGCATCCCTTTTTCTTCTCCACTCCATCAGCAGTTAACTTTTAAATGAGTT	-
rs606167_A_alt-1	rs606167	6	137974348	46	150	1	CCCTCCCCCAGCCAGGGAGTCCAACCCCATCAGACAGCAATTAAGCTTCTCTCTAGGGTGGAGGAACTATTTGC	A	TAAGAATAAGAGGTTTTTCCCCCAGGCATCCCTTTTTCTTCTCCACTTCATCAGCAGTTAACTTTTAAATGAGTT	CCCTCCCCCAGCCAGGGAGTCCAACCCCATCAGACAGCAATTAAGCTTCTCTCTAGGGTGGAGGAACTATTTGCATAAGAATAAGAGGTTTTTCCCCCAGGCATCCCTTTTTCTTCTCCACTTCATCAGCAGTTAACTTTTAAATGAGTT	rs583719
rs606167_B	rs606167	6	137974348	47.3	150	1	CCCTCCCCCAGCCAGGGAGTCCAACCCCATCAGACAGCAATTAAGCTTCTCTCTAGGGTGGAGGAACTATTTGC	G	TAAGAATAAGAGGTTTTTCCCCCAGGCATCCCTTTTTCTTCTCCACTCCATCAGCAGTTAACTTTTAAATGAGTT	CCCTCCCCCAGCCAGGGAGTCCAACCCCATCAGACAGCAATTAAGCTTCTCTCTAGGGTGGAGGAACTATTTGCGTAAGAATAAGAGGTTTTTCCCCCAGGCATCCCTTTTTCTTCTCCACTCCATCAGCAGTTAACTTTTAAATGAGTT	-
rs606167_B_alt-1	rs606167	6	137974348	46.7	150	1	CCCTCCCCCAGCCAGGGAGTCCAACCCCATCAGACAGCAATTAAGCTTCTCTCTAGGGTGGAGGAACTATTTGC	G	TAAGAATAAGAGGTTTTTCCCCCAGGCATCCCTTTTTCTTCTCCACTTCATCAGCAGTTAACTTTTAAATGAGTT	CCCTCCCCCAGCCAGGGAGTCCAACCCCATCAGACAGCAATTAAGCTTCTCTCTAGGGTGGAGGAACTATTTGCGTAAGAATAAGAGGTTTTTCCCCCAGGCATCCCTTTTTCTTCTCCACTTCATCAGCAGTTAACTTTTAAATGAGTT	rs583719
rs374871784_A_RC	rs374871784	6	138298584	45.3	150	13	AGAGGTTGCAGTGAGCCTGCATTCCAGTCTGGCAACAGAGTGAGACTCTGTCTCAAACAAACAAACAAA	CAAACAAACAAAA	AGAAAGCAAGCAGAGGGAAACAGCAGGTGATTCAGGCTAATGAAAGCACTGAGAACCAGACTTGCACC	AGAGGTTGCAGTGAGCCTGCATTCCAGTCTGGCAACAGAGTGAGACTCTGTCTCAAACAAACAAACAAACAAACAAACAAAAAGAAAGCAAGCAGAGGGAAACAGCAGGTGATTCAGGCTAATGAAAGCACTGAGAACCAGACTTGCACC	-
rs374871784_A_alt-1_RC	rs374871784	6	138298584	45.3	150	13	AGAGGTTGCAGTGAGCGTGCATTCCAGTCTGGCAACAGAGTGAGACTCTGTCTCAAACAAACAAACAAA	CAAACAAACAAAA	AGAAAGCAAGCAGAGGGAAACAGCAGGTGATTCAGGCTAATGAAAGCACTGAGAACCAGACTTGCACC	AGAGGTTGCAGTGAGCGTGCATTCCAGTCTGGCAACAGAGTGAGACTCTGTCTCAAACAAACAAACAAACAAACAAACAAAAAGAAAGCAAGCAGAGGGAAACAGCAGGTGATTCAGGCTAATGAAAGCACTGAGAACCAGACTTGCACC	rs187105337
rs374871784_A_alt-2_RC	rs374871784	6	138298584	45.6	149	13	AGAGGTTGCAGTGAGCCTGCATTCCAGTCTGGCAACAGAGTGAGACTCTGTCTCAAACAAACAAACAAA	CAAACAAACAAAA	AGAAAGCAAGCAGAGGGAAACAGCGGTGATTCAGGCTAATGAAAGCACTGAGAACCAGACTTGCACC	AGAGGTTGCAGTGAGCCTGCATTCCAGTCTGGCAACAGAGTGAGACTCTGTCTCAAACAAACAAACAAACAAACAAACAAAAAGAAAGCAAGCAGAGGGAAACAGCGGTGATTCAGGCTAATGAAAGCACTGAGAACCAGACTTGCACC	rs34112725
rs374871784_A_alt-3_RC	rs374871784	6	138298584	45.6	149	13	AGAGGTTGCAGTGAGCGTGCATTCCAGTCTGGCAACAGAGTGAGACTCTGTCTCAAACAAACAAACAAA	CAAACAAACAAAA	AGAAAGCAAGCAGAGGGAAACAGCGGTGATTCAGGCTAATGAAAGCACTGAGAACCAGACTTGCACC	AGAGGTTGCAGTGAGCGTGCATTCCAGTCTGGCAACAGAGTGAGACTCTGTCTCAAACAAACAAACAAACAAACAAACAAAAAGAAAGCAAGCAGAGGGAAACAGCGGTGATTCAGGCTAATGAAAGCACTGAGAACCAGACTTGCACC	rs34112725,rs187105337
rs374871784_B_RC	rs374871784	6	138298584	47.1	138	13	AGAGGTTGCAGTGAGCCTGCATTCCAGTCTGGCAACAGAGTGAGACTCTGTCTCAAACAAACAAACAAA	A	AGAAAGCAAGCAGAGGGAAACAGCAGGTGATTCAGGCTAATGAAAGCACTGAGAACCAGACTTGCACC	AGAGGTTGCAGTGAGCCTGCATTCCAGTCTGGCAACAGAGTGAGACTCTGTCTCAAACAAACAAACAAAAAGAAAGCAAGCAGAGGGAAACAGCAGGTGATTCAGGCTAATGAAAGCACTGAGAACCAGACTTGCACC	-
rs374871784_B_alt-1_RC	rs374871784	6	138298584	47.1	138	13	AGAGGTTGCAGTGAGCGTGCATTCCAGTCTGGCAACAGAGTGAGACTCTGTCTCAAACAAACAAACAAA	A	AGAAAGCAAGCAGAGGGAAACAGCAGGTGATTCAGGCTAATGAAAGCACTGAGAACCAGACTTGCACC	AGAGGTTGCAGTGAGCGTGCATTCCAGTCTGGCAACAGAGTGAGACTCTGTCTCAAACAAACAAACAAAAAGAAAGCAAGCAGAGGGAAACAGCAGGTGATTCAGGCTAATGAAAGCACTGAGAACCAGACTTGCACC	rs187105337
rs374871784_B_alt-2_RC	rs374871784	6	138298584	47.4	137	13	AGAGGTTGCAGTGAGCCTGCATTCCAGTCTGGCAACAGAGTGAGACTCTGTCTCAAACAAACAAACAAA	A	AGAAAGCAAGCAGAGGGAAACAGCGGTGATTCAGGCTAATGAAAGCACTGAGAACCAGACTTGCACC	AGAGGTTGCAGTGAGCCTGCATTCCAGTCTGGCAACAGAGTGAGACTCTGTCTCAAACAAACAAACAAAAAGAAAGCAAGCAGAGGGAAACAGCGGTGATTCAGGCTAATGAAAGCACTGAGAACCAGACTTGCACC	rs34112725
rs374871784_B_alt-3_RC	rs374871784	6	138298584	47.4	137	13	AGAGGTTGCAGTGAGCGTGCATTCCAGTCTGGCAACAGAGTGAGACTCTGTCTCAAACAAACAAACAAA	A	AGAAAGCAAGCAGAGGGAAACAGCGGTGATTCAGGCTAATGAAAGCACTGAGAACCAGACTTGCACC	AGAGGTTGCAGTGAGCGTGCATTCCAGTCTGGCAACAGAGTGAGACTCTGTCTCAAACAAACAAACAAAAAGAAAGCAAGCAGAGGGAAACAGCGGTGATTCAGGCTAATGAAAGCACTGAGAACCAGACTTGCACC	rs34112725,rs187105337
rs72978793_A	rs72978793	6	138104480	37.3	150	1	CATTTCACCTTTCACCTTACATTCTCAGTATTTATCAGAAATTATAATTAAACACTTGTATGATTATTTGCTTC	G	TGTCCACTGCCCCACTAGATGTAAGGACAAGGAGAACAGGGAATGTTGTTTGCTTTTGTTTTCACTGGTATCCGC	CATTTCACCTTTCACCTTACATTCTCAGTATTTATCAGAAATTATAATTAAACACTTGTATGATTATTTGCTTCGTGTCCACTGCCCCACTAGATGTAAGGACAAGGAGAACAGGGAATGTTGTTTGCTTTTGTTTTCACTGGTATCCGC	-
rs72978793_B	rs72978793	6	138104480	36.7	150	1	CATTTCACCTTTCACCTTACATTCTCAGTATTTATCAGAAATTATAATTAAACACTTGTATGATTATTTGCTTC	A	TGTCCACTGCCCCACTAGATGTAAGGACAAGGAGAACAGGGAATGTTGTTTGCTTTTGTTTTCACTGGTATCCGC	CATTTCACCTTTCACCTTACATTCTCAGTATTTATCAGAAATTATAATTAAACACTTGTATGATTATTTGCTTCATGTCCACTGCCCCACTAGATGTAAGGACAAGGAGAACAGGGAATGTTGTTTGCTTTTGTTTTCACTGGTATCCGC	-
rs56725144_A_RC	rs56725144	6	138289741	52.7	150	2	TGGGTGTCATGAGTGAGAGAATTCAGTTTGCTGCAGGAGGGATGATGAGTTCTGCGCATCTCCCTCCTTCCCCC	TC	TCCCTACACTCACACAGAGACACAAACACCTGTGTCTGAGCACACACACAAAAAGCTGCACTCAGAGTCAGGCC	TGGGTGTCATGAGTGAGAGAATTCAGTTTGCTGCAGGAGGGATGATGAGTTCTGCGCATCTCCCTCCTTCCCCCTCTCCCTACACTCACACAGAGACACAAACACCTGTGTCTGAGCACACACACAAAAAGCTGCACTCAGAGTCAGGCC	-
rs56725144_B_RC	rs56725144	6	138289741	53	149	2	TGGGTGTCATGAGTGAGAGAATTCAGTTTGCTGCAGGAGGGATGATGAGTTCTGCGCATCTCCCTCCTTCCCCC	C	TCCCTACACTCACACAGAGACACAAACACCTGTGTCTGAGCACACACACAAAAAGCTGCACTCAGAGTCAGGCC	TGGGTGTCATGAGTGAGAGAATTCAGTTTGCTGCAGGAGGGATGATGAGTTCTGCGCATCTCCCTCCTTCCCCCCTCCCTACACTCACACAGAGACACAAACACCTGTGTCTGAGCACACACACAAAAAGCTGCACTCAGAGTCAGGCC	-
rs77637316_A_RC	rs77637316	6	138406902	40	150	1	TAACAGTACATTGCTTTAATTTGGATTCCTGAACAGGGACTTGGGAGTAGGTGATTTATACAGGAGGTGATCCCC	G	GACGTACAAATGAAGGGATGAGGAGAGTAGGGCAGTTTAAGAGAAAAAAGAATCAAATGTGTGTGTTTATAATC	TAACAGTACATTGCTTTAATTTGGATTCCTGAACAGGGACTTGGGAGTAGGTGATTTATACAGGAGGTGATCCCCGGACGTACAAATGAAGGGATGAGGAGAGTAGGGCAGTTTAAGAGAAAAAAGAATCAAATGTGTGTGTTTATAATC	-
rs77637316_B_RC	rs77637316	6	138406902	39.3	150	1	TAACAGTACATTGCTTTAATTTGGATTCCTGAACAGGGACTTGGGAGTAGGTGATTTATACAGGAGGTGATCCCC	A	GACGTACAAATGAAGGGATGAGGAGAGTAGGGCAGTTTAAGAGAAAAAAGAATCAAATGTGTGTGTTTATAATC	TAACAGTACATTGCTTTAATTTGGATTCCTGAACAGGGACTTGGGAGTAGGTGATTTATACAGGAGGTGATCCCCAGACGTACAAATGAAGGGATGAGGAGAGTAGGGCAGTTTAAGAGAAAAAAGAATCAAATGTGTGTGTTTATAATC	-
rs78413937_A_RC	rs78413937	6	138363149	32.7	150	1	ATATGATCCAGCAATATCATTTCTGGGTATCTATACAAAAGAATTGAAAATAGGATCTTAAAGAGATATTTGCAC	A	TTCACGTTCATAGCAGCATTATTTACAATAACCAAGATGTGGAAGCAACCCAGCATTCATCAATGAATTATGGA	ATATGATCCAGCAATATCATTTCTGGGTATCTATACAAAAGAATTGAAAATAGGATCTTAAAGAGATATTTGCACATTCACGTTCATAGCAGCATTATTTACAATAACCAAGATGTGGAAGCAACCCAGCATTCATCAATGAATTATGGA	-
rs78413937_B_RC	rs78413937	6	138363149	32.7	150	1	ATATGATCCAGCAATATCATTTCTGGGTATCTATACAAAAGAATTGAAAATAGGATCTTAAAGAGATATTTGCAC	T	TTCACGTTCATAGCAGCATTATTTACAATAACCAAGATGTGGAAGCAACCCAGCATTCATCAATGAATTATGGA	ATATGATCCAGCAATATCATTTCTGGGTATCTATACAAAAGAATTGAAAATAGGATCTTAAAGAGATATTTGCACTTTCACGTTCATAGCAGCATTATTTACAATAACCAAGATGTGGAAGCAACCCAGCATTCATCAATGAATTATGGA	-
rs138106177_A	rs138106177	6	138050551	47.3	150	1	CTCTCTCAGAGCAGCAGCACTGGAATATGGTCTTTTTTTTTTTTTCTTGCTCTGTCACCCAGGCTAGAGTGCAG	T	GGCAAAATCTCAGCTTACTGCAACCTTCACCTCCCAGGTTCCAGTAATTATCATGCCTCAGCCTCCTGAGTAGCT	CTCTCTCAGAGCAGCAGCACTGGAATATGGTCTTTTTTTTTTTTTCTTGCTCTGTCACCCAGGCTAGAGTGCAGTGGCAAAATCTCAGCTTACTGCAACCTTCACCTCCCAGGTTCCAGTAATTATCATGCCTCAGCCTCCTGAGTAGCT	-
rs138106177_B	rs138106177	6	138050551	48	150	1	CTCTCTCAGAGCAGCAGCACTGGAATATGGTCTTTTTTTTTTTTTCTTGCTCTGTCACCCAGGCTAGAGTGCAG	C	GGCAAAATCTCAGCTTACTGCAACCTTCACCTCCCAGGTTCCAGTAATTATCATGCCTCAGCCTCCTGAGTAGCT	CTCTCTCAGAGCAGCAGCACTGGAATATGGTCTTTTTTTTTTTTTCTTGCTCTGTCACCCAGGCTAGAGTGCAGCGGCAAAATCTCAGCTTACTGCAACCTTCACCTCCCAGGTTCCAGTAATTATCATGCCTCAGCCTCCTGAGTAGCT	-
rs62432699_A	rs62432699	6	137921318	41.3	150	1	AAAGTATTTTGAAAGAAACAAAAGTATTACGTTATCTTTCACCAGGGACCCTCTGACACACACACACACACACA	C	AAACATACACACACACACACACACAATGTTTTGTCCCTACCTTTGGCTTACACAGGGGTGACATGACACTTCTTG	AAAGTATTTTGAAAGAAACAAAAGTATTACGTTATCTTTCACCAGGGACCCTCTGACACACACACACACACACACAAACATACACACACACACACACACAATGTTTTGTCCCTACCTTTGGCTTACACAGGGGTGACATGACACTTCTTG	-
rs62432699_A_alt-1	rs62432699	6	137921318	42	150	1	AAAGTATTTCGAAAGAAACAAAAGTATTACGTTATCTTTCACCAGGGACCCTCTGACACACACACACACACACA	C	AAACATACACACACACACACACACAATGTTTTGTCCCTACCTTTGGCTTACACAGGGGTGACATGACACTTCTTG	AAAGTATTTCGAAAGAAACAAAAGTATTACGTTATCTTTCACCAGGGACCCTCTGACACACACACACACACACACAAACATACACACACACACACACACAATGTTTTGTCCCTACCTTTGGCTTACACAGGGGTGACATGACACTTCTTG	rs78296787
rs62432699_A_alt-2	rs62432699	6	137921318	40.7	150	1	AAAATATTTTGAAAGAAACAAAAGTATTACGTTATCTTTCACCAGGGACCCTCTGACACACACACACACACACA	C	AAACATACACACACACACACACACAATGTTTTGTCCCTACCTTTGGCTTACACAGGGGTGACATGACACTTCTTG	AAAATATTTTGAAAGAAACAAAAGTATTACGTTATCTTTCACCAGGGACCCTCTGACACACACACACACACACACAAACATACACACACACACACACACAATGTTTTGTCCCTACCTTTGGCTTACACAGGGGTGACATGACACTTCTTG	rs77837872
rs62432699_A_alt-3	rs62432699	6	137921318	41.3	150	1	AAAATATTTCGAAAGAAACAAAAGTATTACGTTATCTTTCACCAGGGACCCTCTGACACACACACACACACACA	C	AAACATACACACACACACACACACAATGTTTTGTCCCTACCTTTGGCTTACACAGGGGTGACATGACACTTCTTG	AAAATATTTCGAAAGAAACAAAAGTATTACGTTATCTTTCACCAGGGACCCTCTGACACACACACACACACACACAAACATACACACACACACACACACAATGTTTTGTCCCTACCTTTGGCTTACACAGGGGTGACATGACACTTCTTG	rs77837872,rs78296787
rs62432699_A_alt-4	rs62432699	6	137921318	42	150	1	AAAGTATTTTGAAAGAAACAAAAGTATTACGTTATCTTTCACCAGGGACCCTCTGACACACACACACACACACA	C	AAACACACACACACACACACACACAATGTTTTGTCCCTACCTTTGGCTTACACAGGGGTGACATGACACTTCTTG	AAAGTATTTTGAAAGAAACAAAAGTATTACGTTATCTTTCACCAGGGACCCTCTGACACACACACACACACACACAAACACACACACACACACACACACAATGTTTTGTCCCTACCTTTGGCTTACACAGGGGTGACATGACACTTCTTG	rs62432701
rs62432699_A_alt-5	rs62432699	6	137921318	42.7	150	1	AAAGTATTTCGAAAGAAACAAAAGTATTACGTTATCTTTCACCAGGGACCCTCTGACACACACACACACACACA	C	AAACACACACACACACACACACACAATGTTTTGTCCCTACCTTTGGCTTACACAGGGGTGACATGACACTTCTTG	AAAGTATTTCGAAAGAAACAAAAGTATTACGTTATCTTTCACCAGGGACCCTCTGACACACACACACACACACACAAACACACACACACACACACACACAATGTTTTGTCCCTACCTTTGGCTTACACAGGGGTGACATGACACTTCTTG	rs62432701,rs78296787
rs62432699_A_alt-6	rs62432699	6	137921318	41.3	150	1	AAAATATTTTGAAAGAAACAAAAGTATTACGTTATCTTTCACCAGGGACCCTCTGACACACACACACACACACA	C	AAACACACACACACACACACACACAATGTTTTGTCCCTACCTTTGGCTTACACAGGGGTGACATGACACTTCTTG	AAAATATTTTGAAAGAAACAAAAGTATTACGTTATCTTTCACCAGGGACCCTCTGACACACACACACACACACACAAACACACACACACACACACACACAATGTTTTGTCCCTACCTTTGGCTTACACAGGGGTGACATGACACTTCTTG	rs62432701,rs77837872
rs62432699_A_alt-7	rs62432699	6	137921318	42	150	1	AAAATATTTCGAAAGAAACAAAAGTATTACGTTATCTTTCACCAGGGACCCTCTGACACACACACACACACACA	C	AAACACACACACACACACACACACAATGTTTTGTCCCTACCTTTGGCTTACACAGGGGTGACATGACACTTCTTG	AAAATATTTCGAAAGAAACAAAAGTATTACGTTATCTTTCACCAGGGACCCTCTGACACACACACACACACACACAAACACACACACACACACACACACAATGTTTTGTCCCTACCTTTGGCTTACACAGGGGTGACATGACACTTCTTG	rs62432701,rs77837872,rs78296787
rs62432699_A_alt-8	rs62432699	6	137921318	40.7	150	1	AAAGTATTTTGAAAGAAACAAAAGTATTACGTTATCTTTCACCAGGGACCCTCTGACACACACACACACAAACA	C	AAACATACACACACACACACACACAATGTTTTGTCCCTACCTTTGGCTTACACAGGGGTGACATGACACTTCTTG	AAAGTATTTTGAAAGAAACAAAAGTATTACGTTATCTTTCACCAGGGACCCTCTGACACACACACACACAAACACAAACATACACACACACACACACACAATGTTTTGTCCCTACCTTTGGCTTACACAGGGGTGACATGACACTTCTTG	rs62432698
rs62432699_A_alt-9	rs62432699	6	137921318	41.3	150	1	AAAGTATTTCGAAAGAAACAAAAGTATTACGTTATCTTTCACCAGGGACCCTCTGACACACACACACACAAACA	C	AAACATACACACACACACACACACAATGTTTTGTCCCTACCTTTGGCTTACACAGGGGTGACATGACACTTCTTG	AAAGTATTTCGAAAGAAACAAAAGTATTACGTTATCTTTCACCAGGGACCCTCTGACACACACACACACAAACACAAACATACACACACACACACACACAATGTTTTGTCCCTACCTTTGGCTTACACAGGGGTGACATGACACTTCTTG	rs62432698,rs78296787
rs62432699_A_alt-10	rs62432699	6	137921318	40	150	1	AAAATATTTTGAAAGAAACAAAAGTATTACGTTATCTTTCACCAGGGACCCTCTGACACACACACACACAAACA	C	AAACATACACACACACACACACACAATGTTTTGTCCCTACCTTTGGCTTACACAGGGGTGACATGACACTTCTTG	AAAATATTTTGAAAGAAACAAAAGTATTACGTTATCTTTCACCAGGGACCCTCTGACACACACACACACAAACACAAACATACACACACACACACACACAATGTTTTGTCCCTACCTTTGGCTTACACAGGGGTGACATGACACTTCTTG	rs62432698,rs77837872
rs62432699_A_alt-11	rs62432699	6	137921318	40.7	150	1	AAAATATTTCGAAAGAAACAAAAGTATTACGTTATCTTTCACCAGGGACCCTCTGACACACACACACACAAACA	C	AAACATACACACACACACACACACAATGTTTTGTCCCTACCTTTGGCTTACACAGGGGTGACATGACACTTCTTG	AAAATATTTCGAAAGAAACAAAAGTATTACGTTATCTTTCACCAGGGACCCTCTGACACACACACACACAAACACAAACATACACACACACACACACACAATGTTTTGTCCCTACCTTTGGCTTACACAGGGGTGACATGACACTTCTTG	rs62432698,rs77837872,rs78296787
rs62432699_A_alt-12	rs62432699	6	137921318	41.3	150	1	AAAGTATTTTGAAAGAAACAAAAGTATTACGTTATCTTTCACCAGGGACCCTCTGACACACACACACACAAACA	C	AAACACACACACACACACACACACAATGTTTTGTCCCTACCTTTGGCTTACACAGGGGTGACATGACACTTCTTG	AAAGTATTTTGAAAGAAACAAAAGTATTACGTTATCTTTCACCAGGGACCCTCTGACACACACACACACAAACACAAACACACACACACACACACACACAATGTTTTGTCCCTACCTTTGGCTTACACAGGGGTGACATGACACTTCTTG	rs62432698,rs62432701
rs62432699_A_alt-13	rs62432699	6	137921318	42	150	1	AAAGTATTTCGAAAGAAACAAAAGTATTACGTTATCTTTCACCAGGGACCCTCTGACACACACACACACAAACA	C	AAACACACACACACACACACACACAATGTTTTGTCCCTACCTTTGGCTTACACAGGGGTGACATGACACTTCTTG	AAAGTATTTCGAAAGAAACAAAAGTATTACGTTATCTTTCACCAGGGACCCTCTGACACACACACACACAAACACAAACACACACACACACACACACACAATGTTTTGTCCCTACCTTTGGCTTACACAGGGGTGACATGACACTTCTTG	rs62432698,rs62432701,rs78296787
rs62432699_A_alt-14	rs62432699	6	137921318	40.7	150	1	AAAATATTTTGAAAGAAACAAAAGTATTACGTTATCTTTCACCAGGGACCCTCTGACACACACACACACAAACA	C	AAACACACACACACACACACACACAATGTTTTGTCCCTACCTTTGGCTTACACAGGGGTGACATGACACTTCTTG	AAAATATTTTGAAAGAAACAAAAGTATTACGTTATCTTTCACCAGGGACCCTCTGACACACACACACACAAACACAAACACACACACACACACACACACAATGTTTTGTCCCTACCTTTGGCTTACACAGGGGTGACATGACACTTCTTG	rs62432698,rs62432701,rs77837872
rs62432699_A_alt-15	rs62432699	6	137921318	41.3	150	1	AAAATATTTCGAAAGAAACAAAAGTATTACGTTATCTTTCACCAGGGACCCTCTGACACACACACACACAAACA	C	AAACACACACACACACACACACACAATGTTTTGTCCCTACCTTTGGCTTACACAGGGGTGACATGACACTTCTTG	AAAATATTTCGAAAGAAACAAAAGTATTACGTTATCTTTCACCAGGGACCCTCTGACACACACACACACAAACACAAACACACACACACACACACACACAATGTTTTGTCCCTACCTTTGGCTTACACAGGGGTGACATGACACTTCTTG	rs62432698,rs62432701,rs77837872,rs78296787
rs62432699_A_alt-16	rs62432699	6	137921318	42	150	1	AAAGTATTTTGAAAGAAACAAAAGTATTACGTTATCTTTCACCAGGGACCCTCTGACACACACACACACACACA	C	ACACATACACACACACACACACACAATGTTTTGTCCCTACCTTTGGCTTACACAGGGGTGACATGACACTTCTTG	AAAGTATTTTGAAAGAAACAAAAGTATTACGTTATCTTTCACCAGGGACCCTCTGACACACACACACACACACACACACATACACACACACACACACACAATGTTTTGTCCCTACCTTTGGCTTACACAGGGGTGACATGACACTTCTTG	rs62432700
rs62432699_A_alt-17	rs62432699	6	137921318	42.7	150	1	AAAGTATTTCGAAAGAAACAAAAGTATTACGTTATCTTTCACCAGGGACCCTCTGACACACACACACACACACA	C	ACACATACACACACACACACACACAATGTTTTGTCCCTACCTTTGGCTTACACAGGGGTGACATGACACTTCTTG	AAAGTATTTCGAAAGAAACAAAAGTATTACGTTATCTTTCACCAGGGACCCTCTGACACACACACACACACACACACACATACACACACACACACACACAATGTTTTGTCCCTACCTTTGGCTTACACAGGGGTGACATGACACTTCTTG	rs62432700,rs78296787
rs62432699_A_alt-18	rs62432699	6	137921318	41.3	150	1	AAAATATTTTGAAAGAAACAAAAGTATTACGTTATCTTTCACCAGGGACCCTCTGACACACACACACACACACA	C	ACACATACACACACACACACACACAATGTTTTGTCCCTACCTTTGGCTTACACAGGGGTGACATGACACTTCTTG	AAAATATTTTGAAAGAAACAAAAGTATTACGTTATCTTTCACCAGGGACCCTCTGACACACACACACACACACACACACATACACACACACACACACACAATGTTTTGTCCCTACCTTTGGCTTACACAGGGGTGACATGACACTTCTTG	rs62432700,rs77837872
rs62432699_A_alt-19	rs62432699	6	137921318	42	150	1	AAAATATTTCGAAAGAAACAAAAGTATTACGTTATCTTTCACCAGGGACCCTCTGACACACACACACACACACA	C	ACACATACACACACACACACACACAATGTTTTGTCCCTACCTTTGGCTTACACAGGGGTGACATGACACTTCTTG	AAAATATTTCGAAAGAAACAAAAGTATTACGTTATCTTTCACCAGGGACCCTCTGACACACACACACACACACACACACATACACACACACACACACACAATGTTTTGTCCCTACCTTTGGCTTACACAGGGGTGACATGACACTTCTTG	rs62432700,rs77837872,rs78296787
rs62432699_A_alt-20	rs62432699	6	137921318	42.7	150	1	AAAGTATTTTGAAAGAAACAAAAGTATTACGTTATCTTTCACCAGGGACCCTCTGACACACACACACACACACA	C	ACACACACACACACACACACACACAATGTTTTGTCCCTACCTTTGGCTTACACAGGGGTGACATGACACTTCTTG	AAAGTATTTTGAAAGAAACAAAAGTATTACGTTATCTTTCACCAGGGACCCTCTGACACACACACACACACACACACACACACACACACACACACACACAATGTTTTGTCCCTACCTTTGGCTTACACAGGGGTGACATGACACTTCTTG	rs62432700,rs62432701
rs62432699_A_alt-21	rs62432699	6	137921318	43.3	150	1	AAAGTATTTCGAAAGAAACAAAAGTATTACGTTATCTTTCACCAGGGACCCTCTGACACACACACACACACACA	C	ACACACACACACACACACACACACAATGTTTTGTCCCTACCTTTGGCTTACACAGGGGTGACATGACACTTCTTG	AAAGTATTTCGAAAGAAACAAAAGTATTACGTTATCTTTCACCAGGGACCCTCTGACACACACACACACACACACACACACACACACACACACACACACAATGTTTTGTCCCTACCTTTGGCTTACACAGGGGTGACATGACACTTCTTG	rs62432700,rs62432701,rs78296787
rs62432699_A_alt-22	rs62432699	6	137921318	42	150	1	AAAATATTTTGAAAGAAACAAAAGTATTACGTTATCTTTCACCAGGGACCCTCTGACACACACACACACACACA	C	ACACACACACACACACACACACACAATGTTTTGTCCCTACCTTTGGCTTACACAGGGGTGACATGACACTTCTTG	AAAATATTTTGAAAGAAACAAAAGTATTACGTTATCTTTCACCAGGGACCCTCTGACACACACACACACACACACACACACACACACACACACACACACAATGTTTTGTCCCTACCTTTGGCTTACACAGGGGTGACATGACACTTCTTG	rs62432700,rs62432701,rs77837872
rs62432699_A_alt-23	rs62432699	6	137921318	42.7	150	1	AAAATATTTCGAAAGAAACAAAAGTATTACGTTATCTTTCACCAGGGACCCTCTGACACACACACACACACACA	C	ACACACACACACACACACACACACAATGTTTTGTCCCTACCTTTGGCTTACACAGGGGTGACATGACACTTCTTG	AAAATATTTCGAAAGAAACAAAAGTATTACGTTATCTTTCACCAGGGACCCTCTGACACACACACACACACACACACACACACACACACACACACACACAATGTTTTGTCCCTACCTTTGGCTTACACAGGGGTGACATGACACTTCTTG	rs62432700,rs62432701,rs77837872,rs78296787
rs62432699_A_alt-24	rs62432699	6	137921318	41.3	150	1	AAAGTATTTTGAAAGAAACAAAAGTATTACGTTATCTTTCACCAGGGACCCTCTGACACACACACACACAAACA	C	ACACATACACACACACACACACACAATGTTTTGTCCCTACCTTTGGCTTACACAGGGGTGACATGACACTTCTTG	AAAGTATTTTGAAAGAAACAAAAGTATTACGTTATCTTTCACCAGGGACCCTCTGACACACACACACACAAACACACACATACACACACACACACACACAATGTTTTGTCCCTACCTTTGGCTTACACAGGGGTGACATGACACTTCTTG	rs62432700,rs62432698
rs62432699_A_alt-25	rs62432699	6	137921318	42	150	1	AAAGTATTTCGAAAGAAACAAAAGTATTACGTTATCTTTCACCAGGGACCCTCTGACACACACACACACAAACA	C	ACACATACACACACACACACACACAATGTTTTGTCCCTACCTTTGGCTTACACAGGGGTGACATGACACTTCTTG	AAAGTATTTCGAAAGAAACAAAAGTATTACGTTATCTTTCACCAGGGACCCTCTGACACACACACACACAAACACACACATACACACACACACACACACAATGTTTTGTCCCTACCTTTGGCTTACACAGGGGTGACATGACACTTCTTG	rs62432700,rs62432698,rs78296787
rs62432699_A_alt-26	rs62432699	6	137921318	40.7	150	1	AAAATATTTTGAAAGAAACAAAAGTATTACGTTATCTTTCACCAGGGACCCTCTGACACACACACACACAAACA	C	ACACATACACACACACACACACACAATGTTTTGTCCCTACCTTTGGCTTACACAGGGGTGACATGACACTTCTTG	AAAATATTTTGAAAGAAACAAAAGTATTACGTTATCTTTCACCAGGGACCCTCTGACACACACACACACAAACACACACATACACACACACACACACACAATGTTTTGTCCCTACCTTTGGCTTACACAGGGGTGACATGACACTTCTTG	rs62432700,rs62432698,rs77837872
rs62432699_A_alt-27	rs62432699	6	137921318	41.3	150	1	AAAATATTTCGAAAGAAACAAAAGTATTACGTTATCTTTCACCAGGGACCCTCTGACACACACACACACAAACA	C	ACACATACACACACACACACACACAATGTTTTGTCCCTACCTTTGGCTTACACAGGGGTGACATGACACTTCTTG	AAAATATTTCGAAAGAAACAAAAGTATTACGTTATCTTTCACCAGGGACCCTCTGACACACACACACACAAACACACACATACACACACACACACACACAATGTTTTGTCCCTACCTTTGGCTTACACAGGGGTGACATGACACTTCTTG	rs62432700,rs62432698,rs77837872,rs78296787
rs62432699_A_alt-28	rs62432699	6	137921318	42	150	1	AAAGTATTTTGAAAGAAACAAAAGTATTACGTTATCTTTCACCAGGGACCCTCTGACACACACACACACAAACA	C	ACACACACACACACACACACACACAATGTTTTGTCCCTACCTTTGGCTTACACAGGGGTGACATGACACTTCTTG	AAAGTATTTTGAAAGAAACAAAAGTATTACGTTATCTTTCACCAGGGACCCTCTGACACACACACACACAAACACACACACACACACACACACACACACAATGTTTTGTCCCTACCTTTGGCTTACACAGGGGTGACATGACACTTCTTG	rs62432700,rs62432698,rs62432701
rs62432699_A_alt-29	rs62432699	6	137921318	42.7	150	1	AAAGTATTTCGAAAGAAACAAAAGTATTACGTTATCTTTCACCAGGGACCCTCTGACACACACACACACAAACA	C	ACACACACACACACACACACACACAATGTTTTGTCCCTACCTTTGGCTTACACAGGGGTGACATGACACTTCTTG	AAAGTATTTCGAAAGAAACAAAAGTATTACGTTATCTTTCACCAGGGACCCTCTGACACACACACACACAAACACACACACACACACACACACACACACAATGTTTTGTCCCTACCTTTGGCTTACACAGGGGTGACATGACACTTCTTG	rs62432700,rs62432698,rs62432701,rs78296787
rs62432699_A_alt-30	rs62432699	6	137921318	41.3	150	1	AAAATATTTTGAAAGAAACAAAAGTATTACGTTATCTTTCACCAGGGACCCTCTGACACACACACACACAAACA	C	ACACACACACACACACACACACACAATGTTTTGTCCCTACCTTTGGCTTACACAGGGGTGACATGACACTTCTTG	AAAATATTTTGAAAGAAACAAAAGTATTACGTTATCTTTCACCAGGGACCCTCTGACACACACACACACAAACACACACACACACACACACACACACACAATGTTTTGTCCCTACCTTTGGCTTACACAGGGGTGACATGACACTTCTTG	rs62432700,rs62432698,rs62432701,rs77837872
rs62432699_A_alt-31	rs62432699	6	137921318	42	150	1	AAAATATTTCGAAAGAAACAAAAGTATTACGTTATCTTTCACCAGGGACCCTCTGACACACACACACACAAACA	C	ACACACACACACACACACACACACAATGTTTTGTCCCTACCTTTGGCTTACACAGGGGTGACATGACACTTCTTG	AAAATATTTCGAAAGAAACAAAAGTATTACGTTATCTTTCACCAGGGACCCTCTGACACACACACACACAAACACACACACACACACACACACACACACAATGTTTTGTCCCTACCTTTGGCTTACACAGGGGTGACATGACACTTCTTG	rs62432700,rs62432698,rs62432701,rs77837872,rs78296787
rs62432699_B	rs62432699	6	137921318	40.7	150	1	AAAGTATTTTGAAAGAAACAAAAGTATTACGTTATCTTTCACCAGGGACCCTCTGACACACACACACACACACA	T	AAACATACACACACACACACACACAATGTTTTGTCCCTACCTTTGGCTTACACAGGGGTGACATGACACTTCTTG	AAAGTATTTTGAAAGAAACAAAAGTATTACGTTATCTTTCACCAGGGACCCTCTGACACACACACACACACACATAAACATACACACACACACACACACAATGTTTTGTCCCTACCTTTGGCTTACACAGGGGTGACATGACACTTCTTG	-
rs62432699_B_alt-1	rs62432699	6	137921318	41.3	150	1	AAAGTATTTCGAAAGAAACAAAAGTATTACGTTATCTTTCACCAGGGACCCTCTGACACACACACACACACACA	T	AAACATACACACACACACACACACAATGTTTTGTCCCTACCTTTGGCTTACACAGGGGTGACATGACACTTCTTG	AAAGTATTTCGAAAGAAACAAAAGTATTACGTTATCTTTCACCAGGGACCCTCTGACACACACACACACACACATAAACATACACACACACACACACACAATGTTTTGTCCCTACCTTTGGCTTACACAGGGGTGACATGACACTTCTTG	rs78296787
rs62432699_B_alt-2	rs62432699	6	137921318	40	150	1	AAAATATTTTGAAAGAAACAAAAGTATTACGTTATCTTTCACCAGGGACCCTCTGACACACACACACACACACA	T	AAACATACACACACACACACACACAATGTTTTGTCCCTACCTTTGGCTTACACAGGGGTGACATGACACTTCTTG	AAAATATTTTGAAAGAAACAAAAGTATTACGTTATCTTTCACCAGGGACCCTCTGACACACACACACACACACATAAACATACACACACACACACACACAATGTTTTGTCCCTACCTTTGGCTTACACAGGGGTGACATGACACTTCTTG	rs77837872
rs62432699_B_alt-3	rs62432699	6	137921318	40.7	150	1	AAAATATTTCGAAAGAAACAAAAGTATTACGTTATCTTTCACCAGGGACCCTCTGACACACACACACACACACA	T	AAACATACACACACACACACACACAATGTTTTGTCCCTACCTTTGGCTTACACAGGGGTGACATGACACTTCTTG	AAAATATTTCGAAAGAAACAAAAGTATTACGTTATCTTTCACCAGGGACCCTCTGACACACACACACACACACATAAACATACACACACACACACACACAATGTTTTGTCCCTACCTTTGGCTTACACAGGGGTGACATGACACTTCTTG	rs77837872,rs78296787
rs62432699_B_alt-4	rs62432699	6	137921318	41.3	150	1	AAAGTATTTTGAAAGAAACAAAAGTATTACGTTATCTTTCACCAGGGACCCTCTGACACACACACACACACACA	T	AAACACACACACACACACACACACAATGTTTTGTCCCTACCTTTGGCTTACACAGGGGTGACATGACACTTCTTG	AAAGTATTTTGAAAGAAACAAAAGTATTACGTTATCTTTCACCAGGGACCCTCTGACACACACACACACACACATAAACACACACACACACACACACACAATGTTTTGTCCCTACCTTTGGCTTACACAGGGGTGACATGACACTTCTTG	rs62432701
rs62432699_B_alt-5	rs62432699	6	137921318	42	150	1	AAAGTATTTCGAAAGAAACAAAAGTATTACGTTATCTTTCACCAGGGACCCTCTGACACACACACACACACACA	T	AAACACACACACACACACACACACAATGTTTTGTCCCTACCTTTGGCTTACACAGGGGTGACATGACACTTCTTG	AAAGTATTTCGAAAGAAACAAAAGTATTACGTTATCTTTCACCAGGGACCCTCTGACACACACACACACACACATAAACACACACACACACACACACACAATGTTTTGTCCCTACCTTTGGCTTACACAGGGGTGACATGACACTTCTTG	rs62432701,rs78296787
rs62432699_B_alt-6	rs62432699	6	137921318	40.7	150	1	AAAATATTTTGAAAGAAACAAAAGTATTACGTTATCTTTCACCAGGGACCCTCTGACACACACACACACACACA	T	AAACACACACACACACACACACACAATGTTTTGTCCCTACCTTTGGCTTACACAGGGGTGACATGACACTTCTTG	AAAATATTTTGAAAGAAACAAAAGTATTACGTTATCTTTCACCAGGGACCCTCTGACACACACACACACACACATAAACACACACACACACACACACACAATGTTTTGTCCCTACCTTTGGCTTACACAGGGGTGACATGACACTTCTTG	rs62432701,rs77837872
rs62432699_B_alt-7	rs62432699	6	137921318	41.3	150	1	AAAATATTTCGAAAGAAACAAAAGTATTACGTTATCTTTCACCAGGGACCCTCTGACACACACACACACACACA	T	AAACACACACACACACACACACACAATGTTTTGTCCCTACCTTTGGCTTACACAGGGGTGACATGACACTTCTTG	AAAATATTTCGAAAGAAACAAAAGTATTACGTTATCTTTCACCAGGGACCCTCTGACACACACACACACACACATAAACACACACACACACACACACACAATGTTTTGTCCCTACCTTTGGCTTACACAGGGGTGACATGACACTTCTTG	rs62432701,rs77837872,rs78296787
rs62432699_B_alt-8	rs62432699	6	137921318	40	150	1	AAAGTATTTTGAAAGAAACAAAAGTATTACGTTATCTTTCACCAGGGACCCTCTGACACACACACACACAAACA	T	AAACATACACACACACACACACACAATGTTTTGTCCCTACCTTTGGCTTACACAGGGGTGACATGACACTTCTTG	AAAGTATTTTGAAAGAAACAAAAGTATTACGTTATCTTTCACCAGGGACCCTCTGACACACACACACACAAACATAAACATACACACACACACACACACAATGTTTTGTCCCTACCTTTGGCTTACACAGGGGTGACATGACACTTCTTG	rs62432698
rs62432699_B_alt-9	rs62432699	6	137921318	40.7	150	1	AAAGTATTTCGAAAGAAACAAAAGTATTACGTTATCTTTCACCAGGGACCCTCTGACACACACACACACAAACA	T	AAACATACACACACACACACACACAATGTTTTGTCCCTACCTTTGGCTTACACAGGGGTGACATGACACTTCTTG	AAAGTATTTCGAAAGAAACAAAAGTATTACGTTATCTTTCACCAGGGACCCTCTGACACACACACACACAAACATAAACATACACACACACACACACACAATGTTTTGTCCCTACCTTTGGCTTACACAGGGGTGACATGACACTTCTTG	rs62432698,rs78296787
rs62432699_B_alt-10	rs62432699	6	137921318	39.3	150	1	AAAATATTTTGAAAGAAACAAAAGTATTACGTTATCTTTCACCAGGGACCCTCTGACACACACACACACAAACA	T	AAACATACACACACACACACACACAATGTTTTGTCCCTACCTTTGGCTTACACAGGGGTGACATGACACTTCTTG	AAAATATTTTGAAAGAAACAAAAGTATTACGTTATCTTTCACCAGGGACCCTCTGACACACACACACACAAACATAAACATACACACACACACACACACAATGTTTTGTCCCTACCTTTGGCTTACACAGGGGTGACATGACACTTCTTG	rs62432698,rs77837872
rs62432699_B_alt-11	rs62432699	6	137921318	40	150	1	AAAATATTTCGAAAGAAACAAAAGTATTACGTTATCTTTCACCAGGGACCCTCTGACACACACACACACAAACA	T	AAACATACACACACACACACACACAATGTTTTGTCCCTACCTTTGGCTTACACAGGGGTGACATGACACTTCTTG	AAAATATTTCGAAAGAAACAAAAGTATTACGTTATCTTTCACCAGGGACCCTCTGACACACACACACACAAACATAAACATACACACACACACACACACAATGTTTTGTCCCTACCTTTGGCTTACACAGGGGTGACATGACACTTCTTG	rs62432698,rs77837872,rs78296787
rs62432699_B_alt-12	rs62432699	6	137921318	40.7	150	1	AAAGTATTTTGAAAGAAACAAAAGTATTACGTTATCTTTCACCAGGGACCCTCTGACACACACACACACAAACA	T	AAACACACACACACACACACACACAATGTTTTGTCCCTACCTTTGGCTTACACAGGGGTGACATGACACTTCTTG	AAAGTATTTTGAAAGAAACAAAAGTATTACGTTATCTTTCACCAGGGACCCTCTGACACACACACACACAAACATAAACACACACACACACACACACACAATGTTTTGTCCCTACCTTTGGCTTACACAGGGGTGACATGACACTTCTTG	rs62432698,rs62432701
rs62432699_B_alt-13	rs62432699	6	137921318	41.3	150	1	AAAGTATTTCGAAAGAAACAAAAGTATTACGTTATCTTTCACCAGGGACCCTCTGACACACACACACACAAACA	T	AAACACACACACACACACACACACAATGTTTTGTCCCTACCTTTGGCTTACACAGGGGTGACATGACACTTCTTG	AAAGTATTTCGAAAGAAACAAAAGTATTACGTTATCTTTCACCAGGGACCCTCTGACACACACACACACAAACATAAACACACACACACACACACACACAATGTTTTGTCCCTACCTTTGGCTTACACAGGGGTGACATGACACTTCTTG	rs62432698,rs62432701,rs78296787
rs62432699_B_alt-14	rs62432699	6	137921318	40	150	1	AAAATATTTTGAAAGAAACAAAAGTATTACGTTATCTTTCACCAGGGACCCTCTGACACACACACACACAAACA	T	AAACACACACACACACACACACACAATGTTTTGTCCCTACCTTTGGCTTACACAGGGGTGACATGACACTTCTTG	AAAATATTTTGAAAGAAACAAAAGTATTACGTTATCTTTCACCAGGGACCCTCTGACACACACACACACAAACATAAACACACACACACACACACACACAATGTTTTGTCCCTACCTTTGGCTTACACAGGGGTGACATGACACTTCTTG	rs62432698,rs62432701,rs77837872
rs62432699_B_alt-15	rs62432699	6	137921318	40.7	150	1	AAAATATTTCGAAAGAAACAAAAGTATTACGTTATCTTTCACCAGGGACCCTCTGACACACACACACACAAACA	T	AAACACACACACACACACACACACAATGTTTTGTCCCTACCTTTGGCTTACACAGGGGTGACATGACACTTCTTG	AAAATATTTCGAAAGAAACAAAAGTATTACGTTATCTTTCACCAGGGACCCTCTGACACACACACACACAAACATAAACACACACACACACACACACACAATGTTTTGTCCCTACCTTTGGCTTACACAGGGGTGACATGACACTTCTTG	rs62432698,rs62432701,rs77837872,rs78296787
rs62432699_B_alt-16	rs62432699	6	137921318	41.3	150	1	AAAGTATTTTGAAAGAAACAAAAGTATTACGTTATCTTTCACCAGGGACCCTCTGACACACACACACACACACA	T	ACACATACACACACACACACACACAATGTTTTGTCCCTACCTTTGGCTTACACAGGGGTGACATGACACTTCTTG	AAAGTATTTTGAAAGAAACAAAAGTATTACGTTATCTTTCACCAGGGACCCTCTGACACACACACACACACACATACACATACACACACACACACACACAATGTTTTGTCCCTACCTTTGGCTTACACAGGGGTGACATGACACTTCTTG	rs62432700
rs62432699_B_alt-17	rs62432699	6	137921318	42	150	1	AAAGTATTTCGAAAGAAACAAAAGTATTACGTTATCTTTCACCAGGGACCCTCTGACACACACACACACACACA	T	ACACATACACACACACACACACACAATGTTTTGTCCCTACCTTTGGCTTACACAGGGGTGACATGACACTTCTTG	AAAGTATTTCGAAAGAAACAAAAGTATTACGTTATCTTTCACCAGGGACCCTCTGACACACACACACACACACATACACATACACACACACACACACACAATGTTTTGTCCCTACCTTTGGCTTACACAGGGGTGACATGACACTTCTTG	rs62432700,rs78296787
rs62432699_B_alt-18	rs62432699	6	137921318	40.7	150	1	AAAATATTTTGAAAGAAACAAAAGTATTACGTTATCTTTCACCAGGGACCCTCTGACACACACACACACACACA	T	ACACATACACACACACACACACACAATGTTTTGTCCCTACCTTTGGCTTACACAGGGGTGACATGACACTTCTTG	AAAATATTTTGAAAGAAACAAAAGTATTACGTTATCTTTCACCAGGGACCCTCTGACACACACACACACACACATACACATACACACACACACACACACAATGTTTTGTCCCTACCTTTGGCTTACACAGGGGTGACATGACACTTCTTG	rs62432700,rs77837872
rs62432699_B_alt-19	rs62432699	6	137921318	41.3	150	1	AAAATATTTCGAAAGAAACAAAAGTATTACGTTATCTTTCACCAGGGACCCTCTGACACACACACACACACACA	T	ACACATACACACACACACACACACAATGTTTTGTCCCTACCTTTGGCTTACACAGGGGTGACATGACACTTCTTG	AAAATATTTCGAAAGAAACAAAAGTATTACGTTATCTTTCACCAGGGACCCTCTGACACACACACACACACACATACACATACACACACACACACACACAATGTTTTGTCCCTACCTTTGGCTTACACAGGGGTGACATGACACTTCTTG	rs62432700,rs77837872,rs78296787
rs62432699_B_alt-20	rs62432699	6	137921318	42	150	1	AAAGTATTTTGAAAGAAACAAAAGTATTACGTTATCTTTCACCAGGGACCCTCTGACACACACACACACACACA	T	ACACACACACACACACACACACACAATGTTTTGTCCCTACCTTTGGCTTACACAGGGGTGACATGACACTTCTTG	AAAGTATTTTGAAAGAAACAAAAGTATTACGTTATCTTTCACCAGGGACCCTCTGACACACACACACACACACATACACACACACACACACACACACACAATGTTTTGTCCCTACCTTTGGCTTACACAGGGGTGACATGACACTTCTTG	rs62432700,rs62432701
rs62432699_B_alt-21	rs62432699	6	137921318	42.7	150	1	AAAGTATTTCGAAAGAAACAAAAGTATTACGTTATCTTTCACCAGGGACCCTCTGACACACACACACACACACA	T	ACACACACACACACACACACACACAATGTTTTGTCCCTACCTTTGGCTTACACAGGGGTGACATGACACTTCTTG	AAAGTATTTCGAAAGAAACAAAAGTATTACGTTATCTTTCACCAGGGACCCTCTGACACACACACACACACACATACACACACACACACACACACACACAATGTTTTGTCCCTACCTTTGGCTTACACAGGGGTGACATGACACTTCTTG	rs62432700,rs62432701,rs78296787
rs62432699_B_alt-22	rs62432699	6	137921318	41.3	150	1	AAAATATTTTGAAAGAAACAAAAGTATTACGTTATCTTTCACCAGGGACCCTCTGACACACACACACACACACA	T	ACACACACACACACACACACACACAATGTTTTGTCCCTACCTTTGGCTTACACAGGGGTGACATGACACTTCTTG	AAAATATTTTGAAAGAAACAAAAGTATTACGTTATCTTTCACCAGGGACCCTCTGACACACACACACACACACATACACACACACACACACACACACACAATGTTTTGTCCCTACCTTTGGCTTACACAGGGGTGACATGACACTTCTTG	rs62432700,rs62432701,rs77837872
rs62432699_B_alt-23	rs62432699	6	137921318	42	150	1	AAAATATTTCGAAAGAAACAAAAGTATTACGTTATCTTTCACCAGGGACCCTCTGACACACACACACACACACA	T	ACACACACACACACACACACACACAATGTTTTGTCCCTACCTTTGGCTTACACAGGGGTGACATGACACTTCTTG	AAAATATTTCGAAAGAAACAAAAGTATTACGTTATCTTTCACCAGGGACCCTCTGACACACACACACACACACATACACACACACACACACACACACACAATGTTTTGTCCCTACCTTTGGCTTACACAGGGGTGACATGACACTTCTTG	rs62432700,rs62432701,rs77837872,rs78296787
rs62432699_B_alt-24	rs62432699	6	137921318	40.7	150	1	AAAGTATTTTGAAAGAAACAAAAGTATTACGTTATCTTTCACCAGGGACCCTCTGACACACACACACACAAACA	T	ACACATACACACACACACACACACAATGTTTTGTCCCTACCTTTGGCTTACACAGGGGTGACATGACACTTCTTG	AAAGTATTTTGAAAGAAACAAAAGTATTACGTTATCTTTCACCAGGGACCCTCTGACACACACACACACAAACATACACATACACACACACACACACACAATGTTTTGTCCCTACCTTTGGCTTACACAGGGGTGACATGACACTTCTTG	rs62432700,rs62432698
rs62432699_B_alt-25	rs62432699	6	137921318	41.3	150	1	AAAGTATTTCGAAAGAAACAAAAGTATTACGTTATCTTTCACCAGGGACCCTCTGACACACACACACACAAACA	T	ACACATACACACACACACACACACAATGTTTTGTCCCTACCTTTGGCTTACACAGGGGTGACATGACACTTCTTG	AAAGTATTTCGAAAGAAACAAAAGTATTACGTTATCTTTCACCAGGGACCCTCTGACACACACACACACAAACATACACATACACACACACACACACACAATGTTTTGTCCCTACCTTTGGCTTACACAGGGGTGACATGACACTTCTTG	rs62432700,rs62432698,rs78296787
rs62432699_B_alt-26	rs62432699	6	137921318	40	150	1	AAAATATTTTGAAAGAAACAAAAGTATTACGTTATCTTTCACCAGGGACCCTCTGACACACACACACACAAACA	T	ACACATACACACACACACACACACAATGTTTTGTCCCTACCTTTGGCTTACACAGGGGTGACATGACACTTCTTG	AAAATATTTTGAAAGAAACAAAAGTATTACGTTATCTTTCACCAGGGACCCTCTGACACACACACACACAAACATACACATACACACACACACACACACAATGTTTTGTCCCTACCTTTGGCTTACACAGGGGTGACATGACACTTCTTG	rs62432700,rs62432698,rs77837872
rs62432699_B_alt-27	rs62432699	6	137921318	40.7	150	1	AAAATATTTCGAAAGAAACAAAAGTATTACGTTATCTTTCACCAGGGACCCTCTGACACACACACACACAAACA	T	ACACATACACACACACACACACACAATGTTTTGTCCCTACCTTTGGCTTACACAGGGGTGACATGACACTTCTTG	AAAATATTTCGAAAGAAACAAAAGTATTACGTTATCTTTCACCAGGGACCCTCTGACACACACACACACAAACATACACATACACACACACACACACACAATGTTTTGTCCCTACCTTTGGCTTACACAGGGGTGACATGACACTTCTTG	rs62432700,rs62432698,rs77837872,rs78296787
rs62432699_B_alt-28	rs62432699	6	137921318	41.3	150	1	AAAGTATTTTGAAAGAAACAAAAGTATTACGTTATCTTTCACCAGGGACCCTCTGACACACACACACACAAACA	T	ACACACACACACACACACACACACAATGTTTTGTCCCTACCTTTGGCTTACACAGGGGTGACATGACACTTCTTG	AAAGTATTTTGAAAGAAACAAAAGTATTACGTTATCTTTCACCAGGGACCCTCTGACACACACACACACAAACATACACACACACACACACACACACACAATGTTTTGTCCCTACCTTTGGCTTACACAGGGGTGACATGACACTTCTTG	rs62432700,rs62432698,rs62432701
rs62432699_B_alt-29	rs62432699	6	137921318	42	150	1	AAAGTATTTCGAAAGAAACAAAAGTATTACGTTATCTTTCACCAGGGACCCTCTGACACACACACACACAAACA	T	ACACACACACACACACACACACACAATGTTTTGTCCCTACCTTTGGCTTACACAGGGGTGACATGACACTTCTTG	AAAGTATTTCGAAAGAAACAAAAGTATTACGTTATCTTTCACCAGGGACCCTCTGACACACACACACACAAACATACACACACACACACACACACACACAATGTTTTGTCCCTACCTTTGGCTTACACAGGGGTGACATGACACTTCTTG	rs62432700,rs62432698,rs62432701,rs78296787
rs62432699_B_alt-30	rs62432699	6	137921318	40.7	150	1	AAAATATTTTGAAAGAAACAAAAGTATTACGTTATCTTTCACCAGGGACCCTCTGACACACACACACACAAACA	T	ACACACACACACACACACACACACAATGTTTTGTCCCTACCTTTGGCTTACACAGGGGTGACATGACACTTCTTG	AAAATATTTTGAAAGAAACAAAAGTATTACGTTATCTTTCACCAGGGACCCTCTGACACACACACACACAAACATACACACACACACACACACACACACAATGTTTTGTCCCTACCTTTGGCTTACACAGGGGTGACATGACACTTCTTG	rs62432700,rs62432698,rs62432701,rs77837872
rs62432699_B_alt-31	rs62432699	6	137921318	41.3	150	1	AAAATATTTCGAAAGAAACAAAAGTATTACGTTATCTTTCACCAGGGACCCTCTGACACACACACACACAAACA	T	ACACACACACACACACACACACACAATGTTTTGTCCCTACCTTTGGCTTACACAGGGGTGACATGACACTTCTTG	AAAATATTTCGAAAGAAACAAAAGTATTACGTTATCTTTCACCAGGGACCCTCTGACACACACACACACAAACATACACACACACACACACACACACACAATGTTTTGTCCCTACCTTTGGCTTACACAGGGGTGACATGACACTTCTTG	rs62432700,rs62432698,rs62432701,rs77837872,rs78296787
rs72989419_A	rs72989419	6	137854163	37.3	150	1	AACAAGCCTAGCAGGGTACATTTCTGGAAAGTTCTATCTCACAATTTTGTTGGTTACCAGGACCTTCTCCGAAG	G	TTTGATCTCTGATGGTCTACTTTTCTATGGACTTTATCTATTTTTTGTTGTTGTTGTGGTTGTTCATATCATTAC	AACAAGCCTAGCAGGGTACATTTCTGGAAAGTTCTATCTCACAATTTTGTTGGTTACCAGGACCTTCTCCGAAGGTTTGATCTCTGATGGTCTACTTTTCTATGGACTTTATCTATTTTTTGTTGTTGTTGTGGTTGTTCATATCATTAC	-
rs72989419_A_alt-1	rs72989419	6	137854163	36.7	150	1	AACAAACCTAGCAGGGTACATTTCTGGAAAGTTCTATCTCACAATTTTGTTGGTTACCAGGACCTTCTCCGAAG	G	TTTGATCTCTGATGGTCTACTTTTCTATGGACTTTATCTATTTTTTGTTGTTGTTGTGGTTGTTCATATCATTAC	AACAAACCTAGCAGGGTACATTTCTGGAAAGTTCTATCTCACAATTTTGTTGGTTACCAGGACCTTCTCCGAAGGTTTGATCTCTGATGGTCTACTTTTCTATGGACTTTATCTATTTTTTGTTGTTGTTGTGGTTGTTCATATCATTAC	rs72989417
rs72989419_B	rs72989419	6	137854163	36.7	150	1	AACAAGCCTAGCAGGGTACATTTCTGGAAAGTTCTATCTCACAATTTTGTTGGTTACCAGGACCTTCTCCGAAG	A	TTTGATCTCTGATGGTCTACTTTTCTATGGACTTTATCTATTTTTTGTTGTTGTTGTGGTTGTTCATATCATTAC	AACAAGCCTAGCAGGGTACATTTCTGGAAAGTTCTATCTCACAATTTTGTTGGTTACCAGGACCTTCTCCGAAGATTTGATCTCTGATGGTCTACTTTTCTATGGACTTTATCTATTTTTTGTTGTTGTTGTGGTTGTTCATATCATTAC	-
rs72989419_B_alt-1	rs72989419	6	137854163	36	150	1	AACAAACCTAGCAGGGTACATTTCTGGAAAGTTCTATCTCACAATTTTGTTGGTTACCAGGACCTTCTCCGAAG	A	TTTGATCTCTGATGGTCTACTTTTCTATGGACTTTATCTATTTTTTGTTGTTGTTGTGGTTGTTCATATCATTAC	AACAAACCTAGCAGGGTACATTTCTGGAAAGTTCTATCTCACAATTTTGTTGGTTACCAGGACCTTCTCCGAAGATTTGATCTCTGATGGTCTACTTTTCTATGGACTTTATCTATTTTTTGTTGTTGTTGTGGTTGTTCATATCATTAC	rs72989417
rs34428837_A_RC	rs34428837	6	138353436	40.7	150	1	GGCATGCACAGCTCAAGGGACTCATTTCTTGCAAATTTTTAAAATGGTTTTCCAATTCAGCTGTATGTTGCTTAG	T	GCTGTCCTTAACAACTGCACTTCTTGATCCTGCTTCCGATGCTTCTGGTTCTTTTTAGTAACTCAGCCCATTTA	GGCATGCACAGCTCAAGGGACTCATTTCTTGCAAATTTTTAAAATGGTTTTCCAATTCAGCTGTATGTTGCTTAGTGCTGTCCTTAACAACTGCACTTCTTGATCCTGCTTCCGATGCTTCTGGTTCTTTTTAGTAACTCAGCCCATTTA	-
rs34428837_B_RC	rs34428837	6	138353436	41.3	150	1	GGCATGCACAGCTCAAGGGACTCATTTCTTGCAAATTTTTAAAATGGTTTTCCAATTCAGCTGTATGTTGCTTAG	G	GCTGTCCTTAACAACTGCACTTCTTGATCCTGCTTCCGATGCTTCTGGTTCTTTTTAGTAACTCAGCCCATTTA	GGCATGCACAGCTCAAGGGACTCATTTCTTGCAAATTTTTAAAATGGTTTTCCAATTCAGCTGTATGTTGCTTAGGGCTGTCCTTAACAACTGCACTTCTTGATCCTGCTTCCGATGCTTCTGGTTCTTTTTAGTAACTCAGCCCATTTA	-
rs12212460_A	rs12212460	6	138112481	38	150	1	GAAGTCAGAGTACTTCTTGTTTTCTCAACCTGCAGCTTACGGGAGGTTATGTACTATACTAGAATACACCACAT	C	CAGCCCTTTGATCCATACACTTTAGTACTCAAGTTGATGATGTCAAATATTAAACATTCAATAATAGTGCCCCAA	GAAGTCAGAGTACTTCTTGTTTTCTCAACCTGCAGCTTACGGGAGGTTATGTACTATACTAGAATACACCACATCCAGCCCTTTGATCCATACACTTTAGTACTCAAGTTGATGATGTCAAATATTAAACATTCAATAATAGTGCCCCAA	-
rs12212460_A_alt-1	rs12212460	6	138112481	38.7	150	1	GAAGTCAGAGTACTTCTTGTTTTCTCAACCTGCAGCTTACGGGAGGTTATGTACTATACTAGAATACACCACAT	C	CAGCCCTTTGATCCATACACTTTAGTACTCACGTTGATGATGTCAAATATTAAACATTCAATAATAGTGCCCCAA	GAAGTCAGAGTACTTCTTGTTTTCTCAACCTGCAGCTTACGGGAGGTTATGTACTATACTAGAATACACCACATCCAGCCCTTTGATCCATACACTTTAGTACTCACGTTGATGATGTCAAATATTAAACATTCAATAATAGTGCCCCAA	rs116992465
rs12212460_B	rs12212460	6	138112481	38	150	1	GAAGTCAGAGTACTTCTTGTTTTCTCAACCTGCAGCTTACGGGAGGTTATGTACTATACTAGAATACACCACAT	G	CAGCCCTTTGATCCATACACTTTAGTACTCAAGTTGATGATGTCAAATATTAAACATTCAATAATAGTGCCCCAA	GAAGTCAGAGTACTTCTTGTTTTCTCAACCTGCAGCTTACGGGAGGTTATGTACTATACTAGAATACACCACATGCAGCCCTTTGATCCATACACTTTAGTACTCAAGTTGATGATGTCAAATATTAAACATTCAATAATAGTGCCCCAA	-
rs12212460_B_alt-1	rs12212460	6	138112481	38.7	150	1	GAAGTCAGAGTACTTCTTGTTTTCTCAACCTGCAGCTTACGGGAGGTTATGTACTATACTAGAATACACCACAT	G	CAGCCCTTTGATCCATACACTTTAGTACTCACGTTGATGATGTCAAATATTAAACATTCAATAATAGTGCCCCAA	GAAGTCAGAGTACTTCTTGTTTTCTCAACCTGCAGCTTACGGGAGGTTATGTACTATACTAGAATACACCACATGCAGCCCTTTGATCCATACACTTTAGTACTCACGTTGATGATGTCAAATATTAAACATTCAATAATAGTGCCCCAA	rs116992465
rs1537621_A_RC	rs1537621	6	138438723	40	150	1	ACTGGGTATGCTCTACAAATTTCAAATGTGTTCCAATAAATTTAAGAATATGCACATTGAAATGGAAAGTTTTAG	A	AGTTAATTGCGCAGCTTTGTAAAGATCTGGGCGTGCGGCCCAGTTCTGCCACTTACTAGCTGTGCTATCCAGGA	ACTGGGTATGCTCTACAAATTTCAAATGTGTTCCAATAAATTTAAGAATATGCACATTGAAATGGAAAGTTTTAGAAGTTAATTGCGCAGCTTTGTAAAGATCTGGGCGTGCGGCCCAGTTCTGCCACTTACTAGCTGTGCTATCCAGGA	-
rs1537621_A_alt-1_RC	rs1537621	6	138438723	39.3	150	1	ACTGGGTATGCTCTACAAATTTCAAATGTGTTCCAATAAATTTAAGAATATGCACATTGAAATGGAAAGTTTTAG	A	AGTTAATTGCACAGCTTTGTAAAGATCTGGGCGTGCGGCCCAGTTCTGCCACTTACTAGCTGTGCTATCCAGGA	ACTGGGTATGCTCTACAAATTTCAAATGTGTTCCAATAAATTTAAGAATATGCACATTGAAATGGAAAGTTTTAGAAGTTAATTGCACAGCTTTGTAAAGATCTGGGCGTGCGGCCCAGTTCTGCCACTTACTAGCTGTGCTATCCAGGA	rs75664432
rs1537621_B_RC	rs1537621	6	138438723	40.7	150	1	ACTGGGTATGCTCTACAAATTTCAAATGTGTTCCAATAAATTTAAGAATATGCACATTGAAATGGAAAGTTTTAG	G	AGTTAATTGCGCAGCTTTGTAAAGATCTGGGCGTGCGGCCCAGTTCTGCCACTTACTAGCTGTGCTATCCAGGA	ACTGGGTATGCTCTACAAATTTCAAATGTGTTCCAATAAATTTAAGAATATGCACATTGAAATGGAAAGTTTTAGGAGTTAATTGCGCAGCTTTGTAAAGATCTGGGCGTGCGGCCCAGTTCTGCCACTTACTAGCTGTGCTATCCAGGA	-
rs1537621_B_alt-1_RC	rs1537621	6	138438723	40	150	1	ACTGGGTATGCTCTACAAATTTCAAATGTGTTCCAATAAATTTAAGAATATGCACATTGAAATGGAAAGTTTTAG	G	AGTTAATTGCACAGCTTTGTAAAGATCTGGGCGTGCGGCCCAGTTCTGCCACTTACTAGCTGTGCTATCCAGGA	ACTGGGTATGCTCTACAAATTTCAAATGTGTTCCAATAAATTTAAGAATATGCACATTGAAATGGAAAGTTTTAGGAGTTAATTGCACAGCTTTGTAAAGATCTGGGCGTGCGGCCCAGTTCTGCCACTTACTAGCTGTGCTATCCAGGA	rs75664432
rs563495_A_RC	rs563495	6	138413610	39.3	150	1	ATGCTTATGTAATATAGAATGGATCTCCAATGATTTTTTTGTGTGTTTTTCACATATTTGGCATATGTGTGTGAT	G	CTGCTCAGTGCCAGGCATCTCTTACACACAGTAGTCAAGAATCTTTTTTGGCCTCTGCCTAACCAGATTCCTCC	ATGCTTATGTAATATAGAATGGATCTCCAATGATTTTTTTGTGTGTTTTTCACATATTTGGCATATGTGTGTGATGCTGCTCAGTGCCAGGCATCTCTTACACACAGTAGTCAAGAATCTTTTTTGGCCTCTGCCTAACCAGATTCCTCC	-
rs563495_A_alt-1_RC	rs563495	6	138413610	40	150	1	ATGCTTATGTAATATAGAATGGCTCTCCAATGATTTTTTTGTGTGTTTTTCACATATTTGGCATATGTGTGTGAT	G	CTGCTCAGTGCCAGGCATCTCTTACACACAGTAGTCAAGAATCTTTTTTGGCCTCTGCCTAACCAGATTCCTCC	ATGCTTATGTAATATAGAATGGCTCTCCAATGATTTTTTTGTGTGTTTTTCACATATTTGGCATATGTGTGTGATGCTGCTCAGTGCCAGGCATCTCTTACACACAGTAGTCAAGAATCTTTTTTGGCCTCTGCCTAACCAGATTCCTCC	rs12194176
rs563495_A_alt-2_RC	rs563495	6	138413610	38.7	150	1	ATGCTTATGTAATATAGAATGGATTTCCAATGATTTTTTTGTGTGTTTTTCACATATTTGGCATATGTGTGTGAT	G	CTGCTCAGTGCCAGGCATCTCTTACACACAGTAGTCAAGAATCTTTTTTGGCCTCTGCCTAACCAGATTCCTCC	ATGCTTATGTAATATAGAATGGATTTCCAATGATTTTTTTGTGTGTTTTTCACATATTTGGCATATGTGTGTGATGCTGCTCAGTGCCAGGCATCTCTTACACACAGTAGTCAAGAATCTTTTTTGGCCTCTGCCTAACCAGATTCCTCC	rs2473093
rs563495_A_alt-3_RC	rs563495	6	138413610	39.3	150	1	ATGCTTATGTAATATAGAATGGCTTTCCAATGATTTTTTTGTGTGTTTTTCACATATTTGGCATATGTGTGTGAT	G	CTGCTCAGTGCCAGGCATCTCTTACACACAGTAGTCAAGAATCTTTTTTGGCCTCTGCCTAACCAGATTCCTCC	ATGCTTATGTAATATAGAATGGCTTTCCAATGATTTTTTTGTGTGTTTTTCACATATTTGGCATATGTGTGTGATGCTGCTCAGTGCCAGGCATCTCTTACACACAGTAGTCAAGAATCTTTTTTGGCCTCTGCCTAACCAGATTCCTCC	rs2473093,rs12194176
rs563495_B_RC	rs563495	6	138413610	38.7	150	1	ATGCTTATGTAATATAGAATGGATCTCCAATGATTTTTTTGTGTGTTTTTCACATATTTGGCATATGTGTGTGAT	A	CTGCTCAGTGCCAGGCATCTCTTACACACAGTAGTCAAGAATCTTTTTTGGCCTCTGCCTAACCAGATTCCTCC	ATGCTTATGTAATATAGAATGGATCTCCAATGATTTTTTTGTGTGTTTTTCACATATTTGGCATATGTGTGTGATACTGCTCAGTGCCAGGCATCTCTTACACACAGTAGTCAAGAATCTTTTTTGGCCTCTGCCTAACCAGATTCCTCC	-
rs563495_B_alt-1_RC	rs563495	6	138413610	39.3	150	1	ATGCTTATGTAATATAGAATGGCTCTCCAATGATTTTTTTGTGTGTTTTTCACATATTTGGCATATGTGTGTGAT	A	CTGCTCAGTGCCAGGCATCTCTTACACACAGTAGTCAAGAATCTTTTTTGGCCTCTGCCTAACCAGATTCCTCC	ATGCTTATGTAATATAGAATGGCTCTCCAATGATTTTTTTGTGTGTTTTTCACATATTTGGCATATGTGTGTGATACTGCTCAGTGCCAGGCATCTCTTACACACAGTAGTCAAGAATCTTTTTTGGCCTCTGCCTAACCAGATTCCTCC	rs12194176
rs563495_B_alt-2_RC	rs563495	6	138413610	38	150	1	ATGCTTATGTAATATAGAATGGATTTCCAATGATTTTTTTGTGTGTTTTTCACATATTTGGCATATGTGTGTGAT	A	CTGCTCAGTGCCAGGCATCTCTTACACACAGTAGTCAAGAATCTTTTTTGGCCTCTGCCTAACCAGATTCCTCC	ATGCTTATGTAATATAGAATGGATTTCCAATGATTTTTTTGTGTGTTTTTCACATATTTGGCATATGTGTGTGATACTGCTCAGTGCCAGGCATCTCTTACACACAGTAGTCAAGAATCTTTTTTGGCCTCTGCCTAACCAGATTCCTCC	rs2473093
rs563495_B_alt-3_RC	rs563495	6	138413610	38.7	150	1	ATGCTTATGTAATATAGAATGGCTTTCCAATGATTTTTTTGTGTGTTTTTCACATATTTGGCATATGTGTGTGAT	A	CTGCTCAGTGCCAGGCATCTCTTACACACAGTAGTCAAGAATCTTTTTTGGCCTCTGCCTAACCAGATTCCTCC	ATGCTTATGTAATATAGAATGGCTTTCCAATGATTTTTTTGTGTGTTTTTCACATATTTGGCATATGTGTGTGATACTGCTCAGTGCCAGGCATCTCTTACACACAGTAGTCAAGAATCTTTTTTGGCCTCTGCCTAACCAGATTCCTCC	rs2473093,rs12194176
rs9494805_A	rs9494805	6	137857834	42.7	150	1	TTAGGCTAACCCTTCCACAGGGGCACGAGATCTCATCTGCTCTTATCTGCTTGGAATATTACTCCTGCAATCTT	C	TCCCCTTCCTCTTCATCCTTGTTTTTCTCTCTACTGAATCACTCCATGAGGAGCAAACACATTATTATTTCTCTT	TTAGGCTAACCCTTCCACAGGGGCACGAGATCTCATCTGCTCTTATCTGCTTGGAATATTACTCCTGCAATCTTCTCCCCTTCCTCTTCATCCTTGTTTTTCTCTCTACTGAATCACTCCATGAGGAGCAAACACATTATTATTTCTCTT	-
rs9494805_B	rs9494805	6	137857834	42	150	1	TTAGGCTAACCCTTCCACAGGGGCACGAGATCTCATCTGCTCTTATCTGCTTGGAATATTACTCCTGCAATCTT	T	TCCCCTTCCTCTTCATCCTTGTTTTTCTCTCTACTGAATCACTCCATGAGGAGCAAACACATTATTATTTCTCTT	TTAGGCTAACCCTTCCACAGGGGCACGAGATCTCATCTGCTCTTATCTGCTTGGAATATTACTCCTGCAATCTTTTCCCCTTCCTCTTCATCCTTGTTTTTCTCTCTACTGAATCACTCCATGAGGAGCAAACACATTATTATTTCTCTT	-
rs5880366_A_RC	rs5880366	6	138323462	42.7	150	2	AGCCGAGATGGCACCACTCCACTCCGGTCTGGGTGACAGGTTGAGACCCTGTCTCAAAAAAAAAAAAAAAAAAA	AT	TATTGGACACTACTATATTTAGCTAGGAGCTGGAGAAATATGCAAAGAGGAATGGAATCTACCCTCAAGGAGCT	AGCCGAGATGGCACCACTCCACTCCGGTCTGGGTGACAGGTTGAGACCCTGTCTCAAAAAAAAAAAAAAAAAAAATTATTGGACACTACTATATTTAGCTAGGAGCTGGAGAAATATGCAAAGAGGAATGGAATCTACCCTCAAGGAGCT	-
rs5880366_A_alt-1_RC	rs5880366	6	138323462	42	150	2	AGCCGAGATGGCACCACTCCACTCCAGTCTGGGTGACAGGTTGAGACCCTGTCTCAAAAAAAAAAAAAAAAAAA	AT	TATTGGACACTACTATATTTAGCTAGGAGCTGGAGAAATATGCAAAGAGGAATGGAATCTACCCTCAAGGAGCT	AGCCGAGATGGCACCACTCCACTCCAGTCTGGGTGACAGGTTGAGACCCTGTCTCAAAAAAAAAAAAAAAAAAAATTATTGGACACTACTATATTTAGCTAGGAGCTGGAGAAATATGCAAAGAGGAATGGAATCTACCCTCAAGGAGCT	rs35661873
rs5880366_B_RC	rs5880366	6	138323462	43	149	2	AGCCGAGATGGCACCACTCCACTCCGGTCTGGGTGACAGGTTGAGACCCTGTCTCAAAAAAAAAAAAAAAAAAA	T	TATTGGACACTACTATATTTAGCTAGGAGCTGGAGAAATATGCAAAGAGGAATGGAATCTACCCTCAAGGAGCT	AGCCGAGATGGCACCACTCCACTCCGGTCTGGGTGACAGGTTGAGACCCTGTCTCAAAAAAAAAAAAAAAAAAATTATTGGACACTACTATATTTAGCTAGGAGCTGGAGAAATATGCAAAGAGGAATGGAATCTACCCTCAAGGAGCT	-
rs5880366_B_alt-1_RC	rs5880366	6	138323462	42.3	149	2	AGCCGAGATGGCACCACTCCACTCCAGTCTGGGTGACAGGTTGAGACCCTGTCTCAAAAAAAAAAAAAAAAAAA	T	TATTGGACACTACTATATTTAGCTAGGAGCTGGAGAAATATGCAAAGAGGAATGGAATCTACCCTCAAGGAGCT	AGCCGAGATGGCACCACTCCACTCCAGTCTGGGTGACAGGTTGAGACCCTGTCTCAAAAAAAAAAAAAAAAAAATTATTGGACACTACTATATTTAGCTAGGAGCTGGAGAAATATGCAAAGAGGAATGGAATCTACCCTCAAGGAGCT	rs35661873
rs141158619_A	rs141158619	6	138159726	40	150	1	AGTTGAGAAATGAGGATCCAGTTTCATTCTCCTACATGTGGCCACATAGCCAATTATCCCAGCACTATTTGTTG	C	AAAGGGTGTCCTTTCCCCACTTTATGTTTTTGTTTGCTTCGTCAAAGATCAGTTGGTTGTAAGTATTTGGGTTTA	AGTTGAGAAATGAGGATCCAGTTTCATTCTCCTACATGTGGCCACATAGCCAATTATCCCAGCACTATTTGTTGCAAAGGGTGTCCTTTCCCCACTTTATGTTTTTGTTTGCTTCGTCAAAGATCAGTTGGTTGTAAGTATTTGGGTTTA	-
rs141158619_B	rs141158619	6	138159726	39.3	150	1	AGTTGAGAAATGAGGATCCAGTTTCATTCTCCTACATGTGGCCACATAGCCAATTATCCCAGCACTATTTGTTG	A	AAAGGGTGTCCTTTCCCCACTTTATGTTTTTGTTTGCTTCGTCAAAGATCAGTTGGTTGTAAGTATTTGGGTTTA	AGTTGAGAAATGAGGATCCAGTTTCATTCTCCTACATGTGGCCACATAGCCAATTATCCCAGCACTATTTGTTGAAAAGGGTGTCCTTTCCCCACTTTATGTTTTTGTTTGCTTCGTCAAAGATCAGTTGGTTGTAAGTATTTGGGTTTA	-
rs112437718_A_RC	rs112437718	6	138245236	50	150	1	AAAGCACCATTCACAGCTAAAATTATAGGCAACATAAGCTGCAAACCCACGCAACAATGCTCACTTCCAGGCTCT	A	TGCTAGACCTGGGGCTGCTCACAAGGGCCCTGCCCAAATAGCTGATGCAGCAAACTCCAGGACACCTAAGTGAC	AAAGCACCATTCACAGCTAAAATTATAGGCAACATAAGCTGCAAACCCACGCAACAATGCTCACTTCCAGGCTCTATGCTAGACCTGGGGCTGCTCACAAGGGCCCTGCCCAAATAGCTGATGCAGCAAACTCCAGGACACCTAAGTGAC	-
rs112437718_A_alt-1_RC	rs112437718	6	138245236	50	150	1	AAAGCACCATTCACAGCTAAAATTATAGGCAACATAAGCTGCAAACCCACGCAACAATGCTCACTTCCAGGCTCT	A	TGCTAGACCTGGGGCTGCTCACAAGGGCCCTGCCCAAATAGCTGATGCAGCAAACTCCAGGACACCTAACTGAC	AAAGCACCATTCACAGCTAAAATTATAGGCAACATAAGCTGCAAACCCACGCAACAATGCTCACTTCCAGGCTCTATGCTAGACCTGGGGCTGCTCACAAGGGCCCTGCCCAAATAGCTGATGCAGCAAACTCCAGGACACCTAACTGAC	rs113849526
rs112437718_B_RC	rs112437718	6	138245236	50.7	150	1	AAAGCACCATTCACAGCTAAAATTATAGGCAACATAAGCTGCAAACCCACGCAACAATGCTCACTTCCAGGCTCT	G	TGCTAGACCTGGGGCTGCTCACAAGGGCCCTGCCCAAATAGCTGATGCAGCAAACTCCAGGACACCTAAGTGAC	AAAGCACCATTCACAGCTAAAATTATAGGCAACATAAGCTGCAAACCCACGCAACAATGCTCACTTCCAGGCTCTGTGCTAGACCTGGGGCTGCTCACAAGGGCCCTGCCCAAATAGCTGATGCAGCAAACTCCAGGACACCTAAGTGAC	-
rs112437718_B_alt-1_RC	rs112437718	6	138245236	50.7	150	1	AAAGCACCATTCACAGCTAAAATTATAGGCAACATAAGCTGCAAACCCACGCAACAATGCTCACTTCCAGGCTCT	G	TGCTAGACCTGGGGCTGCTCACAAGGGCCCTGCCCAAATAGCTGATGCAGCAAACTCCAGGACACCTAACTGAC	AAAGCACCATTCACAGCTAAAATTATAGGCAACATAAGCTGCAAACCCACGCAACAATGCTCACTTCCAGGCTCTGTGCTAGACCTGGGGCTGCTCACAAGGGCCCTGCCCAAATAGCTGATGCAGCAAACTCCAGGACACCTAACTGAC	rs113849526
rs77722302_A	rs77722302	6	137930602	34.7	150	1	TATTACGGATTGGTTCACAGTAACTCCATCCTTTTCTCCTCTCTGATGTTTTCTTGTACCACAGAAGCTGGAAG	G	CTAAAAATTACATTTTTTAGACTCCCTTTTTTTTAGAATTAGGATTCTGGGTACGAATTAAATTCTGTCAATTAG	TATTACGGATTGGTTCACAGTAACTCCATCCTTTTCTCCTCTCTGATGTTTTCTTGTACCACAGAAGCTGGAAGGCTAAAAATTACATTTTTTAGACTCCCTTTTTTTTAGAATTAGGATTCTGGGTACGAATTAAATTCTGTCAATTAG	-
rs77722302_A_alt-1	rs77722302	6	137930602	34	150	1	TATTACGGATTGGTTCACAGTAACTCCATCCTTTTCTCCTCTCTGATGTTTTCTTGTACCACAGAAGCTGGAAG	G	CTAAAAATTACATTTTTTAGACTCCCTTTTTTTTAGAATTAGGATTCTGGGTACGAATTAAATTCTATCAATTAG	TATTACGGATTGGTTCACAGTAACTCCATCCTTTTCTCCTCTCTGATGTTTTCTTGTACCACAGAAGCTGGAAGGCTAAAAATTACATTTTTTAGACTCCCTTTTTTTTAGAATTAGGATTCTGGGTACGAATTAAATTCTATCAATTAG	rs6922129
rs77722302_A_alt-2	rs77722302	6	137930602	34	150	1	TATTACGGATTGGTTCACAGTAACTCCATCTTTTTCTCCTCTCTGATGTTTTCTTGTACCACAGAAGCTGGAAG	G	CTAAAAATTACATTTTTTAGACTCCCTTTTTTTTAGAATTAGGATTCTGGGTACGAATTAAATTCTGTCAATTAG	TATTACGGATTGGTTCACAGTAACTCCATCTTTTTCTCCTCTCTGATGTTTTCTTGTACCACAGAAGCTGGAAGGCTAAAAATTACATTTTTTAGACTCCCTTTTTTTTAGAATTAGGATTCTGGGTACGAATTAAATTCTGTCAATTAG	rs1105088
rs77722302_A_alt-3	rs77722302	6	137930602	33.3	150	1	TATTACGGATTGGTTCACAGTAACTCCATCTTTTTCTCCTCTCTGATGTTTTCTTGTACCACAGAAGCTGGAAG	G	CTAAAAATTACATTTTTTAGACTCCCTTTTTTTTAGAATTAGGATTCTGGGTACGAATTAAATTCTATCAATTAG	TATTACGGATTGGTTCACAGTAACTCCATCTTTTTCTCCTCTCTGATGTTTTCTTGTACCACAGAAGCTGGAAGGCTAAAAATTACATTTTTTAGACTCCCTTTTTTTTAGAATTAGGATTCTGGGTACGAATTAAATTCTATCAATTAG	rs1105088,rs6922129
rs77722302_B	rs77722302	6	137930602	34	150	1	TATTACGGATTGGTTCACAGTAACTCCATCCTTTTCTCCTCTCTGATGTTTTCTTGTACCACAGAAGCTGGAAG	T	CTAAAAATTACATTTTTTAGACTCCCTTTTTTTTAGAATTAGGATTCTGGGTACGAATTAAATTCTGTCAATTAG	TATTACGGATTGGTTCACAGTAACTCCATCCTTTTCTCCTCTCTGATGTTTTCTTGTACCACAGAAGCTGGAAGTCTAAAAATTACATTTTTTAGACTCCCTTTTTTTTAGAATTAGGATTCTGGGTACGAATTAAATTCTGTCAATTAG	-
rs77722302_B_alt-1	rs77722302	6	137930602	33.3	150	1	TATTACGGATTGGTTCACAGTAACTCCATCCTTTTCTCCTCTCTGATGTTTTCTTGTACCACAGAAGCTGGAAG	T	CTAAAAATTACATTTTTTAGACTCCCTTTTTTTTAGAATTAGGATTCTGGGTACGAATTAAATTCTATCAATTAG	TATTACGGATTGGTTCACAGTAACTCCATCCTTTTCTCCTCTCTGATGTTTTCTTGTACCACAGAAGCTGGAAGTCTAAAAATTACATTTTTTAGACTCCCTTTTTTTTAGAATTAGGATTCTGGGTACGAATTAAATTCTATCAATTAG	rs6922129
rs77722302_B_alt-2	rs77722302	6	137930602	33.3	150	1	TATTACGGATTGGTTCACAGTAACTCCATCTTTTTCTCCTCTCTGATGTTTTCTTGTACCACAGAAGCTGGAAG	T	CTAAAAATTACATTTTTTAGACTCCCTTTTTTTTAGAATTAGGATTCTGGGTACGAATTAAATTCTGTCAATTAG	TATTACGGATTGGTTCACAGTAACTCCATCTTTTTCTCCTCTCTGATGTTTTCTTGTACCACAGAAGCTGGAAGTCTAAAAATTACATTTTTTAGACTCCCTTTTTTTTAGAATTAGGATTCTGGGTACGAATTAAATTCTGTCAATTAG	rs1105088
rs77722302_B_alt-3	rs77722302	6	137930602	32.7	150	1	TATTACGGATTGGTTCACAGTAACTCCATCTTTTTCTCCTCTCTGATGTTTTCTTGTACCACAGAAGCTGGAAG	T	CTAAAAATTACATTTTTTAGACTCCCTTTTTTTTAGAATTAGGATTCTGGGTACGAATTAAATTCTATCAATTAG	TATTACGGATTGGTTCACAGTAACTCCATCTTTTTCTCCTCTCTGATGTTTTCTTGTACCACAGAAGCTGGAAGTCTAAAAATTACATTTTTTAGACTCCCTTTTTTTTAGAATTAGGATTCTGGGTACGAATTAAATTCTATCAATTAG	rs1105088,rs6922129
rs10484592_A	rs10484592	6	137865631	34	150	1	GGCAAGAGCAAGATGGCTGCCTCATCTTTTCTTCTAAACTGTGAACAAAGCATACAATCATTTGAGTGATTTTC	C	GCAATATCAATTTTTCTATCTGTATAAGGTGTCTGATAAGTTTAGATTAAGTCCCTAGTCTTAATCTAAAGAAAA	GGCAAGAGCAAGATGGCTGCCTCATCTTTTCTTCTAAACTGTGAACAAAGCATACAATCATTTGAGTGATTTTCCGCAATATCAATTTTTCTATCTGTATAAGGTGTCTGATAAGTTTAGATTAAGTCCCTAGTCTTAATCTAAAGAAAA	-
rs10484592_B	rs10484592	6	137865631	33.3	150	1	GGCAAGAGCAAGATGGCTGCCTCATCTTTTCTTCTAAACTGTGAACAAAGCATACAATCATTTGAGTGATTTTC	T	GCAATATCAATTTTTCTATCTGTATAAGGTGTCTGATAAGTTTAGATTAAGTCCCTAGTCTTAATCTAAAGAAAA	GGCAAGAGCAAGATGGCTGCCTCATCTTTTCTTCTAAACTGTGAACAAAGCATACAATCATTTGAGTGATTTTCTGCAATATCAATTTTTCTATCTGTATAAGGTGTCTGATAAGTTTAGATTAAGTCCCTAGTCTTAATCTAAAGAAAA	-
rs59000411_A_RC	rs59000411	6	138386245	28.7	150	1	GCAAGACTCTGTCTCAAAAAAAAAAAACACAAAAAACTGAAACCATGGAATACTATAGAGCAGTTAAAACCAATA	T	ACTAGATCTATATGTATTAACATAGATACATTTAAAGAATTTTAGATGACAGATGCAGTTGCCAACTAATTTAC	GCAAGACTCTGTCTCAAAAAAAAAAAACACAAAAAACTGAAACCATGGAATACTATAGAGCAGTTAAAACCAATATACTAGATCTATATGTATTAACATAGATACATTTAAAGAATTTTAGATGACAGATGCAGTTGCCAACTAATTTAC	-
rs59000411_A_alt-1_RC	rs59000411	6	138386245	28.7	150	1	GCAAGACTCTGTCTCAAAAAAAAAAAAACACAAAAAACTGAAACCATGGAATACTATAGAGCAGTTAAAACCAAT	T	ACTAGATCTATATGTATTAACATAGATACATTTAAAGAATTTTAGATGACAGATGCAGTTGCCAACTAATTTAC	GCAAGACTCTGTCTCAAAAAAAAAAAAACACAAAAAACTGAAACCATGGAATACTATAGAGCAGTTAAAACCAATTACTAGATCTATATGTATTAACATAGATACATTTAAAGAATTTTAGATGACAGATGCAGTTGCCAACTAATTTAC	rs34384817
rs59000411_A_alt-2_RC	rs59000411	6	138386245	28.4	148	1	GCAAGACTCTGTCTCAAAAAAAAAAAACAAAAAACTGAAACCATGGAATACTATAGAGCAGTTAAAACCAATA	T	ACTAGATCTATATGTATTAACATAGATACATTTAAAGAATTTTAGATGACAGATGCAGTTGCCAACTAATTTAC	GCAAGACTCTGTCTCAAAAAAAAAAAACAAAAAACTGAAACCATGGAATACTATAGAGCAGTTAAAACCAATATACTAGATCTATATGTATTAACATAGATACATTTAAAGAATTTTAGATGACAGATGCAGTTGCCAACTAATTTAC	rs138991179
rs59000411_A_alt-3_RC	rs59000411	6	138386245	28.2	149	1	GCAAGACTCTGTCTCAAAAAAAAAAAAACAAAAAACTGAAACCATGGAATACTATAGAGCAGTTAAAACCAATA	T	ACTAGATCTATATGTATTAACATAGATACATTTAAAGAATTTTAGATGACAGATGCAGTTGCCAACTAATTTAC	GCAAGACTCTGTCTCAAAAAAAAAAAAACAAAAAACTGAAACCATGGAATACTATAGAGCAGTTAAAACCAATATACTAGATCTATATGTATTAACATAGATACATTTAAAGAATTTTAGATGACAGATGCAGTTGCCAACTAATTTAC	rs138991179,rs34384817
rs59000411_A_alt-4_RC	rs59000411	6	138386245	28.7	150	1	GCAAGACTCTGTCTCAAAAAAAAAAAAAACACAAAAAACTGAAACCATGGAATACTATAGAGCAGTTAAAACCAA	T	ACTAGATCTATATGTATTAACATAGATACATTTAAAGAATTTTAGATGACAGATGCAGTTGCCAACTAATTTAC	GCAAGACTCTGTCTCAAAAAAAAAAAAAACACAAAAAACTGAAACCATGGAATACTATAGAGCAGTTAAAACCAATACTAGATCTATATGTATTAACATAGATACATTTAAAGAATTTTAGATGACAGATGCAGTTGCCAACTAATTTAC	rs34384817_2
rs59000411_A_alt-5_RC	rs59000411	6	138386245	28	150	1	GCAAGACTCTGTCTCAAAAAAAAAAAAAACAAAAAACTGAAACCATGGAATACTATAGAGCAGTTAAAACCAATA	T	ACTAGATCTATATGTATTAACATAGATACATTTAAAGAATTTTAGATGACAGATGCAGTTGCCAACTAATTTAC	GCAAGACTCTGTCTCAAAAAAAAAAAAAACAAAAAACTGAAACCATGGAATACTATAGAGCAGTTAAAACCAATATACTAGATCTATATGTATTAACATAGATACATTTAAAGAATTTTAGATGACAGATGCAGTTGCCAACTAATTTAC	rs34384817_2,rs138991179
rs59000411_B_RC	rs59000411	6	138386245	28.7	150	1	GCAAGACTCTGTCTCAAAAAAAAAAAACACAAAAAACTGAAACCATGGAATACTATAGAGCAGTTAAAACCAATA	A	ACTAGATCTATATGTATTAACATAGATACATTTAAAGAATTTTAGATGACAGATGCAGTTGCCAACTAATTTAC	GCAAGACTCTGTCTCAAAAAAAAAAAACACAAAAAACTGAAACCATGGAATACTATAGAGCAGTTAAAACCAATAAACTAGATCTATATGTATTAACATAGATACATTTAAAGAATTTTAGATGACAGATGCAGTTGCCAACTAATTTAC	-
rs59000411_B_alt-1_RC	rs59000411	6	138386245	28.7	150	1	GCAAGACTCTGTCTCAAAAAAAAAAAAACACAAAAAACTGAAACCATGGAATACTATAGAGCAGTTAAAACCAAT	A	ACTAGATCTATATGTATTAACATAGATACATTTAAAGAATTTTAGATGACAGATGCAGTTGCCAACTAATTTAC	GCAAGACTCTGTCTCAAAAAAAAAAAAACACAAAAAACTGAAACCATGGAATACTATAGAGCAGTTAAAACCAATAACTAGATCTATATGTATTAACATAGATACATTTAAAGAATTTTAGATGACAGATGCAGTTGCCAACTAATTTAC	rs34384817
rs59000411_B_alt-2_RC	rs59000411	6	138386245	28.4	148	1	GCAAGACTCTGTCTCAAAAAAAAAAAACAAAAAACTGAAACCATGGAATACTATAGAGCAGTTAAAACCAATA	A	ACTAGATCTATATGTATTAACATAGATACATTTAAAGAATTTTAGATGACAGATGCAGTTGCCAACTAATTTAC	GCAAGACTCTGTCTCAAAAAAAAAAAACAAAAAACTGAAACCATGGAATACTATAGAGCAGTTAAAACCAATAAACTAGATCTATATGTATTAACATAGATACATTTAAAGAATTTTAGATGACAGATGCAGTTGCCAACTAATTTAC	rs138991179
rs59000411_B_alt-3_RC	rs59000411	6	138386245	28.2	149	1	GCAAGACTCTGTCTCAAAAAAAAAAAAACAAAAAACTGAAACCATGGAATACTATAGAGCAGTTAAAACCAATA	A	ACTAGATCTATATGTATTAACATAGATACATTTAAAGAATTTTAGATGACAGATGCAGTTGCCAACTAATTTAC	GCAAGACTCTGTCTCAAAAAAAAAAAAACAAAAAACTGAAACCATGGAATACTATAGAGCAGTTAAAACCAATAAACTAGATCTATATGTATTAACATAGATACATTTAAAGAATTTTAGATGACAGATGCAGTTGCCAACTAATTTAC	rs138991179,rs34384817
rs59000411_B_alt-4_RC	rs59000411	6	138386245	28.7	150	1	GCAAGACTCTGTCTCAAAAAAAAAAAAAACACAAAAAACTGAAACCATGGAATACTATAGAGCAGTTAAAACCAA	A	ACTAGATCTATATGTATTAACATAGATACATTTAAAGAATTTTAGATGACAGATGCAGTTGCCAACTAATTTAC	GCAAGACTCTGTCTCAAAAAAAAAAAAAACACAAAAAACTGAAACCATGGAATACTATAGAGCAGTTAAAACCAAAACTAGATCTATATGTATTAACATAGATACATTTAAAGAATTTTAGATGACAGATGCAGTTGCCAACTAATTTAC	rs34384817_2
rs59000411_B_alt-5_RC	rs59000411	6	138386245	28	150	1	GCAAGACTCTGTCTCAAAAAAAAAAAAAACAAAAAACTGAAACCATGGAATACTATAGAGCAGTTAAAACCAATA	A	ACTAGATCTATATGTATTAACATAGATACATTTAAAGAATTTTAGATGACAGATGCAGTTGCCAACTAATTTAC	GCAAGACTCTGTCTCAAAAAAAAAAAAAACAAAAAACTGAAACCATGGAATACTATAGAGCAGTTAAAACCAATAAACTAGATCTATATGTATTAACATAGATACATTTAAAGAATTTTAGATGACAGATGCAGTTGCCAACTAATTTAC	rs34384817_2,rs138991179
rs75422855_A	rs75422855	6	137857074	50.7	150	1	TTGAGACTTTTTCTGGGTCTTGTTCTGTCTCCCAGGCTGGAGTGCAGTTGCGTAATAATCATAGCTCACTGCAG	C	CTTGAACTCCTGAACTCAAGATATACCTCAGCCTCCCAGATAGCTGGGACTACAGGCACACACCACCACGACTGG	TTGAGACTTTTTCTGGGTCTTGTTCTGTCTCCCAGGCTGGAGTGCAGTTGCGTAATAATCATAGCTCACTGCAGCCTTGAACTCCTGAACTCAAGATATACCTCAGCCTCCCAGATAGCTGGGACTACAGGCACACACCACCACGACTGG	-
rs75422855_A_alt-1	rs75422855	6	137857074	50	150	1	TTGAGACTTTTTCTGAGTCTTGTTCTGTCTCCCAGGCTGGAGTGCAGTTGCGTAATAATCATAGCTCACTGCAG	C	CTTGAACTCCTGAACTCAAGATATACCTCAGCCTCCCAGATAGCTGGGACTACAGGCACACACCACCACGACTGG	TTGAGACTTTTTCTGAGTCTTGTTCTGTCTCCCAGGCTGGAGTGCAGTTGCGTAATAATCATAGCTCACTGCAGCCTTGAACTCCTGAACTCAAGATATACCTCAGCCTCCCAGATAGCTGGGACTACAGGCACACACCACCACGACTGG	rs4895492
rs75422855_A_alt-2	rs75422855	6	137857074	50	150	1	TTGAGACTTTTTCTGGGTCTTGTTCTGTCTCCCAGGCTGGAGTGCAGTTGCGTAATAATCATAGCTCACTGCAG	C	CTTGAACTCCTGAACTCAAGATATACCTCAGCCTCCCAGATAGCTGGGACTACAGGCACACACCACCACAACTGG	TTGAGACTTTTTCTGGGTCTTGTTCTGTCTCCCAGGCTGGAGTGCAGTTGCGTAATAATCATAGCTCACTGCAGCCTTGAACTCCTGAACTCAAGATATACCTCAGCCTCCCAGATAGCTGGGACTACAGGCACACACCACCACAACTGG	rs9389515
rs75422855_A_alt-3	rs75422855	6	137857074	49.3	150	1	TTGAGACTTTTTCTGAGTCTTGTTCTGTCTCCCAGGCTGGAGTGCAGTTGCGTAATAATCATAGCTCACTGCAG	C	CTTGAACTCCTGAACTCAAGATATACCTCAGCCTCCCAGATAGCTGGGACTACAGGCACACACCACCACAACTGG	TTGAGACTTTTTCTGAGTCTTGTTCTGTCTCCCAGGCTGGAGTGCAGTTGCGTAATAATCATAGCTCACTGCAGCCTTGAACTCCTGAACTCAAGATATACCTCAGCCTCCCAGATAGCTGGGACTACAGGCACACACCACCACAACTGG	rs9389515,rs4895492
rs75422855_A_alt-4	rs75422855	6	137857074	51.3	150	1	TTGAGACTTTTTCTGGGTCTTGTTCTGTCTCCCAGGCTGGAGTGCAGTGGCGTAATAATCATAGCTCACTGCAG	C	CTTGAACTCCTGAACTCAAGATATACCTCAGCCTCCCAGATAGCTGGGACTACAGGCACACACCACCACGACTGG	TTGAGACTTTTTCTGGGTCTTGTTCTGTCTCCCAGGCTGGAGTGCAGTGGCGTAATAATCATAGCTCACTGCAGCCTTGAACTCCTGAACTCAAGATATACCTCAGCCTCCCAGATAGCTGGGACTACAGGCACACACCACCACGACTGG	rs6924326
rs75422855_A_alt-5	rs75422855	6	137857074	50.7	150	1	TTGAGACTTTTTCTGAGTCTTGTTCTGTCTCCCAGGCTGGAGTGCAGTGGCGTAATAATCATAGCTCACTGCAG	C	CTTGAACTCCTGAACTCAAGATATACCTCAGCCTCCCAGATAGCTGGGACTACAGGCACACACCACCACGACTGG	TTGAGACTTTTTCTGAGTCTTGTTCTGTCTCCCAGGCTGGAGTGCAGTGGCGTAATAATCATAGCTCACTGCAGCCTTGAACTCCTGAACTCAAGATATACCTCAGCCTCCCAGATAGCTGGGACTACAGGCACACACCACCACGACTGG	rs6924326,rs4895492
rs75422855_A_alt-6	rs75422855	6	137857074	50.7	150	1	TTGAGACTTTTTCTGGGTCTTGTTCTGTCTCCCAGGCTGGAGTGCAGTGGCGTAATAATCATAGCTCACTGCAG	C	CTTGAACTCCTGAACTCAAGATATACCTCAGCCTCCCAGATAGCTGGGACTACAGGCACACACCACCACAACTGG	TTGAGACTTTTTCTGGGTCTTGTTCTGTCTCCCAGGCTGGAGTGCAGTGGCGTAATAATCATAGCTCACTGCAGCCTTGAACTCCTGAACTCAAGATATACCTCAGCCTCCCAGATAGCTGGGACTACAGGCACACACCACCACAACTGG	rs6924326,rs9389515
rs75422855_A_alt-7	rs75422855	6	137857074	50	150	1	TTGAGACTTTTTCTGAGTCTTGTTCTGTCTCCCAGGCTGGAGTGCAGTGGCGTAATAATCATAGCTCACTGCAG	C	CTTGAACTCCTGAACTCAAGATATACCTCAGCCTCCCAGATAGCTGGGACTACAGGCACACACCACCACAACTGG	TTGAGACTTTTTCTGAGTCTTGTTCTGTCTCCCAGGCTGGAGTGCAGTGGCGTAATAATCATAGCTCACTGCAGCCTTGAACTCCTGAACTCAAGATATACCTCAGCCTCCCAGATAGCTGGGACTACAGGCACACACCACCACAACTGG	rs6924326,rs9389515,rs4895492
rs75422855_B	rs75422855	6	137857074	50.7	150	1	TTGAGACTTTTTCTGGGTCTTGTTCTGTCTCCCAGGCTGGAGTGCAGTTGCGTAATAATCATAGCTCACTGCAG	G	CTTGAACTCCTGAACTCAAGATATACCTCAGCCTCCCAGATAGCTGGGACTACAGGCACACACCACCACGACTGG	TTGAGACTTTTTCTGGGTCTTGTTCTGTCTCCCAGGCTGGAGTGCAGTTGCGTAATAATCATAGCTCACTGCAGGCTTGAACTCCTGAACTCAAGATATACCTCAGCCTCCCAGATAGCTGGGACTACAGGCACACACCACCACGACTGG	-
rs75422855_B_alt-1	rs75422855	6	137857074	50	150	1	TTGAGACTTTTTCTGAGTCTTGTTCTGTCTCCCAGGCTGGAGTGCAGTTGCGTAATAATCATAGCTCACTGCAG	G	CTTGAACTCCTGAACTCAAGATATACCTCAGCCTCCCAGATAGCTGGGACTACAGGCACACACCACCACGACTGG	TTGAGACTTTTTCTGAGTCTTGTTCTGTCTCCCAGGCTGGAGTGCAGTTGCGTAATAATCATAGCTCACTGCAGGCTTGAACTCCTGAACTCAAGATATACCTCAGCCTCCCAGATAGCTGGGACTACAGGCACACACCACCACGACTGG	rs4895492
rs75422855_B_alt-2	rs75422855	6	137857074	50	150	1	TTGAGACTTTTTCTGGGTCTTGTTCTGTCTCCCAGGCTGGAGTGCAGTTGCGTAATAATCATAGCTCACTGCAG	G	CTTGAACTCCTGAACTCAAGATATACCTCAGCCTCCCAGATAGCTGGGACTACAGGCACACACCACCACAACTGG	TTGAGACTTTTTCTGGGTCTTGTTCTGTCTCCCAGGCTGGAGTGCAGTTGCGTAATAATCATAGCTCACTGCAGGCTTGAACTCCTGAACTCAAGATATACCTCAGCCTCCCAGATAGCTGGGACTACAGGCACACACCACCACAACTGG	rs9389515
rs75422855_B_alt-3	rs75422855	6	137857074	49.3	150	1	TTGAGACTTTTTCTGAGTCTTGTTCTGTCTCCCAGGCTGGAGTGCAGTTGCGTAATAATCATAGCTCACTGCAG	G	CTTGAACTCCTGAACTCAAGATATACCTCAGCCTCCCAGATAGCTGGGACTACAGGCACACACCACCACAACTGG	TTGAGACTTTTTCTGAGTCTTGTTCTGTCTCCCAGGCTGGAGTGCAGTTGCGTAATAATCATAGCTCACTGCAGGCTTGAACTCCTGAACTCAAGATATACCTCAGCCTCCCAGATAGCTGGGACTACAGGCACACACCACCACAACTGG	rs9389515,rs4895492
rs75422855_B_alt-4	rs75422855	6	137857074	51.3	150	1	TTGAGACTTTTTCTGGGTCTTGTTCTGTCTCCCAGGCTGGAGTGCAGTGGCGTAATAATCATAGCTCACTGCAG	G	CTTGAACTCCTGAACTCAAGATATACCTCAGCCTCCCAGATAGCTGGGACTACAGGCACACACCACCACGACTGG	TTGAGACTTTTTCTGGGTCTTGTTCTGTCTCCCAGGCTGGAGTGCAGTGGCGTAATAATCATAGCTCACTGCAGGCTTGAACTCCTGAACTCAAGATATACCTCAGCCTCCCAGATAGCTGGGACTACAGGCACACACCACCACGACTGG	rs6924326
rs75422855_B_alt-5	rs75422855	6	137857074	50.7	150	1	TTGAGACTTTTTCTGAGTCTTGTTCTGTCTCCCAGGCTGGAGTGCAGTGGCGTAATAATCATAGCTCACTGCAG	G	CTTGAACTCCTGAACTCAAGATATACCTCAGCCTCCCAGATAGCTGGGACTACAGGCACACACCACCACGACTGG	TTGAGACTTTTTCTGAGTCTTGTTCTGTCTCCCAGGCTGGAGTGCAGTGGCGTAATAATCATAGCTCACTGCAGGCTTGAACTCCTGAACTCAAGATATACCTCAGCCTCCCAGATAGCTGGGACTACAGGCACACACCACCACGACTGG	rs6924326,rs4895492
rs75422855_B_alt-6	rs75422855	6	137857074	50.7	150	1	TTGAGACTTTTTCTGGGTCTTGTTCTGTCTCCCAGGCTGGAGTGCAGTGGCGTAATAATCATAGCTCACTGCAG	G	CTTGAACTCCTGAACTCAAGATATACCTCAGCCTCCCAGATAGCTGGGACTACAGGCACACACCACCACAACTGG	TTGAGACTTTTTCTGGGTCTTGTTCTGTCTCCCAGGCTGGAGTGCAGTGGCGTAATAATCATAGCTCACTGCAGGCTTGAACTCCTGAACTCAAGATATACCTCAGCCTCCCAGATAGCTGGGACTACAGGCACACACCACCACAACTGG	rs6924326,rs9389515
rs75422855_B_alt-7	rs75422855	6	137857074	50	150	1	TTGAGACTTTTTCTGAGTCTTGTTCTGTCTCCCAGGCTGGAGTGCAGTGGCGTAATAATCATAGCTCACTGCAG	G	CTTGAACTCCTGAACTCAAGATATACCTCAGCCTCCCAGATAGCTGGGACTACAGGCACACACCACCACAACTGG	TTGAGACTTTTTCTGAGTCTTGTTCTGTCTCCCAGGCTGGAGTGCAGTGGCGTAATAATCATAGCTCACTGCAGGCTTGAACTCCTGAACTCAAGATATACCTCAGCCTCCCAGATAGCTGGGACTACAGGCACACACCACCACAACTGG	rs6924326,rs9389515,rs4895492
rs11154951_A_RC	rs11154951	6	138298302	48	150	1	TAAGGGACCCTCAGCAAGTGCCCCAGGCTGGGTCTGGTGCTTACCTGGAACCTGGGGCAGTGAGCCAATTGTCTT	C	CTCATGCTAATATTCTATTCTCTCACGTTTGCTCAAAGCTATGTGTAGAGGTAGGTTAAGTCAATGCATTAACT	TAAGGGACCCTCAGCAAGTGCCCCAGGCTGGGTCTGGTGCTTACCTGGAACCTGGGGCAGTGAGCCAATTGTCTTCCTCATGCTAATATTCTATTCTCTCACGTTTGCTCAAAGCTATGTGTAGAGGTAGGTTAAGTCAATGCATTAACT	-
rs11154951_A_alt-1_RC	rs11154951	6	138298302	47.3	150	1	TAAGGGACCTTCAGCAAGTGCCCCAGGCTGGGTCTGGTGCTTACCTGGAACCTGGGGCAGTGAGCCAATTGTCTT	C	CTCATGCTAATATTCTATTCTCTCACGTTTGCTCAAAGCTATGTGTAGAGGTAGGTTAAGTCAATGCATTAACT	TAAGGGACCTTCAGCAAGTGCCCCAGGCTGGGTCTGGTGCTTACCTGGAACCTGGGGCAGTGAGCCAATTGTCTTCCTCATGCTAATATTCTATTCTCTCACGTTTGCTCAAAGCTATGTGTAGAGGTAGGTTAAGTCAATGCATTAACT	rs9373204
rs11154951_A_alt-2_RC	rs11154951	6	138298302	49.3	150	1	TAAGGGACCCTCAGCAAGTGCCCCAGGCTCGCTGGGTCTGGTGCTTACCTGGAACCTGGGGCAGTGAGCCAATTG	C	CTCATGCTAATATTCTATTCTCTCACGTTTGCTCAAAGCTATGTGTAGAGGTAGGTTAAGTCAATGCATTAACT	TAAGGGACCCTCAGCAAGTGCCCCAGGCTCGCTGGGTCTGGTGCTTACCTGGAACCTGGGGCAGTGAGCCAATTGCCTCATGCTAATATTCTATTCTCTCACGTTTGCTCAAAGCTATGTGTAGAGGTAGGTTAAGTCAATGCATTAACT	rs57607464
rs11154951_A_alt-3_RC	rs11154951	6	138298302	48.7	150	1	TAAGGGACCTTCAGCAAGTGCCCCAGGCTCGCTGGGTCTGGTGCTTACCTGGAACCTGGGGCAGTGAGCCAATTG	C	CTCATGCTAATATTCTATTCTCTCACGTTTGCTCAAAGCTATGTGTAGAGGTAGGTTAAGTCAATGCATTAACT	TAAGGGACCTTCAGCAAGTGCCCCAGGCTCGCTGGGTCTGGTGCTTACCTGGAACCTGGGGCAGTGAGCCAATTGCCTCATGCTAATATTCTATTCTCTCACGTTTGCTCAAAGCTATGTGTAGAGGTAGGTTAAGTCAATGCATTAACT	rs57607464,rs9373204
rs11154951_B_RC	rs11154951	6	138298302	48	150	1	TAAGGGACCCTCAGCAAGTGCCCCAGGCTGGGTCTGGTGCTTACCTGGAACCTGGGGCAGTGAGCCAATTGTCTT	G	CTCATGCTAATATTCTATTCTCTCACGTTTGCTCAAAGCTATGTGTAGAGGTAGGTTAAGTCAATGCATTAACT	TAAGGGACCCTCAGCAAGTGCCCCAGGCTGGGTCTGGTGCTTACCTGGAACCTGGGGCAGTGAGCCAATTGTCTTGCTCATGCTAATATTCTATTCTCTCACGTTTGCTCAAAGCTATGTGTAGAGGTAGGTTAAGTCAATGCATTAACT	-
rs11154951_B_alt-1_RC	rs11154951	6	138298302	47.3	150	1	TAAGGGACCTTCAGCAAGTGCCCCAGGCTGGGTCTGGTGCTTACCTGGAACCTGGGGCAGTGAGCCAATTGTCTT	G	CTCATGCTAATATTCTATTCTCTCACGTTTGCTCAAAGCTATGTGTAGAGGTAGGTTAAGTCAATGCATTAACT	TAAGGGACCTTCAGCAAGTGCCCCAGGCTGGGTCTGGTGCTTACCTGGAACCTGGGGCAGTGAGCCAATTGTCTTGCTCATGCTAATATTCTATTCTCTCACGTTTGCTCAAAGCTATGTGTAGAGGTAGGTTAAGTCAATGCATTAACT	rs9373204
rs11154951_B_alt-2_RC	rs11154951	6	138298302	49.3	150	1	TAAGGGACCCTCAGCAAGTGCCCCAGGCTCGCTGGGTCTGGTGCTTACCTGGAACCTGGGGCAGTGAGCCAATTG	G	CTCATGCTAATATTCTATTCTCTCACGTTTGCTCAAAGCTATGTGTAGAGGTAGGTTAAGTCAATGCATTAACT	TAAGGGACCCTCAGCAAGTGCCCCAGGCTCGCTGGGTCTGGTGCTTACCTGGAACCTGGGGCAGTGAGCCAATTGGCTCATGCTAATATTCTATTCTCTCACGTTTGCTCAAAGCTATGTGTAGAGGTAGGTTAAGTCAATGCATTAACT	rs57607464
rs11154951_B_alt-3_RC	rs11154951	6	138298302	48.7	150	1	TAAGGGACCTTCAGCAAGTGCCCCAGGCTCGCTGGGTCTGGTGCTTACCTGGAACCTGGGGCAGTGAGCCAATTG	G	CTCATGCTAATATTCTATTCTCTCACGTTTGCTCAAAGCTATGTGTAGAGGTAGGTTAAGTCAATGCATTAACT	TAAGGGACCTTCAGCAAGTGCCCCAGGCTCGCTGGGTCTGGTGCTTACCTGGAACCTGGGGCAGTGAGCCAATTGGCTCATGCTAATATTCTATTCTCTCACGTTTGCTCAAAGCTATGTGTAGAGGTAGGTTAAGTCAATGCATTAACT	rs57607464,rs9373204
rs2876371_A	rs2876371	6	137920720	39.3	150	1	AAAGTCACCAGCATCTCAATCCCTTTCATTCCAAAACATTCCTGATTCCTCCACAGCATCATTCTTCTTCTACA	A	TGTGATCACCTGTGCACACCAAATGATGTCTTCATGAAGCAGTCTTCATCAACCACAAATTTTCCATTTTATTCC	AAAGTCACCAGCATCTCAATCCCTTTCATTCCAAAACATTCCTGATTCCTCCACAGCATCATTCTTCTTCTACAATGTGATCACCTGTGCACACCAAATGATGTCTTCATGAAGCAGTCTTCATCAACCACAAATTTTCCATTTTATTCC	-
rs2876371_A_alt-1	rs2876371	6	137920720	40	150	1	AAAGTCACCAGCATCTCAATCCCTTTCATTCCAAAACATTCCTGATTCCTCCACAGCATCATTCTTCTTCTACA	A	TGTGACCACCTGTGCACACCAAATGATGTCTTCATGAAGCAGTCTTCATCAACCACAAATTTTCCATTTTATTCC	AAAGTCACCAGCATCTCAATCCCTTTCATTCCAAAACATTCCTGATTCCTCCACAGCATCATTCTTCTTCTACAATGTGACCACCTGTGCACACCAAATGATGTCTTCATGAAGCAGTCTTCATCAACCACAAATTTTCCATTTTATTCC	rs77004057
rs2876371_A_alt-2	rs2876371	6	137920720	39.3	150	1	AAAGTCACCAGCATCTCAATCCCTTTCATTCCAAAACATTCCTGATTCCTCCACAGCATCATTCTTGTTCTACA	A	TGTGATCACCTGTGCACACCAAATGATGTCTTCATGAAGCAGTCTTCATCAACCACAAATTTTCCATTTTATTCC	AAAGTCACCAGCATCTCAATCCCTTTCATTCCAAAACATTCCTGATTCCTCCACAGCATCATTCTTGTTCTACAATGTGATCACCTGTGCACACCAAATGATGTCTTCATGAAGCAGTCTTCATCAACCACAAATTTTCCATTTTATTCC	rs74774704
rs2876371_A_alt-3	rs2876371	6	137920720	40	150	1	AAAGTCACCAGCATCTCAATCCCTTTCATTCCAAAACATTCCTGATTCCTCCACAGCATCATTCTTGTTCTACA	A	TGTGACCACCTGTGCACACCAAATGATGTCTTCATGAAGCAGTCTTCATCAACCACAAATTTTCCATTTTATTCC	AAAGTCACCAGCATCTCAATCCCTTTCATTCCAAAACATTCCTGATTCCTCCACAGCATCATTCTTGTTCTACAATGTGACCACCTGTGCACACCAAATGATGTCTTCATGAAGCAGTCTTCATCAACCACAAATTTTCCATTTTATTCC	rs74774704,rs77004057
rs2876371_A_alt-4	rs2876371	6	137920720	39.3	150	1	AAAGTCACCAGCATCTCAATCCCTTTCATTCCAAAACTTTCCTGATTCCTCCACAGCATCATTCTTCTTCTACA	A	TGTGATCACCTGTGCACACCAAATGATGTCTTCATGAAGCAGTCTTCATCAACCACAAATTTTCCATTTTATTCC	AAAGTCACCAGCATCTCAATCCCTTTCATTCCAAAACTTTCCTGATTCCTCCACAGCATCATTCTTCTTCTACAATGTGATCACCTGTGCACACCAAATGATGTCTTCATGAAGCAGTCTTCATCAACCACAAATTTTCCATTTTATTCC	rs530607
rs2876371_A_alt-5	rs2876371	6	137920720	40	150	1	AAAGTCACCAGCATCTCAATCCCTTTCATTCCAAAACTTTCCTGATTCCTCCACAGCATCATTCTTCTTCTACA	A	TGTGACCACCTGTGCACACCAAATGATGTCTTCATGAAGCAGTCTTCATCAACCACAAATTTTCCATTTTATTCC	AAAGTCACCAGCATCTCAATCCCTTTCATTCCAAAACTTTCCTGATTCCTCCACAGCATCATTCTTCTTCTACAATGTGACCACCTGTGCACACCAAATGATGTCTTCATGAAGCAGTCTTCATCAACCACAAATTTTCCATTTTATTCC	rs530607,rs77004057
rs2876371_A_alt-6	rs2876371	6	137920720	39.3	150	1	AAAGTCACCAGCATCTCAATCCCTTTCATTCCAAAACTTTCCTGATTCCTCCACAGCATCATTCTTGTTCTACA	A	TGTGATCACCTGTGCACACCAAATGATGTCTTCATGAAGCAGTCTTCATCAACCACAAATTTTCCATTTTATTCC	AAAGTCACCAGCATCTCAATCCCTTTCATTCCAAAACTTTCCTGATTCCTCCACAGCATCATTCTTGTTCTACAATGTGATCACCTGTGCACACCAAATGATGTCTTCATGAAGCAGTCTTCATCAACCACAAATTTTCCATTTTATTCC	rs530607,rs74774704
rs2876371_A_alt-7	rs2876371	6	137920720	40	150	1	AAAGTCACCAGCATCTCAATCCCTTTCATTCCAAAACTTTCCTGATTCCTCCACAGCATCATTCTTGTTCTACA	A	TGTGACCACCTGTGCACACCAAATGATGTCTTCATGAAGCAGTCTTCATCAACCACAAATTTTCCATTTTATTCC	AAAGTCACCAGCATCTCAATCCCTTTCATTCCAAAACTTTCCTGATTCCTCCACAGCATCATTCTTGTTCTACAATGTGACCACCTGTGCACACCAAATGATGTCTTCATGAAGCAGTCTTCATCAACCACAAATTTTCCATTTTATTCC	rs530607,rs74774704,rs77004057
rs2876371_B	rs2876371	6	137920720	39.3	150	1	AAAGTCACCAGCATCTCAATCCCTTTCATTCCAAAACATTCCTGATTCCTCCACAGCATCATTCTTCTTCTACA	T	TGTGATCACCTGTGCACACCAAATGATGTCTTCATGAAGCAGTCTTCATCAACCACAAATTTTCCATTTTATTCC	AAAGTCACCAGCATCTCAATCCCTTTCATTCCAAAACATTCCTGATTCCTCCACAGCATCATTCTTCTTCTACATTGTGATCACCTGTGCACACCAAATGATGTCTTCATGAAGCAGTCTTCATCAACCACAAATTTTCCATTTTATTCC	-
rs2876371_B_alt-1	rs2876371	6	137920720	40	150	1	AAAGTCACCAGCATCTCAATCCCTTTCATTCCAAAACATTCCTGATTCCTCCACAGCATCATTCTTCTTCTACA	T	TGTGACCACCTGTGCACACCAAATGATGTCTTCATGAAGCAGTCTTCATCAACCACAAATTTTCCATTTTATTCC	AAAGTCACCAGCATCTCAATCCCTTTCATTCCAAAACATTCCTGATTCCTCCACAGCATCATTCTTCTTCTACATTGTGACCACCTGTGCACACCAAATGATGTCTTCATGAAGCAGTCTTCATCAACCACAAATTTTCCATTTTATTCC	rs77004057
rs2876371_B_alt-2	rs2876371	6	137920720	39.3	150	1	AAAGTCACCAGCATCTCAATCCCTTTCATTCCAAAACATTCCTGATTCCTCCACAGCATCATTCTTGTTCTACA	T	TGTGATCACCTGTGCACACCAAATGATGTCTTCATGAAGCAGTCTTCATCAACCACAAATTTTCCATTTTATTCC	AAAGTCACCAGCATCTCAATCCCTTTCATTCCAAAACATTCCTGATTCCTCCACAGCATCATTCTTGTTCTACATTGTGATCACCTGTGCACACCAAATGATGTCTTCATGAAGCAGTCTTCATCAACCACAAATTTTCCATTTTATTCC	rs74774704
rs2876371_B_alt-3	rs2876371	6	137920720	40	150	1	AAAGTCACCAGCATCTCAATCCCTTTCATTCCAAAACATTCCTGATTCCTCCACAGCATCATTCTTGTTCTACA	T	TGTGACCACCTGTGCACACCAAATGATGTCTTCATGAAGCAGTCTTCATCAACCACAAATTTTCCATTTTATTCC	AAAGTCACCAGCATCTCAATCCCTTTCATTCCAAAACATTCCTGATTCCTCCACAGCATCATTCTTGTTCTACATTGTGACCACCTGTGCACACCAAATGATGTCTTCATGAAGCAGTCTTCATCAACCACAAATTTTCCATTTTATTCC	rs74774704,rs77004057
rs2876371_B_alt-4	rs2876371	6	137920720	39.3	150	1	AAAGTCACCAGCATCTCAATCCCTTTCATTCCAAAACTTTCCTGATTCCTCCACAGCATCATTCTTCTTCTACA	T	TGTGATCACCTGTGCACACCAAATGATGTCTTCATGAAGCAGTCTTCATCAACCACAAATTTTCCATTTTATTCC	AAAGTCACCAGCATCTCAATCCCTTTCATTCCAAAACTTTCCTGATTCCTCCACAGCATCATTCTTCTTCTACATTGTGATCACCTGTGCACACCAAATGATGTCTTCATGAAGCAGTCTTCATCAACCACAAATTTTCCATTTTATTCC	rs530607
rs2876371_B_alt-5	rs2876371	6	137920720	40	150	1	AAAGTCACCAGCATCTCAATCCCTTTCATTCCAAAACTTTCCTGATTCCTCCACAGCATCATTCTTCTTCTACA	T	TGTGACCACCTGTGCACACCAAATGATGTCTTCATGAAGCAGTCTTCATCAACCACAAATTTTCCATTTTATTCC	AAAGTCACCAGCATCTCAATCCCTTTCATTCCAAAACTTTCCTGATTCCTCCACAGCATCATTCTTCTTCTACATTGTGACCACCTGTGCACACCAAATGATGTCTTCATGAAGCAGTCTTCATCAACCACAAATTTTCCATTTTATTCC	rs530607,rs77004057
rs2876371_B_alt-6	rs2876371	6	137920720	39.3	150	1	AAAGTCACCAGCATCTCAATCCCTTTCATTCCAAAACTTTCCTGATTCCTCCACAGCATCATTCTTGTTCTACA	T	TGTGATCACCTGTGCACACCAAATGATGTCTTCATGAAGCAGTCTTCATCAACCACAAATTTTCCATTTTATTCC	AAAGTCACCAGCATCTCAATCCCTTTCATTCCAAAACTTTCCTGATTCCTCCACAGCATCATTCTTGTTCTACATTGTGATCACCTGTGCACACCAAATGATGTCTTCATGAAGCAGTCTTCATCAACCACAAATTTTCCATTTTATTCC	rs530607,rs74774704
rs2876371_B_alt-7	rs2876371	6	137920720	40	150	1	AAAGTCACCAGCATCTCAATCCCTTTCATTCCAAAACTTTCCTGATTCCTCCACAGCATCATTCTTGTTCTACA	T	TGTGACCACCTGTGCACACCAAATGATGTCTTCATGAAGCAGTCTTCATCAACCACAAATTTTCCATTTTATTCC	AAAGTCACCAGCATCTCAATCCCTTTCATTCCAAAACTTTCCTGATTCCTCCACAGCATCATTCTTGTTCTACATTGTGACCACCTGTGCACACCAAATGATGTCTTCATGAAGCAGTCTTCATCAACCACAAATTTTCCATTTTATTCC	rs530607,rs74774704,rs77004057
rs200858731_A_RC	rs200858731	6	138418610	31.3	150	2	CACCATCATACAATTCAGCCATGTAACCAAAAACCACTTGTACCCCAAAAACTACTGAAATTAAAAAATATATA	TA	AAAATAAAAAATAACCTGGGAAAAAAAAGTTGTTGTGAGGATTCAGTGAGCTCATGCATGTCCTGAATGTTATT	CACCATCATACAATTCAGCCATGTAACCAAAAACCACTTGTACCCCAAAAACTACTGAAATTAAAAAATATATATAAAAATAAAAAATAACCTGGGAAAAAAAAGTTGTTGTGAGGATTCAGTGAGCTCATGCATGTCCTGAATGTTATT	-
rs200858731_B_RC	rs200858731	6	138418610	31.5	149	2	CACCATCATACAATTCAGCCATGTAACCAAAAACCACTTGTACCCCAAAAACTACTGAAATTAAAAAATATATA	A	AAAATAAAAAATAACCTGGGAAAAAAAAGTTGTTGTGAGGATTCAGTGAGCTCATGCATGTCCTGAATGTTATT	CACCATCATACAATTCAGCCATGTAACCAAAAACCACTTGTACCCCAAAAACTACTGAAATTAAAAAATATATAAAAAATAAAAAATAACCTGGGAAAAAAAAGTTGTTGTGAGGATTCAGTGAGCTCATGCATGTCCTGAATGTTATT	-
rs111399371_A	rs111399371	6	138100459	35.3	150	1	GTTTTGTGATACTGGAGAATGAAGTGTAGGTGGTGAGAAGGATGGAGCGTGGAAAGCATTTTGTTTGTTTGTTT	T	TAACTACTCTCGTAGGTAAAAGCTGAGTAGTTACAAGACAGATGTGCAGAAACATAACTAATTTTATTTCTAAAA	GTTTTGTGATACTGGAGAATGAAGTGTAGGTGGTGAGAAGGATGGAGCGTGGAAAGCATTTTGTTTGTTTGTTTTTAACTACTCTCGTAGGTAAAAGCTGAGTAGTTACAAGACAGATGTGCAGAAACATAACTAATTTTATTTCTAAAA	-
rs111399371_B	rs111399371	6	138100459	36	150	1	GTTTTGTGATACTGGAGAATGAAGTGTAGGTGGTGAGAAGGATGGAGCGTGGAAAGCATTTTGTTTGTTTGTTT	C	TAACTACTCTCGTAGGTAAAAGCTGAGTAGTTACAAGACAGATGTGCAGAAACATAACTAATTTTATTTCTAAAA	GTTTTGTGATACTGGAGAATGAAGTGTAGGTGGTGAGAAGGATGGAGCGTGGAAAGCATTTTGTTTGTTTGTTTCTAACTACTCTCGTAGGTAAAAGCTGAGTAGTTACAAGACAGATGTGCAGAAACATAACTAATTTTATTTCTAAAA	-
rs9402920_A	rs9402920	6	138092422	36	150	1	TATTAGAGGATAACAGATATTCCATGACTTCAAACAAGAAAGATTTTAGAATTAATGTTTTCATATGGAGAAAT	C	TGAACTGGTGTTGGTGCAGCATAAGCCGGGGAGGAACTAGTATTCATGTCTCTTTCTTTGCCACTAAAGGTAAGA	TATTAGAGGATAACAGATATTCCATGACTTCAAACAAGAAAGATTTTAGAATTAATGTTTTCATATGGAGAAATCTGAACTGGTGTTGGTGCAGCATAAGCCGGGGAGGAACTAGTATTCATGTCTCTTTCTTTGCCACTAAAGGTAAGA	-
rs9402920_B	rs9402920	6	138092422	35.3	150	1	TATTAGAGGATAACAGATATTCCATGACTTCAAACAAGAAAGATTTTAGAATTAATGTTTTCATATGGAGAAAT	A	TGAACTGGTGTTGGTGCAGCATAAGCCGGGGAGGAACTAGTATTCATGTCTCTTTCTTTGCCACTAAAGGTAAGA	TATTAGAGGATAACAGATATTCCATGACTTCAAACAAGAAAGATTTTAGAATTAATGTTTTCATATGGAGAAATATGAACTGGTGTTGGTGCAGCATAAGCCGGGGAGGAACTAGTATTCATGTCTCTTTCTTTGCCACTAAAGGTAAGA	-
rs9402908_A	rs9402908	6	137959872	47.3	150	1	AGAGTGAGAGCCAGAGAGAGAGATGGAGAGAGAGAGAGAAATCCTTCAACGACTGGAGAGCTGAGAGAATGCCC	G	AGCCAGAGTCGCAGATCCCCTCAAAACAGAAGATATAAGAATAGTACCATTACTACCTGGGGCCATTGTTTTGAA	AGAGTGAGAGCCAGAGAGAGAGATGGAGAGAGAGAGAGAAATCCTTCAACGACTGGAGAGCTGAGAGAATGCCCGAGCCAGAGTCGCAGATCCCCTCAAAACAGAAGATATAAGAATAGTACCATTACTACCTGGGGCCATTGTTTTGAA	-
rs9402908_B	rs9402908	6	137959872	46.7	150	1	AGAGTGAGAGCCAGAGAGAGAGATGGAGAGAGAGAGAGAAATCCTTCAACGACTGGAGAGCTGAGAGAATGCCC	A	AGCCAGAGTCGCAGATCCCCTCAAAACAGAAGATATAAGAATAGTACCATTACTACCTGGGGCCATTGTTTTGAA	AGAGTGAGAGCCAGAGAGAGAGATGGAGAGAGAGAGAGAAATCCTTCAACGACTGGAGAGCTGAGAGAATGCCCAAGCCAGAGTCGCAGATCCCCTCAAAACAGAAGATATAAGAATAGTACCATTACTACCTGGGGCCATTGTTTTGAA	-
rs9484066_A	rs9484066	6	137896596	45.3	150	1	TTCTGCATCATCCAGCCATGGGGGTTTAAAAATTTTGTTGTTGATGGTCTAAGCAGTCCTTTTGCAGAGATTTA	T	TAGCCAGCCTGGCTAACTCTTTAGCCAGAAACCCCTTAGAAGACTTCTTCTGAAAGACCCACCTTCCCCAGCCTC	TTCTGCATCATCCAGCCATGGGGGTTTAAAAATTTTGTTGTTGATGGTCTAAGCAGTCCTTTTGCAGAGATTTATTAGCCAGCCTGGCTAACTCTTTAGCCAGAAACCCCTTAGAAGACTTCTTCTGAAAGACCCACCTTCCCCAGCCTC	-
rs9484066_A_alt-1	rs9484066	6	137896596	46	150	1	TTCTGCATCATCCAGCCATGGGGGTTTAAAAATTTTGTTGTTGATGGTCTAAGCAGTCCTTTTGCAGAGATTTA	T	TAGCCAGCCTGGCTAACTCCTTAGCCAGAAACCCCTTAGAAGACTTCTTCTGAAAGACCCACCTTCCCCAGCCTC	TTCTGCATCATCCAGCCATGGGGGTTTAAAAATTTTGTTGTTGATGGTCTAAGCAGTCCTTTTGCAGAGATTTATTAGCCAGCCTGGCTAACTCCTTAGCCAGAAACCCCTTAGAAGACTTCTTCTGAAAGACCCACCTTCCCCAGCCTC	rs71187456
rs9484066_A_alt-2	rs9484066	6	137896596	44.5	146	1	TTCTGCATCATCCAGCCATGGGGGTTTAAAAATTTTGTTGTTGATGGTCTAAGCAGTCCTTTTGCAGAGATTTA	T	TAGCCAGCCTGGCTAACTCTTTAGAAACCCCTTAGAAGACTTCTTCTGAAAGACCCACCTTCCCCAGCCTC	TTCTGCATCATCCAGCCATGGGGGTTTAAAAATTTTGTTGTTGATGGTCTAAGCAGTCCTTTTGCAGAGATTTATTAGCCAGCCTGGCTAACTCTTTAGAAACCCCTTAGAAGACTTCTTCTGAAAGACCCACCTTCCCCAGCCTC	rs71692980
rs9484066_A_alt-3	rs9484066	6	137896596	45.2	146	1	TTCTGCATCATCCAGCCATGGGGGTTTAAAAATTTTGTTGTTGATGGTCTAAGCAGTCCTTTTGCAGAGATTTA	T	TAGCCAGCCTGGCTAACTCCTTAGAAACCCCTTAGAAGACTTCTTCTGAAAGACCCACCTTCCCCAGCCTC	TTCTGCATCATCCAGCCATGGGGGTTTAAAAATTTTGTTGTTGATGGTCTAAGCAGTCCTTTTGCAGAGATTTATTAGCCAGCCTGGCTAACTCCTTAGAAACCCCTTAGAAGACTTCTTCTGAAAGACCCACCTTCCCCAGCCTC	rs71692980,rs71187456
rs9484066_B	rs9484066	6	137896596	46	150	1	TTCTGCATCATCCAGCCATGGGGGTTTAAAAATTTTGTTGTTGATGGTCTAAGCAGTCCTTTTGCAGAGATTTA	G	TAGCCAGCCTGGCTAACTCTTTAGCCAGAAACCCCTTAGAAGACTTCTTCTGAAAGACCCACCTTCCCCAGCCTC	TTCTGCATCATCCAGCCATGGGGGTTTAAAAATTTTGTTGTTGATGGTCTAAGCAGTCCTTTTGCAGAGATTTAGTAGCCAGCCTGGCTAACTCTTTAGCCAGAAACCCCTTAGAAGACTTCTTCTGAAAGACCCACCTTCCCCAGCCTC	-
rs9484066_B_alt-1	rs9484066	6	137896596	46.7	150	1	TTCTGCATCATCCAGCCATGGGGGTTTAAAAATTTTGTTGTTGATGGTCTAAGCAGTCCTTTTGCAGAGATTTA	G	TAGCCAGCCTGGCTAACTCCTTAGCCAGAAACCCCTTAGAAGACTTCTTCTGAAAGACCCACCTTCCCCAGCCTC	TTCTGCATCATCCAGCCATGGGGGTTTAAAAATTTTGTTGTTGATGGTCTAAGCAGTCCTTTTGCAGAGATTTAGTAGCCAGCCTGGCTAACTCCTTAGCCAGAAACCCCTTAGAAGACTTCTTCTGAAAGACCCACCTTCCCCAGCCTC	rs71187456
rs9484066_B_alt-2	rs9484066	6	137896596	45.2	146	1	TTCTGCATCATCCAGCCATGGGGGTTTAAAAATTTTGTTGTTGATGGTCTAAGCAGTCCTTTTGCAGAGATTTA	G	TAGCCAGCCTGGCTAACTCTTTAGAAACCCCTTAGAAGACTTCTTCTGAAAGACCCACCTTCCCCAGCCTC	TTCTGCATCATCCAGCCATGGGGGTTTAAAAATTTTGTTGTTGATGGTCTAAGCAGTCCTTTTGCAGAGATTTAGTAGCCAGCCTGGCTAACTCTTTAGAAACCCCTTAGAAGACTTCTTCTGAAAGACCCACCTTCCCCAGCCTC	rs71692980
rs9484066_B_alt-3	rs9484066	6	137896596	45.9	146	1	TTCTGCATCATCCAGCCATGGGGGTTTAAAAATTTTGTTGTTGATGGTCTAAGCAGTCCTTTTGCAGAGATTTA	G	TAGCCAGCCTGGCTAACTCCTTAGAAACCCCTTAGAAGACTTCTTCTGAAAGACCCACCTTCCCCAGCCTC	TTCTGCATCATCCAGCCATGGGGGTTTAAAAATTTTGTTGTTGATGGTCTAAGCAGTCCTTTTGCAGAGATTTAGTAGCCAGCCTGGCTAACTCCTTAGAAACCCCTTAGAAGACTTCTTCTGAAAGACCCACCTTCCCCAGCCTC	rs71692980,rs71187456
rs9389546_A_RC	rs9389546	6	138314043	28	150	1	TGAAGTTTTGTCATTAGGTATACATAATGACCTTTTTATTATTATAAAATATCCTTCTTTGTCTCTAATATTGCC	A	TATGTCTCGGTGTTTATTTTGTCTGATATTAATATAGCCACTGTAACGTTCTTATAATTAGTACTTTCTTGGCA	TGAAGTTTTGTCATTAGGTATACATAATGACCTTTTTATTATTATAAAATATCCTTCTTTGTCTCTAATATTGCCATATGTCTCGGTGTTTATTTTGTCTGATATTAATATAGCCACTGTAACGTTCTTATAATTAGTACTTTCTTGGCA	-
rs9389546_B_RC	rs9389546	6	138314043	28	150	1	TGAAGTTTTGTCATTAGGTATACATAATGACCTTTTTATTATTATAAAATATCCTTCTTTGTCTCTAATATTGCC	T	TATGTCTCGGTGTTTATTTTGTCTGATATTAATATAGCCACTGTAACGTTCTTATAATTAGTACTTTCTTGGCA	TGAAGTTTTGTCATTAGGTATACATAATGACCTTTTTATTATTATAAAATATCCTTCTTTGTCTCTAATATTGCCTTATGTCTCGGTGTTTATTTTGTCTGATATTAATATAGCCACTGTAACGTTCTTATAATTAGTACTTTCTTGGCA	-
rs3757173_A_RC	rs3757173	6	138190154	38	150	1	AACACCAAACCTGTGGCTACAGTGCCTGCCACAATCAGATGGAAAGAGATGGGCAGTAGGAAGATTTTAAACAAA	T	GAGGTGTTATCTCTTTTTGCTTGCCTGACTCTTTTATTTTTCTCTTCTGAATCTAAAGATTTTTCACCAAAGAT	AACACCAAACCTGTGGCTACAGTGCCTGCCACAATCAGATGGAAAGAGATGGGCAGTAGGAAGATTTTAAACAAATGAGGTGTTATCTCTTTTTGCTTGCCTGACTCTTTTATTTTTCTCTTCTGAATCTAAAGATTTTTCACCAAAGAT	-
rs3757173_A_alt-1_RC	rs3757173	6	138190154	38.5	148	1	AACACCAAACCTGTGGCTACAGTGCCTGCCACAATCAGATGGAAAGAGATGGGCAGTAGGAAGATTTTAAACAAA	T	GAGGTGTTATCTCTTTTTGCTTGCCTGACTCTTATTTTTCTCTTCTGAATCTAAAGATTTTTCACCAAAGAT	AACACCAAACCTGTGGCTACAGTGCCTGCCACAATCAGATGGAAAGAGATGGGCAGTAGGAAGATTTTAAACAAATGAGGTGTTATCTCTTTTTGCTTGCCTGACTCTTATTTTTCTCTTCTGAATCTAAAGATTTTTCACCAAAGAT	rs374184737
rs3757173_B_RC	rs3757173	6	138190154	38.7	150	1	AACACCAAACCTGTGGCTACAGTGCCTGCCACAATCAGATGGAAAGAGATGGGCAGTAGGAAGATTTTAAACAAA	C	GAGGTGTTATCTCTTTTTGCTTGCCTGACTCTTTTATTTTTCTCTTCTGAATCTAAAGATTTTTCACCAAAGAT	AACACCAAACCTGTGGCTACAGTGCCTGCCACAATCAGATGGAAAGAGATGGGCAGTAGGAAGATTTTAAACAAACGAGGTGTTATCTCTTTTTGCTTGCCTGACTCTTTTATTTTTCTCTTCTGAATCTAAAGATTTTTCACCAAAGAT	-
rs3757173_B_alt-1_RC	rs3757173	6	138190154	39.2	148	1	AACACCAAACCTGTGGCTACAGTGCCTGCCACAATCAGATGGAAAGAGATGGGCAGTAGGAAGATTTTAAACAAA	C	GAGGTGTTATCTCTTTTTGCTTGCCTGACTCTTATTTTTCTCTTCTGAATCTAAAGATTTTTCACCAAAGAT	AACACCAAACCTGTGGCTACAGTGCCTGCCACAATCAGATGGAAAGAGATGGGCAGTAGGAAGATTTTAAACAAACGAGGTGTTATCTCTTTTTGCTTGCCTGACTCTTATTTTTCTCTTCTGAATCTAAAGATTTTTCACCAAAGAT	rs374184737
rs12527282_A	rs12527282	6	137967252	60.7	150	1	TGCCATCGCACGGATTCCAGGCAGTTCCCTATGTTAGTCTCGGGGTCTCTGTGGGTCCAGGGGCTCTTCCGTGG	C	TAGGACTGCGGGAGTCCTCAGTGGGAATGTGGACCACTGGGGGTCAGTCACTTACCCTTCCCCTACTCTGGGGAG	TGCCATCGCACGGATTCCAGGCAGTTCCCTATGTTAGTCTCGGGGTCTCTGTGGGTCCAGGGGCTCTTCCGTGGCTAGGACTGCGGGAGTCCTCAGTGGGAATGTGGACCACTGGGGGTCAGTCACTTACCCTTCCCCTACTCTGGGGAG	-
rs12527282_A_alt-1	rs12527282	6	137967252	60	150	1	TGCCATCGCACGGATTCCAGGCAGTTCCCTATGTTAATCTCGGGGTCTCTGTGGGTCCAGGGGCTCTTCCGTGG	C	TAGGACTGCGGGAGTCCTCAGTGGGAATGTGGACCACTGGGGGTCAGTCACTTACCCTTCCCCTACTCTGGGGAG	TGCCATCGCACGGATTCCAGGCAGTTCCCTATGTTAATCTCGGGGTCTCTGTGGGTCCAGGGGCTCTTCCGTGGCTAGGACTGCGGGAGTCCTCAGTGGGAATGTGGACCACTGGGGGTCAGTCACTTACCCTTCCCCTACTCTGGGGAG	rs13192841
rs12527282_B	rs12527282	6	137967252	60	150	1	TGCCATCGCACGGATTCCAGGCAGTTCCCTATGTTAGTCTCGGGGTCTCTGTGGGTCCAGGGGCTCTTCCGTGG	T	TAGGACTGCGGGAGTCCTCAGTGGGAATGTGGACCACTGGGGGTCAGTCACTTACCCTTCCCCTACTCTGGGGAG	TGCCATCGCACGGATTCCAGGCAGTTCCCTATGTTAGTCTCGGGGTCTCTGTGGGTCCAGGGGCTCTTCCGTGGTTAGGACTGCGGGAGTCCTCAGTGGGAATGTGGACCACTGGGGGTCAGTCACTTACCCTTCCCCTACTCTGGGGAG	-
rs12527282_B_alt-1	rs12527282	6	137967252	59.3	150	1	TGCCATCGCACGGATTCCAGGCAGTTCCCTATGTTAATCTCGGGGTCTCTGTGGGTCCAGGGGCTCTTCCGTGG	T	TAGGACTGCGGGAGTCCTCAGTGGGAATGTGGACCACTGGGGGTCAGTCACTTACCCTTCCCCTACTCTGGGGAG	TGCCATCGCACGGATTCCAGGCAGTTCCCTATGTTAATCTCGGGGTCTCTGTGGGTCCAGGGGCTCTTCCGTGGTTAGGACTGCGGGAGTCCTCAGTGGGAATGTGGACCACTGGGGGTCAGTCACTTACCCTTCCCCTACTCTGGGGAG	rs13192841
rs526077_A	rs526077	6	137920217	42.7	150	1	TTTTTTCAATTAGTAACCCAAGCAGGAAGTCTTCTGCTTGAGACCGCCCCACTCCTGAATTGTCTGATGGCACC	A	AGGGTAAATTACTTCATTCAAGTCATTCTGCTTCTAAGTGCCAGTTGGAGGGTTGAATAGGAAAATTTGGAAGCT	TTTTTTCAATTAGTAACCCAAGCAGGAAGTCTTCTGCTTGAGACCGCCCCACTCCTGAATTGTCTGATGGCACCAAGGGTAAATTACTTCATTCAAGTCATTCTGCTTCTAAGTGCCAGTTGGAGGGTTGAATAGGAAAATTTGGAAGCT	-
rs526077_B	rs526077	6	137920217	43.3	150	1	TTTTTTCAATTAGTAACCCAAGCAGGAAGTCTTCTGCTTGAGACCGCCCCACTCCTGAATTGTCTGATGGCACC	G	AGGGTAAATTACTTCATTCAAGTCATTCTGCTTCTAAGTGCCAGTTGGAGGGTTGAATAGGAAAATTTGGAAGCT	TTTTTTCAATTAGTAACCCAAGCAGGAAGTCTTCTGCTTGAGACCGCCCCACTCCTGAATTGTCTGATGGCACCGAGGGTAAATTACTTCATTCAAGTCATTCTGCTTCTAAGTGCCAGTTGGAGGGTTGAATAGGAAAATTTGGAAGCT	-
rs35191620_A_RC	rs35191620	6	138367291	37.3	150	1	GAAAACCAGAGGCTGGATCGTGTAGATTTTAGATTTTATTCTACTTGCAATGGGAAGCATTAGAGGGCATTTGGG	A	GTGATATTATCTAACATATTTTTAGAATATCATTCTATCTACTGACTGGAGAATGCCTTGGGATCAGATGGGTA	GAAAACCAGAGGCTGGATCGTGTAGATTTTAGATTTTATTCTACTTGCAATGGGAAGCATTAGAGGGCATTTGGGAGTGATATTATCTAACATATTTTTAGAATATCATTCTATCTACTGACTGGAGAATGCCTTGGGATCAGATGGGTA	-
rs35191620_B_RC	rs35191620	6	138367291	38	150	1	GAAAACCAGAGGCTGGATCGTGTAGATTTTAGATTTTATTCTACTTGCAATGGGAAGCATTAGAGGGCATTTGGG	G	GTGATATTATCTAACATATTTTTAGAATATCATTCTATCTACTGACTGGAGAATGCCTTGGGATCAGATGGGTA	GAAAACCAGAGGCTGGATCGTGTAGATTTTAGATTTTATTCTACTTGCAATGGGAAGCATTAGAGGGCATTTGGGGGTGATATTATCTAACATATTTTTAGAATATCATTCTATCTACTGACTGGAGAATGCCTTGGGATCAGATGGGTA	-
rs57607464_A_RC	rs57607464	6	138298348	50	146	5	TTGGAATAACTGGACTTTAATTCCACGTCTGCCATTAGACCAGCTAAGGGACCCTCAGCAAGTGCCCCAGGCT	G	GGTCTGGTGCTTACCTGGAACCTGGGGCAGTGAGCCAATTGTCTTCCTCATGCTAATATTCTATTCTCTCAC	TTGGAATAACTGGACTTTAATTCCACGTCTGCCATTAGACCAGCTAAGGGACCCTCAGCAAGTGCCCCAGGCTGGGTCTGGTGCTTACCTGGAACCTGGGGCAGTGAGCCAATTGTCTTCCTCATGCTAATATTCTATTCTCTCAC	-
rs57607464_A_alt-1_RC	rs57607464	6	138298348	49.3	146	5	TTGGAATAACTGGACTTTAATTCCACGTCTGCCATTAGACCAGCTAAGGGACCTTCAGCAAGTGCCCCAGGCT	G	GGTCTGGTGCTTACCTGGAACCTGGGGCAGTGAGCCAATTGTCTTCCTCATGCTAATATTCTATTCTCTCAC	TTGGAATAACTGGACTTTAATTCCACGTCTGCCATTAGACCAGCTAAGGGACCTTCAGCAAGTGCCCCAGGCTGGGTCTGGTGCTTACCTGGAACCTGGGGCAGTGAGCCAATTGTCTTCCTCATGCTAATATTCTATTCTCTCAC	rs9373204
rs57607464_A_alt-2_RC	rs57607464	6	138298348	50	146	5	TTGGAATAACTGGACTTTAATTCCACGTCTGCCATTAGACCAGCTAAGGGACCCTCAGCAAGTGCCCCAGGCT	G	GGTCTGGTGCTTACCTGGAACCTGGGGCAGTGAGCCAATTGTCTTGCTCATGCTAATATTCTATTCTCTCAC	TTGGAATAACTGGACTTTAATTCCACGTCTGCCATTAGACCAGCTAAGGGACCCTCAGCAAGTGCCCCAGGCTGGGTCTGGTGCTTACCTGGAACCTGGGGCAGTGAGCCAATTGTCTTGCTCATGCTAATATTCTATTCTCTCAC	rs11154951
rs57607464_A_alt-3_RC	rs57607464	6	138298348	49.3	146	5	TTGGAATAACTGGACTTTAATTCCACGTCTGCCATTAGACCAGCTAAGGGACCTTCAGCAAGTGCCCCAGGCT	G	GGTCTGGTGCTTACCTGGAACCTGGGGCAGTGAGCCAATTGTCTTGCTCATGCTAATATTCTATTCTCTCAC	TTGGAATAACTGGACTTTAATTCCACGTCTGCCATTAGACCAGCTAAGGGACCTTCAGCAAGTGCCCCAGGCTGGGTCTGGTGCTTACCTGGAACCTGGGGCAGTGAGCCAATTGTCTTGCTCATGCTAATATTCTATTCTCTCAC	rs11154951,rs9373204
rs57607464_B_RC	rs57607464	6	138298348	50.7	150	5	TTGGAATAACTGGACTTTAATTCCACGTCTGCCATTAGACCAGCTAAGGGACCCTCAGCAAGTGCCCCAGGCT	CGCTG	GGTCTGGTGCTTACCTGGAACCTGGGGCAGTGAGCCAATTGTCTTCCTCATGCTAATATTCTATTCTCTCAC	TTGGAATAACTGGACTTTAATTCCACGTCTGCCATTAGACCAGCTAAGGGACCCTCAGCAAGTGCCCCAGGCTCGCTGGGTCTGGTGCTTACCTGGAACCTGGGGCAGTGAGCCAATTGTCTTCCTCATGCTAATATTCTATTCTCTCAC	-
rs57607464_B_alt-1_RC	rs57607464	6	138298348	50	150	5	TTGGAATAACTGGACTTTAATTCCACGTCTGCCATTAGACCAGCTAAGGGACCTTCAGCAAGTGCCCCAGGCT	CGCTG	GGTCTGGTGCTTACCTGGAACCTGGGGCAGTGAGCCAATTGTCTTCCTCATGCTAATATTCTATTCTCTCAC	TTGGAATAACTGGACTTTAATTCCACGTCTGCCATTAGACCAGCTAAGGGACCTTCAGCAAGTGCCCCAGGCTCGCTGGGTCTGGTGCTTACCTGGAACCTGGGGCAGTGAGCCAATTGTCTTCCTCATGCTAATATTCTATTCTCTCAC	rs9373204
rs57607464_B_alt-2_RC	rs57607464	6	138298348	50.7	150	5	TTGGAATAACTGGACTTTAATTCCACGTCTGCCATTAGACCAGCTAAGGGACCCTCAGCAAGTGCCCCAGGCT	CGCTG	GGTCTGGTGCTTACCTGGAACCTGGGGCAGTGAGCCAATTGTCTTGCTCATGCTAATATTCTATTCTCTCAC	TTGGAATAACTGGACTTTAATTCCACGTCTGCCATTAGACCAGCTAAGGGACCCTCAGCAAGTGCCCCAGGCTCGCTGGGTCTGGTGCTTACCTGGAACCTGGGGCAGTGAGCCAATTGTCTTGCTCATGCTAATATTCTATTCTCTCAC	rs11154951
rs57607464_B_alt-3_RC	rs57607464	6	138298348	50	150	5	TTGGAATAACTGGACTTTAATTCCACGTCTGCCATTAGACCAGCTAAGGGACCTTCAGCAAGTGCCCCAGGCT	CGCTG	GGTCTGGTGCTTACCTGGAACCTGGGGCAGTGAGCCAATTGTCTTGCTCATGCTAATATTCTATTCTCTCAC	TTGGAATAACTGGACTTTAATTCCACGTCTGCCATTAGACCAGCTAAGGGACCTTCAGCAAGTGCCCCAGGCTCGCTGGGTCTGGTGCTTACCTGGAACCTGGGGCAGTGAGCCAATTGTCTTGCTCATGCTAATATTCTATTCTCTCAC	rs11154951,rs9373204
rs558015_A	rs558015	6	137899792	34	150	1	AGTCCTTAATGCCACTAGTCTATCACTTGGTATATTACCACTTATATTCTACCATGAAGCACCTATATGTGTAT	G	TATATGAAAACAACTATCAGTTAATGACCTGTAAAACTTAGAGCAATTCCCAGGGGGGAGAACTTAAATAAAAAA	AGTCCTTAATGCCACTAGTCTATCACTTGGTATATTACCACTTATATTCTACCATGAAGCACCTATATGTGTATGTATATGAAAACAACTATCAGTTAATGACCTGTAAAACTTAGAGCAATTCCCAGGGGGGAGAACTTAAATAAAAAA	-
rs558015_A_alt-1	rs558015	6	137899792	34.7	150	1	AGTCCTTAATGCCACTAGTCTATCACTTGGCATATTACCACTTATATTCTACCATGAAGCACCTATATGTGTAT	G	TATATGAAAACAACTATCAGTTAATGACCTGTAAAACTTAGAGCAATTCCCAGGGGGGAGAACTTAAATAAAAAA	AGTCCTTAATGCCACTAGTCTATCACTTGGCATATTACCACTTATATTCTACCATGAAGCACCTATATGTGTATGTATATGAAAACAACTATCAGTTAATGACCTGTAAAACTTAGAGCAATTCCCAGGGGGGAGAACTTAAATAAAAAA	rs606622
rs558015_B	rs558015	6	137899792	33.3	150	1	AGTCCTTAATGCCACTAGTCTATCACTTGGTATATTACCACTTATATTCTACCATGAAGCACCTATATGTGTAT	A	TATATGAAAACAACTATCAGTTAATGACCTGTAAAACTTAGAGCAATTCCCAGGGGGGAGAACTTAAATAAAAAA	AGTCCTTAATGCCACTAGTCTATCACTTGGTATATTACCACTTATATTCTACCATGAAGCACCTATATGTGTATATATATGAAAACAACTATCAGTTAATGACCTGTAAAACTTAGAGCAATTCCCAGGGGGGAGAACTTAAATAAAAAA	-
rs558015_B_alt-1	rs558015	6	137899792	34	150	1	AGTCCTTAATGCCACTAGTCTATCACTTGGCATATTACCACTTATATTCTACCATGAAGCACCTATATGTGTAT	A	TATATGAAAACAACTATCAGTTAATGACCTGTAAAACTTAGAGCAATTCCCAGGGGGGAGAACTTAAATAAAAAA	AGTCCTTAATGCCACTAGTCTATCACTTGGCATATTACCACTTATATTCTACCATGAAGCACCTATATGTGTATATATATGAAAACAACTATCAGTTAATGACCTGTAAAACTTAGAGCAATTCCCAGGGGGGAGAACTTAAATAAAAAA	rs606622
rs6570176_A	rs6570176	6	137900923	46	150	1	AGAGGAGCATGGTCAGTTCCTTGGACAGTGTGATCAGTACCCAGGTACTGCTGTGATCTGTCCTGAGCAATGTC	G	TAGTGTGGGTATGTGCATGTGTGTTTGTGTGTGTGTCTATTCACATTTTTGGCTAGGAGCCAATATATGTGACTT	AGAGGAGCATGGTCAGTTCCTTGGACAGTGTGATCAGTACCCAGGTACTGCTGTGATCTGTCCTGAGCAATGTCGTAGTGTGGGTATGTGCATGTGTGTTTGTGTGTGTGTCTATTCACATTTTTGGCTAGGAGCCAATATATGTGACTT	-
rs6570176_A_alt-1	rs6570176	6	137900923	46.7	150	1	AGAGGAGCATGGTCAGTTCCTTGGACAGTGTGATCAGTACCCAGGTACTGCTGTGATCTGTCCTGAGCAATGTC	G	TAGTGTGGGTATGTGCATGTGTGTTTGTGTGTGTGTCTATTCACATTCTTGGCTAGGAGCCAATATATGTGACTT	AGAGGAGCATGGTCAGTTCCTTGGACAGTGTGATCAGTACCCAGGTACTGCTGTGATCTGTCCTGAGCAATGTCGTAGTGTGGGTATGTGCATGTGTGTTTGTGTGTGTGTCTATTCACATTCTTGGCTAGGAGCCAATATATGTGACTT	rs72975338
rs6570176_B	rs6570176	6	137900923	45.3	150	1	AGAGGAGCATGGTCAGTTCCTTGGACAGTGTGATCAGTACCCAGGTACTGCTGTGATCTGTCCTGAGCAATGTC	A	TAGTGTGGGTATGTGCATGTGTGTTTGTGTGTGTGTCTATTCACATTTTTGGCTAGGAGCCAATATATGTGACTT	AGAGGAGCATGGTCAGTTCCTTGGACAGTGTGATCAGTACCCAGGTACTGCTGTGATCTGTCCTGAGCAATGTCATAGTGTGGGTATGTGCATGTGTGTTTGTGTGTGTGTCTATTCACATTTTTGGCTAGGAGCCAATATATGTGACTT	-
rs6570176_B_alt-1	rs6570176	6	137900923	46	150	1	AGAGGAGCATGGTCAGTTCCTTGGACAGTGTGATCAGTACCCAGGTACTGCTGTGATCTGTCCTGAGCAATGTC	A	TAGTGTGGGTATGTGCATGTGTGTTTGTGTGTGTGTCTATTCACATTCTTGGCTAGGAGCCAATATATGTGACTT	AGAGGAGCATGGTCAGTTCCTTGGACAGTGTGATCAGTACCCAGGTACTGCTGTGATCTGTCCTGAGCAATGTCATAGTGTGGGTATGTGCATGTGTGTTTGTGTGTGTGTCTATTCACATTCTTGGCTAGGAGCCAATATATGTGACTT	rs72975338
rs79297412_A_RC	rs79297412	6	138353791	52	150	1	CTAAAACCAATTGCAGACAGGGAGTATGCCCAGGAACCCTGTCACAAGGCAGGACTTAGCAGTGGTGGCTGCTGG	C	TCCAAGCTAAATTGGATTTTGAGGGCCCGGAGTGCCTGCATTCATCCACCACCATCTCTCCATGGATATTCACT	CTAAAACCAATTGCAGACAGGGAGTATGCCCAGGAACCCTGTCACAAGGCAGGACTTAGCAGTGGTGGCTGCTGGCTCCAAGCTAAATTGGATTTTGAGGGCCCGGAGTGCCTGCATTCATCCACCACCATCTCTCCATGGATATTCACT	-
rs79297412_A_alt-1_RC	rs79297412	6	138353791	52.7	150	1	CTAAAACCAATTGCAGACAGGGAGTATGCCCAGGAACCCTGTCACAAGGCAGGACTTAGCAGTGGCGGCTGCTGG	C	TCCAAGCTAAATTGGATTTTGAGGGCCCGGAGTGCCTGCATTCATCCACCACCATCTCTCCATGGATATTCACT	CTAAAACCAATTGCAGACAGGGAGTATGCCCAGGAACCCTGTCACAAGGCAGGACTTAGCAGTGGCGGCTGCTGGCTCCAAGCTAAATTGGATTTTGAGGGCCCGGAGTGCCTGCATTCATCCACCACCATCTCTCCATGGATATTCACT	rs78825068
rs79297412_A_alt-2_RC	rs79297412	6	138353791	52.7	150	1	CTAAAACCAATTGCAGACAGGGAGTATGCCCAGGAACCCTGTCACAAGGCAGGACTTAGCAGTGGTGGCTGCTGG	C	TCCAAGCTAAATTGGATTTTGAGGGCCCGGAGTGCCTGCATTCATCCACCACCATCTCTCCATGGATATTCGCT	CTAAAACCAATTGCAGACAGGGAGTATGCCCAGGAACCCTGTCACAAGGCAGGACTTAGCAGTGGTGGCTGCTGGCTCCAAGCTAAATTGGATTTTGAGGGCCCGGAGTGCCTGCATTCATCCACCACCATCTCTCCATGGATATTCGCT	rs117993328
rs79297412_A_alt-3_RC	rs79297412	6	138353791	53.3	150	1	CTAAAACCAATTGCAGACAGGGAGTATGCCCAGGAACCCTGTCACAAGGCAGGACTTAGCAGTGGCGGCTGCTGG	C	TCCAAGCTAAATTGGATTTTGAGGGCCCGGAGTGCCTGCATTCATCCACCACCATCTCTCCATGGATATTCGCT	CTAAAACCAATTGCAGACAGGGAGTATGCCCAGGAACCCTGTCACAAGGCAGGACTTAGCAGTGGCGGCTGCTGGCTCCAAGCTAAATTGGATTTTGAGGGCCCGGAGTGCCTGCATTCATCCACCACCATCTCTCCATGGATATTCGCT	rs117993328,rs78825068
rs79297412_B_RC	rs79297412	6	138353791	51.3	150	1	CTAAAACCAATTGCAGACAGGGAGTATGCCCAGGAACCCTGTCACAAGGCAGGACTTAGCAGTGGTGGCTGCTGG	T	TCCAAGCTAAATTGGATTTTGAGGGCCCGGAGTGCCTGCATTCATCCACCACCATCTCTCCATGGATATTCACT	CTAAAACCAATTGCAGACAGGGAGTATGCCCAGGAACCCTGTCACAAGGCAGGACTTAGCAGTGGTGGCTGCTGGTTCCAAGCTAAATTGGATTTTGAGGGCCCGGAGTGCCTGCATTCATCCACCACCATCTCTCCATGGATATTCACT	-
rs79297412_B_alt-1_RC	rs79297412	6	138353791	52	150	1	CTAAAACCAATTGCAGACAGGGAGTATGCCCAGGAACCCTGTCACAAGGCAGGACTTAGCAGTGGCGGCTGCTGG	T	TCCAAGCTAAATTGGATTTTGAGGGCCCGGAGTGCCTGCATTCATCCACCACCATCTCTCCATGGATATTCACT	CTAAAACCAATTGCAGACAGGGAGTATGCCCAGGAACCCTGTCACAAGGCAGGACTTAGCAGTGGCGGCTGCTGGTTCCAAGCTAAATTGGATTTTGAGGGCCCGGAGTGCCTGCATTCATCCACCACCATCTCTCCATGGATATTCACT	rs78825068
rs79297412_B_alt-2_RC	rs79297412	6	138353791	52	150	1	CTAAAACCAATTGCAGACAGGGAGTATGCCCAGGAACCCTGTCACAAGGCAGGACTTAGCAGTGGTGGCTGCTGG	T	TCCAAGCTAAATTGGATTTTGAGGGCCCGGAGTGCCTGCATTCATCCACCACCATCTCTCCATGGATATTCGCT	CTAAAACCAATTGCAGACAGGGAGTATGCCCAGGAACCCTGTCACAAGGCAGGACTTAGCAGTGGTGGCTGCTGGTTCCAAGCTAAATTGGATTTTGAGGGCCCGGAGTGCCTGCATTCATCCACCACCATCTCTCCATGGATATTCGCT	rs117993328
rs79297412_B_alt-3_RC	rs79297412	6	138353791	52.7	150	1	CTAAAACCAATTGCAGACAGGGAGTATGCCCAGGAACCCTGTCACAAGGCAGGACTTAGCAGTGGCGGCTGCTGG	T	TCCAAGCTAAATTGGATTTTGAGGGCCCGGAGTGCCTGCATTCATCCACCACCATCTCTCCATGGATATTCGCT	CTAAAACCAATTGCAGACAGGGAGTATGCCCAGGAACCCTGTCACAAGGCAGGACTTAGCAGTGGCGGCTGCTGGTTCCAAGCTAAATTGGATTTTGAGGGCCCGGAGTGCCTGCATTCATCCACCACCATCTCTCCATGGATATTCGCT	rs117993328,rs78825068
rs117846255_A	rs117846255	6	137998177	33.3	150	1	GTTGAGGAAAAGATAAAATTATGTCCACTTCTCACACACATAAGAATACGTGCTAAATGGATTCAAGGTCTGAA	T	GTAACTATACAAGTGCCAGAATGAAACCGAAATGAATCTCTCTAAAATTTGATTGTAGGTAGATTTCTGACTATA	GTTGAGGAAAAGATAAAATTATGTCCACTTCTCACACACATAAGAATACGTGCTAAATGGATTCAAGGTCTGAATGTAACTATACAAGTGCCAGAATGAAACCGAAATGAATCTCTCTAAAATTTGATTGTAGGTAGATTTCTGACTATA	-
rs117846255_A_alt-1	rs117846255	6	137998177	32.7	150	1	GTTGAGGAAAAGATAAAATTATGTCCACTTCTCACACACATAAGAATACGTGCTAAATGGATTCAAGGTCTAAA	T	GTAACTATACAAGTGCCAGAATGAAACCGAAATGAATCTCTCTAAAATTTGATTGTAGGTAGATTTCTGACTATA	GTTGAGGAAAAGATAAAATTATGTCCACTTCTCACACACATAAGAATACGTGCTAAATGGATTCAAGGTCTAAATGTAACTATACAAGTGCCAGAATGAAACCGAAATGAATCTCTCTAAAATTTGATTGTAGGTAGATTTCTGACTATA	rs521822
rs117846255_B	rs117846255	6	137998177	34	150	1	GTTGAGGAAAAGATAAAATTATGTCCACTTCTCACACACATAAGAATACGTGCTAAATGGATTCAAGGTCTGAA	G	GTAACTATACAAGTGCCAGAATGAAACCGAAATGAATCTCTCTAAAATTTGATTGTAGGTAGATTTCTGACTATA	GTTGAGGAAAAGATAAAATTATGTCCACTTCTCACACACATAAGAATACGTGCTAAATGGATTCAAGGTCTGAAGGTAACTATACAAGTGCCAGAATGAAACCGAAATGAATCTCTCTAAAATTTGATTGTAGGTAGATTTCTGACTATA	-
rs117846255_B_alt-1	rs117846255	6	137998177	33.3	150	1	GTTGAGGAAAAGATAAAATTATGTCCACTTCTCACACACATAAGAATACGTGCTAAATGGATTCAAGGTCTAAA	G	GTAACTATACAAGTGCCAGAATGAAACCGAAATGAATCTCTCTAAAATTTGATTGTAGGTAGATTTCTGACTATA	GTTGAGGAAAAGATAAAATTATGTCCACTTCTCACACACATAAGAATACGTGCTAAATGGATTCAAGGTCTAAAGGTAACTATACAAGTGCCAGAATGAAACCGAAATGAATCTCTCTAAAATTTGATTGTAGGTAGATTTCTGACTATA	rs521822
rs650157_B	rs650157	6	138059688	31.3	150	1	AGGTTTAAAGATCATTAAACTCTGAATGCACTTGGAAAACACCTTGTTCATTTGTTACTTACTATTAACTCTAG	G	ATATTTTATATGGTTGACCACAAGAAGACAGTGATGATAAAATACTGCAATTACCCAACCATAACTTTAAGAGAA	AGGTTTAAAGATCATTAAACTCTGAATGCACTTGGAAAACACCTTGTTCATTTGTTACTTACTATTAACTCTAGGATATTTTATATGGTTGACCACAAGAAGACAGTGATGATAAAATACTGCAATTACCCAACCATAACTTTAAGAGAA	-
rs72975343_A	rs72975343	6	137903040	43.3	150	1	GAAGAGATTTTTAAAAATAGTTTGGCATAAGATCAAAGATTCATGTGTTGCTTTGGGTGATGCAGGGATTGTGG	G	GAGTAGTGAGAGCAGGGAAAGATGAAGGGAGTAGAAGGGCTTGAGGCTGAAGGACTAGATAAGCCTGTCAGAGTA	GAAGAGATTTTTAAAAATAGTTTGGCATAAGATCAAAGATTCATGTGTTGCTTTGGGTGATGCAGGGATTGTGGGGAGTAGTGAGAGCAGGGAAAGATGAAGGGAGTAGAAGGGCTTGAGGCTGAAGGACTAGATAAGCCTGTCAGAGTA	-
rs72975343_A_alt-1	rs72975343	6	137903040	43.3	150	1	GAAGAGATTTTTAAAAATAGTTTGGCATAAGATCAAAGATTCATGTGTTGCTTTGGGTGATGCAGGGATTGTGG	G	GAGTAGTGAGAGCAGGGAAAGATGAAGGGAGTAGAAGGGCTTGAGGCTGAAGGACTAGATAAGCCTGTCAGAGTA	GAAGAGATTTTTAAAAATAGTTTGGCATAAGATCAAAGATTCATGTGTTGCTTTGGGTGATGCAGGGATTGTGGGGAGTAGTGAGAGCAGGGAAAGATGAAGGGAGTAGAAGGGCTTGAGGCTGAAGGACTAGATAAGCCTGTCAGAGTA	rs79797013
rs72975343_B	rs72975343	6	137903040	42.7	150	1	GAAGAGATTTTTAAAAATAGTTTGGCATAAGATCAAAGATTCATGTGTTGCTTTGGGTGATGCAGGGATTGTGG	A	GAGTAGTGAGAGCAGGGAAAGATGAAGGGAGTAGAAGGGCTTGAGGCTGAAGGACTAGATAAGCCTGTCAGAGTA	GAAGAGATTTTTAAAAATAGTTTGGCATAAGATCAAAGATTCATGTGTTGCTTTGGGTGATGCAGGGATTGTGGAGAGTAGTGAGAGCAGGGAAAGATGAAGGGAGTAGAAGGGCTTGAGGCTGAAGGACTAGATAAGCCTGTCAGAGTA	-
rs72975343_B_alt-1	rs72975343	6	137903040	42.7	150	1	GAAGAGATTTTTAAAAATAGTTTGGCATAAGATCAAAGATTCATGTGTTGCTTTGGGTGATGCAGGGATTGTGG	A	GAGTAGTGAGAGCAGGGAAAGATGAAGGGAGTAGAAGGGCTTGAGGCTGAAGGACTAGATAAGCCTGTCAGAGTA	GAAGAGATTTTTAAAAATAGTTTGGCATAAGATCAAAGATTCATGTGTTGCTTTGGGTGATGCAGGGATTGTGGAGAGTAGTGAGAGCAGGGAAAGATGAAGGGAGTAGAAGGGCTTGAGGCTGAAGGACTAGATAAGCCTGTCAGAGTA	rs79797013
rs34709469_A_RC	rs34709469	6	138353041	44.7	150	1	AGCTAGTTGAAATGGGAACCCTGTGGAGGTGATTTGCTCAGGTTTACTCAAGTCAGTGTCTCAGAATAACTGAAA	A	GCTTTCTATCCTGGGAAATGTCATTCTTCAAGTCACCTGAGTGGGTCCTGAAGTCCTGTCATTGCTTTGCCAAG	AGCTAGTTGAAATGGGAACCCTGTGGAGGTGATTTGCTCAGGTTTACTCAAGTCAGTGTCTCAGAATAACTGAAAAGCTTTCTATCCTGGGAAATGTCATTCTTCAAGTCACCTGAGTGGGTCCTGAAGTCCTGTCATTGCTTTGCCAAG	-
rs34709469_B_RC	rs34709469	6	138353041	45.3	150	1	AGCTAGTTGAAATGGGAACCCTGTGGAGGTGATTTGCTCAGGTTTACTCAAGTCAGTGTCTCAGAATAACTGAAA	G	GCTTTCTATCCTGGGAAATGTCATTCTTCAAGTCACCTGAGTGGGTCCTGAAGTCCTGTCATTGCTTTGCCAAG	AGCTAGTTGAAATGGGAACCCTGTGGAGGTGATTTGCTCAGGTTTACTCAAGTCAGTGTCTCAGAATAACTGAAAGGCTTTCTATCCTGGGAAATGTCATTCTTCAAGTCACCTGAGTGGGTCCTGAAGTCCTGTCATTGCTTTGCCAAG	-
rs62434150_A	rs62434150	6	137851368	43.3	150	1	CAGGGCCATAGGAGAGACAAGTCTGGCGACACCCATTTGTTTACTTATTGTCTGTGGCTGCTTTCCTGCTACAA	T	GGAAGAGTTGAGTATTTGTCACAGCAACCACATGGTTTGCAAAGCCAAAAATATTTACTAGCTGGCTCTTTAAAG	CAGGGCCATAGGAGAGACAAGTCTGGCGACACCCATTTGTTTACTTATTGTCTGTGGCTGCTTTCCTGCTACAATGGAAGAGTTGAGTATTTGTCACAGCAACCACATGGTTTGCAAAGCCAAAAATATTTACTAGCTGGCTCTTTAAAG	-
rs62434150_A_alt-1	rs62434150	6	137851368	44	150	1	CAGGGCCATAGGAGAGACAAGTCTGGCGACACCCATTTGTTTACTTATTGTCTGTGGCTGCTTTCCTGCTACAA	T	GGAAGAGTTGAGTATTTGTCACAGCAACCACATGGCTTGCAAAGCCAAAAATATTTACTAGCTGGCTCTTTAAAG	CAGGGCCATAGGAGAGACAAGTCTGGCGACACCCATTTGTTTACTTATTGTCTGTGGCTGCTTTCCTGCTACAATGGAAGAGTTGAGTATTTGTCACAGCAACCACATGGCTTGCAAAGCCAAAAATATTTACTAGCTGGCTCTTTAAAG	rs76844617
rs62434150_B	rs62434150	6	137851368	44	150	1	CAGGGCCATAGGAGAGACAAGTCTGGCGACACCCATTTGTTTACTTATTGTCTGTGGCTGCTTTCCTGCTACAA	G	GGAAGAGTTGAGTATTTGTCACAGCAACCACATGGTTTGCAAAGCCAAAAATATTTACTAGCTGGCTCTTTAAAG	CAGGGCCATAGGAGAGACAAGTCTGGCGACACCCATTTGTTTACTTATTGTCTGTGGCTGCTTTCCTGCTACAAGGGAAGAGTTGAGTATTTGTCACAGCAACCACATGGTTTGCAAAGCCAAAAATATTTACTAGCTGGCTCTTTAAAG	-
rs62434150_B_alt-1	rs62434150	6	137851368	44.7	150	1	CAGGGCCATAGGAGAGACAAGTCTGGCGACACCCATTTGTTTACTTATTGTCTGTGGCTGCTTTCCTGCTACAA	G	GGAAGAGTTGAGTATTTGTCACAGCAACCACATGGCTTGCAAAGCCAAAAATATTTACTAGCTGGCTCTTTAAAG	CAGGGCCATAGGAGAGACAAGTCTGGCGACACCCATTTGTTTACTTATTGTCTGTGGCTGCTTTCCTGCTACAAGGGAAGAGTTGAGTATTTGTCACAGCAACCACATGGCTTGCAAAGCCAAAAATATTTACTAGCTGGCTCTTTAAAG	rs76844617
rs34595961_A_RC	rs34595961	6	138341494	37.3	150	1	TTTGCAATGCTAATGCTAATTTCAGAGAAATTGGGCAGAATCTGATTTGCTCGTGGAATAGTTGCAGCTGTTGTT	T	TGTTTTAAAAGTAGGTGTGTCCTGGATGATCCTTATTTTATTCTCACCTTTACCCTTCAAACTTTCCCCTTTGT	TTTGCAATGCTAATGCTAATTTCAGAGAAATTGGGCAGAATCTGATTTGCTCGTGGAATAGTTGCAGCTGTTGTTTTGTTTTAAAAGTAGGTGTGTCCTGGATGATCCTTATTTTATTCTCACCTTTACCCTTCAAACTTTCCCCTTTGT	-
rs34595961_A_alt-1_RC	rs34595961	6	138341494	38	150	1	TTTGCAAGGCTAATGCTAATTTCAGAGAAATTGGGCAGAATCTGATTTGCTCGTGGAATAGTTGCAGCTGTTGTT	T	TGTTTTAAAAGTAGGTGTGTCCTGGATGATCCTTATTTTATTCTCACCTTTACCCTTCAAACTTTCCCCTTTGT	TTTGCAAGGCTAATGCTAATTTCAGAGAAATTGGGCAGAATCTGATTTGCTCGTGGAATAGTTGCAGCTGTTGTTTTGTTTTAAAAGTAGGTGTGTCCTGGATGATCCTTATTTTATTCTCACCTTTACCCTTCAAACTTTCCCCTTTGT	rs4624886
rs34595961_B_RC	rs34595961	6	138341494	37.3	150	1	TTTGCAATGCTAATGCTAATTTCAGAGAAATTGGGCAGAATCTGATTTGCTCGTGGAATAGTTGCAGCTGTTGTT	A	TGTTTTAAAAGTAGGTGTGTCCTGGATGATCCTTATTTTATTCTCACCTTTACCCTTCAAACTTTCCCCTTTGT	TTTGCAATGCTAATGCTAATTTCAGAGAAATTGGGCAGAATCTGATTTGCTCGTGGAATAGTTGCAGCTGTTGTTATGTTTTAAAAGTAGGTGTGTCCTGGATGATCCTTATTTTATTCTCACCTTTACCCTTCAAACTTTCCCCTTTGT	-
rs34595961_B_alt-1_RC	rs34595961	6	138341494	38	150	1	TTTGCAAGGCTAATGCTAATTTCAGAGAAATTGGGCAGAATCTGATTTGCTCGTGGAATAGTTGCAGCTGTTGTT	A	TGTTTTAAAAGTAGGTGTGTCCTGGATGATCCTTATTTTATTCTCACCTTTACCCTTCAAACTTTCCCCTTTGT	TTTGCAAGGCTAATGCTAATTTCAGAGAAATTGGGCAGAATCTGATTTGCTCGTGGAATAGTTGCAGCTGTTGTTATGTTTTAAAAGTAGGTGTGTCCTGGATGATCCTTATTTTATTCTCACCTTTACCCTTCAAACTTTCCCCTTTGT	rs4624886
rs12111172_A_RC	rs12111172	6	138382860	28	150	1	CAGCCCATTTTTCGTTTCTTTGTTTTTTTGTTCTTCCTTTTCAGTGATTTTGTCAATATTAAATTTTCAATCTTT	T	GGTTGAGTCTAAAAATTTTTCTTCTATCATATATGAGGGGACTTCAAGAATTTTGTGGGAAAATTGAGTTAAAA	CAGCCCATTTTTCGTTTCTTTGTTTTTTTGTTCTTCCTTTTCAGTGATTTTGTCAATATTAAATTTTCAATCTTTTGGTTGAGTCTAAAAATTTTTCTTCTATCATATATGAGGGGACTTCAAGAATTTTGTGGGAAAATTGAGTTAAAA	-
rs12111172_A_alt-1_RC	rs12111172	6	138382860	28	150	1	CAGCCCATTTATCGTTTCTTTGTTTTTTTGTTCTTCCTTTTCAGTGATTTTGTCAATATTAAATTTTCAATCTTT	T	GGTTGAGTCTAAAAATTTTTCTTCTATCATATATGAGGGGACTTCAAGAATTTTGTGGGAAAATTGAGTTAAAA	CAGCCCATTTATCGTTTCTTTGTTTTTTTGTTCTTCCTTTTCAGTGATTTTGTCAATATTAAATTTTCAATCTTTTGGTTGAGTCTAAAAATTTTTCTTCTATCATATATGAGGGGACTTCAAGAATTTTGTGGGAAAATTGAGTTAAAA	rs71547132
rs12111172_A_alt-2_RC	rs12111172	6	138382860	27.3	150	1	CAGCCCATTTTTCGTTTCTTTGTTTTTTTGTTTTTCCTTTTCAGTGATTTTGTCAATATTAAATTTTCAATCTTT	T	GGTTGAGTCTAAAAATTTTTCTTCTATCATATATGAGGGGACTTCAAGAATTTTGTGGGAAAATTGAGTTAAAA	CAGCCCATTTTTCGTTTCTTTGTTTTTTTGTTTTTCCTTTTCAGTGATTTTGTCAATATTAAATTTTCAATCTTTTGGTTGAGTCTAAAAATTTTTCTTCTATCATATATGAGGGGACTTCAAGAATTTTGTGGGAAAATTGAGTTAAAA	rs4895509
rs12111172_A_alt-3_RC	rs12111172	6	138382860	27.3	150	1	CAGCCCATTTATCGTTTCTTTGTTTTTTTGTTTTTCCTTTTCAGTGATTTTGTCAATATTAAATTTTCAATCTTT	T	GGTTGAGTCTAAAAATTTTTCTTCTATCATATATGAGGGGACTTCAAGAATTTTGTGGGAAAATTGAGTTAAAA	CAGCCCATTTATCGTTTCTTTGTTTTTTTGTTTTTCCTTTTCAGTGATTTTGTCAATATTAAATTTTCAATCTTTTGGTTGAGTCTAAAAATTTTTCTTCTATCATATATGAGGGGACTTCAAGAATTTTGTGGGAAAATTGAGTTAAAA	rs4895509,rs71547132
rs12111172_A_alt-4_RC	rs12111172	6	138382860	27.3	150	1	CAGCCCATTTTTCATTTCTTTGTTTTTTTGTTCTTCCTTTTCAGTGATTTTGTCAATATTAAATTTTCAATCTTT	T	GGTTGAGTCTAAAAATTTTTCTTCTATCATATATGAGGGGACTTCAAGAATTTTGTGGGAAAATTGAGTTAAAA	CAGCCCATTTTTCATTTCTTTGTTTTTTTGTTCTTCCTTTTCAGTGATTTTGTCAATATTAAATTTTCAATCTTTTGGTTGAGTCTAAAAATTTTTCTTCTATCATATATGAGGGGACTTCAAGAATTTTGTGGGAAAATTGAGTTAAAA	rs6940999
rs12111172_A_alt-5_RC	rs12111172	6	138382860	27.3	150	1	CAGCCCATTTATCATTTCTTTGTTTTTTTGTTCTTCCTTTTCAGTGATTTTGTCAATATTAAATTTTCAATCTTT	T	GGTTGAGTCTAAAAATTTTTCTTCTATCATATATGAGGGGACTTCAAGAATTTTGTGGGAAAATTGAGTTAAAA	CAGCCCATTTATCATTTCTTTGTTTTTTTGTTCTTCCTTTTCAGTGATTTTGTCAATATTAAATTTTCAATCTTTTGGTTGAGTCTAAAAATTTTTCTTCTATCATATATGAGGGGACTTCAAGAATTTTGTGGGAAAATTGAGTTAAAA	rs6940999,rs71547132
rs12111172_A_alt-6_RC	rs12111172	6	138382860	26.7	150	1	CAGCCCATTTTTCATTTCTTTGTTTTTTTGTTTTTCCTTTTCAGTGATTTTGTCAATATTAAATTTTCAATCTTT	T	GGTTGAGTCTAAAAATTTTTCTTCTATCATATATGAGGGGACTTCAAGAATTTTGTGGGAAAATTGAGTTAAAA	CAGCCCATTTTTCATTTCTTTGTTTTTTTGTTTTTCCTTTTCAGTGATTTTGTCAATATTAAATTTTCAATCTTTTGGTTGAGTCTAAAAATTTTTCTTCTATCATATATGAGGGGACTTCAAGAATTTTGTGGGAAAATTGAGTTAAAA	rs6940999,rs4895509
rs12111172_A_alt-7_RC	rs12111172	6	138382860	26.7	150	1	CAGCCCATTTATCATTTCTTTGTTTTTTTGTTTTTCCTTTTCAGTGATTTTGTCAATATTAAATTTTCAATCTTT	T	GGTTGAGTCTAAAAATTTTTCTTCTATCATATATGAGGGGACTTCAAGAATTTTGTGGGAAAATTGAGTTAAAA	CAGCCCATTTATCATTTCTTTGTTTTTTTGTTTTTCCTTTTCAGTGATTTTGTCAATATTAAATTTTCAATCTTTTGGTTGAGTCTAAAAATTTTTCTTCTATCATATATGAGGGGACTTCAAGAATTTTGTGGGAAAATTGAGTTAAAA	rs6940999,rs4895509,rs71547132
rs12111172_B_RC	rs12111172	6	138382860	28.7	150	1	CAGCCCATTTTTCGTTTCTTTGTTTTTTTGTTCTTCCTTTTCAGTGATTTTGTCAATATTAAATTTTCAATCTTT	C	GGTTGAGTCTAAAAATTTTTCTTCTATCATATATGAGGGGACTTCAAGAATTTTGTGGGAAAATTGAGTTAAAA	CAGCCCATTTTTCGTTTCTTTGTTTTTTTGTTCTTCCTTTTCAGTGATTTTGTCAATATTAAATTTTCAATCTTTCGGTTGAGTCTAAAAATTTTTCTTCTATCATATATGAGGGGACTTCAAGAATTTTGTGGGAAAATTGAGTTAAAA	-
rs12111172_B_alt-1_RC	rs12111172	6	138382860	28.7	150	1	CAGCCCATTTATCGTTTCTTTGTTTTTTTGTTCTTCCTTTTCAGTGATTTTGTCAATATTAAATTTTCAATCTTT	C	GGTTGAGTCTAAAAATTTTTCTTCTATCATATATGAGGGGACTTCAAGAATTTTGTGGGAAAATTGAGTTAAAA	CAGCCCATTTATCGTTTCTTTGTTTTTTTGTTCTTCCTTTTCAGTGATTTTGTCAATATTAAATTTTCAATCTTTCGGTTGAGTCTAAAAATTTTTCTTCTATCATATATGAGGGGACTTCAAGAATTTTGTGGGAAAATTGAGTTAAAA	rs71547132
rs12111172_B_alt-2_RC	rs12111172	6	138382860	28	150	1	CAGCCCATTTTTCGTTTCTTTGTTTTTTTGTTTTTCCTTTTCAGTGATTTTGTCAATATTAAATTTTCAATCTTT	C	GGTTGAGTCTAAAAATTTTTCTTCTATCATATATGAGGGGACTTCAAGAATTTTGTGGGAAAATTGAGTTAAAA	CAGCCCATTTTTCGTTTCTTTGTTTTTTTGTTTTTCCTTTTCAGTGATTTTGTCAATATTAAATTTTCAATCTTTCGGTTGAGTCTAAAAATTTTTCTTCTATCATATATGAGGGGACTTCAAGAATTTTGTGGGAAAATTGAGTTAAAA	rs4895509
rs12111172_B_alt-3_RC	rs12111172	6	138382860	28	150	1	CAGCCCATTTATCGTTTCTTTGTTTTTTTGTTTTTCCTTTTCAGTGATTTTGTCAATATTAAATTTTCAATCTTT	C	GGTTGAGTCTAAAAATTTTTCTTCTATCATATATGAGGGGACTTCAAGAATTTTGTGGGAAAATTGAGTTAAAA	CAGCCCATTTATCGTTTCTTTGTTTTTTTGTTTTTCCTTTTCAGTGATTTTGTCAATATTAAATTTTCAATCTTTCGGTTGAGTCTAAAAATTTTTCTTCTATCATATATGAGGGGACTTCAAGAATTTTGTGGGAAAATTGAGTTAAAA	rs4895509,rs71547132
rs12111172_B_alt-4_RC	rs12111172	6	138382860	28	150	1	CAGCCCATTTTTCATTTCTTTGTTTTTTTGTTCTTCCTTTTCAGTGATTTTGTCAATATTAAATTTTCAATCTTT	C	GGTTGAGTCTAAAAATTTTTCTTCTATCATATATGAGGGGACTTCAAGAATTTTGTGGGAAAATTGAGTTAAAA	CAGCCCATTTTTCATTTCTTTGTTTTTTTGTTCTTCCTTTTCAGTGATTTTGTCAATATTAAATTTTCAATCTTTCGGTTGAGTCTAAAAATTTTTCTTCTATCATATATGAGGGGACTTCAAGAATTTTGTGGGAAAATTGAGTTAAAA	rs6940999
rs12111172_B_alt-5_RC	rs12111172	6	138382860	28	150	1	CAGCCCATTTATCATTTCTTTGTTTTTTTGTTCTTCCTTTTCAGTGATTTTGTCAATATTAAATTTTCAATCTTT	C	GGTTGAGTCTAAAAATTTTTCTTCTATCATATATGAGGGGACTTCAAGAATTTTGTGGGAAAATTGAGTTAAAA	CAGCCCATTTATCATTTCTTTGTTTTTTTGTTCTTCCTTTTCAGTGATTTTGTCAATATTAAATTTTCAATCTTTCGGTTGAGTCTAAAAATTTTTCTTCTATCATATATGAGGGGACTTCAAGAATTTTGTGGGAAAATTGAGTTAAAA	rs6940999,rs71547132
rs12111172_B_alt-6_RC	rs12111172	6	138382860	27.3	150	1	CAGCCCATTTTTCATTTCTTTGTTTTTTTGTTTTTCCTTTTCAGTGATTTTGTCAATATTAAATTTTCAATCTTT	C	GGTTGAGTCTAAAAATTTTTCTTCTATCATATATGAGGGGACTTCAAGAATTTTGTGGGAAAATTGAGTTAAAA	CAGCCCATTTTTCATTTCTTTGTTTTTTTGTTTTTCCTTTTCAGTGATTTTGTCAATATTAAATTTTCAATCTTTCGGTTGAGTCTAAAAATTTTTCTTCTATCATATATGAGGGGACTTCAAGAATTTTGTGGGAAAATTGAGTTAAAA	rs6940999,rs4895509
rs12111172_B_alt-7_RC	rs12111172	6	138382860	27.3	150	1	CAGCCCATTTATCATTTCTTTGTTTTTTTGTTTTTCCTTTTCAGTGATTTTGTCAATATTAAATTTTCAATCTTT	C	GGTTGAGTCTAAAAATTTTTCTTCTATCATATATGAGGGGACTTCAAGAATTTTGTGGGAAAATTGAGTTAAAA	CAGCCCATTTATCATTTCTTTGTTTTTTTGTTTTTCCTTTTCAGTGATTTTGTCAATATTAAATTTTCAATCTTTCGGTTGAGTCTAAAAATTTTTCTTCTATCATATATGAGGGGACTTCAAGAATTTTGTGGGAAAATTGAGTTAAAA	rs6940999,rs4895509,rs71547132
rs117415570_A_RC	rs117415570	6	138289590	56	150	1	TTGCAAACACTAGGTTCCAGGCCTTCTGGCCACCTTTGAGGGAAGCAGTCAGCCCCCTTCCACGAGAGAGGGGAG	A	TCAGGAGGCAGCATTGAGAAGTAGGATGAAGCTAACGGCAATGGCTGTGCCTCCAGTCTCCCATCCCCACCAAA	TTGCAAACACTAGGTTCCAGGCCTTCTGGCCACCTTTGAGGGAAGCAGTCAGCCCCCTTCCACGAGAGAGGGGAGATCAGGAGGCAGCATTGAGAAGTAGGATGAAGCTAACGGCAATGGCTGTGCCTCCAGTCTCCCATCCCCACCAAA	-
rs117415570_B_RC	rs117415570	6	138289590	56	150	1	TTGCAAACACTAGGTTCCAGGCCTTCTGGCCACCTTTGAGGGAAGCAGTCAGCCCCCTTCCACGAGAGAGGGGAG	T	TCAGGAGGCAGCATTGAGAAGTAGGATGAAGCTAACGGCAATGGCTGTGCCTCCAGTCTCCCATCCCCACCAAA	TTGCAAACACTAGGTTCCAGGCCTTCTGGCCACCTTTGAGGGAAGCAGTCAGCCCCCTTCCACGAGAGAGGGGAGTTCAGGAGGCAGCATTGAGAAGTAGGATGAAGCTAACGGCAATGGCTGTGCCTCCAGTCTCCCATCCCCACCAAA	-
rs13209759_A	rs13209759	6	137941096	32.7	150	1	GAATAGTAGGAAAAGTATAAAAATGGCCTTCAACTATCCTCCCAAAGCAAATGAAGTTCTCAGATATAAAAAGC	G	ATTACATCACTCTTTTTAATGAAAAAACTAGGTGAGAGTAAAGGTATCAATATTTCCCAGATCAATCTGCAGATT	GAATAGTAGGAAAAGTATAAAAATGGCCTTCAACTATCCTCCCAAAGCAAATGAAGTTCTCAGATATAAAAAGCGATTACATCACTCTTTTTAATGAAAAAACTAGGTGAGAGTAAAGGTATCAATATTTCCCAGATCAATCTGCAGATT	-
rs13209759_B	rs13209759	6	137941096	32	150	1	GAATAGTAGGAAAAGTATAAAAATGGCCTTCAACTATCCTCCCAAAGCAAATGAAGTTCTCAGATATAAAAAGC	A	ATTACATCACTCTTTTTAATGAAAAAACTAGGTGAGAGTAAAGGTATCAATATTTCCCAGATCAATCTGCAGATT	GAATAGTAGGAAAAGTATAAAAATGGCCTTCAACTATCCTCCCAAAGCAAATGAAGTTCTCAGATATAAAAAGCAATTACATCACTCTTTTTAATGAAAAAACTAGGTGAGAGTAAAGGTATCAATATTTCCCAGATCAATCTGCAGATT	-
rs71692980_A	rs71692980	6	137896618	43.3	150	5	TTTAAAAATTTTGTTGTTGATGGTCTAAGCAGTCCTTTTGCAGAGATTTATTAGCCAGCCTGGCTAACTCTT	TAGCC	AGAAACCCCTTAGAAGACTTCTTCTGAAAGACCCACCTTCCCCAGCCTCCTTGATCTACAGGTACTTGACCCT	TTTAAAAATTTTGTTGTTGATGGTCTAAGCAGTCCTTTTGCAGAGATTTATTAGCCAGCCTGGCTAACTCTTTAGCCAGAAACCCCTTAGAAGACTTCTTCTGAAAGACCCACCTTCCCCAGCCTCCTTGATCTACAGGTACTTGACCCT	-
rs71692980_A_alt-1	rs71692980	6	137896618	44	150	5	TTTAAAAATTTTGTTGTTGATGGTCTAAGCAGTCCTTTTGCAGAGATTTATTAGCCAGCCTGGCTAACTCCT	TAGCC	AGAAACCCCTTAGAAGACTTCTTCTGAAAGACCCACCTTCCCCAGCCTCCTTGATCTACAGGTACTTGACCCT	TTTAAAAATTTTGTTGTTGATGGTCTAAGCAGTCCTTTTGCAGAGATTTATTAGCCAGCCTGGCTAACTCCTTAGCCAGAAACCCCTTAGAAGACTTCTTCTGAAAGACCCACCTTCCCCAGCCTCCTTGATCTACAGGTACTTGACCCT	rs71187456
rs71692980_A_alt-2	rs71692980	6	137896618	44	150	5	TTTAAAAATTTTGTTGTTGATGGTCTAAGCAGTCCTTTTGCAGAGATTTAGTAGCCAGCCTGGCTAACTCTT	TAGCC	AGAAACCCCTTAGAAGACTTCTTCTGAAAGACCCACCTTCCCCAGCCTCCTTGATCTACAGGTACTTGACCCT	TTTAAAAATTTTGTTGTTGATGGTCTAAGCAGTCCTTTTGCAGAGATTTAGTAGCCAGCCTGGCTAACTCTTTAGCCAGAAACCCCTTAGAAGACTTCTTCTGAAAGACCCACCTTCCCCAGCCTCCTTGATCTACAGGTACTTGACCCT	rs9484066
rs71692980_A_alt-3	rs71692980	6	137896618	44.7	150	5	TTTAAAAATTTTGTTGTTGATGGTCTAAGCAGTCCTTTTGCAGAGATTTAGTAGCCAGCCTGGCTAACTCCT	TAGCC	AGAAACCCCTTAGAAGACTTCTTCTGAAAGACCCACCTTCCCCAGCCTCCTTGATCTACAGGTACTTGACCCT	TTTAAAAATTTTGTTGTTGATGGTCTAAGCAGTCCTTTTGCAGAGATTTAGTAGCCAGCCTGGCTAACTCCTTAGCCAGAAACCCCTTAGAAGACTTCTTCTGAAAGACCCACCTTCCCCAGCCTCCTTGATCTACAGGTACTTGACCCT	rs9484066,rs71187456
rs71692980_B	rs71692980	6	137896618	42.5	146	5	TTTAAAAATTTTGTTGTTGATGGTCTAAGCAGTCCTTTTGCAGAGATTTATTAGCCAGCCTGGCTAACTCTT	T	AGAAACCCCTTAGAAGACTTCTTCTGAAAGACCCACCTTCCCCAGCCTCCTTGATCTACAGGTACTTGACCCT	TTTAAAAATTTTGTTGTTGATGGTCTAAGCAGTCCTTTTGCAGAGATTTATTAGCCAGCCTGGCTAACTCTTTAGAAACCCCTTAGAAGACTTCTTCTGAAAGACCCACCTTCCCCAGCCTCCTTGATCTACAGGTACTTGACCCT	-
rs71692980_B_alt-1	rs71692980	6	137896618	43.2	146	5	TTTAAAAATTTTGTTGTTGATGGTCTAAGCAGTCCTTTTGCAGAGATTTATTAGCCAGCCTGGCTAACTCCT	T	AGAAACCCCTTAGAAGACTTCTTCTGAAAGACCCACCTTCCCCAGCCTCCTTGATCTACAGGTACTTGACCCT	TTTAAAAATTTTGTTGTTGATGGTCTAAGCAGTCCTTTTGCAGAGATTTATTAGCCAGCCTGGCTAACTCCTTAGAAACCCCTTAGAAGACTTCTTCTGAAAGACCCACCTTCCCCAGCCTCCTTGATCTACAGGTACTTGACCCT	rs71187456
rs71692980_B_alt-2	rs71692980	6	137896618	43.2	146	5	TTTAAAAATTTTGTTGTTGATGGTCTAAGCAGTCCTTTTGCAGAGATTTAGTAGCCAGCCTGGCTAACTCTT	T	AGAAACCCCTTAGAAGACTTCTTCTGAAAGACCCACCTTCCCCAGCCTCCTTGATCTACAGGTACTTGACCCT	TTTAAAAATTTTGTTGTTGATGGTCTAAGCAGTCCTTTTGCAGAGATTTAGTAGCCAGCCTGGCTAACTCTTTAGAAACCCCTTAGAAGACTTCTTCTGAAAGACCCACCTTCCCCAGCCTCCTTGATCTACAGGTACTTGACCCT	rs9484066
rs71692980_B_alt-3	rs71692980	6	137896618	43.8	146	5	TTTAAAAATTTTGTTGTTGATGGTCTAAGCAGTCCTTTTGCAGAGATTTAGTAGCCAGCCTGGCTAACTCCT	T	AGAAACCCCTTAGAAGACTTCTTCTGAAAGACCCACCTTCCCCAGCCTCCTTGATCTACAGGTACTTGACCCT	TTTAAAAATTTTGTTGTTGATGGTCTAAGCAGTCCTTTTGCAGAGATTTAGTAGCCAGCCTGGCTAACTCCTTAGAAACCCCTTAGAAGACTTCTTCTGAAAGACCCACCTTCCCCAGCCTCCTTGATCTACAGGTACTTGACCCT	rs9484066,rs71187456
rs117228369_A_RC	rs117228369	6	138313297	35.3	150	1	TTAAGTAAATTAAGAAACATGAAAAAGTCTTATACTTGCTCACGCTCACCATTTTCAGCAAACTTTAGTCCTTCA	T	GCAGGTTTGAGTTTTCATAGCACTGTTTCCTCTCAACCTGAAATGCCTCCTTTACCATTTTTGTTGTCTATTGA	TTAAGTAAATTAAGAAACATGAAAAAGTCTTATACTTGCTCACGCTCACCATTTTCAGCAAACTTTAGTCCTTCATGCAGGTTTGAGTTTTCATAGCACTGTTTCCTCTCAACCTGAAATGCCTCCTTTACCATTTTTGTTGTCTATTGA	-
rs117228369_A_alt-1_RC	rs117228369	6	138313297	34.7	150	1	TTAAGTAAATTAAGAAACATGAAAAAGTCTTATACTTGCTCACGCTCACCATTTTCAGCAAACTTTAGTCCTTCA	T	GCAGGTTTGAGTTTTCATAGCACTGTTTCCTCTCAACCTGAAATGCTTCCTTTACCATTTTTGTTGTCTATTGA	TTAAGTAAATTAAGAAACATGAAAAAGTCTTATACTTGCTCACGCTCACCATTTTCAGCAAACTTTAGTCCTTCATGCAGGTTTGAGTTTTCATAGCACTGTTTCCTCTCAACCTGAAATGCTTCCTTTACCATTTTTGTTGTCTATTGA	rs57886956
rs117228369_A_alt-2_RC	rs117228369	6	138313297	35.3	150	1	TTAAGTAAATTAAGAAACATGAAAAAGTCTTATACTTGCTCACGCTCACCATTTTCAGCAAAGTTTAGTCCTTCA	T	GCAGGTTTGAGTTTTCATAGCACTGTTTCCTCTCAACCTGAAATGCCTCCTTTACCATTTTTGTTGTCTATTGA	TTAAGTAAATTAAGAAACATGAAAAAGTCTTATACTTGCTCACGCTCACCATTTTCAGCAAAGTTTAGTCCTTCATGCAGGTTTGAGTTTTCATAGCACTGTTTCCTCTCAACCTGAAATGCCTCCTTTACCATTTTTGTTGTCTATTGA	rs67636643
rs117228369_A_alt-3_RC	rs117228369	6	138313297	34.7	150	1	TTAAGTAAATTAAGAAACATGAAAAAGTCTTATACTTGCTCACGCTCACCATTTTCAGCAAAGTTTAGTCCTTCA	T	GCAGGTTTGAGTTTTCATAGCACTGTTTCCTCTCAACCTGAAATGCTTCCTTTACCATTTTTGTTGTCTATTGA	TTAAGTAAATTAAGAAACATGAAAAAGTCTTATACTTGCTCACGCTCACCATTTTCAGCAAAGTTTAGTCCTTCATGCAGGTTTGAGTTTTCATAGCACTGTTTCCTCTCAACCTGAAATGCTTCCTTTACCATTTTTGTTGTCTATTGA	rs67636643,rs57886956
rs117228369_B_RC	rs117228369	6	138313297	35.3	150	1	TTAAGTAAATTAAGAAACATGAAAAAGTCTTATACTTGCTCACGCTCACCATTTTCAGCAAACTTTAGTCCTTCA	A	GCAGGTTTGAGTTTTCATAGCACTGTTTCCTCTCAACCTGAAATGCCTCCTTTACCATTTTTGTTGTCTATTGA	TTAAGTAAATTAAGAAACATGAAAAAGTCTTATACTTGCTCACGCTCACCATTTTCAGCAAACTTTAGTCCTTCAAGCAGGTTTGAGTTTTCATAGCACTGTTTCCTCTCAACCTGAAATGCCTCCTTTACCATTTTTGTTGTCTATTGA	-
rs117228369_B_alt-1_RC	rs117228369	6	138313297	34.7	150	1	TTAAGTAAATTAAGAAACATGAAAAAGTCTTATACTTGCTCACGCTCACCATTTTCAGCAAACTTTAGTCCTTCA	A	GCAGGTTTGAGTTTTCATAGCACTGTTTCCTCTCAACCTGAAATGCTTCCTTTACCATTTTTGTTGTCTATTGA	TTAAGTAAATTAAGAAACATGAAAAAGTCTTATACTTGCTCACGCTCACCATTTTCAGCAAACTTTAGTCCTTCAAGCAGGTTTGAGTTTTCATAGCACTGTTTCCTCTCAACCTGAAATGCTTCCTTTACCATTTTTGTTGTCTATTGA	rs57886956
rs117228369_B_alt-2_RC	rs117228369	6	138313297	35.3	150	1	TTAAGTAAATTAAGAAACATGAAAAAGTCTTATACTTGCTCACGCTCACCATTTTCAGCAAAGTTTAGTCCTTCA	A	GCAGGTTTGAGTTTTCATAGCACTGTTTCCTCTCAACCTGAAATGCCTCCTTTACCATTTTTGTTGTCTATTGA	TTAAGTAAATTAAGAAACATGAAAAAGTCTTATACTTGCTCACGCTCACCATTTTCAGCAAAGTTTAGTCCTTCAAGCAGGTTTGAGTTTTCATAGCACTGTTTCCTCTCAACCTGAAATGCCTCCTTTACCATTTTTGTTGTCTATTGA	rs67636643
rs117228369_B_alt-3_RC	rs117228369	6	138313297	34.7	150	1	TTAAGTAAATTAAGAAACATGAAAAAGTCTTATACTTGCTCACGCTCACCATTTTCAGCAAAGTTTAGTCCTTCA	A	GCAGGTTTGAGTTTTCATAGCACTGTTTCCTCTCAACCTGAAATGCTTCCTTTACCATTTTTGTTGTCTATTGA	TTAAGTAAATTAAGAAACATGAAAAAGTCTTATACTTGCTCACGCTCACCATTTTCAGCAAAGTTTAGTCCTTCAAGCAGGTTTGAGTTTTCATAGCACTGTTTCCTCTCAACCTGAAATGCTTCCTTTACCATTTTTGTTGTCTATTGA	rs67636643,rs57886956
rs62434183_A	rs62434183	6	138097298	36.7	150	1	AAGAGACAGATATTTAATTCAACATGTGAAATAACTTTCTTAACATTTTTGTTTCAAAAGTTGAATAGGGTATT	C	CAGGAGATGCTGAGGTCCTTTTACTGTACTGTTCGAGCTGAGACTAAAAGACCATCCTATTGAGTGGGAGAGGAC	AAGAGACAGATATTTAATTCAACATGTGAAATAACTTTCTTAACATTTTTGTTTCAAAAGTTGAATAGGGTATTCCAGGAGATGCTGAGGTCCTTTTACTGTACTGTTCGAGCTGAGACTAAAAGACCATCCTATTGAGTGGGAGAGGAC	-
rs62434183_B	rs62434183	6	138097298	36	150	1	AAGAGACAGATATTTAATTCAACATGTGAAATAACTTTCTTAACATTTTTGTTTCAAAAGTTGAATAGGGTATT	A	CAGGAGATGCTGAGGTCCTTTTACTGTACTGTTCGAGCTGAGACTAAAAGACCATCCTATTGAGTGGGAGAGGAC	AAGAGACAGATATTTAATTCAACATGTGAAATAACTTTCTTAACATTTTTGTTTCAAAAGTTGAATAGGGTATTACAGGAGATGCTGAGGTCCTTTTACTGTACTGTTCGAGCTGAGACTAAAAGACCATCCTATTGAGTGGGAGAGGAC	-
rs525977_A	rs525977	6	137985652	41.3	150	1	ATTTCAGCCCCACAGCAGTTCCTGCAGCCTCTCCACAGAAACAAAGCACCGAACAAAGGCCAGTGTGGAAAAAC	G	TACTCAATGGAATTTCTGTGTTTAGAGAAACCCTAGAGAGGATACTTTGTGAATTTCTTTTTCTGTTTAAAAACT	ATTTCAGCCCCACAGCAGTTCCTGCAGCCTCTCCACAGAAACAAAGCACCGAACAAAGGCCAGTGTGGAAAAACGTACTCAATGGAATTTCTGTGTTTAGAGAAACCCTAGAGAGGATACTTTGTGAATTTCTTTTTCTGTTTAAAAACT	-
rs525977_B	rs525977	6	137985652	40.7	150	1	ATTTCAGCCCCACAGCAGTTCCTGCAGCCTCTCCACAGAAACAAAGCACCGAACAAAGGCCAGTGTGGAAAAAC	A	TACTCAATGGAATTTCTGTGTTTAGAGAAACCCTAGAGAGGATACTTTGTGAATTTCTTTTTCTGTTTAAAAACT	ATTTCAGCCCCACAGCAGTTCCTGCAGCCTCTCCACAGAAACAAAGCACCGAACAAAGGCCAGTGTGGAAAAACATACTCAATGGAATTTCTGTGTTTAGAGAAACCCTAGAGAGGATACTTTGTGAATTTCTTTTTCTGTTTAAAAACT	-
rs9321621_A	rs9321621	6	137892535	37.3	150	1	TGCAGTTGATTGTTGGCTTCTGTGGAACAAAGGCCCATAAAAAATTAACTCCCCATAGGCAGAGACTAAACTTT	A	AGCAAGTAAATTTCTTCTGCAAATTTACTGGGTTTAGATCAAGGAGATACTATGCAGTGCTCATGGATTATAAGA	TGCAGTTGATTGTTGGCTTCTGTGGAACAAAGGCCCATAAAAAATTAACTCCCCATAGGCAGAGACTAAACTTTAAGCAAGTAAATTTCTTCTGCAAATTTACTGGGTTTAGATCAAGGAGATACTATGCAGTGCTCATGGATTATAAGA	-
rs9321621_B	rs9321621	6	137892535	38	150	1	TGCAGTTGATTGTTGGCTTCTGTGGAACAAAGGCCCATAAAAAATTAACTCCCCATAGGCAGAGACTAAACTTT	G	AGCAAGTAAATTTCTTCTGCAAATTTACTGGGTTTAGATCAAGGAGATACTATGCAGTGCTCATGGATTATAAGA	TGCAGTTGATTGTTGGCTTCTGTGGAACAAAGGCCCATAAAAAATTAACTCCCCATAGGCAGAGACTAAACTTTGAGCAAGTAAATTTCTTCTGCAAATTTACTGGGTTTAGATCAAGGAGATACTATGCAGTGCTCATGGATTATAAGA	-
rs146629168_A_RC	rs146629168	6	138371365	41.3	150	1	AAGCGATACCAGCCGCTGCAAAATCATGCCAAAATGTAAAGACCATCGAGACTAGGAAGAAACTGCATCAACTAA	C	AAGCAAAATAACCAGCAAACATCATAATGACTGGAGGTGCTGGAGAGGATGTGAGAAATAGGAACACTTTTACA	AAGCGATACCAGCCGCTGCAAAATCATGCCAAAATGTAAAGACCATCGAGACTAGGAAGAAACTGCATCAACTAACAAGCAAAATAACCAGCAAACATCATAATGACTGGAGGTGCTGGAGAGGATGTGAGAAATAGGAACACTTTTACA	-
rs146629168_A_alt-1_RC	rs146629168	6	138371365	42	150	1	AAGCGATACCAGCCGCTGCAAAATCATGCCAAAATGTAAAGACCATCGAGACTAGGAAGAAACTGCATCAACTAA	C	GAGCAAAATAACCAGCAAACATCATAATGACTGGAGGTGCTGGAGAGGATGTGAGAAATAGGAACACTTTTACA	AAGCGATACCAGCCGCTGCAAAATCATGCCAAAATGTAAAGACCATCGAGACTAGGAAGAAACTGCATCAACTAACGAGCAAAATAACCAGCAAACATCATAATGACTGGAGGTGCTGGAGAGGATGTGAGAAATAGGAACACTTTTACA	rs9389552
rs146629168_A_alt-2_RC	rs146629168	6	138371365	42	150	1	AAGCGATACCAGCCGCTGCAAAATCATGCCAAAATGTAAAGACCATCGAGACTAGGAAGAAACTGCATCAACTAA	C	AAGCAAAATAACCAGCAAACATCATAATGACTGGAGGTGCTGGAGAGGATGTGAGACATAGGAACACTTTTACA	AAGCGATACCAGCCGCTGCAAAATCATGCCAAAATGTAAAGACCATCGAGACTAGGAAGAAACTGCATCAACTAACAAGCAAAATAACCAGCAAACATCATAATGACTGGAGGTGCTGGAGAGGATGTGAGACATAGGAACACTTTTACA	rs149564648
rs146629168_A_alt-3_RC	rs146629168	6	138371365	42.7	150	1	AAGCGATACCAGCCGCTGCAAAATCATGCCAAAATGTAAAGACCATCGAGACTAGGAAGAAACTGCATCAACTAA	C	GAGCAAAATAACCAGCAAACATCATAATGACTGGAGGTGCTGGAGAGGATGTGAGACATAGGAACACTTTTACA	AAGCGATACCAGCCGCTGCAAAATCATGCCAAAATGTAAAGACCATCGAGACTAGGAAGAAACTGCATCAACTAACGAGCAAAATAACCAGCAAACATCATAATGACTGGAGGTGCTGGAGAGGATGTGAGACATAGGAACACTTTTACA	rs149564648,rs9389552
rs146629168_B_RC	rs146629168	6	138371365	40.7	150	1	AAGCGATACCAGCCGCTGCAAAATCATGCCAAAATGTAAAGACCATCGAGACTAGGAAGAAACTGCATCAACTAA	T	AAGCAAAATAACCAGCAAACATCATAATGACTGGAGGTGCTGGAGAGGATGTGAGAAATAGGAACACTTTTACA	AAGCGATACCAGCCGCTGCAAAATCATGCCAAAATGTAAAGACCATCGAGACTAGGAAGAAACTGCATCAACTAATAAGCAAAATAACCAGCAAACATCATAATGACTGGAGGTGCTGGAGAGGATGTGAGAAATAGGAACACTTTTACA	-
rs146629168_B_alt-1_RC	rs146629168	6	138371365	41.3	150	1	AAGCGATACCAGCCGCTGCAAAATCATGCCAAAATGTAAAGACCATCGAGACTAGGAAGAAACTGCATCAACTAA	T	GAGCAAAATAACCAGCAAACATCATAATGACTGGAGGTGCTGGAGAGGATGTGAGAAATAGGAACACTTTTACA	AAGCGATACCAGCCGCTGCAAAATCATGCCAAAATGTAAAGACCATCGAGACTAGGAAGAAACTGCATCAACTAATGAGCAAAATAACCAGCAAACATCATAATGACTGGAGGTGCTGGAGAGGATGTGAGAAATAGGAACACTTTTACA	rs9389552
rs146629168_B_alt-2_RC	rs146629168	6	138371365	41.3	150	1	AAGCGATACCAGCCGCTGCAAAATCATGCCAAAATGTAAAGACCATCGAGACTAGGAAGAAACTGCATCAACTAA	T	AAGCAAAATAACCAGCAAACATCATAATGACTGGAGGTGCTGGAGAGGATGTGAGACATAGGAACACTTTTACA	AAGCGATACCAGCCGCTGCAAAATCATGCCAAAATGTAAAGACCATCGAGACTAGGAAGAAACTGCATCAACTAATAAGCAAAATAACCAGCAAACATCATAATGACTGGAGGTGCTGGAGAGGATGTGAGACATAGGAACACTTTTACA	rs149564648
rs146629168_B_alt-3_RC	rs146629168	6	138371365	42	150	1	AAGCGATACCAGCCGCTGCAAAATCATGCCAAAATGTAAAGACCATCGAGACTAGGAAGAAACTGCATCAACTAA	T	GAGCAAAATAACCAGCAAACATCATAATGACTGGAGGTGCTGGAGAGGATGTGAGACATAGGAACACTTTTACA	AAGCGATACCAGCCGCTGCAAAATCATGCCAAAATGTAAAGACCATCGAGACTAGGAAGAAACTGCATCAACTAATGAGCAAAATAACCAGCAAACATCATAATGACTGGAGGTGCTGGAGAGGATGTGAGACATAGGAACACTTTTACA	rs149564648,rs9389552
rs9402934_A_RC	rs9402934	6	138313750	24	150	1	TATGGCTGAGTACACGCTATTTGTTTTCTATTTTTTCCATCAGTTCTATTTTTACTTTTTCTTTTTTCTACTTTC	T	TTTTGGTCAATAAAATAATTTTAAGCATTCTATTTTATTTCTACAATTGACTTTTTTTAATTAGCAAAAAAGCC	TATGGCTGAGTACACGCTATTTGTTTTCTATTTTTTCCATCAGTTCTATTTTTACTTTTTCTTTTTTCTACTTTCTTTTTGGTCAATAAAATAATTTTAAGCATTCTATTTTATTTCTACAATTGACTTTTTTTAATTAGCAAAAAAGCC	-
rs9402934_B_RC	rs9402934	6	138313750	24	150	1	TATGGCTGAGTACACGCTATTTGTTTTCTATTTTTTCCATCAGTTCTATTTTTACTTTTTCTTTTTTCTACTTTC	A	TTTTGGTCAATAAAATAATTTTAAGCATTCTATTTTATTTCTACAATTGACTTTTTTTAATTAGCAAAAAAGCC	TATGGCTGAGTACACGCTATTTGTTTTCTATTTTTTCCATCAGTTCTATTTTTACTTTTTCTTTTTTCTACTTTCATTTTGGTCAATAAAATAATTTTAAGCATTCTATTTTATTTCTACAATTGACTTTTTTTAATTAGCAAAAAAGCC	-
rs118116784_A_RC	rs118116784	6	138359303	42	150	1	GGAGTTTTGACCAACAGATGACTGCAAATCTGTGTTGCTTTTATTTAGTTGCTATTATTTTGTGAGCTCTGTCTC	G	GTGACTGCTGAGACCAGAAACCTATATTCAGTAGGAGGGGTATTGCTACAGCAATAGGAAGAAGGTACAGCTCT	GGAGTTTTGACCAACAGATGACTGCAAATCTGTGTTGCTTTTATTTAGTTGCTATTATTTTGTGAGCTCTGTCTCGGTGACTGCTGAGACCAGAAACCTATATTCAGTAGGAGGGGTATTGCTACAGCAATAGGAAGAAGGTACAGCTCT	-
rs118116784_A_alt-1_RC	rs118116784	6	138359303	42.7	150	1	GGAGTTTTGACCAACAGATGACTGCAAATCTGTGTTGCTTTTATTTAGTTGCTATTATTTTGTGAGCTCTGTCTC	G	GTGACTGCTGAGACCAGAAACCTATATTCAGTAGGAGGGGTGTTGCTACAGCAATAGGAAGAAGGTACAGCTCT	GGAGTTTTGACCAACAGATGACTGCAAATCTGTGTTGCTTTTATTTAGTTGCTATTATTTTGTGAGCTCTGTCTCGGTGACTGCTGAGACCAGAAACCTATATTCAGTAGGAGGGGTGTTGCTACAGCAATAGGAAGAAGGTACAGCTCT	rs139038447
rs118116784_B_RC	rs118116784	6	138359303	41.3	150	1	GGAGTTTTGACCAACAGATGACTGCAAATCTGTGTTGCTTTTATTTAGTTGCTATTATTTTGTGAGCTCTGTCTC	A	GTGACTGCTGAGACCAGAAACCTATATTCAGTAGGAGGGGTATTGCTACAGCAATAGGAAGAAGGTACAGCTCT	GGAGTTTTGACCAACAGATGACTGCAAATCTGTGTTGCTTTTATTTAGTTGCTATTATTTTGTGAGCTCTGTCTCAGTGACTGCTGAGACCAGAAACCTATATTCAGTAGGAGGGGTATTGCTACAGCAATAGGAAGAAGGTACAGCTCT	-
rs118116784_B_alt-1_RC	rs118116784	6	138359303	42	150	1	GGAGTTTTGACCAACAGATGACTGCAAATCTGTGTTGCTTTTATTTAGTTGCTATTATTTTGTGAGCTCTGTCTC	A	GTGACTGCTGAGACCAGAAACCTATATTCAGTAGGAGGGGTGTTGCTACAGCAATAGGAAGAAGGTACAGCTCT	GGAGTTTTGACCAACAGATGACTGCAAATCTGTGTTGCTTTTATTTAGTTGCTATTATTTTGTGAGCTCTGTCTCAGTGACTGCTGAGACCAGAAACCTATATTCAGTAGGAGGGGTGTTGCTACAGCAATAGGAAGAAGGTACAGCTCT	rs139038447
rs686144_A	rs686144	6	137993403	24.7	150	1	TGAGTTTAAACAATTTAAGAAAACATCCTCTTTGAAGATTATTTCTTCTTTCTATTTTGGGGTTACTTTTACAT	T	TTCTACTTCTTTTGTGATTTTGACTGTAGTCATTCCTAAGGATCTAAAAGATTAAAAAATTAAATGTAATTTTAC	TGAGTTTAAACAATTTAAGAAAACATCCTCTTTGAAGATTATTTCTTCTTTCTATTTTGGGGTTACTTTTACATTTTCTACTTCTTTTGTGATTTTGACTGTAGTCATTCCTAAGGATCTAAAAGATTAAAAAATTAAATGTAATTTTAC	-
rs686144_B	rs686144	6	137993403	25.3	150	1	TGAGTTTAAACAATTTAAGAAAACATCCTCTTTGAAGATTATTTCTTCTTTCTATTTTGGGGTTACTTTTACAT	G	TTCTACTTCTTTTGTGATTTTGACTGTAGTCATTCCTAAGGATCTAAAAGATTAAAAAATTAAATGTAATTTTAC	TGAGTTTAAACAATTTAAGAAAACATCCTCTTTGAAGATTATTTCTTCTTTCTATTTTGGGGTTACTTTTACATGTTCTACTTCTTTTGTGATTTTGACTGTAGTCATTCCTAAGGATCTAAAAGATTAAAAAATTAAATGTAATTTTAC	-
rs118188393_A_RC	rs118188393	6	138254916	44	150	1	AGGTGCTGCCCAGTTCATGACTCAGTGAAACGAAACTCTGAAACACAGCAATCCAGAATTGAGAAGCCAAAATAG	G	AAGGCTTGAATGGAGCAGTAACCCAGCCAGGCCTTGACAGAGTATTTGGAAACAGGTGGCATAAAAGATTAAAT	AGGTGCTGCCCAGTTCATGACTCAGTGAAACGAAACTCTGAAACACAGCAATCCAGAATTGAGAAGCCAAAATAGGAAGGCTTGAATGGAGCAGTAACCCAGCCAGGCCTTGACAGAGTATTTGGAAACAGGTGGCATAAAAGATTAAAT	-
rs118188393_B_RC	rs118188393	6	138254916	43.3	150	1	AGGTGCTGCCCAGTTCATGACTCAGTGAAACGAAACTCTGAAACACAGCAATCCAGAATTGAGAAGCCAAAATAG	A	AAGGCTTGAATGGAGCAGTAACCCAGCCAGGCCTTGACAGAGTATTTGGAAACAGGTGGCATAAAAGATTAAAT	AGGTGCTGCCCAGTTCATGACTCAGTGAAACGAAACTCTGAAACACAGCAATCCAGAATTGAGAAGCCAAAATAGAAAGGCTTGAATGGAGCAGTAACCCAGCCAGGCCTTGACAGAGTATTTGGAAACAGGTGGCATAAAAGATTAAAT	-
rs181787013_A	rs181787013	6	138116018	44.7	150	1	AGGTGGGGGAGGCAGGAGAGCCACATGAATGTCCCATTTGTCCTTTCCTGACTTTTGGCCTAGAGTAGGAGTAT	A	TCCAGCAAATTTTTGTTATTTTCCATAGTTATACTCATCACGGTCACTGCTGTAGGAAACCAGAACACATCATCC	AGGTGGGGGAGGCAGGAGAGCCACATGAATGTCCCATTTGTCCTTTCCTGACTTTTGGCCTAGAGTAGGAGTATATCCAGCAAATTTTTGTTATTTTCCATAGTTATACTCATCACGGTCACTGCTGTAGGAAACCAGAACACATCATCC	-
rs181787013_A_alt-1	rs181787013	6	138116018	44.7	150	1	AGGTGGGGGAGGCAGGAGAGCCACATGAATGTCCCATTTGTCCTTTCCTGACTTTTGGCCTAGAGTAGGAGTAA	A	TCCAGCAAATTTTTGTTATTTTCCATAGTTATACTCATCACGGTCACTGCTGTAGGAAACCAGAACACATCATCC	AGGTGGGGGAGGCAGGAGAGCCACATGAATGTCCCATTTGTCCTTTCCTGACTTTTGGCCTAGAGTAGGAGTAAATCCAGCAAATTTTTGTTATTTTCCATAGTTATACTCATCACGGTCACTGCTGTAGGAAACCAGAACACATCATCC	rs117552058
rs181787013_B	rs181787013	6	138116018	45.3	150	1	AGGTGGGGGAGGCAGGAGAGCCACATGAATGTCCCATTTGTCCTTTCCTGACTTTTGGCCTAGAGTAGGAGTAT	G	TCCAGCAAATTTTTGTTATTTTCCATAGTTATACTCATCACGGTCACTGCTGTAGGAAACCAGAACACATCATCC	AGGTGGGGGAGGCAGGAGAGCCACATGAATGTCCCATTTGTCCTTTCCTGACTTTTGGCCTAGAGTAGGAGTATGTCCAGCAAATTTTTGTTATTTTCCATAGTTATACTCATCACGGTCACTGCTGTAGGAAACCAGAACACATCATCC	-
rs181787013_B_alt-1	rs181787013	6	138116018	45.3	150	1	AGGTGGGGGAGGCAGGAGAGCCACATGAATGTCCCATTTGTCCTTTCCTGACTTTTGGCCTAGAGTAGGAGTAA	G	TCCAGCAAATTTTTGTTATTTTCCATAGTTATACTCATCACGGTCACTGCTGTAGGAAACCAGAACACATCATCC	AGGTGGGGGAGGCAGGAGAGCCACATGAATGTCCCATTTGTCCTTTCCTGACTTTTGGCCTAGAGTAGGAGTAAGTCCAGCAAATTTTTGTTATTTTCCATAGTTATACTCATCACGGTCACTGCTGTAGGAAACCAGAACACATCATCC	rs117552058
rs144750133_A_RC	rs144750133	6	138269550	48.7	150	1	AAATGCACATGGGGTGTTGCAGGGGAAGGTCTAGGATGGGAAAGATGGAAGGAAATGTCAGCTGGGGGGTTGGAT	G	AATAAGAAGGTGAGAAATTAGAGAGAGGGAAAGGCCTATTTGAGGAGCAAAGAGCAGCAACTCTTTCGGTCCCA	AAATGCACATGGGGTGTTGCAGGGGAAGGTCTAGGATGGGAAAGATGGAAGGAAATGTCAGCTGGGGGGTTGGATGAATAAGAAGGTGAGAAATTAGAGAGAGGGAAAGGCCTATTTGAGGAGCAAAGAGCAGCAACTCTTTCGGTCCCA	-
rs144750133_B_RC	rs144750133	6	138269550	48	150	1	AAATGCACATGGGGTGTTGCAGGGGAAGGTCTAGGATGGGAAAGATGGAAGGAAATGTCAGCTGGGGGGTTGGAT	A	AATAAGAAGGTGAGAAATTAGAGAGAGGGAAAGGCCTATTTGAGGAGCAAAGAGCAGCAACTCTTTCGGTCCCA	AAATGCACATGGGGTGTTGCAGGGGAAGGTCTAGGATGGGAAAGATGGAAGGAAATGTCAGCTGGGGGGTTGGATAAATAAGAAGGTGAGAAATTAGAGAGAGGGAAAGGCCTATTTGAGGAGCAAAGAGCAGCAACTCTTTCGGTCCCA	-
rs146713267_A_RC	rs146713267	6	138220896	40.3	149	2	CAGTTTCAACTGATGATCATATTTTCCCCATGATTTTACCTTTTTTACATTTACTTTATTATTATTTTTTTTTT	G	AGACAGAGTCTGCCTGTGTCACCGAGGGTGGAGTGCAGTGGCACAATCTCAGTTCACTGCAGCCTCCGCCTCTT	CAGTTTCAACTGATGATCATATTTTCCCCATGATTTTACCTTTTTTACATTTACTTTATTATTATTTTTTTTTTGAGACAGAGTCTGCCTGTGTCACCGAGGGTGGAGTGCAGTGGCACAATCTCAGTTCACTGCAGCCTCCGCCTCTT	-
rs146713267_B_RC	rs146713267	6	138220896	40	150	2	CAGTTTCAACTGATGATCATATTTTCCCCATGATTTTACCTTTTTTACATTTACTTTATTATTATTTTTTTTTT	TG	AGACAGAGTCTGCCTGTGTCACCGAGGGTGGAGTGCAGTGGCACAATCTCAGTTCACTGCAGCCTCCGCCTCTT	CAGTTTCAACTGATGATCATATTTTCCCCATGATTTTACCTTTTTTACATTTACTTTATTATTATTTTTTTTTTTGAGACAGAGTCTGCCTGTGTCACCGAGGGTGGAGTGCAGTGGCACAATCTCAGTTCACTGCAGCCTCCGCCTCTT	-
rs201536973_A	rs201536973	6	137994965	45.3	150	2	ATTGGATGAGGAGGATTTTCCTTTCAATAGGCGGCTTTGGGTGTGGGCTGTGTGTCAGGGAAATAGGAGCTGTA	AT	TGTCTCCTCTTATCGTTCTATCAGACTCTCTCAGCTTCTAGCAGGTAGGGGAGGACTGAGATTTTAGATACTAA	ATTGGATGAGGAGGATTTTCCTTTCAATAGGCGGCTTTGGGTGTGGGCTGTGTGTCAGGGAAATAGGAGCTGTAATTGTCTCCTCTTATCGTTCTATCAGACTCTCTCAGCTTCTAGCAGGTAGGGGAGGACTGAGATTTTAGATACTAA	-
rs201536973_A_alt-1	rs201536973	6	137994965	44.7	150	2	ATTGGATGAGGAGGATTTTCCTTTCAATAGGCGGCTTTGGGTGTGGGCTGTGTGTCAGGGAAATAGGAGCTGTA	AT	TATCTCCTCTTATCGTTCTATCAGACTCTCTCAGCTTCTAGCAGGTAGGGGAGGACTGAGATTTTAGATACTAA	ATTGGATGAGGAGGATTTTCCTTTCAATAGGCGGCTTTGGGTGTGGGCTGTGTGTCAGGGAAATAGGAGCTGTAATTATCTCCTCTTATCGTTCTATCAGACTCTCTCAGCTTCTAGCAGGTAGGGGAGGACTGAGATTTTAGATACTAA	rs200706434
rs201536973_A_alt-2	rs201536973	6	137994965	44.7	150	2	ATTGGATGAGGAGGATTTTCCTTTCAATAGGCGGCTTTGGGTGTGGGCTGTGTGTCAGGGAAATAGGAGCTGTA	AT	TGTCTCCTCTTATTGTTCTATCAGACTCTCTCAGCTTCTAGCAGGTAGGGGAGGACTGAGATTTTAGATACTAA	ATTGGATGAGGAGGATTTTCCTTTCAATAGGCGGCTTTGGGTGTGGGCTGTGTGTCAGGGAAATAGGAGCTGTAATTGTCTCCTCTTATTGTTCTATCAGACTCTCTCAGCTTCTAGCAGGTAGGGGAGGACTGAGATTTTAGATACTAA	rs605777
rs201536973_A_alt-3	rs201536973	6	137994965	44	150	2	ATTGGATGAGGAGGATTTTCCTTTCAATAGGCGGCTTTGGGTGTGGGCTGTGTGTCAGGGAAATAGGAGCTGTA	AT	TATCTCCTCTTATTGTTCTATCAGACTCTCTCAGCTTCTAGCAGGTAGGGGAGGACTGAGATTTTAGATACTAA	ATTGGATGAGGAGGATTTTCCTTTCAATAGGCGGCTTTGGGTGTGGGCTGTGTGTCAGGGAAATAGGAGCTGTAATTATCTCCTCTTATTGTTCTATCAGACTCTCTCAGCTTCTAGCAGGTAGGGGAGGACTGAGATTTTAGATACTAA	rs605777,rs200706434
rs201536973_B	rs201536973	6	137994965	45.6	149	2	ATTGGATGAGGAGGATTTTCCTTTCAATAGGCGGCTTTGGGTGTGGGCTGTGTGTCAGGGAAATAGGAGCTGTA	A	TGTCTCCTCTTATCGTTCTATCAGACTCTCTCAGCTTCTAGCAGGTAGGGGAGGACTGAGATTTTAGATACTAA	ATTGGATGAGGAGGATTTTCCTTTCAATAGGCGGCTTTGGGTGTGGGCTGTGTGTCAGGGAAATAGGAGCTGTAATGTCTCCTCTTATCGTTCTATCAGACTCTCTCAGCTTCTAGCAGGTAGGGGAGGACTGAGATTTTAGATACTAA	-
rs201536973_B_alt-1	rs201536973	6	137994965	45	149	2	ATTGGATGAGGAGGATTTTCCTTTCAATAGGCGGCTTTGGGTGTGGGCTGTGTGTCAGGGAAATAGGAGCTGTA	A	TATCTCCTCTTATCGTTCTATCAGACTCTCTCAGCTTCTAGCAGGTAGGGGAGGACTGAGATTTTAGATACTAA	ATTGGATGAGGAGGATTTTCCTTTCAATAGGCGGCTTTGGGTGTGGGCTGTGTGTCAGGGAAATAGGAGCTGTAATATCTCCTCTTATCGTTCTATCAGACTCTCTCAGCTTCTAGCAGGTAGGGGAGGACTGAGATTTTAGATACTAA	rs200706434
rs201536973_B_alt-2	rs201536973	6	137994965	45	149	2	ATTGGATGAGGAGGATTTTCCTTTCAATAGGCGGCTTTGGGTGTGGGCTGTGTGTCAGGGAAATAGGAGCTGTA	A	TGTCTCCTCTTATTGTTCTATCAGACTCTCTCAGCTTCTAGCAGGTAGGGGAGGACTGAGATTTTAGATACTAA	ATTGGATGAGGAGGATTTTCCTTTCAATAGGCGGCTTTGGGTGTGGGCTGTGTGTCAGGGAAATAGGAGCTGTAATGTCTCCTCTTATTGTTCTATCAGACTCTCTCAGCTTCTAGCAGGTAGGGGAGGACTGAGATTTTAGATACTAA	rs605777
rs201536973_B_alt-3	rs201536973	6	137994965	44.3	149	2	ATTGGATGAGGAGGATTTTCCTTTCAATAGGCGGCTTTGGGTGTGGGCTGTGTGTCAGGGAAATAGGAGCTGTA	A	TATCTCCTCTTATTGTTCTATCAGACTCTCTCAGCTTCTAGCAGGTAGGGGAGGACTGAGATTTTAGATACTAA	ATTGGATGAGGAGGATTTTCCTTTCAATAGGCGGCTTTGGGTGTGGGCTGTGTGTCAGGGAAATAGGAGCTGTAATATCTCCTCTTATTGTTCTATCAGACTCTCTCAGCTTCTAGCAGGTAGGGGAGGACTGAGATTTTAGATACTAA	rs605777,rs200706434
rs72982727_A_RC	rs72982727	6	138311663	32	150	1	GTGATGCATAATTCCTCCAGTTCTTTCCATCCCTGAACCTCCCTTTCCAACAAAATCTATCCTTAAACTCATATT	T	GTGTTATAGTTATGACTCCATATTTCTGAAACAAAAATTTAGAACTTTAACTAAAAAATATGAGGATATTGGGA	GTGATGCATAATTCCTCCAGTTCTTTCCATCCCTGAACCTCCCTTTCCAACAAAATCTATCCTTAAACTCATATTTGTGTTATAGTTATGACTCCATATTTCTGAAACAAAAATTTAGAACTTTAACTAAAAAATATGAGGATATTGGGA	-
rs72982727_A_alt-1_RC	rs72982727	6	138311663	32	150	1	GTGATGCATAATTCCTCCAGTTCTTTCCATCCCTGAACCTCCCTTTCCAACAAAATCTATCCTTAAACTCATATT	T	GTGTTATAGTTATGTCTCCATATTTCTGAAACAAAAATTTAGAACTTTAACTAAAAAATATGAGGATATTGGGA	GTGATGCATAATTCCTCCAGTTCTTTCCATCCCTGAACCTCCCTTTCCAACAAAATCTATCCTTAAACTCATATTTGTGTTATAGTTATGTCTCCATATTTCTGAAACAAAAATTTAGAACTTTAACTAAAAAATATGAGGATATTGGGA	rs72982726
rs72982727_A_alt-2_RC	rs72982727	6	138311663	32	150	1	GTGATGCATAATTCCTCCAGTTCTTTCCATCCCTGAACCTGCCTTTCCAACAAAATCTATCCTTAAACTCATATT	T	GTGTTATAGTTATGACTCCATATTTCTGAAACAAAAATTTAGAACTTTAACTAAAAAATATGAGGATATTGGGA	GTGATGCATAATTCCTCCAGTTCTTTCCATCCCTGAACCTGCCTTTCCAACAAAATCTATCCTTAAACTCATATTTGTGTTATAGTTATGACTCCATATTTCTGAAACAAAAATTTAGAACTTTAACTAAAAAATATGAGGATATTGGGA	rs72982729
rs72982727_A_alt-3_RC	rs72982727	6	138311663	32	150	1	GTGATGCATAATTCCTCCAGTTCTTTCCATCCCTGAACCTGCCTTTCCAACAAAATCTATCCTTAAACTCATATT	T	GTGTTATAGTTATGTCTCCATATTTCTGAAACAAAAATTTAGAACTTTAACTAAAAAATATGAGGATATTGGGA	GTGATGCATAATTCCTCCAGTTCTTTCCATCCCTGAACCTGCCTTTCCAACAAAATCTATCCTTAAACTCATATTTGTGTTATAGTTATGTCTCCATATTTCTGAAACAAAAATTTAGAACTTTAACTAAAAAATATGAGGATATTGGGA	rs72982729,rs72982726
rs72982727_A_alt-4_RC	rs72982727	6	138311663	31.3	150	1	GTGATGCATAATTCCTCCAGTTCTTTCCATCCCTGAACCTCCCTTTCCAACAAAATCTATTCTTAAACTCATATT	T	GTGTTATAGTTATGACTCCATATTTCTGAAACAAAAATTTAGAACTTTAACTAAAAAATATGAGGATATTGGGA	GTGATGCATAATTCCTCCAGTTCTTTCCATCCCTGAACCTCCCTTTCCAACAAAATCTATTCTTAAACTCATATTTGTGTTATAGTTATGACTCCATATTTCTGAAACAAAAATTTAGAACTTTAACTAAAAAATATGAGGATATTGGGA	rs72982728
rs72982727_A_alt-5_RC	rs72982727	6	138311663	31.3	150	1	GTGATGCATAATTCCTCCAGTTCTTTCCATCCCTGAACCTCCCTTTCCAACAAAATCTATTCTTAAACTCATATT	T	GTGTTATAGTTATGTCTCCATATTTCTGAAACAAAAATTTAGAACTTTAACTAAAAAATATGAGGATATTGGGA	GTGATGCATAATTCCTCCAGTTCTTTCCATCCCTGAACCTCCCTTTCCAACAAAATCTATTCTTAAACTCATATTTGTGTTATAGTTATGTCTCCATATTTCTGAAACAAAAATTTAGAACTTTAACTAAAAAATATGAGGATATTGGGA	rs72982728,rs72982726
rs72982727_A_alt-6_RC	rs72982727	6	138311663	31.3	150	1	GTGATGCATAATTCCTCCAGTTCTTTCCATCCCTGAACCTGCCTTTCCAACAAAATCTATTCTTAAACTCATATT	T	GTGTTATAGTTATGACTCCATATTTCTGAAACAAAAATTTAGAACTTTAACTAAAAAATATGAGGATATTGGGA	GTGATGCATAATTCCTCCAGTTCTTTCCATCCCTGAACCTGCCTTTCCAACAAAATCTATTCTTAAACTCATATTTGTGTTATAGTTATGACTCCATATTTCTGAAACAAAAATTTAGAACTTTAACTAAAAAATATGAGGATATTGGGA	rs72982728,rs72982729
rs72982727_A_alt-7_RC	rs72982727	6	138311663	31.3	150	1	GTGATGCATAATTCCTCCAGTTCTTTCCATCCCTGAACCTGCCTTTCCAACAAAATCTATTCTTAAACTCATATT	T	GTGTTATAGTTATGTCTCCATATTTCTGAAACAAAAATTTAGAACTTTAACTAAAAAATATGAGGATATTGGGA	GTGATGCATAATTCCTCCAGTTCTTTCCATCCCTGAACCTGCCTTTCCAACAAAATCTATTCTTAAACTCATATTTGTGTTATAGTTATGTCTCCATATTTCTGAAACAAAAATTTAGAACTTTAACTAAAAAATATGAGGATATTGGGA	rs72982728,rs72982729,rs72982726
rs72982727_B_RC	rs72982727	6	138311663	32	150	1	GTGATGCATAATTCCTCCAGTTCTTTCCATCCCTGAACCTCCCTTTCCAACAAAATCTATCCTTAAACTCATATT	A	GTGTTATAGTTATGACTCCATATTTCTGAAACAAAAATTTAGAACTTTAACTAAAAAATATGAGGATATTGGGA	GTGATGCATAATTCCTCCAGTTCTTTCCATCCCTGAACCTCCCTTTCCAACAAAATCTATCCTTAAACTCATATTAGTGTTATAGTTATGACTCCATATTTCTGAAACAAAAATTTAGAACTTTAACTAAAAAATATGAGGATATTGGGA	-
rs72982727_B_alt-1_RC	rs72982727	6	138311663	32	150	1	GTGATGCATAATTCCTCCAGTTCTTTCCATCCCTGAACCTCCCTTTCCAACAAAATCTATCCTTAAACTCATATT	A	GTGTTATAGTTATGTCTCCATATTTCTGAAACAAAAATTTAGAACTTTAACTAAAAAATATGAGGATATTGGGA	GTGATGCATAATTCCTCCAGTTCTTTCCATCCCTGAACCTCCCTTTCCAACAAAATCTATCCTTAAACTCATATTAGTGTTATAGTTATGTCTCCATATTTCTGAAACAAAAATTTAGAACTTTAACTAAAAAATATGAGGATATTGGGA	rs72982726
rs72982727_B_alt-2_RC	rs72982727	6	138311663	32	150	1	GTGATGCATAATTCCTCCAGTTCTTTCCATCCCTGAACCTGCCTTTCCAACAAAATCTATCCTTAAACTCATATT	A	GTGTTATAGTTATGACTCCATATTTCTGAAACAAAAATTTAGAACTTTAACTAAAAAATATGAGGATATTGGGA	GTGATGCATAATTCCTCCAGTTCTTTCCATCCCTGAACCTGCCTTTCCAACAAAATCTATCCTTAAACTCATATTAGTGTTATAGTTATGACTCCATATTTCTGAAACAAAAATTTAGAACTTTAACTAAAAAATATGAGGATATTGGGA	rs72982729
rs72982727_B_alt-3_RC	rs72982727	6	138311663	32	150	1	GTGATGCATAATTCCTCCAGTTCTTTCCATCCCTGAACCTGCCTTTCCAACAAAATCTATCCTTAAACTCATATT	A	GTGTTATAGTTATGTCTCCATATTTCTGAAACAAAAATTTAGAACTTTAACTAAAAAATATGAGGATATTGGGA	GTGATGCATAATTCCTCCAGTTCTTTCCATCCCTGAACCTGCCTTTCCAACAAAATCTATCCTTAAACTCATATTAGTGTTATAGTTATGTCTCCATATTTCTGAAACAAAAATTTAGAACTTTAACTAAAAAATATGAGGATATTGGGA	rs72982729,rs72982726
rs72982727_B_alt-4_RC	rs72982727	6	138311663	31.3	150	1	GTGATGCATAATTCCTCCAGTTCTTTCCATCCCTGAACCTCCCTTTCCAACAAAATCTATTCTTAAACTCATATT	A	GTGTTATAGTTATGACTCCATATTTCTGAAACAAAAATTTAGAACTTTAACTAAAAAATATGAGGATATTGGGA	GTGATGCATAATTCCTCCAGTTCTTTCCATCCCTGAACCTCCCTTTCCAACAAAATCTATTCTTAAACTCATATTAGTGTTATAGTTATGACTCCATATTTCTGAAACAAAAATTTAGAACTTTAACTAAAAAATATGAGGATATTGGGA	rs72982728
rs72982727_B_alt-5_RC	rs72982727	6	138311663	31.3	150	1	GTGATGCATAATTCCTCCAGTTCTTTCCATCCCTGAACCTCCCTTTCCAACAAAATCTATTCTTAAACTCATATT	A	GTGTTATAGTTATGTCTCCATATTTCTGAAACAAAAATTTAGAACTTTAACTAAAAAATATGAGGATATTGGGA	GTGATGCATAATTCCTCCAGTTCTTTCCATCCCTGAACCTCCCTTTCCAACAAAATCTATTCTTAAACTCATATTAGTGTTATAGTTATGTCTCCATATTTCTGAAACAAAAATTTAGAACTTTAACTAAAAAATATGAGGATATTGGGA	rs72982728,rs72982726
rs72982727_B_alt-6_RC	rs72982727	6	138311663	31.3	150	1	GTGATGCATAATTCCTCCAGTTCTTTCCATCCCTGAACCTGCCTTTCCAACAAAATCTATTCTTAAACTCATATT	A	GTGTTATAGTTATGACTCCATATTTCTGAAACAAAAATTTAGAACTTTAACTAAAAAATATGAGGATATTGGGA	GTGATGCATAATTCCTCCAGTTCTTTCCATCCCTGAACCTGCCTTTCCAACAAAATCTATTCTTAAACTCATATTAGTGTTATAGTTATGACTCCATATTTCTGAAACAAAAATTTAGAACTTTAACTAAAAAATATGAGGATATTGGGA	rs72982728,rs72982729
rs72982727_B_alt-7_RC	rs72982727	6	138311663	31.3	150	1	GTGATGCATAATTCCTCCAGTTCTTTCCATCCCTGAACCTGCCTTTCCAACAAAATCTATTCTTAAACTCATATT	A	GTGTTATAGTTATGTCTCCATATTTCTGAAACAAAAATTTAGAACTTTAACTAAAAAATATGAGGATATTGGGA	GTGATGCATAATTCCTCCAGTTCTTTCCATCCCTGAACCTGCCTTTCCAACAAAATCTATTCTTAAACTCATATTAGTGTTATAGTTATGTCTCCATATTTCTGAAACAAAAATTTAGAACTTTAACTAAAAAATATGAGGATATTGGGA	rs72982728,rs72982729,rs72982726
rs13205649_A	rs13205649	6	138005428	32	150	1	ATATTTGTTAAGCTGGTAAAACATTCTGACTTCTTGAGGTGTCTAATCTAGGCTTGCCTACTCTTTTAGGGGAT	C	TTTTAAAACTGTTTCTATGCTGGTATATAATCTCATATTCCTCCTACTGTTATTTTATTAAGTACCTCATTTTAT	ATATTTGTTAAGCTGGTAAAACATTCTGACTTCTTGAGGTGTCTAATCTAGGCTTGCCTACTCTTTTAGGGGATCTTTTAAAACTGTTTCTATGCTGGTATATAATCTCATATTCCTCCTACTGTTATTTTATTAAGTACCTCATTTTAT	-
rs13205649_A_alt-1	rs13205649	6	138005428	31.3	150	1	ATATTTGTTAAGCTGGTAAAACATTCTGACTTCTTGAGGTGTCTAATCTAGGCTTGCATACTCTTTTAGGGGAT	C	TTTTAAAACTGTTTCTATGCTGGTATATAATCTCATATTCCTCCTACTGTTATTTTATTAAGTACCTCATTTTAT	ATATTTGTTAAGCTGGTAAAACATTCTGACTTCTTGAGGTGTCTAATCTAGGCTTGCATACTCTTTTAGGGGATCTTTTAAAACTGTTTCTATGCTGGTATATAATCTCATATTCCTCCTACTGTTATTTTATTAAGTACCTCATTTTAT	rs606103
rs13205649_B	rs13205649	6	138005428	32	150	1	ATATTTGTTAAGCTGGTAAAACATTCTGACTTCTTGAGGTGTCTAATCTAGGCTTGCCTACTCTTTTAGGGGAT	G	TTTTAAAACTGTTTCTATGCTGGTATATAATCTCATATTCCTCCTACTGTTATTTTATTAAGTACCTCATTTTAT	ATATTTGTTAAGCTGGTAAAACATTCTGACTTCTTGAGGTGTCTAATCTAGGCTTGCCTACTCTTTTAGGGGATGTTTTAAAACTGTTTCTATGCTGGTATATAATCTCATATTCCTCCTACTGTTATTTTATTAAGTACCTCATTTTAT	-
rs13205649_B_alt-1	rs13205649	6	138005428	31.3	150	1	ATATTTGTTAAGCTGGTAAAACATTCTGACTTCTTGAGGTGTCTAATCTAGGCTTGCATACTCTTTTAGGGGAT	G	TTTTAAAACTGTTTCTATGCTGGTATATAATCTCATATTCCTCCTACTGTTATTTTATTAAGTACCTCATTTTAT	ATATTTGTTAAGCTGGTAAAACATTCTGACTTCTTGAGGTGTCTAATCTAGGCTTGCATACTCTTTTAGGGGATGTTTTAAAACTGTTTCTATGCTGGTATATAATCTCATATTCCTCCTACTGTTATTTTATTAAGTACCTCATTTTAT	rs606103
rs150468256_A_RC	rs150468256	6	138365532	31.3	150	1	GGGAATTTATTTCTGGGATGCAAGAAGATTTCAACATGTGAAAATCAATCTAATGTAATATGCCACACTAATAGG	A	TGAAGGGGGAAAACCCCATATGATCATCTTAATTAATGTAGAAAAGCACTTGACAAAATTCAAAACTATTTTAT	GGGAATTTATTTCTGGGATGCAAGAAGATTTCAACATGTGAAAATCAATCTAATGTAATATGCCACACTAATAGGATGAAGGGGGAAAACCCCATATGATCATCTTAATTAATGTAGAAAAGCACTTGACAAAATTCAAAACTATTTTAT	-
rs150468256_A_alt-1_RC	rs150468256	6	138365532	32	150	1	GGGAATTTATTTCTGGGATGCAAGAAGATTTCAACACGTGAAAATCAATCTAATGTAATATGCCACACTAATAGG	A	TGAAGGGGGAAAACCCCATATGATCATCTTAATTAATGTAGAAAAGCACTTGACAAAATTCAAAACTATTTTAT	GGGAATTTATTTCTGGGATGCAAGAAGATTTCAACACGTGAAAATCAATCTAATGTAATATGCCACACTAATAGGATGAAGGGGGAAAACCCCATATGATCATCTTAATTAATGTAGAAAAGCACTTGACAAAATTCAAAACTATTTTAT	rs12212617
rs150468256_B_RC	rs150468256	6	138365532	31.3	150	1	GGGAATTTATTTCTGGGATGCAAGAAGATTTCAACATGTGAAAATCAATCTAATGTAATATGCCACACTAATAGG	T	TGAAGGGGGAAAACCCCATATGATCATCTTAATTAATGTAGAAAAGCACTTGACAAAATTCAAAACTATTTTAT	GGGAATTTATTTCTGGGATGCAAGAAGATTTCAACATGTGAAAATCAATCTAATGTAATATGCCACACTAATAGGTTGAAGGGGGAAAACCCCATATGATCATCTTAATTAATGTAGAAAAGCACTTGACAAAATTCAAAACTATTTTAT	-
rs150468256_B_alt-1_RC	rs150468256	6	138365532	32	150	1	GGGAATTTATTTCTGGGATGCAAGAAGATTTCAACACGTGAAAATCAATCTAATGTAATATGCCACACTAATAGG	T	TGAAGGGGGAAAACCCCATATGATCATCTTAATTAATGTAGAAAAGCACTTGACAAAATTCAAAACTATTTTAT	GGGAATTTATTTCTGGGATGCAAGAAGATTTCAACACGTGAAAATCAATCTAATGTAATATGCCACACTAATAGGTTGAAGGGGGAAAACCCCATATGATCATCTTAATTAATGTAGAAAAGCACTTGACAAAATTCAAAACTATTTTAT	rs12212617
rs62432663_A	rs62432663	6	137877450	41.3	150	1	GCATCTATGTTCATCAGGAATATGAGTCTGCAGTTTTCTTTTTTGGTATGTCCTTTCCTGGTTTTGGTATTAGG	G	TGATGCTGGCTTCATGGAATGAATTAGGGAGCGTTCCCTCTTTCTGTGTCTTGTGGAATAGTGTCAATAGGATTG	GCATCTATGTTCATCAGGAATATGAGTCTGCAGTTTTCTTTTTTGGTATGTCCTTTCCTGGTTTTGGTATTAGGGTGATGCTGGCTTCATGGAATGAATTAGGGAGCGTTCCCTCTTTCTGTGTCTTGTGGAATAGTGTCAATAGGATTG	-
rs62432663_A_alt-1	rs62432663	6	137877450	40.7	150	1	CATCTATGTTCATCAGGAATATGAGTCTGCAGTTTTCTTTTTTGGTTATGTCCTTTCCTGGTTTTGGTATTAGG	G	TGATGCTGGCTTCATGGAATGAATTAGGGAGCGTTCCCTCTTTCTGTGTCTTGTGGAATAGTGTCAATAGGATTG	CATCTATGTTCATCAGGAATATGAGTCTGCAGTTTTCTTTTTTGGTTATGTCCTTTCCTGGTTTTGGTATTAGGGTGATGCTGGCTTCATGGAATGAATTAGGGAGCGTTCCCTCTTTCTGTGTCTTGTGGAATAGTGTCAATAGGATTG	rs34818051
rs62432663_A_alt-2	rs62432663	6	137877450	41.3	150	1	GCATCTATGTTCATCAGGAATATGAGTCTGCAGTTTTCTTTTTTGGTATGTCCTTTCCTGGTTTTGGTATTAGG	G	TGATGCTGGCTTCATGGAATGAATTAGGGAGCGTTCCCTCTTTCTGTGTCTTGTGGTATAGTGTCAATAGGATTG	GCATCTATGTTCATCAGGAATATGAGTCTGCAGTTTTCTTTTTTGGTATGTCCTTTCCTGGTTTTGGTATTAGGGTGATGCTGGCTTCATGGAATGAATTAGGGAGCGTTCCCTCTTTCTGTGTCTTGTGGTATAGTGTCAATAGGATTG	rs147894293
rs62432663_A_alt-3	rs62432663	6	137877450	40.7	150	1	CATCTATGTTCATCAGGAATATGAGTCTGCAGTTTTCTTTTTTGGTTATGTCCTTTCCTGGTTTTGGTATTAGG	G	TGATGCTGGCTTCATGGAATGAATTAGGGAGCGTTCCCTCTTTCTGTGTCTTGTGGTATAGTGTCAATAGGATTG	CATCTATGTTCATCAGGAATATGAGTCTGCAGTTTTCTTTTTTGGTTATGTCCTTTCCTGGTTTTGGTATTAGGGTGATGCTGGCTTCATGGAATGAATTAGGGAGCGTTCCCTCTTTCTGTGTCTTGTGGTATAGTGTCAATAGGATTG	rs147894293,rs34818051
rs62432663_B	rs62432663	6	137877450	40.7	150	1	GCATCTATGTTCATCAGGAATATGAGTCTGCAGTTTTCTTTTTTGGTATGTCCTTTCCTGGTTTTGGTATTAGG	A	TGATGCTGGCTTCATGGAATGAATTAGGGAGCGTTCCCTCTTTCTGTGTCTTGTGGAATAGTGTCAATAGGATTG	GCATCTATGTTCATCAGGAATATGAGTCTGCAGTTTTCTTTTTTGGTATGTCCTTTCCTGGTTTTGGTATTAGGATGATGCTGGCTTCATGGAATGAATTAGGGAGCGTTCCCTCTTTCTGTGTCTTGTGGAATAGTGTCAATAGGATTG	-
rs62432663_B_alt-1	rs62432663	6	137877450	40	150	1	CATCTATGTTCATCAGGAATATGAGTCTGCAGTTTTCTTTTTTGGTTATGTCCTTTCCTGGTTTTGGTATTAGG	A	TGATGCTGGCTTCATGGAATGAATTAGGGAGCGTTCCCTCTTTCTGTGTCTTGTGGAATAGTGTCAATAGGATTG	CATCTATGTTCATCAGGAATATGAGTCTGCAGTTTTCTTTTTTGGTTATGTCCTTTCCTGGTTTTGGTATTAGGATGATGCTGGCTTCATGGAATGAATTAGGGAGCGTTCCCTCTTTCTGTGTCTTGTGGAATAGTGTCAATAGGATTG	rs34818051
rs62432663_B_alt-2	rs62432663	6	137877450	40.7	150	1	GCATCTATGTTCATCAGGAATATGAGTCTGCAGTTTTCTTTTTTGGTATGTCCTTTCCTGGTTTTGGTATTAGG	A	TGATGCTGGCTTCATGGAATGAATTAGGGAGCGTTCCCTCTTTCTGTGTCTTGTGGTATAGTGTCAATAGGATTG	GCATCTATGTTCATCAGGAATATGAGTCTGCAGTTTTCTTTTTTGGTATGTCCTTTCCTGGTTTTGGTATTAGGATGATGCTGGCTTCATGGAATGAATTAGGGAGCGTTCCCTCTTTCTGTGTCTTGTGGTATAGTGTCAATAGGATTG	rs147894293
rs62432663_B_alt-3	rs62432663	6	137877450	40	150	1	CATCTATGTTCATCAGGAATATGAGTCTGCAGTTTTCTTTTTTGGTTATGTCCTTTCCTGGTTTTGGTATTAGG	A	TGATGCTGGCTTCATGGAATGAATTAGGGAGCGTTCCCTCTTTCTGTGTCTTGTGGTATAGTGTCAATAGGATTG	CATCTATGTTCATCAGGAATATGAGTCTGCAGTTTTCTTTTTTGGTTATGTCCTTTCCTGGTTTTGGTATTAGGATGATGCTGGCTTCATGGAATGAATTAGGGAGCGTTCCCTCTTTCTGTGTCTTGTGGTATAGTGTCAATAGGATTG	rs147894293,rs34818051
rs481438_A_RC	rs481438	6	138412798	31.3	150	1	TTTATAAGGTAAAAATGAGGTTTCCAAGATTTAATAATCTGATCAAGTTCTTGTTATTTCCAAATAGAATGGACT	C	GGTCTGTTAAGGGCTAAGGAGAAGAGGAAGATAAGGTTAAAAGTTGTTAATGACCAAACATTCTAAAAGAAATG	TTTATAAGGTAAAAATGAGGTTTCCAAGATTTAATAATCTGATCAAGTTCTTGTTATTTCCAAATAGAATGGACTCGGTCTGTTAAGGGCTAAGGAGAAGAGGAAGATAAGGTTAAAAGTTGTTAATGACCAAACATTCTAAAAGAAATG	-
rs481438_B_RC	rs481438	6	138412798	30.7	150	1	TTTATAAGGTAAAAATGAGGTTTCCAAGATTTAATAATCTGATCAAGTTCTTGTTATTTCCAAATAGAATGGACT	T	GGTCTGTTAAGGGCTAAGGAGAAGAGGAAGATAAGGTTAAAAGTTGTTAATGACCAAACATTCTAAAAGAAATG	TTTATAAGGTAAAAATGAGGTTTCCAAGATTTAATAATCTGATCAAGTTCTTGTTATTTCCAAATAGAATGGACTTGGTCTGTTAAGGGCTAAGGAGAAGAGGAAGATAAGGTTAAAAGTTGTTAATGACCAAACATTCTAAAAGAAATG	-
rs9484107_A_RC	rs9484107	6	138345192	30.7	150	1	CAGATTGGCAATATCAAGTGTTGGGAAAGTGTGGGAAAAAGACTCTCTGGTATACTACTGGTGCTAATAGAAACA	G	AATTTTGGGTAGTCATTAAAACAAAAATAAAATAACCTTTTCTGTAACATTTGTTCTTTTATGAATCAATTATA	CAGATTGGCAATATCAAGTGTTGGGAAAGTGTGGGAAAAAGACTCTCTGGTATACTACTGGTGCTAATAGAAACAGAATTTTGGGTAGTCATTAAAACAAAAATAAAATAACCTTTTCTGTAACATTTGTTCTTTTATGAATCAATTATA	-
rs9484107_B_RC	rs9484107	6	138345192	30	150	1	CAGATTGGCAATATCAAGTGTTGGGAAAGTGTGGGAAAAAGACTCTCTGGTATACTACTGGTGCTAATAGAAACA	T	AATTTTGGGTAGTCATTAAAACAAAAATAAAATAACCTTTTCTGTAACATTTGTTCTTTTATGAATCAATTATA	CAGATTGGCAATATCAAGTGTTGGGAAAGTGTGGGAAAAAGACTCTCTGGTATACTACTGGTGCTAATAGAAACATAATTTTGGGTAGTCATTAAAACAAAAATAAAATAACCTTTTCTGTAACATTTGTTCTTTTATGAATCAATTATA	-
rs9399228_A_RC	rs9399228	6	138222383	32	150	1	GCCAAGATCCTGCAAACTTTCCAGGTAAGCCTTCTTGGGTTCTGACCTTTATAACATTTATGATTTACAAAAATA	T	CTTTATATATATTTTCCCATTCTAGTTTTGAATCTTAAAATAACTCTTTGAGATAGGAGGGGAGGCTTATTAAA	GCCAAGATCCTGCAAACTTTCCAGGTAAGCCTTCTTGGGTTCTGACCTTTATAACATTTATGATTTACAAAAATATCTTTATATATATTTTCCCATTCTAGTTTTGAATCTTAAAATAACTCTTTGAGATAGGAGGGGAGGCTTATTAAA	-
rs9399228_B_RC	rs9399228	6	138222383	32	150	1	GCCAAGATCCTGCAAACTTTCCAGGTAAGCCTTCTTGGGTTCTGACCTTTATAACATTTATGATTTACAAAAATA	A	CTTTATATATATTTTCCCATTCTAGTTTTGAATCTTAAAATAACTCTTTGAGATAGGAGGGGAGGCTTATTAAA	GCCAAGATCCTGCAAACTTTCCAGGTAAGCCTTCTTGGGTTCTGACCTTTATAACATTTATGATTTACAAAAATAACTTTATATATATTTTCCCATTCTAGTTTTGAATCTTAAAATAACTCTTTGAGATAGGAGGGGAGGCTTATTAAA	-
rs189707482_A	rs189707482	6	137958579	39.3	150	1	AGTTGGCCCTTGCAGCTAGAAACCACAAGAATGTCAATGATGCAATTTAAAATATGCCAGTTCCCACTCCACTG	G	TCTGTAAACTAAATAAATTGCACAAAAACCCCTACAGTCTCACCTCCTTTATCAGAGGAAATTATTGAGAAGGTT	AGTTGGCCCTTGCAGCTAGAAACCACAAGAATGTCAATGATGCAATTTAAAATATGCCAGTTCCCACTCCACTGGTCTGTAAACTAAATAAATTGCACAAAAACCCCTACAGTCTCACCTCCTTTATCAGAGGAAATTATTGAGAAGGTT	-
rs189707482_A_alt-1	rs189707482	6	137958579	38.7	150	1	AGTTGGCCCTTGCAGCTAGAAACCACAAGAATGTCAATGATGCAATTTAAAATATGCCAGTTCCCACTCCACTG	G	TCTGTAAACTAAATAAATTGCACAAAAACCCCTATAGTCTCACCTCCTTTATCAGAGGAAATTATTGAGAAGGTT	AGTTGGCCCTTGCAGCTAGAAACCACAAGAATGTCAATGATGCAATTTAAAATATGCCAGTTCCCACTCCACTGGTCTGTAAACTAAATAAATTGCACAAAAACCCCTATAGTCTCACCTCCTTTATCAGAGGAAATTATTGAGAAGGTT	rs75134063
rs189707482_B	rs189707482	6	137958579	38.7	150	1	AGTTGGCCCTTGCAGCTAGAAACCACAAGAATGTCAATGATGCAATTTAAAATATGCCAGTTCCCACTCCACTG	T	TCTGTAAACTAAATAAATTGCACAAAAACCCCTACAGTCTCACCTCCTTTATCAGAGGAAATTATTGAGAAGGTT	AGTTGGCCCTTGCAGCTAGAAACCACAAGAATGTCAATGATGCAATTTAAAATATGCCAGTTCCCACTCCACTGTTCTGTAAACTAAATAAATTGCACAAAAACCCCTACAGTCTCACCTCCTTTATCAGAGGAAATTATTGAGAAGGTT	-
rs189707482_B_alt-1	rs189707482	6	137958579	38	150	1	AGTTGGCCCTTGCAGCTAGAAACCACAAGAATGTCAATGATGCAATTTAAAATATGCCAGTTCCCACTCCACTG	T	TCTGTAAACTAAATAAATTGCACAAAAACCCCTATAGTCTCACCTCCTTTATCAGAGGAAATTATTGAGAAGGTT	AGTTGGCCCTTGCAGCTAGAAACCACAAGAATGTCAATGATGCAATTTAAAATATGCCAGTTCCCACTCCACTGTTCTGTAAACTAAATAAATTGCACAAAAACCCCTATAGTCTCACCTCCTTTATCAGAGGAAATTATTGAGAAGGTT	rs75134063
rs650434_A	rs650434	6	137889729	40	150	1	GGATCCTGTACATTAGTGTGCAACTTTGCACTAATGTATACATTAGATCTATCAAACACGGTCTGGCAGGAAAG	C	GTTAGCATACGAAAATGGGGTAGTTTGAAGAGAGTTTAACAAAGGGGCAATTAGCAAAAGTGTGGGTAAAGTATC	GGATCCTGTACATTAGTGTGCAACTTTGCACTAATGTATACATTAGATCTATCAAACACGGTCTGGCAGGAAAGCGTTAGCATACGAAAATGGGGTAGTTTGAAGAGAGTTTAACAAAGGGGCAATTAGCAAAAGTGTGGGTAAAGTATC	-
rs650434_A_alt-1	rs650434	6	137889729	40	150	1	GGATCCTGTACATTAGTGTGCAACTTTGCACTAATGTATACATTAGATCTATCAAACACGGTCTGGCAGGAAAG	C	GTTAGCATACGAAAATGGGGTAGTTTGAAGACAGTTTAACAAAGGGGCAATTAGCAAAAGTGTGGGTAAAGTATC	GGATCCTGTACATTAGTGTGCAACTTTGCACTAATGTATACATTAGATCTATCAAACACGGTCTGGCAGGAAAGCGTTAGCATACGAAAATGGGGTAGTTTGAAGACAGTTTAACAAAGGGGCAATTAGCAAAAGTGTGGGTAAAGTATC	rs117337616
rs650434_B	rs650434	6	137889729	39.3	150	1	GGATCCTGTACATTAGTGTGCAACTTTGCACTAATGTATACATTAGATCTATCAAACACGGTCTGGCAGGAAAG	A	GTTAGCATACGAAAATGGGGTAGTTTGAAGAGAGTTTAACAAAGGGGCAATTAGCAAAAGTGTGGGTAAAGTATC	GGATCCTGTACATTAGTGTGCAACTTTGCACTAATGTATACATTAGATCTATCAAACACGGTCTGGCAGGAAAGAGTTAGCATACGAAAATGGGGTAGTTTGAAGAGAGTTTAACAAAGGGGCAATTAGCAAAAGTGTGGGTAAAGTATC	-
rs650434_B_alt-1	rs650434	6	137889729	39.3	150	1	GGATCCTGTACATTAGTGTGCAACTTTGCACTAATGTATACATTAGATCTATCAAACACGGTCTGGCAGGAAAG	A	GTTAGCATACGAAAATGGGGTAGTTTGAAGACAGTTTAACAAAGGGGCAATTAGCAAAAGTGTGGGTAAAGTATC	GGATCCTGTACATTAGTGTGCAACTTTGCACTAATGTATACATTAGATCTATCAAACACGGTCTGGCAGGAAAGAGTTAGCATACGAAAATGGGGTAGTTTGAAGACAGTTTAACAAAGGGGCAATTAGCAAAAGTGTGGGTAAAGTATC	rs117337616
rs143021160_A	rs143021160	6	137881468	57.3	150	3	TCACAGGCCTCACCCAGCTCCCATGCAATCCAAAGGGCTGATCTCACTCCCACTGTGCCCCCACCTAACAGCA	CAG	AGTCTGTTTCCAGGCAGTGGGCAATCAGGGCTGAGATCTTGCCCTAGACTACCCACCTCCCAGCTGCAAAAGAG	TCACAGGCCTCACCCAGCTCCCATGCAATCCAAAGGGCTGATCTCACTCCCACTGTGCCCCCACCTAACAGCACAGAGTCTGTTTCCAGGCAGTGGGCAATCAGGGCTGAGATCTTGCCCTAGACTACCCACCTCCCAGCTGCAAAAGAG	-
rs143021160_A_alt-1	rs143021160	6	137881468	56.7	150	3	TCACAGGCCTCACCCAGCTCCCATGCAATCCAAAGGGCTGATCTCACTCCCACTGTGCCCCCACCTAACAGCA	CAG	AGTCTGTTTCCAGGCAGTGGGCAATCAGGACTGAGATCTTGCCCTAGACTACCCACCTCCCAGCTGCAAAAGAG	TCACAGGCCTCACCCAGCTCCCATGCAATCCAAAGGGCTGATCTCACTCCCACTGTGCCCCCACCTAACAGCACAGAGTCTGTTTCCAGGCAGTGGGCAATCAGGACTGAGATCTTGCCCTAGACTACCCACCTCCCAGCTGCAAAAGAG	rs7775604
rs143021160_B	rs143021160	6	137881468	57.4	148	3	TCACAGGCCTCACCCAGCTCCCATGCAATCCAAAGGGCTGATCTCACTCCCACTGTGCCCCCACCTAACAGCA	C	AGTCTGTTTCCAGGCAGTGGGCAATCAGGGCTGAGATCTTGCCCTAGACTACCCACCTCCCAGCTGCAAAAGAG	TCACAGGCCTCACCCAGCTCCCATGCAATCCAAAGGGCTGATCTCACTCCCACTGTGCCCCCACCTAACAGCACAGTCTGTTTCCAGGCAGTGGGCAATCAGGGCTGAGATCTTGCCCTAGACTACCCACCTCCCAGCTGCAAAAGAG	-
rs143021160_B_alt-1	rs143021160	6	137881468	56.8	148	3	TCACAGGCCTCACCCAGCTCCCATGCAATCCAAAGGGCTGATCTCACTCCCACTGTGCCCCCACCTAACAGCA	C	AGTCTGTTTCCAGGCAGTGGGCAATCAGGACTGAGATCTTGCCCTAGACTACCCACCTCCCAGCTGCAAAAGAG	TCACAGGCCTCACCCAGCTCCCATGCAATCCAAAGGGCTGATCTCACTCCCACTGTGCCCCCACCTAACAGCACAGTCTGTTTCCAGGCAGTGGGCAATCAGGACTGAGATCTTGCCCTAGACTACCCACCTCCCAGCTGCAAAAGAG	rs7775604
rs9389543_A_RC	rs9389543	6	138293178	51.3	150	1	TCTTCCTATTTCTTTTTGTCCCCCTCCTGTGTTCCCTTCTCTCCCCTAGCCTTCCCCCCGATGGTGAGGATATAA	G	GACCAGACTTGGAGCTCAGCAGACAGAGGTGCCTATGGCCAATGCACACTTGCTTTATTAGAGAGACTCAGCAC	TCTTCCTATTTCTTTTTGTCCCCCTCCTGTGTTCCCTTCTCTCCCCTAGCCTTCCCCCCGATGGTGAGGATATAAGGACCAGACTTGGAGCTCAGCAGACAGAGGTGCCTATGGCCAATGCACACTTGCTTTATTAGAGAGACTCAGCAC	-
rs9389543_B_RC	rs9389543	6	138293178	50.7	150	1	TCTTCCTATTTCTTTTTGTCCCCCTCCTGTGTTCCCTTCTCTCCCCTAGCCTTCCCCCCGATGGTGAGGATATAA	T	GACCAGACTTGGAGCTCAGCAGACAGAGGTGCCTATGGCCAATGCACACTTGCTTTATTAGAGAGACTCAGCAC	TCTTCCTATTTCTTTTTGTCCCCCTCCTGTGTTCCCTTCTCTCCCCTAGCCTTCCCCCCGATGGTGAGGATATAATGACCAGACTTGGAGCTCAGCAGACAGAGGTGCCTATGGCCAATGCACACTTGCTTTATTAGAGAGACTCAGCAC	-
rs76627349_A_RC	rs76627349	6	138275143	38.7	150	1	AAGTGCCTGGTTAAAGCATATATAGTCTTACATTTTTGATAGATTATTGTAATTTTGCCACATTGCCCTCCAGAG	G	GTTTGTAACTGTTTACATTCCTGCCTGTTTTCCCACAGTCTTGACAAGACAGTCACCGAACTTCTGGATTTTTG	AAGTGCCTGGTTAAAGCATATATAGTCTTACATTTTTGATAGATTATTGTAATTTTGCCACATTGCCCTCCAGAGGGTTTGTAACTGTTTACATTCCTGCCTGTTTTCCCACAGTCTTGACAAGACAGTCACCGAACTTCTGGATTTTTG	-
rs76627349_A_alt-1_RC	rs76627349	6	138275143	38	150	1	AAGTGCCTGGTTAAAGCATATATAGTCTTACATTTTTGATAGATTATTGTAATTTTGCCACATTGCCCTCCAGAG	G	GTTTGTAACTGTTTACATTCCTGCCTGTTTTCCCACAGTCTTGACAAGACAGTCACCAAACTTCTGGATTTTTG	AAGTGCCTGGTTAAAGCATATATAGTCTTACATTTTTGATAGATTATTGTAATTTTGCCACATTGCCCTCCAGAGGGTTTGTAACTGTTTACATTCCTGCCTGTTTTCCCACAGTCTTGACAAGACAGTCACCAAACTTCTGGATTTTTG	rs12190319
rs76627349_B_RC	rs76627349	6	138275143	38	150	1	AAGTGCCTGGTTAAAGCATATATAGTCTTACATTTTTGATAGATTATTGTAATTTTGCCACATTGCCCTCCAGAG	A	GTTTGTAACTGTTTACATTCCTGCCTGTTTTCCCACAGTCTTGACAAGACAGTCACCGAACTTCTGGATTTTTG	AAGTGCCTGGTTAAAGCATATATAGTCTTACATTTTTGATAGATTATTGTAATTTTGCCACATTGCCCTCCAGAGAGTTTGTAACTGTTTACATTCCTGCCTGTTTTCCCACAGTCTTGACAAGACAGTCACCGAACTTCTGGATTTTTG	-
rs76627349_B_alt-1_RC	rs76627349	6	138275143	37.3	150	1	AAGTGCCTGGTTAAAGCATATATAGTCTTACATTTTTGATAGATTATTGTAATTTTGCCACATTGCCCTCCAGAG	A	GTTTGTAACTGTTTACATTCCTGCCTGTTTTCCCACAGTCTTGACAAGACAGTCACCAAACTTCTGGATTTTTG	AAGTGCCTGGTTAAAGCATATATAGTCTTACATTTTTGATAGATTATTGTAATTTTGCCACATTGCCCTCCAGAGAGTTTGTAACTGTTTACATTCCTGCCTGTTTTCCCACAGTCTTGACAAGACAGTCACCAAACTTCTGGATTTTTG	rs12190319
rs116955908_A	rs116955908	6	137967463	44.7	150	1	GGCCTAGGTGTTTCCTGTCACTTTTCTGTTGAATTTTAGTGTTCTCTCTGAGGCAATCTATCCGAAGTATGGCT	A	TCTCCTTGCTGTTTTGGTTCTTCTTTGTAAAGCGGGGTGAGTACTGAATGCCTCTAGTCAGCTGTCTTGAAGCTC	GGCCTAGGTGTTTCCTGTCACTTTTCTGTTGAATTTTAGTGTTCTCTCTGAGGCAATCTATCCGAAGTATGGCTATCTCCTTGCTGTTTTGGTTCTTCTTTGTAAAGCGGGGTGAGTACTGAATGCCTCTAGTCAGCTGTCTTGAAGCTC	-
rs116955908_B	rs116955908	6	137967463	45.3	150	1	GGCCTAGGTGTTTCCTGTCACTTTTCTGTTGAATTTTAGTGTTCTCTCTGAGGCAATCTATCCGAAGTATGGCT	G	TCTCCTTGCTGTTTTGGTTCTTCTTTGTAAAGCGGGGTGAGTACTGAATGCCTCTAGTCAGCTGTCTTGAAGCTC	GGCCTAGGTGTTTCCTGTCACTTTTCTGTTGAATTTTAGTGTTCTCTCTGAGGCAATCTATCCGAAGTATGGCTGTCTCCTTGCTGTTTTGGTTCTTCTTTGTAAAGCGGGGTGAGTACTGAATGCCTCTAGTCAGCTGTCTTGAAGCTC	-
rs146907438_A	rs146907438	6	137907459	32	150	1	ATATCCCTCATTATTGCCACTAATCTTCCTTGCTTTGAAATCTACTATAGCCACTCCAGCTTTTAAATTATTAG	T	GTTTGCGTGGCATACCTTTTGCTTTTAATCTATCTGTGTCTTTATATTTAAATATCTCCTACAAGCAACATATAA	ATATCCCTCATTATTGCCACTAATCTTCCTTGCTTTGAAATCTACTATAGCCACTCCAGCTTTTAAATTATTAGTGTTTGCGTGGCATACCTTTTGCTTTTAATCTATCTGTGTCTTTATATTTAAATATCTCCTACAAGCAACATATAA	-
rs146907438_B	rs146907438	6	137907459	32.7	150	1	ATATCCCTCATTATTGCCACTAATCTTCCTTGCTTTGAAATCTACTATAGCCACTCCAGCTTTTAAATTATTAG	C	GTTTGCGTGGCATACCTTTTGCTTTTAATCTATCTGTGTCTTTATATTTAAATATCTCCTACAAGCAACATATAA	ATATCCCTCATTATTGCCACTAATCTTCCTTGCTTTGAAATCTACTATAGCCACTCCAGCTTTTAAATTATTAGCGTTTGCGTGGCATACCTTTTGCTTTTAATCTATCTGTGTCTTTATATTTAAATATCTCCTACAAGCAACATATAA	-
rs640883_A	rs640883	6	137881785	56.7	150	1	GAAGGATCCCTGTGAGGCCAGGCAGGAATGGCTTGCCTGGGGACCCAGCAGGCTCCCAGGGCCTTTCCCGCTGC	C	TTCTCTGCCCTTGTATTTCACTCAACTCTCTAAAGTGACTCAGCTCCAGGTAAGGTTGGAGTTTTCTCCCGCAAA	GAAGGATCCCTGTGAGGCCAGGCAGGAATGGCTTGCCTGGGGACCCAGCAGGCTCCCAGGGCCTTTCCCGCTGCCTTCTCTGCCCTTGTATTTCACTCAACTCTCTAAAGTGACTCAGCTCCAGGTAAGGTTGGAGTTTTCTCCCGCAAA	-
rs640883_A_alt-1	rs640883	6	137881785	57.3	150	1	GAAGGATCCCTGTGAGGCCAGGCAGGAATGGCTTGCCTGGGGACCCGGCAGGCTCCCAGGGCCTTTCCCGCTGC	C	TTCTCTGCCCTTGTATTTCACTCAACTCTCTAAAGTGACTCAGCTCCAGGTAAGGTTGGAGTTTTCTCCCGCAAA	GAAGGATCCCTGTGAGGCCAGGCAGGAATGGCTTGCCTGGGGACCCGGCAGGCTCCCAGGGCCTTTCCCGCTGCCTTCTCTGCCCTTGTATTTCACTCAACTCTCTAAAGTGACTCAGCTCCAGGTAAGGTTGGAGTTTTCTCCCGCAAA	rs76706742
rs640883_B	rs640883	6	137881785	56	150	1	GAAGGATCCCTGTGAGGCCAGGCAGGAATGGCTTGCCTGGGGACCCAGCAGGCTCCCAGGGCCTTTCCCGCTGC	T	TTCTCTGCCCTTGTATTTCACTCAACTCTCTAAAGTGACTCAGCTCCAGGTAAGGTTGGAGTTTTCTCCCGCAAA	GAAGGATCCCTGTGAGGCCAGGCAGGAATGGCTTGCCTGGGGACCCAGCAGGCTCCCAGGGCCTTTCCCGCTGCTTTCTCTGCCCTTGTATTTCACTCAACTCTCTAAAGTGACTCAGCTCCAGGTAAGGTTGGAGTTTTCTCCCGCAAA	-
rs640883_B_alt-1	rs640883	6	137881785	56.7	150	1	GAAGGATCCCTGTGAGGCCAGGCAGGAATGGCTTGCCTGGGGACCCGGCAGGCTCCCAGGGCCTTTCCCGCTGC	T	TTCTCTGCCCTTGTATTTCACTCAACTCTCTAAAGTGACTCAGCTCCAGGTAAGGTTGGAGTTTTCTCCCGCAAA	GAAGGATCCCTGTGAGGCCAGGCAGGAATGGCTTGCCTGGGGACCCGGCAGGCTCCCAGGGCCTTTCCCGCTGCTTTCTCTGCCCTTGTATTTCACTCAACTCTCTAAAGTGACTCAGCTCCAGGTAAGGTTGGAGTTTTCTCCCGCAAA	rs76706742
6:138236441_A_RC	6:138236441	6	138236441	40.7	150	2	AGGCGAGATCATGCCACTGCACTCCAGCCTGTGTGACAGAGTGAGACTCTGTCTCAAAAAAAAAAAAAAAAAAA	AT	TGCCTTGGGAACCTCTTATCATAAAAGAGTCCTTTTCTTTCATCCTATCTCTTGCCCAACCTGTTACTGTGTAT	AGGCGAGATCATGCCACTGCACTCCAGCCTGTGTGACAGAGTGAGACTCTGTCTCAAAAAAAAAAAAAAAAAAAATTGCCTTGGGAACCTCTTATCATAAAAGAGTCCTTTTCTTTCATCCTATCTCTTGCCCAACCTGTTACTGTGTAT	-
6:138236441_B_RC	6:138236441	6	138236441	40.9	149	2	AGGCGAGATCATGCCACTGCACTCCAGCCTGTGTGACAGAGTGAGACTCTGTCTCAAAAAAAAAAAAAAAAAAA	T	TGCCTTGGGAACCTCTTATCATAAAAGAGTCCTTTTCTTTCATCCTATCTCTTGCCCAACCTGTTACTGTGTAT	AGGCGAGATCATGCCACTGCACTCCAGCCTGTGTGACAGAGTGAGACTCTGTCTCAAAAAAAAAAAAAAAAAAATTGCCTTGGGAACCTCTTATCATAAAAGAGTCCTTTTCTTTCATCCTATCTCTTGCCCAACCTGTTACTGTGTAT	-
rs36232323_A	rs36232323	6	137950152	29.3	150	25	TGTGTACACATTATATACACACACATATACATATATGGTCTGTGGCCTGTCAGTATGTGTGT	GTATATATATGTATGTGTATGTGTA	TATATATATGTATGTGTATGTGTATATATATATATATACACACACACATATATACACACACAC	TGTGTACACATTATATACACACACATATACATATATGGTCTGTGGCCTGTCAGTATGTGTGTGTATATATATGTATGTGTATGTGTATATATATATGTATGTGTATGTGTATATATATATATATACACACACACATATATACACACACAC	-
rs36232323_A_alt-1	rs36232323	6	137950152	28.7	150	25	TGTGTACACATTATATACACACACATATATATATATGGTCTGTGGCCTGTCAGTATGTGTGT	GTATATATATGTATGTGTATGTGTA	TATATATATGTATGTGTATGTGTATATATATATATATACACACACACATATATACACACACAC	TGTGTACACATTATATACACACACATATATATATATGGTCTGTGGCCTGTCAGTATGTGTGTGTATATATATGTATGTGTATGTGTATATATATATGTATGTGTATGTGTATATATATATATATACACACACACATATATACACACACAC	rs190688283
rs36232323_A_alt-2	rs36232323	6	137950152	30	150	25	TGTGTACACATTATATACACACACATATACATATATGGTCTGTGGCCTGTCAGTATGTGTGT	GTATATATATGTATGTGTATGTGTA	TATATATGTATGTGTATGTGTATATATATATATATACACACACACATATATACACACACACAC	TGTGTACACATTATATACACACACATATACATATATGGTCTGTGGCCTGTCAGTATGTGTGTGTATATATATGTATGTGTATGTGTATATATATGTATGTGTATGTGTATATATATATATATACACACACACATATATACACACACACAC	6:137950229
rs36232323_A_alt-3	rs36232323	6	137950152	29.3	150	25	TGTGTACACATTATATACACACACATATATATATATGGTCTGTGGCCTGTCAGTATGTGTGT	GTATATATATGTATGTGTATGTGTA	TATATATGTATGTGTATGTGTATATATATATATATACACACACACATATATACACACACACAC	TGTGTACACATTATATACACACACATATATATATATGGTCTGTGGCCTGTCAGTATGTGTGTGTATATATATGTATGTGTATGTGTATATATATGTATGTGTATGTGTATATATATATATATACACACACACATATATACACACACACAC	6:137950229,rs190688283
rs36232323_A_alt-4	rs36232323	6	137950152	30	150	25	TGTGTACACATTATATACACACACATATACATACATGGTCTGTGGCCTGTCAGTATGTGTGT	GTATATATATGTATGTGTATGTGTA	TATATATATGTATGTGTATGTGTATATATATATATATACACACACACATATATACACACACAC	TGTGTACACATTATATACACACACATATACATACATGGTCTGTGGCCTGTCAGTATGTGTGTGTATATATATGTATGTGTATGTGTATATATATATGTATGTGTATGTGTATATATATATATATACACACACACATATATACACACACAC	rs142779052
rs36232323_A_alt-5	rs36232323	6	137950152	29.3	150	25	TGTGTACACATTATATACACACACATATATATACATGGTCTGTGGCCTGTCAGTATGTGTGT	GTATATATATGTATGTGTATGTGTA	TATATATATGTATGTGTATGTGTATATATATATATATACACACACACATATATACACACACAC	TGTGTACACATTATATACACACACATATATATACATGGTCTGTGGCCTGTCAGTATGTGTGTGTATATATATGTATGTGTATGTGTATATATATATGTATGTGTATGTGTATATATATATATATACACACACACATATATACACACACAC	rs142779052,rs190688283
rs36232323_A_alt-6	rs36232323	6	137950152	30.7	150	25	TGTGTACACATTATATACACACACATATACATACATGGTCTGTGGCCTGTCAGTATGTGTGT	GTATATATATGTATGTGTATGTGTA	TATATATGTATGTGTATGTGTATATATATATATATACACACACACATATATACACACACACAC	TGTGTACACATTATATACACACACATATACATACATGGTCTGTGGCCTGTCAGTATGTGTGTGTATATATATGTATGTGTATGTGTATATATATGTATGTGTATGTGTATATATATATATATACACACACACATATATACACACACACAC	rs142779052,6:137950229
rs36232323_A_alt-7	rs36232323	6	137950152	30	150	25	TGTGTACACATTATATACACACACATATATATACATGGTCTGTGGCCTGTCAGTATGTGTGT	GTATATATATGTATGTGTATGTGTA	TATATATGTATGTGTATGTGTATATATATATATATACACACACACATATATACACACACACAC	TGTGTACACATTATATACACACACATATATATACATGGTCTGTGGCCTGTCAGTATGTGTGTGTATATATATGTATGTGTATGTGTATATATATGTATGTGTATGTGTATATATATATATATACACACACACATATATACACACACACAC	rs142779052,6:137950229,rs190688283
rs36232323_A_alt-8	rs36232323	6	137950152	30	150	25	TGTGTACACATTATATACACACACATATACATATATGGTCTGTGGCCTGTCAGTATGTGTGT	GTATATATATGTATGTGTATGTGTA	TATATATATGTATGTGTATGTGTATATATATATATATACACACACACATATACACACACACAC	TGTGTACACATTATATACACACACATATACATATATGGTCTGTGGCCTGTCAGTATGTGTGTGTATATATATGTATGTGTATGTGTATATATATATGTATGTGTATGTGTATATATATATATATACACACACACATATACACACACACAC	rs12198771
rs36232323_A_alt-9	rs36232323	6	137950152	29.3	150	25	TGTGTACACATTATATACACACACATATATATATATGGTCTGTGGCCTGTCAGTATGTGTGT	GTATATATATGTATGTGTATGTGTA	TATATATATGTATGTGTATGTGTATATATATATATATACACACACACATATACACACACACAC	TGTGTACACATTATATACACACACATATATATATATGGTCTGTGGCCTGTCAGTATGTGTGTGTATATATATGTATGTGTATGTGTATATATATATGTATGTGTATGTGTATATATATATATATACACACACACATATACACACACACAC	rs12198771,rs190688283
rs36232323_A_alt-10	rs36232323	6	137950152	30.7	150	25	TGTGTACACATTATATACACACACATATACATACATGGTCTGTGGCCTGTCAGTATGTGTGT	GTATATATATGTATGTGTATGTGTA	TATATATATGTATGTGTATGTGTATATATATATATATACACACACACATATACACACACACAC	TGTGTACACATTATATACACACACATATACATACATGGTCTGTGGCCTGTCAGTATGTGTGTGTATATATATGTATGTGTATGTGTATATATATATGTATGTGTATGTGTATATATATATATATACACACACACATATACACACACACAC	rs12198771,rs142779052
rs36232323_A_alt-11	rs36232323	6	137950152	30	150	25	TGTGTACACATTATATACACACACATATATATACATGGTCTGTGGCCTGTCAGTATGTGTGT	GTATATATATGTATGTGTATGTGTA	TATATATATGTATGTGTATGTGTATATATATATATATACACACACACATATACACACACACAC	TGTGTACACATTATATACACACACATATATATACATGGTCTGTGGCCTGTCAGTATGTGTGTGTATATATATGTATGTGTATGTGTATATATATATGTATGTGTATGTGTATATATATATATATACACACACACATATACACACACACAC	rs12198771,rs142779052,rs190688283
rs36232323_B	rs36232323	6	137950152	31	126	25	TGTGTACACATTATATACACACACATATACATATATGGTCTGTGGCCTGTCAGTATGTGTGT	G	TATATATATGTATGTGTATGTGTATATATATATATATACACACACACATATATACACACACAC	TGTGTACACATTATATACACACACATATACATATATGGTCTGTGGCCTGTCAGTATGTGTGTGTATATATATGTATGTGTATGTGTATATATATATATATACACACACACATATATACACACACAC	-
rs36232323_B_alt-1	rs36232323	6	137950152	30.2	126	25	TGTGTACACATTATATACACACACATATATATATATGGTCTGTGGCCTGTCAGTATGTGTGT	G	TATATATATGTATGTGTATGTGTATATATATATATATACACACACACATATATACACACACAC	TGTGTACACATTATATACACACACATATATATATATGGTCTGTGGCCTGTCAGTATGTGTGTGTATATATATGTATGTGTATGTGTATATATATATATATACACACACACATATATACACACACAC	rs190688283
rs36232323_B_alt-2	rs36232323	6	137950152	31.7	126	25	TGTGTACACATTATATACACACACATATACATATATGGTCTGTGGCCTGTCAGTATGTGTGT	G	TATATATGTATGTGTATGTGTATATATATATATATACACACACACATATATACACACACACAC	TGTGTACACATTATATACACACACATATACATATATGGTCTGTGGCCTGTCAGTATGTGTGTGTATATATGTATGTGTATGTGTATATATATATATATACACACACACATATATACACACACACAC	6:137950229
rs36232323_B_alt-3	rs36232323	6	137950152	31	126	25	TGTGTACACATTATATACACACACATATATATATATGGTCTGTGGCCTGTCAGTATGTGTGT	G	TATATATGTATGTGTATGTGTATATATATATATATACACACACACATATATACACACACACAC	TGTGTACACATTATATACACACACATATATATATATGGTCTGTGGCCTGTCAGTATGTGTGTGTATATATGTATGTGTATGTGTATATATATATATATACACACACACATATATACACACACACAC	6:137950229,rs190688283
rs36232323_B_alt-4	rs36232323	6	137950152	31.7	126	25	TGTGTACACATTATATACACACACATATACATACATGGTCTGTGGCCTGTCAGTATGTGTGT	G	TATATATATGTATGTGTATGTGTATATATATATATATACACACACACATATATACACACACAC	TGTGTACACATTATATACACACACATATACATACATGGTCTGTGGCCTGTCAGTATGTGTGTGTATATATATGTATGTGTATGTGTATATATATATATATACACACACACATATATACACACACAC	rs142779052
rs36232323_B_alt-5	rs36232323	6	137950152	31	126	25	TGTGTACACATTATATACACACACATATATATACATGGTCTGTGGCCTGTCAGTATGTGTGT	G	TATATATATGTATGTGTATGTGTATATATATATATATACACACACACATATATACACACACAC	TGTGTACACATTATATACACACACATATATATACATGGTCTGTGGCCTGTCAGTATGTGTGTGTATATATATGTATGTGTATGTGTATATATATATATATACACACACACATATATACACACACAC	rs142779052,rs190688283
rs36232323_B_alt-6	rs36232323	6	137950152	32.5	126	25	TGTGTACACATTATATACACACACATATACATACATGGTCTGTGGCCTGTCAGTATGTGTGT	G	TATATATGTATGTGTATGTGTATATATATATATATACACACACACATATATACACACACACAC	TGTGTACACATTATATACACACACATATACATACATGGTCTGTGGCCTGTCAGTATGTGTGTGTATATATGTATGTGTATGTGTATATATATATATATACACACACACATATATACACACACACAC	rs142779052,6:137950229
rs36232323_B_alt-7	rs36232323	6	137950152	31.7	126	25	TGTGTACACATTATATACACACACATATATATACATGGTCTGTGGCCTGTCAGTATGTGTGT	G	TATATATGTATGTGTATGTGTATATATATATATATACACACACACATATATACACACACACAC	TGTGTACACATTATATACACACACATATATATACATGGTCTGTGGCCTGTCAGTATGTGTGTGTATATATGTATGTGTATGTGTATATATATATATATACACACACACATATATACACACACACAC	rs142779052,6:137950229,rs190688283
rs36232323_B_alt-8	rs36232323	6	137950152	31.7	126	25	TGTGTACACATTATATACACACACATATACATATATGGTCTGTGGCCTGTCAGTATGTGTGT	G	TATATATATGTATGTGTATGTGTATATATATATATATACACACACACATATACACACACACAC	TGTGTACACATTATATACACACACATATACATATATGGTCTGTGGCCTGTCAGTATGTGTGTGTATATATATGTATGTGTATGTGTATATATATATATATACACACACACATATACACACACACAC	rs12198771
rs36232323_B_alt-9	rs36232323	6	137950152	31	126	25	TGTGTACACATTATATACACACACATATATATATATGGTCTGTGGCCTGTCAGTATGTGTGT	G	TATATATATGTATGTGTATGTGTATATATATATATATACACACACACATATACACACACACAC	TGTGTACACATTATATACACACACATATATATATATGGTCTGTGGCCTGTCAGTATGTGTGTGTATATATATGTATGTGTATGTGTATATATATATATATACACACACACATATACACACACACAC	rs12198771,rs190688283
rs36232323_B_alt-10	rs36232323	6	137950152	32.5	126	25	TGTGTACACATTATATACACACACATATACATACATGGTCTGTGGCCTGTCAGTATGTGTGT	G	TATATATATGTATGTGTATGTGTATATATATATATATACACACACACATATACACACACACAC	TGTGTACACATTATATACACACACATATACATACATGGTCTGTGGCCTGTCAGTATGTGTGTGTATATATATGTATGTGTATGTGTATATATATATATATACACACACACATATACACACACACAC	rs12198771,rs142779052
rs36232323_B_alt-11	rs36232323	6	137950152	31.7	126	25	TGTGTACACATTATATACACACACATATATATACATGGTCTGTGGCCTGTCAGTATGTGTGT	G	TATATATATGTATGTGTATGTGTATATATATATATATACACACACACATATACACACACACAC	TGTGTACACATTATATACACACACATATATATACATGGTCTGTGGCCTGTCAGTATGTGTGTGTATATATATGTATGTGTATGTGTATATATATATATATACACACACACATATACACACACACAC	rs12198771,rs142779052,rs190688283
rs34322720_A	rs34322720	6	137934971	40	150	1	GGCTTCCTGCCTCTGTCAGCTCATTTTGTATTAACATATTCCTGTCACCAGTTAGGCAATTAACAGAGACTAAA	G	GAACACTAATTCCTTTTCTGCCAGTGTGCTGGATCAACTTTATTCCTATGAGCTTGCTTCGTGAATGATTCTTTT	GGCTTCCTGCCTCTGTCAGCTCATTTTGTATTAACATATTCCTGTCACCAGTTAGGCAATTAACAGAGACTAAAGGAACACTAATTCCTTTTCTGCCAGTGTGCTGGATCAACTTTATTCCTATGAGCTTGCTTCGTGAATGATTCTTTT	-
rs34322720_B	rs34322720	6	137934971	39.3	150	1	GGCTTCCTGCCTCTGTCAGCTCATTTTGTATTAACATATTCCTGTCACCAGTTAGGCAATTAACAGAGACTAAA	A	GAACACTAATTCCTTTTCTGCCAGTGTGCTGGATCAACTTTATTCCTATGAGCTTGCTTCGTGAATGATTCTTTT	GGCTTCCTGCCTCTGTCAGCTCATTTTGTATTAACATATTCCTGTCACCAGTTAGGCAATTAACAGAGACTAAAAGAACACTAATTCCTTTTCTGCCAGTGTGCTGGATCAACTTTATTCCTATGAGCTTGCTTCGTGAATGATTCTTTT	-
rs147371157_A_RC	rs147371157	6	138424477	51.3	150	1	CTTAGGGAGGCCGAGGCGGGCAGATCACTTGAGGTCAGGAGTTTGAAACCAGCCTGGCCAACATGGTAAAACCCC	G	TCTCTACTAAAAATACAAAAAAATTAGCCCGGCATGGTGACAGGCACCTGTAATCTCAGCTACTCAGGAGGCTG	CTTAGGGAGGCCGAGGCGGGCAGATCACTTGAGGTCAGGAGTTTGAAACCAGCCTGGCCAACATGGTAAAACCCCGTCTCTACTAAAAATACAAAAAAATTAGCCCGGCATGGTGACAGGCACCTGTAATCTCAGCTACTCAGGAGGCTG	-
rs147371157_B_RC	rs147371157	6	138424477	50.7	150	1	CTTAGGGAGGCCGAGGCGGGCAGATCACTTGAGGTCAGGAGTTTGAAACCAGCCTGGCCAACATGGTAAAACCCC	A	TCTCTACTAAAAATACAAAAAAATTAGCCCGGCATGGTGACAGGCACCTGTAATCTCAGCTACTCAGGAGGCTG	CTTAGGGAGGCCGAGGCGGGCAGATCACTTGAGGTCAGGAGTTTGAAACCAGCCTGGCCAACATGGTAAAACCCCATCTCTACTAAAAATACAAAAAAATTAGCCCGGCATGGTGACAGGCACCTGTAATCTCAGCTACTCAGGAGGCTG	-
rs74750093_A	rs74750093	6	137959604	32.7	150	1	ACAAAAAATTTTGGAAAGGAAGACAGTTCACAATGAAAATTTTCTCTATTTCTATTTGCAAACCCTAAATAACT	A	TTTTATGCTGATTGTGGAAGAGTTCAGTGAAAATTTGTGACTTCCTTTCATGGAGAAGACAGACTTGAGTGCCTA	ACAAAAAATTTTGGAAAGGAAGACAGTTCACAATGAAAATTTTCTCTATTTCTATTTGCAAACCCTAAATAACTATTTTATGCTGATTGTGGAAGAGTTCAGTGAAAATTTGTGACTTCCTTTCATGGAGAAGACAGACTTGAGTGCCTA	-
rs74750093_B	rs74750093	6	137959604	33.3	150	1	ACAAAAAATTTTGGAAAGGAAGACAGTTCACAATGAAAATTTTCTCTATTTCTATTTGCAAACCCTAAATAACT	G	TTTTATGCTGATTGTGGAAGAGTTCAGTGAAAATTTGTGACTTCCTTTCATGGAGAAGACAGACTTGAGTGCCTA	ACAAAAAATTTTGGAAAGGAAGACAGTTCACAATGAAAATTTTCTCTATTTCTATTTGCAAACCCTAAATAACTGTTTTATGCTGATTGTGGAAGAGTTCAGTGAAAATTTGTGACTTCCTTTCATGGAGAAGACAGACTTGAGTGCCTA	-
rs7773054_A	rs7773054	6	138181875	42	150	1	ATCAGCTGTAAGCCCAACACCCTCCTTGAAGTTGTCCTACCTTTCTGGACCAAATGAACATATACGTTACATAC	A	CTGATTGATGTCTGCCTATAAATTCTGTCCCCCTAAACTGTGTAAAATCAAGCTGTAACCCAACCACTGTGTTTG	ATCAGCTGTAAGCCCAACACCCTCCTTGAAGTTGTCCTACCTTTCTGGACCAAATGAACATATACGTTACATACACTGATTGATGTCTGCCTATAAATTCTGTCCCCCTAAACTGTGTAAAATCAAGCTGTAACCCAACCACTGTGTTTG	-
[truncated: 12,280 more rows]
