# Supplementary material for: Prioritizing disease and trait causal variants at the TNFAIP3 locus using functional and genomic features
Source: Nat Commun. 2020 Mar 6;11:1237. doi: 10.1038/s41467-020-15022-4 (PMC7060350; doi:10.1038/s41467-020-15022-4)
Supplement: Supplementary file 11 — Supplementary Data 9 [file 41467_2020_15022_MOESM11_ESM.xlsx]

## Sheet: Sheet1
		Cell type:	BJAB	BJAB	BJAB	BJAB	BJAB	BJAB	BJAB	BJAB	BJAB	BJAB	BJAB	BJAB	BJAB	BJAB	BJAB	BJAB	BJAB	BJAB	GM12878	GM12878	GM12878	GM12878	GM12878	GM12878	GM12878	GM12878	GM12878	GM12878	GM12878	GM12878	GM12878	GM12878	GM12878	GM12878	GM12878	GM12878	Jurkat	Jurkat	Jurkat	Jurkat	Jurkat	Jurkat	Jurkat	Jurkat	Jurkat	Jurkat	Jurkat
		Condition:	stim	stim	stim	stim	stim	stim	stim	stim	stim	unstim	unstim	unstim	unstim	unstim	unstim	unstim	unstim	unstim	stim	stim	stim	stim	stim	stim	stim	stim	stim	unstim	unstim	unstim	unstim	unstim	unstim	unstim	unstim	unstim	stim	stim	stim	stim	stim	stim	stim	stim	stim	stim	stim
		Vector delivery:	lentiviral	lentiviral	lentiviral	lentiviral	lentiviral	lentiviral	lentiviral	lentiviral	lentiviral	lentiviral	lentiviral	lentiviral	lentiviral	lentiviral	lentiviral	lentiviral	lentiviral	lentiviral	transfection	transfection	transfection	transfection	transfection	transfection	transfection	transfection	transfection	transfection	transfection	transfection	transfection	transfection	transfection	transfection	transfection	transfection	lentiviral	lentiviral	lentiviral	lentiviral	lentiviral	lentiviral	lentiviral	lentiviral	lentiviral	transfection	transfection
		Statistic:	P	P	P	skew	skew	skew	Q	Q	Q	P	P	P	skew	skew	skew	Q	Q	Q	P	P	P	skew	skew	skew	Q	Q	Q	P	P	P	skew	skew	skew	Q	Q	Q	P	P	P	skew	skew	skew	Q	Q	Q	P	P
		Replicate:	1	2	3	1	2	3	1	2	3	1	2	3	1	2	3	1	2	3	1	2	3	1	2	3	1	2	3	1	2	3	1	2	3	1	2	3	1	2	3	1	2	3	1	2	3	1	2
SNP	alleleA	alleleB	BJAB_stim_lentiviral_P_1	BJAB_stim_lentiviral_P_2	BJAB_stim_lentiviral_P_3	BJAB_stim_lentiviral_diff_1	BJAB_stim_lentiviral_diff_2	BJAB_stim_lentiviral_diff_3	BJAB_stim_lentiviral_Q_1	BJAB_stim_lentiviral_Q_2	BJAB_stim_lentiviral_Q_3	BJAB_unstim_lentiviral_P_1	BJAB_unstim_lentiviral_P_2	BJAB_unstim_lentiviral_P_3	BJAB_unstim_lentiviral_diff_1	BJAB_unstim_lentiviral_diff_2	BJAB_unstim_lentiviral_diff_3	BJAB_unstim_lentiviral_Q_1	BJAB_unstim_lentiviral_Q_2	BJAB_unstim_lentiviral_Q_3	GM12878_stim_transfection_P_1	GM12878_stim_transfection_P_2	GM12878_stim_transfection_P_3	GM12878_stim_transfection_diff_1	GM12878_stim_transfection_diff_2	GM12878_stim_transfection_diff_3	GM12878_stim_transfection_Q_1	GM12878_stim_transfection_Q_2	GM12878_stim_transfection_Q_3	GM12878_unstim_transfection_P_1	GM12878_unstim_transfection_P_2	GM12878_unstim_transfection_P_3	GM12878_unstim_transfection_diff_1	GM12878_unstim_transfection_diff_2	GM12878_unstim_transfection_diff_3	GM12878_unstim_transfection_Q_1	GM12878_unstim_transfection_Q_2	GM12878_unstim_transfection_Q_3	Jurkat_stim_lentiviral_P_1	Jurkat_stim_lentiviral_P_2	Jurkat_stim_lentiviral_P_3	Jurkat_stim_lentiviral_diff_1	Jurkat_stim_lentiviral_diff_2	Jurkat_stim_lentiviral_diff_3	Jurkat_stim_lentiviral_Q_1	Jurkat_stim_lentiviral_Q_2	Jurkat_stim_lentiviral_Q_3	Jurkat_stim_transfection_P_1	Jurkat_stim_transfection_P_2
rs1002658	C	T	0.0120886	0.000137582	NA	-0.122906	-0.169418	NA	0.13836	0.00445995	NA	0.00351681	0.0104248	NA	-0.143463	-0.129452	NA	0.0588028	0.125796	NA	0.000758823	0.0152219	0.000354319	-0.104029	-0.0510595	-0.0717574	0.0179806	0.159367	0.00984934	0.00243255	7.24397e-05	0.000415066	-0.0796379	-0.0807303	-0.0731451	0.0446792	0.00258959	0.0111736	0.183089	0.00549261	NA	-0.0569166	-0.136521	NA	0.590087	0.0809137	NA	0.488178	0.302959
rs10080841	T	C	0.169284	0.0830522	NA	-0.118803	-0.132152	NA	0.570106	0.418654	NA	0.597713	0.892235	NA	-0.0456472	-0.0124813	NA	0.885994	0.975622	NA	0.453825	0.24997	0.431621	-0.0444567	0.0465939	0.0312338	0.816713	0.669137	0.804175	0.816395	0.873769	0.389092	0.0114869	0.00641812	-0.0343369	0.957812	0.971717	0.779194	0.545892	0.462767	NA	-0.042504	-0.0631286	NA	0.861302	0.820959	NA	0.671772	0.728426
rs10214726	T	G	0.0597929	0.983411	NA	0.333607	0.0036721	NA	0.354368	0.996334	NA	0.138017	0.325911	NA	0.283648	0.202917	NA	0.523619	0.732741	NA	0.248045	0.660269	0.194371	0.157188	0.0426421	0.114554	0.666724	0.90858	0.606221	0.633863	0.671222	0.428535	0.048506	0.0404929	0.0719311	0.899751	0.912521	0.802816	0.111002	0.822648	NA	0.273619	0.0449833	NA	0.477886	0.958992	NA	0.501722	0.468866
rs1022505	T	A	0.271893	0.0492033	NA	-0.664099	-1.25413	NA	NA	NA	NA	NA	0.801547	NA	NA	0.156034	NA	NA	NA	NA	0.341477	0.80906	0.846737	0.369187	-0.0376486	0.0812405	NA	NA	NA	0.731757	0.758108	0.103402	0.15388	-0.0993207	-0.324372	NA	NA	NA	0.409478	0.780215	NA	-0.34238	-0.249157	NA	NA	NA	NA	0.746856	0.159973
rs10440882	C	T	0.989156	0.20036	NA	0.00282912	0.273548	NA	NA	NA	NA	0.613437	0.800304	NA	-0.160424	0.0565855	NA	NA	NA	NA	0.590413	0.707131	0.150698	-0.0876922	-0.0405631	0.166098	NA	0.924798	0.542895	0.178296	0.296716	0.767649	0.191551	0.113793	0.0320968	NA	NA	0.944249	0.280222	0.998423	NA	0.216595	-0.000492478	NA	NA	NA	NA	0.837533	0.39505
rs10447420	G	A	0.015199	0.432285	NA	-0.554812	-0.160195	NA	0.159286	0.804392	NA	0.0273389	0.79178	NA	-0.458645	0.0545824	NA	0.229278	0.95109	NA	0.891012	0.160105	0.201773	0.0252714	-0.1971	-0.142244	0.975622	0.556912	0.615175	0.211554	0.436359	0.304835	-0.20064	-0.10248	-0.131689	0.626456	0.806811	0.717146	0.465458	0.868554	NA	-0.14025	0.0387007	NA	0.822235	0.970599	NA	0.860125	0.426174
rs10447442	G	A	0.257102	0.988037	NA	0.20927	0.00244132	NA	0.675638	0.997397	NA	0.965174	0.594811	NA	-0.00717886	0.101652	NA	0.992382	0.884995	NA	0.502442	0.00767421	0.842927	0.0721958	0.187615	0.0124833	0.840376	0.102432	0.964645	0.104643	0.63807	0.00283892	0.137958	0.0286126	0.201088	0.465695	0.901363	0.0502804	0.201398	0.146628	NA	0.172312	0.28047	NA	0.614676	0.536847	NA	0.420896	0.0977074
rs10452650	C	T	0.240935	0.0203291	NA	-0.172623	-0.288536	NA	0.658938	0.19098	NA	0.459232	0.923161	NA	-0.112716	-0.0145221	NA	0.819225	0.983889	NA	0.249524	0.0395756	0.74951	-0.0922198	0.120137	-0.0178134	0.668579	0.283977	0.938332	0.318812	0.506979	0.234811	-0.0707589	-0.0372428	0.064293	0.727786	0.842777	0.652948	0.757577	0.81574	NA	-0.0402723	0.0324811	NA	0.940659	0.957597	NA	0.361634	0.0745713
rs10457665	A	G	0.953082	0.576878	NA	0.00424605	-0.0351134	NA	0.990217	0.877187	NA	0.230478	0.0348393	NA	-0.0922301	-0.159591	NA	0.648397	0.264481	NA	0.268614	0.726459	0.509238	-0.0530987	0.0116589	0.0215877	0.686856	0.931058	0.844064	0.2539	0.193514	0.467449	0.0453914	-0.0423191	0.0227558	0.672428	0.605346	0.823359	0.459512	0.541878	NA	-0.0473479	0.0442089	NA	0.819395	0.859003	NA	0.0401189	0.828201
rs10457667	G	A	0.456262	0.259668	NA	0.137822	0.195374	NA	0.817811	0.678237	NA	0.0128354	0.343585	NA	-0.487397	0.175001	NA	0.143788	0.748615	NA	0.917996	0.960289	0.98053	-0.00897385	0.00330611	0.00168925	0.982716	0.991268	0.995642	0.939818	0.757064	0.221206	-0.0063631	0.0192425	-0.0811184	0.987906	0.940572	0.638382	0.750337	0.74311	NA	-0.0529383	0.0679892	NA	0.938604	0.935837	NA	0.712554	0.336844
rs10484592	C	T	0.972453	0.882051	NA	0.00904975	0.0395751	NA	NA	0.973601	NA	0.635411	0.29575	NA	0.120791	-0.307741	NA	NA	NA	NA	0.239588	0.391352	0.0187515	-0.159174	-0.0796817	-0.216376	0.657491	0.780788	0.181352	0.209698	0.216659	0.831945	-0.128073	-0.105862	-0.0208982	0.623674	0.632857	0.961119	0.411138	0.323301	NA	-0.207881	-0.310421	NA	NA	NA	NA	0.678886	0.688242
rs10484593	G	A	0.495419	0.0205284	NA	0.0624765	0.207996	NA	0.836721	0.192436	NA	0.625027	0.781271	NA	0.0458729	-0.0249382	NA	0.897067	0.947889	NA	0.957007	0.805916	0.0458321	-0.00294149	-0.00940381	-0.0729767	0.990719	0.955084	0.307527	0.00513992	0.844373	0.65208	0.130959	-0.0070184	0.0170407	0.0770379	0.965085	0.90661	0.202857	0.174928	NA	0.117123	0.13466	NA	0.616596	0.578521	NA	0.55549	0.755066
rs10499194	C	T	0.000750744	0.000219163	NA	-0.60882	-0.625296	NA	0.0178919	0.0066388	NA	0.00193425	0.00339211	NA	-0.582198	-0.528032	NA	0.0376015	0.0572434	NA	0.320341	0.134304	0.0490275	-0.134421	-0.124862	-0.167912	0.729259	0.518263	0.319337	0.694745	0.169251	0.000551763	-0.0440461	-0.117765	-0.26466	0.920479	0.570106	0.013984	0.00103824	0.0391326	NA	-0.509301	-0.381945	NA	0.0230904	0.282196	NA	0.5612	0.934114
rs10499195	C	T	0.671779	0.593996	NA	0.0653613	-0.0907832	NA	0.912703	0.884706	NA	0.0966654	0.107935	NA	0.321019	-0.275372	NA	0.449672	0.472555	NA	0.0875358	0.661865	0.11012	-0.169745	-0.0280067	-0.103357	0.428414	0.909347	0.47703	0.471741	0.220512	0.332467	-0.0612707	-0.0801228	-0.061939	0.825713	0.637644	0.738701	0.367832	0.719312	NA	-0.143984	-0.0623396	NA	0.765856	0.929241	NA	0.136985	0.285501
rs10499196	C	A	0.664109	0.328959	NA	0.0539701	0.114327	NA	0.910154	0.734956	NA	0.114519	0.179655	NA	0.185801	0.187268	NA	0.484809	0.58493	NA	0.441909	0.242734	0.84651	0.0667636	-0.0727968	-0.0123269	0.810281	0.660765	0.965444	0.0847518	0.190467	0.642852	-0.140679	-0.0755503	0.026332	0.421722	0.600516	0.902982	0.13261	0.63909	NA	-0.172971	0.0585574	NA	0.515822	0.901525	NA	0.967259	0.767714
rs10499197	T	G	0.359064	0.935078	NA	0.0420538	0.00335455	NA	0.760359	0.987037	NA	0.120279	0.125631	NA	0.0729618	-0.0766755	NA	0.494862	0.503794	NA	0.301006	0.00207001	2.00868e-06	0.0278074	0.056595	0.083768	0.714053	0.0395698	0.000115264	0.0689488	0.0435666	0.000237339	0.0416669	0.0353528	0.0656036	0.381709	0.299453	0.00707855	0.136024	0.246936	NA	0.0616365	0.0552357	NA	0.521469	0.665824	NA	0.687018	0.961043
rs10499198	C	T	0.941299	0.143901	NA	-0.0115099	0.185775	NA	0.988111	0.532944	NA	0.902286	0.538525	NA	0.0196382	0.0872822	NA	0.9785	0.857291	NA	0.742948	0.784371	0.190888	-0.0310992	0.0186396	-0.0827392	0.935837	0.94899	0.601476	0.811126	0.738653	0.591121	0.0198015	-0.0222573	-0.0336314	0.956396	0.935034	0.883104	0.293202	0.264113	NA	-0.163347	-0.167452	NA	0.706754	0.682065	NA	0.726415	0.00292529
rs10607561	TTG	T	0.555599	0.818784	NA	0.0714574	-0.0245314	NA	0.866507	0.958206	NA	0.640976	0.103408	NA	-0.0563068	0.201431	NA	0.902129	0.463187	NA	0.00762175	0.104864	0.0182909	-0.219782	-0.0844239	-0.116343	0.10199	0.466099	0.178712	0.0735468	0.452371	0.0240734	-0.11782	-0.0376577	-0.116993	0.395049	0.815975	0.211963	0.648036	0.984821	NA	0.0447832	-0.00236228	NA	0.905138	0.9965	NA	0.136568	0.119275
rs10651274	C	CAAA	0.910185	0.746396	NA	-0.0271721	0.0817445	NA	NA	0.937169	NA	0.343726	0.879374	NA	0.204528	0.0426124	NA	NA	NA	NA	0.31662	0.405789	0.750765	0.153202	-0.0930763	0.0366539	0.726264	0.789376	0.938775	0.527163	0.475447	0.190265	-0.0982599	0.0840651	-0.162205	0.853063	0.827263	0.600094	0.171181	0.656322	NA	0.321416	-0.119235	NA	NA	NA	NA	0.148703	0.872377
rs10651274	C	CAA	0.834504	0.334932	NA	-0.158352	-0.32849	NA	NA	NA	NA	0.508922	0.577981	NA	-0.367242	-0.261844	NA	NA	NA	NA	0.766569	0.726797	0.706266	0.0711956	-0.082384	0.0530446	NA	0.931249	0.924272	0.3641	0.902161	0.0136015	0.252536	-0.0172431	-0.44786	NA	0.9785	0.148711	0.847903	0.899975	NA	0.104158	-0.054476	NA	NA	NA	NA	0.203891	0.902886
rs10651274	CAAA	CAA	0.861826	0.281431	NA	-0.13118	-0.410234	NA	NA	NA	NA	0.309039	0.5349	NA	-0.57177	-0.304456	NA	NA	NA	NA	0.744581	0.965449	0.915624	-0.0820068	0.0106923	0.0163906	NA	NA	NA	0.231341	0.515507	0.117647	0.350796	-0.101308	-0.285654	NA	NA	NA	0.698529	0.88987	NA	-0.217258	0.0647587	NA	NA	NA	NA	0.566591	0.825025
rs10709357	TA	T	0.100817	0.0210175	NA	0.550284	0.540544	NA	NA	NA	NA	0.231182	0.0685169	NA	0.371254	0.597155	NA	NA	NA	NA	0.401219	0.532971	0.894714	-0.188908	-0.0909755	-0.0211644	NA	NA	NA	0.567466	0.00972068	0.843002	0.0935318	0.373867	0.0270891	NA	NA	NA	0.0543337	0.620787	NA	0.48393	0.181762	NA	NA	NA	NA	0.477289	0.971964
rs10709357	TA	TAA	0.0995379	0.265896	NA	0.710551	0.627406	NA	NA	NA	NA	0.824586	0.105258	NA	0.0802186	-0.74276	NA	NA	NA	NA	0.506059	0.0263351	0.262954	-0.216868	-0.453072	-0.300181	NA	NA	NA	0.653635	0.63743	0.297599	0.122093	0.110373	-0.188663	NA	NA	NA	0.45443	0.629093	NA	0.434853	-0.278108	NA	NA	NA	NA	0.3869	0.397511
rs10709357	TAA	T	0.681968	0.871401	NA	-0.160268	-0.0868617	NA	NA	NA	NA	0.42677	0.00919186	NA	0.291035	1.33992	NA	NA	NA	NA	0.923512	0.0465391	0.248352	0.0279596	0.362097	0.279016	NA	NA	NA	0.914302	0.230558	0.177765	-0.0285612	0.263494	0.215752	NA	NA	NA	0.931254	0.394352	NA	0.0490764	0.45987	NA	NA	NA	NA	0.752863	0.390348
rs1076662	A	G	0.997228	0.220626	NA	-0.000353143	0.100958	NA	0.999457	0.637736	NA	0.812963	0.84637	NA	0.0253939	0.0203566	NA	0.956724	0.965391	NA	0.940562	0.00715914	0.0130156	0.00464944	0.110407	0.102848	0.988035	0.0977121	0.144906	0.377574	0.109563	0.179952	0.0472061	0.0681096	0.0553969	0.772233	0.475696	0.585487	0.0596585	0.01762	NA	0.163964	0.23483	NA	0.354017	0.175068	NA	0.406438	0.915276
rs10782265	C	G	0.478479	0.386036	NA	-0.051702	0.052761	NA	0.828335	0.776511	NA	0.728148	0.789308	NA	0.0241142	-0.0193411	NA	0.931553	0.950406	NA	0.312666	0.142161	0.0178585	-0.0454235	-0.0452679	-0.0714309	0.723058	0.53048	0.176437	0.29874	0.951971	0.976669	-0.0382161	-0.00170322	-0.000832414	0.711925	0.989908	0.995038	0.861599	0.18775	NA	-0.0110597	0.0892603	NA	0.96914	0.596904	NA	0.525494	0.82246
rs10782266	A	T	1.85141e-12	2.57841e-08	NA	-0.507855	-0.354619	NA	2.91684e-10	2.23906e-06	NA	4.64566e-07	3.0138e-08	NA	-0.359186	-0.398524	NA	3.10627e-05	2.57382e-06	NA	0.0998742	0.005823	0.00418666	-0.0884228	-0.0995704	-0.0980303	0.455864	0.0845339	0.0668269	0.0598092	0.000314665	0.00130615	-0.0836403	-0.127443	-0.11708	0.354368	0.00895761	0.0278484	2.00861e-13	4.61721e-08	NA	-0.455792	-0.371705	NA	3.61527e-11	3.80803e-06	NA	0.0118756	0.0194609
rs10782267	A	C	0.271161	0.870217	NA	-0.165271	0.0203611	NA	0.68924	0.97099	NA	0.249268	0.511153	NA	0.174001	0.0920324	NA	0.668299	0.845201	NA	0.666845	0.910775	0.986641	-0.0389204	-0.0065149	-0.00098148	0.911077	0.980501	0.997118	0.966864	0.0806021	0.451644	-0.00319172	0.101842	-0.0464232	0.992728	0.412152	0.815818	0.275807	0.700137	NA	0.129648	0.0553083	NA	0.692491	0.921855	NA	0.778397	0.636431
rs1082425	C	T	0.372345	0.648795	NA	0.192652	0.0923218	NA	0.76888	0.905381	NA	0.930192	0.284921	NA	-0.021944	0.243427	NA	0.985402	0.699714	NA	0.815471	0.768165	0.514688	-0.0256038	-0.0216456	-0.047761	0.95752	0.944325	0.847204	0.838501	0.280713	0.497243	-0.0184083	0.0778411	0.048669	0.963246	0.695725	0.837916	0.14694	0.301314	NA	0.324724	0.242033	NA	0.537313	0.714286	NA	0.640489	0.227928
rs1082427	T	C	0.726447	0.912551	NA	0.0745915	0.0248748	NA	0.931058	0.981047	NA	0.525593	0.426628	NA	0.151743	-0.194373	NA	0.85237	0.801386	NA	0.0874117	0.0174997	0.00915069	0.174983	0.181069	0.177856	0.428145	0.174282	0.115486	0.0290596	0.159727	0.319926	0.182377	0.0994903	0.0753232	0.237934	0.556321	0.728978	0.905526	0.699036	NA	-0.0235603	-0.0904456	NA	0.978953	0.921583	NA	0.135065	0.740975
rs1082428	C	G	0.293814	0.651625	NA	0.212558	0.0740119	NA	0.707359	0.906374	NA	0.563493	0.313192	NA	-0.121124	-0.209966	NA	0.870095	0.723477	NA	0.439276	0.0664987	0.00383064	0.0876795	0.135792	0.2206	0.80854	0.375087	0.0625599	0.724948	0.0874952	0.0550654	0.0340105	0.117977	0.152164	0.93076	0.428283	0.339864	0.35225	0.999248	NA	0.144803	0.000213775	NA	0.755872	0.999857	NA	5.85069e-07	0.0802399
rs10872479	G	A	0.428628	0.215985	NA	0.0663791	-0.0886708	NA	0.802829	0.632002	NA	0.275531	0.325896	NA	-0.0846684	-0.0826774	NA	0.692177	0.732739	NA	0.0568281	0.870058	0.168659	-0.0800921	-0.00464693	0.0384246	0.345364	0.97099	0.569418	0.563459	0.593948	0.879669	0.0220873	0.0148627	0.00429022	0.870095	0.884706	0.973154	0.567977	0.212242	NA	0.0400814	0.104895	NA	0.872692	0.627324	NA	2.99615e-09	7.14913e-05
rs10872482	T	C	0.866314	0.0153785	NA	0.0290055	-0.333336	NA	0.970017	0.160334	NA	0.867769	0.0746787	NA	-0.0271719	0.296226	NA	0.970356	0.397918	NA	0.967765	0.138121	0.951601	-0.00455352	-0.118011	0.00447143	0.992815	0.523756	0.989899	0.135991	0.699302	0.278711	0.13346	-0.0278854	-0.0856164	0.521469	0.92165	0.694325	0.792784	0.398137	NA	0.0388058	-0.14344	NA	0.951288	0.784789	NA	0.47923	0.036351
rs1105088	C	T	6.93171e-06	1.7528e-05	NA	-0.268618	-0.237308	NA	0.000342799	0.000762122	NA	0.00161753	0.00168976	NA	-0.196606	-0.200134	NA	0.0328686	0.0339796	NA	0.00582266	9.538e-05	0.00790603	-0.102579	-0.10454	-0.0686423	0.0845339	0.00326815	0.10444	0.241214	0.0857972	0.00886378	-0.0380122	-0.0433409	-0.0678059	0.659323	0.424185	0.113046	0.000542619	0.000550153	NA	-0.18105	-0.201463	NA	0.0138372	0.0139604	NA	0.217918	0.142468
rs1111799	C	T	0.950363	0.64528	NA	0.00920336	0.0615698	NA	0.989792	0.903871	NA	0.475555	0.568885	NA	0.1139	0.0867429	NA	0.827263	0.873047	NA	0.180547	0.84434	0.245181	0.107716	-0.0107291	0.0620548	0.586371	0.965085	0.664036	0.0337586	0.452374	0.685956	0.156053	-0.0390927	0.0224469	0.260201	0.815975	0.917334	0.406313	0.857478	NA	-0.124969	-0.0297372	NA	0.789718	0.96789	NA	0.572158	0.0321944
rs1111800	C	G	7.95162e-13	3.05427e-10	NA	1.26777	1.28548	NA	1.33424e-10	3.60894e-08	NA	1.08994e-09	7.75287e-05	NA	1.34571	0.82589	NA	1.19021e-07	0.00274458	NA	0.00252601	0.626665	0.973999	0.357719	0.0367111	0.00253736	0.0459057	0.897208	0.99433	0.776367	0.476875	0.19249	-0.0306362	0.0576044	0.0892402	0.946678	0.827714	0.603776	2.02713e-07	0.000319984	NA	0.9721	0.726097	NA	1.48711e-05	0.00908396	NA	0.901216	0.263256
rs111231590	G	T	0.000548611	5.60475e-07	NA	0.346153	0.442344	NA	0.0139384	3.68219e-05	NA	1.7886e-05	0.0230761	NA	0.395415	0.241034	NA	0.000775513	0.20665	NA	0.000385561	0.0132836	9.85136e-05	-0.198378	-0.0993158	-0.151192	0.010498	0.146617	0.00336249	0.00419511	0.00075151	0.00226284	-0.133004	-0.132166	-0.11403	0.0669272	0.017894	0.0422006	3.54762e-06	0.000359761	NA	0.38562	0.344989	NA	0.000191671	0.00994417	NA	8.32047e-07	8.25751e-07
rs111270432	C	T	0.688615	0.43482	NA	-0.0852365	-0.151315	NA	0.918078	0.805937	NA	0.960805	0.369098	NA	-0.00951386	0.197737	NA	0.991356	0.766701	NA	0.869788	0.360984	0.519432	-0.0197579	0.0751346	-0.0533874	0.970978	0.761341	0.849832	0.42186	0.147863	0.91809	-0.0715841	0.11916	-0.0085157	0.798624	0.538636	0.982716	0.302637	0.866231	NA	-0.174065	-0.0399447	NA	0.715427	0.970017	NA	0.37926	0.403609
rs111291290	G	A	0.814555	0.927624	NA	0.0445096	-0.0123376	NA	0.957259	0.984874	NA	0.606989	0.833063	NA	-0.0973402	0.040254	NA	0.890149	0.961577	NA	0.691715	0.910501	0.235671	0.0376472	0.00633389	0.0727171	0.919565	0.98041	0.653503	0.311439	0.23578	0.0970628	0.07432	-0.0755851	0.107361	0.722156	0.653564	0.450823	0.105294	0.864072	NA	-0.279816	-0.0322037	NA	0.46699	0.969658	NA	0.685051	0.76307
rs111318173	A	AAG	0.809617	0.321441	NA	0.04574	-0.133333	NA	0.956155	0.730088	NA	0.61442	0.418948	NA	-0.0886392	0.13076	NA	0.893075	0.79738	NA	0.33305	0.554845	0.746701	-0.114745	-0.0490249	-0.0277485	0.739266	0.866033	0.9373	0.91577	0.905698	0.499107	-0.00973912	0.0103885	0.0595219	0.982134	0.979043	0.838514	0.283288	0.301483	NA	-0.149991	0.162433	NA	0.698449	0.714458	NA	0.293823	0.978388
rs111355666	C	T	0.00262001	0.00341978	NA	-0.248909	-0.216777	NA	0.0473498	0.0575534	NA	0.00537191	0.588696	NA	-0.225614	0.0460719	NA	0.0795901	0.882071	NA	0.0428169	0.0138666	0.0054945	-0.120805	-0.098735	-0.103209	0.296771	0.150282	0.0809223	0.543423	0.0317976	0.114852	-0.0288939	-0.0789906	-0.058623	0.859683	0.251137	0.485238	0.129279	0.00522437	NA	-0.1125	-0.223924	NA	0.509571	0.0779638	NA	0.141143	0.586969
rs111396436	T	G	0.668721	0.520549	NA	-0.118727	-0.147844	NA	NA	0.850455	NA	0.962449	0.938303	NA	-0.0105402	0.018482	NA	0.991747	0.98752	NA	0.992755	0.476264	0.793236	0.00101281	0.0505598	0.0198524	0.998496	0.827414	0.951324	0.098591	0.637291	0.213678	-0.15917	0.0373495	0.0876259	0.453283	0.901055	0.628838	0.436961	0.589496	NA	0.163334	-0.138666	NA	0.80718	0.882539	NA	0.909762	0.950625
rs111399371	T	C	0.753717	0.680732	NA	-0.0503861	-0.0560778	NA	0.939506	0.915119	NA	0.304316	0.504573	NA	-0.149754	-0.11149	NA	0.716841	0.841466	NA	0.438101	0.816827	0.548534	0.0810829	0.0161704	-0.0381143	0.80783	0.957812	0.862662	0.597082	0.755918	0.0664511	0.0509331	0.0214488	-0.132589	0.885852	0.940092	0.374853	0.486718	0.370998	NA	0.097488	-0.130595	NA	0.832854	0.768083	NA	0.305287	0.359917
rs111410654	C	T	0.621844	0.326749	NA	-0.0650636	0.111889	NA	0.89607	0.733486	NA	0.932984	0.410461	NA	0.0122144	-0.118348	NA	0.986362	0.792408	NA	0.767452	0.160501	0.428813	0.0220399	0.0716087	-0.0384511	0.944214	0.557634	0.802927	0.72989	0.904326	0.71306	0.0220006	-0.00589402	0.0184002	0.932272	0.978719	0.92703	0.0959634	0.452294	NA	0.199168	0.106066	NA	0.448191	0.815962	NA	0.0144442	0.291961
rs111425486	A	G	6.33988e-30	1.07141e-38	NA	0.237934	0.259722	NA	3.96505e-27	9.61414e-36	NA	1.85306e-30	3.11617e-28	NA	0.242113	0.240758	NA	1.17076e-27	1.78649e-25	NA	4.37615e-10	4.46899e-17	7.48948e-13	0.0983671	0.0911418	0.0736654	5.1027e-08	1.12481e-14	1.2601e-10	1.85468e-08	3.65651e-14	2.28889e-11	0.0748828	0.0789844	0.0701593	1.65062e-06	7.03095e-12	3.1847e-09	2.37994e-27	8.6637e-21	NA	0.213561	0.207526	NA	1.29992e-24	2.93127e-18	NA	9.01639e-30	1.89784e-26
rs111453551	G	A	0.722161	0.915199	NA	0.0269569	0.00709672	NA	0.930108	0.98197	NA	0.255947	0.530752	NA	-0.0858872	-0.0479707	NA	0.674464	0.854711	NA	0.623978	0.806852	0.491498	0.0250081	0.00859357	0.0227154	0.896734	0.955262	0.83525	0.762412	0.685798	0.233219	-0.0125016	0.0130573	0.0397199	0.942375	0.917298	0.650889	0.939991	0.213582	NA	-0.00519977	0.0916757	NA	0.98791	0.628704	NA	0.90958	0.79388
rs111543057	C	T	0.590883	0.6937	NA	-0.0736225	0.0539243	NA	0.882992	0.920198	NA	0.553201	0.625279	NA	-0.0830437	0.0815648	NA	0.865145	0.897113	NA	0.282112	0.225101	0.0538586	0.109447	0.0808299	0.128674	0.697193	0.642847	0.335982	0.0898129	0.00073817	0.753615	0.137494	0.218803	0.0209544	0.433596	0.0176329	0.939437	0.0512352	0.653897	NA	-0.245565	0.0679169	NA	0.327156	0.907184	NA	0.00422145	4.25859e-05
rs11154940	A	G	0.336434	0.415434	NA	0.0664138	-0.0494679	NA	0.742519	0.795183	NA	0.996496	0.0323329	NA	0.000307433	0.15934	NA	0.999457	0.253389	NA	0.605934	0.750733	0.0651318	0.0181752	-0.00759269	-0.0433864	0.889577	0.938754	0.371335	0.486897	0.811019	0.950421	-0.0204893	0.00557298	-0.00146988	0.832956	0.956385	0.989792	0.392278	0.683693	NA	0.0552434	-0.0296348	NA	0.781273	0.916578	NA	0.761512	0.732325
rs11154941	T	C	0.00318938	0.285147	NA	0.22265	0.0709236	NA	0.0546351	0.699999	NA	0.010971	0.005019	NA	0.204025	0.229595	NA	0.13028	0.0757085	NA	0.923712	0.249111	0.032143	-0.0048036	0.039943	0.0712879	0.984042	0.668155	0.252655	0.0385647	0.579944	0.0530107	0.0873317	0.0180955	0.0621968	0.279774	0.878524	0.333001	0.014556	0.837312	NA	0.161606	-0.0160947	NA	0.155147	0.962896	NA	0.0805031	0.046622
rs11154942	C	T	0.945198	0.373211	NA	0.00985453	-0.111049	NA	0.988796	0.769483	NA	0.234842	0.113572	NA	0.174147	-0.225744	NA	0.652977	0.48293	NA	0.435121	0.41945	0.482597	-0.0727795	-0.0496016	0.042305	0.806092	0.797656	0.830722	0.712467	0.218806	0.906546	0.0277401	-0.0745891	-0.00680881	0.926939	0.63565	0.979261	0.576686	0.987729	NA	0.0722787	0.00238428	NA	0.877085	0.997362	NA	0.341198	0.556859
rs11154948	G	A	0.0759824	0.597484	NA	0.418259	0.0981897	NA	0.40117	0.885852	NA	0.74663	0.595521	NA	0.088273	0.144124	NA	0.937296	0.885306	NA	0.531776	0.146935	0.41163	0.0758467	-0.111343	-0.0601317	0.854987	0.537313	0.793084	0.475817	0.296456	0.403637	0.0753005	-0.0726167	-0.0624237	0.827323	0.710042	0.78844	0.826743	0.359082	NA	0.0510552	-0.188748	NA	0.959979	0.760359	NA	0.202168	0.36727
rs11154949	A	G	0.118901	0.763673	NA	0.271122	0.0493761	NA	0.492137	0.942655	NA	0.709346	0.627888	NA	0.0611174	0.0985204	NA	0.925994	0.897759	NA	0.831867	0.718284	0.404021	0.0236332	-0.0297071	0.060475	0.961119	0.92895	0.788547	0.0944171	0.609992	0.478123	0.184792	0.0382249	0.0588822	0.444287	0.891353	0.82823	0.149755	0.473777	NA	0.21719	0.138284	NA	0.541096	0.8264	NA	0.61776	0.370202
rs11154950	A	G	0.875052	0.926205	NA	0.0267494	0.0133152	NA	0.97234	0.984484	NA	0.0831924	0.357273	NA	-0.328719	0.15896	NA	0.418844	0.758958	NA	0.409402	0.00167677	0.403309	0.0735214	-0.179369	-0.0472324	0.791721	0.0338283	0.788296	0.776579	0.089452	0.866847	-0.0201361	-0.0953033	-0.0095584	0.946678	0.432899	0.970179	0.17588	0.8422	NA	-0.196958	0.0337257	NA	0.579579	0.96447	NA	0.367859	0.748826
rs11154951	G	C	0.0530711	0.490515	NA	0.132675	0.0420439	NA	0.333117	0.834635	NA	0.775065	0.985325	NA	-0.0199424	-0.00124869	NA	0.946392	0.996657	NA	0.73653	0.456822	0.0050884	0.0153617	0.0234581	0.0859838	0.93454	0.818133	0.0764693	0.442149	0.667562	0.270001	0.0284956	-0.0130582	0.0346071	0.810332	0.911317	0.688297	0.916045	0.588074	NA	0.00605083	0.0359046	NA	0.982161	0.881832	NA	0.421546	0.159809
rs11154952	G	A	0.718387	0.727232	NA	0.0758878	-0.0690014	NA	0.92895	0.931337	NA	0.0690924	0.782279	NA	0.462529	-0.0742412	NA	0.382279	0.948323	NA	0.181644	0.101604	0.0717719	0.126745	0.0998881	-0.111017	0.588091	0.459327	0.390067	0.494649	0.453228	0.596281	0.059744	0.0477006	0.0365033	0.836383	0.816446	0.885605	0.140906	0.822492	NA	0.298942	0.0472111	NA	0.528108	0.958992	NA	0.995836	0.172231
rs11154953	C	T	0.0889453	0.954815	NA	0.359459	0.0110368	NA	0.431772	0.990344	NA	0.989723	0.0879289	NA	0.00299007	0.441196	NA	0.997953	0.429208	NA	0.123898	0.465305	0.269973	-0.180452	0.0595267	-0.0822566	0.501257	0.822104	0.688297	0.0816535	0.395798	0.497346	-0.177451	0.0694664	0.0518868	0.415454	0.783248	0.837928	0.132432	0.853077	NA	0.265543	-0.044505	NA	0.515346	0.967188	NA	0.971698	0.189695
rs11154955	A	C	0.221079	0.0632715	NA	-0.128875	-0.179498	NA	0.638238	0.365428	NA	0.117976	0.887245	NA	-0.183289	-0.0172397	NA	0.4908	0.97499	NA	0.392004	0.134515	0.191227	-0.0507395	-0.0563143	0.0466922	0.781182	0.518596	0.602085	0.425571	0.173619	0.510768	-0.0371112	-0.0495265	-0.0255281	0.800718	0.576837	0.845028	0.0625958	0.103203	NA	-0.180586	-0.181416	NA	0.363235	0.462719	NA	0.770532	0.252779
rs111560719	T	TA	0.581414	0.243836	NA	-0.0730065	-0.151879	NA	0.878904	0.662135	NA	0.884813	0.820588	NA	-0.0215365	-0.0333816	NA	0.97452	0.958753	NA	0.449834	0.851877	0.741841	-0.0710072	0.0121171	-0.0214274	0.814369	0.966749	0.935616	0.700564	0.443161	0.282586	-0.0299015	0.0498031	0.0694792	0.921934	0.810911	0.697715	0.666643	0.0398379	NA	0.0541697	-0.326861	NA	0.910971	0.285091	NA	0.522326	0.11023
rs111574448	G	A	0.928925	0.802635	NA	-0.0125298	0.0305946	NA	0.985172	0.953637	NA	0.699937	0.926256	NA	0.0614831	-0.0148428	NA	0.921855	0.984484	NA	0.473079	0.895331	0.472918	0.0708688	-0.00840046	-0.049976	0.826074	0.976467	0.826034	0.025968	0.0356001	0.669241	0.171259	0.140577	0.027802	0.222015	0.267567	0.911993	0.400342	0.317192	NA	0.101737	0.141243	NA	0.786089	0.726411	NA	0.555536	0.324129
rs111585304	CT	C	0.0963525	0.921946	NA	0.134236	-0.0072854	NA	0.449105	0.983569	NA	0.208302	0.59891	NA	0.102353	-0.041073	NA	0.622087	0.886251	NA	0.00511804	0.176693	0.0616064	0.135519	0.0430568	0.0606625	0.0768028	0.581119	0.360123	0.12338	0.261767	0.40432	0.0654252	0.0358012	0.0270298	0.50027	0.679634	0.788633	0.304212	0.17424	NA	-0.0742449	0.107104	NA	0.716841	0.577899	NA	1.07799e-06	0.000394204
rs111609334	T	C	0.267478	0.200634	NA	-0.156266	-0.169447	NA	0.685677	0.614001	NA	0.654425	0.169226	NA	-0.0723836	-0.225838	NA	0.907225	0.570106	NA	0.596929	0.0661223	0.233005	0.0646913	-0.143628	-0.0819845	0.885852	0.374212	0.650681	0.819049	0.327612	0.0582802	-0.021638	-0.0698267	-0.142993	0.958304	0.734021	0.349889	0.494541	0.839353	NA	-0.0928987	-0.0321241	NA	0.836271	0.963551	NA	0.167852	0.347961
rs111658567	A	G	0.313573	0.574934	NA	0.216191	-0.0954873	NA	0.723907	0.876111	NA	0.267262	0.393962	NA	-0.216467	-0.180229	NA	0.685511	0.782189	NA	0.715478	0.251812	0.665859	0.0316717	-0.0684096	0.0242019	0.928004	0.670425	0.91072	0.177718	0.893823	0.791722	0.10529	0.00711098	-0.0150861	0.582216	0.976018	0.95109	0.110684	0.3565	NA	-0.261203	0.190188	NA	0.477567	0.758641	NA	0.295205	0.00161986
rs111710107	G	A	0.392532	0.465754	NA	0.175286	-0.135373	NA	0.781282	0.822264	NA	0.563685	0.60912	NA	0.157732	0.0956932	NA	0.870098	0.891214	NA	0.14087	0.0280499	0.0112788	-0.152044	-0.170322	-0.180052	0.528003	0.232619	0.13279	0.0207066	0.00628785	0.124099	-0.194923	-0.175951	-0.1129	0.193696	0.0890482	0.501513	0.732854	0.834677	NA	-0.0677942	-0.05149	NA	0.93355	0.962202	NA	0.00906309	8.5528e-05
rs111744330	G	A	0.501583	0.712874	NA	-0.074105	-0.0361312	NA	0.840013	0.927025	NA	0.253065	0.325096	NA	-0.124427	-0.120597	NA	0.67172	0.732324	NA	0.761333	0.968817	0.144077	-0.016203	-0.00148767	-0.0553135	0.941889	0.993124	0.533229	0.51126	0.532219	0.470364	-0.0299973	-0.0232778	-0.0268219	0.845206	0.855297	0.825133	0.88657	0.0670855	NA	-0.0144635	0.22533	NA	0.974868	0.376815	NA	0.505749	0.399919
rs111784190	G	C	0.19649	0.504171	NA	-0.212713	0.11235	NA	0.608837	0.841378	NA	0.199242	0.859073	NA	-0.247126	0.0277386	NA	0.612252	0.968231	NA	0.165435	0.4747	0.577005	-0.147788	-0.0530386	0.0386331	0.564981	0.826812	0.877259	0.241297	0.52047	0.223492	0.102946	0.0451621	0.0813735	0.659404	0.850431	0.640419	0.241949	0.875855	NA	-0.153626	-0.0267862	NA	0.660022	0.972599	NA	0.750091	0.875747
rs111842674	G	A	0.702677	0.900956	NA	-0.0837867	0.0245249	NA	0.922989	0.97811	NA	0.0741931	0.998225	NA	0.317469	-0.000465911	NA	0.396764	0.99978	NA	0.717666	0.906539	0.948925	0.0490937	-0.010543	-0.00548391	0.928716	0.979261	0.989498	0.592306	0.610444	0.52179	-0.0611429	-0.0465752	-0.0577978	0.883865	0.891542	0.850861	0.928464	0.927296	NA	0.0166513	0.0196706	NA	0.98502	0.984765	NA	0.221139	0.858292
rs111851454	T	TA	0.110201	0.000977712	NA	-0.145943	-0.264752	NA	0.477091	0.0220629	NA	0.0299251	0.104317	NA	-0.203602	-0.145474	NA	0.242438	0.465116	NA	0.0208783	0.148502	0.3858	0.110316	0.0466915	0.0285235	0.194508	0.539487	0.776467	0.783039	0.679947	0.523617	0.0113063	-0.0138876	0.0209297	0.948451	0.914869	0.851807	0.257631	0.59811	NA	-0.0928817	-0.0493566	NA	0.676426	0.88622	NA	0.548903	0.622487
rs111883038	C	A	0.0291319	0.00916007	NA	-0.0931156	-0.0983849	NA	0.238353	0.115549	NA	0.162652	0.0901198	NA	-0.0582955	-0.0712126	NA	0.56073	0.434509	NA	2e-05	1.06265e-06	9.70634e-07	0.0957697	0.0744006	0.0725077	0.000855785	6.52727e-05	6.02182e-05	0.000198044	1.86583e-08	9.51221e-09	0.0696282	0.0836834	0.0859426	0.00607635	1.65746e-06	8.93715e-07	5.99856e-05	0.00487222	NA	-0.150042	-0.121168	NA	0.00221603	0.0742476	NA	1.5868e-20	3.39174e-21
rs111887523	AC	A	0.711723	0.879484	NA	0.0612218	-0.0265031	NA	0.926696	0.973154	NA	0.448578	0.416301	NA	0.139939	-0.154853	NA	0.813526	0.795719	NA	0.190774	0.525712	0.180319	-0.114571	-0.037263	0.0786894	0.601239	0.852406	0.58604	0.491311	0.161712	0.0320778	-0.0474194	-0.0752014	-0.130489	0.835181	0.559328	0.252268	0.823723	0.792185	NA	0.0317764	0.0463291	NA	0.959274	0.951156	NA	0.331227	0.16816
rs111902362	C	A	0.282461	0.535189	NA	0.285116	-0.140354	NA	NA	0.856607	NA	0.382063	0.652227	NA	-0.198235	0.128852	NA	0.774545	0.906616	NA	0.509995	0.247085	0.584744	0.0800064	0.106873	0.0411627	0.844606	0.665993	0.880332	0.779248	0.68618	0.984832	-0.028276	-0.0322124	-0.00149359	0.947464	0.917435	0.9965	0.322039	0.33029	NA	0.203874	0.25401	NA	0.730299	NA	NA	0.462105	0.152186
rs111914659	A	G	0.00339467	0.0792451	NA	-0.0888903	-0.0481453	NA	0.0572709	0.409049	NA	0.0229386	0.0344	NA	-0.0703804	-0.0662149	NA	0.205806	0.262563	NA	0.034693	2.53681e-08	1.99107e-11	0.0366788	0.0668104	0.0773879	0.263662	2.20913e-06	2.8018e-09	0.000381248	4.10292e-09	2.47998e-14	0.0525344	0.0682663	0.0877968	0.0103988	4.11729e-07	4.84386e-12	0.557351	0.0409945	NA	-0.0156685	-0.0633586	NA	0.867342	0.289354	NA	4.35979e-26	2.75825e-19
rs111958187	G	A	0.649813	0.373855	NA	-0.0376259	0.0649578	NA	0.905678	0.769808	NA	0.793556	0.948957	NA	0.0207579	-0.00556832	NA	0.951409	0.989498	NA	0.574821	0.154056	0.285875	0.0335456	-0.0631513	-0.0459291	0.876111	0.547588	0.700601	0.511873	0.00505742	0.308973	-0.0321843	-0.118885	-0.0426871	0.845536	0.0760779	0.720569	0.113007	0.420348	NA	-0.111892	-0.0647071	NA	0.482105	0.798072	NA	0.382408	0.298644
rs112020444	C	T	0.521235	0.142089	NA	-0.0730107	-0.133557	NA	0.850605	0.530422	NA	0.459362	0.35137	NA	-0.0838979	-0.104545	NA	0.819319	0.755213	NA	0.24992	0.223931	0.168675	0.0632999	0.0480404	0.0506975	0.669091	0.641123	0.569418	0.648758	0.444407	0.0535171	-0.0220659	0.0287184	0.0684257	0.905381	0.811707	0.334805	0.978194	0.906089	NA	-0.00263026	-0.0127294	NA	0.995183	0.979134	NA	1.5266e-06	1.09858e-05
rs112021110	T	C	0.257663	0.195607	NA	0.0818638	0.0838669	NA	0.676444	0.607503	NA	0.508986	0.527044	NA	0.0503873	0.0488394	NA	0.843888	0.853063	NA	0.669752	0.602888	0.814005	-0.0206869	0.0178916	0.00767588	0.912215	0.888206	0.957082	0.437706	0.166701	0.9123	-0.0318589	0.044636	0.00352725	0.807594	0.566862	0.981034	0.74579	0.534477	NA	-0.0203838	0.0453929	NA	0.936886	0.856263	NA	0.203254	0.77676
rs112044924	C	T	0.101581	0.688292	NA	0.113564	-0.0229314	NA	0.459289	0.918	NA	0.211378	0.40962	NA	-0.0886007	0.0575058	NA	0.626146	0.7918	NA	0.368696	0.868503	0.223296	0.0305972	-0.00393611	-0.0285473	0.766395	0.970599	0.640336	0.174461	0.235526	0.612128	-0.0402413	-0.0289146	-0.0121639	0.578106	0.653503	0.892353	0.708184	0.100166	NA	-0.0224855	-0.115131	NA	0.925295	0.45654	NA	0.00961112	0.00179957
rs112073085	G	C	0.518875	0.327905	NA	0.174788	0.213662	NA	NA	0.734195	NA	0.844427	0.563193	NA	-0.0495699	0.145842	NA	NA	NA	NA	0.6537	0.491771	0.517865	-0.0533014	-0.0631511	-0.0518495	0.907053	0.835282	0.848752	0.0144244	0.0642321	0.0697563	-0.259486	-0.149411	-0.163107	0.154223	0.368411	0.383855	0.0646409	0.243011	NA	0.411548	0.357883	NA	0.36966	NA	NA	0.271756	0.100465
rs112159068	T	A	0.905926	0.461083	NA	-0.00930464	0.056905	NA	0.979086	0.820144	NA	0.789616	0.392084	NA	0.0220584	-0.0719548	NA	0.95048	0.781215	NA	0.0380901	0.595231	0.616822	0.102726	0.0182056	0.016952	0.278342	0.885261	0.893846	0.271889	0.0151765	0.177608	0.0458034	0.0778561	0.042883	0.689844	0.159158	0.582216	0.947342	0.351158	NA	0.00480697	0.0792216	NA	0.989133	0.754942	NA	6.71123e-05	0.00945336
rs112187076	GT	G	0.392054	0.137531	NA	-0.11596	-0.188649	NA	0.781205	0.523049	NA	0.809027	0.617758	NA	-0.031433	-0.0671213	NA	0.955976	0.894074	NA	0.160402	0.629491	0.428758	0.112237	0.0254365	0.0373304	0.557508	0.898199	0.802897	0.978797	0.273413	0.427571	-0.00169806	0.0562746	0.0402	0.995295	0.691052	0.801984	0.0694301	0.31664	NA	-0.212152	-0.143661	NA	0.382904	0.726264	NA	0.536323	0.108749
rs112308288	T	C	0.267715	0.0143304	NA	-0.0960153	-0.207051	NA	0.685803	0.153455	NA	0.315745	0.050772	NA	-0.085554	-0.182794	NA	0.725722	0.325689	NA	0.589323	0.536516	0.0101435	-0.0264865	0.020879	0.0859324	0.882433	0.856711	0.123607	0.0537659	0.686524	0.202746	0.0815356	0.0130197	0.0436771	0.335615	0.917496	0.616442	0.0114939	0.222967	NA	-0.212302	-0.112109	NA	0.134359	0.64002	NA	0.542955	0.00536031
rs112314129	C	T	0.356704	0.674119	NA	-0.173325	-0.0673172	NA	0.758645	0.913026	NA	0.402919	0.130493	NA	0.154548	0.317057	NA	0.788026	0.51151	NA	0.80324	0.625685	0.235385	0.0302829	0.0401413	0.0931778	0.953965	0.897113	0.653364	0.403118	0.274806	0.367039	0.0832128	0.0884584	-0.0697296	0.788224	0.691993	0.765525	0.138868	0.493826	NA	0.272949	0.143984	NA	0.524967	0.835836	NA	0.558524	0.242632
rs112349808	G	A	0.0627554	0.954792	NA	-0.296918	-0.00738823	NA	0.363679	0.990344	NA	0.566201	0.0222189	NA	-0.0889405	-0.373347	NA	0.871795	0.202102	NA	0.526051	0.872163	0.805565	0.0541397	0.00850556	0.0141773	0.852711	0.971302	0.954938	0.956293	0.767146	0.439556	-0.00376221	0.0164125	0.0403582	0.990611	0.944081	0.80871	0.971023	0.93035	NA	0.00492638	-0.0144306	NA	0.99375	0.985451	NA	0.525001	0.348646
rs112365161	TA	T	2.00182e-08	1.69143e-07	NA	0.143324	0.123605	NA	1.75808e-06	1.26329e-05	NA	3.55221e-05	0.0679247	NA	0.109113	0.0486519	NA	0.00140446	0.379359	NA	0.666394	0.55532	0.541709	0.00784627	-0.00750874	-0.0075142	0.910826	0.866254	0.858945	0.184098	0.482676	0.71291	0.0206212	0.00858563	-0.00460325	0.591683	0.830749	0.927025	1.07721e-06	0.000158456	NA	0.113818	0.0983307	NA	6.60838e-05	0.00502096	NA	0.00177846	5.67261e-05
rs112370866	C	T	0.83096	0.686418	NA	0.0278132	0.0536097	NA	0.960733	0.917496	NA	0.524734	0.916284	NA	-0.0861176	0.0146926	NA	0.85216	0.982298	NA	0.108453	0.458977	0.168317	0.164792	0.0484709	0.0910527	0.473654	0.819081	0.569062	0.844996	0.439827	0.624192	0.0162354	0.0521578	0.0326218	0.965308	0.808945	0.896787	0.155365	0.294319	NA	0.179584	0.153729	NA	0.549784	0.707966	NA	0.165017	0.549221
rs112437718	T	C	0.025641	0.923412	NA	-0.28288	-0.011744	NA	0.220241	0.983889	NA	0.165111	0.433928	NA	-0.189055	-0.103965	NA	0.564501	0.805718	NA	0.222757	0.527905	0.544372	-0.0859528	-0.0321153	-0.0304886	0.639765	0.85345	0.860269	0.785795	0.480258	0.454701	0.0162923	0.0355452	-0.0369443	0.949444	0.829327	0.817031	0.0611257	0.238322	NA	-0.222638	-0.163807	NA	0.358752	0.656286	NA	0.00947727	0.158657
rs112464023	T	C	0.487378	0.386724	NA	-0.109208	-0.122715	NA	0.832986	0.777214	NA	0.262121	0.878345	NA	-0.160402	0.0233761	NA	0.679968	0.97302	NA	0.94839	0.388896	0.0667508	0.00616621	0.0512677	0.117627	0.98934	0.7791	0.375722	0.615973	0.207166	0.938877	-0.0463104	0.0767287	-0.00481883	0.893593	0.620802	0.987695	0.310629	0.819609	NA	-0.140266	0.0341222	NA	0.721462	0.95861	NA	0.422262	0.174529
rs112497003	G	A	0.636787	0.216024	NA	-0.0237046	0.054357	NA	0.900978	0.632002	NA	0.285713	0.0597977	NA	0.0535503	0.0962559	NA	0.700436	0.354368	NA	0.221533	0.656057	0.118066	0.0319683	0.00813561	0.0267748	0.638718	0.907562	0.490903	0.324255	0.0124062	0.0915127	0.0217978	0.0423028	0.0286293	0.731623	0.140712	0.437572	0.0519125	0.714082	NA	0.082536	-0.0182911	NA	0.329325	0.927444	NA	2.18277e-09	3.98314e-05
rs112498208	G	GGTGTGTGT	0.299788	0.166635	NA	0.123016	-0.153014	NA	0.712641	0.566733	NA	0.572234	0.29087	NA	-0.0672614	-0.124697	NA	0.875258	0.704845	NA	0.966774	0.136155	0.779261	0.00359194	-0.0905511	0.0167134	0.992692	0.521638	0.947464	0.85375	0.668291	0.0507657	0.0142692	-0.0262418	-0.118849	0.967279	0.911629	0.325689	0.202342	0.579117	NA	0.13068	-0.0585461	NA	0.615856	0.878171	NA	0.809667	0.127145
rs112516003	ACATGGGGTCAGGT	A	0.301547	0.688535	NA	-0.0964372	0.0323286	NA	0.714486	0.918078	NA	0.159416	0.367695	NA	0.131262	0.0867302	NA	0.555796	0.765856	NA	0.204252	0.00788265	0.152903	-0.0742996	-0.113701	-0.0589941	0.618069	0.104176	0.54592	0.139943	0.00935943	0.051221	-0.0747259	-0.102618	-0.0795823	0.526603	0.117212	0.327156	0.0720103	0.0914065	NA	0.141764	0.15324	NA	0.390796	0.437383	NA	0.0118667	0.000107049
rs112534948	T	C	0.251888	0.436425	NA	-0.193272	-0.106638	NA	0.670531	0.806811	NA	0.238951	0.464462	NA	0.182054	0.133766	NA	0.656861	0.821809	NA	0.990093	0.567977	0.982683	-0.00130845	-0.0403694	0.00164388	0.997971	0.872692	0.99625	0.44408	0.0743931	0.605731	0.0671227	0.115939	-0.0352179	0.811546	0.39731	0.889445	0.847401	0.752027	NA	0.0251994	0.0486491	NA	0.9657	0.939026	NA	0.0410798	0.17346
rs112680239	A	T	2.06104e-09	3.89414e-08	NA	1.31639	1.00724	NA	2.15924e-07	3.24508e-06	NA	1.0353e-06	3.60665e-06	NA	1.08931	0.892623	NA	6.37825e-05	0.00019452	NA	0.462548	0.252978	0.0599836	0.0936206	0.0986947	0.153668	0.820827	0.671564	0.354958	0.0415067	0.304613	0.00875026	0.214998	0.0898716	0.259474	0.291507	0.717056	0.112038	9.48347e-06	2.76133e-08	NA	0.945858	1.17933	NA	0.000451329	2.37459e-06	NA	0.0766853	0.349431
rs112719990	A	T	0.971722	0.457153	NA	0.0075325	-0.157589	NA	0.993847	0.818317	NA	0.741235	0.647747	NA	-0.0612272	-0.094479	NA	0.935404	0.905017	NA	0.471831	0.789088	0.985406	0.0891283	-0.026088	0.00174759	0.825713	0.950406	0.996669	0.576075	0.081506	0.599626	-0.0585712	-0.156855	-0.0477575	0.876719	0.414874	0.886559	0.876353	0.0848484	NA	-0.0234273	0.366084	NA	0.972652	0.421966	NA	0.0303324	0.996487
rs112747350	T	C	0.68423	0.769823	NA	-0.080042	0.0505389	NA	0.916773	0.944671	NA	0.180849	0.244396	NA	-0.287326	-0.239067	NA	0.586867	0.663133	NA	0.014303	0.118052	0.473	0.263966	0.111343	-0.051187	0.153295	0.490903	0.826074	0.840482	0.0866393	0.784025	-0.0169618	0.115983	-0.0200071	0.964066	0.426384	0.94886	0.161615	0.689628	NA	-0.213485	-0.0754182	NA	0.559294	0.918693	NA	0.790909	0.677841
rs112766381	G	A	0.383127	0.589091	NA	0.114429	0.0593817	NA	0.775238	0.882215	NA	0.396697	0.92231	NA	-0.105189	0.0124398	NA	0.783873	0.983673	NA	0.758948	0.989527	0.163515	0.0202173	-0.00059588	-0.0637244	0.941044	0.997864	0.561801	0.729505	0.44764	0.426709	-0.0184245	-0.0352147	-0.0374173	0.932095	0.812962	0.801448	0.697568	0.113893	NA	-0.0448364	-0.209824	NA	0.921214	0.483594	NA	0.743909	0.217679
rs112781449	G	A	0.615638	0.367582	NA	-0.0923882	-0.160658	NA	0.893522	0.765856	NA	0.511231	0.716641	NA	-0.132519	-0.0717788	NA	0.845206	0.928484	NA	0.0416518	0.677342	0.395565	-0.201902	-0.0290611	0.0549602	0.292029	0.914391	0.783086	0.0765705	0.801253	0.981699	-0.142989	-0.0146665	-0.00149349	0.402662	0.953184	0.996013	0.693743	0.200728	NA	-0.0635643	-0.258648	NA	0.920198	0.614079	NA	0.954219	0.814148
rs112816769	A	G	0.58854	0.894412	NA	0.0283641	-0.00603785	NA	0.88202	0.976211	NA	0.617385	0.738627	NA	-0.0257269	0.0173831	NA	0.893956	0.935034	NA	0.237512	0.113665	0.153815	-0.0305229	-0.0279408	-0.0245879	0.65528	0.483073	0.547207	0.0121287	0.304612	0.298495	-0.0546279	-0.0173359	-0.0176689	0.138482	0.717056	0.711748	0.285698	0.225489	NA	0.047442	0.065357	NA	0.700433	0.643113	NA	0.179923	0.00239667
rs112839968	G	A	0.0582493	0.0292041	NA	0.146631	0.154844	NA	0.349849	0.23858	NA	0.811816	0.174556	NA	0.0202121	0.112533	NA	0.956542	0.578235	NA	0.202725	0.476705	0.356272	-0.0774865	0.0315009	0.0365173	0.616427	0.827627	0.758478	0.195058	0.316845	0.37446	0.0646033	0.0375213	0.0352814	0.606833	0.726322	0.77009	0.108153	0.496115	NA	0.109574	0.0550022	NA	0.473044	0.837193	NA	0.0335183	0.375279
rs112862764	G	A	0.456284	0.809957	NA	-0.115019	0.0370553	NA	0.817811	0.956167	NA	0.202441	0.333497	NA	0.21943	0.169568	NA	0.61601	0.73957	NA	0.75887	0.252938	0.393356	0.0275946	0.0692886	0.0496955	0.941004	0.671564	0.781717	0.573033	0.759499	0.973774	-0.0440466	-0.0178707	-0.00177967	0.875499	0.941157	0.994215	0.207091	0.811262	NA	-0.17963	-0.0406276	NA	0.620786	0.956433	NA	0.251837	0.737873
rs112893452	T	C	0.0547232	0.0410574	NA	-0.192615	-0.181694	NA	0.338755	0.289547	NA	0.35028	0.770856	NA	0.0866041	0.0309857	NA	0.754256	0.945097	NA	0.96178	0.301255	0.553426	-0.00269448	0.0415796	0.0231348	0.991637	0.71427	0.865268	0.815007	0.0856233	0.518005	0.0108804	0.067731	0.0242731	0.95752	0.423792	0.848846	0.280311	0.237789	NA	-0.0902048	0.113549	NA	0.695231	0.655547	NA	0.636856	0.0118512
rs112906219	C	T	0.212466	0.522229	NA	-0.196614	-0.10894	NA	0.627362	0.851107	NA	0.354434	0.585792	NA	0.15707	-0.0909075	NA	0.75725	0.880572	NA	0.604204	0.228982	0.658602	-0.0541422	0.0854838	0.0301283	0.888807	0.64679	0.908216	0.0166153	0.909105	0.0408102	0.206982	0.00739885	0.135598	0.168609	0.979928	0.2888	0.238268	0.699312	NA	-0.193047	0.0721847	NA	0.656256	0.92165	NA	0.206864	0.60356
rs112920346	C	T	0.1158	0.0338904	NA	-0.074325	-0.090652	NA	0.486885	0.260698	NA	0.0317079	0.0600269	NA	-0.102238	-0.0915275	NA	0.250795	0.355148	NA	0.0984682	0.570237	0.793689	0.0570776	0.0129221	0.00581113	0.453088	0.874061	0.951417	0.305761	0.168327	0.808912	0.0280125	0.0304011	0.00533845	0.717857	0.569062	0.95594	0.000279961	0.0562765	NA	-0.152398	-0.0901413	NA	0.00813805	0.343332	NA	0.147841	0.813973
rs112940309	A	G	0.581438	0.891778	NA	0.120087	-0.0235661	NA	0.878904	0.975622	NA	0.397712	0.815409	NA	0.155701	0.0506891	NA	0.784415	0.95752	NA	0.438531	0.374584	0.375927	-0.0802207	0.0578925	-0.0604702	0.808167	0.770199	0.771259	0.873329	0.201894	0.821303	0.0128313	-0.0809338	0.0148998	0.971563	0.615392	0.958783	0.0728656	0.970958	NA	-0.311049	-0.00712877	NA	0.393332	0.993729	NA	0.593482	0.23993
rs112975146	T	C	4.62808e-06	1.21936e-10	NA	0.171856	0.214762	NA	0.000241409	1.50995e-08	NA	1.20415e-08	6.08154e-05	NA	0.209013	0.154246	NA	1.11278e-06	0.00223963	NA	0.891686	0.464005	0.561137	-0.00315856	0.0117669	-0.00905963	0.975622	0.821655	0.868932	0.883924	0.822459	0.794044	0.00286487	-0.00340785	-0.00413893	0.974238	0.958992	0.951472	2.25923e-06	0.00115539	NA	0.154736	0.119446	NA	0.000128097	0.0252336	NA	4.28037e-11	5.58366e-11
rs112975189	A	G	0.87903	0.204439	NA	0.0381682	-0.242655	NA	0.97312	0.618189	NA	0.259804	0.904924	NA	-0.267102	-0.0296451	NA	0.678269	0.978941	NA	0.38377	0.00105669	0.000582006	0.0987051	0.232321	0.248849	0.775387	0.0234251	0.0145983	0.250782	0.416886	1.8956e-05	0.111208	0.0554822	0.297458	0.669804	0.796025	0.00081406	0.450982	0.92867	NA	-0.158534	0.0209107	NA	0.815207	0.985071	NA	0.52947	0.460123
rs113030277	A	G	0.446565	0.489629	NA	0.0619699	-0.0488831	NA	0.812682	0.834063	NA	0.100525	0.944866	NA	0.137902	-0.00625203	NA	0.456884	0.98876	NA	0.243002	0.527776	0.189796	-0.0744267	-0.0262966	-0.0526214	0.661088	0.853296	0.599715	0.482945	0.773468	0.0531681	0.03718	0.0110914	0.0749427	0.830934	0.94594	0.333498	0.716065	0.775721	NA	0.0255312	0.0221299	NA	0.928364	0.946458	NA	0.70022	0.726908
rs113039123	T	C	0.0449415	0.115914	NA	-0.268637	-0.19229	NA	0.30437	0.48715	NA	0.559031	0.714803	NA	0.0775522	-0.0515875	NA	0.868167	0.927704	NA	0.681041	0.509966	0.803542	-0.0357073	0.0426275	0.0146127	0.915249	0.844606	0.954142	0.954204	0.188289	0.605827	0.00442215	-0.0773606	-0.0301564	0.990344	0.597775	0.889505	0.514492	0.200741	NA	-0.0811454	0.174215	NA	0.84708	0.614079	NA	0.563956	0.0262219
rs113078902	C	CAA	0.906943	0.900917	NA	0.0705705	-0.0646475	NA	NA	NA	NA	0.837872	0.0525339	NA	-0.120272	1.5902	NA	NA	NA	NA	0.797783	0.298985	0.568421	-0.0919298	-0.304882	0.166906	NA	NA	NA	0.991863	0.102129	0.538911	0.00304386	-0.382132	-0.166644	NA	NA	NA	0.399467	0.399351	NA	0.244306	-0.506921	NA	NA	NA	NA	0.360602	0.228466
rs11314585	CA	C	0.138923	0.118477	NA	0.197352	0.20044	NA	0.524967	0.491446	NA	0.0525631	0.0876783	NA	0.262472	0.25385	NA	0.331651	0.4287	NA	0.363953	0.872644	0.338286	-0.0688165	-0.00780643	0.0454882	0.763324	0.971302	0.743796	0.687833	0.401082	0.509358	0.0247655	0.0408969	0.0311435	0.917802	0.786476	0.84411	0.626766	0.172595	NA	-0.0535307	0.173739	NA	0.897208	0.575309	NA	0.353541	0.311622
rs113149709	A	G	0.395968	0.116469	NA	0.12398	0.200932	NA	0.783358	0.488208	NA	0.142557	0.296321	NA	0.234097	-0.173631	NA	0.530762	0.709988	NA	0.865334	0.780589	0.157907	0.0145483	-0.0213155	0.0995509	0.96983	0.947603	0.553246	0.564554	0.709826	0.276064	0.0439991	0.02762	0.0794668	0.870637	0.926107	0.692544	0.0499477	0.0579094	NA	0.263052	-0.27524	NA	0.322818	0.348921	NA	0.958643	0.498286
rs113164383	C	A	0.421324	0.630577	NA	-0.114853	-0.0642382	NA	0.798366	0.898843	NA	0.205356	0.513319	NA	0.195134	-0.102093	NA	0.619035	0.846522	NA	0.152094	0.107925	0.749442	-0.137272	-0.11185	0.0207044	0.54502	0.472546	0.938332	0.106064	0.289007	0.833294	-0.142156	-0.0707594	-0.0151995	0.468639	0.703386	0.961667	0.562877	0.0566902	NA	-0.0755567	-0.300606	NA	0.869765	0.344966	NA	0.723585	0.550948
rs113190354	C	A	0.392462	0.240222	NA	0.137378	-0.153914	NA	0.781282	0.658109	NA	0.610432	0.951856	NA	0.0807277	-0.00960414	NA	0.891542	0.989907	NA	0.493742	0.327443	0.13175	0.0522194	0.0483153	0.0729616	0.835836	0.733993	0.514144	0.306957	0.16607	0.413468	0.0629742	0.0692058	0.0430563	0.7189	0.566035	0.794223	0.278447	0.669926	NA	-0.142102	0.0637455	NA	0.693944	0.912271	NA	0.762805	0.479439
rs113210937	CT	C	2.95535e-10	3.81616e-15	NA	-0.486926	-0.525267	NA	3.49873e-08	8.17583e-13	NA	1.82014e-08	5.41225e-07	NA	-0.430609	-0.385522	NA	1.62855e-06	3.57636e-05	NA	3.21664e-05	2.86235e-10	6.3678e-09	0.169821	0.171196	0.153037	0.00129409	3.39512e-08	6.15084e-07	2.68008e-05	4.61889e-08	2.87571e-06	0.14069	0.145413	0.125036	0.00111294	3.80803e-06	0.000159402	3.02899e-21	1.52906e-12	NA	-0.635471	-0.512234	NA	1.08189e-18	2.49798e-10	NA	1.03791e-07	0.000863355
rs11321666	GT	G	0.170862	0.8723	NA	0.0667226	0.00730785	NA	0.573084	0.971302	NA	0.725953	0.90021	NA	0.0181198	0.0064886	NA	0.931006	0.977842	NA	0.69561	0.0777276	0.628143	-0.014639	0.0453312	-0.0119361	0.92065	0.40568	0.897759	0.317433	0.305091	0.876029	0.0314032	-0.0248419	-0.0038898	0.726516	0.717324	0.972599	0.948256	0.297984	NA	0.00289625	0.0516708	NA	0.98934	0.71145	NA	0.14431	0.183859
rs113228372	A	G	0.99443	0.291258	NA	0.00139341	-0.186868	NA	0.998833	0.705095	NA	0.836576	0.307804	NA	0.0484957	0.20708	NA	0.962813	0.71968	NA	0.561255	0.664653	0.87744	-0.0827781	-0.0369746	-0.0129801	0.868984	0.910396	0.972692	0.348916	0.877455	0.266075	-0.0957987	-0.0133281	-0.0927682	0.753042	0.972692	0.684312	0.224843	0.291368	NA	0.218771	0.195776	NA	0.642574	0.705112	NA	0.154076	0.018854
rs113237273	G	A	0.947245	0.193656	NA	0.0129883	-0.209793	NA	0.989103	0.605514	NA	0.10283	0.674847	NA	-0.331905	-0.0883661	NA	0.46173	0.913437	NA	0.14502	0.487198	0.545767	-0.145421	-0.0520163	-0.0399935	0.534524	0.832986	0.861199	0.181744	0.374403	0.112052	-0.112704	-0.0604144	-0.102434	0.588308	0.77009	0.480257	0.87143	0.127633	NA	-0.0289896	-0.289407	NA	0.971246	0.507224	NA	0.281778	0.615502
rs11326428	CT	C	NA	NA	NA	NA	NA	NA	NA	NA	NA	NA	NA	NA	NA	NA	NA	NA	NA	NA	NA	0.79242	0.0857612	NA	-0.0521446	0.401958	NA	NA	NA	0.672521	0.427971	0.853709	0.20111	0.263906	0.0618242	NA	NA	NA	0.613724	NA	NA	0.384427	NA	NA	NA	NA	NA	0.564908	NA
rs11327277	CT	C	NA	NA	NA	NA	NA	NA	NA	NA	NA	NA	NA	NA	NA	NA	NA	NA	NA	NA	0.63278	NA	0.845793	-0.313736	NA	0.0709686	NA	NA	NA	0.0696498	0.214023	0.392867	-0.69492	0.806661	0.436837	NA	NA	NA	NA	NA	NA	NA	NA	NA	NA	NA	NA	0.753463	0.838033
rs113297888	C	T	0.0886464	0.576924	NA	0.245473	0.072263	NA	0.430886	0.877187	NA	0.635312	0.0751134	NA	-0.0765463	0.255938	NA	0.900538	0.399101	NA	0.0513567	0.0233868	0.106765	-0.153775	-0.115126	-0.0865195	0.32754	0.208408	0.470096	0.295376	0.839191	0.218446	-0.0712716	0.0109877	-0.0687821	0.708848	0.963513	0.635098	0.0353666	0.28102	NA	0.282106	0.16136	NA	0.26636	0.695969	NA	0.0908665	0.18521
rs113303352	T	C	0.64921	0.0785625	NA	-0.0533031	0.196429	NA	0.905408	0.407496	NA	0.11462	0.269963	NA	0.186174	-0.129844	NA	0.484986	0.688297	NA	0.941229	0.6451	0.452761	0.00631526	0.0275856	0.0446025	0.988111	0.903789	0.816199	0.249936	0.380327	0.336586	-0.0889949	-0.0530164	0.0585086	0.669103	0.773674	0.74262	0.668846	0.791341	NA	-0.0435927	-0.0277781	NA	0.911783	0.951006	NA	0.0335882	0.134917
rs113451218	A	G	0.378831	0.0430845	NA	-0.0720989	-0.142448	NA	0.772881	0.297891	NA	0.850088	0.62014	NA	-0.015436	0.0420545	NA	0.966419	0.895127	NA	0.184741	0.0165101	0.126893	-0.0558175	-0.0667279	-0.0402373	0.592574	0.167773	0.506017	0.301424	0.293501	0.418484	-0.0374122	-0.0293164	-0.0223386	0.714373	0.706988	0.797128	0.568379	0.724104	NA	0.0408938	-0.0290975	NA	0.872889	0.93054	NA	0.161073	0.376952
rs113473960	C	T	0.677529	0.205521	NA	-0.0725306	-0.196139	NA	0.914519	0.61919	NA	0.319899	0.735046	NA	0.155302	0.0555415	NA	0.72897	0.934113	NA	0.854806	0.270417	0.237076	0.0182486	0.0693366	0.0737619	0.967404	0.688797	0.654996	0.0214038	0.126904	0.199459	0.196167	0.100912	0.0810788	0.197335	0.506017	0.612402	0.731327	0.528543	NA	-0.0516249	-0.102979	NA	0.932957	0.853814	NA	0.30803	0.816445
rs113496608	G	A	8.64988e-05	0.107411	NA	-0.283567	-0.106463	NA	0.00301727	0.471364	NA	0.158404	0.019395	NA	-0.102597	-0.171871	NA	0.554053	0.18549	NA	0.217484	0.0172439	0.121839	-0.0612453	-0.0783907	-0.0474963	0.63389	0.172596	0.497908	0.0217608	0.0256395	0.0205033	-0.0944117	-0.070517	-0.0726118	0.199134	0.220241	0.192229	0.453089	0.315185	NA	-0.0473076	-0.0710072	NA	0.8164	0.725359	NA	0.128162	0.152061
rs11354287	GA	G	NA	NA	NA	NA	NA	NA	NA	NA	NA	NA	NA	NA	NA	NA	NA	NA	NA	NA	0.893233	0.0872689	0.753068	-0.0617035	-0.645521	0.1195	NA	NA	NA	0.900875	0.491087	0.527832	-0.0579754	-0.201247	-0.211581	NA	NA	NA	NA	NA	NA	NA	NA	NA	NA	NA	NA	0.985223	0.81785
rs11356730	CT	C	0.884695	0.254985	NA	-0.030416	-0.252715	NA	0.97452	0.673181	NA	0.664869	0.0968261	NA	0.105308	0.469336	NA	0.910445	NA	NA	0.705525	0.737798	0.60363	0.0493323	-0.0278811	-0.0420485	0.923984	0.93489	0.888635	0.114449	0.95095	0.699241	0.170484	0.00531706	0.0329497	0.48466	0.989818	0.92165	0.287412	0.231179	NA	-0.228017	0.3188	NA	0.70225	NA	NA	0.540497	0.684549
rs113568091	A	G	0.0763835	0.18684	NA	0.155264	0.0982239	NA	0.40219	0.595596	NA	0.318862	0.00942691	NA	0.0918579	0.232901	NA	0.727786	0.117864	NA	0.300793	0.818748	0.770743	-0.061685	0.00924338	-0.0110724	0.713942	0.958206	0.945014	0.0509416	0.677598	0.16683	0.0968112	-0.0163859	0.0495556	0.326241	0.914522	0.567086	0.399131	0.173193	NA	0.0609061	0.11778	NA	0.785125	0.576345	NA	0.690983	0.802075
rs11362471	CT	C	0.370913	0.822004	NA	0.363596	0.0663015	NA	NA	0.958907	NA	0.223722	0.300183	NA	0.380356	-0.304055	NA	NA	NA	NA	0.159224	0.083191	0.163038	-0.301103	0.235992	0.210866	NA	0.418844	0.561189	0.544019	0.0504023	0.0454615	-0.106306	0.327242	0.34437	NA	0.324364	0.306103	0.625199	0.668592	NA	-0.141741	-0.123847	NA	NA	NA	NA	0.349063	0.836752
rs113626613	G	A	0.0564502	0.454035	NA	-0.285531	0.106942	NA	0.344122	0.816802	NA	0.0747958	0.0550492	NA	-0.335363	-0.325038	NA	0.398199	0.339823	NA	0.921777	0.799773	0.502798	0.0102998	0.0173242	0.0502667	0.983505	0.952761	0.840635	0.246682	0.829078	0.0785196	-0.0884396	0.01324	-0.112397	0.665601	0.960284	0.40741	0.790118	0.517392	NA	-0.0394224	-0.115458	NA	0.950693	0.848583	NA	0.968399	0.888524
rs113629811	A	AT	0.00653216	0.0583217	NA	-0.523415	-0.380556	NA	0.0917733	0.349933	NA	0.755268	0.0410612	NA	-0.103991	-0.505723	NA	0.939953	0.289547	NA	0.300929	0.290575	0.700161	-0.120806	0.116733	0.0324657	0.714052	0.704599	0.921855	0.981991	0.213462	0.14878	-0.00248023	0.120327	0.152733	0.996106	0.62855	0.539728	2.14293e-06	0.444729	NA	-0.941137	-0.17274	NA	0.000122175	0.811809	NA	0.351743	0.8873
rs11364680	CA	C	NA	NA	NA	NA	NA	NA	NA	NA	NA	NA	NA	NA	NA	NA	NA	NA	NA	NA	0.2318	0.388974	0.0194819	0.601169	-0.177985	0.588143	NA	NA	NA	0.0399766	0.777918	0.839495	0.817239	-0.0657171	0.0464201	NA	NA	NA	0.0423887	NA	NA	1.45255	NA	NA	NA	NA	NA	0.60994	0.315348
rs113650324	G	A	0.602692	0.200284	NA	0.120113	-0.281142	NA	0.888206	0.613597	NA	0.929221	0.136731	NA	0.0234003	0.38783	NA	0.985205	0.522351	NA	0.172964	0.0328977	0.985351	0.168775	0.169752	-0.00156662	0.575952	0.256277	0.996668	0.00658678	0.0915592	0.517432	0.274464	0.133949	0.0492707	0.0922477	0.437611	0.848611	0.372406	0.488947	NA	0.155316	-0.156992	NA	0.76898	0.833703	NA	0.259902	0.396209
rs113661016	C	T	0.401614	0.0282406	NA	0.0654176	0.152956	NA	0.786885	0.233659	NA	0.371321	0.786906	NA	-0.0717716	0.022909	NA	0.768458	0.949837	NA	0.292182	0.181809	0.00326404	-0.0507879	-0.0426283	-0.0930205	0.705784	0.588411	0.055628	0.810667	0.137257	0.00174839	0.00987086	-0.0447081	-0.0982961	0.956316	0.522877	0.0348648	0.494288	0.492312	NA	0.0465636	0.0550763	NA	0.836185	0.835334	NA	0.0100299	0.127272
rs113673551	C	T	0.00309404	0.00429902	NA	-0.226795	-0.195442	NA	0.0535413	0.0682684	NA	0.0701135	0.0107703	NA	-0.135881	-0.202739	NA	0.384757	0.128711	NA	0.530681	0.00582963	0.0227103	-0.0269365	-0.0817148	-0.0663649	0.854711	0.0845745	0.204647	0.631064	0.00332941	0.000366834	0.0175038	-0.0830513	-0.103918	0.898843	0.0564278	0.0100901	0.0360945	0.0485709	NA	-0.142628	-0.146128	NA	0.269516	0.317909	NA	1.12481e-06	0.00306515
rs113686134	C	T	0.342661	0.0971504	NA	-0.0740618	-0.128638	NA	0.747734	0.451081	NA	0.857772	0.487594	NA	-0.0147465	-0.0585949	NA	0.96789	0.832986	NA	0.206545	0.0277132	0.000834663	0.0627054	0.0753138	0.113197	0.620196	0.230662	0.0194157	0.83338	0.169417	0.473254	-0.00877554	0.0442102	0.0229053	0.961667	0.570345	0.826107	0.096515	0.284631	NA	-0.120779	-0.0907445	NA	0.44931	0.699423	NA	0.208706	0.0217587
rs113715962	C	A	0.117963	0.0864514	NA	-0.165226	-0.162499	NA	0.4908	0.426015	NA	0.521595	0.892422	NA	-0.0735028	-0.0155361	NA	0.850812	0.97566	NA	0.588987	0.0916507	7.47645e-07	0.0368558	0.0819495	0.227445	0.882162	0.437757	4.76737e-05	0.0621649	0.0784205	1.39257e-05	0.115717	0.0846179	0.194996	0.362089	0.407161	0.000627311	0.00445573	0.53194	NA	-0.258722	-0.066297	NA	0.0697373	0.854987	NA	1.27829e-05	1.83937e-11
rs113739827	CCA	C	0.941767	0.415976	NA	0.00993211	-0.0931895	NA	0.988216	0.795426	NA	0.382209	0.870415	NA	0.113714	-0.0221597	NA	0.774601	0.971021	NA	0.621429	0.00429034	0.020647	-0.0405485	0.145075	0.106805	0.895758	0.0681479	0.193284	0.341349	0.26896	0.00843465	0.0605889	0.0565431	0.128446	0.746517	0.687368	0.10944	0.716899	0.388976	NA	0.0403833	-0.122042	NA	0.928512	0.779189	NA	0.0755384	0.00184318
rs113746409	C	T	0.0683911	0.0207139	NA	0.134466	0.15197	NA	0.380401	0.193705	NA	0.570654	0.869568	NA	0.0425126	0.0125926	NA	0.874329	0.970937	NA	0.295384	0.00241328	0.000632461	-0.0564149	-0.12949	-0.142748	0.708848	0.0443912	0.015589	0.0767418	0.0379405	0.00969244	-0.0835678	-0.0849942	-0.099743	0.40309	0.27774	0.119952	0.482299	0.573504	NA	0.0474738	-0.0420518	NA	0.830561	0.875605	NA	0.0456784	0.531546
rs113823274	C	A	0.9665	0.208717	NA	-0.00384724	0.108475	NA	0.992515	0.622582	NA	0.349173	0.0179151	NA	-0.0934475	0.232543	NA	0.753237	0.176738	NA	0.362504	0.00136352	0.00552043	0.0651304	0.156629	0.129461	0.762222	0.0287254	0.0811884	0.000514752	0.023533	0.0352555	0.206014	0.106743	0.0967171	0.0132691	0.209168	0.265953	0.384976	0.884126	NA	-0.0708339	-0.0133431	NA	0.776148	0.974274	NA	0.00449831	0.0257566
rs113849526	C	G	0.173891	0.471327	NA	-0.168172	-0.0710416	NA	0.577253	0.825559	NA	0.280152	0.780129	NA	-0.127415	-0.034271	NA	0.695231	0.94759	NA	0.0280536	0.0169762	0.166003	-0.156227	-0.112618	-0.0619164	0.232619	0.170938	0.56603	0.00416778	0.0371811	0.0788368	-0.171568	-0.0972251	-0.0844867	0.0666629	0.274485	0.407995	0.521865	0.213479	NA	0.067715	-0.156454	NA	0.850893	0.62855	NA	0.155875	0.106708
rs113882132	T	C	0.0833344	0.59162	NA	-0.0718137	-0.0193323	NA	0.419056	0.883435	NA	0.779785	0.624984	NA	0.0114692	-0.0207038	NA	0.947541	0.897067	NA	0.0356805	0.142536	0.148198	-0.0462101	-0.022631	-0.0211316	0.267997	0.530762	0.539121	0.0465279	0.0743463	0.011863	-0.0377529	-0.0262695	-0.0373638	0.310117	0.397206	0.137035	0.283092	0.655934	NA	0.0380057	-0.0181622	NA	0.69844	0.907551	NA	0.569127	0.927948
rs113883318	C	A	0.737766	0.919878	NA	-0.0319548	-0.00863481	NA	0.934889	0.983002	NA	0.407358	0.772152	NA	0.0821577	-0.0289643	NA	0.790382	0.945417	NA	0.0478482	0.749098	0.402941	-0.122653	0.0146596	-0.0339899	0.315245	0.938206	0.788026	0.5799	0.0778949	0.0524921	0.026953	-0.075906	-0.0778103	0.878524	0.406187	0.331271	0.10496	0.502701	NA	0.135947	-0.0634547	NA	0.466293	0.840586	NA	0.152142	0.000420413
rs113909235	G	A	0.476275	0.783109	NA	-0.147199	0.0508906	NA	0.827414	0.948457	NA	0.489581	0.801162	NA	0.149375	-0.0561704	NA	0.834063	0.953158	NA	0.0865542	0.008062	0.0021528	0.184203	0.201849	0.225038	0.426136	0.106048	0.0406133	0.124132	0.0290251	0.0107942	0.146879	0.150206	0.184591	0.501519	0.237683	0.128922	0.0650053	0.455503	NA	0.348218	0.164763	NA	0.370939	0.817344	NA	0.666369	0.413706
rs11394927	C	CA	NA	NA	NA	NA	NA	NA	NA	NA	NA	NA	NA	NA	NA	NA	NA	NA	NA	NA	NA	NA	NA	NA	NA	NA	NA	NA	NA	NA	NA	NA	NA	NA	NA	NA	NA	NA	NA	0.0184532	NA	NA	-0.324236	NA	NA	0.179622	NA	NA	NA
rs11394927	CA	C	0.12671	0.0486021	NA	0.246097	0.285084	NA	0.505794	0.317934	NA	0.990766	0.886221	NA	-0.0018886	0.024382	NA	0.998084	0.974827	NA	0.326301	0.14033	0.11346	0.0983827	0.0959049	0.101847	0.733006	0.527354	0.48272	0.973686	0.0474216	0.461254	0.00282444	0.122967	0.0478512	0.994215	0.313501	0.820281	0.667046	NA	NA	0.0614039	NA	NA	0.911115	NA	NA	0.114422	0.42015
rs113965033	C	A	0.0725741	0.337782	NA	0.34246	0.167604	NA	0.39248	0.743561	NA	0.501374	0.169271	NA	0.132989	0.277222	NA	0.839933	0.570106	NA	0.972888	0.201817	0.017107	-0.00348332	0.0861531	0.163232	0.994054	0.61522	0.171756	0.439955	0.0104448	0.337988	0.0627701	0.156316	0.0623876	0.809037	0.125964	0.74373	0.0237277	0.31304	NA	0.382596	-0.182212	NA	0.210343	0.723339	NA	0.160859	0.118097
rs113991418	C	CAA	0.453649	0.49528	NA	0.413443	0.404735	NA	NA	NA	NA	0.322603	0.390245	NA	0.755294	0.617206	NA	NA	NA	NA	0.41335	0.716553	0.628615	0.305424	0.0690417	0.11638	NA	NA	NA	0.0356223	0.836038	0.826931	-0.648693	0.0433794	0.0437508	NA	NA	NA	0.297849	0.4289	NA	0.542022	0.394987	NA	NA	NA	NA	0.10366	0.839067
rs11414813	A	AT	0.197847	0.0134551	NA	-0.56772	-0.740475	NA	NA	NA	NA	0.752905	0.0884016	NA	-0.113911	0.882383	NA	NA	NA	NA	0.685899	0.306872	0.6752	-0.0747394	0.150678	-0.0538575	0.917298	0.718808	0.913646	0.381741	0.59401	0.209013	0.150798	-0.0618516	0.163379	0.774368	0.884706	0.623014	0.00400779	0.150905	NA	-0.984466	-0.514201	NA	NA	NA	NA	0.636657	0.920911
rs11414813	A	ATT	0.179165	0.18463	NA	-0.373665	-0.328741	NA	NA	0.592428	NA	0.631208	0.605084	NA	-0.130968	0.146308	NA	NA	NA	NA	0.106944	0.638674	0.0484473	-0.216207	-0.0414792	-0.170057	0.470321	0.901421	0.317558	0.359439	0.479788	0.604466	-0.107958	0.0714747	0.0476315	0.760439	0.829086	0.888934	0.187193	0.858178	NA	-0.258414	-0.0471886	NA	0.596023	NA	NA	0.363811	0.161198
rs11414813	ATT	AT	0.641966	0.178411	NA	-0.194055	-0.411734	NA	NA	NA	NA	0.966124	0.157665	NA	0.0170576	0.736076	NA	NA	NA	NA	0.476223	0.207176	0.393984	0.141467	0.192157	0.116199	NA	NA	NA	0.166053	0.289581	0.392846	0.258757	-0.133326	0.115748	NA	NA	NA	0.0249333	0.196581	NA	-0.726052	-0.467012	NA	NA	NA	NA	0.345102	0.412181
rs114221351	G	A	0.0548262	0.158639	NA	-0.205041	-0.130469	NA	0.339055	0.554421	NA	0.584171	0.470845	NA	0.0578781	-0.0816955	NA	0.879865	0.825392	NA	0.074086	0.0532917	0.626042	0.119658	0.0838677	-0.0190971	0.396471	0.333948	0.897113	0.336514	0.325139	0.196555	0.0510505	0.0392661	0.0538341	0.74257	0.732366	0.608837	0.962761	0.0276034	NA	-0.00430892	-0.241823	NA	0.991747	0.230243	NA	0.0578291	0.107818
rs11424347	C	CT	0.553605	0.970785	NA	0.0710247	-0.00360931	NA	0.865287	0.993638	NA	0.881488	0.6565	NA	0.0172473	-0.0598977	NA	0.973428	0.907657	NA	0.565337	0.194168	0.432637	0.0446828	-0.0664752	-0.0377383	0.871059	0.605848	0.804758	0.732412	0.813689	0.707118	-0.0214861	-0.0116057	0.0186744	0.933358	0.957036	0.924798	0.121261	0.148309	NA	-0.161649	0.175191	NA	0.496676	0.539261	NA	0.22979	0.804166
rs11425018	T	TA	0.425942	0.00820357	NA	-0.238349	-0.558775	NA	0.800966	0.107519	NA	0.592316	0.101251	NA	-0.198613	-0.574164	NA	0.883865	0.458496	NA	0.889028	0.733571	0.272497	-0.0208634	0.039681	0.110639	0.975278	0.933792	0.690171	0.91398	0.257887	0.661241	0.0172051	-0.114647	-0.0446183	0.981477	0.67664	0.908994	0.565712	0.20523	NA	0.158788	-0.388066	NA	0.871347	0.618858	NA	0.680096	0.530572
rs11425018	T	TAA	0.27547	0.962207	NA	-0.225923	-0.00815042	NA	0.692147	0.991727	NA	0.7671	0.0258475	NA	0.0567886	-0.444884	NA	0.944081	0.22129	NA	0.818437	0.604092	0.368737	-0.0270227	0.0432952	-0.0622158	0.958206	0.888738	0.766395	0.619974	0.951576	0.0501281	0.0486435	0.00415254	-0.142702	0.895116	0.989899	0.323507	0.225561	0.899982	NA	0.2196	-0.0222314	NA	0.643171	0.977743	NA	0.085405	0.372898
rs11425018	TAA	TA	0.96923	0.0188625	NA	-0.0124252	-0.550625	NA	NA	NA	NA	0.5091	0.704796	NA	-0.255402	-0.12928	NA	NA	NA	NA	0.971119	0.97761	0.111687	0.00615931	-0.00361415	0.172855	0.993799	0.995084	0.479867	0.855046	0.271953	0.377748	-0.0314385	-0.1188	0.0980838	0.967404	0.689873	0.772284	0.839923	0.248332	NA	-0.0608127	-0.365835	NA	NA	NA	NA	0.630796	0.266447
rs114280257	G	A	0.761068	0.43873	NA	-0.0134831	0.0310277	NA	0.941733	0.808248	NA	0.472499	0.199324	NA	-0.0334221	0.0585216	NA	0.825868	0.612291	NA	0.206358	0.732759	0.681832	-0.0359596	0.00682441	0.00809039	0.619934	0.93349	0.915685	0.957102	0.261559	0.56435	0.0013058	0.0214506	0.0113129	0.990719	0.679589	0.870533	0.152875	0.724772	NA	-0.0583511	0.0163097	NA	0.54592	0.930699	NA	0.00141119	0.00548234
rs11462363	C	CT	0.653725	0.107464	NA	0.134827	0.703396	NA	NA	NA	NA	0.875751	0.201526	NA	0.052066	-0.453849	NA	NA	NA	NA	0.766812	0.87106	0.428033	-0.0504235	0.0210703	0.0977813	0.944045	0.971156	0.802419	0.744969	0.322494	0.428453	-0.0550358	0.119967	-0.0900228	0.936626	0.730449	0.802816	0.334976	0.625188	NA	0.293397	0.135582	NA	NA	NA	NA	0.238611	0.754825
rs11464444	G	GA	0.18735	0.219072	NA	0.263841	0.207337	NA	0.596245	0.635974	NA	0.632564	0.923489	NA	-0.0918602	-0.0195592	NA	0.899239	0.983889	NA	0.99036	0.338416	0.300989	-0.0015443	0.0891159	0.0744247	0.997971	0.743949	0.714052	0.361987	0.508496	0.55346	0.0945707	-0.0519719	0.0509493	0.762047	0.843637	0.865268	0.143571	0.337007	NA	0.254246	0.181324	NA	0.532417	0.74291	NA	0.998603	0.132622
rs114783183	A	G	0.084628	0.143272	NA	0.190212	0.14689	NA	0.421537	0.532144	NA	0.447692	0.0553041	NA	0.086843	0.209516	NA	0.813025	0.340652	NA	0.0592256	0.193845	0.00347134	0.12408	0.0624098	0.124672	0.35284	0.605651	0.0582628	0.146667	0.00453719	0.0657131	0.085238	0.13186	0.0794138	0.536893	0.0706381	0.37324	0.0949816	0.0695159	NA	0.167053	0.20539	NA	0.445724	0.383215	NA	0.0273433	0.420672
rs11557031	G	A	0.882118	0.623355	NA	0.0334589	-0.109027	NA	0.973601	0.896427	NA	0.841061	0.681767	NA	-0.0485439	0.0893773	NA	0.964226	0.915685	NA	0.304326	0.71495	0.886445	0.195397	0.0429897	0.0169331	0.716841	0.927735	0.974868	0.573878	0.817017	0.746883	-0.0705944	0.0253713	0.0366514	0.875709	0.957827	0.937337	0.298761	0.212648	NA	-0.195277	-0.256472	NA	0.711925	NA	NA	0.330665	0.368343
rs115855200	T	C	0.102405	0.219945	NA	-0.265074	0.184244	NA	0.460893	0.637031	NA	0.338189	0.250041	NA	-0.14446	-0.179464	NA	0.74375	0.669241	NA	0.373505	0.595478	0.642349	-0.0977162	0.0419098	0.0363007	0.769608	0.885306	0.902777	0.811966	0.697856	0.0633797	0.0231803	-0.0316282	0.124493	0.956592	0.921214	0.365711	0.848986	0.425355	NA	-0.0267046	-0.113791	NA	0.96606	0.800718	NA	0.622867	0.80495
rs115934217	C	T	0.593132	0.383779	NA	-0.0122286	0.0184033	NA	0.884222	0.775387	NA	0.435467	0.323699	NA	0.0180261	0.0233262	NA	0.806339	0.731236	NA	0.175521	0.838125	0.275061	-0.0222531	0.00231641	-0.0120288	0.579202	0.963074	0.692095	0.963834	0.397587	0.385896	0.000634495	-0.00920328	-0.00956157	0.99189	0.784281	0.776475	0.364284	0.759873	NA	0.0184549	-0.00682151	NA	0.763392	0.941223	NA	0.564104	0.665334
rs116229516	A	G	0.0110924	0.0200244	NA	0.220716	0.179115	NA	0.131193	0.189229	NA	0.258781	0.050697	NA	0.0941097	0.171121	NA	0.677493	0.325449	NA	0.00119195	0.000352065	7.09017e-05	-0.166356	-0.123205	-0.132135	0.0259041	0.00980147	0.00254637	6.40234e-06	5.09653e-11	1.06594e-05	-0.199626	-0.222088	-0.149685	0.0003202	6.71397e-09	0.000499786	0.00145714	0.550385	NA	0.240631	0.051574	NA	0.0302855	0.863747	NA	0.00953678	3.25563e-06
rs116663824	G	A	0.811214	0.116714	NA	-0.0359641	-0.207502	NA	0.956433	0.488427	NA	0.794555	0.990203	NA	-0.0400341	-0.00221435	NA	0.951561	0.997971	NA	0.461462	0.520464	0.11337	0.0661725	0.0404271	0.0936145	0.820334	0.850431	0.482602	0.166608	0.86766	0.97463	0.104727	0.0102383	0.00185494	0.566705	0.970353	0.994526	0.291957	0.576598	NA	-0.137794	0.0871626	NA	0.705561	0.877044	NA	0.61441	0.817261
rs116855070	C	T	0.207834	0.309299	NA	-0.095279	-0.0684231	NA	0.621405	0.720653	NA	0.175738	0.710543	NA	-0.104068	-0.0314	NA	0.579485	0.92625	NA	0.633955	0.0807381	0.0267677	0.0258234	0.0682434	0.0843454	0.899779	0.412421	0.226445	0.0123275	0.0520157	0.00973979	0.117904	0.0755539	0.0912886	0.140024	0.329777	0.120225	0.0457181	0.796165	NA	-0.13267	0.0200556	NA	0.307048	0.951838	NA	3.33743e-08	5.04486e-10
rs116855363	C	T	0.598096	0.221135	NA	0.0911695	0.165898	NA	0.88622	0.638322	NA	0.858292	0.246574	NA	0.0311614	-0.18705	NA	0.967891	0.665454	NA	0.20695	0.550264	0.59884	0.12076	0.038997	0.0332611	0.620786	0.863724	0.886251	0.613926	0.538029	0.453672	-0.0442225	0.0413416	0.0481213	0.89288	0.857149	0.816666	0.899155	0.400157	NA	0.0200406	-0.146917	NA	0.977363	0.785988	NA	0.108945	0.627234
rs116869427	T	C	0.133893	0.993033	NA	0.211806	-0.0011843	NA	0.517522	0.998502	NA	0.341832	0.458442	NA	0.136122	0.112045	NA	0.747109	0.818727	NA	0.00146853	0.000619081	0.0478499	0.300872	0.207102	0.120547	0.0304711	0.0153386	0.315245	0.0389692	0.031271	0.0383379	0.167707	0.133985	0.124042	0.281544	0.248962	0.279129	0.253771	0.851543	NA	0.139726	0.0276343	NA	0.672337	0.966645	NA	4.48145e-05	0.00226823
rs116877630	G	A	0.0432863	0.164841	NA	0.178572	0.110777	NA	0.29872	0.563977	NA	0.462409	0.822327	NA	0.0620136	0.0208281	NA	0.820806	0.958992	NA	0.312774	0.107503	0.610781	-0.0581105	-0.0684875	0.0218245	0.723153	0.471634	0.891682	0.785445	0.252227	0.082541	-0.0139296	-0.0478315	-0.0706533	0.94917	0.670944	0.417602	0.363016	0.514779	NA	-0.0714509	0.0546199	NA	0.762536	0.847204	NA	0.616566	0.622276
rs116882754	C	T	0.564483	0.310979	NA	-0.0783251	-0.142532	NA	0.870637	0.721766	NA	0.33521	0.959276	NA	0.132169	0.00820179	NA	0.741382	0.991198	NA	0.383947	0.126468	0.434218	0.0733838	-0.0844372	0.0405828	0.775565	0.505455	0.805784	0.140728	0.583682	0.885575	-0.10725	-0.0289528	-0.00780224	0.527823	0.879857	0.974756	0.875526	0.999552	NA	-0.0222303	7.73074e-05	NA	0.972558	0.99991	NA	0.321094	0.272807
rs116884581	G	A	0.85386	0.20834	NA	0.0383261	-0.222781	NA	0.967279	0.622087	NA	0.822661	0.0121582	NA	-0.0464834	-0.558081	NA	0.958992	0.138686	NA	0.0267929	0.0833545	0.0483468	-0.338535	-0.164306	-0.188754	0.226563	0.419114	0.317102	0.755059	0.00477299	0.0121768	0.0371955	-0.237401	-0.249577	0.939953	0.0732948	0.138744	0.203727	0.86929	NA	-0.234156	-0.0346219	NA	0.617394	0.970854	NA	0.0656261	0.0510105
rs116895130	T	C	0.321884	0.0199496	NA	0.072963	0.142032	NA	0.730225	0.188811	NA	0.500369	0.83587	NA	0.0468447	0.015008	NA	0.839316	0.962499	NA	0.760126	0.624018	0.111254	-0.0137444	0.0151319	-0.0479573	0.941317	0.896734	0.478563	0.739935	0.282344	0.329323	0.0122207	0.0303928	0.0277714	0.935186	0.697545	0.73537	0.0626523	0.755037	NA	0.118098	0.0212104	NA	0.363393	0.939953	NA	0.035798	0.691388
rs116897965	A	T	0.261605	0.0550214	NA	-0.203133	-0.253854	NA	0.679589	0.339743	NA	0.254533	0.0520738	NA	-0.210821	-0.361076	NA	0.672909	0.329808	NA	0.445166	0.371412	0.124693	-0.0769537	0.060187	0.095559	0.811915	0.768476	0.502274	0.398258	0.937667	0.627883	-0.0750579	-0.00528455	0.0312344	0.784789	0.98752	0.897759	0.960176	0.782713	NA	0.00789721	-0.0489375	NA	0.991259	0.94844	NA	0.345631	0.717864
rs116898096	G	A	0.0673952	0.00484011	NA	-0.274135	-0.348313	NA	0.377564	0.0738675	NA	0.0450743	0.016103	NA	-0.281166	-0.359781	NA	0.304723	0.165207	NA	0.924862	0.980397	0.361094	0.00971802	-0.00182673	0.0604416	0.98431	0.995606	0.761341	0.875805	0.967845	0.403717	0.0128937	-0.00272401	-0.0545238	0.972599	0.992836	0.78844	0.000102154	0.0569439	NA	-0.454815	-0.253764	NA	0.00347334	0.34583	NA	0.99302	0.85277
rs116955908	A	G	0.615285	0.567505	NA	-0.0673965	-0.0679871	NA	0.893336	0.872418	NA	0.455144	0.633591	NA	0.0934472	-0.0638926	NA	0.817175	0.899711	NA	0.0892786	0.0101798	0.0535503	-0.164232	-0.17185	-0.13466	0.432392	0.123854	0.334852	0.0978474	0.888641	0.567479	0.1547	-0.00943426	0.0399038	0.452227	0.975274	0.872418	0.283162	0.332031	NA	-0.133597	-0.143763	NA	0.69844	0.738248	NA	0.993092	0.534823
rs116956322	C	T	0.0170527	0.0406549	NA	0.223652	0.169875	NA	0.171402	0.288074	NA	0.0997709	0.842896	NA	0.163483	0.0201425	NA	0.455763	0.964645	NA	0.152197	0.601668	0.0918616	0.0779819	-0.0186356	-0.0591872	0.545077	0.887671	0.438156	0.362809	0.23947	0.523571	-0.0412579	-0.0416032	-0.0219697	0.762282	0.657313	0.851807	0.543288	0.251786	NA	0.0535685	0.11251	NA	0.859631	0.670425	NA	0.0104752	0.0882463
rs116986480	G	A	0.1544	0.104929	NA	0.359954	-0.324741	NA	0.547938	0.46625	NA	0.662694	0.75287	NA	-0.104398	-0.0936714	NA	NA	NA	NA	0.867138	0.662336	0.303768	-0.0208692	0.0384371	0.0962022	0.970267	0.909374	0.716431	0.100658	0.269908	0.613491	0.179881	0.102535	0.0424311	0.457199	0.688297	0.892653	0.945384	0.388681	NA	0.0145909	0.216273	NA	0.988823	NA	NA	0.0433241	0.117693
rs116992465	A	C	0.280293	0.255662	NA	0.0927681	-0.0856066	NA	0.695231	0.673972	NA	0.018105	0.201535	NA	-0.210668	-0.113492	NA	0.177752	0.61479	NA	0.00243431	0.112939	0.0752667	0.182585	0.0667335	0.0715309	0.0446852	0.482025	0.399435	0.957628	3.47382e-06	0.00471988	0.00263777	0.184363	0.114571	0.990817	0.000188176	0.0727136	0.0718346	0.0148881	NA	-0.137469	0.229562	NA	0.390116	0.157252	NA	0.886945	0.0614315
rs117032394	G	A	0.42657	0.0160528	NA	-0.135504	-0.34509	NA	0.801321	0.16494	NA	0.601176	0.759199	NA	-0.086928	-0.0517066	NA	0.887513	0.941135	NA	0.702111	0.11187	0.346163	0.0304543	0.0896467	0.0465252	0.922559	0.480067	0.750306	0.265082	0.517843	0.82403	0.070321	-0.0308454	-0.010361	0.683205	0.848752	0.959449	0.525573	0.581003	NA	-0.0823254	-0.0889777	NA	0.852367	0.878904	NA	0.450243	0.616795
rs117037483	G	A	0.0320367	0.74047	NA	0.18767	0.0248781	NA	0.252108	0.935341	NA	0.0346421	0.926166	NA	0.199099	0.00862865	NA	0.263502	0.984472	NA	0.0197998	2.24415e-11	6.38821e-11	0.115074	0.220119	0.210956	0.188083	3.12947e-09	8.34456e-09	0.000155386	2.76167e-11	5.52351e-09	0.158004	0.212757	0.192471	0.00493378	3.79139e-09	5.40274e-07	0.943184	0.641403	NA	0.00567277	0.0413674	NA	0.988414	0.902492	NA	0.000102271	0.0340644
rs117040532	T	C	0.184377	0.00137635	NA	0.126141	0.251626	NA	0.591925	0.0289661	NA	0.00271683	0.110671	NA	0.286119	0.145563	NA	0.0486733	0.477567	NA	0.113803	0.00075242	0.00610676	-0.0748526	-0.109209	-0.0882093	0.483313	0.0179042	0.0873426	0.536229	0.00127123	0.337335	-0.0252228	-0.102009	-0.0307815	0.85667	0.0272446	0.743114	0.360043	0.263701	NA	0.070344	0.103079	NA	0.76078	0.681384	NA	6.64712e-07	3.31762e-07
rs117047505	G	A	0.970992	0.710928	NA	-0.00690284	0.0612052	NA	0.993734	0.926421	NA	0.503781	0.474383	NA	0.126106	0.134092	NA	0.841152	0.826705	NA	0.304583	0.352389	0.897642	-0.108958	-0.0743906	-0.0096422	0.717056	0.756029	0.977082	0.00719103	0.871786	0.504083	-0.239076	0.0118921	-0.053165	0.0980273	0.971302	0.841374	0.102984	0.0277664	NA	0.301757	0.524359	NA	0.462022	0.230848	NA	0.0814463	0.00767512
rs117049698	T	C	0.236848	0.412718	NA	-0.192428	0.135043	NA	0.654877	0.793845	NA	0.56714	0.398609	NA	-0.110302	-0.144945	NA	0.872293	0.784946	NA	0.848363	0.926223	0.963599	0.0225312	0.0071187	0.00329153	0.966005	0.984484	0.991867	0.321914	0.672289	0.838872	0.106303	-0.0346708	0.015684	0.730225	0.912761	0.963445	0.383508	0.941201	NA	0.147796	-0.0118515	NA	0.775287	0.988111	NA	0.936292	0.445628
rs117060742	A	G	0.631561	0.334386	NA	0.0978921	0.196188	NA	0.898843	0.740481	NA	0.849252	0.0133098	NA	0.0375237	-0.480484	NA	0.966124	0.146791	NA	0.308311	0.637651	0.113442	-0.11587	0.0394804	0.13001	0.720082	0.901229	0.48272	0.586245	0.476961	0.133462	0.0519941	0.0534026	0.12342	0.881022	0.827723	0.516989	0.863366	0.480067	NA	0.0268276	0.154627	NA	0.969533	0.829186	NA	0.323847	0.0648753
rs117062263	A	G	0.168445	0.411729	NA	0.105796	0.053597	NA	0.56917	0.793139	NA	0.222784	0.0441762	NA	0.0928105	0.160936	NA	0.639765	0.301728	NA	0.165077	0.36353	0.183503	-0.0754567	-0.0360983	-0.0488968	0.564501	0.762994	0.590598	0.0310737	0.0194257	0.454074	-0.0993626	-0.0863853	-0.0287185	0.248221	0.185669	0.816802	0.108012	0.86404	NA	0.113601	0.0132233	NA	0.472727	0.969647	NA	0.00584408	0.0947313
rs117069689	C	T	0.349333	0.0624088	NA	-0.139087	-0.239281	NA	0.753397	0.362831	NA	0.755271	0.494588	NA	-0.0439698	0.0935918	NA	0.939953	0.836303	NA	0.285324	0.099175	0.823609	0.084607	0.0875004	-0.0123284	0.700197	0.454569	0.95923	0.0311578	0.570963	0.658749	-0.149419	-0.028058	0.0233005	0.248508	0.874458	0.908236	0.461661	0.0513436	NA	-0.0896605	-0.302784	NA	0.820395	0.32754	NA	0.399696	0.439009
rs117079395	C	T	0.196549	0.0503949	NA	-0.104201	-0.144095	NA	0.608837	0.324364	NA	0.0303631	0.10773	NA	-0.183423	-0.135079	NA	0.244627	0.472206	NA	0.811592	0.872495	0.272572	-0.013057	-0.00612609	0.0398397	0.956538	0.971302	0.690221	0.734986	0.400665	0.131839	0.0157387	0.0303861	0.0564837	0.934113	0.786294	0.514365	0.367336	0.0330584	NA	0.0647773	-0.173761	NA	0.765641	0.256851	NA	0.972312	0.607535
rs117079550	C	T	0.600555	0.746408	NA	-0.0297727	0.0158679	NA	0.887196	0.937169	NA	0.681868	0.217555	NA	0.0237215	0.071735	NA	0.915685	0.633928	NA	0.0828314	0.118111	0.137256	0.0634645	0.0422879	0.0391227	0.418319	0.490903	0.522877	0.221573	0.17515	0.0935791	0.0373819	0.0355923	0.0438346	0.638732	0.57878	0.442462	0.0728682	0.568456	NA	-0.0865021	-0.0304157	NA	0.393332	0.872889	NA	0.438664	0.297659
rs117083320	G	A	0.493094	0.562603	NA	0.0956296	0.076902	NA	0.835626	0.869723	NA	0.985221	0.696108	NA	-0.00264094	0.0560523	NA	0.996601	0.920806	NA	0.268148	0.575053	0.629446	0.0960515	0.0328077	0.0256001	0.686324	0.876147	0.898194	0.460945	0.0116956	0.0607647	-0.0528227	0.143584	0.108184	0.820103	0.135862	0.357464	0.26948	0.770467	NA	0.137795	-0.0404425	NA	0.687993	0.944966	NA	0.0362825	0.380175
rs117083995	C	G	0.00889464	0.812925	NA	-0.0818165	0.00624487	NA	0.113254	0.95672	NA	0.650742	0.333185	NA	-0.0143163	-0.0303241	NA	0.905964	0.739284	NA	0.131613	0.367093	0.552979	-0.0266554	-0.0109011	-0.00683706	0.513946	0.765535	0.865137	0.232453	0.317414	0.0679161	-0.0176027	-0.0119275	-0.021275	0.650032	0.726516	0.379355	0.0415923	0.874252	NA	-0.0541645	0.00472491	NA	0.291832	0.972009	NA	2.6627e-08	0.0001223
rs117089547	G	C	0.133585	0.295942	NA	-0.0715597	0.0454851	NA	0.517153	0.709499	NA	0.437499	0.293333	NA	-0.0381595	0.051795	NA	0.807455	0.706825	NA	0.0790922	0.0303554	0.0109823	-0.0499436	-0.0432307	-0.048319	0.408566	0.244603	0.130339	0.137886	0.0937674	0.0552114	-0.0358163	-0.0314562	-0.0366035	0.523568	0.442812	0.340303	0.315406	0.0859309	NA	-0.0422362	-0.0809831	NA	0.725514	0.424519	NA	0.150582	0.536121
rs117096955	T	C	0.534313	0.107741	NA	0.0665438	0.146851	NA	0.856196	0.472206	NA	0.138412	0.813919	NA	0.162572	0.0255368	NA	0.524422	0.957067	NA	0.789213	0.0371045	0.0484642	-0.0146115	-0.0832462	-0.0733558	0.950406	0.274085	0.317569	0.234036	0.0585912	0.0751003	-0.0589699	-0.0712808	-0.0669639	0.651993	0.350937	0.399065	0.530798	0.288842	NA	-0.0626643	0.123229	NA	0.854711	0.703178	NA	0.862707	0.462955
rs117101815	G	T	0.667886	0.972747	NA	-0.0436721	-0.00303332	NA	0.911433	0.994054	NA	0.616386	0.246762	NA	0.0497176	0.117958	NA	0.893783	0.665645	NA	0.374139	0.136662	0.117337	-0.0454343	0.0539941	-0.0544077	0.77009	0.522311	0.489609	0.243667	0.324947	0.321947	0.0514963	-0.0334537	-0.03458	0.661771	0.73218	0.730225	0.549124	0.882679	NA	0.0506469	-0.0149034	NA	0.863124	0.973843	NA	0.110603	0.563329
rs117105934	C	G	0.295654	0.973323	NA	-0.119111	-0.00306835	NA	0.709194	0.994197	NA	0.481135	0.709219	NA	0.0710716	-0.0413343	NA	0.829862	0.92589	NA	0.969562	0.204269	0.891074	-0.00220051	-0.04809	-0.00515556	0.993259	0.618069	0.975622	0.353558	0.919415	0.79353	0.0417195	0.00386532	-0.00994555	0.75664	0.982928	0.951409	0.306353	0.329811	NA	-0.0963717	-0.109755	NA	0.718528	0.736063	NA	0.825299	0.0607139
rs117106881	T	A	0.155414	0.316374	NA	0.22833	-0.151624	NA	0.549862	0.726162	NA	0.649695	0.578935	NA	0.0745966	0.088069	NA	0.905637	0.878145	NA	0.0385431	0.309338	0.840882	-0.196323	0.0673423	-0.0130722	0.279704	0.720653	0.964201	0.661298	0.851311	0.588845	0.0352545	0.012588	0.0353214	0.908996	0.966645	0.882071	0.495243	0.13949	NA	0.118763	0.289802	NA	0.836682	0.525855	NA	0.343635	0.503725
rs117109930	A	G	0.119508	0.437085	NA	0.358047	0.134413	NA	0.493215	0.80726	NA	0.349778	0.891413	NA	0.198466	0.0328691	NA	0.753807	0.975622	NA	0.692868	0.839236	0.555005	0.0433012	0.0151694	-0.0399109	0.920022	0.963529	0.866088	0.771175	0.912532	0.266162	-0.0273151	-0.00754154	-0.0787218	0.945226	0.981047	0.684345	0.353344	0.0993266	NA	-0.168536	-0.364567	NA	0.756611	0.454813	NA	0.393879	0.569043
rs117111083	C	T	0.457861	0.259975	NA	-0.0951041	-0.140935	NA	0.818604	0.678408	NA	0.474071	0.355967	NA	-0.0907372	-0.116572	NA	0.826629	0.758422	NA	0.795386	0.821124	0.108648	0.0220992	0.0128195	-0.0912996	0.951584	0.958783	0.473865	0.136987	0.717596	0.0210157	-0.111733	-0.0224969	-0.130322	0.52274	0.928716	0.195318	0.135475	0.696194	NA	-0.187879	0.0525682	NA	0.520544	0.920806	NA	0.223238	0.890917
rs117122083	G	T	0.000418283	0.121732	NA	-0.294229	-0.116215	NA	0.0112455	0.497668	NA	0.145106	0.818992	NA	-0.124413	-0.0188449	NA	0.534524	0.958304	NA	0.642136	0.909465	0.853335	0.0233443	0.00402921	0.00622695	0.902693	0.979977	0.967279	0.668747	0.517218	0.741014	-0.0182047	0.0218872	0.0113399	0.911783	0.848516	0.935404	0.000617934	0.256895	NA	-0.247144	-0.0912027	NA	0.0153163	0.675352	NA	0.784579	0.671486
rs117122668	G	A	0.988374	0.259832	NA	0.00212131	0.140193	NA	0.997542	0.678293	NA	0.640083	0.591309	NA	-0.0709837	-0.0716176	NA	0.901987	0.883205	NA	0.236034	0.243848	0.622986	-0.116448	-0.072499	0.0312636	0.653825	0.662135	0.896284	0.669335	0.855707	0.806047	0.0417537	-0.0120963	0.0161967	0.911993	0.967443	0.955084	0.706311	0.35458	NA	0.0424757	-0.123684	NA	0.924272	0.757455	NA	0.649019	0.100489
rs117123663	A	C	0.139155	0.60589	NA	0.343234	-0.0952012	NA	0.525391	0.889553	NA	0.826858	0.73302	NA	0.058507	0.0887307	NA	NA	0.933593	NA	0.434916	0.982289	0.449762	0.0919275	0.00176357	-0.0643545	0.805973	0.996174	0.814369	0.440737	0.731434	0.211702	-0.0722024	-0.0272255	-0.0949126	0.809519	0.933031	0.626716	0.780386	0.222454	NA	-0.0564215	0.303097	NA	0.947603	0.639556	NA	0.857943	0.480516
rs117127103	G	A	0.850844	0.589324	NA	-0.0313557	0.0850834	NA	0.966645	0.882433	NA	0.927565	0.696743	NA	-0.0135281	0.0679037	NA	0.984874	0.921037	NA	0.99335	0.795623	0.640717	-0.000817067	-0.0171247	0.0325878	0.998654	0.951584	0.902077	0.786839	0.279143	0.627093	0.0224965	-0.0686205	-0.032638	0.949837	0.694554	0.897321	0.308873	0.127044	NA	-0.153733	0.241315	NA	0.720498	0.506311	NA	0.711642	0.434638
rs117140649	A	G	0.0522849	0.462987	NA	0.384407	0.130306	NA	0.33057	0.821172	NA	0.35848	0.561643	NA	-0.151901	-0.123961	NA	0.759936	0.869128	NA	0.853343	0.538123	0.440584	0.0192932	-0.0413784	-0.0507836	0.967279	0.857149	0.809412	0.103651	0.194685	0.123585	-0.140317	-0.0833111	-0.106724	0.463804	0.606549	0.500524	0.27362	0.439328	NA	0.180631	0.144573	NA	0.691065	0.808558	NA	0.401319	0.782387
rs117158606	A	T	0.657633	0.172526	NA	-0.0211368	-0.0628317	NA	0.907825	0.575215	NA	0.872364	0.0252031	NA	-0.00800467	-0.116674	NA	0.971302	0.218016	NA	0.772362	0.637993	0.803382	-0.0102736	0.0117238	0.00573755	0.945438	0.901316	0.95405	0.472245	0.138749	0.473573	0.0215313	0.0353971	0.0170725	0.825713	0.524967	0.826245	0.741939	0.277846	NA	0.0142486	0.0525082	NA	0.935618	0.693626	NA	0.226232	0.488847
rs117163561	T	C	0.0351369	0.110088	NA	0.27392	0.182792	NA	0.265526	0.476991	NA	0.00897492	0.227848	NA	0.345176	0.162912	NA	0.11395	0.645403	NA	0.0872354	0.0043031	0.000335964	0.153131	0.16516	0.194389	0.42762	0.0682981	0.00944237	0.0623872	0.000457344	0.00121391	0.131056	0.195728	0.168412	0.362831	0.0120988	0.0262616	0.296472	0.796246	NA	0.119142	-0.033216	NA	0.710042	0.951848	NA	0.140131	0.634234
rs117166339	G	A	0.740195	0.203097	NA	-0.0332457	-0.10897	NA	0.935267	0.616778	NA	0.723655	0.412062	NA	-0.0372137	-0.08134	NA	0.930416	0.793201	NA	0.488589	0.590008	0.912814	-0.0403136	-0.0215624	0.00445182	0.833574	0.882738	0.981076	0.940022	0.955834	0.624307	-0.00398501	0.00223961	-0.0194685	0.98791	0.990509	0.896837	0.682716	0.899084	NA	-0.0338353	0.012085	NA	0.916107	0.977363	NA	0.00730701	0.977576
rs117181379	T	G	0.547865	0.160834	NA	0.12683	0.276579	NA	0.862355	0.558091	NA	0.974331	0.651286	NA	0.00683767	-0.11407	NA	0.994447	0.906161	NA	0.954741	0.518405	0.881178	-0.00702688	-0.049406	-0.0112517	0.990344	0.849053	0.973334	0.703871	0.404668	0.199089	0.0391195	0.0671068	0.105224	0.923353	0.788875	0.612029	0.211986	0.387685	NA	-0.242569	-0.186166	NA	0.626926	0.778186	NA	0.0663231	0.172938
rs117197288	G	C	0.440117	0.195133	NA	0.135305	0.2271	NA	0.80919	0.606876	NA	0.898813	0.452534	NA	0.0254122	0.145072	NA	0.977343	0.816099	NA	0.501869	0.126718	0.0226602	-0.0689992	-0.115181	-0.167686	0.840013	0.505794	0.204345	0.0250715	0.0770492	0.122185	-0.208655	-0.125859	-0.113993	0.217261	0.403773	0.498367	0.0987323	0.785245	NA	-0.307266	-0.0637242	NA	0.453629	0.949168	NA	0.0181645	0.00372517
rs117220738	C	T	0.408739	0.29839	NA	-0.148107	-0.183127	NA	0.791201	0.711733	NA	0.497093	0.76669	NA	-0.138561	-0.07189	NA	0.837794	0.944045	NA	0.47157	0.54389	0.742039	0.0744935	0.0412992	-0.021711	0.825653	0.86008	0.935667	0.269885	0.233023	0.64888	0.0903398	0.0848111	0.0313639	0.688286	0.650681	0.905381	0.0495101	0.483062	NA	-0.371294	0.143497	NA	0.32117	0.830958	NA	0.317375	0.741902
rs117222197	T	C	0.927615	0.404766	NA	0.0143112	0.124977	NA	0.984874	0.788875	NA	0.536128	0.226482	NA	-0.102246	0.222288	NA	0.85667	0.644101	NA	0.931392	0.228821	0.152269	0.00874895	0.0849323	0.0882879	0.985779	0.646661	0.545184	0.469503	0.309573	0.699268	0.0598758	0.0624308	0.0228546	0.824758	0.720692	0.92165	0.196636	0.975707	NA	0.19253	0.00490324	NA	0.608837	0.994774	NA	0.462985	0.667728
rs117228369	A	T	0.000321977	0.126251	NA	0.156822	0.0593027	NA	0.00912381	0.505101	NA	0.000465013	0.0355747	NA	0.15071	0.0955654	NA	0.0122466	0.267539	NA	0.0211877	0.00592443	0.0323689	0.0680228	0.0570123	0.0418614	0.19621	0.0855391	0.25353	0.533739	0.378485	0.0421096	0.0153016	0.0172855	0.0409438	0.855918	0.772745	0.29414	0.0576365	0.478864	NA	0.0698783	0.0309181	NA	0.348124	0.828657	NA	0.164435	0.477392
rs117234946	C	T	0.863801	0.260184	NA	0.0184967	0.107079	NA	0.969599	0.678577	NA	0.381298	0.534608	NA	0.0949432	-0.0733132	NA	0.774082	0.856327	NA	0.427067	0.94823	0.496223	0.0630347	-0.00381405	-0.0364123	0.801797	0.98934	0.837193	0.894906	0.884822	0.763271	-0.00911496	-0.00844843	0.015708	0.976396	0.97452	0.942571	0.778552	0.422085	NA	-0.0278029	0.0880927	NA	0.947437	0.798624	NA	0.396488	0.171904
rs117267400	G	A	0.250584	0.729828	NA	-0.216665	-0.0573815	NA	0.669571	0.932272	NA	0.97231	0.737654	NA	0.00670424	-0.0750049	NA	0.994054	0.934841	NA	0.095661	0.463736	0.876913	0.200318	-0.0583182	0.0120986	0.447386	0.821583	0.972679	0.816972	0.258128	0.578169	-0.0250172	-0.0855342	-0.0425038	0.957827	0.67684	0.877786	0.456984	0.674189	NA	0.122442	-0.079342	NA	0.818231	0.913046	NA	0.603798	0.795665
rs117273207	A	G	4.55194e-06	2.26219e-05	NA	-0.759548	-0.76036	NA	0.000238644	0.000956734	NA	7.52945e-07	0.000827392	NA	-0.898551	-0.607493	NA	4.7913e-05	0.0192685	NA	0.907382	0.394567	0.141055	-0.0111146	0.0562319	0.104052	0.97933	0.782562	0.528376	0.0827417	0.000124182	0.00127285	0.160725	0.264049	0.227193	0.418273	0.00408546	0.0272699	6.67895e-05	0.00109681	NA	-0.63301	-0.582163	NA	0.00242258	0.0241244	NA	0.00206559	0.00311009
rs117277050	C	T	0.909578	0.609125	NA	-0.0289605	-0.104378	NA	0.980032	0.891214	NA	0.494998	0.834526	NA	0.160977	-0.0486231	NA	0.836494	0.962202	NA	0.638032	0.996691	0.1429	-0.0587655	-0.000341137	0.123554	0.90133	0.999457	0.531463	0.0214428	0.261662	0.151415	-0.242619	-0.0831722	0.113985	0.197569	0.679589	0.543983	0.872498	0.55517	NA	0.0301999	0.148987	NA	0.971302	0.866246	NA	0.801179	0.884841
rs117309442	C	A	0.149665	0.475911	NA	0.106525	-0.0480418	NA	0.540962	0.827323	NA	0.0340055	0.805608	NA	-0.166308	-0.0191967	NA	0.261324	0.954971	NA	0.0624108	0.0316512	0.000987834	0.0827905	0.0673654	0.103	0.362831	0.250608	0.0222087	0.422087	0.6948	0.00193136	0.0311806	0.0124099	0.0953673	0.798624	0.920487	0.0375573	0.803867	0.858032	NA	-0.0167701	0.0144345	NA	0.954248	0.96789	NA	0.0525263	0.274826
rs117309932	T	C	0.370737	0.140861	NA	0.155153	0.257478	NA	0.767864	0.528003	NA	0.521652	0.841261	NA	-0.11125	0.037094	NA	0.850812	0.964232	NA	0.260323	0.183221	0.643356	0.118547	-0.0935033	0.0317737	0.678744	0.590276	0.903102	0.869089	0.317437	0.892263	-0.0148095	-0.068719	0.00904017	0.970818	0.726516	0.975624	0.184148	0.181884	NA	0.239828	0.266906	NA	0.591766	0.588489	NA	0.809244	0.774509
rs117320316	T	A	0.377453	0.115261	NA	0.320448	0.436717	NA	NA	NA	NA	0.382873	0.114992	NA	0.28274	0.512002	NA	NA	NA	NA	0.96119	0.896158	0.813816	0.00860892	0.017023	-0.033949	NA	NA	NA	0.559068	0.370935	0.825257	0.101322	-0.0970842	0.0260244	NA	NA	NA	0.974237	0.639459	NA	0.00962289	0.178894	NA	NA	NA	NA	0.66321	0.0759655
rs117328294	G	A	0.55839	0.816585	NA	-0.0449373	0.0164519	NA	0.867988	0.957812	NA	0.0971836	0.147677	NA	-0.128914	-0.117104	NA	0.451102	0.53857	NA	0.490166	0.31462	0.499111	-0.0298297	-0.030441	0.0202077	0.834409	0.724779	0.838514	0.858698	0.642462	0.322549	-0.00662601	0.0141777	0.0303872	0.968048	0.902891	0.730519	0.724766	0.532628	NA	0.0237113	-0.0491827	NA	0.930699	0.855512	NA	0.884287	0.751222
rs117328680	G	T	0.099606	0.34914	NA	-0.235922	-0.106917	NA	0.45556	0.753218	NA	0.0700444	0.0843654	NA	-0.250509	0.245459	NA	0.384576	0.420899	NA	0.761789	0.324343	0.721843	0.0294188	-0.0686369	0.0230597	0.942058	0.731693	0.929975	0.100395	0.0433805	0.811041	0.133786	0.129177	0.0145576	0.456633	0.299011	0.956385	0.225347	0.0276242	NA	-0.14222	0.31729	NA	0.642947	0.23031	NA	0.322647	0.367172
rs117337616	G	C	0.73652	0.683979	NA	0.023063	-0.0249759	NA	0.93454	0.916719	NA	0.920304	0.217014	NA	-0.0069857	-0.0897108	NA	0.98322	0.633475	NA	0.496629	0.389666	0.426429	0.0360488	0.0305839	-0.0275499	0.837405	0.779606	0.801151	0.201395	0.437492	0.663064	-0.057266	0.026418	0.0146325	0.614676	0.807455	0.909649	0.152464	0.433018	NA	-0.085417	0.0572815	NA	0.54544	0.805224	NA	0.937055	0.979408
rs117359107	G	A	0.162201	0.36702	NA	0.138819	0.0793127	NA	0.559801	0.765525	NA	0.0153793	0.731831	NA	-0.221876	0.0341297	NA	0.160334	0.933199	NA	0.992197	0.0815276	0.698833	0.000619991	0.078797	-0.0176589	0.99842	0.41495	0.921537	0.186895	0.0179584	0.491874	-0.0699083	0.108524	0.0324465	0.595596	0.176933	0.835282	0.668597	0.596859	NA	0.0375178	0.0526219	NA	0.911783	0.885846	NA	0.531293	0.651206
rs117369119	C	T	0.822171	0.0947347	NA	-0.0179124	0.117009	NA	0.958992	0.445103	NA	0.495932	0.163651	NA	-0.0526377	0.11036	NA	0.837135	0.561936	NA	0.705831	0.175695	0.0358234	0.0170993	-0.0427902	-0.0639214	0.924155	0.579437	0.268507	0.775549	0.471716	0.712382	0.0115291	0.0222593	-0.0111503	0.946427	0.825713	0.926939	0.18276	0.478296	NA	-0.0933438	-0.05525	NA	0.589661	0.828295	NA	0.396956	0.505981
rs117375959	C	T	0.616108	0.0420234	NA	0.112515	-0.477304	NA	0.893698	0.293803	NA	0.536372	0.339804	NA	0.163317	0.196646	NA	NA	0.745176	NA	0.597172	0.379953	0.496579	-0.077997	0.0849814	0.0635159	0.885852	0.773358	0.837383	0.778692	0.359043	0.11547	-0.0290066	0.0767327	-0.132091	0.947464	0.760356	0.486256	0.999641	0.120202	NA	-9.18669e-05	-0.358384	NA	0.999922	NA	NA	0.0512228	0.851987
rs117378298	G	A	0.478016	0.276747	NA	-0.0720239	-0.0958935	NA	0.828227	0.692993	NA	0.675786	0.534898	NA	-0.042894	-0.0661053	NA	0.914028	0.85649	NA	0.414348	0.963728	0.938345	0.0423277	0.00174421	-0.00275874	0.794443	0.991867	0.98752	0.543813	0.374112	0.256871	-0.028059	0.031197	0.0402245	0.860044	0.770063	0.675346	0.41439	0.153067	NA	-0.0723412	-0.147096	NA	0.794443	0.54592	NA	0.620505	0.876318
rs117391422	A	C	0.194416	0.349418	NA	0.040594	-0.0246962	NA	0.6063	0.753501	NA	0.716166	0.892903	NA	0.011499	-0.0042202	NA	0.928397	0.975697	NA	0.00034646	2.26638e-09	4.19709e-12	-0.0632264	-0.0721791	-0.0798262	0.0096715	2.34658e-07	6.27698e-10	5.83378e-05	4.40554e-12	1.34007e-09	-0.0592312	-0.0825185	-0.0706074	0.00216549	6.55705e-10	1.42563e-07	0.106157	0.342223	NA	-0.0429257	-0.028356	NA	0.468817	0.747331	NA	2.65636e-32	5.56383e-29
rs117391633	C	T	0.0393245	0.290689	NA	-0.17197	-0.0790175	NA	0.283052	0.704682	NA	0.0315902	0.412312	NA	-0.184049	-0.0764166	NA	0.250312	0.793418	NA	0.419402	0.334371	0.677979	0.0366682	-0.0295758	0.0124319	0.797656	0.740481	0.91461	0.768624	0.443824	0.936996	0.0112717	-0.0228031	-0.00228849	0.944451	0.811481	0.987403	0.388537	0.124724	NA	-0.0626586	-0.142467	NA	0.778734	0.502274	NA	0.0321657	0.214954
rs117392648	A	G	0.249576	0.935667	NA	0.218378	-0.0125292	NA	0.668625	0.987186	NA	0.0108396	0.965227	NA	-0.456863	0.00847518	NA	0.129261	0.992382	NA	0.622965	0.230112	0.0964986	-0.0513965	-0.0843026	0.107912	0.896284	0.64813	0.44931	0.743436	0.12284	0.527112	0.0283538	0.100396	0.0420424	0.935961	0.499602	0.853063	0.0461454	0.362467	NA	-0.334522	-0.176036	NA	0.30874	0.762222	NA	0.473009	0.289202
rs117394913	G	A	0.41183	0.622763	NA	-0.119744	0.0607551	NA	0.793167	0.896284	NA	0.905894	0.0391074	NA	-0.0169726	-0.293034	NA	0.979077	0.282193	NA	0.819929	0.309652	0.814312	-0.0213781	0.0622949	0.0141569	0.958679	0.720802	0.957148	0.567205	0.494366	0.314281	0.043453	0.0413834	0.058515	0.872293	0.836191	0.724569	0.613592	0.430917	NA	-0.0651586	0.123962	NA	0.892712	0.803974	NA	0.165405	0.449079
rs117415570	T	A	0.191447	0.869895	NA	0.288096	0.0304247	NA	0.602192	0.97099	NA	0.104661	0.108521	NA	0.35813	0.339865	NA	0.465695	0.473726	NA	0.00809252	0.012352	0.0244774	0.315982	0.190647	0.163743	0.106381	0.140225	0.21424	0.0543538	0.0262035	0.399189	0.184031	0.147663	0.0700854	0.33774	0.223148	0.785166	0.327677	0.879681	NA	0.163488	0.0304196	NA	0.734025	0.973154	NA	0.0018496	0.017637
rs117415917	C	G	0.487569	0.134142	NA	-0.184502	0.356381	NA	NA	0.518027	NA	0.470253	0.993205	NA	-0.154191	0.0020939	NA	NA	NA	NA	0.165107	0.860833	0.700499	0.232749	0.0213485	0.0403174	0.564501	0.96887	0.921888	0.113426	0.702575	0.630981	-0.215462	0.0434859	-0.0541976	0.48272	0.922974	0.898843	0.0655361	0.332779	NA	0.443311	0.255554	NA	0.372748	NA	NA	0.127928	0.0553825
rs117421911	G	A	0.755305	0.0544427	NA	0.0268678	0.151014	NA	0.939953	0.337856	NA	0.0710662	0.782338	NA	0.173004	0.0271624	NA	0.387789	0.948342	NA	0.851428	0.292407	0.675984	-0.0110566	0.0430064	0.0162422	0.966645	0.706011	0.914028	0.145131	0.99324	0.781388	0.0724781	0.000341942	0.0111298	0.534524	0.998611	0.9479	0.0602496	0.620976	NA	0.151006	0.0437052	NA	0.355813	0.895513	NA	0.0404981	0.0284541
rs117443854	T	C	0.951653	0.117018	NA	-0.00359869	0.0878198	NA	0.989899	0.488981	NA	0.80905	0.914235	NA	0.0157792	-0.00677445	NA	0.955976	0.981645	NA	0.356443	0.243917	0.207941	-0.0392405	-0.0340158	0.0365199	0.758638	0.662153	0.621615	0.560175	0.320529	0.481662	-0.0212865	0.0287603	0.0197852	0.868681	0.729466	0.830123	0.201657	0.866489	NA	0.0694963	-0.01039	NA	0.615063	0.970126	NA	0.000387926	0.0207766
rs117444695	A	G	0.710703	0.00520118	NA	-0.0209191	-0.135437	NA	0.926335	0.0777115	NA	0.516067	0.577493	NA	-0.0375669	-0.0319749	NA	0.847878	0.877458	NA	0.275318	0.121963	0.520891	-0.0321374	-0.0309183	0.0125254	0.692147	0.498117	0.850455	0.00455426	0.833406	0.470349	-0.0718355	-0.00405406	0.0140992	0.0707607	0.961667	0.825133	0.636888	0.951648	NA	0.0233558	0.00352728	NA	0.901029	0.989899	NA	4.28253e-05	0.0173739
rs117476137	T	A	0.503552	0.0663473	NA	0.119307	0.280838	NA	0.840941	0.374677	NA	0.547809	0.17143	NA	0.0896762	0.23776	NA	0.862354	0.573706	NA	0.0768508	0.122517	0.58749	-0.182817	0.0962605	-0.0349119	0.403326	0.499141	0.881691	0.524706	0.631459	0.475091	0.0541261	-0.0341344	0.0501389	0.85216	0.898843	0.827075	0.0336657	0.548563	NA	-0.31254	0.106013	NA	0.259711	0.862662	NA	0.376613	0.533376
rs117501836	T	C	0.229515	0.925256	NA	0.290571	0.0164625	NA	0.647351	0.98431	NA	0.261393	0.476569	NA	-0.265743	-0.159992	NA	0.679433	0.827579	NA	0.0332491	0.91813	0.436522	-0.234533	0.00715692	0.0526908	0.25788	0.982716	0.806918	0.635875	0.598808	0.887863	-0.0461218	0.0402508	-0.00993083	0.90079	0.886251	0.975089	0.496402	0.926468	NA	-0.113519	-0.0189977	NA	0.8373	0.984525	NA	0.434015	0.839843
rs117509714	T	C	0.903008	0.705894	NA	0.0180609	0.048724	NA	0.978669	0.924155	NA	0.836821	0.531874	NA	0.0303663	-0.0959977	NA	0.962891	0.854987	NA	0.395759	0.440556	0.166983	-0.0821151	-0.0513588	-0.0979096	0.783222	0.809412	0.567385	0.949639	0.7357	0.463869	-0.00513802	-0.022954	-0.050533	0.989674	0.934249	0.821619	0.695488	0.269347	NA	-0.0447221	-0.160863	NA	0.92065	0.687793	NA	0.131322	0.119214
rs11751057	G	A	0.19599	0.377988	NA	0.0468633	0.0287505	NA	0.608265	0.772393	NA	0.622435	0.0897507	NA	-0.0183096	0.0663725	NA	0.896164	0.433565	NA	0.0104944	0.0002623	0.00329179	-0.0500409	-0.0483585	-0.0377548	0.126365	0.00768966	0.0560084	0.00344917	0.00973278	2.76055e-06	-0.0487808	-0.0333803	-0.0609341	0.0579535	0.120225	0.000153845	0.0196914	0.572287	NA	0.0752214	0.021171	NA	0.187485	0.87527	NA	6.57031e-05	0.00124037
rs117514504	C	T	0.373603	0.0837929	NA	-0.0527541	-0.0897469	NA	0.769732	0.419785	NA	0.721634	0.797654	NA	-0.0211717	0.0147898	NA	0.92984	0.952232	NA	0.128259	0.0620001	0.888329	-0.0526564	0.0468425	0.00329162	0.507946	0.361401	0.975159	0.733906	0.841703	0.447852	0.00976544	0.00463481	0.0184571	0.933823	0.964388	0.813079	0.82793	0.942763	NA	-0.0103208	0.00374945	NA	0.960245	0.988317	NA	0.358822	0.49789
rs117521923	C	T	0.166862	0.734209	NA	-0.170316	-0.0391027	NA	0.56716	0.933826	NA	0.0709282	0.630164	NA	0.223287	0.0644854	NA	0.387539	0.898601	NA	0.384619	0.0382823	0.262369	0.0765245	0.120065	0.0632168	0.775932	0.279129	0.680252	0.44177	0.00182505	0.417541	0.0518301	0.177403	0.0454033	0.810281	0.0360677	0.796351	0.824529	0.962076	NA	0.0252012	-0.00611855	NA	0.959633	0.991666	NA	0.0665831	0.0313547
rs11752215	G	A	0.0554589	0.163339	NA	-0.153343	0.0947365	NA	0.340958	0.561568	NA	0.84762	0.734608	NA	0.0149129	-0.0289144	NA	0.965704	0.933895	NA	0.586248	0.102418	0.440664	0.0216887	0.0444964	0.0211189	0.881022	0.460919	0.809451	0.179578	0.448895	0.0355815	0.0460194	0.0200082	0.0582308	0.584924	0.813667	0.267557	0.524281	0.275803	NA	-0.0448323	-0.0870874	NA	0.851899	0.692491	NA	0.144354	0.197511
rs117522724	A	G	0.617003	0.44644	NA	0.0462123	0.0607162	NA	0.893936	0.812668	NA	0.310464	0.0543303	NA	0.0965643	0.200102	NA	0.72136	0.337708	NA	0.618176	0.561902	0.641467	-0.0275659	-0.0222221	0.0162858	0.894275	0.869355	0.902529	0.593076	0.674755	0.396983	0.0242745	0.0144963	0.0304811	0.884222	0.913382	0.783998	0.0281803	0.0761681	NA	0.180911	0.166383	NA	0.233264	0.40167	NA	0.637425	0.10296
rs117526585	G	C	0.312974	0.553991	NA	0.083476	-0.0446243	NA	0.723285	0.865464	NA	0.215156	0.662277	NA	-0.105906	0.0373327	NA	0.630845	0.909374	NA	0.711801	0.47653	0.739688	0.0173635	0.0229608	0.0104396	0.926696	0.827579	0.935121	0.904061	0.837359	0.165453	-0.00513858	0.00699641	0.0449564	0.978719	0.962896	0.56501	0.339157	0.748657	NA	0.0670714	-0.0259546	NA	0.74469	0.938026	NA	0.0133939	0.0795606
rs11752876	G	A	0.225342	0.00586487	NA	0.127888	0.238832	NA	0.642947	0.0848829	NA	0.399632	0.107611	NA	0.0866684	0.166677	NA	0.785537	0.471946	NA	0.711472	0.120761	0.316051	-0.0203955	0.056524	0.0348312	0.926642	0.495892	0.72608	0.10403	0.163615	0.0553677	-0.0750564	0.0483615	0.0668001	0.464693	0.561936	0.340725	0.258595	0.122184	NA	0.101696	0.148232	NA	0.677254	0.498367	NA	0.696158	0.419909
rs117529551	A	G	0.42129	0.00155884	NA	0.163376	0.57996	NA	0.798366	0.0319742	NA	0.427143	0.794598	NA	0.155238	-0.0523361	NA	0.80186	0.951561	NA	0.261825	0.804398	0.821663	-0.120139	0.021142	-0.0171659	0.679664	0.954597	0.958783	0.45432	0.926015	0.976317	-0.070695	-0.00698489	0.00210041	0.816897	0.984459	0.994905	0.041031	0.86965	NA	0.322984	-0.0317501	NA	0.289513	0.970937	NA	0.190937	0.00434653
rs117530622	T	C	0.368001	0.0717093	NA	-0.0346613	-0.0640627	NA	0.765985	0.38988	NA	0.554704	0.0469183	NA	-0.0231102	-0.0794528	NA	0.865966	0.311394	NA	0.360454	0.220171	0.258371	0.0256276	0.0234555	0.0204614	0.760852	0.637223	0.677142	0.492705	0.0819271	0.571719	-0.0159271	0.0311556	0.010484	0.835513	0.415991	0.874988	0.0597238	0.0452158	NA	-0.0630322	-0.074524	NA	0.354226	0.305135	NA	0.957595	0.744287
rs11754324	G	T	0.868305	0.539459	NA	-0.0140897	0.0442078	NA	0.970591	0.857841	NA	0.463165	0.39958	NA	-0.0626925	0.0742016	NA	0.8213	0.785485	NA	0.0321746	0.000226983	0.0217676	0.114146	0.132114	0.0772898	0.252838	0.00683239	0.199166	0.0985454	0.303067	0.63786	0.0718556	0.0358349	0.0164665	0.453171	0.715584	0.901235	0.555611	0.204553	NA	-0.0443108	-0.114457	NA	0.866507	0.618338	NA	0.0207631	0.00239024
rs117549069	A	G	0.764702	0.518234	NA	-0.0694582	0.165835	NA	0.943106	NA	NA	0.64735	0.556309	NA	-0.131133	0.171979	NA	NA	NA	NA	0.0445621	0.534346	0.828036	0.281999	0.0619636	-0.0213409	0.303146	0.856209	0.960268	0.0577086	0.960657	0.259718	0.267442	0.00420294	0.109046	0.348288	0.991356	0.678262	0.380731	0.380908	NA	-0.210916	0.276237	NA	0.773852	NA	NA	0.0442041	0.18272
rs117552058	T	A	0.0675113	0.0355978	NA	0.179007	0.167015	NA	0.378058	0.267567	NA	0.139763	0.138573	NA	0.142547	0.139847	NA	0.526203	0.524699	NA	0.536598	0.199049	0.323487	-0.0362108	0.0537693	0.0411034	0.856711	0.612029	0.731199	0.76631	0.473938	0.593498	-0.0155112	-0.0276062	0.0213793	0.943877	0.826531	0.884466	0.00148608	0.0167409	NA	0.250547	0.214	NA	0.0307631	0.169451	NA	0.110004	0.1728
rs11755324	T	A	0.525177	0.145525	NA	-0.0748807	0.178402	NA	0.852221	0.534916	NA	0.82408	0.374775	NA	0.0307136	0.127415	NA	0.959453	0.770311	NA	0.7821	0.151591	0.831283	-0.0249723	0.0860423	0.012637	0.948221	0.544301	0.96085	0.134865	0.980909	0.8517	0.114263	0.00148975	-0.0122688	0.519363	0.99574	0.96669	0.161408	0.768622	NA	0.156922	-0.0397339	NA	0.559058	0.944451	NA	0.917884	0.705056
rs117559072	G	A	0.158634	0.164209	NA	-0.124886	-0.10936	NA	0.554421	0.562701	NA	0.0208235	0.946879	NA	-0.199517	0.00626537	NA	0.19426	0.989089	NA	0.664286	0.834996	0.00793843	0.0221854	0.00741053	0.0902816	0.910216	0.96226	0.104711	0.194619	0.656233	0.445335	0.0558299	0.0144857	0.0257523	0.606474	0.907577	0.812096	0.168365	0.457681	NA	-0.114557	0.0646202	NA	0.569062	0.81849	NA	0.507903	0.855614
rs11756389	G	A	0.49536	0.590671	NA	0.0502667	0.0378613	NA	0.836685	0.88295	NA	0.474603	0.0550253	NA	0.0549864	0.145472	NA	0.826758	0.339743	NA	0.570552	0.322237	0.791092	-0.025603	-0.0322882	-0.00805694	0.874219	0.730374	0.950963	0.654367	0.689697	0.632043	-0.0170266	-0.0123641	-0.0154678	0.907185	0.918706	0.899002	0.284215	0.102082	NA	0.0724742	0.1235	NA	0.699088	0.460173	NA	0.525213	0.276054
rs117565759	G	A	0.994794	0.0990866	NA	0.00106778	-0.258795	NA	0.998921	0.454414	NA	0.628673	0.756113	NA	-0.0902179	-0.0543881	NA	0.898008	0.940175	NA	0.751144	0.471641	0.912035	-0.0379825	0.0692561	-0.00977312	0.93892	0.825712	0.980924	0.0833361	0.408984	0.410401	0.176427	0.076228	-0.0715596	0.419056	0.791457	0.792391	0.546975	0.894423	NA	-0.0923496	0.0255339	NA	0.861765	0.976211	NA	0.80294	0.631151
rs11756669	G	A	0.930591	0.711653	NA	0.00959669	-0.0338409	NA	0.985588	0.926696	NA	0.524282	0.981117	NA	-0.0698151	0.00283816	NA	0.851899	0.995803	NA	0.281429	0.0366659	0.025425	0.0699097	0.097646	0.104828	0.696353	0.271816	0.219268	0.105956	0.184176	0.0653528	0.0846552	0.0606063	0.0836431	0.468362	0.591766	0.372184	0.622019	0.292702	NA	-0.0467765	0.111691	NA	0.89607	0.706268	NA	0.0229688	0.0519346
rs11757201	G	C	0.408204	0.67191	NA	-0.0637917	0.0275971	NA	0.790907	0.912703	NA	0.183082	0.00249353	NA	-0.0937666	-0.227237	NA	0.590087	0.0454889	NA	0.562849	0.00784091	0.0394737	0.0320444	0.0988124	0.0718525	0.869765	0.10389	0.283599	0.524966	0.0106285	0.0270354	-0.0296169	0.0914472	0.0830429	0.852221	0.127534	0.22776	0.726922	0.513109	NA	0.0219538	-0.0464994	NA	0.931269	0.846349	NA	0.0741744	0.0834386
rs117577022	T	C	0.662322	0.90847	NA	0.0829445	0.0241572	NA	0.909374	0.979691	NA	0.290562	0.431714	NA	0.228287	0.166888	NA	0.704595	0.804175	NA	0.127348	0.000356233	0.0892695	0.192628	0.292417	0.161909	0.506839	0.00989525	0.432392	0.107293	0.0270254	0.0627134	0.183379	0.193911	0.174658	0.471146	0.227754	0.363505	0.651183	0.730833	NA	0.0831442	-0.0731252	NA	0.906083	0.932715	NA	3.18825e-07	0.00284236
rs11758213	A	G	0.808846	0.571456	NA	-0.0339559	-0.0714329	NA	0.955933	0.874825	NA	0.712874	0.79155	NA	0.0541781	0.0370267	NA	0.927025	0.95109	NA	0.0137955	0.668785	0.895857	0.22216	0.0275719	-0.00776659	0.149752	0.911783	0.976496	0.818654	0.981203	0.300977	-0.0181488	0.00143802	-0.0601181	0.958206	0.995807	0.714052	0.930999	0.232931	NA	-0.011035	0.169747	NA	0.985699	0.650651	NA	0.000571051	2.9527e-06
rs117584190	G	A	0.742906	0.773561	NA	-0.0554741	-0.0464096	NA	0.935837	0.945946	NA	0.880841	0.372058	NA	0.0259819	-0.167519	NA	0.973167	0.768744	NA	0.854946	0.890269	0.659554	0.027107	0.0130002	-0.0441589	0.967404	0.975591	0.908375	0.60808	0.694994	0.572027	0.0559412	0.0329214	0.0507692	0.890681	0.920569	0.875115	0.722524	0.710099	NA	-0.0536147	-0.0616141	NA	0.930201	0.926151	NA	0.927079	0.572512
rs11759728	C	A	0.364916	0.92001	NA	-0.124733	-0.0126899	NA	0.764008	0.983075	NA	0.57894	0.522627	NA	-0.0764818	-0.104048	NA	0.878145	0.851241	NA	0.118373	0.952945	0.888367	-0.143413	0.00359643	-0.00840459	0.491337	0.990205	0.975165	0.507874	0.210332	0.227791	-0.055612	-0.0729291	-0.0694927	0.84337	0.624675	0.645394	0.696523	0.577758	NA	0.0533654	0.0812695	NA	0.920921	0.877629	NA	0.209466	0.335271
rs117599675	G	A	0.633212	0.074036	NA	-0.0192514	-0.0645035	NA	0.899497	0.396428	NA	0.222531	0.965274	NA	-0.0495197	-0.00182795	NA	0.639627	0.992382	NA	0.087163	0.0288855	0.676686	0.0408773	0.0376427	0.00706582	0.427324	0.237166	0.914178	0.0555537	0.000951134	0.0661619	0.0385202	0.054615	0.0312894	0.3412	0.021635	0.374228	0.660781	0.726262	NA	-0.0155214	0.014478	NA	0.908829	0.931058	NA	8.41983e-17	5.73125e-13
rs117612537	G	A	0.812753	0.878158	NA	-0.0454099	-0.0229556	NA	0.95669	0.97302	NA	0.0750372	0.299021	NA	-0.382315	-0.214659	NA	0.399038	0.711975	NA	0.386837	0.579066	0.246206	0.0851037	0.0357646	-0.0708836	0.777315	0.878145	0.664984	0.53657	0.956624	0.822299	0.0515258	-0.00351206	-0.0137677	0.856711	0.990706	0.958992	0.251331	0.31088	NA	0.192477	-0.201144	NA	0.670284	0.7217	NA	0.107271	0.144579
rs117622363	T	G	0.428209	0.110692	NA	0.0216103	0.0394044	NA	0.802598	0.477571	NA	0.284106	0.16422	NA	0.0297143	0.0393098	NA	0.699088	0.562701	NA	0.112595	3.00341e-05	8.29366e-06	0.0292656	0.0530145	0.053553	0.481114	0.0012202	0.000402122	0.00502301	8.62052e-10	0.000182766	0.0444019	0.0754043	0.0459527	0.0757439	9.58255e-08	0.00567793	0.780497	0.368901	NA	0.0067214	0.023209	NA	0.947603	0.766549	NA	2.36234e-13	1.03518e-08
rs117622821	T	C	0.584057	0.5317	NA	0.0473906	0.048669	NA	0.879865	0.854962	NA	0.407489	0.307664	NA	-0.0684546	0.092194	NA	0.790382	0.719467	NA	0.446723	0.482008	0.723535	-0.0437708	-0.0282183	-0.0133448	0.812682	0.830299	0.930403	0.982445	0.555313	0.453181	-0.0010533	0.0222235	-0.0270304	0.996186	0.866254	0.816446	0.323866	0.392113	NA	0.0740189	0.0774534	NA	0.731339	0.781215	NA	0.207016	0.429817
rs117627015	T	C	0.224651	0.728304	NA	-0.232919	-0.0647448	NA	0.642182	0.931553	NA	0.442147	0.755575	NA	-0.143715	0.0514637	NA	0.810332	0.940024	NA	0.475558	0.581448	0.967728	0.105813	-0.0610107	0.00394654	0.827263	0.878904	0.992815	0.408529	0.761333	0.437359	-0.113517	0.0273363	-0.0678872	0.790996	0.941889	0.807423	0.473156	0.439998	NA	0.130518	0.147177	NA	0.826099	0.809067	NA	0.996927	0.0472138
rs117636057	C	T	0.117891	0.232234	NA	-0.413712	-0.237988	NA	0.490776	0.649849	NA	0.269916	0.27603	NA	-0.263197	-0.259079	NA	NA	0.692544	NA	0.552654	0.0200389	0.78012	0.0754046	0.193622	0.0199473	0.864976	0.189262	0.94759	0.877327	0.508494	0.0793008	-0.0183389	0.0560143	0.143767	0.972692	0.843637	0.409166	0.532157	0.355409	NA	-0.141148	0.230068	NA	0.855231	0.758061	NA	0.71608	0.340832
rs117641828	C	T	0.743272	0.552483	NA	0.0832685	-0.118365	NA	0.935914	0.864875	NA	0.617308	0.636111	NA	-0.125126	-0.115251	NA	0.893956	0.900959	NA	0.566712	0.0977093	0.112584	-0.0884002	0.159397	0.142619	0.87209	0.452083	0.481114	0.49412	0.881484	0.125671	0.0783733	-0.0132255	0.148974	0.836106	0.973428	0.503887	0.0650095	0.0884678	NA	0.348942	0.375319	NA	0.370939	0.430345	NA	0.288255	0.253547
rs117653077	A	G	0.444983	0.362688	NA	0.107443	0.122728	NA	0.811872	0.762222	NA	0.27288	0.54868	NA	0.181384	0.0928088	NA	0.690481	0.862804	NA	0.316958	0.355936	0.509539	0.098358	0.0610403	0.0404823	0.726322	0.758422	0.844332	0.621782	0.0856379	0.154679	0.0402543	0.107861	0.0880365	0.896038	0.423792	0.548439	0.0840336	0.0406543	NA	0.230681	0.301134	NA	0.420388	0.288074	NA	0.0522122	0.204549
rs117657251	G	A	0.236147	0.933667	NA	0.174448	-0.0110064	NA	0.653935	0.986602	NA	0.144188	0.195325	NA	0.222057	0.19629	NA	0.533396	0.607208	NA	0.302074	0.961429	0.923212	-0.0964654	-0.00304164	0.00543183	0.714974	0.99159	0.983889	0.182294	0.604606	0.194671	-0.102204	-0.0303805	-0.078102	0.589358	0.888934	0.606545	0.594043	0.492914	NA	-0.0643473	0.0918425	NA	0.884719	0.835526	NA	0.585713	0.606776
rs117661514	C	T	0.617083	0.169172	NA	-0.040156	-0.0964078	NA	0.893955	0.570106	NA	0.0127859	0.20577	NA	-0.1965	-0.107027	NA	0.143415	0.619464	NA	0.0730762	0.000136114	0.000222346	-0.0981844	-0.148439	-0.142054	0.393864	0.00442862	0.00671551	0.2415	0.0118835	0.0089706	-0.0564542	-0.0985407	-0.101087	0.659583	0.137119	0.113948	0.258846	0.00950641	NA	-0.0786508	-0.20388	NA	0.677576	0.11855	NA	1.13393e-05	2.83813e-05
rs117668003	T	A	0.000882407	0.403522	NA	0.677022	0.214404	NA	0.0203634	0.78844	NA	0.0199277	0.724773	NA	0.474312	0.0983277	NA	0.18869	0.930699	NA	0.686404	0.741837	0.0453206	-0.0536017	-0.0279667	-0.189477	0.917496	0.935616	0.305439	0.467182	0.820192	0.848748	-0.0834188	0.0197994	-0.0196493	0.823214	0.958679	0.96606	0.218792	0.0316702	NA	0.229401	0.503488	NA	0.63565	0.25069	NA	0.109621	0.0730429
rs117672305	T	C	0.666222	0.559852	NA	-0.0362424	0.043531	NA	0.910826	0.868572	NA	0.220945	0.490038	NA	0.104516	0.0643852	NA	0.638092	0.834409	NA	0.0861242	0.741704	0.0731049	0.0776932	0.0101127	0.0535083	0.425033	0.935616	0.393871	0.573467	0.0820428	0.227531	0.0215494	0.0516875	0.0347718	0.875605	0.416268	0.645253	0.990138	0.730685	NA	0.000898747	0.0319401	NA	0.997971	0.932715	NA	0.724069	0.617967
rs117700977	C	T	0.394902	0.569653	NA	0.0902126	0.0509306	NA	0.7827	0.873715	NA	0.579705	0.652796	NA	-0.0564491	-0.0475581	NA	0.878524	0.906746	NA	0.798937	0.527389	0.0385355	-0.0148752	-0.0232991	-0.076231	0.952532	0.853115	0.279682	0.623649	0.0727663	0.247741	-0.023058	-0.0653376	-0.0454362	0.896507	0.393073	0.666514	0.777604	0.48643	NA	-0.0257126	0.0728343	NA	0.947144	0.832718	NA	0.896838	0.579735
rs117703691	T	G	0.433522	0.0175373	NA	-0.0245272	-0.0627251	NA	0.805462	0.174573	NA	0.178098	0.854383	NA	-0.0425614	0.00575744	NA	0.582775	0.967404	NA	0.129976	4.49538e-05	1.02284e-06	-0.026763	-0.0493043	-0.0563174	0.51099	0.00173526	6.32037e-05	0.000120172	1.99485e-08	7.17471e-05	-0.0567095	-0.0669227	-0.0462653	0.00397677	1.75445e-06	0.00256928	0.0287354	0.045834	NA	-0.0581467	-0.0596333	NA	0.236405	0.307527	NA	1.88926e-15	3.1112e-13
rs117710631	G	A	0.707934	0.129127	NA	-0.0675732	-0.222913	NA	0.925165	0.509405	NA	0.143262	0.453661	NA	-0.204673	-0.119943	NA	0.532144	0.816666	NA	0.539776	0.0176778	0.0746425	-0.0582798	0.164752	0.118088	0.857929	0.175435	0.397828	0.773203	0.121527	0.0223334	0.0234584	0.090362	0.147556	0.945745	0.497255	0.202845	0.41762	0.866597	NA	-0.114828	-0.0273776	NA	0.796395	0.970135	NA	0.480556	0.469687
rs117712327	T	C	0.691577	0.117057	NA	0.0792878	-0.248958	NA	0.919549	0.488981	NA	0.184267	0.179563	NA	-0.252859	0.27406	NA	0.591766	0.584924	NA	0.77217	0.609596	0.245198	0.0297119	-0.0367715	-0.0861912	0.945417	0.891353	0.664036	0.442624	0.312199	0.579242	0.0710667	-0.066028	-0.0396618	0.810562	0.722881	0.87821	0.390098	0.672272	NA	0.138136	-0.0826728	NA	0.779844	0.912761	NA	0.571146	0.230137
rs117728245	T	C	0.80978	0.47115	NA	0.0434661	-0.120601	NA	0.95616	0.825488	NA	0.750825	0.571757	NA	-0.0651885	0.0961535	NA	0.938812	0.874988	NA	0.766752	0.70666	0.179266	0.0303957	-0.0270666	-0.0870316	0.944045	0.924573	0.584566	0.949577	0.24784	0.375647	-0.00498719	-0.0830167	-0.0657039	0.989674	0.666576	0.771096	0.14875	0.334907	NA	-0.211408	-0.147474	NA	0.539696	0.741026	NA	0.307409	0.656291
rs117729368	G	T	0.985382	0.561998	NA	0.0021373	0.0646297	NA	0.996669	0.869396	NA	0.000686361	0.478318	NA	0.383911	0.0867303	NA	0.0166133	0.828295	NA	0.738473	0.0797223	0.00442345	-0.0255865	-0.0977791	-0.146818	0.935034	0.409811	0.0693197	0.0628041	0.248165	0.198324	-0.123297	-0.0605573	-0.0713037	0.363826	0.666823	0.611175	0.477758	0.0232678	NA	-0.077402	0.253865	NA	0.82808	0.207673	NA	0.199035	0.0473322
rs117731887	G	A	0.90935	0.538279	NA	-0.0290467	0.151625	NA	0.979977	0.857149	NA	0.669986	0.773971	NA	0.0859017	0.0726702	NA	0.912282	NA	NA	0.327155	0.494302	0.103958	0.121759	-0.0606881	0.130295	0.733867	0.836185	0.464641	0.544635	0.617184	0.775641	0.067431	-0.0460248	0.0232389	0.860338	0.893955	0.946427	0.767139	0.0689888	NA	0.0723738	-0.476062	NA	0.944081	NA	NA	0.438573	0.949819
rs117744515	T	C	0.525155	0.764848	NA	-0.104592	-0.0473279	NA	0.852221	0.943187	NA	0.563786	0.396156	NA	-0.108134	-0.155753	NA	0.870141	0.783517	NA	0.129281	0.243671	0.796585	-0.162176	-0.0837876	-0.0187888	0.509571	0.661771	0.9519	0.606839	0.713302	0.481879	0.0454025	-0.0238173	0.0527984	0.890019	0.927177	0.830214	0.494442	0.953702	NA	-0.100919	-0.00924082	NA	0.836196	0.990344	NA	0.732055	0.920449
rs117752124	G	T	0.0941521	0.947017	NA	0.318007	-0.0100477	NA	0.443754	0.989089	NA	0.92536	0.38088	NA	0.0197698	0.204051	NA	0.98431	0.773985	NA	0.977035	0.424434	0.423949	0.0031296	0.0718754	0.0643139	0.995067	0.800127	0.799915	0.414154	0.823582	0.120824	0.0827755	-0.0196528	0.1204	0.794443	0.95923	0.49598	0.475885	0.721567	NA	0.122393	-0.0601415	NA	0.827323	0.929791	NA	0.108895	0.642303
rs117753098	T	A	0.849236	0.211866	NA	-0.0135422	0.0843008	NA	0.966124	0.626812	NA	0.592493	0.695719	NA	0.0406103	-0.0295925	NA	0.883865	0.920706	NA	0.227861	0.658034	0.299352	-0.0512993	-0.0133108	-0.0298624	0.645403	0.908064	0.712196	0.739842	0.185266	0.356384	0.0120658	-0.037189	-0.0264392	0.935157	0.593316	0.758638	0.334997	0.679468	NA	0.06227	0.028723	NA	0.741145	0.914869	NA	0.372843	0.647059
rs117773274	A	G	0.947028	0.0119529	NA	0.00574081	0.187598	NA	0.989089	0.137689	NA	0.983312	0.0939388	NA	-0.00181716	0.158671	NA	0.99633	0.443215	NA	0.917764	0.433597	0.786249	-0.00492528	-0.0261489	-0.0085976	0.982716	0.805518	0.949653	0.922291	0.975336	0.587641	0.00407822	0.000977304	-0.0182314	0.983673	0.99467	0.881741	0.02015	0.787666	NA	0.183023	-0.0233885	NA	0.189981	0.949943	NA	0.906805	0.0310942
rs117786925	G	A	0.0181094	0.566741	NA	0.50923	-0.107237	NA	0.177752	0.872109	NA	0.273259	0.531214	NA	0.222074	-0.133374	NA	0.690943	0.85484	NA	0.842134	0.0446032	0.740075	-0.0183224	0.14206	0.0201989	0.96447	0.303161	0.935237	0.108876	0.20359	0.391889	0.130951	0.0860451	0.0619373	0.474495	0.617073	0.781128	0.695604	0.190603	NA	0.0673759	0.274234	NA	0.92065	0.600837	NA	0.879056	0.580115
rs117795700	C	A	0.327003	0.0593713	NA	0.0395635	0.0691662	NA	0.733755	0.353108	NA	0.150342	0.12753	NA	-0.0573896	0.0640922	NA	0.542267	0.507158	NA	0.154218	0.855961	0.0667347	-0.0426975	-0.00384808	-0.0380124	0.547755	0.967481	0.3757	0.560394	0.0343722	0.529727	0.014723	-0.0434658	-0.0125785	0.868789	0.262532	0.85439	0.0362453	0.406311	NA	0.0728216	0.0329572	NA	0.270414	0.789718	NA	0.468482	0.237608
rs117804357	C	T	0.863614	0.0864735	NA	-0.014252	-0.126092	NA	0.969547	0.426078	NA	0.292193	0.138564	NA	-0.0882839	-0.129093	NA	0.705784	0.524699	NA	0.10435	0.790443	0.129378	-0.0702546	0.00805541	0.0427413	0.465116	0.950717	0.509723	0.774989	0.474324	0.110253	-0.0105166	-0.0204298	-0.0477459	0.946379	0.826705	0.477091	0.0144535	0.3832	NA	-0.176177	-0.0706002	NA	0.15435	0.775249	NA	0.846771	0.926979
rs117805665	C	T	0.0152873	0.023118	NA	-0.516941	-0.455593	NA	0.159832	0.206876	NA	0.447029	0.102774	NA	0.166349	-0.403775	NA	0.812825	0.461649	NA	0.454069	0.992027	0.846335	0.121209	-0.00135142	-0.0217651	0.816802	0.998361	0.965391	0.0858719	0.984589	0.127255	-0.225232	0.00236062	-0.188155	0.424363	0.996464	0.506691	0.0404308	0.79989	NA	-0.445431	-0.0620083	NA	0.287209	0.952763	NA	0.405372	0.591662
rs117805877	G	A	0.663764	0.335335	NA	-0.0288381	-0.0555363	NA	0.909984	0.741468	NA	0.301142	0.537958	NA	-0.0665789	-0.041162	NA	0.714176	0.857149	NA	0.00730865	2.39021e-06	4.18849e-05	0.0913379	0.110387	0.0957945	0.0991287	0.000135029	0.00163309	0.00582989	1.03636e-06	2.00886e-08	0.0799369	0.110818	0.127347	0.0845745	6.37847e-05	1.76176e-06	0.512149	0.661099	NA	0.0363913	-0.0286169	NA	0.845629	0.908837	NA	0.000372614	0.0631417
rs117816555	G	A	0.913022	0.0704265	NA	0.00833752	-0.128906	NA	0.981213	0.385956	NA	0.151173	0.771313	NA	-0.10919	0.0224148	NA	0.543492	0.945252	NA	0.791763	0.29873	0.150313	0.0138504	-0.0383006	0.0530631	0.95109	0.711925	0.542198	0.248493	0.664533	0.106577	-0.0519782	-0.0148176	-0.0600226	0.667289	0.910362	0.469713	0.461344	0.3728	NA	-0.048973	-0.0676974	NA	0.820334	0.769392	NA	0.0152729	0.0192169
rs117845581	G	A	0.775057	0.452743	NA	-0.0430321	-0.0988339	NA	0.946392	0.816199	NA	0.700414	0.261956	NA	0.0596584	0.185435	NA	0.921888	0.679771	NA	0.367963	0.830725	0.230152	0.0834413	-0.0138716	-0.0717208	0.765985	0.960733	0.64813	0.934409	0.16413	0.654913	-0.00622344	-0.0838252	0.0247137	0.986813	0.562633	0.907245	0.226186	0.435943	NA	0.162657	-0.117804	NA	0.643946	0.806715	NA	0.297233	0.405481
rs117846255	T	G	0.300641	0.0153785	NA	-0.0946215	-0.207115	NA	0.713718	0.160334	NA	0.434448	0.000123963	NA	-0.0710181	-0.371933	NA	0.805784	0.00408044	NA	0.161637	0.691853	0.924621	0.0794688	-0.014354	0.00331589	0.559294	0.919592	0.98431	0.66383	0.898307	0.689691	0.0206593	-0.00466065	-0.0142646	0.909994	0.977249	0.918706	0.0248815	0.115045	NA	-0.18253	-0.14441	NA	0.216128	0.485407	NA	0.0826271	0.109524
rs117856230	C	T	0.0100265	0.337686	NA	-0.202544	-0.0706992	NA	0.122616	0.743429	NA	0.00176026	0.231867	NA	-0.255679	-0.10019	NA	0.0350331	0.649684	NA	0.492889	0.941013	0.271553	-0.0335046	-0.00245331	-0.0354179	0.835526	0.988097	0.689699	0.0837217	0.792421	0.227208	-0.070144	-0.00853129	-0.0389531	0.419618	0.951156	0.644948	0.663947	0.564558	NA	-0.0287074	-0.0426698	NA	0.910081	0.870637	NA	0.920938	0.376893
rs117870982	G	A	0.974517	0.753134	NA	-0.00425657	0.0360385	NA	0.994526	0.939309	NA	0.120241	0.909439	NA	-0.223256	0.014436	NA	0.494838	0.979977	NA	0.643286	0.565114	0.535776	-0.033305	-0.0269369	-0.0288489	0.903096	0.870932	0.85667	0.176549	0.00968629	0.519174	-0.0822122	-0.118896	-0.0285056	0.58089	0.119899	0.849689	0.237841	0.431859	NA	-0.137641	0.101271	NA	0.655662	0.804175	NA	0.107482	0.703734
rs117920608	T	G	0.00360609	0.000789634	NA	0.20793	0.21613	NA	0.0599073	0.0185404	NA	0.365189	0.149591	NA	0.0668611	0.11131	NA	0.764008	0.540836	NA	0.654793	4.94266e-06	0.0116177	0.0222596	0.159547	0.0859052	0.907245	0.00025545	0.135302	0.230875	0.00115822	0.010932	0.0506002	0.109648	0.0849117	0.648881	0.0252729	0.129917	2.42649e-05	0.000354166	NA	0.267123	0.256728	NA	0.00101926	0.00984934	NA	4.14918e-06	0.000467941
rs117923533	G	A	0.79322	0.0269576	NA	-0.0171047	0.136745	NA	0.951324	0.22746	NA	0.019381	0.470487	NA	0.156689	0.0486942	NA	0.185385	0.825133	NA	0.381125	0.0404707	0.0192103	-0.0336187	-0.0581257	-0.0632807	0.774051	0.287394	0.184264	0.206007	0.00303131	0.110314	-0.04155	-0.081635	-0.0439636	0.619651	0.0527672	0.477144	0.079427	0.0155332	NA	0.106045	0.162748	NA	0.409385	0.161353	NA	1.20716e-13	1.32416e-09
rs117930925	C	T	0.828439	0.837941	NA	-0.039651	0.0334448	NA	0.960268	0.962998	NA	0.0312276	0.933595	NA	0.37031	0.0133742	NA	0.248809	0.986577	NA	0.666021	0.657429	0.272494	-0.0401538	-0.0311244	-0.0713137	0.910806	0.907775	0.690171	0.515747	0.700497	0.75958	-0.0564153	-0.0250371	-0.0203887	0.847746	0.921888	0.941157	0.491816	0.198456	NA	0.0963568	0.202881	NA	0.835282	0.611355	NA	0.000950133	0.00018114
rs117933066	G	A	0.808816	0.155308	NA	0.0458772	0.272304	NA	0.955933	0.549707	NA	0.388188	0.570025	NA	-0.169617	-0.135779	NA	0.778425	0.874016	NA	0.86962	0.512498	0.801401	0.0175369	0.0482766	0.0175825	0.970937	0.845897	0.953268	0.782058	0.200993	0.0949199	-0.026944	0.0869935	-0.117643	0.948221	0.614281	0.445695	0.125112	0.29895	NA	0.309243	-0.255734	NA	0.503112	0.711925	NA	0.32544	0.300244
rs117949324	C	T	0.894047	0.845292	NA	-0.021944	-0.0288411	NA	0.976113	0.965323	NA	0.751695	0.199089	NA	0.0446018	0.198178	NA	0.938954	0.612029	NA	0.410643	0.713617	0.13486	-0.0799762	-0.0246009	-0.0977373	0.792518	0.927236	0.519363	0.300119	0.232159	0.39569	-0.0892832	0.0835148	0.0583658	0.712972	0.649849	0.783158	0.137101	0.769285	NA	-0.197344	0.0481061	NA	0.522868	0.944451	NA	0.973295	0.152187
rs117958995	C	G	0.105765	0.368478	NA	-0.132395	-0.0634073	NA	0.467922	0.766288	NA	0.144041	0.479583	NA	-0.120219	-0.0604323	NA	0.533156	0.829044	NA	0.469992	0.950985	0.304209	-0.0304124	-0.00171262	-0.0271033	0.825041	0.989818	0.716841	0.769256	0.878821	0.275148	0.0106198	0.00425692	0.0301352	0.944451	0.973098	0.692147	0.562113	0.919349	NA	-0.04158	0.00834932	NA	0.869443	0.982928	NA	0.813833	0.250288
rs117962448	A	G	0.198257	0.110299	NA	0.36718	0.454207	NA	NA	NA	NA	0.27091	0.443785	NA	-0.288528	-0.238608	NA	NA	NA	NA	0.31368	0.955455	0.241393	0.291311	-0.00878465	0.18684	NA	NA	NA	0.701363	0.858666	0.344209	0.0727273	0.0302496	0.127161	NA	NA	NA	0.0976981	0.639536	NA	0.369817	0.176672	NA	NA	NA	NA	0.701544	0.179498
rs117963726	T	C	0.127836	0.0142383	NA	0.10212	0.162234	NA	0.50754	0.15284	NA	0.107824	0.656854	NA	0.117356	0.0347609	NA	0.472269	0.907657	NA	0.539435	0.118375	0.205029	-0.0320187	0.0543278	0.0432638	0.857841	0.491337	0.618615	0.771798	0.504059	0.00424574	0.0127426	0.0227378	0.0969597	0.94537	0.841357	0.0675609	0.301443	0.413602	NA	0.0642765	0.0583131	NA	0.714389	0.794223	NA	0.830854	0.0656245
rs117964202	G	A	0.851947	0.193727	NA	0.0222639	0.151238	NA	0.966756	0.605522	NA	0.523373	0.402034	NA	0.0888416	-0.106291	NA	0.851686	0.787107	NA	0.433546	0.168828	0.0565953	0.0710807	-0.0878428	0.109977	0.805462	0.569605	0.34466	0.543608	0.698316	0.16366	0.048435	0.0223373	0.0897256	0.859807	0.921285	0.561936	0.128481	0.0412752	NA	-0.156862	0.246345	NA	0.508398	0.290396	NA	0.0108482	0.0179177
rs117976703	T	C	0.0631636	0.015504	NA	0.13147	0.14882	NA	0.365093	0.161118	NA	0.000259013	0.0233348	NA	0.264469	0.16215	NA	0.00761085	0.208094	NA	0.0599838	0.367762	0.14604	0.100932	0.0325625	0.0487841	0.354958	0.765856	0.535993	0.783015	0.00350808	0.00524539	0.0121332	0.09624	0.0959067	0.948451	0.0587044	0.0782398	0.0033521	0.533984	NA	0.203983	0.0450753	NA	0.0566609	0.856062	NA	0.852325	0.0288017
rs117993328	T	C	0.813894	0.341429	NA	-0.0362845	-0.116464	NA	0.957067	0.746517	NA	0.255782	0.662433	NA	-0.17017	-0.0683293	NA	0.674181	0.909374	NA	0.203331	0.805828	0.556654	0.0904771	0.0120329	0.0295174	0.617033	0.955083	0.866864	0.916872	0.670616	0.653015	-0.00664394	-0.0196184	-0.0235938	0.982537	0.912408	0.906746	0.0170194	0.946975	NA	-0.306413	0.0102643	NA	0.171187	0.989089	NA	0.97159	0.353047
rs118021481	T	C	0.118578	0.486905	NA	-0.385166	-0.135805	NA	0.49146	0.832956	NA	0.0266041	0.617817	NA	-0.498664	0.133045	NA	0.225646	0.894074	NA	0.472194	0.529985	0.447616	0.0770666	0.0448545	-0.055706	0.825713	0.854468	0.812962	0.7848	0.840413	0.855825	-0.0249442	-0.0143696	0.0129135	0.949077	0.964027	0.967443	0.136551	0.480246	NA	-0.267747	-0.156575	NA	0.522154	0.829327	NA	0.921387	0.596211
rs118023715	G	A	0.904586	0.0796643	NA	0.0142307	-0.194044	NA	0.978825	0.409778	NA	0.108066	0.222553	NA	-0.18711	-0.151986	NA	0.472796	0.639656	NA	0.861477	0.598582	0.174803	0.0165588	-0.0337655	-0.0799336	0.96911	0.886251	0.578435	0.430682	0.181115	0.305988	-0.0598572	-0.075936	-0.0549951	0.803826	0.58724	0.718012	0.0981074	0.166207	NA	0.170794	-0.164608	NA	0.452336	0.566207	NA	0.632782	0.516943
rs118023785	A	T	7.56516e-08	8.01001e-11	NA	0.297915	0.308757	NA	6.02837e-06	1.02681e-08	NA	7.11384e-09	0.000394571	NA	0.330055	0.202704	NA	6.82885e-07	0.0107103	NA	0.0198845	0.000455321	0.00837446	0.084113	0.0894819	0.0638768	0.188463	0.0120683	0.108931	0.00431654	0.0240579	0.00615521	0.0911751	0.0553363	0.0672365	0.0683362	0.211904	0.0877421	0.00012232	0.00119431	NA	0.194991	0.186442	NA	0.0040328	0.0259281	NA	0.631251	0.726876
rs118032896	G	A	0.241093	0.0746674	NA	-0.182506	-0.267625	NA	0.659225	0.397892	NA	0.387639	0.190723	NA	-0.141887	0.210576	NA	0.778169	0.60111	NA	0.219429	0.9301	0.0506123	0.126173	-0.00803682	-0.164397	0.636391	0.985372	0.32504	0.746969	0.606443	0.586512	-0.0311495	-0.042634	-0.0433577	0.937383	0.889911	0.881066	0.863695	0.129861	NA	0.0249066	0.261732	NA	0.969547	0.510703	NA	0.208795	0.133923
rs118039287	G	A	0.110117	0.110278	NA	0.36945	0.263302	NA	0.47703	0.477091	NA	0.0334821	0.950798	NA	0.395907	0.0136507	NA	0.258973	0.989818	NA	0.927875	0.370111	0.148591	-0.00941059	-0.0595674	0.089907	0.984885	0.767373	0.539539	0.908049	0.286217	0.992418	-0.00982547	-0.0698356	0.000696908	0.979583	0.70073	0.998476	0.19935	0.0289935	NA	0.248634	0.45794	NA	0.61231	0.237581	NA	0.140863	0.182575
rs118077049	A	G	0.161685	0.0119698	NA	0.152739	0.236187	NA	0.559299	0.137781	NA	0.555834	0.967457	NA	0.0715445	-0.00451049	NA	0.866568	0.992759	NA	0.459854	0.0703222	0.00136887	0.0511899	-0.0873993	-0.14669	0.819617	0.385555	0.0288282	0.0113579	0.0185666	0.537121	-0.145886	-0.108867	-0.0281091	0.133441	0.180342	0.856741	0.961708	0.128762	NA	0.00431733	0.161813	NA	0.991619	0.508932	NA	2.98742e-05	2.99732e-05
rs118089736	C	A	0.384822	0.343782	NA	0.0402722	0.0403834	NA	0.776142	0.748728	NA	0.533259	0.664476	NA	-0.0313752	0.0206262	NA	0.855593	0.910362	NA	0.634638	0.175395	0.964789	0.0159887	-0.0314899	0.000957882	0.900083	0.578937	0.992357	0.287515	0.550114	0.665374	-0.0297882	-0.0131455	-0.00987181	0.702296	0.863612	0.910644	0.164806	0.660248	NA	0.0550579	0.0189409	NA	0.563952	0.90858	NA	0.34705	0.776185
rs118096079	G	C	0.380768	0.0998886	NA	0.0704751	0.120897	NA	0.773871	0.455864	NA	0.278299	0.665555	NA	0.0919311	-0.0362962	NA	0.693826	0.910676	NA	0.55052	0.101742	0.155897	0.0267052	0.0493291	0.0424674	0.863817	0.459649	0.550362	0.197005	0.0243875	0.00968088	0.0473318	0.0688683	0.0767883	0.609127	0.213787	0.119856	0.00421736	0.528754	NA	0.212556	-0.0533378	NA	0.0671783	0.853873	NA	0.825416	0.583861
rs118098434	C	T	0.313945	0.328227	NA	-0.0886584	-0.0727986	NA	0.724272	0.734471	NA	0.847683	0.963596	NA	0.0170721	0.00383943	NA	0.965706	0.991867	NA	0.031701	0.0839993	0.139793	0.108968	-0.0584228	-0.0487762	0.250795	0.420377	0.526203	0.489377	0.452423	0.204433	0.0279581	0.0249428	-0.0429472	0.834029	0.816041	0.618189	0.0302376	0.719039	NA	-0.162308	-0.03058	NA	0.244085	0.929194	NA	0.0468515	0.268136
rs118112490	A	G	0.087095	0.0225501	NA	-0.0757851	-0.0917728	NA	0.427324	0.203924	NA	0.292576	0.915982	NA	-0.049092	0.00482198	NA	0.706125	0.982137	NA	0.789467	0.0382588	0.795267	-0.00758721	0.0414369	0.00513012	0.95043	0.279129	0.951578	0.651907	0.446226	0.067091	0.0109556	0.0145799	0.0359774	0.906474	0.812644	0.376815	0.781794	0.633044	NA	-0.011317	-0.0220804	NA	0.94809	0.899455	NA	0.0143019	0.00359805
rs118113693	T	C	0.321142	0.287292	NA	0.15929	0.156931	NA	0.729976	0.70225	NA	0.179438	0.34969	NA	0.208962	0.145863	NA	0.584894	0.753695	NA	0.176436	0.845497	0.181275	0.141166	0.0151218	-0.10611	0.580705	0.965329	0.587511	0.949828	0.876869	0.828927	0.00610963	0.0107731	0.0155855	0.989674	0.972665	0.960284	0.623186	0.37724	NA	0.0701872	0.141205	NA	0.896357	0.772038	NA	0.055625	0.245478
rs118116784	C	T	0.623194	0.893312	NA	0.036213	0.00928694	NA	0.896357	0.975746	NA	0.688276	0.965137	NA	0.0326639	-0.00354583	NA	0.917998	0.992382	NA	0.853819	0.12946	0.547209	-0.00928121	-0.0537007	-0.0206033	0.967279	0.509844	0.861915	0.727147	0.551728	0.514181	0.0149161	-0.0193068	0.022505	0.931337	0.864502	0.846996	0.594968	0.380938	NA	0.036822	-0.0675052	NA	0.885019	0.774011	NA	0.645547	0.557466
rs118139134	G	A	0.979888	0.280061	NA	-0.00210672	-0.0762466	NA	0.99541	0.695231	NA	0.0829782	0.103877	NA	-0.144513	-0.143057	NA	0.418653	0.464447	NA	0.409984	0.585136	0.574827	0.0309765	-0.0132093	-0.0136141	0.792128	0.880481	0.876111	0.94195	0.856262	0.350644	-0.00223854	-0.0044485	-0.0231133	0.988216	0.967581	0.754615	0.870088	0.78723	NA	0.0118294	-0.0221791	NA	0.97099	0.94988	NA	0.234801	0.113986
rs118145843	C	T	0.462037	0.288825	NA	0.142356	-0.21692	NA	0.820594	0.703178	NA	0.762545	0.797925	NA	0.0604649	-0.0558899	NA	0.942409	0.952336	NA	0.154191	0.0799786	0.0371499	0.194584	-0.153142	-0.204589	0.547755	0.410586	0.27432	0.2118	0.404066	0.0383428	-0.155069	-0.0881075	-0.193105	0.626781	0.788547	0.279129	0.682748	0.587015	NA	0.0718267	-0.10032	NA	0.916107	0.88132	NA	0.129192	0.110146
rs118149696	C	T	0.46471	0.30584	NA	-0.0678383	-0.080667	NA	0.821921	0.717857	NA	0.145552	0.466361	NA	0.139417	0.0690807	NA	0.534916	0.822576	NA	0.833999	0.00592678	0.0340405	0.0104859	-0.0923364	-0.0733157	0.961932	0.0855391	0.261517	0.574393	0.013892	0.00732312	-0.0232909	-0.0869872	-0.0958156	0.87592	0.150426	0.0991946	0.828205	0.915282	NA	0.0173899	0.00969303	NA	0.960268	0.98197	NA	0.0517576	0.0431347
rs118165552	C	T	0.175305	0.0143086	NA	-0.100493	-0.160968	NA	0.578937	0.153329	NA	0.401851	0.725698	NA	0.0630398	-0.0274563	NA	0.787094	0.93087	NA	0.810054	0.339022	0.915917	-0.0119064	-0.0336781	-0.00357543	0.956167	0.744596	0.982137	0.241559	0.609151	0.0697906	-0.0531708	-0.0178714	-0.0606727	0.659655	0.891214	0.383876	0.013183	0.000563438	NA	-0.156447	-0.255034	NA	0.145951	0.0142217	NA	0.000398738	0.00245248
rs118175570	C	T	0.796456	0.933981	NA	-0.0229648	0.00640871	NA	0.951848	0.986661	NA	0.469861	0.825434	NA	-0.067542	-0.0212466	NA	0.824905	0.959828	NA	0.996239	0.746105	0.459937	0.000221841	-0.0104317	0.0231562	0.999338	0.936973	0.819627	0.386897	0.664282	0.0736453	0.0349008	0.0133157	0.0543187	0.777388	0.910216	0.395337	0.666384	0.00135935	NA	-0.0351048	-0.312944	NA	0.910826	0.028657	NA	0.00069853	0.00467006
rs118188393	C	T	0.733912	0.359283	NA	0.083119	-0.165196	NA	0.933823	0.760429	NA	0.282729	0.409977	NA	0.235145	0.184199	NA	0.697874	0.792128	NA	0.259614	0.228716	0.826682	-0.120728	0.0878339	-0.0147779	0.678219	0.646453	0.959974	0.295491	0.273625	0.244364	-0.0951195	-0.0756618	-0.0841861	0.708995	0.691065	0.663075	0.281749	0.455112	NA	0.190711	0.186408	NA	0.696707	0.817175	NA	0.863226	0.517015
rs1186348	C	T	0.639247	0.440074	NA	0.0416045	-0.0646603	NA	0.901586	0.809151	NA	0.891666	0.27067	NA	0.0118983	0.0964984	NA	0.975622	0.688909	NA	0.0879337	0.0912681	0.697733	0.117668	-0.0769729	0.0169809	0.429208	0.437097	0.921214	0.53556	0.513296	0.240586	0.0354277	0.0291289	-0.054193	0.856613	0.846506	0.658421	0.852605	0.267234	NA	-0.0151689	0.0954993	NA	0.967049	0.685511	NA	0.290362	0.325516
rs11961697	C	T	0.982086	0.0687933	NA	-0.00487857	-0.320502	NA	0.996106	0.381496	NA	0.500205	0.872005	NA	0.135116	-0.0324429	NA	0.839228	0.971302	NA	0.197775	0.846879	0.950932	-0.143571	0.015588	-0.00478541	0.610441	0.965553	0.989818	0.630869	0.432136	0.420884	-0.0493128	-0.064581	-0.0639367	0.898843	0.80438	0.798209	0.928045	0.737898	NA	0.0152726	0.0551001	NA	0.984921	0.934958	NA	0.544019	0.441259
rs11961844	C	A	0.637852	0.144748	NA	0.0420893	0.125402	NA	0.901235	0.534243	NA	0.565831	0.451838	NA	0.0530786	0.074099	NA	0.871471	0.815818	NA	0.391033	0.91178	0.185079	-0.0479225	-0.00428035	-0.0486302	0.780442	0.980892	0.59298	0.0259901	0.847951	0.0333042	-0.105484	-0.00723566	-0.0838689	0.222173	0.965886	0.258177	0.0376652	0.511954	NA	0.170209	0.0623705	NA	0.276764	0.845621	NA	0.140204	0.172166
rs11961920	C	T	0.371734	0.0813098	NA	-0.168533	0.290645	NA	0.768648	0.414126	NA	0.853565	0.949057	NA	0.0349328	-0.0100213	NA	0.967279	0.989522	NA	0.505464	0.673482	0.155033	-0.0744279	0.0311195	-0.106189	0.84209	0.912881	0.549108	0.0143771	0.271213	0.0698195	-0.250205	-0.088247	-0.122969	0.153888	0.68924	0.383921	0.0161007	0.398556	NA	0.398231	0.139982	NA	0.165207	0.784916	NA	0.489025	0.457936
rs11963779	C	T	0.201928	0.471025	NA	-0.10092	0.0513283	NA	0.615449	0.825488	NA	0.528798	0.194478	NA	-0.0485442	-0.106206	NA	0.853873	0.606341	NA	0.485394	0.375986	0.866989	-0.0397238	-0.0351428	-0.00664817	0.832222	0.771264	0.970202	0.120036	0.522248	0.889003	-0.080083	-0.0254586	-0.00557171	0.494319	0.851107	0.975274	0.498038	0.458629	NA	-0.0450962	-0.0541664	NA	0.838063	0.818908	NA	0.762535	0.87803
rs11964456	G	A	0.922177	0.82045	NA	-0.0187936	-0.0375626	NA	0.983659	0.958753	NA	0.015787	0.80113	NA	-0.413666	0.0481531	NA	0.163156	0.953158	NA	0.730096	0.742832	0.168689	-0.0381323	0.0242117	0.10039	0.932344	0.935837	0.569419	0.427985	0.806589	0.483114	-0.0701845	0.0177586	0.0524793	0.802419	0.955184	0.830958	0.0376852	0.583218	NA	-0.279883	-0.0908054	NA	0.276792	0.879699	NA	0.54914	0.379872
rs11966000	C	G	0.0146594	0.908786	NA	0.262524	-0.0115434	NA	0.155893	0.979862	NA	0.66452	0.640287	NA	0.0470856	-0.0542926	NA	0.910362	0.90203	NA	0.686305	0.194704	0.483834	-0.0238264	0.0521334	0.0279625	0.917496	0.606557	0.831333	0.555791	0.0982883	0.267582	0.0298469	0.0655125	0.0424691	0.866568	0.452735	0.685763	0.191273	0.367139	NA	0.116194	0.103134	NA	0.602113	0.765535	NA	0.385417	0.133175
rs11966432	G	C	0.888851	0.290285	NA	0.0112718	0.0780062	NA	0.975274	0.70432	NA	0.0964407	0.79355	NA	0.140934	-0.0220236	NA	0.44931	0.951409	NA	0.535512	0.669951	0.732343	0.0338503	-0.0162636	-0.01243	0.856609	0.912282	0.933358	0.306403	0.987209	0.662419	0.0475065	-0.000580698	-0.0163879	0.718564	0.997185	0.909374	0.572292	0.247065	NA	-0.0405977	0.0944085	NA	0.87527	0.665967	NA	0.301343	0.524222
rs11966863	C	T	0.144044	0.513586	NA	-0.142235	0.0551847	NA	0.533156	0.846669	NA	0.869253	0.52949	NA	0.0164778	0.0623797	NA	0.970854	0.85417	NA	0.910969	0.232755	0.0299343	0.00619039	0.042999	0.0776578	0.980624	0.650534	0.242466	0.342905	0.316745	0.0513984	0.0433001	0.0363905	0.0719004	0.747965	0.726322	0.32754	0.158403	0.85536	NA	-0.1234	-0.0173271	NA	0.554053	0.967443	NA	0.1187	0.000184097
rs11966874	T	G	0.00122486	0.530862	NA	-0.123581	-0.0225252	NA	0.0264407	0.854711	NA	0.0411197	0.221362	NA	-0.0794212	-0.0507875	NA	0.289742	0.638492	NA	0.269992	9.53556e-05	0.00174968	0.0289304	0.0732026	0.0559661	0.688297	0.00326815	0.0348675	0.00211	0.0472904	1.49378e-05	0.0680679	0.0356246	0.0768912	0.0400499	0.312991	0.000666825	0.685124	0.144532	NA	0.0140686	-0.0588204	NA	0.917152	0.533939	NA	9.38643e-05	0.00207887
rs11967905	T	C	0.0884769	0.61133	NA	0.397102	0.122646	NA	NA	0.892083	NA	0.869987	0.0652154	NA	0.0470652	-0.503359	NA	NA	NA	NA	0.742707	0.272164	0.118158	-0.0637472	0.140066	0.174117	NA	0.689934	0.491	0.642934	0.332956	0.890512	-0.0707688	0.127877	0.0185964	NA	0.739266	0.975622	0.307506	0.653048	NA	-0.246237	0.121317	NA	NA	NA	NA	0.531105	0.677562
rs11968273	G	C	0.748501	0.410394	NA	-0.0504446	-0.114532	NA	0.937986	0.792391	NA	0.392208	0.358103	NA	-0.148797	-0.143004	NA	0.781246	0.759431	NA	0.234419	0.370314	0.968087	-0.114469	-0.0630146	0.00269384	0.652544	0.767463	0.992892	0.514787	0.692869	0.899396	0.0536685	0.0284108	-0.00885778	0.847204	0.920022	0.97753	0.312092	0.672857	NA	-0.126226	-0.0589948	NA	0.722724	0.912805	NA	0.300344	0.581798
rs11970302	T	C	0.0821759	0.00942211	NA	0.108213	0.145275	NA	0.416538	0.117831	NA	0.476211	0.201506	NA	0.0436142	0.0833355	NA	0.827414	0.61479	NA	0.0366145	0.319494	0.674291	-0.0857512	-0.0275063	0.0111869	0.271533	0.728478	0.913094	0.471016	0.944827	0.616034	0.024363	-0.00186288	-0.0134431	0.825488	0.98876	0.893661	0.118572	0.200683	NA	0.0814905	0.0790607	NA	0.49146	0.614071	NA	0.897194	0.472428
rs11970361	C	T	0.99275	0.155568	NA	-0.000548156	-0.0756396	NA	0.998496	0.55	NA	0.466236	0.524532	NA	-0.0451419	0.0411081	NA	0.822576	0.851987	NA	0.991574	0.33308	0.0065954	-0.000351568	0.0222806	0.060126	0.998282	0.739266	0.0923465	0.194499	0.222732	0.156222	-0.0376454	0.0268573	0.0315629	0.606342	0.639765	0.55096	0.0203039	0.0766628	NA	-0.121939	-0.10714	NA	0.19088	0.40301	NA	0.000186009	0.000115543
rs11970411	G	C	0.314284	0.438333	NA	0.06096	0.041266	NA	0.724569	0.808021	NA	0.328594	0.838912	NA	0.0604837	0.0131313	NA	0.73475	0.963445	NA	0.127265	0.0517107	0.263624	-0.0507461	-0.0447926	-0.0247901	0.506691	0.328617	0.681242	0.78837	0.183902	0.387167	-0.00779231	-0.0292699	-0.0192275	0.95021	0.591289	0.777683	0.703938	0.200031	NA	-0.0199897	0.0773974	NA	0.923353	0.613367	NA	0.00767487	0.0683809
rs12055552	C	T	0.00179637	0.0139978	NA	-0.250526	-0.172063	NA	0.0356031	0.151069	NA	0.00132387	0.00672677	NA	-0.253253	-0.229315	NA	0.0281678	0.0936364	NA	0.150426	0.0988159	0.0323345	-0.0787119	-0.0644386	-0.0825768	0.542482	0.453812	0.253389	0.021718	0.0747782	0.0865381	-0.110516	-0.0698593	-0.0664161	0.199095	0.39814	0.426136	2.74706e-08	0.00199172	NA	-0.383133	-0.24324	NA	2.36561e-06	0.0384608	NA	0.00958138	1.67732e-05
rs12110585	A	G	0.426847	0.83772	NA	0.107228	0.0223288	NA	0.801573	0.962942	NA	0.950139	0.15341	NA	-0.00833877	-0.201348	NA	0.989792	0.546538	NA	0.433202	0.946744	0.98918	0.0734705	-0.00423372	-0.000830798	0.805373	0.98906	0.997753	0.0610956	0.255806	0.476089	0.149667	0.0731817	-0.044166	0.358695	0.674181	0.827414	0.987172	0.665648	NA	0.00183332	-0.050959	NA	0.997185	0.910676	NA	0.288303	0.210844
rs12110715	A	G	0.0128142	0.000353085	NA	-0.109105	-0.14531	NA	0.143623	0.00982543	NA	0.00454941	0.000292772	NA	-0.129829	-0.17415	NA	0.0707209	0.00844308	NA	0.222265	0.0224387	0.598988	-0.0369165	0.0466308	0.0106044	0.63923	0.203354	0.886299	0.186897	0.767633	0.0657028	0.0334046	-0.00591903	-0.0368834	0.595596	0.944249	0.37324	1.07863e-05	0.000104635	NA	-0.175255	-0.16889	NA	0.000504797	0.00353826	NA	0.952483	0.375959
rs12110923	G	A	0.000195058	0.000525592	NA	0.355358	0.297769	NA	0.00599664	0.0135031	NA	0.000230555	9.28421e-05	NA	0.362894	0.385039	NA	0.00692626	0.00319712	NA	0.00217253	1.14515e-12	1.34681e-14	-0.190515	-0.32062	-0.309351	0.0408859	1.88573e-10	2.71625e-12	0.00388532	1.33319e-09	5.5195e-13	-0.140345	-0.258784	-0.286271	0.0632396	1.42076e-07	9.44048e-11	0.232776	0.000364785	NA	0.0991301	0.334755	NA	0.650534	0.0100427	NA	1.51975e-32	2.59561e-33
rs12111165	A	G	0.528156	0.953996	NA	0.0616336	-0.00552559	NA	0.853589	0.990344	NA	0.66327	0.783093	NA	0.0442192	-0.0298989	NA	0.90973	0.948456	NA	5.01396e-05	0.178173	0.141333	-0.31493	-0.0766552	-0.0793458	0.00189991	0.582827	0.528876	0.567283	0.0826821	0.167044	-0.036791	-0.0988922	-0.0763859	0.872318	0.41809	0.567468	0.824755	0.848594	NA	-0.0214701	-0.0209689	NA	0.959669	0.96606	NA	0.400771	0.34144
rs12111172	A	G	0.136899	0.854727	NA	0.0863052	0.00999429	NA	0.522578	0.967404	NA	0.0498712	0.372663	NA	0.119535	0.0542412	NA	0.322623	0.769254	NA	0.412892	0.935548	0.700377	-0.030955	-0.00206745	-0.0102478	0.794007	0.987157	0.921888	0.947655	0.191793	0.934729	0.00213863	-0.0328821	0.00212456	0.98926	0.602666	0.986914	0.63774	0.473454	NA	0.0245744	0.0412595	NA	0.901229	0.826187	NA	0.783543	0.57597
rs12111282	T	A	0.0395171	0.323095	NA	-0.263482	0.125395	NA	0.283742	0.730873	NA	0.0916789	0.0453705	NA	0.220036	-0.304954	NA	0.43779	0.305709	NA	0.379963	0.0895605	0.380644	0.0743717	-0.101663	-0.050502	0.773358	0.433255	0.773852	0.403415	0.696898	0.843185	-0.059837	-0.0220302	-0.0125563	0.788318	0.921112	0.964738	0.690159	0.716317	NA	-0.048662	-0.049029	NA	0.918929	0.928447	NA	0.541102	0.493171
rs12111304	G	T	5.86505e-06	1.7343e-07	NA	-0.207509	-0.23223	NA	0.000296926	1.28754e-05	NA	0.000261669	3.28518e-05	NA	-0.173598	-0.195453	NA	0.0076748	0.00131654	NA	0.050241	4.59562e-06	0.0390633	-0.066608	-0.110606	-0.0470659	0.323831	0.000240526	0.282057	0.0218353	0.000109087	1.1635e-05	-0.0680054	-0.0840165	-0.101833	0.199462	0.00366281	0.000540161	7.82922e-08	5.91671e-06	NA	-0.218732	-0.213703	NA	6.22187e-06	0.000298808	NA	6.51413e-05	0.000139924
rs12111342	G	C	0.999386	0.412489	NA	-6.69377e-05	0.0632498	NA	0.999857	0.793567	NA	0.992436	0.173512	NA	-0.00079227	0.118907	NA	0.998476	0.576769	NA	0.63013	0.686984	0.531634	0.0247594	0.0139494	0.0208554	0.898593	0.917496	0.854962	0.294245	0.753835	0.424024	-0.046482	0.0106976	-0.0272805	0.707862	0.939596	0.799936	0.832407	0.0824138	NA	-0.0160238	0.150366	NA	0.961231	0.417368	NA	0.147823	0.362686
rs12173883	A	G	0.00919519	0.640355	NA	0.404987	0.0643911	NA	0.115769	0.90203	NA	0.00123457	0.286062	NA	0.455569	0.15927	NA	0.0265878	0.70073	NA	0.174263	0.234147	0.0113842	0.131446	0.0862185	0.183015	0.577899	0.652215	0.133501	0.915154	0.00257243	0.0306091	-0.00992846	0.202453	0.146552	0.98197	0.0465987	0.245906	0.000521345	0.10734	NA	0.420866	0.245984	NA	0.0134052	0.471189	NA	0.00171396	0.01559
rs12174430	G	A	0.374742	0.820649	NA	0.0960649	0.0216694	NA	0.770285	0.958753	NA	0.484058	0.337424	NA	-0.0701687	0.100863	NA	0.831372	0.743176	NA	0.606217	0.973899	0.131907	0.0314166	0.00132706	0.0583565	0.889699	0.994261	0.5145	0.684822	0.561231	0.491422	0.0202069	-0.0226422	0.0270371	0.916944	0.868984	0.835219	0.0434289	0.198282	NA	-0.18957	0.13818	NA	0.29917	0.611121	NA	0.359599	0.328765
rs12176096	C	A	0.855174	0.567531	NA	-0.0197438	0.0546899	NA	0.967443	0.872418	NA	0.728234	0.556517	NA	-0.0348989	-0.0620473	NA	0.931553	0.866766	NA	0.168546	0.121411	0.466354	0.0841391	0.0628565	0.0282074	0.569262	0.497009	0.822576	0.243196	0.11289	0.58385	0.0581792	0.0618243	0.0215645	0.661291	0.481849	0.879865	0.468163	0.434596	NA	-0.0682388	0.0835146	NA	0.823863	0.805859	NA	0.957885	0.66143
rs12189960	G	A	0.508227	0.0641994	NA	0.0714967	-0.186377	NA	0.843562	0.368326	NA	0.223358	0.339844	NA	0.134054	0.110148	NA	0.640344	0.745212	NA	0.00584726	0.067349	0.102388	-0.162299	-0.0737217	-0.0651175	0.084725	0.37751	0.460849	0.161399	0.761612	0.0980785	0.0711404	-0.0120884	-0.0631955	0.559058	0.941951	0.452329	0.40541	0.206762	NA	-0.0736702	0.142879	NA	0.789183	0.620577	NA	0.200666	0.8353
rs12190191	G	A	0.17178	0.358558	NA	0.220577	0.121627	NA	0.574202	0.76003	NA	0.47917	0.375721	NA	0.108888	0.153251	NA	0.82886	0.77116	NA	0.805932	0.109823	0.481307	-0.0272767	-0.114105	-0.0477606	0.955084	0.476419	0.830016	0.0976521	0.494238	0.568521	-0.161041	-0.0484604	-0.0354955	0.452012	0.836185	0.872894	0.230707	0.49486	NA	-0.167443	0.106049	NA	0.648675	0.836437	NA	0.60425	0.377243
rs12190319	C	T	0.97975	0.906716	NA	-0.00249946	-0.0105577	NA	0.995393	0.979264	NA	0.552822	0.79737	NA	0.0596318	-0.0271046	NA	0.865122	0.952085	NA	0.5668	0.229826	0.546896	-0.0311351	0.0471623	-0.0231624	0.872118	0.647845	0.861706	0.575987	0.817296	0.779553	-0.0251074	-0.00879332	-0.0104199	0.876719	0.957827	0.947504	0.451055	0.822636	NA	0.0676744	0.0219663	NA	0.815212	0.958992	NA	0.00504294	0.564315
rs12192253	G	T	0.315811	0.0710867	NA	0.225185	-0.317084	NA	0.725722	0.387789	NA	0.397209	0.434151	NA	-0.172393	0.194709	NA	0.784082	0.805784	NA	0.966243	0.459094	0.880524	0.00636071	0.0706179	-0.0149615	0.992503	0.819172	0.973154	0.352587	0.917882	0.174842	-0.102803	-0.00898601	0.118352	0.756115	0.982716	0.578435	0.500971	0.897488	NA	-0.111273	-0.0284742	NA	0.839781	0.977018	NA	0.431798	0.730404
rs12192746	C	T	0.00319816	0.00169254	NA	0.169715	0.16852	NA	0.0547312	0.0340244	NA	0.0170323	0.00196412	NA	0.13944	0.195951	NA	0.171253	0.0380509	NA	0.203764	0.220901	0.0742193	0.0489016	0.0332863	0.0465358	0.617415	0.638054	0.396792	0.397509	0.259369	0.0214473	0.02697	0.0284756	0.0579315	0.784231	0.67817	0.19758	0.0597336	0.223499	NA	0.0964323	0.0719566	NA	0.354226	0.640419	NA	0.524673	0.125392
rs12193007	T	C	0.69969	0.906584	NA	0.034783	-0.00899729	NA	0.921855	0.979261	NA	0.786834	0.444981	NA	-0.022622	-0.0697221	NA	0.949837	0.811872	NA	0.401052	0.38987	0.921651	0.0411791	0.0292096	-0.00323168	0.786463	0.779661	0.983497	0.390731	0.916754	0.455146	-0.0379162	0.00351326	-0.024248	0.780398	0.982524	0.817175	0.651202	0.611569	NA	0.0348416	0.0480851	NA	0.906083	0.892138	NA	0.401298	0.821588
rs12193199	A	G	0.384726	0.165405	NA	-0.0571053	-0.0769229	NA	0.77602	0.564971	NA	0.0834662	0.570738	NA	-0.109	-0.038292	NA	0.419206	0.874352	NA	6.65801e-06	0.000278724	0.00247152	0.146852	0.0818672	0.0678976	0.000330318	0.00810591	0.0451848	0.414236	0.00200686	0.000646253	0.0229981	0.0670376	0.0781807	0.794443	0.0386852	0.015872	0.179635	0.503939	NA	0.077611	-0.0429162	NA	0.58493	0.841202	NA	0.941955	0.604567
rs12193299	A	T	0.0376726	0.0524213	NA	-0.161947	-0.130828	NA	0.276764	0.331104	NA	0.736768	0.874915	NA	0.0257823	-0.0120775	NA	0.934555	0.972285	NA	0.536829	0.839051	0.347336	-0.0252943	0.00554366	0.0249042	0.856741	0.963445	0.7512	0.272764	0.799669	0.315325	-0.0369303	-0.00676923	0.027003	0.690447	0.952761	0.725436	0.139103	0.539812	NA	-0.101406	-0.0449448	NA	0.525345	0.857929	NA	0.558884	0.418356
rs12193654	A	T	0.27679	0.979256	NA	0.219205	0.00463107	NA	0.692993	0.995324	NA	0.274373	0.294331	NA	0.249177	-0.216692	NA	0.691716	0.707967	NA	0.540745	0.414721	0.454471	0.0606274	0.0555938	-0.0453676	0.858371	0.794666	0.817014	0.941784	0.404604	0.679454	0.00632232	-0.0519313	0.0256393	0.988216	0.788848	0.914869	0.888278	0.792312	NA	-0.0226903	0.0499134	NA	0.975159	0.951156	NA	0.159443	0.865572
rs12194176	T	G	0.950848	0.76903	NA	0.00266745	-0.0116155	NA	0.989818	0.944451	NA	0.551589	0.00170492	NA	-0.025662	0.136773	NA	0.864393	0.0342404	NA	0.69622	0.700664	0.273748	-0.0113921	0.0076976	-0.0212642	0.920806	0.921949	0.691226	0.864652	0.847023	0.0427638	0.00417407	0.00368437	-0.0404027	0.969717	0.965622	0.296602	0.717442	0.111975	NA	0.0138308	0.0673384	NA	0.928716	0.480122	NA	0.329137	0.927647
rs12194286	T	C	0.660293	0.207682	NA	-0.122786	-0.281255	NA	NA	0.621063	NA	0.177762	0.192576	NA	-0.324794	0.268718	NA	0.582216	NA	NA	0.693873	0.11553	0.935751	0.0671739	0.149743	0.00913597	0.920198	0.486349	0.987186	0.217502	0.128501	0.0180207	-0.16969	0.145083	0.221691	0.633913	0.508411	0.177275	0.543324	0.692401	NA	-0.186526	-0.106393	NA	0.859643	0.919834	NA	0.927795	0.725204
rs12194299	G	C	0.474487	0.188306	NA	0.146455	-0.192175	NA	0.826758	0.597775	NA	0.06656	0.997933	NA	0.308468	0.000496048	NA	0.375228	0.999677	NA	0.39309	0.425788	0.179988	0.0780271	0.0535261	0.0860584	0.781697	0.800824	0.585516	0.993775	0.174293	0.122813	0.000584405	0.0794634	0.0969234	0.998684	0.577899	0.499602	0.0281608	0.153395	NA	0.324335	0.231437	NA	0.233164	0.546538	NA	0.976881	0.946263
rs12194620	C	T	0.663879	0.236959	NA	-0.160797	-0.42255	NA	NA	NA	NA	0.179235	0.624049	NA	0.504112	-0.186877	NA	NA	NA	NA	0.408949	0.250174	0.466567	0.273633	-0.158803	0.18625	NA	NA	NA	0.455501	0.505222	0.278548	-0.206664	-0.101622	-0.278652	NA	NA	NA	0.72267	0.902049	NA	-0.142885	0.0536936	NA	NA	NA	NA	0.276081	0.56733
rs12194668	C	T	0.618417	0.0978916	NA	-0.082279	-0.23115	NA	0.894472	0.452227	NA	0.143494	0.598466	NA	-0.251015	0.0982345	NA	0.532393	0.886233	NA	0.247792	0.657991	0.742137	-0.125481	-0.033382	0.0229736	0.666557	0.908064	0.93569	0.887953	0.806216	0.0755008	0.0119825	0.0183372	-0.135034	0.975089	0.955084	0.400195	0.985534	0.590412	NA	-0.00288205	-0.0880968	NA	0.996739	0.88289	NA	0.283436	0.261873
rs12194870	C	T	0.327672	0.444846	NA	-0.193456	0.14105	NA	0.734025	0.811872	NA	0.0641111	0.502494	NA	-0.359415	0.136578	NA	0.367977	0.840376	NA	0.356513	0.315444	0.302987	-0.12744	-0.104224	-0.103963	0.758641	0.725516	0.715582	0.663629	0.319471	0.0936094	0.0467325	-0.0951183	0.175336	0.909879	0.728457	0.44257	0.638583	0.281396	NA	-0.0907447	-0.224236	NA	0.901421	0.696353	NA	0.278643	0.0843927
rs12194889	T	C	0.679696	0.860656	NA	0.110929	0.0385548	NA	0.914869	0.968773	NA	0.185888	0.77108	NA	0.345428	0.0851617	NA	NA	NA	NA	0.401397	0.888997	0.984273	0.110458	0.0117935	0.00159631	0.786633	0.975274	0.996464	0.303843	0.690214	0.186794	0.107423	0.0362547	0.119407	0.71645	0.918959	0.595578	0.329197	0.469267	NA	0.192608	0.174967	NA	0.735271	NA	NA	0.652093	0.510112
rs12196933	C	T	0.0302406	0.0670703	NA	-0.242126	-0.201877	NA	0.244085	0.376778	NA	0.0647235	0.241666	NA	-0.203502	-0.141844	NA	0.370015	0.659699	NA	0.18427	0.67693	0.740349	-0.121963	0.0265812	0.019285	0.591766	0.914367	0.935313	0.529932	0.902745	0.831076	-0.048338	0.00767023	-0.0138021	0.854438	0.978611	0.96077	0.0273484	0.211105	NA	-0.231841	0.164935	NA	0.229278	0.625736	NA	0.526591	0.780413
rs12197157	C	T	0.582744	0.242818	NA	-0.137491	0.245583	NA	0.879429	0.66078	NA	0.66321	0.132992	NA	-0.104885	-0.312917	NA	0.909728	0.516421	NA	0.11705	0.145011	0.370185	0.236598	0.179398	0.105851	0.488981	0.534524	0.767373	0.250031	0.00247175	0.523028	0.163276	0.314488	0.0683255	0.669241	0.0451848	0.851488	0.123644	0.656483	NA	-0.323669	0.0985	NA	0.500723	0.907657	NA	0.00998905	0.0338351
rs12197448	T	C	0.526502	0.865327	NA	-0.0578458	0.0139768	NA	0.852995	0.96983	NA	0.900251	0.677134	NA	0.0123037	0.0400014	NA	0.977842	0.914391	NA	0.990189	0.721187	0.480753	-0.000602911	-0.0120341	-0.022267	0.997971	0.929746	0.829685	0.47323	0.00853703	0.280194	-0.0301906	-0.0857524	-0.0358946	0.826107	0.110281	0.695231	0.563611	0.748231	NA	-0.0463003	-0.0304258	NA	0.870098	0.93788	NA	0.100164	0.24
rs12198771	T	C	0.0322505	0.840551	NA	-0.668869	-0.0528991	NA	NA	NA	NA	0.257995	0.0786959	NA	-0.382426	-0.499773	NA	NA	NA	NA	0.0985537	0.794181	0.0814354	-0.386324	-0.0361987	-0.280091	NA	NA	NA	0.620157	0.00986487	0.107469	-0.121555	-0.33996	-0.301974	NA	NA	NA	0.789452	0.298565	NA	0.0864761	-0.370864	NA	NA	NA	NA	0.0236095	0.0468412
rs12198885	T	G	0.439889	0.323076	NA	0.273633	0.254422	NA	NA	NA	NA	0.717647	0.198225	NA	0.10787	-0.430733	NA	NA	NA	NA	0.769055	0.468211	0.855499	-0.0678716	0.127572	-0.0319652	NA	NA	NA	0.355713	0.557717	0.806591	0.167411	0.0876916	0.0351045	NA	NA	NA	0.84967	0.73521	NA	0.0425732	0.0793449	NA	NA	NA	NA	0.326386	0.156805
rs12199300	C	T	0.578937	0.634417	NA	-0.0538456	-0.0406204	NA	0.878145	0.89992	NA	0.819449	0.853054	NA	-0.0214969	0.0176505	NA	0.958497	0.967188	NA	0.0216147	0.00706137	1.2905e-05	0.106654	0.0859215	0.132626	0.198472	0.0967925	0.000590124	0.0213509	4.23705e-05	0.000442319	0.0926629	0.128609	0.112828	0.197161	0.00164891	0.0117893	0.0463051	0.68843	NA	-0.167618	0.0389544	NA	0.309317	0.918025	NA	0.0124149	0.210912
rs12199435	G	A	2.20407e-06	1.06631e-05	NA	0.325869	0.274757	NA	0.000125356	0.000499786	NA	0.002216	0.000320233	NA	0.221148	0.257615	NA	0.0415397	0.00908686	NA	0.0519818	0.0921925	0.385683	0.0864325	0.0512934	0.0249605	0.32963	0.439125	0.776406	0.432742	0.367373	0.146264	-0.0299409	0.0252066	0.0421427	0.80485	0.765641	0.536436	1.37816e-05	0.0214983	NA	0.260355	0.147886	NA	0.000623305	0.197755	NA	0.000484226	0.000193339
rs12200435	C	G	0.963096	0.981161	NA	-0.00812559	0.00464659	NA	0.991797	0.995803	NA	0.82868	0.759187	NA	0.0377537	0.0636296	NA	0.960284	0.941135	NA	0.327865	0.41362	0.228599	-0.118521	-0.0660755	-0.0858152	0.734155	0.794223	0.646357	0.184251	0.0696782	0.297926	-0.143933	-0.139938	-0.0793226	0.591766	0.383587	0.711419	0.364533	0.99883	NA	0.160439	0.00036833	NA	0.76347	0.999811	NA	0.124145	0.169001
rs12200698	G	A	0.371701	0.598471	NA	0.293722	-0.130793	NA	NA	NA	NA	0.556685	0.50067	NA	0.178294	-0.21395	NA	NA	NA	NA	0.615594	0.0138581	0.00132797	-0.0838156	0.239308	0.320592	0.893506	0.150267	0.0282358	0.313857	0.674505	0.975782	0.123119	0.0395044	-0.00294223	0.724262	0.913244	0.994794	0.410051	0.289622	NA	-0.204831	0.284462	NA	NA	NA	NA	0.301197	0.037236
rs12201110	G	A	0.0759253	0.271696	NA	-0.0978176	-0.0570491	NA	0.401028	0.689782	NA	0.752676	0.0268123	NA	-0.0188862	-0.127468	NA	0.939131	0.226575	NA	0.0812261	0.935397	0.799264	-0.0719206	-0.00228684	-0.00676642	0.414003	0.987115	0.952667	0.554548	0.632451	0.650129	-0.0200365	-0.0128318	-0.0128356	0.865899	0.899229	0.905711	0.454471	0.144191	NA	-0.0368721	-0.076571	NA	0.817014	0.533396	NA	0.759294	0.333167
rs12201389	G	A	0.856536	0.742173	NA	0.0220244	0.0337227	NA	0.967589	0.93569	NA	0.451586	0.454637	NA	0.0897408	0.0955103	NA	0.81579	0.817031	NA	0.16602	0.607236	0.903325	0.111217	0.0274166	0.00633701	0.56603	0.890247	0.978719	0.642133	0.535574	0.23958	-0.029719	-0.0326403	0.0600311	0.902693	0.856613	0.657491	0.23111	0.648485	NA	0.126011	0.0526893	NA	0.649248	0.905381	NA	0.63321	0.454819
rs12201430	G	A	0.0977053	0.34406	NA	-0.0896144	0.0474394	NA	0.452083	0.748909	NA	0.120444	0.0557754	NA	-0.0850051	-0.11288	NA	0.495307	0.34175	NA	0.00058422	0.000112811	0.000506107	0.128906	0.10556	0.0944033	0.0146329	0.00376742	0.013084	0.00401571	3.14759e-05	9.93291e-05	0.089554	0.11007	0.10232	0.0648842	0.0012717	0.00338473	0.810896	0.202444	NA	-0.0114059	-0.0697962	NA	0.956379	0.61601	NA	0.00167793	0.345486
rs12201688	T	G	0.0390898	0.000647436	NA	-0.272818	-0.421065	NA	0.282174	0.0158885	NA	0.0570037	0.224993	NA	-0.262503	-0.158668	NA	0.345949	0.642767	NA	0.687019	0.869461	0.029769	0.0375651	0.0106599	-0.118662	0.917496	0.970937	0.241602	0.597297	0.963724	0.830038	-0.0437096	-0.00278272	-0.0122986	0.885852	0.991867	0.960551	0.000666089	0.0594384	NA	-0.398847	-0.251028	NA	0.0162113	0.353222	NA	0.144887	0.304941
rs12202094	G	A	0.22332	0.838581	NA	0.262094	0.0429443	NA	0.640336	0.963312	NA	0.344674	0.821572	NA	0.210681	0.0535641	NA	0.749247	0.958783	NA	0.690521	0.00222238	0.891889	0.0465592	0.254747	0.0113702	0.919073	0.0416009	0.975622	0.677657	0.362907	0.507865	0.0416773	0.0719901	0.0585557	0.914552	0.762359	0.84337	0.341369	0.966515	NA	-0.204672	-0.0102159	NA	0.746517	0.992515	NA	0.86626	0.333882
rs12202602	G	A	0.0217178	0.148104	NA	-0.155104	-0.0831735	NA	0.199095	0.538937	NA	0.339681	0.587713	NA	0.0643716	-0.0354694	NA	0.745171	0.88175	NA	0.35076	0.0474729	0.155961	0.0343229	-0.0507605	-0.0346458	0.754619	0.313612	0.550478	0.146163	0.0410736	0.434027	-0.0460722	-0.0499402	-0.0191854	0.536253	0.289547	0.805784	0.171871	0.263343	NA	-0.0777716	-0.0740578	NA	0.574288	0.680998	NA	0.000216182	0.61714
rs12203234	C	T	0.563445	0.860899	NA	0.108171	-0.0288686	NA	0.870095	0.96887	NA	0.806011	0.157579	NA	0.0509783	0.325846	NA	0.955084	0.552722	NA	0.105179	0.0197782	0.638354	-0.159083	0.168551	0.0357867	0.466769	0.187964	0.901377	0.0908644	0.686907	0.0244666	0.151914	0.0288685	0.165135	0.435861	0.917496	0.214237	0.717028	0.898596	NA	0.0632433	-0.0249583	NA	0.928544	0.977343	NA	0.0732128	0.221859
rs12203917	A	T	0.000484897	0.000686043	NA	-0.565086	-0.555593	NA	0.0126412	0.0166121	NA	0.896787	0.145097	NA	-0.0227979	-0.260927	NA	0.976925	0.534524	NA	0.245	0.336248	0.685747	0.124864	-0.0729412	-0.0272336	0.66387	0.742335	0.917272	0.72581	0.776304	0.436156	0.0303098	0.0174948	-0.0566639	0.930901	0.946677	0.806771	0.219224	0.0963218	NA	-0.189962	-0.309935	NA	0.636317	0.449052	NA	0.013654	0.233149
rs12204334	G	C	0.752536	0.609066	NA	0.0162184	0.0235749	NA	0.939131	0.891214	NA	0.0216937	0.706971	NA	0.121502	0.0202238	NA	0.198961	0.924776	NA	0.0141702	0.0154145	0.00320093	0.0877131	0.0632397	0.0722477	0.152294	0.160418	0.0547634	0.0193416	0.0950813	0.00163735	0.0743157	0.0404286	0.0794487	0.185172	0.445888	0.0331625	0.415821	0.535159	NA	0.0370946	-0.0332236	NA	0.795341	0.856607	NA	0.0517054	0.850405
rs12204400	G	A	0.463402	0.759497	NA	-0.0466511	0.0171651	NA	0.821465	0.941157	NA	0.00102339	0.787047	NA	-0.20881	0.0171071	NA	0.0228175	0.949837	NA	0.217376	0.451228	0.948564	0.0457984	0.0201481	-0.00163564	0.633795	0.815381	0.989392	0.982245	0.831891	0.0590388	-0.00068476	0.00533692	0.0477318	0.996162	0.961119	0.352197	0.350906	0.74517	NA	0.0500343	0.0201949	NA	0.754731	0.936659	NA	0.745038	0.253126
rs12205708	G	A	0.698617	0.15946	NA	-0.0798078	0.242519	NA	0.92141	0.555827	NA	0.987462	0.254013	NA	0.0034072	-0.228127	NA	0.997301	0.672546	NA	0.153072	0.43984	0.157346	0.146645	0.057938	0.100423	0.54592	0.808945	0.552399	0.112479	0.626859	0.0463562	-0.146848	0.0359471	0.155189	0.480923	0.897208	0.309488	0.0590522	0.08471	NA	0.3426	0.335546	NA	0.352242	0.421549	NA	0.215032	0.871844
rs12206203	T	C	0.151206	0.699501	NA	0.443895	0.108893	NA	NA	NA	NA	0.083776	0.63782	NA	0.539557	-0.148188	NA	NA	NA	NA	0.0633315	0.172592	0.457572	-0.329863	-0.15894	-0.0859254	NA	0.575309	0.818437	0.501942	0.81795	0.857063	-0.0824794	-0.0222178	-0.0181268	0.840013	0.958154	0.967744	0.317259	0.950804	NA	-0.314604	0.0188092	NA	NA	NA	NA	0.527988	0.716055
rs12206804	T	C	0.0302303	1.14548e-05	NA	0.0801892	0.145535	NA	0.244085	0.000533262	NA	2.72515e-05	0.00663202	NA	0.154633	0.102664	NA	0.00112788	0.0926551	NA	0.142137	4.79057e-05	0.000292503	-0.0330078	-0.0638242	-0.0532973	0.53048	0.00182869	0.00843924	0.0136492	2.38661e-05	0.00286477	-0.0472421	-0.0636702	-0.0453694	0.149153	0.00100491	0.0506064	0.000548538	0.00500776	NA	0.114292	0.107738	NA	0.0139384	0.0756061	NA	1.76485e-05	3.96986e-05
rs12207754	C	A	0.0396076	6.37052e-05	NA	0.176927	0.32487	NA	0.284099	0.00232295	NA	0.122391	0.0126712	NA	0.146584	0.231284	NA	0.498876	0.142594	NA	0.905532	4.71285e-06	0.00404234	0.00551162	-0.156991	-0.097342	0.978953	0.000244594	0.0651446	0.0211438	8.7513e-05	0.000586108	-0.0903286	-0.130269	-0.115084	0.196038	0.00304579	0.0146683	3.54105e-05	0.0101485	NA	0.322287	0.23149	NA	0.00140094	0.123613	NA	1.41184e-13	1.32632e-05
rs12209575	A	C	0.410766	0.939576	NA	-0.140152	0.0116675	NA	0.792577	0.987888	NA	0.900779	0.983907	NA	-0.0249883	-0.00363552	NA	0.978019	0.996464	NA	0.870304	0.282397	0.397188	-0.021019	0.0886767	0.0670386	0.97099	0.69761	0.784082	0.132913	0.324629	0.595702	0.164641	-0.0766006	0.039267	0.516276	0.731996	0.885331	0.676323	0.606484	NA	-0.0584723	0.100217	NA	0.914046	0.88992	NA	0.841223	0.614834
rs12209578	G	A	5.70155e-06	0.000233952	NA	-0.717964	-0.554394	NA	0.000289358	0.00700792	NA	0.0020941	0.000302124	NA	-0.545531	-0.585661	NA	0.0398335	0.00866034	NA	0.0571655	3.14864e-05	0.00593598	-0.21224	-0.304729	-0.21661	0.346496	0.0012717	0.085632	0.0154005	0.000754858	7.48721e-06	-0.246835	-0.239563	-0.312356	0.160418	0.0179278	0.000367706	1.32741e-09	0.0844028	NA	-0.874076	-0.290037	NA	1.41704e-07	0.420899	NA	2.01761e-11	6.97306e-09
rs12209996	T	C	0.449895	0.980844	NA	0.145797	-0.00420412	NA	0.814376	0.995724	NA	0.25962	0.444074	NA	-0.24322	-0.133318	NA	0.678219	0.811546	NA	0.178099	0.759883	0.448747	0.145757	-0.0200428	-0.0492499	0.582775	0.941223	0.813571	0.829919	0.640174	0.427298	-0.0178343	-0.0308291	-0.0513978	0.960472	0.90203	0.80187	0.999208	0.945945	NA	-0.00018838	-0.0145276	NA	0.999857	0.988961	NA	0.603177	0.334226
rs12210282	T	C	0.359211	0.800433	NA	0.173538	0.0436784	NA	0.760429	0.95297	NA	0.532998	0.816436	NA	0.121368	0.0450217	NA	0.855512	0.957812	NA	0.000268896	0.032321	0.0328841	-0.429809	-0.165862	-0.168103	0.00785328	0.253379	0.256253	7.44223e-06	0.0103465	0.00535812	-0.42884	-0.187189	-0.217678	0.000365999	0.12512	0.0794239	0.21506	0.206294	NA	-0.193975	-0.235492	NA	0.630744	0.619934	NA	0.208548	0.312003
rs12210441	G	A	0.818905	0.121009	NA	0.036938	0.214702	NA	0.958276	0.496227	NA	0.350323	0.629577	NA	-0.137237	0.0715698	NA	0.754271	0.898239	NA	0.0734038	0.909406	0.261666	0.187176	0.00720222	0.068199	0.394554	0.979977	0.679589	0.188712	0.630625	0.0545883	0.107479	0.0289978	0.113666	0.598447	0.898843	0.338247	0.84331	0.11068	NA	0.0270769	-0.247998	NA	0.964738	0.477567	NA	0.0527466	0.000888039
rs12210705	A	C	0.0791354	0.522476	NA	-0.254453	-0.0825763	NA	0.408653	0.851192	NA	0.587957	0.707728	NA	0.0825273	-0.0555874	NA	0.881829	0.925049	NA	0.00433934	0.312779	0.274092	0.25194	0.064748	0.0745337	0.068503	0.723153	0.691503	0.304458	0.0114566	0.447503	0.0957987	0.179302	0.0500813	0.716871	0.134118	0.812962	0.892291	0.274551	NA	-0.0166524	0.157391	NA	0.975632	0.691795	NA	0.465712	0.208094
rs12212460	C	G	0.0755538	0.0309232	NA	-0.152175	-0.162083	NA	0.400195	0.24749	NA	0.852294	0.138357	NA	-0.0166375	-0.131439	NA	0.96692	0.52433	NA	0.235983	0.112089	0.709831	0.0715183	0.0670483	0.0149574	0.653741	0.480341	0.926107	0.0225658	0.203394	0.280439	0.113407	0.0508585	-0.043851	0.203998	0.617033	0.695491	0.735218	0.769554	NA	-0.0259214	0.0276475	NA	0.934141	0.9445	NA	0.125461	0.0130739
rs12212617	G	A	0.813063	0.0422705	NA	0.0183493	-0.144037	NA	0.956787	0.294621	NA	0.660612	0.768977	NA	-0.0351843	-0.02471	NA	0.908721	0.944451	NA	0.995348	0.0016857	0.332549	-0.000289954	-0.109996	-0.0312082	0.999069	0.03392	0.738792	0.231857	0.19181	0.0676757	0.0485507	-0.0427917	-0.0583658	0.649684	0.602666	0.378564	0.547633	0.0997013	NA	-0.0416034	-0.137781	NA	0.862281	0.455582	NA	0.593918	0.661479
rs12213095	C	T	0.320051	0.940186	NA	-0.195175	0.0129848	NA	0.729103	0.987967	NA	0.598173	0.0555789	NA	0.0994911	0.425363	NA	0.88622	0.341222	NA	0.373916	0.316544	0.580116	0.092143	0.0675188	0.0337418	0.769883	0.726264	0.878524	0.41448	0.808088	0.775456	-0.0726931	0.0165238	-0.0201586	0.79447	0.955799	0.946427	0.504897	0.334617	NA	-0.107944	-0.158975	NA	0.841758	0.740758	NA	0.528163	0.253472
rs12213610	C	T	0.713154	0.442975	NA	0.0793925	0.135358	NA	0.927114	0.810809	NA	0.0482782	0.441496	NA	0.397303	0.160622	NA	0.316793	0.810114	NA	0.246434	0.526546	0.534644	0.135183	0.0459527	0.0431206	0.66526	0.852995	0.856327	0.359442	0.642781	0.234456	0.0734847	0.032826	0.0803239	0.760439	0.902982	0.652564	0.973012	0.0295168	NA	-0.00557757	0.457781	NA	0.994115	0.240532	NA	0.0293212	0.342108
rs12213733	A	G	0.00271231	0.0727788	NA	-0.57573	-0.34251	NA	0.0486346	0.393103	NA	0.941429	0.0071616	NA	-0.012603	-0.501645	NA	0.988111	0.0977121	NA	0.734848	0.0184058	0.0902084	-0.0446992	0.204849	0.14103	0.934	0.179371	0.434657	0.588485	0.0197103	0.818722	-0.0556393	0.192286	0.0188537	0.88202	0.187578	0.958206	0.171062	0.397908	NA	-0.227981	-0.147518	NA	0.573171	0.784644	NA	0.857777	0.0888961
rs12214152	T	C	0.56841	0.282372	NA	-0.0155216	0.0269894	NA	0.872889	0.697577	NA	0.0342543	0.73302	NA	-0.0580065	0.00973771	NA	0.262259	0.933593	NA	3.3115e-09	1.45461e-18	2.59981e-16	0.114895	0.116925	0.106465	3.35573e-07	4.1504e-16	6.09733e-14	5.38929e-15	1.54699e-22	4.62327e-11	0.129693	0.124545	0.0851879	1.13113e-12	6.2197e-20	6.156e-09	0.490034	0.0842219	NA	-0.0169168	0.0458664	NA	0.834409	0.420808	NA	0.000281716	0.000201985
rs12214474	G	A	0.0455978	0.33811	NA	0.293341	0.115893	NA	0.30665	0.74373	NA	0.00244653	0.209238	NA	0.414173	0.175291	NA	0.044797	0.623296	NA	0.683721	0.622395	0.226475	0.0356238	0.0274831	0.0681328	0.916582	0.896164	0.644101	0.0493975	0.756066	0.21311	0.150561	0.017854	0.0706228	0.320866	0.940173	0.628059	0.921533	0.136738	NA	0.0119245	0.197257	NA	0.983497	0.522351	NA	0.771989	0.741225
rs12216269	A	C	0.0526203	0.0296431	NA	0.36907	0.414633	NA	0.331843	0.24099	NA	0.162864	0.599025	NA	0.295387	0.0997164	NA	0.5609	0.886299	NA	0.455287	0.847066	0.044143	0.114254	-0.020555	0.172607	0.817286	0.965622	0.301708	0.359166	0.0120367	0.0161605	-0.106888	0.223792	0.220901	0.760429	0.138217	0.165415	0.933558	0.898328	NA	0.016313	0.0260053	NA	0.986571	0.977249	NA	0.927058	0.155316
rs12524275	A	G	0.0276072	0.0708587	NA	-0.33412	0.228172	NA	0.230243	0.387296	NA	0.200808	0.323225	NA	-0.205718	0.160693	NA	0.614084	0.73093	NA	0.163809	0.929243	0.530326	0.0984485	0.0044161	0.0303002	0.562139	0.985205	0.854583	0.0125197	0.511328	0.873477	-0.160197	0.034424	0.00802089	0.141644	0.845206	0.971635	0.340314	0.538136	NA	0.118127	0.089475	NA	0.745793	0.857149	NA	0.412335	0.60538
rs12524433	A	T	1.24559e-19	4.19418e-25	NA	-0.231383	-0.244275	NA	3.91482e-17	2.01308e-22	NA	1.19725e-12	1.29084e-09	NA	-0.18745	-0.161519	NA	1.96108e-10	1.38516e-07	NA	0.488522	0.0234262	0.0154116	-0.0126066	-0.0288524	-0.0298199	0.833572	0.208669	0.160418	0.0217423	0.653958	0.00548614	-0.035634	0.00548363	-0.0347137	0.199134	0.907185	0.0808762	4.70263e-27	6.54724e-24	NA	-0.250803	-0.261816	NA	2.53189e-24	2.93753e-21	NA	0.0322336	0.779868
rs12524997	A	G	0.848873	0.728315	NA	-0.0344771	-0.0590753	NA	0.96606	0.931553	NA	0.102113	0.585413	NA	0.266842	-0.103905	NA	0.460182	0.880481	NA	0.571859	0.158788	0.761627	0.0741982	0.116294	-0.0248084	0.874988	0.554638	0.941951	0.789324	0.72881	0.100239	0.0322562	-0.031024	0.161717	0.950406	0.931815	0.45654	0.98358	0.523784	NA	0.00361125	0.108876	NA	0.996372	0.851862	NA	0.195861	0.0514993
rs12525643	A	G	0.550643	0.0399421	NA	0.113436	-0.344619	NA	0.86388	0.285441	NA	0.180261	0.294221	NA	-0.261524	-0.235236	NA	0.585912	0.707862	NA	0.132058	0.197404	0.0818846	0.187547	0.0957834	0.1277	0.514644	0.609746	0.415912	0.120049	0.966882	0.255003	0.150136	0.00331587	0.095315	0.494319	0.992728	0.673181	0.212771	0.495811	NA	0.194239	-0.149543	NA	0.627717	0.837135	NA	0.00441634	0.0608001
rs12526015	C	T	0.0137958	0.411973	NA	-0.343527	0.110805	NA	0.149752	0.793167	NA	0.11601	0.161053	NA	-0.266284	-0.212588	NA	0.48715	0.558392	NA	0.173795	0.984962	0.801429	-0.0984431	-0.000917817	0.013058	0.577134	0.996533	0.953283	0.385945	0.144946	0.475876	-0.059484	-0.072413	-0.0339802	0.776475	0.534484	0.827323	0.511663	0.865618	NA	-0.0818683	0.0275613	NA	0.845483	0.969912	NA	0.356665	0.800119
rs12526339	A	G	0.571661	0.547153	NA	0.134817	0.0907787	NA	0.874965	0.861889	NA	0.307069	0.455321	NA	0.21418	0.146642	NA	0.718917	0.817286	NA	0.457868	0.106877	0.024983	0.0776119	0.115623	0.154307	0.818604	0.470232	0.216766	0.767715	0.00369927	0.0521103	0.0275234	0.210348	0.137458	0.944249	0.0610032	0.32987	0.0133668	0.654019	NA	0.495628	0.0881824	NA	0.147194	0.907185	NA	2.90936e-05	1.30323e-08
rs12527045	A	G	0.849638	0.917928	NA	0.0477813	0.0308125	NA	NA	NA	NA	0.237725	0.6274	NA	0.351565	0.178411	NA	NA	NA	NA	0.530564	0.211444	0.900943	0.142632	-0.193697	0.0187219	NA	NA	NA	0.705244	0.94436	0.53744	-0.0906506	-0.0102144	-0.0910161	NA	NA	NA	0.603044	0.902467	NA	-0.149248	0.0325755	NA	NA	NA	NA	0.597224	0.131778
rs12527282	C	T	0.0407076	0.78197	NA	-0.234315	-0.0298083	NA	0.288282	0.948175	NA	0.172023	0.183884	NA	-0.15007	0.159088	NA	0.574641	0.591289	NA	0.560789	0.317897	0.687346	-0.0396285	-0.0482642	0.0194573	0.868883	0.726951	0.917621	0.855035	0.831555	0.260705	-0.0104773	-0.0099545	0.0504556	0.967404	0.961054	0.678855	0.449437	0.688935	NA	0.0753657	-0.0472558	NA	0.814093	0.918264	NA	0.788466	0.414256
rs12527457	T	C	0.755242	0.330291	NA	0.0474207	-0.135113	NA	0.939953	0.736497	NA	0.31268	0.663255	NA	0.157411	-0.0667221	NA	0.723058	0.90973	NA	0.368117	0.993869	0.398055	0.0834059	0.000506235	-0.0566037	0.766077	0.998684	0.784789	0.351158	0.640623	0.479646	0.0760496	-0.0288623	0.0438679	0.754942	0.902055	0.82906	0.00308496	0.213785	NA	-0.379036	-0.186483	NA	0.0534308	0.629007	NA	0.656211	0.0303562
rs12528207	G	A	0.495272	0.433048	NA	-0.12666	0.146207	NA	0.836682	0.805231	NA	0.315466	0.314327	NA	-0.188914	0.213744	NA	0.725518	0.724594	NA	0.436285	0.478328	0.844379	0.0802798	-0.0494054	0.01213	0.806811	0.828295	0.965085	0.9988	0.0774031	0.588827	-0.00012655	0.115524	0.0362688	0.999811	0.404737	0.882071	0.15976	0.643989	NA	-0.237026	0.0961463	NA	0.556338	0.903274	NA	0.00519571	0.126015
rs12528429	C	G	0.784773	0.375295	NA	0.0292757	-0.0848875	NA	0.949077	0.770781	NA	0.519645	0.35236	NA	0.0743935	-0.103326	NA	0.849869	0.756029	NA	0.275473	0.428687	0.781897	0.0618404	0.0311592	-0.0107632	0.692147	0.802871	0.948154	0.716657	0.128776	0.631339	0.0178608	0.0580455	0.0184947	0.928484	0.508957	0.898843	0.706055	0.309364	NA	0.0375386	0.114189	NA	0.924169	0.720653	NA	0.913213	0.0530336
rs12528432	G	A	0.887966	0.522758	NA	0.00827989	0.032366	NA	0.975089	0.851317	NA	0.273887	0.816802	NA	-0.0643075	0.0139303	NA	0.691374	0.957812	NA	0.590354	0.804871	0.135926	-0.0171495	0.00519707	0.0303554	0.882865	0.954861	0.521404	0.111739	0.0511353	0.638946	0.0421445	0.0398462	0.00971982	0.480015	0.326974	0.901525	0.267128	0.544318	NA	-0.0573482	0.0354961	NA	0.685494	0.860245	NA	0.00264173	0.00641116
rs12529513	C	T	0.157611	0.563316	NA	0.176054	-0.0700144	NA	0.552805	0.870064	NA	0.359098	0.764344	NA	-0.13442	-0.0427959	NA	0.760368	0.942914	NA	0.0515234	0.395133	0.438539	-0.164119	0.0467937	-0.0419494	0.32808	0.782856	0.808167	0.52854	0.978718	0.406484	-0.0416919	0.00138313	0.0442822	0.853814	0.995295	0.789826	0.931834	0.724711	NA	-0.00972404	-0.0438633	NA	0.986015	0.930699	NA	0.862207	0.0276471
rs12530033	G	A	0.43428	0.000562212	NA	-0.140748	-0.55102	NA	0.805784	0.0141965	NA	0.0805123	0.0125959	NA	-0.303565	-0.457707	NA	0.411984	0.142186	NA	0.476233	0.821149	0.513949	0.0671726	-0.0168406	-0.0415193	0.827414	0.958783	0.846821	0.698243	0.764387	0.569296	0.0344334	0.0198796	0.0381064	0.921285	0.942916	0.873484	0.79978	0.0702919	NA	-0.0369524	-0.303982	NA	0.952761	0.385491	NA	0.0120578	0.17784
rs12530156	C	G	0.352777	0.879914	NA	0.190736	0.0299237	NA	0.756241	0.973154	NA	0.0343618	0.189943	NA	-0.496406	0.312385	NA	0.262532	0.599963	NA	0.259721	0.636469	0.344941	0.148105	0.0433825	0.0829199	0.678262	0.900978	0.749512	0.10305	0.207581	0.199766	0.181203	0.107936	0.102439	0.462283	0.621063	0.612836	0.343356	0.725419	NA	-0.185279	0.0856949	NA	0.748432	0.930801	NA	0.00951961	0.49632
rs12660248	G	A	0.854703	0.0705174	NA	0.0188206	-0.161359	NA	0.967404	0.386112	NA	0.129999	0.231368	NA	-0.163485	-0.126392	NA	0.510996	0.649368	NA	0.809396	0.809739	0.656568	-0.0163047	-0.0118851	0.0185008	0.956079	0.95616	0.907657	0.652937	0.142234	0.369062	0.0250433	-0.0669792	-0.0406286	0.906746	0.530547	0.766679	0.453363	0.903247	NA	-0.0674905	-0.0122314	NA	0.816523	0.978719	NA	0.201502	0.00675987
rs12660547	T	C	0.000457446	0.11226	NA	0.360002	0.150002	NA	0.0120988	0.480553	NA	0.0483413	0.000717786	NA	0.21504	0.372105	NA	0.317099	0.0172316	NA	0.261773	0.585785	0.410377	-0.0885512	0.030373	0.0419301	0.679634	0.880572	0.792391	0.711983	0.551109	0.0509341	-0.0260667	0.0304157	0.101985	0.926721	0.864031	0.326227	0.0240824	0.056474	NA	0.20724	0.213601	NA	0.211977	0.34419	NA	0.339289	0.619798
rs12660587	G	A	0.770942	0.834301	NA	0.064019	-0.0485657	NA	0.945157	0.962145	NA	0.832262	0.910071	NA	0.0560521	-0.0285028	NA	0.961206	0.98023	NA	0.0755701	0.659215	0.523789	-0.238766	-0.0368687	-0.0495875	0.400195	0.908315	0.851862	0.694542	0.0679842	0.00863844	0.0455778	-0.162382	-0.225829	0.920407	0.379371	0.111151	0.1573	0.67412	NA	-0.322918	-0.0980813	NA	0.552399	NA	NA	0.0221173	0.0139595
rs12660698	C	T	0.565472	0.888096	NA	0.10654	-0.0252982	NA	0.871157	0.975144	NA	0.598352	0.909015	NA	0.112159	-0.0247781	NA	0.88622	0.979901	NA	0.403408	0.0411404	0.0758506	0.0796806	0.134812	0.111697	0.788318	0.289808	0.400851	0.781253	0.249017	0.839381	0.0238156	0.0784499	0.012718	0.947889	0.668031	0.963551	0.196815	0.652243	NA	0.220359	-0.0895224	NA	0.608962	0.906616	NA	0.592255	0.52219
rs12661016	G	A	0.0179074	0.751816	NA	0.163435	-0.0193789	NA	0.176694	0.938954	NA	0.275629	0.535118	NA	0.0751929	-0.0451861	NA	0.692325	0.856607	NA	0.644731	0.821695	0.577183	-0.0151734	-0.00506922	-0.0119955	0.90357	0.958783	0.877387	0.760482	0.952341	0.225842	-0.00850593	-0.0012864	-0.0269106	0.94142	0.989979	0.643648	0.993539	0.017491	NA	-0.000494537	0.162066	NA	0.998654	0.174236	NA	0.65979	0.173612
rs12661062	A	T	0.00219008	0.00356227	NA	-0.277622	-0.224389	NA	0.041141	0.0594025	NA	0.0106264	0.225131	NA	-0.219336	-0.109298	NA	0.127534	0.642855	NA	0.555692	0.321571	0.701816	-0.0289239	0.0347667	-0.012045	0.866568	0.730088	0.922425	0.251309	0.0384952	0.366617	0.047575	0.0681845	0.0297638	0.670284	0.27952	0.76529	0.161114	0.0045374	NA	-0.104355	-0.256404	NA	0.558393	0.0706381	NA	0.954902	0.123289
rs12661588	A	G	0.576846	0.551026	NA	0.0671035	0.0691861	NA	0.877187	0.864031	NA	0.42164	0.130648	NA	0.103777	0.195375	NA	0.798439	0.51178	NA	0.191655	0.638722	0.751456	0.121116	-0.0297481	0.0195867	0.602557	0.901421	0.93892	0.442186	0.314284	0.556212	0.061827	0.06479	-0.0374431	0.810332	0.724569	0.866601	0.769445	0.0826349	NA	0.0325978	0.223965	NA	0.944452	0.417974	NA	0.787881	0.281356
rs12661738	T	A	0.941638	0.157656	NA	-0.00501114	0.0828462	NA	0.988159	0.552805	NA	0.574095	0.985594	NA	0.038492	0.00123256	NA	0.875833	0.99675	NA	0.807603	0.0402607	0.0228718	-0.00975971	0.0574097	0.0591268	0.955648	0.286492	0.205537	0.305047	0.0343875	0.0111313	0.0356705	0.0557016	0.0673275	0.717324	0.262532	0.131578	0.492486	0.314642	NA	-0.0393624	0.0628405	NA	0.835464	0.724779	NA	0.315605	0.919964
rs12661783	T	C	0.938905	0.114322	NA	0.0127675	0.244792	NA	0.987695	0.484422	NA	0.111997	0.46236	NA	0.285202	-0.147686	NA	0.480155	0.820789	NA	0.809932	0.0154195	0.707736	0.0277908	-0.178935	0.0296024	0.95616	0.16043	0.925049	0.571572	0.658101	0.182459	-0.0571561	0.0342532	-0.120075	0.874893	0.908064	0.58953	0.0481103	0.0474725	NA	0.285221	0.337216	NA	0.316124	0.313612	NA	0.735963	0.719609
rs12661817	C	A	0.569788	0.518344	NA	-0.0168315	-0.0171854	NA	0.873847	0.849053	NA	0.956985	0.263597	NA	-0.0015722	0.0337136	NA	0.990719	0.681228	NA	0.898799	0.487422	0.976785	-0.00212734	-0.00781049	-0.000313062	0.977343	0.832986	0.995041	0.532321	0.300617	0.116087	0.00860038	-0.0112161	-0.0171357	0.855382	0.71369	0.487297	0.307628	0.361411	NA	0.0270171	0.0270146	NA	0.719467	0.761458	NA	0.0120338	0.334721
rs12661926	G	A	0.390881	0.187455	NA	-0.08922	-0.126737	NA	0.780442	0.596304	NA	0.12426	0.191726	NA	0.16977	-0.144622	NA	0.50179	0.602666	NA	0.782501	0.685632	0.65655	0.021968	0.0224319	0.0228712	0.948342	0.917267	0.907657	0.965544	0.213986	0.485784	0.00305372	0.0635365	-0.0372396	0.992427	0.629324	0.832509	0.00148913	0.741748	NA	-0.292607	-0.0369713	NA	0.0307953	0.935616	NA	0.124895	0.101441
rs12662032	C	T	0.000125053	0.000142158	NA	-0.302328	-0.256624	NA	0.00411195	0.00457716	NA	0.079927	0.00170494	NA	-0.139832	-0.252674	NA	0.410447	0.0342404	NA	0.468154	0.0137109	0.0167749	0.0335932	0.0789069	0.0717289	0.823863	0.14938	0.169657	0.189707	3.39476e-05	7.00613e-05	0.0506389	0.126008	0.120013	0.599627	0.0013491	0.00252058	4.32804e-05	0.000473906	NA	-0.278696	-0.283282	NA	0.00167904	0.0124332	NA	8.77112e-06	9.8317e-08
rs12662137	C	T	0.79965	0.502347	NA	-0.0356925	0.0855486	NA	0.952761	0.840335	NA	0.224453	0.375331	NA	0.196181	-0.136981	NA	0.641934	0.770793	NA	0.125034	0.300608	0.284287	0.164781	0.0731086	0.0771726	0.502929	0.71369	0.699092	0.0938943	0.679525	0.0150188	0.146394	0.0276449	0.165966	0.44313	0.914869	0.157982	0.207682	0.601373	NA	-0.157567	-0.0818965	NA	0.621063	0.887595	NA	0.381885	0.612901
rs12662915	T	G	0.375257	0.198387	NA	-0.117539	0.15888	NA	0.770781	0.611288	NA	0.397032	0.54938	NA	-0.115239	-0.0852779	NA	0.784011	0.863233	NA	0.488686	0.00515392	0.444384	-0.0477629	-0.131633	-0.0344385	0.833574	0.077229	0.811707	0.12046	0.317593	0.155639	-0.0899443	-0.0441499	-0.0628282	0.495307	0.726541	0.550127	0.359931	0.456771	NA	-0.106464	0.11073	NA	0.760686	0.818133	NA	0.988445	0.428554
rs12663855	C	G	0.108649	0.528031	NA	-0.286707	-0.109585	NA	0.473865	0.853529	NA	0.0268122	0.326232	NA	0.462398	-0.207261	NA	0.226575	0.733006	NA	0.107273	0.912735	0.187842	-0.155888	-0.00776539	0.0873688	0.47109	0.981059	0.597082	0.747502	0.495486	0.0488556	-0.0295878	-0.0458312	-0.139491	0.937725	0.836793	0.318986	0.400531	0.536544	NA	-0.139462	-0.133983	NA	0.78617	0.856711	NA	0.345863	0.670649
rs12664519	G	A	0.46949	0.787847	NA	0.127513	0.0430404	NA	0.824758	0.949943	NA	0.299439	0.754691	NA	-0.183075	-0.0581657	NA	0.712239	0.939869	NA	0.834448	0.823286	0.370653	-0.0286711	-0.0219254	-0.0979639	0.962202	0.959151	0.767791	0.397397	0.312614	0.416066	-0.102859	-0.109095	-0.0795075	0.784161	0.723058	0.795515	0.924778	0.719342	NA	-0.0154758	0.0702815	NA	0.98431	0.929241	NA	0.00979699	0.811143
rs12664521	A	T	0.508366	0.675071	NA	-0.0981136	0.0547138	NA	0.843611	0.913572	NA	0.762457	0.570977	NA	-0.0443037	-0.0815465	NA	0.942378	0.874458	NA	0.334871	0.861027	0.573178	0.08162	-0.00951288	0.0296777	0.741024	0.96891	0.875499	0.752409	0.514528	0.493504	0.0215089	-0.0356356	-0.0357496	0.939073	0.847117	0.835784	0.230377	0.442306	NA	0.13549	-0.115828	NA	0.648304	0.810379	NA	0.611869	0.853636
rs12664666	A	G	0.968452	0.505398	NA	-0.00346482	0.0576106	NA	0.993017	0.842066	NA	0.474536	0.845685	NA	0.0646319	-0.0181489	NA	0.826758	0.965344	NA	0.00222213	0.299456	0.0563242	0.176439	0.0446095	0.0771267	0.0416009	0.712239	0.343482	0.580643	0.0149019	0.213787	0.0265427	0.0990143	0.0501116	0.878777	0.157371	0.629007	0.829049	0.486475	NA	0.0178345	-0.0645006	NA	0.960284	0.832728	NA	0.0788746	0.00884466
rs12664897	C	A	0.457977	0.203081	NA	-0.0997191	0.155749	NA	0.818664	0.616778	NA	0.891393	0.763894	NA	-0.0178454	0.0415139	NA	0.975622	0.94268	NA	0.918302	0.371817	0.159173	-0.0101701	0.0646136	0.0858402	0.982732	0.768648	0.555546	0.451128	0.998922	0.458208	0.0579663	8.75556e-05	0.0473775	0.815253	0.999811	0.818727	0.0798887	0.587078	NA	0.192034	0.0675104	NA	0.410339	0.881371	NA	2.96542e-05	0.0771015
rs12664902	A	G	0.000997343	0.0478978	NA	0.62382	0.356299	NA	0.0223666	0.315408	NA	0.0266527	0.582399	NA	0.329009	0.113011	NA	0.225934	0.879291	NA	0.506147	0.552376	0.163764	0.0930235	0.0628219	0.147206	0.842503	0.864791	0.562095	0.0917041	0.604019	0.245685	0.170929	0.0489334	0.104094	0.437843	0.888738	0.664387	0.001881	0.52722	NA	0.559271	0.127044	NA	0.0368557	0.853064	NA	0.877321	0.782991
rs12665011	C	T	0.0697795	0.340958	NA	-0.385994	0.147568	NA	0.383876	0.746325	NA	0.673985	0.368561	NA	0.0812389	0.154431	NA	0.91302	0.766336	NA	0.738441	0.0185958	0.941807	0.0333696	0.161979	-0.004255	0.935034	0.180496	0.988216	0.117257	0.90347	0.649305	0.128547	0.00756606	0.0300067	0.489422	0.978719	0.905422	0.707384	0.749211	NA	0.0565315	-0.0589582	NA	0.924894	0.938249	NA	0.881926	0.339611
rs12665359	G	T	0.6421	0.69212	NA	-0.0272226	-0.0205436	NA	0.902693	0.919652	NA	0.256218	0.947018	NA	-0.0676196	0.00394513	NA	0.674609	0.989089	NA	0.0780757	0.00069497	0.00281904	-0.0695984	-0.0894581	-0.0783435	0.406496	0.0168019	0.0500157	9.73139e-05	0.000579261	0.0449866	-0.132127	-0.0921075	-0.0524122	0.00332521	0.014544	0.304505	0.379704	0.784336	NA	-0.0455491	0.0155153	NA	0.773237	0.94899	NA	1.87033e-05	0.0381146
rs12665429	T	C	0.394335	0.305437	NA	0.200513	-0.197758	NA	0.782425	0.717674	NA	0.245167	0.198153	NA	0.265873	0.28347	NA	NA	NA	NA	0.322358	0.89307	0.274723	0.164437	0.0142326	0.105024	0.730384	0.975746	0.691993	0.0682548	0.462527	0.00202057	0.24164	0.079917	0.300784	0.380144	0.820827	0.0388769	0.214818	0.768157	NA	0.253239	0.0633832	NA	0.630514	0.944325	NA	0.190194	0.126905
rs12717186	A	G	0.102963	0.928414	NA	-0.104144	-0.00522169	NA	0.461992	0.98502	NA	0.78317	0.0275807	NA	-0.0179455	-0.15041	NA	0.948493	0.230145	NA	1.31628e-08	4.95336e-17	2.36019e-15	-0.268991	-0.302685	-0.277066	1.20739e-06	1.23169e-14	5.14556e-13	3.48096e-20	7.97709e-21	3.11262e-18	-0.367756	-0.324179	-0.286751	1.13435e-17	2.71379e-18	8.76006e-16	0.0432265	0.0035924	NA	-0.12096	-0.191995	NA	0.298407	0.059728	NA	2.43353e-06	0.00797778
rs1292165	C	T	0.679943	0.110985	NA	-0.0615466	0.20883	NA	0.914869	0.477886	NA	0.2644	0.505654	NA	0.18141	0.106948	NA	0.682505	0.842237	NA	0.411529	0.413679	0.0886549	0.0896281	0.0603882	0.115351	0.793036	0.794223	0.430894	0.905327	0.0654689	0.113598	0.0110427	0.139874	0.104788	0.978953	0.372571	0.483005	0.0520304	0.641541	NA	0.280085	0.0665772	NA	0.329791	0.902547	NA	0.36782	0.259872
rs13191300	T	C	0.0860062	0.651753	NA	0.238534	0.0521608	NA	0.424813	0.906396	NA	0.674728	0.301769	NA	0.0587865	0.152137	NA	0.913382	0.714766	NA	0.834816	0.00366794	0.0809562	0.0142441	-0.1403	-0.0738313	0.962241	0.0606421	0.413128	0.423341	0.117341	0.0445913	-0.0467516	-0.0744694	-0.0966165	0.799422	0.489609	0.303161	0.811004	0.424961	NA	0.0287671	0.110801	NA	0.956385	0.800531	NA	0.00288539	0.00837996
rs13192841	G	A	0.493758	0.632988	NA	0.0783034	0.0515173	NA	0.835836	0.899455	NA	0.297777	0.365735	NA	0.113689	0.107732	NA	0.711315	0.764615	NA	0.080295	0.868332	0.447372	-0.119129	-0.0079433	-0.0367141	0.411518	0.970591	0.812946	0.990675	0.469622	0.171065	0.000668035	-0.0339564	-0.0617181	0.998057	0.824758	0.573171	0.315202	0.0132725	NA	-0.100802	0.288974	NA	0.725359	0.146578	NA	0.00318592	0.0412262
rs13192907	G	T	0.700721	0.278124	NA	-0.0261947	0.0622971	NA	0.921961	0.693735	NA	0.0908	0.173301	NA	-0.114435	0.08891	NA	0.435803	0.576476	NA	0.513148	0.371834	0.592819	-0.0241234	-0.0228813	-0.0130648	0.846375	0.768648	0.884075	0.669076	0.10401	0.678996	-0.0135593	-0.0397733	-0.0101618	0.911939	0.464659	0.914866	0.421614	0.458119	NA	-0.0458147	0.0491189	NA	0.798439	0.818707	NA	0.0790644	0.762529
rs13193916	A	G	0.379787	0.00269389	NA	0.0240963	0.0766054	NA	0.773237	0.0484446	NA	0.0662208	0.540471	NA	0.0518551	0.0177868	NA	0.37433	0.858213	NA	0.107	0.949037	0.615838	-0.0318887	0.00092742	0.00700091	0.470321	0.989522	0.893578	0.713427	0.865182	0.498789	0.00626595	0.00235285	-0.00951938	0.927215	0.96983	0.83846	0.00640944	0.652653	NA	0.0673137	0.0125876	NA	0.0904035	0.906746	NA	0.317047	0.0445589
rs13195067	T	C	0.665849	0.0470485	NA	0.0774291	0.319966	NA	0.91072	0.311826	NA	0.585251	0.157014	NA	0.094051	0.25553	NA	0.880481	0.552094	NA	0.158305	0.169102	0.391053	0.126415	0.0797947	0.0531173	0.553982	0.570106	0.780442	0.432004	0.00148811	0.686868	0.0585	0.189656	0.024791	0.804265	0.0307845	0.917496	0.215569	0.110504	NA	0.18672	-0.316832	NA	0.63143	0.477393	NA	0.0111015	0.0562711
rs13196681	C	T	0.433755	0.15112	NA	0.13355	-0.210286	NA	0.805652	0.543335	NA	0.829736	0.452211	NA	-0.0358125	0.141737	NA	0.960432	0.815962	NA	0.235739	0.836806	0.0125205	-0.150743	-0.0184049	-0.210221	0.653564	0.962891	0.141644	0.247715	0.180515	0.431083	-0.108466	-0.102185	-0.0639474	0.666514	0.586347	0.804129	0.841817	0.0225427	NA	-0.0322727	-0.38027	NA	0.964417	0.203924	NA	0.762796	0.672811
rs13196742	T	C	0.328814	0.113028	NA	0.070749	-0.106149	NA	0.734906	0.482105	NA	0.366983	0.579031	NA	0.0704803	-0.0438959	NA	0.765518	0.878145	NA	0.784364	0.61813	0.123032	0.013304	-0.0173383	0.0496616	0.94899	0.894233	0.500042	0.554665	0.284948	0.537457	0.0259313	0.0349367	0.020216	0.865966	0.699752	0.856843	0.855944	0.394295	NA	0.0118757	-0.0665649	NA	0.96748	0.782398	NA	0.2634	0.760483
rs13199053	T	C	0.864733	0.0896246	NA	0.0161014	0.151241	NA	0.969717	0.433412	NA	0.338463	0.632555	NA	-0.0936451	-0.0467986	NA	0.743949	0.899239	NA	0.870614	0.0618204	0.24304	-0.0087889	0.0696292	0.0392711	0.971099	0.360795	0.661088	0.844308	0.602499	0.0434953	0.00876493	0.0184966	0.0732484	0.965085	0.888164	0.299294	0.798917	0.15322	NA	0.0225389	0.141065	NA	0.952532	0.54622	NA	0.997251	0.71389
rs13200023	A	C	0.0785947	0.393325	NA	0.124236	0.0520308	NA	0.407526	0.781717	NA	0.82283	0.13031	NA	-0.0159817	0.10885	NA	0.959025	0.511399	NA	0.322919	0.795935	0.432218	0.0496217	0.00847982	0.0272153	0.730823	0.951758	0.804392	0.403683	0.351629	0.760755	-0.0352401	-0.0329126	0.0100249	0.78844	0.755354	0.941588	0.395389	0.830664	NA	-0.0497655	-0.0138012	NA	0.783038	0.960733	NA	0.865833	0.0859306
rs13203004	G	A	0.504439	0.0494129	NA	-0.0886022	-0.257205	NA	0.841466	0.320932	NA	0.0399913	0.0323308	NA	-0.305209	-0.30787	NA	0.2856	0.253389	NA	0.783675	0.998921	0.0589587	-0.0240253	8.14697e-05	0.116502	0.94864	0.999811	0.352152	0.260913	0.420991	0.741331	0.0848518	0.0471525	0.0200975	0.678934	0.79821	0.935404	0.389774	0.149291	NA	-0.11298	-0.21026	NA	0.779616	0.540461	NA	0.305023	0.00978757
rs13203773	A	C	0.168462	0.0606246	NA	-0.384334	-0.399217	NA	NA	0.356945	NA	0.215976	0.976599	NA	-0.300425	-0.00714156	NA	0.632002	0.995001	NA	0.402946	0.558063	0.587734	-0.0999489	-0.0473724	0.0393684	0.788026	0.867882	0.88175	0.242362	0.6572	0.552606	0.1246	-0.0335841	0.0474368	0.660513	0.907678	0.864957	0.697024	0.900835	NA	-0.0923237	-0.0296923	NA	0.921112	0.978048	NA	0.0917677	0.854464
rs13203935	G	A	0.531882	0.0157629	NA	-0.0550401	-0.178753	NA	0.854987	0.162941	NA	0.123939	0.00292659	NA	-0.136918	-0.249192	NA	0.501355	0.051376	NA	0.62216	0.477264	0.7868	-0.0250441	-0.0241334	-0.00895633	0.896124	0.827802	0.949837	0.59453	0.772249	0.79508	0.0216158	-0.00959985	-0.00879828	0.884992	0.945438	0.951578	0.0782847	0.0230724	NA	-0.13201	-0.193185	NA	0.407071	0.206647	NA	0.439611	0.686442
rs13204200	C	T	0.441914	0.2407	NA	-0.17051	-0.2328	NA	0.810281	0.658518	NA	0.018835	0.901074	NA	-0.453279	-0.0270445	NA	0.181904	0.978157	NA	0.9588	0.535278	0.657412	-0.00683579	0.0519779	0.0343298	0.991036	0.856607	0.907775	0.32243	0.732866	0.802276	-0.0949348	0.028147	-0.0215876	0.730384	0.93355	0.953535	0.168295	0.995716	NA	-0.23963	-0.00123166	NA	0.569062	0.999069	NA	0.908475	0.154413
rs13205649	C	G	0.590227	0.651717	NA	-0.0417407	-0.0321765	NA	0.882859	0.906396	NA	0.235529	0.449182	NA	-0.0911389	-0.0616437	NA	0.653503	0.813941	NA	0.889517	0.0131727	0.00730121	-0.00763587	-0.0930723	-0.102191	0.975474	0.145929	0.0991287	0.224641	0.01337	0.000484665	-0.0595815	-0.0904308	-0.128586	0.642182	0.147194	0.0126412	0.00247845	0.196064	NA	-0.212893	-0.106137	NA	0.0452539	0.608406	NA	0.000193717	0.000462477
rs13205789	T	C	0.488519	0.150654	NA	0.110702	0.188783	NA	0.833572	0.542895	NA	0.205929	0.507796	NA	0.192145	0.111223	NA	0.619548	0.84337	NA	0.827402	0.0175949	0.338797	0.0180747	-0.13301	-0.0470959	0.960113	0.174893	0.744392	0.378937	0.746615	0.203854	-0.0648166	0.0180648	-0.0675736	0.772955	0.937295	0.617626	0.195546	0.283747	NA	0.158439	0.172051	NA	0.607435	0.698882	NA	0.540208	0.635572
rs13207006	T	G	0.205395	0.460785	NA	0.0961673	-0.0494149	NA	0.619035	0.820028	NA	0.163614	0.764189	NA	0.114396	-0.0252353	NA	0.561936	0.942837	NA	0.979821	0.497921	0.971699	-0.00110826	-0.020265	0.00104531	0.995399	0.838063	0.993847	0.888905	0.0440099	0.0295	0.00517549	0.0588619	0.0635884	0.975274	0.301329	0.24045	0.961797	0.489653	NA	0.00344831	0.0566109	NA	0.991637	0.834063	NA	0.235162	0.0226843
rs13207033	G	A	0.122046	0.0594673	NA	-0.209652	-0.236829	NA	0.498196	0.353289	NA	0.0573473	0.00970203	NA	-0.277809	-0.392222	NA	0.347122	0.119982	NA	0.367618	0.286056	0.462035	0.0973001	0.0797317	0.0514775	0.765856	0.70073	0.820594	0.796977	0.137621	0.313741	0.0230028	0.10931	0.0747574	0.951928	0.523149	0.724194	0.140571	0.0508955	NA	-0.186252	-0.306854	NA	0.527585	0.326047	NA	0.454174	0.539072
rs13207116	A	G	0.78601	0.487593	NA	0.0351142	-0.0850648	NA	0.949528	0.832986	NA	0.742177	0.765442	NA	0.0487844	0.0411749	NA	0.93569	0.943568	NA	0.694825	0.701201	0.00398137	0.0382166	-0.0256662	0.173212	0.920487	0.922143	0.0644978	0.713323	0.348671	0.0839079	-0.0257553	-0.0547399	0.110126	0.927177	0.752804	0.420089	0.293752	0.663008	NA	-0.127716	0.0635291	NA	0.707359	0.909632	NA	0.368315	0.629037
rs13207194	G	T	0.52825	0.162084	NA	0.0313817	-0.059259	NA	0.853622	0.559647	NA	0.501783	0.537068	NA	-0.033684	-0.0320538	NA	0.840013	0.856741	NA	0.870874	0.146307	0.158255	-0.00411392	0.0255656	0.0230619	0.971099	0.536464	0.55387	0.476688	0.464175	0.0202532	0.0147967	-0.0122469	0.0388146	0.827627	0.821655	0.190606	0.996191	0.876894	NA	-0.000205531	0.00763861	NA	0.999319	0.972675	NA	0.0493459	0.988241
rs13209759	G	A	0.0359318	0.871486	NA	-0.454584	0.0288733	NA	0.268885	0.971263	NA	0.062571	0.738291	NA	-0.337234	-0.0671153	NA	0.363224	0.935034	NA	0.202784	0.711765	0.97248	0.145741	-0.0317185	0.00245771	0.616511	0.926696	0.994054	0.975613	0.421879	0.499166	-0.00329979	-0.0646535	-0.0530339	0.994765	0.798624	0.838514	0.639318	0.550769	NA	0.081805	0.118683	NA	0.901625	0.863896	NA	0.408752	0.669561
rs13209854	G	A	0.551529	0.991917	NA	-0.0374639	0.000568658	NA	0.864356	0.998351	NA	0.639766	0.562672	NA	0.0291559	0.0376588	NA	0.901814	0.869764	NA	0.147829	5.83304e-05	7.89276e-06	0.0501598	0.0996722	0.107711	0.538636	0.00216549	0.000385401	0.577902	0.000102533	0.00271434	0.0163957	0.093389	0.0699521	0.877737	0.00348049	0.0486429	0.743712	0.120643	NA	-0.0181817	0.0917342	NA	0.936042	0.495681	NA	0.000794688	0.00704248
rs13210637	A	G	0.0714759	0.226558	NA	-0.376773	-0.189777	NA	0.389261	0.644169	NA	0.0889615	0.79477	NA	-0.336208	0.0515582	NA	0.431772	0.951578	NA	0.542736	0.852681	0.618693	-0.0609402	-0.0131177	0.0325115	0.859311	0.967076	0.894646	0.438491	0.49104	0.103911	-0.063231	0.0440512	0.107263	0.808167	0.835007	0.464496	0.153447	0.293891	NA	-0.215349	0.195462	NA	0.546538	0.707359	NA	0.937185	0.961141
rs13210685	G	A	0.355633	0.0140187	NA	-0.0491692	-0.115079	NA	0.75832	0.151204	NA	0.626418	0.380048	NA	-0.0266256	-0.0481415	NA	0.897192	0.773422	NA	0.665397	0.000232244	0.000129306	0.0126243	0.0723676	0.0715338	0.910644	0.00696686	0.00423157	0.0113651	1.73401e-05	0.000598831	0.0611577	0.0820495	0.0656011	0.133475	0.000755545	0.0149264	0.358609	0.188759	NA	-0.0429245	-0.0735238	NA	0.760087	0.598447	NA	0.145909	0.622462
rs13212146	C	G	0.35055	0.0373873	NA	0.0391755	0.0789481	NA	0.754525	0.275547	NA	0.373453	0.383779	NA	0.0375439	0.0389628	NA	0.769578	0.775387	NA	0.0827712	0.0147689	9.70264e-05	-0.0476789	-0.045727	-0.0716539	0.418286	0.156554	0.00331722	0.616777	0.0676549	0.0943625	-0.0115141	-0.0334065	-0.0310393	0.893846	0.378564	0.444199	0.977717	0.009094	NA	-0.00101553	0.111407	NA	0.995084	0.114938	NA	0.0267427	7.67212e-05
rs13213035	A	C	0.303789	0.635562	NA	0.139217	-0.0591569	NA	0.716431	0.900646	NA	0.16163	0.996911	NA	-0.208284	0.000567756	NA	0.559294	0.999457	NA	0.44977	0.569077	0.904447	-0.0728106	0.0401248	-0.00813152	0.814369	0.873233	0.978783	0.92016	0.799473	0.94701	-0.00811199	-0.0167756	0.00486507	0.983134	0.952736	0.989089	0.245677	0.159499	NA	0.143832	0.20618	NA	0.664387	0.555925	NA	0.097012	0.107586
rs13214321	A	T	0.411038	0.0731306	NA	0.0943264	0.186267	NA	0.792776	0.393872	NA	0.493279	0.0405846	NA	0.0809215	-0.229419	NA	0.835664	0.287773	NA	0.680844	0.27181	0.585558	-0.0292233	-0.0542318	-0.0242694	0.915119	0.689803	0.880505	0.846766	0.582782	0.536433	-0.0112893	0.0255938	-0.0306215	0.965502	0.879452	0.856711	0.609575	0.0965078	NA	0.0528588	0.199061	NA	0.891353	0.44931	NA	0.110639	0.0056247
rs13214334	A	G	0.602528	0.196107	NA	-0.076338	0.185698	NA	0.888164	0.608448	NA	0.0502644	0.716896	NA	0.30519	-0.0558821	NA	0.323915	0.928512	NA	0.147746	0.00116117	0.00176555	0.161399	0.26344	0.234897	0.538616	0.025315	0.0351076	0.67984	0.00782212	0.00212306	0.0374882	0.194608	0.216005	0.914869	0.103774	0.0402115	0.35064	0.650337	NA	0.128184	-0.0692032	NA	0.754615	0.905773	NA	0.000427427	0.000627647
rs13214924	T	G	0.377799	0.239558	NA	-0.131247	-0.165316	NA	0.772363	0.657491	NA	0.725012	0.488915	NA	0.052339	-0.098093	NA	0.930786	0.833703	NA	0.49116	0.557291	0.924224	-0.0630381	-0.0379428	0.0054754	0.835068	0.867323	0.984198	0.316757	0.68141	0.48663	-0.0793069	-0.026851	0.0426344	0.726322	0.915447	0.832763	0.787123	0.116539	NA	-0.0301463	0.235136	NA	0.949837	0.488272	NA	0.768265	0.773194
rs13216706	G	T	0.969757	0.617723	NA	-0.00453028	-0.0522609	NA	0.993343	0.894074	NA	0.491333	0.0928913	NA	0.0784879	0.217129	NA	0.835181	0.440826	NA	0.958995	0.998799	0.744724	0.00326109	6.39228e-05	-0.0136456	0.991142	0.999811	0.93647	0.260379	0.221241	0.0161551	-0.0613877	-0.0507099	-0.105322	0.678799	0.638382	0.165387	0.713768	0.654665	NA	-0.0372745	0.0553268	NA	0.927303	0.907245	NA	0.117966	0.313181
rs13217392	G	A	0.991446	0.624033	NA	-0.00150634	0.063897	NA	0.998278	0.896736	NA	0.308657	0.685257	NA	0.156123	0.0702673	NA	0.720319	0.917202	NA	0.384832	0.991294	0.711407	-0.0818007	-0.000685107	0.0223414	0.776142	0.998259	0.926642	0.461227	0.768254	0.860617	0.0552733	0.0188711	0.00983988	0.820281	0.944332	0.968761	0.759402	0.649959	NA	-0.0405648	-0.0648736	NA	0.941157	0.905711	NA	0.201067	0.0511153
rs13217909	C	T	0.190038	0.0658781	NA	-0.0834353	-0.107751	NA	0.599963	0.373595	NA	0.76095	0.533884	NA	0.0200362	-0.0423288	NA	0.941695	0.85598	NA	0.872662	0.887557	0.851404	-0.00786148	0.00519085	0.00658672	0.971305	0.975058	0.966645	0.288666	0.262488	0.130269	-0.04375	0.040109	0.0524548	0.702972	0.680269	0.511364	0.366617	0.014481	NA	-0.0549407	-0.164224	NA	0.76529	0.154561	NA	0.415138	0.959181
rs13217946	A	G	0.220863	0.583296	NA	-0.213858	0.0925075	NA	0.638003	0.879699	NA	0.707079	0.0973396	NA	-0.0676657	-0.307359	NA	0.924797	0.451395	NA	0.49969	0.114931	0.110425	0.0714592	-0.102455	-0.115495	0.838746	0.485306	0.477331	0.346768	0.522692	0.684804	-0.0857359	-0.04578	-0.0289722	0.750901	0.851277	0.916944	0.45778	0.68684	NA	0.116954	-0.0680513	NA	0.81856	0.917496	NA	0.00105061	0.0149833
rs13218619	C	T	0.051037	0.0908184	NA	0.301852	0.22966	NA	0.326582	0.435803	NA	0.29817	0.626313	NA	-0.159567	-0.0768457	NA	0.711714	0.89719	NA	0.879755	0.0812664	0.732799	-0.0139491	0.0990218	0.019951	0.973154	0.414097	0.933522	0.44516	0.262992	0.90257	0.0520343	0.0645488	0.00664914	0.811915	0.680735	0.978542	0.0147624	0.319747	NA	-0.324134	-0.152743	NA	0.156511	0.72874	NA	0.234467	0.243233
rs13219863	G	A	0.0479604	0.929583	NA	0.0914354	0.00357537	NA	0.315654	0.985278	NA	0.189585	0.850847	NA	0.0598404	0.0087695	NA	0.599557	0.966645	NA	0.324992	0.0118203	0.0458518	-0.0230042	-0.0403056	-0.0307486	0.73218	0.136727	0.307546	0.0166003	0.0013797	0.00122304	-0.0469815	-0.0488106	-0.0495051	0.168551	0.0290169	0.0264128	0.199695	0.302291	NA	0.0503384	0.0493569	NA	0.612763	0.715168	NA	0.00441144	0.000515195
rs13219902	T	G	0.0740619	0.237331	NA	-0.416286	-0.244224	NA	0.396428	0.655151	NA	0.0237314	0.481899	NA	-0.565849	0.177421	NA	NA	NA	NA	0.833341	0.272165	0.463084	-0.0278768	-0.10706	-0.0617674	0.961667	0.689934	0.821275	0.0891778	0.130054	0.703776	-0.217515	-0.144427	-0.0326974	0.43213	0.511072	0.923353	0.920955	0.549578	NA	0.0211451	-0.138252	NA	0.983453	NA	NA	0.00196758	0.503139
rs13220745	T	C	0.266472	0.15341	NA	-0.177591	0.212198	NA	0.684571	0.546538	NA	0.960649	0.972574	NA	-0.00914382	0.00527653	NA	0.991356	0.994054	NA	0.696488	0.856283	0.563643	0.0385695	-0.0125377	-0.0434931	0.920916	0.967581	0.870098	0.520491	0.930347	0.220168	-0.0500166	0.00585786	0.0917809	0.850443	0.985451	0.637223	0.0482445	0.902848	NA	0.290501	-0.0216902	NA	0.316666	0.97862	NA	0.295801	0.858001
rs1334704	A	C	0.373246	0.42328	NA	-0.145897	-0.107577	NA	0.769483	0.799383	NA	0.323024	0.822296	NA	-0.176243	-0.0351619	NA	0.730845	0.958992	NA	0.284157	0.57096	0.0544599	0.101116	0.0366741	-0.119817	0.699088	0.874458	0.337895	0.953261	0.74116	0.61483	-0.00455379	0.0212123	0.0299734	0.990293	0.935404	0.893223	0.128459	0.875932	NA	0.234364	-0.026689	NA	0.508392	0.972599	NA	0.762426	0.669077
rs1334705	C	T	0.464756	0.00597498	NA	0.202438	-0.837785	NA	NA	NA	NA	0.700307	0.91978	NA	0.131986	-0.0390381	NA	NA	NA	NA	0.625918	0.339687	0.19098	0.129274	-0.173273	-0.215291	NA	NA	NA	0.695296	0.375469	0.735113	-0.0840496	0.140792	0.0619375	NA	NA	NA	0.663076	0.823151	NA	-0.142214	0.0656776	NA	NA	NA	NA	0.780687	0.549579
rs1336512	C	T	0.485835	0.873197	NA	-0.0603645	-0.0122554	NA	0.832509	0.971542	NA	0.00332312	0.180863	NA	-0.255454	-0.124395	NA	0.0563557	0.586884	NA	0.809042	0.0191702	0.774103	-0.0143543	-0.0944139	-0.0114488	0.955976	0.184054	0.946089	0.929337	0.198647	0.11027	-0.00439971	-0.05186	-0.0638322	0.985238	0.611517	0.477091	0.272866	0.901525	NA	-0.0778964	0.0106575	NA	0.690481	0.978282	NA	0.176841	0.933313
rs1338480	C	T	0.213851	0.661344	NA	-0.229649	0.0697199	NA	0.629056	0.908996	NA	0.211846	0.966953	NA	-0.230321	-0.00762579	NA	0.626781	0.992734	NA	0.932007	0.876574	0.150858	0.00919554	0.0115271	0.104774	0.986177	0.972652	0.543024	0.165306	0.267903	0.302779	0.131594	0.0790625	0.0755758	0.564756	0.686057	0.715582	0.802463	0.7376	NA	0.0421327	-0.0652665	NA	0.953535	0.934822	NA	0.756343	0.0730665
rs137945998	G	A	0.254095	2.05655e-05	NA	-0.0987087	-0.317275	NA	0.672569	0.000878767	NA	0.517816	0.00202534	NA	-0.0553799	-0.258388	NA	0.848752	0.0389565	NA	0.0976575	0.882936	0.304993	0.0834469	-0.00525978	0.0368765	0.452012	0.973898	0.717323	0.148059	0.652197	0.811258	0.0625878	-0.0150098	-0.00835508	0.538889	0.906616	0.956433	0.000638917	0.0134568	NA	-0.26335	-0.211883	NA	0.0157168	0.14772	NA	0.0511078	0.947266
rs138068195	T	C	0.404995	0.829029	NA	-0.15191	-0.0349796	NA	0.788999	0.960284	NA	0.921108	0.670948	NA	0.0172173	-0.0739631	NA	0.983453	0.912491	NA	0.863986	0.859895	0.313903	-0.0197776	0.0134061	-0.0843457	0.969635	0.968428	0.724272	0.225028	0.286422	0.722012	0.120377	0.0881593	-0.0264615	0.642805	0.701063	0.930076	0.205876	0.663262	NA	-0.19923	-0.076875	NA	0.619464	0.90973	NA	0.00684587	0.115284
rs138090376	G	A	0.539243	0.399066	NA	0.0426357	-0.0529606	NA	0.857724	0.785111	NA	0.446374	0.0829373	NA	-0.0553228	0.124658	NA	0.812668	0.418651	NA	0.334662	0.366166	0.747486	-0.0429795	-0.0275854	-0.00925749	0.740827	0.764999	0.937725	0.518182	0.414793	0.711111	0.0245731	0.0226867	0.0107063	0.848934	0.794683	0.926549	0.779004	0.185226	NA	-0.0169157	0.0851235	NA	0.947464	0.593316	NA	0.106054	0.572708
rs138106177	T	C	0.992897	0.572587	NA	0.00157156	0.0930548	NA	0.998496	0.875369	NA	0.35566	0.830982	NA	-0.160335	0.0423408	NA	0.758327	0.960733	NA	0.209232	0.061349	0.0958067	-0.127374	-0.132299	-0.120801	0.623296	0.35943	0.447807	0.201513	0.0030363	0.098084	-0.11953	-0.204314	-0.11637	0.61479	0.0528226	0.452329	0.564346	0.505744	NA	0.0908193	0.11585	NA	0.870533	0.842237	NA	0.0130749	0.0182759
rs138119607	G	A	0.687492	0.417207	NA	0.0677367	0.127456	NA	0.917708	0.796171	NA	0.712122	0.705592	NA	0.0613139	0.0726816	NA	0.926784	0.923984	NA	0.697974	0.555965	0.956681	0.03675	0.0378648	0.00341586	0.921249	0.866568	0.990719	0.421485	0.361133	0.622251	0.0624565	-0.0519317	0.0303494	0.798395	0.761341	0.896148	0.836941	0.119782	NA	0.0308994	0.281268	NA	0.962891	0.493772	NA	0.982365	0.379737
rs138162951	G	A	0.879839	0.577172	NA	-0.00648864	-0.0222184	NA	0.973154	0.877387	NA	0.974329	0.683199	NA	0.00143284	-0.018822	NA	0.994447	0.916339	NA	0.245594	0.188838	0.104345	0.0378114	0.0282438	0.033953	0.664278	0.59853	0.465116	0.0415857	0.0957713	0.105181	0.0550298	0.0354151	0.0342545	0.291832	0.447767	0.466769	0.280134	0.319605	NA	-0.0432373	-0.0443357	NA	0.695231	0.728622	NA	0.603152	0.246497
rs138167235	C	A	0.958591	0.948674	NA	0.0101282	0.0121121	NA	0.991	0.989457	NA	0.791578	0.882487	NA	-0.0588031	0.0312481	NA	0.95109	0.973802	NA	0.471261	0.196362	0.206438	0.0824052	0.110696	0.0983974	0.825514	0.608733	0.619995	0.265544	0.68633	0.00923318	0.109265	0.0297051	0.2035	0.68376	0.917496	0.116148	0.11567	0.694372	NA	-0.298316	-0.0838715	NA	0.486696	0.920353	NA	0.0949806	0.0217116
rs138270431	A	G	0.727846	0.0576922	NA	-0.0894059	0.456195	NA	NA	NA	NA	0.15959	0.977417	NA	0.358296	0.00752101	NA	NA	NA	NA	0.678148	0.877697	0.448125	0.0477071	0.0144222	-0.0621028	0.91461	0.972782	0.81335	0.938859	0.713936	0.418296	0.00775646	0.0310744	-0.0751203	0.987695	0.927332	0.79692	0.252623	0.0450949	NA	0.329351	0.566101	NA	NA	NA	NA	0.900168	0.0998709
rs138287548	C	A	0.527484	0.453316	NA	-0.146585	-0.128647	NA	0.853216	0.816509	NA	0.230182	0.818754	NA	0.241953	0.0494145	NA	0.64815	0.958206	NA	0.298933	0.0804402	0.446847	-0.127412	-0.165254	-0.0710112	0.711925	0.41184	0.81274	0.959938	0.403652	0.62322	0.00638418	-0.077168	-0.0459409	0.99124	0.78844	0.896357	0.227048	0.559892	NA	0.220498	-0.140229	NA	0.64487	0.868572	NA	0.983346	0.155222
rs138319463	C	T	0.361169	0.186018	NA	0.162048	-0.200967	NA	0.761341	0.594485	NA	0.455735	0.328928	NA	0.13007	0.16277	NA	0.817438	0.73494	NA	0.381826	0.291653	0.118341	0.0958196	0.0732073	0.102609	0.774394	0.705234	0.491298	0.689291	0.824268	0.17281	-0.0356975	0.0144725	0.100915	0.918501	0.959583	0.575625	0.119118	0.714192	NA	0.226236	-0.0621959	NA	0.492636	0.927456	NA	0.481392	0.880627
rs138387703	T	C	0.00887338	0.518851	NA	0.193675	0.0423851	NA	0.113046	0.849494	NA	0.0829857	0.105504	NA	0.130919	0.126633	NA	0.418654	0.467365	NA	0.575968	0.291111	0.290718	0.0276649	0.0371488	0.0358072	0.876719	0.705016	0.704723	0.0508403	0.0108153	0.0035681	0.0886003	0.08924	0.0973243	0.325886	0.129099	0.0594749	0.943743	0.45916	NA	0.00447324	-0.0549074	NA	0.988509	0.819197	NA	0.00950235	0.209666
rs138461044	CACAA	C	0.302175	0.903951	NA	0.190237	0.0262647	NA	0.715029	0.978719	NA	0.442087	0.917163	NA	-0.178871	0.020777	NA	0.810332	0.982663	NA	0.196947	0.649839	0.208878	0.208067	0.0556785	0.153237	0.609093	0.905687	0.622852	0.833162	0.29624	0.905222	0.0247911	0.114557	-0.0137788	0.961616	0.709948	0.978941	0.476925	0.431842	NA	-0.157356	0.15164	NA	0.827723	0.804175	NA	0.262757	0.469888
rs138553385	G	A	0.186957	0.158014	NA	-0.092789	-0.0915792	NA	0.595669	0.553409	NA	0.477692	0.841202	NA	-0.0490559	0.014079	NA	0.828064	0.964226	NA	0.354138	0.363982	0.637153	0.0449772	0.0316751	-0.0160879	0.756906	0.763346	0.901054	0.750151	0.801994	0.65595	0.0123991	0.00851718	0.0152152	0.938519	0.953535	0.907551	0.950837	0.233564	NA	0.00395111	-0.086353	NA	0.989818	0.651434	NA	0.032252	0.123177
rs138712619	C	G	0.353574	0.684841	NA	0.237808	0.0932259	NA	0.75664	0.916944	NA	0.557432	0.244213	NA	0.139955	-0.265875	NA	0.867414	0.662752	NA	0.297175	0.101467	0.190097	-0.1158	-0.146911	-0.116549	0.710617	0.458974	0.600006	0.27531	0.621027	0.886886	0.113108	-0.0391531	0.0124104	0.692147	0.895513	0.974939	0.57921	0.965915	NA	0.128404	0.00901829	NA	0.87821	0.992503	NA	0.284254	0.633093
rs138734659	T	A	0.0716945	0.06589	NA	-0.103018	-0.0911039	NA	0.389855	0.373606	NA	0.318892	0.198948	NA	-0.0569406	0.0731764	NA	0.727827	0.611987	NA	0.229565	0.0761766	0.0890607	-0.0493973	-0.0499731	-0.0471696	0.647403	0.40167	0.431826	0.902491	0.25326	0.185801	-0.00411916	-0.0303758	-0.0367666	0.978528	0.671853	0.594095	0.414394	0.114496	NA	-0.0422431	-0.0872506	NA	0.794443	0.484795	NA	3.26557e-07	0.00011594
rs138738574	C	T	0.0144137	0.710173	NA	0.330905	-0.0481774	NA	0.154161	0.926151	NA	0.360161	0.948756	NA	-0.127516	-0.00866484	NA	0.76078	0.989475	NA	0.832338	0.673071	0.673878	-0.0195014	0.0253802	-0.0238471	0.961206	0.91288	0.91302	0.97023	0.220541	0.769155	0.00289316	-0.0708356	-0.016693	0.993431	0.637699	0.944451	0.28298	0.426297	NA	0.121922	0.112573	NA	0.698297	0.801114	NA	0.540114	0.544439
rs138786218	TACTCTAGGG	T	0.0567447	0.922549	NA	-0.310848	-0.0153328	NA	0.345098	0.98377	NA	0.272538	0.263365	NA	-0.203624	-0.206276	NA	0.690191	0.680998	NA	0.907344	0.315454	0.918485	-0.0140968	0.0743572	0.00814463	0.97933	0.725516	0.98274	0.717563	0.982073	0.220689	0.0358352	-0.00159679	0.0853694	0.928716	0.996106	0.637874	0.301499	0.630847	NA	-0.157666	-0.080102	NA	0.714467	0.898843	NA	0.160986	0.0248981
rs138831733	G	T	0.830173	0.419232	NA	0.0327131	0.113395	NA	0.960573	0.79753	NA	0.276207	0.511715	NA	-0.183897	-0.107206	NA	0.69263	0.845483	NA	0.531915	0.814128	0.957088	-0.0523435	0.0133013	-0.00286407	0.854987	0.957117	0.990719	0.401523	0.00431448	0.459927	0.0598453	0.141887	-0.0382072	0.786805	0.0683362	0.819627	0.807643	0.891315	NA	0.032573	0.0237384	NA	0.955648	0.975622	NA	0.000226303	0.992746
rs138847977	GTTTGT	G	0.172941	0.501919	NA	0.215357	0.0944513	NA	0.575905	0.840013	NA	0.112686	0.472045	NA	0.250532	0.107809	NA	0.481342	0.825713	NA	0.733928	0.597462	0.331518	-0.0326743	-0.0373041	0.0576649	0.933823	0.885852	0.73793	0.35187	0.660961	0.141287	-0.0770373	0.0268782	0.0918414	0.755439	0.908829	0.528768	0.158338	0.340257	NA	0.197883	-0.151508	NA	0.554002	0.745722	NA	0.0616908	0.956781
rs138852287	A	G	3.08858e-05	2.4235e-06	NA	0.421689	0.419812	NA	0.0012507	0.000136536	NA	0.0198638	0.00838848	NA	0.235176	0.280169	NA	0.188401	0.109031	NA	0.573207	0.836813	0.248997	0.0325428	0.00838844	0.0437625	0.875499	0.962891	0.668031	0.976381	0.863395	0.96713	0.00147517	-0.00630153	0.00153346	0.994908	0.969533	0.992741	5.33653e-06	0.000359519	NA	0.432175	0.372285	NA	0.000273523	0.00994194	NA	0.00316492	0.000332278
rs138858563	T	C	0.220057	0.386565	NA	0.039836	0.0243009	NA	0.63713	0.777103	NA	0.39534	0.0132285	NA	-0.0276478	0.082886	NA	0.782992	0.146286	NA	0.99418	0.000321957	0.117628	-0.000135028	-0.0448481	-0.0191256	0.998766	0.00912381	0.490311	0.938221	0.00327504	0.00473802	-0.00120472	-0.0363741	-0.0347841	0.98752	0.0557846	0.0729567	0.952053	0.963333	NA	0.00169251	-0.00147245	NA	0.989927	0.991854	NA	0.818747	0.183101
rs138881201	G	A	0.326987	0.228992	NA	0.104248	-0.113316	NA	0.733755	0.64679	NA	0.0868543	0.82953	NA	-0.189712	0.0237584	NA	0.42663	0.960432	NA	0.168368	0.643823	0.27384	0.0719436	0.0162483	0.0357671	0.569062	0.903246	0.691338	0.477359	0.492359	0.87335	0.0305355	0.023582	0.00513334	0.827802	0.835334	0.971563	0.594648	0.888081	NA	0.0501423	-0.0158182	NA	0.884992	0.975144	NA	0.380721	0.446601
rs138942232	C	A	0.185331	0.950921	NA	-0.221354	0.00943069	NA	0.593336	0.989818	NA	0.382681	0.147852	NA	-0.163058	0.25614	NA	0.774811	0.538636	NA	0.359773	0.136411	0.452258	-0.109562	-0.116616	-0.057003	0.760658	0.52194	0.815962	0.342673	0.895477	0.48658	0.0916289	0.0101709	0.0589116	0.747734	0.976496	0.832763	0.0478722	0.3759	NA	-0.291236	0.154386	NA	0.315325	0.771257	NA	0.625914	0.283161
rs138991179	TTG	T	0.217	0.85973	NA	-0.152439	0.0199774	NA	0.633463	0.968389	NA	0.0743198	0.161903	NA	-0.223319	-0.181047	NA	0.397202	0.559375	NA	0.344562	0.41715	0.0296187	0.080446	0.0457999	0.129629	0.749241	0.796166	0.240856	0.752668	0.580042	0.242821	-0.0221707	0.0311719	0.071818	0.939131	0.878524	0.66078	0.427083	0.914814	NA	-0.0858899	0.0138587	NA	0.801797	0.981879	NA	0.351981	0.0414358
rs139038447	C	T	0.0365408	0.376075	NA	-0.154689	-0.06154	NA	0.271473	0.77131	NA	0.202267	0.430772	NA	-0.103883	-0.063944	NA	0.615734	0.803848	NA	0.828934	0.900009	0.200468	-0.0108684	0.00445358	0.0438204	0.960284	0.977743	0.613769	0.302082	0.913792	0.58526	0.044075	0.00351152	-0.0188285	0.714974	0.981477	0.880481	0.454245	0.476993	NA	-0.0516943	0.0548599	NA	0.816886	0.827736	NA	0.143836	0.144011
rs139040908	A	T	0.574232	0.18533	NA	-0.166331	-0.324533	NA	NA	NA	NA	0.525589	0.427148	NA	-0.218445	-0.238922	NA	NA	NA	NA	1.42022e-05	0.23241	0.925764	0.568145	-0.112497	-0.00799433	0.000636742	0.650008	0.984451	0.432371	0.0668689	0.954656	0.0886321	-0.160248	0.00522027	0.80448	0.376006	0.990344	0.390552	0.297862	NA	-0.201478	-0.307382	NA	0.780294	NA	NA	0.514615	0.798726
rs139060945	A	C	0.0787049	0.143163	NA	-0.20123	-0.13648	NA	0.407822	0.531946	NA	0.938005	0.8356	NA	-0.00819648	-0.0226056	NA	0.98752	0.962426	NA	0.989256	0.320096	0.426331	-0.00119659	-0.0588956	-0.0445142	0.997771	0.729125	0.801114	0.259226	0.992698	0.564006	-0.0754687	0.000526348	-0.0341798	0.678023	0.998496	0.870326	0.811705	0.462401	NA	-0.0235047	0.0749586	NA	0.956538	0.820806	NA	0.837025	0.499523
rs139074758	G	A	0.655837	0.18669	NA	-0.0346797	-0.0952136	NA	0.907521	0.595503	NA	0.0831387	0.284759	NA	-0.146192	-0.0897361	NA	0.418687	0.699482	NA	0.998458	0.164872	0.705295	0.000103548	-0.0517256	0.0133307	0.999791	0.563999	0.923894	0.578103	0.548169	0.5439	0.0246265	0.0217436	-0.0218497	0.877772	0.862497	0.86008	0.570322	0.298983	NA	-0.0421335	-0.0855462	NA	0.874107	0.711925	NA	0.0307334	0.148065
rs139125059	T	C	0.147831	0.379337	NA	0.123169	0.0671081	NA	0.538636	0.773133	NA	0.233735	0.721139	NA	0.105656	0.0307068	NA	0.651529	0.929746	NA	0.135474	0.0235385	0.0664273	0.0756743	-0.0811329	-0.0619595	0.520544	0.209187	0.374821	0.271861	0.987476	0.212795	-0.0486948	-0.000519487	-0.0433508	0.689803	0.997301	0.627717	0.446283	0.382198	NA	-0.0565378	0.0719947	NA	0.812644	0.774601	NA	0.800899	0.2155
rs139172983	G	A	0.867021	0.0583238	NA	0.0480391	-0.437163	NA	NA	0.349933	NA	0.00837401	0.023449	NA	-0.678697	-0.535023	NA	NA	NA	NA	0.136951	0.199313	0.0636808	0.190332	0.115917	0.15354	0.52274	0.612289	0.366655	0.428666	0.195134	0.0867357	0.0872524	0.1104	0.141361	0.80287	0.606876	0.426589	0.895389	0.593645	NA	-0.0304349	0.165877	NA	NA	NA	NA	0.251701	0.184217
rs139226197	GC	G	0.147433	0.708745	NA	-0.109336	0.0259532	NA	0.537951	0.925716	NA	0.699136	0.725368	NA	0.0305722	-0.028921	NA	0.921622	0.930792	NA	0.993942	0.0667593	0.429739	0.000341182	-0.0590003	-0.0246008	0.998684	0.375736	0.803497	0.352667	0.559291	0.0465178	0.0349038	-0.0180772	-0.0620939	0.756115	0.868309	0.310117	0.610854	0.924879	NA	0.0340792	0.00731712	NA	0.891705	0.98431	NA	0.0319972	0.0998384
rs139244592	C	A	0.786599	0.193038	NA	0.0590655	0.233207	NA	0.949782	0.604612	NA	0.962515	0.814076	NA	0.0119067	0.0461508	NA	0.991747	0.957111	NA	0.884303	0.619345	0.544172	0.0172094	-0.0362417	0.0487851	0.974324	0.894963	0.860129	0.365972	0.326745	0.725662	0.0910887	-0.069694	-0.0278532	0.764776	0.733486	0.930869	0.916532	0.106105	NA	0.0170324	-0.329941	NA	0.982414	0.468756	NA	0.97291	0.48488
rs139297051	C	T	0.0930879	0.0560129	NA	-0.240651	-0.275269	NA	0.441488	0.342573	NA	0.494108	0.43946	NA	-0.098094	-0.114946	NA	0.836106	0.808692	NA	0.476801	0.530187	0.857664	-0.0713419	-0.0506411	0.0131384	0.8277	0.854512	0.96789	0.1521	0.669306	0.767448	-0.118772	-0.0308977	-0.0196812	0.54502	0.911993	0.944214	0.650909	0.193183	NA	-0.0588582	-0.192811	NA	0.905968	0.60486	NA	0.969045	0.667286
rs139370931	AT	A	0.739552	0.651031	NA	0.0476489	-0.0544825	NA	0.935093	0.906013	NA	0.23131	0.742789	NA	-0.167503	-0.052318	NA	0.649368	0.935837	NA	0.901825	0.000728384	0.0267516	0.0114847	-0.217224	-0.134035	0.978385	0.0174328	0.22637	0.472638	0.0976941	0.425092	-0.0583137	-0.102326	-0.0510844	0.825908	0.452083	0.800681	0.7141	0.775563	NA	-0.0481114	-0.0363593	NA	0.927448	0.946427	NA	0.058259	0.196262
rs139405357	T	G	0.823416	0.162962	NA	-0.0390758	-0.207067	NA	0.95919	0.561084	NA	0.771547	0.502682	NA	-0.0490517	0.137604	NA	0.945277	0.840578	NA	0.0482792	0.197594	0.996001	-0.153272	-0.0825778	-0.000284886	0.316793	0.610035	0.999233	0.907539	0.636779	0.59729	-0.00865703	-0.0272766	-0.0315918	0.979383	0.900978	0.885852	0.325781	0.454182	NA	-0.152828	-0.141384	NA	0.73264	0.816886	NA	0.346953	0.857747
rs139411001	G	A	0.366845	0.55337	NA	-0.0854362	0.0556646	NA	0.765407	0.865268	NA	0.177148	0.994163	NA	-0.131887	-0.00073256	NA	0.581871	0.998766	NA	0.0951062	0.936992	0.713743	0.093568	-0.00303957	0.0134864	0.445907	0.987403	0.927301	0.77415	0.457611	0.0304763	-0.013469	0.0273733	0.0801221	0.946089	0.818459	0.24527	0.308109	0.232271	NA	-0.0878471	-0.118405	NA	0.719905	0.649849	NA	0.697203	0.592369
rs139507260	C	CT	0.0141557	0.124874	NA	-0.748313	-0.539476	NA	0.152218	0.502656	NA	0.617779	0.826426	NA	0.147623	-0.118595	NA	0.894074	NA	NA	0.174869	0.0565748	0.861733	-0.472735	-0.297252	-0.0380288	0.578437	0.344602	0.96914	0.525675	0.390693	0.856121	-0.150238	0.150957	0.0346896	0.852402	0.780353	0.967541	0.999895	0.0930354	NA	5.18504e-05	-0.554998	NA	0.999943	NA	NA	0.0310373	0.0977298
rs139549856	G	A	0.981608	0.129644	NA	0.00357513	-0.231558	NA	0.996005	0.510202	NA	0.595878	0.528841	NA	0.105028	-0.109128	NA	0.885468	0.853873	NA	0.551904	0.891401	0.264774	-0.0685118	0.0095019	-0.0801163	0.86453	0.975622	0.682906	0.929113	0.449969	0.530904	0.00828782	-0.050577	-0.0441657	0.985205	0.814401	0.854713	0.805842	0.444905	NA	-0.0360082	0.133666	NA	0.955083	0.811872	NA	0.884746	0.828412
rs139579187	C	G	0.380065	0.505157	NA	0.15442	0.107242	NA	0.773422	0.8419	NA	0.637518	0.541652	NA	-0.0939328	-0.127127	NA	0.901157	0.858927	NA	0.774744	0.19156	0.199641	-0.0285	-0.0882162	0.0870208	0.946284	0.602397	0.612685	0.486221	0.573766	0.934993	0.0551805	-0.0379672	-0.00503386	0.832701	0.875706	0.987032	0.220606	0.759734	NA	0.196241	-0.0621196	NA	0.637736	0.941191	NA	0.675123	0.220456
rs139598185	C	T	0.130335	0.684156	NA	0.206847	0.0477455	NA	0.511444	0.916773	NA	0.859448	0.367413	NA	0.0246898	0.135393	NA	0.968294	0.765641	NA	0.335128	0.982184	0.427371	0.0659794	-0.00107324	0.0378374	0.741376	0.996152	0.80187	0.949523	0.0420286	0.217529	-0.00382128	-0.0938386	-0.056067	0.989674	0.293806	0.633928	0.165179	0.253196	NA	0.165973	-0.16876	NA	0.564542	0.671853	NA	0.775086	0.0686297
rs139649217	C	T	0.172087	0.497122	NA	0.248709	-0.119376	NA	0.574679	0.837819	NA	0.336686	0.409205	NA	-0.15995	-0.169812	NA	0.742709	0.791588	NA	0.70548	0.539063	0.307465	0.0421175	0.0511568	0.0794729	0.923984	0.857562	0.719242	0.00307876	0.0933046	0.0352486	0.301185	0.137239	0.160786	0.0534111	0.442088	0.265953	0.0266017	0.123358	NA	-0.371094	-0.268634	NA	0.225646	0.50027	NA	0.260824	0.600799
rs139661715	T	C	0.933817	0.862012	NA	0.0140591	0.0267386	NA	0.986605	0.969227	NA	0.306737	0.517918	NA	0.192821	-0.107681	NA	0.718709	0.848793	NA	0.00292501	0.403075	0.969178	-0.243546	-0.0478523	-0.00215303	0.0513676	0.788197	0.993199	0.32814	0.65056	0.653057	0.0702479	-0.0247951	-0.0253826	0.734387	0.905868	0.906746	0.559099	0.160878	NA	0.0877603	0.238771	NA	0.868185	0.558162	NA	0.080801	0.687686
rs139685729	G	A	0.0744814	0.0739583	NA	-0.0851074	-0.0774466	NA	0.397517	0.396315	NA	0.0481296	0.0530806	NA	-0.0969818	-0.095077	NA	0.316213	0.333117	NA	0.0106518	0.00470178	0.000938114	0.0727579	0.0564343	0.062768	0.127714	0.0725206	0.0213859	0.310121	0.00339821	0.00341928	0.0244881	0.0549164	0.0559004	0.721128	0.0572994	0.0575534	0.0086609	0.045971	NA	-0.110197	-0.0938982	NA	0.111278	0.308012	NA	0.00965455	0.0413351
rs139691717	G	A	0.234121	0.463259	NA	0.187977	-0.101632	NA	0.652171	0.821397	NA	0.790423	0.71654	NA	0.0404555	-0.0638539	NA	0.950717	0.928484	NA	0.414024	0.423918	0.349076	0.0775378	-0.0550867	0.0609069	0.794391	0.799881	0.753217	0.593302	0.799199	0.218099	0.0460213	0.0155633	0.0910551	0.88441	0.95266	0.634607	0.131486	0.0301076	NA	-0.199124	-0.325196	NA	0.513693	0.243329	NA	0.516525	0.743639
rs139724282	C	CATAG	0.610735	0.486149	NA	-0.173776	-0.3751	NA	NA	NA	NA	0.711661	0.649768	NA	0.204157	0.268073	NA	NA	NA	NA	0.741654	0.237171	0.120904	-0.158668	-0.322991	-0.327996	NA	0.654996	0.496149	0.229979	0.954302	0.694331	-0.295501	0.019242	-0.0639028	NA	0.990344	0.920353	0.563067	0.853755	NA	-0.302803	0.0903584	NA	NA	NA	NA	0.641135	0.28906
rs139783180	G	A	0.134383	0.420028	NA	-0.0939458	-0.0458921	NA	0.518306	0.797915	NA	0.126069	0.408481	NA	-0.0952427	0.0507538	NA	0.504812	0.790964	NA	0.290959	0.124115	0.076486	-0.0481305	-0.0493933	-0.055094	0.704916	0.501513	0.402525	0.461918	0.580093	0.218452	0.0288166	-0.0168619	-0.0378525	0.820576	0.878524	0.635098	0.736004	0.256544	NA	0.0187061	0.0689291	NA	0.934357	0.674898	NA	0.379665	0.687051
rs139825007	A	C	0.670687	0.885265	NA	-0.0814258	-0.0229572	NA	0.912444	0.974673	NA	0.801192	0.724567	NA	0.037268	-0.0570713	NA	0.953158	0.930699	NA	0.0631132	0.881719	0.679313	-0.215928	-0.0132183	-0.0392656	0.364968	0.973481	0.914869	0.563403	0.100707	0.742916	-0.0714869	-0.147683	-0.0286895	0.870082	0.457273	0.935837	0.743084	0.578586	NA	-0.0517646	-0.110833	NA	0.935837	0.877989	NA	0.414788	0.404168
rs139849517	G	C	0.174383	0.0881744	NA	0.275247	0.302542	NA	0.578013	0.429852	NA	0.128758	0.695846	NA	0.332253	0.0853027	NA	0.508932	0.920806	NA	0.549526	0.208382	0.00314007	0.0773447	-0.115255	-0.270194	0.863333	0.622179	0.0540959	0.43912	0.0222764	0.866793	-0.0862884	-0.173365	-0.0143672	0.808442	0.202476	0.970179	0.0168576	0.446195	NA	0.409382	0.179175	NA	0.17027	0.812644	NA	0.00712731	0.324979
rs139887283	T	C	0.737995	0.279198	NA	-0.0342116	-0.0951482	NA	0.934994	0.69459	NA	0.00984245	0.0648607	NA	-0.255981	-0.206162	NA	0.121154	0.370379	NA	0.481406	0.286236	0.533716	0.0385129	0.0405965	-0.0221823	0.830016	0.70073	0.855914	0.249396	0.677217	0.845891	-0.0513367	0.0151058	0.00671251	0.668466	0.914391	0.965344	0.781399	0.168274	NA	0.0245706	-0.152637	NA	0.9479	0.569062	NA	0.0877188	0.381276
rs139904139	A	G	0.00201268	0.00244383	NA	0.16245	0.148837	NA	0.0387611	0.0447887	NA	5.31734e-05	0.00308979	NA	0.223022	0.164389	NA	0.00200504	0.0534827	NA	0.245396	0.100271	0.02891	-0.0418336	0.0399763	0.0538435	0.664145	0.456622	0.237198	0.0592718	0.217348	0.779986	0.0592138	0.0299454	0.00667671	0.352968	0.633795	0.94759	6.52789e-06	0.0415552	NA	0.217913	0.103216	NA	0.000324904	0.291782	NA	0.120972	0.679999
rs139961135	C	T	0.143003	0.422045	NA	-0.136138	-0.0639627	NA	0.531641	0.798624	NA	0.889924	0.943873	NA	0.012807	-0.00662524	NA	0.975482	0.988509	NA	0.128977	0.64117	0.173101	-0.0868221	0.0179446	-0.0507874	0.509387	0.902264	0.576145	0.843382	0.824491	0.28442	-0.00936204	0.0082181	-0.0409301	0.964738	0.959633	0.699237	0.524158	0.298887	NA	0.0485005	0.0953777	NA	0.851899	0.711925	NA	0.333703	0.11188
rs140071075	G	A	0.734735	0.97453	NA	0.032968	-0.00273804	NA	0.933952	0.994526	NA	0.403223	0.246569	NA	-0.0866715	-0.111932	NA	0.788292	0.665454	NA	0.325642	0.159099	0.64798	-0.048601	-0.0523529	0.0159127	0.732583	0.555348	0.905136	0.337846	0.832035	0.765946	0.0396797	0.00729197	-0.0104557	0.74357	0.961119	0.943741	0.4302	0.977102	NA	-0.0650731	0.00271094	NA	0.803603	0.995084	NA	0.057163	0.392182
rs140088478	G	GA	0.376133	0.228492	NA	0.123577	-0.153705	NA	0.771378	0.646247	NA	0.515433	0.00507424	NA	0.0898801	-0.391469	NA	0.847659	0.0762934	NA	0.16457	0.193127	0.0628598	-0.143726	-0.0925528	-0.122215	0.563373	0.604772	0.364047	0.907685	0.193333	0.892007	-0.0102485	-0.0841716	-0.0089258	0.979383	0.605084	0.975622	0.942393	0.229443	NA	0.00919377	0.15636	NA	0.988278	0.647351	NA	0.972709	0.930799
rs140164584	G	GC	0.702277	0.209578	NA	0.0520168	-0.164059	NA	0.922699	0.623581	NA	0.339739	0.337401	NA	-0.124564	-0.140955	NA	0.745174	0.74317	NA	0.996797	0.422742	0.0806938	-0.000384087	-0.0553303	-0.113139	0.999457	0.798952	0.412265	0.317571	0.598159	0.998398	0.0848668	0.0347698	-0.000124837	0.726541	0.88622	0.999787	0.568536	0.172047	NA	-0.0687496	-0.209413	NA	0.872894	0.574659	NA	0.407669	0.125333
rs140179171	T	C	0.0274967	0.815835	NA	0.459661	0.0453916	NA	0.229848	0.957597	NA	0.252857	0.594615	NA	0.206694	-0.112942	NA	0.671436	0.884992	NA	0.5057	0.227817	0.665707	0.069494	-0.0915041	0.0305509	0.842237	0.645394	0.910676	0.594635	0.735759	0.616407	0.0484472	-0.0270141	0.0369486	0.884992	0.934249	0.893783	0.92101	0.450761	NA	-0.0187615	0.157363	NA	0.983453	0.815037	NA	0.157406	0.383295
rs140284114	G	A	0.558522	0.983639	NA	-0.0579415	0.00186526	NA	0.868078	0.996384	NA	0.923021	0.517853	NA	-0.00971206	-0.0669777	NA	0.983856	0.848752	NA	0.111923	0.0103951	0.000111157	-0.0957453	-0.106868	-0.150245	0.480067	0.125536	0.00371619	0.453277	0.470434	0.366313	-0.0366385	-0.0299774	-0.0367472	0.81649	0.825133	0.765087	0.479889	0.550344	NA	-0.0628932	-0.06157	NA	0.829137	0.863724	NA	0.883674	0.57089
rs140303967	A	G	0.121647	0.132506	NA	0.180262	0.147068	NA	0.497511	0.515537	NA	0.00377463	0.0130793	NA	0.328403	0.293968	NA	0.0618618	0.145207	NA	0.263193	0.394346	0.100768	0.0685778	0.0372938	0.070777	0.680923	0.782425	0.457281	0.706548	0.275938	0.543442	0.0195085	0.0474767	0.0257717	0.924505	0.692513	0.859683	0.751099	0.0045423	NA	0.0310381	0.324182	NA	0.93892	0.0706583	NA	0.88161	0.100571
rs140371814	G	A	0.242817	0.323075	NA	-0.210931	0.172666	NA	0.66078	0.730855	NA	0.306746	0.0752055	NA	-0.19705	-0.331791	NA	0.718709	0.399282	NA	0.0430125	0.296732	0.769132	-0.230902	-0.0732234	0.0212978	0.297581	0.710156	0.944451	0.656996	0.714367	0.431234	0.0390418	-0.0263952	-0.0574793	0.907673	0.927562	0.804129	0.346544	0.528385	NA	-0.153541	-0.121758	NA	0.750545	0.853656	NA	0.662699	0.115144
rs140398407	C	T	0.00445692	0.411923	NA	-0.608968	-0.154975	NA	0.0697384	0.793167	NA	0.342929	0.322221	NA	-0.211162	0.216713	NA	0.747976	0.730374	NA	0.625303	0.910654	0.427372	-0.0530552	-0.00827883	0.055447	0.897113	0.980462	0.80187	0.555205	0.460796	0.642312	0.0556973	-0.0516454	0.033787	0.866246	0.820028	0.902777	0.205738	0.508197	NA	-0.233063	-0.142365	NA	0.619464	0.843557	NA	0.530411	0.686454
rs140444170	T	TA	0.048963	0.143098	NA	0.133822	0.0938639	NA	0.319226	0.531786	NA	0.0284135	0.00504428	NA	0.149224	0.205972	NA	0.23463	0.0759907	NA	0.505178	0.645607	0.343128	-0.0339745	-0.0174446	-0.0352321	0.841908	0.903922	0.748223	0.983149	0.48332	0.638633	0.000945594	-0.0239515	-0.0166282	0.99633	0.830989	0.901421	0.287104	0.364546	NA	0.0677827	0.0623817	NA	0.702067	0.76347	NA	0.0632349	0.000981953
rs140468621	GTTC	G	0.234786	0.958497	NA	-0.268227	0.0106638	NA	0.652948	0.991	NA	0.344595	0.139794	NA	0.203076	0.325896	NA	0.749247	NA	NA	0.735719	0.984562	0.869266	-0.054678	0.00206045	-0.018556	0.934249	0.996464	0.970854	0.114833	0.559513	0.423647	-0.222864	-0.0654539	-0.102662	0.485238	0.868383	0.79954	0.774961	0.225593	NA	0.057394	-0.32197	NA	0.946379	0.643205	NA	0.501193	0.743278
rs140503817	A	G	0.994824	0.806349	NA	-0.00152271	0.0481086	NA	0.998921	0.955084	NA	0.147641	0.469274	NA	-0.332597	-0.164232	NA	NA	NA	NA	0.113642	0.642233	0.547732	-0.257047	-0.0460567	-0.0668636	0.483073	0.902774	0.862281	0.611614	0.897289	0.272806	0.0702619	0.0132016	-0.0987775	0.892157	0.976964	0.690447	0.789523	0.399717	NA	-0.058816	0.175809	NA	0.95046	NA	NA	0.453223	0.989056
rs140516910	C	T	0.810236	0.391236	NA	-0.0261198	0.0846927	NA	0.956244	0.780681	NA	0.046138	0.877988	NA	-0.217129	-0.0183107	NA	0.30873	0.97293	NA	0.147875	0.0286575	0.000128163	0.0762804	0.0834897	0.145097	0.538636	0.235919	0.00419638	0.10929	0.128733	0.000807805	0.0731641	0.0569325	0.124949	0.475337	0.508917	0.0188811	0.197077	0.0391198	NA	-0.130318	-0.253769	NA	0.609268	0.282193	NA	0.00719303	0.0664442
rs140552654	C	A	0.0216421	0.57472	NA	-0.365693	0.0724067	NA	0.198628	0.876111	NA	0.89595	0.230529	NA	-0.0236604	-0.19373	NA	0.976551	0.648397	NA	0.815944	0.0493188	0.450396	-0.02083	-0.110749	-0.0441164	0.957634	0.320556	0.814708	0.120239	0.191358	0.426867	-0.118832	-0.0723058	0.0461247	0.494838	0.602192	0.801585	0.56517	0.379376	NA	-0.0764325	0.137752	NA	0.870932	0.773187	NA	0.00327959	0.526437
rs140583243	C	CT	0.121669	0.864444	NA	0.271017	0.0290977	NA	0.497542	0.969688	NA	0.393275	0.847224	NA	0.149823	0.0388518	NA	0.781717	0.965667	NA	0.81025	0.492363	0.727811	0.0314178	0.0601775	0.0266105	0.956244	0.835334	0.931553	0.846021	0.723367	0.49489	0.018978	-0.0272396	0.0579509	0.965391	0.930331	0.836437	0.0824476	0.0689961	NA	0.313656	0.338744	NA	0.417401	0.381902	NA	0.287018	0.548231
rs140653574	C	T	0.549573	0.856134	NA	0.0658502	0.0174646	NA	0.863333	0.967541	NA	0.594691	0.3508	NA	0.0631709	-0.0989225	NA	0.884992	0.754644	NA	0.186504	0.0186268	0.00057482	0.0771303	0.0899141	0.125707	0.595323	0.180654	0.0144442	0.225395	0.00080446	0.00562178	0.0591139	0.128479	0.106701	0.642972	0.0188307	0.082288	0.267293	0.0836155	NA	0.103599	-0.190141	NA	0.685511	0.419475	NA	0.0242598	0.242533
rs140813969	G	C	0.84714	0.96253	NA	0.0311474	-0.00748114	NA	0.965633	0.991747	NA	0.318207	0.362203	NA	-0.171031	-0.163178	NA	0.727301	0.762222	NA	0.696282	0.680143	0.736938	0.0404032	-0.0267256	0.0232215	0.920806	0.914869	0.934555	0.364221	0.756772	0.0950223	0.0799089	0.0184874	0.114391	0.763392	0.940438	0.445766	0.805052	0.904218	NA	0.0367257	-0.0204099	NA	0.954897	0.978719	NA	0.61341	0.957726
rs140865265	C	T	0.943575	0.697918	NA	-0.00229873	-0.0108822	NA	0.988509	0.921214	NA	0.535495	0.782438	NA	0.0201573	-0.00923882	NA	0.856609	0.948342	NA	0.00447334	0.000159069	2.15721e-05	0.0525247	0.0470534	0.0518858	0.0698977	0.00503285	0.000914208	0.0070789	0.0218073	2.11362e-05	0.0417809	0.0282868	0.0522912	0.0969247	0.199383	0.000898194	0.0429676	0.627863	NA	-0.056833	-0.0155013	NA	0.297382	0.897759	NA	8.70635e-08	5.51752e-09
rs140903351	C	T	0.821607	0.000502246	NA	0.0136752	-0.17537	NA	0.958783	0.0130059	NA	0.859119	0.122713	NA	-0.0103858	-0.0901808	NA	0.968241	0.499448	NA	0.79595	0.0988841	0.049101	0.00723972	-0.0335372	-0.0382287	0.951758	0.453966	0.319706	0.856215	0.160161	0.255471	0.00431421	-0.026739	-0.0218451	0.967574	0.557046	0.673754	0.408673	0.10996	NA	0.0418652	-0.091788	NA	0.7912	0.476803	NA	0.357655	0.0245881
rs140908180	A	AGAGTTCCCATGCATACTGAC	0.0160668	0.000309263	NA	0.148745	0.201277	NA	0.165029	0.00882411	NA	0.138472	0.0138018	NA	0.090228	0.1539	NA	0.524477	0.149778	NA	9.29805e-13	9.04425e-22	4.13975e-23	-0.253193	-0.230857	-0.234595	1.54343e-10	3.39384e-19	1.7556e-20	4.01414e-21	1.69486e-30	3.03056e-25	-0.289753	-0.263532	-0.242435	1.39629e-18	1.08185e-27	1.47748e-22	2.85022e-05	0.0186114	NA	0.222908	0.143099	NA	0.00117103	0.180561	NA	1.23029e-16	1.10652e-14
rs140977525	G	A	0.0371938	0.223325	NA	0.319815	0.155814	NA	0.274514	0.640336	NA	0.341946	0.0898518	NA	-0.139259	0.241003	NA	0.747228	0.433647	NA	0.144991	0.324146	0.296553	0.114905	0.0576367	0.05504	0.534524	0.731514	0.710044	0.185193	0.101221	0.104144	0.0984685	0.090751	0.0861132	0.593286	0.458438	0.464964	0.0339055	0.364068	NA	0.26669	0.133389	NA	0.260724	0.763346	NA	0.384395	0.60474
rs140979365	T	C	0.497724	NA	NA	-0.157719	NA	NA	NA	NA	NA	0.434037	0.498067	NA	-0.193179	0.220798	NA	NA	NA	NA	0.265095	NA	NA	-0.206172	NA	NA	0.683205	NA	NA	NA	0.482461	NA	NA	0.0846525	NA	NA	0.830644	NA	0.390748	0.85638	NA	-0.241307	-0.0500487	NA	NA	NA	NA	NA	NA
rs140979365	C	T	NA	0.929158	NA	NA	0.0197642	NA	NA	NA	NA	NA	NA	NA	NA	NA	NA	NA	NA	NA	NA	0.030043	0.279018	NA	-0.255032	-0.122137	NA	0.243059	0.694554	0.882756	NA	0.409263	0.0199207	NA	-0.0849387	0.973843	NA	0.791597	NA	NA	NA	NA	NA	NA	NA	NA	NA	0.858324	0.0363297
rs140985410	C	T	0.592005	0.695076	NA	-0.0902169	-0.070615	NA	0.883703	0.920603	NA	0.283185	0.791282	NA	-0.206752	0.0559609	NA	0.698449	0.951006	NA	0.0856537	0.490843	0.784477	-0.161828	0.0418789	0.0153058	0.423792	0.834896	0.949025	0.206351	0.896488	0.654626	0.104891	0.00765289	0.0292486	0.619934	0.97683	0.907245	0.956342	0.653043	NA	-0.0082148	0.0821395	NA	0.990646	0.906746	NA	0.0494525	0.861447
rs140990613	A	ACAATT	0.952674	0.140492	NA	0.00800274	0.177445	NA	0.990104	0.527544	NA	0.751001	0.0363561	NA	-0.0449228	-0.281985	NA	0.9389	0.270722	NA	0.0193017	0.0245853	0.967199	0.20883	0.131633	-0.00221048	0.184912	0.214616	0.992741	0.952623	0.00170667	0.036709	-0.00475514	-0.197661	-0.11822	0.990104	0.0342434	0.272038	0.226868	0.838205	NA	-0.126817	0.0272893	NA	0.644613	0.963077	NA	0.856692	0.700466
rs140993611	G	C	0.0962691	0.655137	NA	0.247655	0.0637041	NA	0.448908	0.907245	NA	0.733249	0.971193	NA	0.0525418	0.00579473	NA	0.933673	0.993814	NA	0.0222604	0.397825	0.00475222	0.251892	0.0591347	0.201147	0.20242	0.784549	0.0730482	0.0629228	0.937122	0.630964	0.178737	0.00603075	0.0377131	0.364255	0.987403	0.898843	0.418616	0.088171	NA	-0.108458	0.272425	NA	0.797265	0.429852	NA	0.0132043	0.507961
rs141000276	A	G	0.292774	0.397428	NA	-0.140995	-0.11809	NA	0.706268	0.784168	NA	0.697836	0.434981	NA	0.0617389	0.118891	NA	0.921214	0.806042	NA	0.410682	0.117845	0.0208999	0.0703621	0.0962579	0.152993	0.792537	0.490676	0.194592	0.139531	0.0015848	0.0379742	0.110918	0.206029	0.120893	0.525915	0.0323951	0.277887	0.788865	0.657407	NA	-0.0344834	0.0685181	NA	0.95039	0.907775	NA	0.118589	0.0253712
rs141014728	G	T	0.000974263	0.675677	NA	0.573689	-0.0666879	NA	0.0220155	0.914028	NA	0.151321	0.776846	NA	0.220248	0.0486023	NA	0.543785	0.946704	NA	0.602434	0.768678	0.67321	-0.0540932	-0.0222268	-0.0322275	0.888145	0.944451	0.912881	0.848932	0.997962	0.305248	0.0169072	-0.000197365	0.0750275	0.96606	0.999684	0.717421	0.337278	0.162658	NA	0.133122	-0.228353	NA	0.743111	0.56073	NA	0.11193	0.38861
rs141137774	A	G	0.104319	0.0475775	NA	-0.070939	-0.0805766	NA	0.465116	0.313976	NA	0.00767024	0.116857	NA	-0.121934	-0.0755043	NA	0.102432	0.488698	NA	0.24475	0.561431	0.18132	0.0352204	0.0118722	0.0269266	0.663513	0.869037	0.58752	0.226746	0.735057	0.192932	0.0305419	0.00677741	0.0260464	0.644415	0.934113	0.604381	0.107983	0.423696	NA	-0.0640595	-0.0348694	NA	0.472669	0.799584	NA	0.0555339	0.0795006
rs141158619	C	A	0.326269	0.590583	NA	-0.147385	0.072827	NA	0.733006	0.88295	NA	0.345694	0.947985	NA	-0.138778	-0.0110702	NA	0.749899	0.98934	NA	0.532832	0.158232	0.059187	-0.053873	-0.09627	-0.121724	0.855512	0.553822	0.352722	0.62885	0.147814	0.932429	-0.037737	-0.0846359	-0.00540169	0.898142	0.538636	0.98625	0.290238	0.655917	NA	-0.134338	0.065336	NA	0.70432	0.907551	NA	0.468324	0.891917
rs1412925	T	G	0.178471	0.60713	NA	0.116829	-0.0398147	NA	0.583424	0.890214	NA	0.319187	0.903837	NA	0.0891277	-0.010699	NA	0.728152	0.978719	NA	0.710052	0.0426537	0.945245	0.0196903	0.0741661	-0.00226687	0.926151	0.296104	0.988796	0.265246	0.622219	0.669993	0.0497664	0.0175409	0.0140335	0.683388	0.896148	0.912282	0.548178	0.465685	NA	0.0455337	0.0619038	NA	0.862497	0.822264	NA	0.71056	0.356806
rs141331530	G	A	0.382788	0.898903	NA	-0.123056	0.0175327	NA	0.774811	0.977363	NA	0.64248	0.939703	NA	-0.0683689	-0.0117228	NA	0.902891	0.987906	NA	0.670602	0.272395	0.265485	0.0406696	-0.0768294	0.0719271	0.912408	0.690082	0.68376	0.65808	0.876481	0.733214	0.0357427	0.0104184	-0.0227329	0.908064	0.972652	0.933673	0.0713366	0.953727	NA	-0.234455	-0.00854287	NA	0.388775	0.990344	NA	0.0351394	0.452018
rs141350424	A	G	0.784554	0.362876	NA	-0.0310472	0.0949878	NA	0.949073	0.762319	NA	0.0982138	0.735129	NA	0.198219	-0.0419757	NA	0.452523	0.934141	NA	0.312612	0.159515	0.00367433	-0.0577686	-0.0548116	-0.107714	0.723058	0.555925	0.0607153	0.130627	0.0058314	0.242147	-0.0739213	-0.102768	-0.0434037	0.51178	0.0845764	0.660358	0.919563	0.453097	NA	-0.0104711	0.0850976	NA	0.982928	0.8164	NA	0.0238966	0.217044
rs141352767	TA	T	0.000929015	0.00649153	NA	0.421822	0.29145	NA	0.0212019	0.0913062	NA	0.332985	0.016226	NA	0.124079	0.299014	NA	0.739266	0.165893	NA	0.449055	0.0851622	0.0398122	0.0541574	0.0823334	0.101946	0.813826	0.422847	0.284973	0.00173624	0.0896249	0.161868	0.188177	0.0789254	0.0636407	0.034689	0.433412	0.559375	0.0184565	0.38217	NA	0.251398	0.105874	NA	0.179622	0.774601	NA	0.0487181	0.0177405
rs141397088	C	A	0.0823208	0.199037	NA	-0.336738	0.198304	NA	0.417083	0.612029	NA	0.422306	0.615136	NA	-0.130627	0.0855895	NA	0.798665	0.893304	NA	0.049168	0.00263159	0.788989	0.232922	0.235581	0.0227754	0.319918	0.0474621	0.950406	0.61396	0.213463	0.836532	0.0495604	0.104644	0.0188141	0.89288	0.62855	0.962781	0.991741	0.795529	NA	-0.00165041	0.0465587	NA	0.998351	0.951584	NA	0.194058	0.128075
rs141412160	C	T	0.0834397	0.0182579	NA	-0.172442	-0.219082	NA	0.419206	0.178558	NA	0.317604	0.763128	NA	-0.10319	-0.0319967	NA	0.726541	0.94257	NA	0.00152121	0.627535	0.275211	0.213323	0.0204785	0.0470538	0.0313853	0.897578	0.692147	0.836863	0.603499	0.460922	0.0111753	-0.0214256	0.0309526	0.962891	0.888561	0.820103	0.0235032	0.0305211	NA	-0.201374	-0.215534	NA	0.209054	0.245549	NA	0.0315761	0.27799
rs141413313	TC	T	0.827251	0.918677	NA	-0.0305363	-0.012326	NA	0.960041	0.982754	NA	0.23231	0.332027	NA	-0.154803	0.127144	NA	0.649849	0.738248	NA	0.860933	0.870786	0.839473	-0.0150551	0.00999709	-0.0118833	0.968874	0.971099	0.963591	0.675944	0.578952	0.0883084	0.0302264	-0.0312731	0.100372	0.914028	0.878145	0.430085	0.905167	0.895266	NA	-0.0136616	0.0184256	NA	0.978941	0.976467	NA	0.358589	0.145793
rs141417682	G	A	0.366476	0.421335	NA	0.172319	0.138831	NA	0.765208	0.798366	NA	0.554864	0.576109	NA	0.110976	-0.113456	NA	0.866033	0.876719	NA	0.12807	0.731555	0.293313	0.233762	-0.0332322	0.100676	0.507838	0.933121	0.706825	0.0474554	0.782756	0.796092	0.236888	0.0286143	0.0282679	0.31358	0.948451	0.951838	0.379184	0.141749	NA	0.140084	-0.259673	NA	0.773133	0.52964	NA	0.393295	0.974984
rs141441459	C	A	0.0127602	0.693827	NA	-0.158655	-0.0230268	NA	0.143231	0.920198	NA	0.565616	0.0213023	NA	-0.0382793	0.153565	NA	0.871269	0.196888	NA	0.447112	0.900054	0.769361	-0.0299429	0.0033888	0.00760326	0.812825	0.977766	0.944451	0.997624	0.27157	0.00219483	-9.88545e-05	0.0289625	0.0792802	0.999524	0.689714	0.0411928	0.674879	0.339283	NA	-0.022401	-0.0613197	NA	0.913451	0.74474	NA	0.0339064	0.0247055
rs141498954	T	C	0.00767016	0.564966	NA	0.476544	0.0996355	NA	0.102432	0.870926	NA	0.252579	0.631827	NA	0.18939	0.0847009	NA	0.671239	0.898915	NA	0.435018	0.370075	0.204287	0.064339	0.0565238	0.0732954	0.806082	0.767373	0.618092	0.632463	0.60835	0.275288	0.0357442	0.0291489	0.0623853	0.899229	0.890774	0.692147	0.0280485	0.588815	NA	0.377008	0.11966	NA	0.232619	0.882071	NA	0.365954	0.162434
rs141552843	T	C	0.452678	0.49593	NA	0.022872	0.0187436	NA	0.816167	0.837135	NA	0.377046	0.192727	NA	0.0274838	0.0408432	NA	0.771942	0.604202	NA	0.62849	5.50673e-05	0.560004	0.00844685	0.0485444	0.00676034	0.897877	0.00206696	0.868643	0.00417364	0.0731816	0.00176232	0.0424425	0.0208528	0.0361803	0.0667395	0.39396	0.0350629	0.268081	0.10562	NA	-0.0296668	0.0502295	NA	0.686286	0.467588	NA	4.4132e-10	2.2914e-13
rs141582774	C	T	0.631636	0.8933	NA	-0.0333513	-0.00795314	NA	0.898843	0.975746	NA	0.987791	0.179601	NA	-0.00106789	-0.0944686	NA	0.997397	0.58493	NA	0.627472	0.98391	0.561658	-0.0234396	0.000763869	-0.0201694	0.897578	0.996464	0.86913	0.131367	0.705917	0.447916	-0.0597066	-0.0135398	-0.0258633	0.513429	0.924155	0.813158	0.205029	0.250583	NA	-0.0800402	-0.0813468	NA	0.618615	0.669571	NA	0.845326	0.86373
rs141612636	T	C	0.90376	0.0488838	NA	-0.0111729	-0.164362	NA	0.978719	0.31901	NA	0.449595	0.323071	NA	-0.0790376	-0.104386	NA	0.814165	0.730855	NA	0.784703	0.0881141	0.0172084	0.0142824	0.0606202	0.0796382	0.949077	0.429818	0.172379	0.153802	0.839936	0.0130702	0.0637501	-0.00732896	0.0869062	0.547194	0.963835	0.145183	0.447285	0.581249	NA	0.0667035	-0.0575411	NA	0.812888	0.878904	NA	0.133168	0.0170022
rs1416172	C	T	0.929384	0.846541	NA	0.0168761	-0.032099	NA	0.98527	0.965444	NA	0.758494	0.988257	NA	-0.0632082	-0.00281245	NA	0.940848	0.997521	NA	0.740622	0.298408	0.0405721	-0.0333664	-0.0688867	0.131934	0.935404	0.711733	0.287718	0.00157842	0.661474	0.464604	0.292289	0.0322127	0.0514245	0.0323073	0.909025	0.821898	0.247044	0.597431	NA	0.260854	0.125786	NA	0.665967	0.885852	NA	0.153894	0.165621
rs1416173	C	A	0.301162	0.317653	NA	0.0864689	0.0715463	NA	0.714188	0.72658	NA	0.383799	0.196057	NA	0.071711	0.113528	NA	0.775387	0.608406	NA	0.830678	0.948944	0.0756843	-0.0115017	-0.00239876	-0.0635714	0.960733	0.989498	0.400455	0.873739	0.148021	0.187182	0.00695629	-0.0513346	-0.0455166	0.971717	0.538889	0.596023	0.226073	0.935755	NA	0.0869948	-0.00647764	NA	0.643831	0.987186	NA	0.988487	0.438688
rs141619364	T	C	0.148803	0.28366	NA	-0.245413	-0.17294	NA	0.539738	0.698873	NA	0.127169	0.193212	NA	-0.293806	-0.227276	NA	0.506613	0.604891	NA	0.0638844	0.523401	0.580454	0.159162	0.0392883	0.0335508	0.367267	0.851686	0.878628	0.546457	0.0244985	0.00313099	0.0480194	0.138019	0.165128	0.861566	0.21428	0.0539545	0.978279	0.00967842	NA	0.00425717	-0.529541	NA	0.995195	0.11985	NA	0.0837855	0.75199
rs141685357	C	T	0.776664	0.676352	NA	-0.0390746	0.0479012	NA	0.946678	0.914046	NA	0.728348	0.904539	NA	0.0490025	0.0166713	NA	0.931553	0.978825	NA	0.74674	0.692811	0.657816	0.0287081	0.0240195	-0.0253625	0.937309	0.920019	0.907938	0.434425	0.974226	0.434254	-0.0587124	-0.00203104	-0.0470081	0.805784	0.994437	0.805784	0.452348	0.47852	NA	-0.089903	0.0853184	NA	0.815975	0.828335	NA	0.416944	0.341243
rs141769625	T	C	0.00793734	0.946372	NA	0.531972	0.0123851	NA	0.104711	0.989009	NA	0.774456	0.493601	NA	0.0581161	0.124832	NA	0.946101	0.835798	NA	0.798404	0.55335	0.110428	0.0267396	0.0477067	0.117147	0.952405	0.865268	0.477331	0.0275993	0.287946	0.0625188	0.215548	0.0681604	0.12279	0.23024	0.70269	0.363078	0.133859	0.429337	NA	0.250753	0.161599	NA	0.517522	0.803277	NA	0.0491059	0.81464
rs141779992	G	T	0.976329	0.623819	NA	-0.00535995	0.0709752	NA	0.994905	0.89661	NA	0.479202	0.0945555	NA	-0.119954	-0.280146	NA	0.82886	0.444702	NA	0.0188438	0.978796	0.0104774	-0.262558	-0.00206581	-0.196493	0.181961	0.995295	0.126235	0.891574	0.070105	0.943399	0.0123699	-0.127393	-0.00504767	0.975622	0.384757	0.988455	0.142751	0.0812551	NA	-0.189312	-0.270046	NA	0.531069	0.414073	NA	0.132333	0.69653
rs141912854	A	G	0.741728	0.396745	NA	-0.0659943	0.140822	NA	0.935616	0.783873	NA	0.235673	0.321434	NA	-0.249466	-0.205951	NA	0.653503	0.730088	NA	0.749666	0.0485904	0.656731	-0.0368782	-0.161549	-0.030556	0.938386	0.317909	0.907657	0.639009	0.343259	0.767423	-0.042936	-0.0665611	0.0228183	0.901525	0.748392	0.944214	0.0430447	0.389046	NA	0.355653	-0.159112	NA	0.297711	0.779194	NA	0.502912	0.837073
rs142010075	A	G	0.725734	0.704259	NA	-0.0166014	-0.0161846	NA	0.93088	0.923559	NA	0.00318018	0.153096	NA	-0.138826	-0.0670678	NA	0.0545441	0.54592	NA	0.451926	0.700315	0.290053	-0.0221391	0.00800662	-0.0221296	0.815848	0.921878	0.704292	0.409137	0.0285971	0.0827479	-0.0206027	-0.0446794	-0.0348524	0.791543	0.235643	0.418273	0.647104	0.526001	NA	-0.0185557	-0.0293308	NA	0.904549	0.852673	NA	0.671319	0.77668
rs142024182	C	T	0.110178	0.661911	NA	0.232318	-0.0553548	NA	0.477091	0.909347	NA	0.0884208	0.982334	NA	0.249843	0.00328549	NA	0.430284	0.996186	NA	0.395259	0.907688	0.00274431	-0.0628895	-0.00606254	-0.149549	0.782992	0.979383	0.049038	0.381199	0.554908	0.162171	0.0579616	-0.0287107	-0.0653691	0.774058	0.866044	0.559766	0.680306	0.176396	NA	0.0575531	0.197158	NA	0.914936	0.580603	NA	0.0438369	0.0257328
rs142084244	C	T	0.249118	0.0289248	NA	-0.212994	-0.339134	NA	0.668155	0.237206	NA	0.253243	0.813883	NA	0.218998	0.0422615	NA	0.671853	0.957067	NA	0.491864	0.503719	0.194692	0.0583058	-0.0431609	-0.0760491	0.835282	0.841152	0.606549	0.0439837	0.628673	0.00556046	-0.147434	-0.0281951	-0.158264	0.301221	0.898008	0.0815833	0.60277	0.100369	NA	-0.0932765	-0.33088	NA	0.888206	0.456633	NA	0.198405	0.421851
rs142125401	C	T	0.494048	0.682554	NA	0.0312114	0.0170978	NA	0.836053	0.916005	NA	0.596048	0.354625	NA	0.0250035	0.0450543	NA	0.885573	0.757475	NA	0.696538	0.633643	0.407642	-0.01015	-0.00840717	-0.0139466	0.920921	0.899728	0.790382	0.430295	0.2138	0.444179	-0.0174188	-0.0202464	0.0128196	0.803617	0.629008	0.811576	0.35989	0.209578	NA	0.0389213	0.0573116	NA	0.760686	0.623581	NA	0.0122139	0.186129
rs142265334	G	A	0.0126332	0.75405	NA	0.388404	-0.0397172	NA	0.142295	0.939713	NA	0.000406931	0.700491	NA	0.514736	0.0576452	NA	0.0109785	0.921888	NA	0.881755	0.505552	0.889054	0.0125859	-0.0455107	-0.00807959	0.973481	0.84217	0.975278	0.517762	0.842722	0.593041	-0.051125	0.0122112	-0.0350123	0.848739	0.964624	0.884222	0.153057	0.505159	NA	0.161896	0.0875325	NA	0.54592	0.8419	NA	0.207968	0.713934
rs142304723	A	C	0.717137	0.546943	NA	0.0656582	-0.102649	NA	0.928572	0.861745	NA	0.179827	0.986858	NA	0.250441	-0.0033799	NA	0.585347	0.997118	NA	0.21279	0.783599	0.0868438	0.130783	0.0198652	0.111164	0.627717	0.948611	0.42663	0.783751	0.528309	0.731804	0.0240553	0.046852	0.024019	0.94864	0.853622	0.933195	0.100297	0.159728	NA	0.257838	0.264218	NA	0.456632	0.556321	NA	0.408164	0.553453
rs142373084	A	C	0.798887	0.000311991	NA	-0.0164862	0.216576	NA	0.952532	0.00888965	NA	0.15025	0.28117	NA	0.0990959	0.0740688	NA	0.542125	0.696124	NA	0.405173	0.00111671	5.07652e-05	0.0386957	0.102716	0.119784	0.789181	0.0244752	0.00192126	0.029164	0.000123903	2.647e-07	0.0835402	0.114032	0.157593	0.238426	0.00408044	1.89098e-05	0.166623	0.0874827	NA	0.0836981	-0.114755	NA	0.566723	0.428283	NA	0.36844	0.656936
rs142413695	A	AC	0.986986	0.236808	NA	0.00424689	-0.278833	NA	0.997118	0.654877	NA	0.81482	0.955116	NA	0.0540378	0.0145224	NA	0.957386	0.990344	NA	0.800403	0.672104	0.655518	0.0402342	0.0595709	0.0559923	0.95297	0.912703	0.907338	0.833041	0.530267	0.410885	-0.0283414	0.0743662	0.0989102	0.961569	0.854537	0.792683	0.0105064	0.0592543	NA	-0.488286	-0.483855	NA	0.126461	0.352938	NA	0.504967	0.410659
rs142484410	C	G	0.227287	0.0525897	NA	0.07332	0.0974509	NA	0.644948	0.331734	NA	0.368282	0.155952	NA	0.0525697	0.0828014	NA	0.76626	0.550476	NA	0.394295	0.0528725	0.320866	0.0238671	0.039343	0.0192851	0.782398	0.332553	0.729685	0.135052	0.0226471	0.296601	0.0355686	0.0433852	0.0200532	0.51966	0.204315	0.710064	0.00576201	0.903791	NA	0.139795	0.00694309	NA	0.0839043	0.978719	NA	0.00307989	0.100761
rs142537946	G	C	0.219324	0.950555	NA	-0.106033	-0.00450363	NA	0.636391	0.989818	NA	0.943236	0.126381	NA	0.00626322	-0.140393	NA	0.988414	0.505296	NA	0.0121078	0.0497079	0.0152495	-0.110303	-0.0590005	-0.0738478	0.138417	0.32197	0.159573	0.20022	0.0305695	0.000244981	-0.0492026	-0.064286	-0.108813	0.613578	0.245874	0.00727204	0.712554	0.25844	NA	0.0267411	-0.0964308	NA	0.926939	0.677164	NA	2.4023e-09	0.000778505
rs142601174	G	A	0.838288	0.287477	NA	-0.0415992	0.191455	NA	0.963115	0.70225	NA	0.380677	0.459036	NA	0.164283	0.1491	NA	0.773852	0.81914	NA	0.616384	0.746924	0.238488	-0.0521278	-0.0219485	-0.0739149	0.893783	0.93736	0.656588	0.406698	0.2082	0.135645	-0.0762459	-0.0820326	0.100707	0.789935	0.62191	0.520791	0.744848	0.0903956	NA	0.0551963	-0.351076	NA	0.936521	0.434886	NA	0.804065	0.551246
rs142729468	T	C	0.468512	0.000879264	NA	0.0582713	0.239418	NA	0.824195	0.0203308	NA	0.378561	0.270714	NA	0.0721096	0.0946722	NA	0.772774	0.688909	NA	0.59934	0.862821	0.491522	0.0264691	-0.00616476	-0.0224735	0.88644	0.969324	0.83525	0.58041	0.422158	0.792414	0.0239551	0.0265005	-0.00890058	0.878601	0.798665	0.951156	0.492897	0.091695	NA	0.0474155	0.128458	NA	0.835526	0.437834	NA	0.225861	0.512693
rs142741447	A	G	0.580239	0.388652	NA	-0.0167778	0.023646	NA	0.878595	0.778787	NA	0.7968	0.394873	NA	-0.00796686	-0.026591	NA	0.9519	0.7827	NA	0.0452484	0.000219035	0.000503746	0.0347781	0.0443505	0.0401785	0.305285	0.00663818	0.0130338	0.00097014	0.000181716	0.0141037	0.0487775	0.0434838	0.0283144	0.0219624	0.00565099	0.15179	0.504229	0.166028	NA	-0.0178291	-0.0429627	NA	0.841378	0.56603	NA	0.148996	0.0295509
rs142752709	A	AT	0.755986	0.586391	NA	-0.153706	0.191889	NA	NA	NA	NA	0.571847	0.592147	NA	0.250243	-0.261917	NA	NA	NA	NA	0.521308	0.710727	0.893868	-0.178778	-0.0642761	0.026644	NA	NA	NA	0.294315	0.641029	0.846769	-0.251959	0.110089	0.045653	NA	NA	NA	0.180916	0.180603	NA	-0.454568	0.530297	NA	NA	NA	NA	0.715034	0.307549
rs142753208	C	T	0.632313	0.130086	NA	-0.119859	-0.329896	NA	NA	0.511131	NA	0.681352	0.831959	NA	-0.107579	0.0503031	NA	NA	NA	NA	0.199381	0.935505	0.601224	0.18537	0.00755481	-0.0497689	0.612345	0.987141	0.887513	0.312988	0.122021	0.229429	0.115468	-0.131662	0.114135	0.723285	0.498196	0.647345	0.776201	0.32766	NA	0.0636625	0.240905	NA	0.946663	NA	NA	0.886096	0.0219433
rs142761146	T	A	0.0105214	0.0112012	NA	-0.203152	-0.171509	NA	0.126518	0.132102	NA	0.121034	0.0127369	NA	-0.127113	-0.206434	NA	0.496227	0.143034	NA	0.726201	0.785236	0.352218	-0.0183042	-0.00950821	-0.0320839	0.931056	0.949168	0.755829	0.624631	0.998301	0.874626	-0.0201349	-7.3803e-05	-0.00522133	0.896941	0.999787	0.972151	0.252359	0.729543	NA	-0.0837386	-0.0278976	NA	0.671069	0.932095	NA	0.373863	0.731235
rs142767035	C	A	0.710651	0.138831	NA	-0.0323238	-0.111089	NA	0.926311	0.524967	NA	0.379326	0.368939	NA	0.0829638	0.0834529	NA	0.773133	0.766551	NA	0.215664	0.13573	0.266899	0.0611295	0.0495961	0.0361647	0.631504	0.520977	0.685243	0.311715	0.185301	0.202107	0.0424237	0.0427132	0.0423984	0.722359	0.593316	0.615575	0.949482	0.868889	NA	-0.00502931	0.0146911	NA	0.989674	0.970682	NA	0.0513913	0.0212336
rs142779052	T	C	0.392555	0.394786	NA	0.0407937	-0.0372723	NA	0.781299	0.782645	NA	0.240869	0.385396	NA	0.0596832	-0.0433112	NA	0.658875	0.776223	NA	0.812615	0.468087	0.255369	-0.00799826	-0.0174294	-0.0273592	0.95669	0.823834	0.673571	0.174296	0.0532462	0.284101	-0.0386183	-0.0455484	-0.025402	0.577899	0.333886	0.699088	0.371965	0.910592	NA	-0.0396889	0.00569276	NA	0.768744	0.98046	NA	0.0110884	0.00972122
rs142849809	T	A	0.629568	0.121614	NA	0.120243	0.396168	NA	NA	NA	NA	0.715816	0.60335	NA	0.0869526	-0.132159	NA	NA	NA	NA	0.265748	0.252132	0.670374	-0.177764	-0.133073	0.0428887	0.683875	0.670839	0.91235	0.377532	0.179113	0.345075	-0.112039	-0.132305	-0.0948207	0.772225	0.584358	0.749584	0.587839	0.112945	NA	-0.130276	-0.447962	NA	NA	NA	NA	0.6428	0.881171
rs142856781	A	G	0.294628	0.0120917	NA	-0.0642508	-0.13275	NA	0.708254	0.13836	NA	0.441911	0.842303	NA	-0.0473782	-0.0121533	NA	0.810281	0.964475	NA	0.492251	0.664108	0.883514	0.0229592	-0.0115735	-0.00377792	0.835318	0.910154	0.97405	0.716713	0.960264	0.855015	0.010031	-0.00126251	0.00456744	0.928484	0.991259	0.967404	0.710634	0.563384	NA	0.0211612	-0.0362087	NA	0.926308	0.870082	NA	0.276532	0.155508
rs142860927	T	C	0.288188	0.320235	NA	0.241644	0.181352	NA	0.702866	0.729259	NA	0.0325249	0.718585	NA	-0.519202	0.0765557	NA	0.254301	NA	NA	0.639744	0.755258	0.81273	-0.0617076	0.0228597	0.0179838	0.901814	0.939953	0.95669	0.0184214	0.157413	0.457266	-0.26911	-0.120742	-0.0590513	0.179432	0.552406	0.818364	0.645289	0.276626	NA	0.0922904	0.288217	NA	0.903871	NA	NA	0.986699	0.18635
rs142899314	C	T	0.750176	0.088975	NA	-0.0309661	-0.150048	NA	0.938532	0.431772	NA	0.228671	0.0140226	NA	-0.113018	-0.256231	NA	0.646383	0.151206	NA	0.149291	0.126214	0.60462	-0.113926	-0.0762632	-0.0272476	0.540461	0.505067	0.888934	0.724187	0.16347	0.0794236	0.0220127	-0.0706566	-0.0887369	0.930586	0.561731	0.409385	0.546861	0.0794521	NA	-0.0518644	-0.179145	NA	0.861688	0.409427	NA	0.189122	0.000676414
rs142906624	A	GT	0.330112	0.418617	NA	-0.191659	-0.143848	NA	0.736389	0.797265	NA	0.465696	0.260701	NA	-0.153991	0.282437	NA	0.822264	0.678855	NA	0.381192	0.00275395	0.0200431	-0.11319	-0.258221	-0.203878	0.774058	0.0491826	0.189262	0.00862572	0.00522159	0.0004523	-0.281482	-0.253623	-0.266296	0.11101	0.0779412	0.0120088	0.22288	0.911934	NA	0.236954	-0.0245924	NA	0.639924	0.980902	NA	0.854471	0.00219269
rs142906860	GA	G	0.681138	0.921367	NA	-0.0659409	-0.0136588	NA	0.915274	0.983497	NA	0.57259	0.738789	NA	-0.0943297	0.0527563	NA	0.875369	0.935034	NA	0.672928	0.684216	0.961354	0.0428944	-0.024642	0.00325758	0.912805	0.916773	0.991558	0.113188	0.425475	0.393421	-0.132301	-0.0503995	-0.0551958	0.482388	0.800718	0.781717	0.752703	0.936192	NA	-0.0489331	0.0140673	NA	0.939131	0.98725	NA	0.428488	0.266147
rs142929563	A	C	0.145132	0.180665	NA	0.15235	-0.120232	NA	0.534524	0.586577	NA	0.989044	0.182322	NA	0.00135318	0.146649	NA	0.997709	0.589358	NA	0.757308	0.463155	0.631562	0.0177793	0.0284114	0.0177697	0.940659	0.8213	0.898843	0.288249	0.187867	0.133735	-0.0535427	0.0503303	0.0589528	0.702902	0.597094	0.517458	0.933477	0.425426	NA	-0.00769242	-0.0787678	NA	0.986502	0.800718	NA	0.47278	0.380787
rs142968164	T	G	0.29508	0.704588	NA	0.152147	-0.0576107	NA	0.708695	0.923677	NA	0.664958	0.908995	NA	0.0634507	-0.0179487	NA	0.910532	0.979901	NA	0.226464	0.00909429	0.913845	0.11869	0.181175	0.00726592	0.644101	0.114938	0.981477	0.321939	0.00039435	0.597557	0.0884012	0.216206	0.0315011	0.730225	0.010709	0.885852	0.819107	0.324608	NA	0.0305676	0.135452	NA	0.958315	0.731996	NA	0.791132	0.982031
rs142972386	C	T	0.0979151	0.0229248	NA	-0.12452	-0.143891	NA	0.452227	0.205742	NA	0.703631	0.892871	NA	0.0272489	0.0101236	NA	0.923302	0.975697	NA	0.728723	0.413801	0.462554	-0.0179214	-0.0302399	-0.0270603	0.931761	0.794223	0.820827	0.382081	0.915765	0.789963	-0.0381542	-0.00376008	-0.00965568	0.774545	0.982134	0.950675	0.519127	0.437879	NA	0.036878	0.0546604	NA	0.849673	0.807703	NA	0.389493	0.130447
rs142999130	GC	G	0.285399	0.920397	NA	0.117537	-0.00985133	NA	0.700249	0.983245	NA	0.0480535	0.165595	NA	-0.229612	-0.162804	NA	0.316049	0.565152	NA	0.156521	0.187981	0.853988	-0.0774209	-0.0504788	-0.00679006	0.551356	0.597332	0.967329	0.815547	0.693912	0.520782	0.0114359	0.0140707	-0.0240408	0.957528	0.920198	0.850455	0.926374	0.279776	NA	0.00871145	-0.116683	NA	0.984513	0.695191	NA	0.781587	0.714708
rs143021160	CAG	C	0.807529	0.717533	NA	-0.0259589	-0.0343904	NA	0.955638	0.928716	NA	0.478347	0.825969	NA	0.0773706	-0.0242262	NA	0.828295	0.959828	NA	0.594427	0.66338	0.41334	0.0319735	0.0175413	-0.0321708	0.884992	0.90978	0.794223	0.0969839	0.86603	0.567718	-0.0807056	-0.0067658	0.0221268	0.450747	0.970017	0.872489	0.642645	0.150477	NA	-0.042475	-0.153706	NA	0.902911	0.542501	NA	0.812711	0.736403
rs143036669	T	G	0.737759	0.138658	NA	-0.0765791	-0.283003	NA	0.934889	0.52483	NA	0.121157	0.673672	NA	-0.391673	-0.0872117	NA	0.496511	0.913015	NA	0.347217	0.061278	0.740702	-0.147394	0.178316	0.0362317	0.751163	0.359153	0.935404	0.273572	0.311448	0.620315	0.157766	0.105174	0.0478022	0.691052	0.722156	0.895167	0.670902	0.464155	NA	-0.082724	0.166739	NA	0.912491	0.821655	NA	0.869995	0.567252
rs143062392	TG	T	0.0846483	0.620285	NA	-0.165703	-0.0429556	NA	0.421537	0.895167	NA	0.337559	0.639231	NA	-0.0965918	-0.0483674	NA	0.743371	0.901586	NA	0.250561	0.0156783	0.345615	-0.0538899	0.0780476	-0.0289319	0.669571	0.162357	0.749876	0.757005	0.939397	0.28331	-0.0125264	0.00236873	-0.0331969	0.940569	0.987784	0.698471	0.91875	0.0890629	NA	0.00841197	-0.16698	NA	0.982754	0.431826	NA	0.465815	0.970159
rs143070207	C	T	0.228904	0.431155	NA	0.239522	0.143325	NA	0.646689	0.804129	NA	0.674851	0.724315	NA	-0.100469	-0.0914852	NA	0.913437	0.930642	NA	0.271624	0.934053	0.275031	-0.124007	0.00629656	0.0688294	0.689737	0.986662	0.692095	0.221979	0.103233	0.0269811	-0.113526	-0.121826	-0.161775	0.639151	0.462768	0.227566	0.457706	0.748051	NA	0.134398	-0.076288	NA	0.818512	0.93788	NA	0.724224	0.249675
rs143180042	C	T	0.423149	0.747841	NA	-0.234864	0.0857487	NA	NA	NA	NA	0.765424	0.506151	NA	0.0699664	0.226469	NA	NA	NA	NA	0.0158015	0.87875	0.256701	0.436216	0.0220928	0.145675	0.163198	0.973098	0.6751	0.942135	0.600745	0.0841468	-0.0104855	0.0631886	0.197603	0.988255	0.887285	0.420605	0.863523	0.704536	NA	0.0492902	-0.11277	NA	NA	NA	NA	0.60991	0.316497
rs143186844	T	C	0.43349	0.451068	NA	0.0676948	0.0590675	NA	0.805462	0.815212	NA	0.940752	0.0486265	NA	-0.00715797	0.195352	NA	0.988035	0.318026	NA	0.05391	0.466402	0.850916	-0.114182	0.0298362	0.00733745	0.336168	0.822576	0.966645	0.947313	0.8012	0.141373	-0.00331455	0.0101699	0.0593141	0.98912	0.953158	0.528929	0.974355	0.883213	NA	0.00259804	0.0129833	NA	0.994447	0.973962	NA	0.482441	0.9086
rs143227671	T	C	0.803684	0.406707	NA	-0.0303123	-0.108894	NA	0.954243	0.789935	NA	0.948051	0.764427	NA	0.010321	0.047699	NA	0.98934	0.942928	NA	0.861716	0.924516	0.0205728	0.0150224	0.00554693	0.131468	0.96914	0.98431	0.192735	0.313938	0.881562	0.489481	0.065821	0.00845475	0.0381763	0.724272	0.973428	0.834052	0.933234	0.296701	NA	-0.010822	0.145392	NA	0.986438	0.710154	NA	0.939979	0.2974
rs143270880	T	A	0.55295	0.57356	NA	0.0624684	0.0521424	NA	0.865137	0.875609	NA	0.710018	0.416143	NA	0.0416292	0.0887274	NA	0.926151	0.795563	NA	0.3826	0.916078	0.897686	-0.0708132	-0.00614905	-0.00738764	0.774811	0.98218	0.977096	0.849883	0.77944	0.991232	0.0125978	0.015691	-0.000599146	0.96638	0.947464	0.998235	0.663954	0.265013	NA	0.0388619	0.109124	NA	0.910081	0.683205	NA	0.441273	0.409666
rs143358815	C	T	0.703234	0.875437	NA	-0.07725	-0.0260063	NA	0.923122	0.972541	NA	0.673708	0.954202	NA	-0.111202	0.0137315	NA	0.91302	0.990344	NA	0.879244	0.292446	0.535648	-0.0176436	-0.087271	0.0462656	0.973154	0.706011	0.856649	0.722916	0.849246	0.838914	0.0357603	0.0150525	-0.0154947	0.93029	0.966124	0.963445	0.0370383	0.571773	NA	-0.368084	-0.145821	NA	0.273757	0.874988	NA	0.621002	0.261452
rs143435126	T	A	0.0919627	0.441215	NA	-0.106437	-0.0421911	NA	0.438469	0.809864	NA	0.861228	0.395068	NA	0.0113328	0.0540324	NA	0.969006	0.782822	NA	0.0435048	0.322396	0.643785	0.0693812	0.0224129	0.0102604	0.299294	0.730384	0.903233	0.110257	0.115496	0.499944	0.0450867	0.0352111	0.0150204	0.477091	0.486318	0.839104	0.306334	0.388928	NA	0.0558235	-0.0560786	NA	0.718528	0.779139	NA	0.256857	0.0156943
rs143459203	G	A	0.24318	0.301821	NA	-0.110226	0.0872763	NA	0.661291	0.714766	NA	0.692063	0.679102	NA	-0.0377516	0.0440846	NA	0.919641	0.914869	NA	0.207217	0.293354	0.793178	-0.0852973	-0.0465112	0.0112354	0.620802	0.706825	0.951324	0.141941	0.687021	0.622098	0.0812107	-0.0169835	-0.0215891	0.530062	0.917496	0.896076	0.721304	0.471292	NA	-0.031072	-0.0690636	NA	0.929746	0.82552	NA	0.398313	0.552062
rs143459777	G	A	0.322997	0.977208	NA	0.132251	0.00361198	NA	0.73084	0.995084	NA	0.0634534	0.157446	NA	0.278293	0.234013	NA	0.365945	0.552471	NA	0.0577409	0.446015	0.228665	-0.170845	-0.0471518	-0.0707	0.348415	0.812592	0.646383	0.0595075	0.224433	0.16067	-0.14728	-0.0662735	-0.0881542	0.353442	0.641934	0.557966	0.3988	0.2082	NA	0.109895	0.179287	NA	0.785045	0.62191	NA	0.309426	0.0325077
rs143481175	T	C	0.977592	0.933469	NA	-0.00181799	0.00457944	NA	0.995084	0.986502	NA	0.315437	0.0691205	NA	0.0627641	-0.111785	NA	0.725516	0.382318	NA	0.116799	0.536182	0.0402393	0.0558526	-0.0148465	0.0479209	0.488565	0.85667	0.286476	0.643951	0.639475	0.763724	0.0132545	-0.0109999	0.00702336	0.903249	0.90168	0.94268	0.124633	0.176728	NA	-0.0880076	0.0889863	NA	0.502198	0.581172	NA	0.36952	0.688368
rs143518449	T	G	0.561329	0.671061	NA	0.108391	-0.0738809	NA	0.869034	0.91252	NA	0.00837057	0.318524	NA	-0.557036	-0.204408	NA	0.108931	0.727633	NA	0.934516	0.540697	0.620392	0.0073827	-0.034484	-0.0286721	0.986849	0.858318	0.895202	0.559727	0.795184	0.205758	0.0439516	-0.0156232	-0.0786723	0.868507	0.951578	0.619464	0.799428	0.377238	NA	-0.0419042	-0.150683	NA	0.952736	0.772038	NA	0.195147	0.0597707
rs1436272	A	G	0.525578	0.102953	NA	0.113487	0.240848	NA	0.852367	0.461992	NA	0.840876	0.807518	NA	0.0373106	0.0410462	NA	0.964201	0.955638	NA	0.954554	0.0225484	0.0970257	0.00694837	0.17263	0.124055	0.990344	0.203924	0.450806	0.871704	0.160638	0.0521329	-0.0171741	0.10397	0.172028	0.971302	0.557923	0.329969	0.1278	0.196258	NA	0.219592	0.21433	NA	0.507496	0.608622	NA	0.989229	0.574911
rs143830752	C	T	0.00597153	1.67216e-06	NA	-0.153926	-0.236965	NA	0.0859845	9.78575e-05	NA	0.00442789	0.360921	NA	-0.166916	-0.0520897	NA	0.0693614	0.761341	NA	0.227112	0.644413	0.844425	-0.0468325	0.0121537	-0.00486133	0.64487	0.903443	0.965113	0.714499	0.613148	0.850107	-0.0118794	-0.0125992	-0.00503643	0.927586	0.892608	0.966419	0.000335712	0.119264	NA	-0.178391	-0.0902906	NA	0.00944018	0.492861	NA	0.0378727	0.0746622
rs143893378	C	T	0.396904	0.164639	NA	-0.0902915	0.127427	NA	0.783998	0.563535	NA	0.175282	0.384477	NA	0.146761	-0.0922649	NA	0.578937	0.775779	NA	0.907449	0.127958	0.844648	0.00597144	0.0522344	0.00642495	0.97933	0.507733	0.965136	0.900779	0.654949	0.170297	0.00528825	0.0156824	0.044846	0.978019	0.907245	0.571994	0.521553	0.675331	NA	0.0670567	-0.044328	NA	0.850812	0.913796	NA	0.924578	0.462382
rs143923420	T	A	0.577328	0.882406	NA	-0.0595555	-0.0151559	NA	0.877458	0.973766	NA	0.965842	0.920542	NA	-0.00480621	-0.0118693	NA	0.992503	0.983285	NA	0.656929	0.549776	0.646192	-0.0307747	-0.0285717	0.0208113	0.907657	0.863377	0.904193	0.954134	0.288608	0.730076	0.00318346	0.0491631	-0.0154692	0.990344	0.702925	0.932344	0.242733	0.723047	NA	0.120998	-0.0371746	NA	0.660765	0.93029	NA	0.534188	0.503483
rs143961877	C	G	0.0470643	0.25024	NA	0.384952	0.191115	NA	0.311892	0.669395	NA	0.119314	0.156419	NA	0.302315	0.26359	NA	0.492911	0.55119	NA	0.556452	0.618073	0.887456	-0.0669428	-0.0345567	0.0104057	0.866734	0.89421	0.97503	0.531795	0.846576	0.949631	0.0564875	-0.01307	-0.00462544	0.854987	0.965444	0.989674	0.00329355	0.704975	NA	0.474855	0.066139	NA	0.056023	0.923836	NA	0.437913	0.854947
rs143996071	T	G	0.0989004	0.0183344	NA	0.0404419	0.0506252	NA	0.453966	0.178996	NA	0.279568	0.569605	NA	0.0266638	0.0146283	NA	0.695113	0.873698	NA	0.0794932	0.0897863	0.302482	-0.0247081	-0.0162973	-0.00940395	0.409444	0.433568	0.715335	0.41554	0.0481972	0.153027	-0.00972512	-0.0181519	-0.0133796	0.795257	0.316451	0.54592	0.000503634	0.310396	NA	0.0746112	0.024475	NA	0.0130338	0.721306	NA	1.49956e-05	7.08285e-07
rs144004581	T	C	0.758754	0.780126	NA	0.0683773	0.0523971	NA	0.940992	0.94759	NA	0.607499	0.154488	NA	-0.0916895	-0.293968	NA	0.89034	0.548059	NA	0.456834	0.592493	0.39584	0.0773127	-0.04583	-0.0684662	0.818133	0.883865	0.783273	0.586786	0.305998	0.0382449	-0.0459383	-0.0814744	-0.154446	0.881135	0.718012	0.27911	0.298765	0.182925	NA	-0.178228	-0.288787	NA	0.711925	0.589942	NA	0.496168	0.319953
rs144083434	G	A	0.34703	0.373758	NA	0.22553	0.145258	NA	0.751072	0.769745	NA	0.0867652	0.882685	NA	-0.392763	-0.0292023	NA	0.42663	0.973843	NA	0.471878	0.267284	0.901744	-0.0769309	0.0904597	0.00862497	0.825713	0.685511	0.978348	0.815063	0.191315	0.921372	0.0238218	-0.0970923	0.00646971	0.95752	0.602148	0.983497	0.193909	0.692269	NA	0.229975	0.0952829	NA	0.605725	0.919717	NA	0.411359	0.365936
rs144122467	A	G	0.834619	0.873097	NA	-0.0225506	-0.0139412	NA	0.962202	0.971482	NA	0.476542	0.795489	NA	0.0716047	-0.025025	NA	0.827579	0.951584	NA	0.817103	0.308005	0.45755	-0.011277	0.0336922	0.0237944	0.957827	0.719902	0.818422	0.726053	0.25274	0.282531	-0.0148421	0.0375341	0.0351391	0.931025	0.67133	0.69767	0.208696	0.703214	NA	0.105673	0.0371793	NA	0.622578	0.923122	NA	0.524843	0.693707
rs144169028	G	A	0.497793	0.14979	NA	-0.0673259	-0.13303	NA	0.838037	0.541105	NA	0.10344	0.511194	NA	-0.166487	-0.069957	NA	0.463263	0.845206	NA	0.870445	0.00153529	0.888851	0.0108369	-0.146907	0.00641372	0.971037	0.0316061	0.975274	0.147918	0.472285	0.310013	-0.0809209	0.0310187	-0.0450912	0.538734	0.825713	0.721119	0.0971986	0.523925	NA	-0.146114	-0.0713287	NA	0.451102	0.851867	NA	0.211074	0.441116
rs144197708	G	A	0.785994	0.923313	NA	-0.0132901	-0.00420883	NA	0.949528	0.983889	NA	0.38067	0.533474	NA	0.042672	0.0310846	NA	0.773852	0.855715	NA	0.00488399	0.000278656	0.0301631	0.0833114	0.0752697	0.0432327	0.0743721	0.00810591	0.243682	0.177556	2.17812e-06	0.000288457	0.0330844	0.0964814	0.0743845	0.582216	0.000124067	0.00834399	0.899678	0.744722	NA	0.00538875	0.0157717	NA	0.977648	0.93647	NA	2.02436e-07	7.09792e-07
rs144247297	T	C	0.991144	0.893985	NA	-0.000981224	0.010113	NA	0.998206	0.976113	NA	0.526721	0.421294	NA	-0.0568561	0.0712857	NA	0.853063	0.798366	NA	0.33062	0.00624752	0.0454863	-0.0420158	-0.0792878	-0.0552691	0.736992	0.0886957	0.306156	0.481952	0.000479782	0.0293675	-0.02554	-0.0992867	-0.061683	0.830242	0.0125476	0.239631	0.317034	0.285881	NA	-0.0755133	-0.0925748	NA	0.726322	0.700601	NA	0.000489798	0.000179635
rs144306417	T	C	0.942821	0.158618	NA	0.0123835	-0.213075	NA	0.988317	0.554421	NA	0.921601	0.516702	NA	-0.0167319	-0.103868	NA	0.983497	0.848192	NA	0.549648	0.666668	0.578792	-0.0699479	-0.0366772	0.0396166	0.863354	0.910973	0.878138	0.243079	0.650426	0.81018	0.102914	-0.0328804	-0.0197469	0.661095	0.905798	0.956217	0.629542	0.941923	NA	0.07419	0.0123753	NA	0.898231	0.988216	NA	0.424051	0.860065
rs144521150	C	T	0.423609	0.338661	NA	-0.263761	0.249018	NA	NA	NA	NA	0.92332	0.0828848	NA	0.0324776	0.570095	NA	NA	NA	NA	0.296272	0.148468	0.697446	-0.164137	0.139201	0.0395679	0.709988	0.539487	0.921184	0.739356	0.850004	0.808308	-0.0488781	0.0200299	-0.026901	0.935093	0.966419	0.955811	0.168721	0.124239	NA	-0.343538	0.522315	NA	NA	NA	NA	0.253512	0.379949
rs144654354	G	C	0.066971	0.000654021	NA	-0.271221	-0.458721	NA	0.376442	0.0159837	NA	0.981465	0.825579	NA	-0.00333895	-0.0343232	NA	0.995925	0.959828	NA	0.281036	0.914696	0.731731	0.110988	0.00708748	0.0204042	0.695969	0.981807	0.93316	0.905038	0.0537021	0.100976	-0.00953193	-0.118788	-0.101955	0.978941	0.335319	0.457725	0.0345131	0.0632433	NA	-0.284196	-0.254721	NA	0.263046	0.365414	NA	0.372168	0.00854118
rs144658572	T	C	0.533832	0.372431	NA	-0.0560194	-0.070326	NA	0.855957	0.769007	NA	0.84382	0.67633	NA	-0.01787	-0.0405917	NA	0.964873	0.914046	NA	0.198906	0.140817	0.176754	0.0597445	0.0460644	0.0393876	0.611918	0.527999	0.581172	0.122462	0.0877216	0.765511	0.0582954	0.0533078	0.0089042	0.499035	0.428713	0.94357	0.281563	0.433253	NA	-0.0903272	-0.0715894	NA	0.696495	0.805426	NA	0.487572	0.809175
rs144688839	C	T	0.495368	0.56231	NA	0.11313	0.103927	NA	0.836685	0.869536	NA	0.65416	0.412786	NA	0.084303	0.15759	NA	0.907185	0.793927	NA	0.48157	0.669404	0.336302	-0.076135	0.0311475	0.066569	0.830092	0.912042	0.742335	0.181781	0.688555	0.593938	-0.117281	-0.0283919	-0.0407633	0.588351	0.918078	0.884706	0.541363	0.553042	NA	0.109836	-0.118452	NA	0.858649	0.865137	NA	0.0781902	0.088178
rs144693073	G	C	0.0128408	1.16429e-06	NA	-0.145967	-0.263545	NA	0.143796	7.08136e-05	NA	5.75482e-08	0.255777	NA	-0.316287	-0.0670858	NA	4.65772e-06	0.674181	NA	0.166095	0.350656	0.988676	0.0578714	0.0279478	0.000418475	0.566043	0.754615	0.997607	0.179104	0.591852	0.644749	0.0452584	-0.0157521	0.0135322	0.584358	0.883589	0.90357	0.0169312	0.0330347	NA	-0.125895	-0.129975	NA	0.170596	0.256812	NA	0.0311118	0.000488059
rs144693523	C	T	0.0504693	0.0206053	NA	-0.369771	-0.391067	NA	0.324593	0.192952	NA	0.895544	0.236613	NA	0.0297943	-0.244689	NA	0.976496	0.654549	NA	0.0256314	0.248213	0.199395	0.256259	0.0843926	0.103265	0.220241	0.666913	0.612358	0.938071	0.513808	0.764775	0.00743593	-0.0484945	0.0223789	0.98752	0.846765	0.943151	0.524322	0.411778	NA	-0.100816	-0.139858	NA	0.851899	0.793139	NA	0.750236	0.790068
rs144701642	G	A	0.344062	0.954557	NA	-0.207464	-0.0100008	NA	0.748909	0.990344	NA	0.824741	0.539903	NA	-0.0442693	0.139059	NA	0.959669	0.85798	NA	0.556071	0.908504	0.840897	-0.06302	0.00837786	-0.0136123	0.866568	0.979691	0.964201	0.326275	0.479053	0.523762	0.0813024	0.0515413	-0.044549	0.733006	0.82874	0.851862	0.881773	0.806856	NA	0.0250964	0.048437	NA	0.973483	0.955262	NA	0.425957	0.920691
rs144711957	C	T	0.955488	0.95593	NA	-0.0123619	0.0109872	NA	0.990424	0.990509	NA	0.641966	0.433802	NA	-0.0952473	-0.17454	NA	0.902693	0.80567	NA	0.544815	0.751681	0.3227	0.0596707	0.019979	0.0623138	0.860521	0.938954	0.730622	0.0111507	0.0939339	0.00725442	0.23687	0.110387	0.183246	0.131732	0.443215	0.0986742	0.523089	0.878827	NA	-0.120272	0.0318068	NA	0.851565	0.973098	NA	0.493757	0.400643
rs144718347	T	TGC	NA	NA	NA	NA	NA	NA	NA	NA	NA	NA	0.502695	NA	NA	-0.228173	NA	NA	NA	NA	0.714162	0.41636	0.166448	-0.160211	-0.253611	-0.274967	NA	NA	NA	0.916771	0.64282	0.409698	0.058496	0.119779	-0.176867	NA	NA	NA	NA	0.426957	NA	NA	0.375472	NA	NA	NA	NA	0.623597	0.76961
rs144740139	G	A	0.632546	0.837793	NA	-0.0669971	0.0254214	NA	0.899239	0.962942	NA	0.814337	0.739119	NA	0.0352169	-0.0502007	NA	0.957148	0.935054	NA	0.820974	0.0505537	0.0910723	-0.0177879	-0.121549	-0.0948758	0.958783	0.324926	0.436586	0.172101	0.985217	0.033771	-0.0952415	0.00104479	-0.125854	0.574679	0.996601	0.260216	0.263878	0.841745	NA	-0.134002	-0.0256009	NA	0.681699	0.964389	NA	0.00154739	0.0283901
rs144743727	C	T	0.967189	0.412834	NA	-0.00699223	0.120986	NA	0.992741	0.793954	NA	0.274779	0.51656	NA	-0.148408	0.113693	NA	0.691993	0.84814	NA	0.651798	0.858551	0.839034	-0.0470605	-0.0122109	-0.0135816	0.906396	0.967989	0.963445	0.351594	0.0114207	0.986674	-0.0835112	-0.169727	0.00127952	0.755354	0.133773	0.997118	0.341196	0.799464	NA	0.147028	-0.0436844	NA	0.746431	0.952736	NA	0.0333998	0.283024
rs144750133	C	T	0.292287	0.849461	NA	0.132172	0.0264927	NA	0.705849	0.96618	NA	0.722166	0.204188	NA	-0.0515452	0.197702	NA	0.930108	0.618069	NA	0.868384	0.00579647	0.564508	0.0197194	0.217854	-0.0449132	0.970591	0.0843151	0.870637	0.160622	0.0033244	0.576189	0.132458	0.224175	0.0401203	0.557923	0.0563619	0.876719	0.00915906	0.584339	NA	0.317112	0.0866878	NA	0.115549	0.879968	NA	0.494252	0.181051
rs144924486	T	C	0.742538	0.691683	NA	-0.0205415	-0.021723	NA	0.935837	0.919565	NA	0.571454	0.188767	NA	0.0353543	0.0791108	NA	0.874825	0.598447	NA	0.592773	0.877183	0.967375	-0.0212734	0.00424011	0.00110624	0.884075	0.972692	0.992759	0.55924	0.336292	0.562565	0.0193231	0.0263862	-0.0161152	0.868274	0.742335	0.869708	0.488053	0.751197	NA	-0.03822	-0.0192136	NA	0.833263	0.93892	NA	0.0585953	0.230796
rs144982176	G	A	0.582531	0.241636	NA	0.054056	0.105131	NA	0.879308	0.659677	NA	0.115169	0.0224264	NA	-0.157922	-0.2305	NA	0.485651	0.20335	NA	0.294862	0.739604	0.0481555	-0.0594037	-0.0130561	-0.0761319	0.708446	0.935093	0.316249	0.317133	0.81309	0.000984386	-0.0501388	-0.00850996	-0.127101	0.726405	0.956787	0.0221714	0.307116	0.150655	NA	0.0894438	0.146156	NA	0.718917	0.542895	NA	0.0082954	0.00153839
rs145009641	G	A	0.204842	0.00458708	NA	0.0664084	0.133133	NA	0.618473	0.07111	NA	0.144743	0.154329	NA	0.0774238	0.0756293	NA	0.534243	0.54785	NA	0.0148176	0.0119778	0.00656661	0.0985584	0.0762243	0.0785944	0.156855	0.137821	0.0920068	0.0513536	0.0515371	0.00887163	0.0666306	0.0570037	0.0780115	0.32754	0.32812	0.113046	0.000538721	0.37334	NA	0.16	0.0460996	NA	0.0137662	0.769483	NA	0.715693	0.0297203
rs145053748	G	GTATA	0.31454	0.755226	NA	-0.0992398	-0.0268148	NA	0.724761	0.939953	NA	0.704024	0.525208	NA	-0.039188	0.0675886	NA	0.923429	0.852221	NA	0.672118	0.652782	0.496431	-0.0264342	0.0196293	-0.0302887	0.912703	0.906746	0.8373	0.566238	0.45286	0.949294	-0.0298984	0.0314186	-0.00271118	0.871795	0.816285	0.98967	0.11078	0.991735	NA	-0.136621	-0.00103901	NA	0.47775	0.998351	NA	0.0768962	0.809532
rs145069673	A	G	0.336981	0.366447	NA	0.123567	0.102907	NA	0.742879	0.765194	NA	0.118188	0.672583	NA	0.212584	0.0565402	NA	0.49109	0.912768	NA	0.116635	0.000302792	3.17998e-06	-0.141503	-0.221956	-0.296922	0.488366	0.00867546	0.000174241	0.0317997	0.000718511	0.00143776	-0.150542	-0.20314	-0.189767	0.251137	0.0172365	0.0299631	0.560219	0.804244	NA	-0.0691111	0.0313971	NA	0.868705	0.954487	NA	4.10524e-07	4.74354e-08
rs145085464	G	T	0.933156	0.231287	NA	-0.00955787	0.125132	NA	0.986431	0.649368	NA	0.163742	0.786272	NA	-0.168645	0.0336575	NA	0.562053	0.949653	NA	0.757774	0.452298	0.176001	0.0175496	-0.0294586	-0.0500912	0.940678	0.815962	0.579706	0.378155	0.716993	0.445826	-0.0432344	-0.0135284	-0.0284118	0.772531	0.928544	0.812429	0.291873	0.286118	NA	-0.110437	-0.122417	NA	0.705561	0.70073	NA	0.0111489	0.0508466
rs145109279	T	C	0.194548	0.24405	NA	-0.232159	-0.193834	NA	0.60635	0.66239	NA	0.475206	0.557072	NA	-0.162451	-0.142116	NA	0.827128	0.867109	NA	0.0794228	0.13439	0.132397	-0.177661	-0.0945344	-0.0898033	0.409385	0.518306	0.515346	0.0252809	0.0973245	0.341098	-0.163947	-0.0981385	-0.0560352	0.218553	0.451395	0.746375	0.06115	0.21269	NA	-0.360952	-0.267301	NA	0.358752	0.627658	NA	0.118655	0.510983
rs145187725	A	G	0.871554	0.537728	NA	-0.0221777	-0.0797161	NA	0.971276	0.856944	NA	0.809593	0.237214	NA	-0.0368587	-0.196555	NA	0.956155	0.655007	NA	0.0600934	0.208461	0.549134	-0.177892	-0.0793652	0.040411	0.355344	0.622268	0.863124	0.951253	0.282467	0.263761	-0.0048385	0.0659165	-0.0733302	0.989881	0.697644	0.681511	0.86177	0.520256	NA	0.0218992	-0.084907	NA	0.969146	0.850271	NA	0.0318828	0.180336
rs145191065	T	TTTGTTG	0.0908192	0.00432986	NA	-0.20345	-0.286387	NA	0.435803	0.0684421	NA	0.0477881	0.546501	NA	-0.243983	-0.065808	NA	0.314972	0.861566	NA	0.860066	0.0615915	0.0219322	0.0177088	-0.124421	-0.140202	0.96845	0.360098	0.200178	0.472242	0.490327	0.104286	-0.0591169	0.0442449	-0.100909	0.825713	0.834524	0.465116	0.107747	0.235831	NA	-0.171488	-0.14907	NA	0.472206	0.653564	NA	0.0749856	0.379809
rs145191065	T	TTTG	0.636053	0.803895	NA	0.0635243	-0.0302764	NA	0.900939	0.954248	NA	0.202561	0.238302	NA	-0.156563	0.162227	NA	0.616212	0.656286	NA	0.0688669	0.163652	0.383332	0.205931	-0.0881385	0.0467372	0.381505	0.561936	0.77528	0.785709	0.246233	0.298111	-0.0229675	-0.0732417	-0.062594	0.949395	0.664999	0.711668	0.79488	0.410732	NA	0.0313631	-0.099943	NA	0.951578	0.792565	NA	0.965464	0.293904
rs145249942	C	T	0.098049	0.918803	NA	-0.139056	-0.00728601	NA	0.452291	0.98277	NA	0.87056	0.43026	NA	-0.012669	0.0661377	NA	0.971099	0.803617	NA	0.176144	0.155691	0.00133923	-0.0568116	-0.0402276	-0.0893998	0.580077	0.550184	0.0283972	0.00463069	5.14685e-06	0.00241987	-0.108149	-0.127225	-0.0858586	0.0717323	0.000264898	0.0444728	0.642031	0.0273451	NA	-0.0326301	-0.186113	NA	0.902693	0.229278	NA	3.07916e-08	0.000109509
rs145320897	C	T	0.0788592	0.66525	NA	0.205213	0.0421744	NA	0.408078	0.910644	NA	0.178552	0.648657	NA	0.153258	0.0540476	NA	0.583495	0.905381	NA	0.315791	0.659444	0.284251	-0.0614659	-0.0192775	-0.0461786	0.725722	0.908315	0.699092	0.604937	0.0868865	0.17134	-0.0268188	-0.0743311	-0.0578889	0.889041	0.426691	0.573534	0.385075	0.125497	NA	0.0848957	0.175982	NA	0.776148	0.503592	NA	0.438959	0.671771
rs145322863	AG	A	0.47339	0.00765057	NA	0.101643	-0.306337	NA	0.826181	0.102287	NA	0.302951	0.232311	NA	-0.148606	-0.167935	NA	0.715582	0.649849	NA	0.174334	0.997651	0.00868277	0.0953198	0.00013555	0.113282	0.577965	0.999524	0.111443	0.294239	0.0198465	0.197881	0.0571789	0.105592	0.0589543	0.707862	0.188266	0.610707	0.404169	0.885521	NA	-0.115428	-0.0216105	NA	0.788547	0.974756	NA	0.614163	0.645369
rs145328185	G	A	0.0342198	0.3245	NA	-0.199554	-0.0811518	NA	0.262121	0.731832	NA	0.483474	0.670847	NA	0.0667445	0.0389634	NA	0.831036	0.912491	NA	0.562964	0.00582668	0.598681	-0.0341379	0.106657	0.0195602	0.869802	0.0845675	0.886251	0.477313	0.550745	0.872379	-0.0343936	0.0228273	-0.00595627	0.827802	0.863884	0.971302	0.0903342	0.309841	NA	-0.142921	-0.0936793	NA	0.434823	0.721072	NA	0.17484	0.0427101
rs145361084	A	G	0.404296	0.693847	NA	0.0922648	-0.0378467	NA	0.788633	0.920198	NA	0.611358	0.759027	NA	-0.0549427	-0.0343524	NA	0.892083	0.941085	NA	0.487591	0.000479888	0.0169469	0.0372922	-0.126566	-0.0859244	0.832986	0.0125476	0.170726	0.228898	0.0186299	0.0835167	0.0560141	-0.087802	-0.0633225	0.646689	0.180656	0.419249	0.450441	0.242488	NA	-0.0716851	-0.140382	NA	0.81472	0.660526	NA	0.765955	0.749515
rs145381765	T	C	0.276055	0.33967	NA	-0.107664	-0.0834715	NA	0.692544	0.745171	NA	0.674132	0.30134	NA	-0.0437237	-0.107662	NA	0.913026	0.714286	NA	0.283478	0.097957	0.44782	-0.0536427	0.0590431	0.0259428	0.698665	0.452227	0.813079	0.424735	0.785947	0.10514	0.0347285	0.00935103	0.0560051	0.800326	0.949528	0.466702	0.505598	0.374367	NA	-0.0593701	-0.0892231	NA	0.842204	0.77009	NA	0.759191	0.742075
rs145394417	C	T	0.80875	0.892232	NA	0.0544937	0.0252136	NA	0.955933	0.975622	NA	0.498028	0.0260892	NA	-0.154475	-0.52715	NA	0.838063	0.222775	NA	0.294547	0.366693	0.388042	0.0991975	0.063442	0.0534265	0.708254	0.76529	0.778381	0.619453	0.644942	0.490064	0.0420002	-0.0277642	0.0460985	0.895001	0.90371	0.834409	0.407082	0.937714	NA	0.166104	0.0176271	NA	0.790102	0.98752	NA	0.397766	0.338193
rs145453537	C	CCACA	0.150073	0.773229	NA	0.338468	-0.0575814	NA	0.541737	0.945758	NA	0.0108423	0.846905	NA	0.527202	-0.0438107	NA	0.129261	0.965553	NA	0.0788365	0.0306521	0.827295	0.284901	0.213501	0.0242028	0.407995	0.246091	0.960041	0.507785	0.234956	0.832726	0.0948248	0.138697	0.0228778	0.84337	0.653118	0.96139	0.289186	0.173167	NA	0.205482	0.294309	NA	0.703492	NA	NA	0.636267	0.90737
rs145532814	T	C	0.388343	0.784265	NA	-0.249394	-0.069427	NA	NA	NA	NA	0.0960091	0.357265	NA	0.442383	0.246085	NA	NA	NA	NA	0.418683	0.0015484	0.33485	0.168844	0.522352	0.153971	NA	NA	NA	0.0417696	0.0228403	0.0594706	0.362216	0.309787	0.237906	NA	NA	NA	0.9069	0.665544	NA	0.0298363	0.149267	NA	NA	NA	NA	0.147546	0.828166
rs145658516	G	A	0.851495	0.582471	NA	-0.0467397	0.100601	NA	0.966645	0.879308	NA	0.289039	0.916246	NA	0.213604	-0.0202217	NA	0.703436	0.982275	NA	0.546318	0.301069	0.956082	0.0732519	0.0857219	-0.0046866	0.861566	0.714121	0.99053	0.529013	0.0872701	0.845424	-0.0661633	0.132517	0.0166255	0.854002	0.427756	0.965329	0.652112	0.482637	NA	0.094544	-0.149251	NA	0.906616	0.830722	NA	0.894773	0.235781
rs145663845	G	A	0.0733529	0.645341	NA	-0.445524	0.132072	NA	NA	NA	NA	0.744024	0.89412	NA	0.112161	0.0413798	NA	NA	NA	NA	0.485207	0.464927	0.231012	-0.0995053	0.0715474	0.116338	0.832049	0.82193	0.649089	0.825026	0.338903	0.208493	0.0319257	-0.0895411	0.139095	0.959797	0.744529	0.622334	0.240114	0.369734	NA	-0.372006	-0.251572	NA	NA	NA	NA	0.52076	0.62753
rs145674989	G	A	0.878863	0.309663	NA	0.024695	-0.144012	NA	0.973099	0.720802	NA	0.0868027	0.808228	NA	-0.269893	0.0369862	NA	0.42663	0.955811	NA	0.555286	0.0599387	0.428956	-0.0716853	-0.15413	-0.0642362	0.866254	0.354796	0.803098	0.869697	0.416984	0.709943	-0.0150603	-0.0622939	0.033739	0.970955	0.796081	0.926136	0.229243	0.437531	NA	-0.170975	-0.134091	NA	0.647106	0.807455	NA	0.00851543	0.701591
rs145707886	G	A	0.285469	0.190419	NA	0.119346	0.119323	NA	0.700277	0.600458	NA	0.269988	0.870073	NA	0.111352	0.0181713	NA	0.688297	0.97099	NA	0.336158	0.112118	0.088108	-0.0552641	0.0601609	0.064549	0.742255	0.480364	0.429818	0.0818602	0.454222	0.0517874	0.0782353	0.0284174	0.0739437	0.41589	0.816886	0.328801	0.0717772	0.830314	NA	-0.168842	-0.0240629	NA	0.390067	0.960606	NA	0.00331064	0.17927
rs145716517	TA	T	0.496746	0.31195	NA	0.0553739	0.0715107	NA	0.837482	0.722557	NA	0.790292	0.179548	NA	-0.0223445	0.121214	NA	0.950717	0.584921	NA	0.487486	0.294005	0.500204	0.0442723	0.0436531	-0.0270566	0.832986	0.70754	0.839228	0.285422	0.152861	0.887135	0.0566683	0.0550288	0.00552119	0.700249	0.54592	0.974987	0.621515	0.82919	NA	-0.0346386	-0.0167492	NA	0.895798	0.96031	NA	0.150735	0.282687
rs145859784	T	TCAAAAATAAAGA	0.577664	0.701352	NA	0.0747588	0.0449141	NA	0.877558	0.922155	NA	0.423611	0.691476	NA	-0.111267	-0.0553814	NA	0.799498	0.919454	NA	0.549587	0.0056565	0.00140888	-0.06633	-0.189387	-0.200026	0.863333	0.0826398	0.0295003	0.891525	0.113356	0.0130552	-0.0109426	-0.101863	-0.173063	0.975622	0.482575	0.145069	0.574749	0.810691	NA	0.0706545	0.0324505	NA	0.876111	0.956316	NA	0.000132703	0.00709607
rs145882842	C	T	0.362315	0.0687893	NA	-0.143164	0.254292	NA	0.762222	0.381496	NA	0.86672	0.700796	NA	0.0284246	-0.0759367	NA	0.97017	0.921961	NA	0.498006	0.886293	0.135787	-0.0562361	-0.00854372	-0.07691	0.838063	0.974827	0.521128	0.127615	0.526372	0.553105	-0.10354	-0.0348843	0.030797	0.507224	0.852968	0.865138	0.866836	0.710255	NA	-0.0245884	-0.0594728	NA	0.970179	0.926199	NA	0.846784	0.156748
rs145908409	A	T	0.266821	0.304433	NA	-0.0896657	-0.0750835	NA	0.685127	0.716851	NA	0.0947527	0.124081	NA	-0.133113	-0.126897	NA	0.445122	0.501513	NA	0.00204522	0.12651	0.0146971	-0.171658	-0.0631767	-0.102002	0.0392208	0.505455	0.15606	0.578459	0.0830716	0.0389487	-0.0294803	-0.0667166	-0.0797161	0.877947	0.418654	0.28146	0.57825	0.0644013	NA	-0.0398384	-0.148563	NA	0.877825	0.368903	NA	0.0829564	0.151743
rs145919319	AG	A	4.91159e-08	7.88816e-12	NA	0.266146	0.297481	NA	4.02257e-06	1.14649e-09	NA	1.10369e-07	5.6126e-06	NA	0.273546	0.232841	NA	8.5207e-06	0.000285312	NA	0.400913	0.298128	0.012132	-0.0267418	-0.0230671	-0.0535855	0.786439	0.711681	0.138482	0.731012	0.833195	0.875503	0.00902783	0.00441655	-0.00326269	0.932839	0.961616	0.972558	9.9362e-10	0.000106013	NA	0.269853	0.181261	NA	1.09859e-07	0.00357706	NA	0.795245	0.0849532
rs145936782	T	G	0.253273	0.561398	NA	0.109741	-0.0506254	NA	0.671853	0.869037	NA	0.979368	0.793086	NA	0.00240962	-0.025738	NA	0.995324	0.951324	NA	0.0286808	0.346846	0.394413	0.117182	0.0360706	0.0317966	0.236049	0.750955	0.782457	0.723105	0.746792	0.129629	0.0164286	0.0123214	0.0559074	0.93029	0.937327	0.510177	0.992499	0.787724	NA	-0.000785921	0.02532	NA	0.998496	0.949943	NA	0.668071	0.546384
rs146018874	C	G	0.105429	0.0132371	NA	0.242782	0.324546	NA	0.467243	0.146329	NA	0.359634	0.480963	NA	-0.124344	0.106442	NA	0.76055	0.829812	NA	0.457341	0.780545	0.0611435	-0.0811438	-0.0198878	-0.113338	0.818379	0.947603	0.358752	0.0761873	0.190186	0.54687	-0.160957	-0.0848414	-0.0381511	0.40167	0.600022	0.861688	0.00418204	0.64701	NA	0.393099	0.0639731	NA	0.0667759	0.9045	NA	0.325469	0.0162352
rs146052833	T	G	0.753631	0.106967	NA	-0.0153101	-0.0703793	NA	0.939437	0.470321	NA	0.337546	0.374305	NA	-0.0493504	-0.0456609	NA	0.743371	0.77009	NA	0.679467	0.0248174	0.163538	-0.0131534	-0.0496202	-0.0297614	0.914869	0.215796	0.561816	0.0478875	0.0260851	0.238079	-0.0519764	-0.0465006	-0.0245851	0.315392	0.222771	0.656038	0.00625575	0.00569513	NA	-0.121205	-0.129381	NA	0.088756	0.0831162	NA	0.0514918	0.0288242
rs146091397	C	A	0.354231	0.0341795	NA	-0.0691586	-0.132222	NA	0.756957	0.261978	NA	0.640285	0.733944	NA	0.0345775	0.0256059	NA	0.90203	0.933823	NA	0.253487	0.0902534	0.000142021	-0.0608116	-0.0607466	-0.13265	0.67205	0.434751	0.00457566	0.0596288	0.00490191	0.000134171	-0.0850592	-0.0952353	-0.137266	0.353943	0.0745167	0.00436999	0.66262	0.985262	NA	0.0263161	0.00138222	NA	0.909483	0.99661	NA	0.770158	0.407577
rs146093175	C	T	0.177467	0.476135	NA	-0.105281	-0.0476063	NA	0.582216	0.827414	NA	0.323371	0.591382	NA	-0.0733131	-0.0416963	NA	0.731044	0.88325	NA	0.61617	0.404113	0.82951	0.0194687	-0.0221828	-0.00553532	0.893753	0.788547	0.960432	0.141925	0.381358	0.477094	-0.0490408	-0.0228654	0.0181402	0.53005	0.774082	0.827736	0.404451	0.297531	NA	-0.0560398	-0.0850889	NA	0.788675	0.710997	NA	0.0130505	0.976096
rs146194929	A	G	0.894103	0.918965	NA	0.0210557	-0.014533	NA	0.976113	0.982866	NA	0.520147	0.0400651	NA	0.105689	0.30587	NA	0.85023	0.28589	NA	0.0386139	0.424269	0.466154	0.207116	0.0490311	0.0476349	0.280036	0.80008	0.822576	0.483465	0.677954	0.74369	0.0605577	0.0276371	0.0200789	0.831036	0.91461	0.936041	0.0757095	0.540392	NA	0.227933	-0.0886362	NA	0.400515	0.858207	NA	0.867615	0.250334
rs146208654	G	C	0.0452058	0.64559	NA	-0.171068	0.0349752	NA	0.305135	0.903922	NA	0.0567179	0.176368	NA	-0.157588	-0.118984	NA	0.345098	0.580544	NA	0.323829	0.15736	0.437197	-0.0606678	-0.0609404	-0.0314789	0.731332	0.552399	0.807281	0.623979	0.507899	0.747124	0.0246692	-0.0281144	-0.013957	0.896734	0.84337	0.93746	0.276749	0.182729	NA	-0.0818001	-0.117662	NA	0.692993	0.589633	NA	0.143652	0.892774
rs146209654	T	C	0.365476	0.169707	NA	0.170731	0.211984	NA	0.76428	0.570772	NA	0.169446	0.0556193	NA	0.241092	0.311754	NA	0.570355	0.341267	NA	0.928192	0.832895	0.0476102	0.0105714	0.0165568	-0.14659	0.984921	0.961477	0.314098	0.762162	0.304079	0.2717	0.0256899	-0.076702	-0.0825361	0.942287	0.716768	0.689782	0.68078	0.740677	NA	0.0607807	-0.0609211	NA	0.915119	0.935404	NA	0.325696	0.963277
rs146253675	A	T	0.891822	0.300228	NA	0.0186563	0.125056	NA	0.975622	0.713132	NA	0.907457	0.444913	NA	0.0157548	0.106047	NA	0.97933	0.811872	NA	0.596694	0.750209	0.252184	-0.0386151	0.0176685	0.0573213	0.885757	0.938553	0.670916	0.456364	0.177157	0.327734	0.0482803	0.0675687	0.0479262	0.817835	0.581871	0.734054	0.987568	0.0606801	NA	0.00182936	0.248832	NA	0.99733	0.357136	NA	0.0624468	0.131417
rs146331967	A	G	0.398245	0.94989	NA	0.113735	-0.0075193	NA	0.784789	0.989674	NA	0.502211	0.995562	NA	0.0837431	0.000726508	NA	0.840221	0.999069	NA	0.775563	0.130253	0.225951	-0.0249658	-0.0943812	-0.0839281	0.946427	0.511334	0.643758	0.0445342	0.35302	0.478	0.161965	-0.0560192	0.0442325	0.303123	0.756449	0.828227	0.983493	0.103566	NA	-0.00230705	-0.214364	NA	0.996351	0.463559	NA	0.465014	0.438543
rs146370073	C	T	0.119118	0.71891	NA	0.342482	-0.0707415	NA	0.492636	0.929194	NA	0.0758641	0.471512	NA	0.376044	0.14652	NA	0.400888	0.825645	NA	0.00787602	0.00369964	0.00195692	0.356501	0.257138	0.270682	0.104174	0.0610032	0.0379351	0.168527	0.000549707	0.226454	0.140095	0.286308	0.10136	0.569262	0.0139547	0.644101	0.310937	0.601622	NA	0.172353	-0.104083	NA	0.72175	0.887671	NA	0.0561677	0.120438
rs146372493	G	C	0.0390174	0.00477706	NA	0.202291	0.2526	NA	0.281792	0.0732972	NA	3.19644e-06	0.431735	NA	0.462847	0.079083	NA	0.000174988	0.804175	NA	0.00935138	5.08072e-09	6.92642e-06	-0.171376	-0.255369	-0.194362	0.117159	5.0092e-07	0.000342799	0.0387567	2.70975e-08	3.15708e-07	-0.110668	-0.240487	-0.2198	0.280629	2.34325e-06	2.21877e-05	0.062523	0.0441736	NA	0.155136	0.196978	NA	0.363078	0.301728	NA	1.20967e-22	5.82041e-22
rs146417409	T	TTAA	0.534404	0.507433	NA	-0.0275509	0.0269531	NA	0.856252	0.843111	NA	0.55137	0.629939	NA	-0.0270822	0.0222738	NA	0.864269	0.898424	NA	0.0533053	0.0310908	0.107434	0.0584655	0.0455445	0.0327011	0.333953	0.248247	0.471431	0.00235875	0.43393	0.178624	0.0795492	0.016191	0.0272388	0.0436604	0.805718	0.583593	0.832139	0.955862	NA	0.00840381	-0.00251682	NA	0.961119	0.990509	NA	0.314811	0.333317
rs146482577	C	T	0.0328559	0.925548	NA	-0.351891	0.0115137	NA	0.256113	0.984401	NA	0.00134277	0.205706	NA	-0.48292	-0.184033	NA	0.028431	0.619464	NA	0.461861	0.383487	0.936116	-0.0806922	0.0652313	0.00556789	0.820576	0.775287	0.98725	0.239001	0.94084	0.377601	-0.108381	0.00552738	-0.0679176	0.656861	0.988035	0.772238	0.0003256	0.0104619	NA	-0.435724	-0.306153	NA	0.00920527	0.126121	NA	0.0209458	0.859747
rs146629168	G	A	0.173534	0.385074	NA	-0.0764375	0.0430323	NA	0.576769	0.776148	NA	0.568359	0.0992622	NA	0.0316584	0.0928761	NA	0.872889	0.454681	NA	0.765143	0.131238	0.966491	0.00788679	0.026868	0.000723183	0.943313	0.513116	0.992515	0.820476	0.175328	0.0391159	0.00516242	0.0236998	0.0355028	0.958753	0.578937	0.282193	0.728962	0.799897	NA	-0.0167295	0.0145342	NA	0.931932	0.952763	NA	0.302671	0.225115
rs146640326	G	A	0.0191368	0.96473	NA	0.253631	0.00474834	NA	0.18393	0.992327	NA	0.681792	0.80072	NA	0.0464276	0.0298018	NA	0.915685	0.953127	NA	0.525696	0.977182	0.235434	0.0497879	0.00151992	0.0601841	0.852402	0.995084	0.653364	0.25845	0.165098	0.419077	0.0813226	0.073954	0.0464732	0.677164	0.564501	0.797482	0.378308	0.723427	NA	0.088531	0.0407765	NA	0.772566	0.930359	NA	0.10038	0.00437491
rs146713267	C	CA	0.661104	0.76353	NA	-0.224938	0.147466	NA	NA	NA	NA	0.0448058	0.921543	NA	-0.890538	-0.0677118	NA	NA	NA	NA	0.489159	0.814844	0.151596	0.177745	0.0372958	0.294004	NA	NA	NA	0.338512	0.988026	0.107545	0.233882	-0.0027666	0.278203	NA	NA	NA	0.989909	NA	NA	-0.00595182	NA	NA	NA	NA	NA	0.672165	0.971368
rs146822273	G	A	0.0274726	0.454662	NA	-0.340687	-0.0933899	NA	0.229798	0.817031	NA	0.598402	0.0115245	NA	-0.0739384	-0.382641	NA	0.886233	0.134557	NA	0.303901	0.0456472	0.19715	-0.0845276	-0.120403	-0.075566	0.716513	0.306883	0.609422	0.0360305	0.21596	0.818175	-0.14628	-0.0710157	0.0131864	0.269277	0.632002	0.958206	0.0458636	0.13937	NA	-0.248173	-0.20776	NA	0.307559	0.525645	NA	0.838463	0.00998695
rs146831550	G	C	0.725447	0.805933	NA	0.241804	-0.183025	NA	NA	NA	NA	0.971478	0.973768	NA	0.0303691	0.0169889	NA	NA	NA	NA	0.488467	0.848512	0.312008	0.350244	0.0543572	0.341605	NA	NA	NA	0.449617	0.204924	0.358785	0.289328	0.290329	0.31627	NA	NA	NA	0.0806694	0.716028	NA	-0.586282	0.170155	NA	NA	NA	NA	0.506059	0.19106
rs146831881	G	A	0.652129	0.719353	NA	0.0554069	0.0359275	NA	0.906616	0.929241	NA	0.995728	0.912506	NA	0.00064284	0.0129483	NA	0.999069	0.981047	NA	0.842248	0.887902	0.680217	0.0143762	-0.00804713	-0.0235124	0.96447	0.975089	0.914869	0.18336	0.247753	0.501357	-0.0826581	0.062024	0.0365656	0.590449	0.666516	0.839933	0.615263	0.28786	NA	-0.0505992	-0.12077	NA	0.893336	0.702617	NA	0.448252	0.562227
rs146846472	G	A	0.778241	0.546467	NA	0.0231736	0.042657	NA	0.947363	0.861566	NA	0.847658	0.0294988	NA	0.0164656	0.183772	NA	0.965704	0.24045	NA	0.974173	0.0642105	0.98622	-0.00121856	-0.047069	0.0004188	0.994426	0.368355	0.997034	0.836873	0.425228	0.789993	-0.0062304	0.0194262	0.00666924	0.962891	0.800718	0.950675	0.0897372	0.0456831	NA	0.119908	-0.168837	NA	0.433565	0.306947	NA	0.893859	0.922745
rs146856897	C	A	0.293902	0.0887253	NA	0.070557	-0.104751	NA	0.707359	0.431147	NA	0.126514	0.155436	NA	-0.104286	-0.0979746	NA	0.505455	0.549911	NA	0.917891	0.560413	0.753914	0.00365773	0.0138615	0.00712769	0.982716	0.868789	0.939616	0.0947997	0.735783	0.460218	0.0503245	0.0079474	0.0171372	0.445275	0.934249	0.81974	0.486527	0.89188	NA	-0.0416134	0.00935707	NA	0.832763	0.975622	NA	0.387994	0.419401
rs146904722	T	C	0.503349	0.454818	NA	0.0572699	0.0542968	NA	0.840889	0.817031	NA	0.319347	0.888749	NA	-0.0826612	-0.012199	NA	0.72833	0.975274	NA	0.0901937	0.328904	0.118678	-0.0737994	-0.0288304	-0.043617	0.434654	0.734931	0.491665	0.0554952	0.0415675	0.0642745	-0.0710566	-0.0589552	-0.0527089	0.341047	0.291802	0.368483	0.0351933	0.0522992	NA	-0.15975	0.174578	NA	0.265703	0.330571	NA	0.066299	0.0404858
rs146907438	T	C	0.361772	0.0192253	NA	0.181305	0.400972	NA	0.761816	0.184351	NA	0.49196	0.90237	NA	0.144016	0.0224429	NA	0.835282	0.978528	NA	0.548817	0.194949	0.226135	0.0910901	0.132691	0.113519	0.862976	0.606769	0.643887	0.925001	0.0797236	0.120958	-0.0112726	0.185428	0.127905	0.98431	0.409811	0.496227	0.941537	0.529719	NA	-0.0128638	0.118902	NA	0.988113	0.85439	NA	0.511302	0.733599
rs146909079	C	A	0.923727	0.159089	NA	-0.0229758	-0.247087	NA	0.984042	0.555347	NA	0.179276	0.839637	NA	-0.273345	0.0462472	NA	0.584566	0.963667	NA	0.13205	0.754644	0.673658	-0.198123	-0.0269731	-0.0365962	0.514644	0.939866	0.913015	0.0771044	0.529844	0.827995	-0.215143	-0.0537208	-0.0172032	0.403926	0.854408	0.960256	0.982458	0.107314	NA	-0.00405834	-0.340982	NA	0.996186	0.47117	NA	0.0318866	0.237204
rs146933415	T	G	0.00339687	0.000289841	NA	0.252316	0.272487	NA	0.0572924	0.00837414	NA	0.0084915	0.00884095	NA	0.225016	0.219486	NA	0.1099	0.112912	NA	0.822032	0.694974	0.10762	0.011189	0.0139538	0.057482	0.958908	0.920569	0.471946	0.0833105	0.122928	0.52176	0.0741326	0.0513491	0.0221001	0.419056	0.499719	0.850856	0.0182484	0.203411	NA	0.182061	0.109333	NA	0.178522	0.617033	NA	0.00317068	0.107349
rs146979037	T	C	0.387256	0.269854	NA	-0.222813	0.240078	NA	NA	0.688286	NA	0.512694	0.011594	NA	-0.142447	0.638947	NA	NA	NA	NA	0.492019	0.472534	0.873965	-0.111113	-0.0779974	0.0174723	0.835291	0.825874	0.971812	0.559173	0.421382	0.579298	0.0700258	0.0902594	-0.0504877	0.868274	0.798366	0.878252	0.531547	0.255585	NA	0.122591	-0.305065	NA	0.85495	NA	NA	0.687791	0.548906
rs146983365	C	T	0.953341	0.0631381	NA	0.00352977	-0.103185	NA	0.990293	0.365065	NA	0.0167378	0.0678947	NA	-0.149982	-0.11491	NA	0.169448	0.379355	NA	0.319597	0.00369954	0.141187	-0.0429072	-0.0924863	-0.0434535	0.728622	0.0610032	0.528583	0.36503	0.0169997	0.560097	-0.0343283	-0.0710249	-0.017649	0.764008	0.171088	0.868646	0.0901098	0.179169	NA	-0.0899026	-0.0830513	NA	0.434509	0.584415	NA	0.0159859	0.95226
rs147105112	A	C	0.155985	0.0343131	NA	-0.0847213	-0.10866	NA	0.550533	0.262418	NA	0.284691	0.263916	NA	-0.0677579	-0.0673635	NA	0.69943	0.681767	NA	0.222222	0.382347	0.354413	-0.0434424	0.0226502	0.0230012	0.63916	0.77473	0.757232	0.653243	0.347343	0.576873	-0.0133349	0.0231877	0.0137533	0.906782	0.7512	0.877187	0.723877	0.0709762	NA	-0.0181485	-0.101504	NA	0.930498	0.387562	NA	0.0764628	0.403214
rs147117422	G	A	0.739298	0.882614	NA	0.0130431	-0.00543428	NA	0.935093	0.973843	NA	0.438583	0.141643	NA	0.0319826	0.0628391	NA	0.808193	0.529555	NA	0.678794	0.537951	0.877511	0.0110621	-0.0117592	-0.00278989	0.914866	0.857149	0.972714	0.617321	0.354808	0.808386	-0.0115134	-0.0170248	0.0045085	0.893956	0.75758	0.955811	0.754559	0.988819	NA	-0.0110767	0.000567598	NA	0.939849	0.997649	NA	0.883629	0.345517
rs147144801	G	A	0.862866	0.0327859	NA	0.0132479	0.150747	NA	0.969324	0.255825	NA	0.637757	0.27764	NA	0.03756	0.089268	NA	0.901229	0.693545	NA	0.204744	0.95105	0.423324	-0.0602478	-0.0021537	-0.0255275	0.618431	0.989818	0.799418	0.910405	0.395044	0.093343	0.00450409	-0.0282139	0.0548949	0.980341	0.782822	0.442088	0.323207	0.116937	NA	0.0724855	0.126787	NA	0.73093	0.488949	NA	0.0382065	0.0485884
rs147163691	CA	C	0.0402597	0.508265	NA	0.26733	0.0817598	NA	0.286492	0.843562	NA	0.961932	0.536127	NA	0.00642087	-0.0875272	NA	0.991666	0.85667	NA	0.217202	0.511392	0.581517	0.103135	-0.0359639	-0.0298127	0.633667	0.845243	0.878904	0.468863	0.107206	0.154427	0.0502638	0.0937001	0.076966	0.824513	0.470898	0.547938	0.516814	0.472229	NA	0.0822139	0.0882678	NA	0.848264	0.825713	NA	0.0909851	0.237461
rs147371157	C	T	0.709852	0.595978	NA	-0.083514	-0.0942695	NA	0.926107	0.88557	NA	0.0219177	0.672833	NA	-0.451593	-0.0785349	NA	0.200097	0.912805	NA	0.781886	0.809716	0.399398	0.0358024	0.0200047	-0.0749345	0.948154	0.95616	0.785325	0.10674	0.866432	0.54323	0.171362	-0.0151444	0.0569939	0.470083	0.970091	0.859561	0.874427	0.493273	NA	-0.0258562	-0.152998	NA	0.972122	0.835664	NA	0.477719	0.918222
rs147425764	C	T	0.322639	0.022551	NA	0.102882	0.20439	NA	0.730555	0.203924	NA	0.438181	0.47703	NA	-0.0759987	0.0775223	NA	0.807891	0.827736	NA	0.426018	0.636879	0.427398	-0.0452548	0.0180716	0.0296361	0.801036	0.901029	0.801878	0.977001	0.100014	0.404659	0.00144025	-0.0622961	-0.0329945	0.995067	0.456164	0.788875	0.232476	0.951792	NA	-0.107778	0.00604292	NA	0.650048	0.989899	NA	0.00216012	0.0137086
rs147483902	T	A	0.0451839	0.244913	NA	-0.174801	0.0833625	NA	0.305135	0.663695	NA	0.0555265	0.574764	NA	0.148176	-0.0476767	NA	0.341171	0.876111	NA	0.0136625	0.427683	0.376707	0.106345	-0.0245701	-0.0267578	0.149156	0.802084	0.77164	0.258651	0.672429	0.138766	0.0427825	0.0126176	0.0437447	0.677296	0.912768	0.524967	0.565895	0.99711	NA	-0.0419243	0.000290139	NA	0.871492	0.999457	NA	0.806187	0.299081
rs147495861	T	G	0.102013	0.424029	NA	-0.318203	-0.105229	NA	0.460156	0.799936	NA	0.175862	0.760399	NA	-0.221721	-0.0597302	NA	0.579579	0.941365	NA	0.898911	0.629803	0.0698685	0.0174316	0.0432618	0.152362	0.977363	0.898313	0.384053	0.804215	0.549883	0.316245	-0.0252625	-0.049594	0.0909794	0.954471	0.863402	0.726162	0.876807	0.252684	NA	0.0224379	-0.208784	NA	0.972661	0.671322	NA	0.0112746	0.00684828
rs147499077	T	C	0.731358	0.204053	NA	0.0726046	-0.226006	NA	0.932957	0.617854	NA	0.464336	0.0146957	NA	0.15925	0.517519	NA	0.821706	0.15606	NA	0.857422	0.805294	0.362762	0.0249269	-0.0213158	-0.0787537	0.96789	0.954938	0.76226	0.301536	0.715446	0.139485	0.107857	-0.0337223	0.125018	0.714486	0.928004	0.525855	0.670616	0.551672	NA	0.0787953	-0.128769	NA	0.912408	0.864436	NA	0.108646	0.252045
rs147509559	A	G	0.0639804	0.0754062	NA	0.374451	0.337721	NA	0.367568	0.399818	NA	0.619261	0.57292	NA	0.12275	0.144955	NA	0.894948	0.875464	NA	0.616758	0.200872	0.331065	-0.0539077	-0.102385	-0.0677806	0.893846	0.614212	0.737399	0.489615	0.177656	0.171754	-0.0677086	-0.0964286	-0.113154	0.834063	0.582216	0.574175	0.795708	0.92177	NA	-0.0475299	-0.0207744	NA	0.951586	0.983505	NA	0.848383	0.581872
rs147513188	A	AAAAG	0.713226	0.520036	NA	0.0444722	0.0669862	NA	0.927148	0.850139	NA	0.731092	0.176286	NA	-0.0386453	0.158224	NA	0.932884	0.580334	NA	0.535859	0.324764	0.434369	0.0342697	-0.0372231	-0.027967	0.85667	0.732136	0.805784	0.637414	0.65236	0.898851	0.0222295	0.0163431	0.00459709	0.90111	0.90668	0.97735	0.547954	0.75979	NA	-0.0674629	-0.0397009	NA	0.862382	0.941202	NA	0.407587	0.62248
rs147521799	C	T	0.352614	0.432765	NA	0.0998292	0.0743776	NA	0.756115	0.80485	NA	0.598279	0.812323	NA	-0.0569447	-0.0274498	NA	0.88622	0.956634	NA	0.977388	0.131022	0.170604	-0.00165504	-0.0603396	-0.0519815	0.995084	0.512661	0.572433	0.381764	0.212202	0.00885477	-0.0427226	-0.0486755	-0.101489	0.774368	0.627267	0.113018	0.897096	0.640168	NA	-0.0121543	-0.0540923	NA	0.976947	0.90203	NA	0.265051	0.85295
rs147565918	G	GTT	0.636284	0.419908	NA	-0.100563	-0.138205	NA	0.900978	0.797787	NA	0.103512	0.259605	NA	-0.330402	-0.261681	NA	0.463457	0.678219	NA	0.0488464	0.723051	0.556658	0.284465	0.0350104	0.0623249	0.31896	0.93029	0.866864	0.0704886	0.0924293	0.123548	0.205612	0.16831	-0.139957	0.386063	0.439576	0.500524	0.112558	0.78253	NA	-0.311625	-0.0591625	NA	0.481114	0.948348	NA	0.0656624	0.706197
rs147565918	GT	G	0.310773	0.505968	NA	-0.31429	0.225299	NA	NA	NA	NA	0.38251	0.811245	NA	0.225641	0.0794163	NA	NA	NA	NA	0.103813	0.927697	0.866284	-0.335965	0.0120053	-0.022099	NA	0.984874	0.970017	0.600217	0.611356	0.742921	-0.0924301	0.0607415	0.0470443	0.887038	0.892083	0.935837	0.164832	0.662046	NA	-0.401142	0.153684	NA	NA	NA	NA	0.579771	0.329125
rs147565918	GT	GTT	0.160912	0.790959	NA	-0.414853	0.087094	NA	0.558232	0.950871	NA	0.638832	0.539567	NA	-0.104762	-0.182265	NA	0.901525	0.857929	NA	0.770528	0.688268	0.705103	-0.0514999	0.0470156	0.0402259	0.944993	0.917998	0.923836	0.494931	0.0439683	0.49323	0.113182	0.229052	-0.0929123	0.836437	0.301177	0.835664	0.00770897	0.773989	NA	-0.712767	0.0945212	NA	0.102713	0.946085	NA	0.457873	0.186335
rs147638309	C	T	0.330036	0.0208469	NA	-0.0244953	-0.0504904	NA	0.736353	0.194304	NA	0.628031	0.827407	NA	-0.0121865	0.00561896	NA	0.897759	0.960113	NA	0.847316	0.394319	0.0543199	-0.00302822	0.0092811	0.0203334	0.965699	0.782422	0.337678	0.901414	0.984538	0.7386	0.00164493	-0.000203334	0.00356088	0.978231	0.996464	0.935034	0.0485036	0.365004	NA	-0.0426828	-0.0222199	NA	0.317707	0.764008	NA	0.4948	0.905447
rs147666247	C	T	0.067669	8.02961e-05	NA	0.20317	0.397856	NA	0.378564	0.00283283	NA	0.437246	0.00279832	NA	0.0887809	0.353429	NA	0.807291	0.0497447	NA	0.0539195	0.140591	0.21994	0.174182	0.0797876	0.062936	0.336168	0.527585	0.637031	0.261365	0.988145	0.323574	0.0821518	0.000835796	0.0540706	0.679407	0.997489	0.731236	0.589927	0.117854	NA	0.0508665	0.173953	NA	0.882738	0.490676	NA	0.630651	0.836738
rs147667441	T	C	0.6419	0.308587	NA	0.0596586	-0.118858	NA	0.902693	0.720239	NA	0.00369408	0.956191	NA	0.392654	0.00713976	NA	0.0609927	0.990556	NA	0.341945	0.841384	0.4136	0.0965759	0.0129323	-0.0511714	0.747228	0.964232	0.794223	0.0472972	0.66368	0.919179	0.149186	0.0268201	0.00641453	0.313002	0.909916	0.982917	0.259055	0.63465	NA	0.137012	0.0638589	NA	0.677894	0.900083	NA	0.768973	0.888762
rs147719531	A	G	0.345083	0.0593845	NA	0.0678119	0.121602	NA	0.749584	0.353119	NA	0.056074	0.310448	NA	0.141107	0.0782328	NA	0.342834	0.72136	NA	0.449547	0.151029	0.347584	-0.0375904	-0.0504037	0.0321162	0.814158	0.543253	0.751562	0.262405	0.502796	0.259963	0.0473268	0.0227022	0.0377176	0.680252	0.840635	0.678408	0.418965	0.695967	NA	0.0516006	0.0282818	NA	0.797388	0.920806	NA	0.833948	0.537669
rs147756168	G	GTTC	0.320173	0.761528	NA	-0.202031	0.0581304	NA	0.729192	0.941931	NA	0.257773	0.78542	NA	-0.248352	0.0619942	NA	0.67652	0.94917	NA	0.678851	0.626423	0.118483	0.0441295	-0.0385607	-0.113029	0.914866	0.897192	0.491446	0.693214	0.0214131	0.275053	0.0356346	-0.150474	-0.0847143	0.920198	0.197381	0.692095	0.554873	0.582585	NA	0.106019	-0.117784	NA	0.866033	0.879308	NA	0.202574	0.331686
rs147790205	G	A	0.35664	0.757412	NA	-0.0630187	0.018177	NA	0.758641	0.940659	NA	0.702705	0.601227	NA	-0.0264767	-0.0377966	NA	0.922998	0.887513	NA	0.413508	0.818835	0.974394	0.030464	-0.00584738	-0.000804697	0.794223	0.958229	0.994455	0.890869	0.302572	0.496919	0.00427359	-0.0256217	-0.0174963	0.975622	0.715372	0.837592	0.321339	0.267312	NA	0.0582708	0.0774899	NA	0.730088	0.685511	NA	0.225313	0.375491
rs147865195	TA	T	0.30509	0.991765	NA	-0.173095	0.00152873	NA	0.717324	0.998351	NA	0.708139	0.881396	NA	-0.0657463	0.0255514	NA	0.925256	0.973428	NA	0.801381	0.650907	0.995414	0.025794	-0.0305442	-0.000374124	0.953263	0.905968	0.999069	0.799528	0.633191	0.694573	0.0225978	-0.031928	0.0244006	0.952736	0.899497	0.920409	0.324016	0.596914	NA	0.136177	0.0753645	NA	0.731405	0.885852	NA	0.479349	0.819787
rs147894293	A	T	0.363239	0.312605	NA	-0.0661002	-0.0629549	NA	0.76267	0.723058	NA	0.975112	0.283815	NA	0.00224825	-0.0776133	NA	0.994643	0.698908	NA	0.889151	0.0017073	0.0118209	0.00587214	0.0890996	0.0699462	0.975333	0.0342434	0.136727	0.157172	0.0887772	0.00105062	0.0512742	0.0466789	0.0907444	0.552358	0.431319	0.0233155	0.0650263	0.0502042	NA	-0.113052	-0.135734	NA	0.370939	0.323695	NA	2.05396e-08	0.00656069
rs147997481	G	A	0.127625	0.582654	NA	-0.111605	0.0378207	NA	0.507224	0.879335	NA	0.742165	0.633253	NA	0.0245768	-0.0346183	NA	0.93569	0.899497	NA	0.0870638	0.0935545	0.284782	0.0862126	0.0620727	0.0362139	0.427252	0.442434	0.699509	0.528582	0.965345	0.129425	0.0275106	0.00155195	0.0532708	0.853817	0.992389	0.509805	0.613068	0.319314	NA	-0.032304	0.0729363	NA	0.8926	0.72833	NA	0.00159413	0.0115591
rs148083669	C	T	0.904027	0.888749	NA	-0.0251153	0.0277284	NA	0.978719	0.975274	NA	0.953491	0.983889	NA	-0.0117307	0.00428786	NA	0.990344	0.996464	NA	0.716981	0.733626	0.320883	-0.0423334	-0.0247504	-0.0780952	0.928544	0.933807	0.729685	0.669346	0.242129	0.615953	-0.0389628	-0.0930282	-0.0365358	0.911993	0.660353	0.893593	0.689166	0.240552	NA	0.078399	0.241038	NA	0.918433	0.65839	NA	0.516142	0.387717
rs148123768	ATTAT	A	0.735598	0.0594493	NA	-0.0675463	0.365432	NA	0.934249	0.353222	NA	0.303224	0.500068	NA	-0.200726	-0.15249	NA	0.715761	0.839228	NA	0.189667	0.560871	0.950265	0.155444	-0.0579667	-0.00738671	0.599627	0.868883	0.989792	0.730436	0.892178	0.8226	-0.0425207	-0.0137444	0.02443	0.932512	0.975622	0.958992	0.943161	0.877526	NA	-0.013149	0.0307008	NA	0.988414	0.972714	NA	0.914017	0.553089
rs148149311	A	G	0.227908	0.0102049	NA	-0.165987	-0.352129	NA	0.645403	0.124038	NA	0.710006	0.800948	NA	-0.0535321	-0.0374841	NA	0.926151	0.953158	NA	0.779289	0.767287	0.139806	0.0273709	-0.0207289	0.0955379	0.947464	0.94416	0.526213	0.742884	0.9833	0.519498	-0.0264571	0.00140889	-0.0422735	0.935837	0.99633	0.849832	0.00396444	0.200687	NA	-0.353955	-0.187504	NA	0.0642571	0.614071	NA	0.854463	0.846825
rs148284652	C	G	0.62383	0.572093	NA	-0.0457533	0.043435	NA	0.89661	0.87515	NA	0.143454	0.705068	NA	0.146332	0.0336349	NA	0.532307	0.923836	NA	0.267313	0.636507	0.600721	-0.0515909	0.0147388	-0.0169264	0.685511	0.900978	0.887285	0.953647	0.233601	0.836103	0.00237206	-0.0379872	-0.00655681	0.990344	0.651457	0.962537	0.832709	0.399072	NA	0.0168901	-0.0789097	NA	0.96139	0.785111	NA	0.370473	0.278368
rs148314165	GT	G	0.67736	0.65713	NA	-0.0442577	0.0403744	NA	0.914391	0.907678	NA	0.758535	0.254247	NA	-0.0320451	0.121717	NA	0.940871	0.672682	NA	0.000226988	0.000496853	4.33039e-06	0.213349	0.13124	0.17595	0.00683239	0.0128932	0.0002286	0.00149877	1.44476e-08	0.000146365	0.150314	0.227589	0.146961	0.0309739	1.31938e-06	0.00470283	0.923297	0.555784	NA	0.00923403	-0.0583194	NA	0.983889	0.866568	NA	0.0505736	0.163218
rs148330313	T	C	0.205405	0.279568	NA	0.27191	0.183511	NA	0.619035	0.695113	NA	0.0253899	0.148421	NA	0.461947	0.309012	NA	0.2191	0.539458	NA	0.102698	0.270538	0.140049	0.163067	-0.0769911	-0.0987769	0.461537	0.688843	0.526871	0.648549	0.487659	0.359651	-0.0407044	-0.0435056	-0.0556048	0.905381	0.832986	0.76055	0.902644	0.673491	NA	-0.0214971	-0.094801	NA	0.978588	0.912881	NA	0.122818	0.744732
rs148402738	TGCA	T	0.140405	0.104326	NA	-0.127501	-0.120403	NA	0.527425	0.465116	NA	0.0912685	0.199912	NA	-0.142994	-0.120829	NA	0.437097	0.613129	NA	0.991069	0.474659	0.955683	0.000629304	0.0274218	-0.00195175	0.998185	0.826788	0.990509	0.594874	0.658257	0.0100588	-0.0246685	0.0163441	0.0925041	0.884995	0.908086	0.122865	0.0870725	0.727073	NA	-0.120744	0.0289668	NA	0.427261	0.931337	NA	0.344827	0.718997
rs148446588	G	A	0.535237	0.31386	NA	-0.128259	0.192157	NA	0.856607	0.724262	NA	0.706115	0.827201	NA	-0.0786468	0.0503046	NA	0.924169	0.960041	NA	0.88526	0.177897	0.324297	0.0180697	0.113278	0.0810866	0.974673	0.582511	0.731641	0.0830099	0.021443	0.0816488	0.19584	0.181901	0.140326	0.418654	0.197569	0.415454	0.24567	0.422884	NA	-0.223607	-0.210449	NA	0.664387	0.799075	NA	0.0126508	0.112347
rs148713892	G	A	0.0303128	0.00950308	NA	-0.101687	-0.110251	NA	0.244502	0.118532	NA	0.0139808	0.090256	NA	-0.112854	-0.0825516	NA	0.150938	0.434751	NA	0.162547	0.00557092	0.334087	-0.0466493	-0.0626552	-0.0213456	0.560513	0.0817174	0.740269	0.164005	0.262449	0.00474697	-0.0380547	-0.0243738	-0.0606571	0.562452	0.680252	0.0730039	0.00277564	0.0383594	NA	-0.124553	-0.0968797	NA	0.0494409	0.279129	NA	0.0158844	0.00232745
rs148751152	T	G	0.319273	0.566431	NA	0.187447	0.0948152	NA	0.728268	0.871853	NA	0.609608	0.597979	NA	0.105361	-0.109544	NA	0.891353	0.886177	NA	0.672503	0.0823375	0.329302	0.0443993	0.120167	0.0710698	0.912768	0.417083	0.73537	0.323048	0.848054	0.393118	0.0953913	0.0153953	-0.056339	0.730848	0.965915	0.781697	0.837126	0.456193	NA	-0.0339786	-0.142011	NA	0.962891	0.817758	NA	0.79807	0.789849
rs148756282	C	G	0.723544	0.180688	NA	0.0111897	-0.0372959	NA	0.930403	0.586622	NA	0.235311	0.175977	NA	0.0375683	0.0435869	NA	0.653364	0.579657	NA	0.390261	0.00714931	0.000763389	-0.0188264	-0.0412912	-0.0503875	0.779948	0.0976706	0.0180638	0.117139	0.0500643	0.0763426	-0.0291102	-0.0296991	-0.0264822	0.489194	0.323276	0.402112	0.0676281	0.584793	NA	0.0508434	0.0167927	NA	0.378493	0.880353	NA	0.0021997	0.137027
rs148774677	G	A	0.674747	0.230579	NA	-0.0359908	0.0880575	NA	0.913382	0.648491	NA	0.287343	0.305411	NA	0.0887981	0.089264	NA	0.70225	0.717667	NA	0.812744	0.438084	0.558024	-0.0130477	0.0287797	-0.0212907	0.95669	0.80783	0.867882	0.866319	0.444611	0.136855	-0.00766779	0.0266975	0.0528057	0.970017	0.811722	0.522541	0.281785	0.723237	NA	-0.0817386	0.0305945	NA	0.696711	0.930317	NA	0.453981	0.163921
rs148861200	C	G	0.577742	0.673699	NA	-0.0824852	0.0603077	NA	0.877629	0.91302	NA	0.721231	0.48893	NA	0.0553141	-0.0935271	NA	0.929746	0.833703	NA	0.00205382	0.287341	0.385294	0.333995	0.0749147	0.0570747	0.0393332	0.70225	0.776223	0.857	0.122496	0.263863	0.0154308	0.111071	0.074305	0.967743	0.499141	0.681689	0.448686	0.0346675	NA	-0.101464	0.315221	NA	0.813567	0.263573	NA	0.0121759	0.519283
rs148889799	AAAGAGCTGGATAATATATCCAGCAGG	A	0.739451	0.160592	NA	-0.0438161	0.203616	NA	0.935093	0.557857	NA	0.325772	0.991571	NA	0.140813	0.00152507	NA	0.73264	0.998282	NA	0.654069	0.813803	0.0691917	-0.0404338	0.0157226	-0.114453	0.907185	0.957062	0.382515	0.0838639	0.457532	0.443201	-0.131989	-0.0454251	-0.0464965	0.419937	0.818422	0.810911	4.69603e-05	0.226581	NA	0.482654	0.1639	NA	0.00179814	0.644169	NA	0.582226	0.22922
rs149015559	T	A	0.749973	0.0333664	NA	0.0146433	0.0855874	NA	0.938517	0.258477	NA	0.777108	0.105133	NA	-0.0137227	0.0801901	NA	0.946835	0.466702	NA	0.735626	0.36941	0.629111	-0.0081638	-0.0148826	0.00757991	0.934249	0.766809	0.898142	0.0129869	0.132759	0.187545	-0.0518737	-0.023848	-0.0210751	0.144778	0.515906	0.596406	0.891374	0.0506746	NA	0.00549006	0.0933447	NA	0.975622	0.32536	NA	0.526744	0.769012
rs149034028	C	T	0.340845	0.495927	NA	0.163602	0.0947214	NA	0.746217	0.837135	NA	0.00434035	0.53063	NA	0.406569	0.108097	NA	0.068503	0.854711	NA	0.171062	0.230504	0.445648	0.100847	-0.0647766	-0.0343087	0.573171	0.648397	0.812291	0.067623	0.885646	0.737611	0.112349	-0.00656739	-0.015326	0.378493	0.974756	0.934822	0.446263	0.697071	NA	-0.0983742	0.0620569	NA	0.812644	0.921112	NA	0.843819	0.141132
rs149062787	C	A	0.337638	0.476271	NA	-0.083573	-0.0532809	NA	0.743429	0.827414	NA	0.0376553	0.50454	NA	-0.184797	-0.0626898	NA	0.276764	0.841466	NA	0.104646	0.298419	0.299126	-0.0793382	0.0358813	0.0331519	0.465695	0.711733	0.712041	0.619058	0.194084	0.0628326	-0.0215266	-0.0425796	0.0614759	0.89482	0.605848	0.363924	0.0111668	0.151651	NA	-0.19628	-0.128737	NA	0.131879	0.544359	NA	0.368913	0.0318834
rs149070861	T	C	0.0762857	0.932649	NA	-0.185837	-0.00732269	NA	0.401983	0.986283	NA	0.740865	0.0426132	NA	-0.0352921	-0.210636	NA	0.935404	0.295955	NA	0.748705	0.223288	0.253591	-0.0161567	-0.043031	0.039113	0.938026	0.640336	0.67205	0.917852	0.377513	0.451011	0.00448702	0.0322438	-0.0264962	0.982716	0.772225	0.815212	0.623741	0.359213	NA	-0.0448357	-0.0995384	NA	0.896545	0.760429	NA	0.436925	0.881753
rs149139668	A	T	0.965145	0.956575	NA	0.00633391	0.00664794	NA	0.992382	0.990706	NA	0.886247	0.976131	NA	0.0207703	-0.00396328	NA	0.974827	0.994899	NA	0.0465696	0.57903	0.25014	-0.156372	-0.0307195	-0.057345	0.310149	0.878145	0.669295	0.794071	0.92729	0.954735	-0.0163498	-0.00444354	0.00298213	0.951472	0.984765	0.990344	0.0506779	0.937615	NA	0.234329	-0.0114078	NA	0.32536	0.98752	NA	0.4715	0.573197
rs149220424	C	T	0.000885927	9.19398e-06	NA	-0.157736	-0.193148	NA	0.0204295	0.000440259	NA	0.0733958	0.0327972	NA	-0.087609	-0.108834	NA	0.394546	0.255848	NA	0.0323519	0.000214574	0.0117707	0.0643147	0.0781509	0.0500769	0.253493	0.00651893	0.13633	0.0178849	0.061471	6.59297e-05	0.0601565	0.0376371	0.0808486	0.176585	0.359795	0.00239701	0.000458591	3.69779e-07	NA	-0.147013	-0.247034	NA	0.0121084	2.52986e-05	NA	2.83801e-05	0.000105177
rs149220959	T	C	0.277905	0.275034	NA	-0.259987	0.225474	NA	0.693626	0.692095	NA	0.811954	0.307738	NA	-0.0598306	0.250996	NA	NA	NA	NA	0.967408	0.296564	0.0870075	0.00530148	-0.10014	-0.139529	0.992759	0.710044	0.427044	0.0761596	0.207052	0.372495	-0.222234	-0.122265	-0.0755764	0.40167	0.620786	0.769087	0.283226	0.712755	NA	-0.224476	0.0844793	NA	0.698449	NA	NA	0.706299	0.280285
rs149314011	A	G	0.815621	0.749865	NA	-0.0420893	0.052112	NA	0.957528	0.938517	NA	0.479442	0.747294	NA	0.13706	0.0627883	NA	0.828985	0.937625	NA	0.0206134	0.0346121	0.209833	-0.274526	0.154937	0.0945877	0.192998	0.263403	0.623837	0.465518	0.113916	0.254502	0.0677664	0.117527	0.0831103	0.822242	0.483662	0.672909	0.515828	0.655693	NA	0.0871528	0.0870122	NA	0.847769	0.907458	NA	0.0904387	0.0657129
rs149333071	A	G	0.962998	0.820746	NA	-0.00756292	-0.0294679	NA	0.991762	0.958753	NA	0.982794	0.212425	NA	0.00290945	0.187292	NA	0.996263	0.627362	NA	0.143659	0.142689	0.270609	-0.124053	-0.0921427	-0.0647925	0.532427	0.530966	0.688909	0.880214	0.139394	0.0113388	-0.0103867	-0.0805622	-0.13531	0.973154	0.525645	0.133267	0.277283	0.979698	NA	-0.140129	-0.00356404	NA	0.69338	0.995373	NA	0.13377	0.0156413
rs149410031	CCCT	C	0.467897	0.394643	NA	0.061486	0.0639539	NA	0.823769	0.782588	NA	0.253274	0.970965	NA	0.0978775	-0.00321672	NA	0.671853	0.993729	NA	0.588105	0.304823	0.408763	0.0276124	0.0341373	0.0283652	0.881832	0.717146	0.791201	0.352846	0.562176	0.807692	0.0427322	0.0198884	-0.00820108	0.75633	0.869475	0.955648	0.00239753	0.453427	NA	0.22117	0.0660442	NA	0.0441784	0.816591	NA	0.360877	0.439483
rs149515727	C	G	0.143355	0.00570259	NA	-0.107345	-0.182891	NA	0.532245	0.0831954	NA	0.227924	0.0764733	NA	-0.0918631	-0.131046	NA	0.645403	0.402492	NA	0.455417	0.0663547	0.0559307	-0.0351815	-0.0606098	-0.0617525	0.817297	0.374685	0.342465	0.823315	0.117296	0.40956	0.00894116	-0.0493445	-0.0272821	0.959151	0.489487	0.791783	3.03042e-06	0.483643	NA	-0.287751	-0.0501762	NA	0.000166636	0.831142	NA	0.00159903	0.00203326
rs149536822	G	A	0.446222	0.698364	NA	0.150776	-0.0671216	NA	0.812644	0.921285	NA	0.73941	0.520156	NA	0.0628525	-0.133349	NA	0.935093	0.85023	NA	0.281907	0.891467	0.124712	-0.114699	0.00979154	-0.107794	0.696883	0.975622	0.502274	0.145826	0.565996	0.74317	0.127507	-0.0395508	0.0223176	0.535525	0.871595	0.935883	0.161574	0.204236	NA	-0.263334	0.312328	NA	0.559288	0.618069	NA	0.44177	0.0124771
rs149542823	C	T	0.314917	0.632159	NA	0.100763	-0.0440777	NA	0.725062	0.899115	NA	0.832077	0.722872	NA	0.0209225	-0.0363102	NA	0.961119	0.93029	NA	0.140981	0.709944	0.174973	0.0728939	0.0125815	0.046071	0.528247	0.926136	0.578531	0.577302	0.977284	0.447301	-0.024172	0.000989839	0.0263989	0.877458	0.995084	0.812888	0.241145	0.688363	NA	-0.102591	-0.040564	NA	0.659237	0.918003	NA	0.811379	0.0892844
rs149545091	G	A	0.733166	0.240211	NA	-0.0371864	-0.111254	NA	0.933673	0.658109	NA	0.070467	0.156932	NA	-0.183756	0.155625	NA	0.386008	0.551951	NA	0.861826	0.729399	0.157483	-0.0134827	-0.0178436	-0.0649436	0.969192	0.932095	0.552511	0.111478	0.560467	0.160957	-0.0900584	-0.0272162	-0.0660965	0.479289	0.868789	0.558277	0.082463	0.647499	NA	0.170601	-0.0460178	NA	0.417403	0.904897	NA	0.3513	0.167356
rs149564648	T	G	0.3926	0.598602	NA	-0.0479924	-0.0260565	NA	0.781325	0.886251	NA	0.903461	0.174172	NA	0.00673116	0.0765835	NA	0.978719	0.577767	NA	0.413817	0.622245	0.664682	-0.0215815	-0.00877805	-0.00746255	0.794223	0.896148	0.910396	0.997491	0.993586	0.623502	7.15438e-05	-0.00014063	-0.00845413	0.999509	0.998654	0.896475	0.121347	0.315631	NA	0.0747696	0.0576421	NA	0.496941	0.725711	NA	0.611736	0.214576
rs149648444	C	T	0.475346	0.658223	NA	0.124842	0.0826632	NA	0.827239	0.908086	NA	0.797402	0.881923	NA	0.0462414	0.0265508	NA	0.952097	0.973548	NA	0.162738	0.872979	0.219923	0.133377	0.0123331	-0.0918362	0.560784	0.971477	0.637031	0.289232	0.693732	0.94632	0.107511	0.0316628	-0.00526181	0.703492	0.920198	0.989009	0.281464	0.349623	NA	0.176581	-0.156948	NA	0.696353	0.753629	NA	0.20763	0.349939
rs149737674	T	A	0.346766	0.955979	NA	0.25603	0.0138225	NA	NA	0.990509	NA	0.246774	0.841508	NA	0.344469	0.0675252	NA	NA	NA	NA	0.363432	0.338041	0.589623	0.115853	0.0840885	0.0468141	0.762892	0.74373	0.88256	0.132419	0.149952	0.371702	-0.157997	-0.122201	-0.0786812	0.515346	0.541466	0.768648	0.0604701	0.0635378	NA	-0.500022	-0.523173	NA	0.356544	NA	NA	0.157957	0.54825
rs149741282	G	A	0.0687331	0.741286	NA	-0.11049	0.0166131	NA	0.381367	0.935404	NA	0.281366	0.178366	NA	-0.0629541	-0.078497	NA	0.696353	0.583211	NA	0.0523064	0.156301	0.498895	0.0543173	0.0288103	0.0131403	0.330571	0.551055	0.838502	0.0059296	0.0330352	0.019906	0.0654788	0.0405698	0.0447131	0.0855597	0.256812	0.188608	0.157249	0.216198	NA	-0.071706	-0.0711466	NA	0.552399	0.632191	NA	0.997552	0.529817
rs149765548	T	G	0.166479	0.99394	NA	-0.0995833	0.000457662	NA	0.566557	0.998684	NA	0.253416	0.293389	NA	-0.0808759	-0.0781719	NA	0.67205	0.706868	NA	0.21229	0.622027	0.191055	0.0503975	0.0132503	0.0330653	0.627362	0.89607	0.601805	0.186889	0.0117348	0.369383	0.044599	0.0671284	0.0238993	0.595596	0.136119	0.766805	0.0602741	0.466924	NA	-0.114221	-0.0496729	NA	0.355863	0.823015	NA	0.000399672	0.00364493
rs149860302	A	G	0.952628	0.796407	NA	0.00389666	-0.0153879	NA	0.990104	0.951848	NA	0.770967	0.216443	NA	-0.0200536	-0.0836292	NA	0.945157	0.632557	NA	0.00108815	1.04993e-06	3.59989e-05	-0.141071	-0.155038	-0.122972	0.0239832	6.45557e-05	0.00141968	0.00751997	0.000212984	3.19751e-05	-0.0947773	-0.114356	-0.128692	0.101065	0.00648335	0.00128808	0.109353	0.448572	NA	-0.0967764	0.0495119	NA	0.475476	0.813526	NA	2.15405e-07	1.48248e-06
rs149909915	G	GGAGA	0.9832	0.762938	NA	-0.00175309	-0.0216674	NA	0.99633	0.942541	NA	0.468646	0.793115	NA	0.0611029	0.0225528	NA	0.824265	0.951324	NA	0.140074	0.246198	0.00145319	0.0899922	0.0481872	0.126186	0.526871	0.664984	0.0302236	4.92909e-05	0.0912627	0.454921	0.204741	0.0675976	0.0295518	0.00187578	0.437097	0.817092	0.355149	0.185952	NA	0.0659999	0.112886	NA	0.757759	0.59439	NA	0.21768	0.535832
rs150066187	C	CA	0.461469	0.215024	NA	-0.182624	0.214584	NA	0.820334	0.630694	NA	0.620285	0.522354	NA	-0.126618	-0.157182	NA	0.895167	0.851107	NA	0.381464	0.10458	0.411159	0.120174	0.132404	0.0677321	0.77413	0.465572	0.792914	0.88659	0.0431588	0.68308	-0.014962	0.183585	0.0335722	0.974868	0.298239	0.916339	0.503372	0.682408	NA	0.124675	-0.0748826	NA	0.840889	0.915893	NA	0.213287	0.838933
rs150101805	CA	C	0.646898	0.701425	NA	0.0823958	0.0677741	NA	0.9045	0.922186	NA	0.281022	0.790702	NA	0.219346	0.055004	NA	0.695969	0.950735	NA	0.0240036	0.583381	0.00179026	0.287909	0.0573884	0.312894	0.211678	0.879704	0.0355047	0.677013	0.117859	0.438466	-0.0579511	0.159131	0.0766329	0.914391	0.490676	0.808147	0.235415	0.826552	NA	0.206084	0.0481746	NA	0.653364	0.959888	NA	0.538825	0.233877
rs150210922	A	G	0.538541	0.731739	NA	0.038885	-0.0189147	NA	0.857291	0.93316	NA	0.45708	0.373233	NA	-0.0462422	0.0571993	NA	0.81824	0.769483	NA	0.136253	0.16123	0.00421457	-0.0626041	-0.0404263	-0.0789579	0.52169	0.558613	0.0671684	0.286225	0.000121585	0.000545539	-0.0367207	-0.103727	-0.0969108	0.70073	0.0040171	0.0138907	0.152879	0.14816	NA	0.0832128	0.0881208	NA	0.54592	0.539063	NA	1.98351e-05	0.109302
rs150236080	T	C	0.667907	0.278783	NA	0.0766907	-0.183973	NA	0.911433	0.694361	NA	0.673324	0.832308	NA	0.076871	-0.0412567	NA	0.912881	0.961206	NA	0.234053	0.121654	0.539725	0.120296	-0.0970021	-0.0393981	0.652013	0.497511	0.857929	0.188326	0.97469	0.767081	-0.0949492	-0.00220726	0.0192374	0.597775	0.994526	0.944081	0.0962515	0.514924	NA	-0.269896	-0.131658	NA	0.448893	0.847269	NA	0.578638	0.775079
rs150243820	G	A	0.208958	0.026847	NA	-0.172098	-0.274801	NA	0.622969	0.226775	NA	0.644463	0.779362	NA	0.0663618	0.0418637	NA	0.903443	0.947464	NA	0.429626	0.876338	0.770011	-0.082013	0.0105307	-0.0184672	0.803495	0.972652	0.944772	0.306667	0.586285	0.694895	-0.0864518	0.0334172	-0.0255706	0.718709	0.88105	0.92052	0.168068	0.0369128	NA	-0.162346	-0.266096	NA	0.568852	0.273221	NA	0.142135	0.0660783
rs150255995	A	G	0.133825	0.310367	NA	0.328455	0.205827	NA	0.517522	0.721281	NA	0.962781	0.90159	NA	0.0118916	0.0275453	NA	0.991747	0.978286	NA	0.858781	0.855049	0.622065	0.0182687	-0.0121938	-0.0340258	0.968055	0.967404	0.89607	0.779451	0.11449	0.0275722	-0.0249682	-0.105308	-0.149773	0.947464	0.484795	0.230145	0.987832	0.566679	NA	-0.00314169	-0.120923	NA	0.997397	0.872077	NA	0.317246	0.591407
rs150307222	A	G	0.428108	0.0993009	NA	-0.076889	-0.139528	NA	0.802506	0.45479	NA	0.301173	0.741207	NA	-0.0972536	-0.0310392	NA	0.714188	0.935404	NA	0.00995358	3.85805e-05	1.61712e-05	-0.120173	-0.131078	-0.131277	0.122081	0.00151571	0.000714163	0.000231745	6.61388e-06	5.89489e-05	-0.148168	-0.141652	-0.129375	0.00695865	0.000328392	0.00218164	0.624522	0.527194	NA	0.0412698	0.0614257	NA	0.896903	0.853064	NA	0.220847	0.700333
rs150376756	G	C	0.457497	0.0228787	NA	0.0628718	0.180444	NA	0.818422	0.205537	NA	0.0832785	0.649025	NA	0.162709	0.0441353	NA	0.419022	0.905395	NA	0.522741	0.193375	0.339375	0.0338236	-0.0462562	-0.032837	0.851312	0.605126	0.744842	0.0217553	0.680131	0.570943	-0.101409	-0.0143454	-0.0190274	0.199134	0.914869	0.874458	0.928715	0.229548	NA	0.00684937	-0.10516	NA	0.985084	0.647384	NA	0.482908	0.616344
rs150468256	T	A	0.0445287	0.000665651	NA	-0.177383	-0.276638	NA	0.303123	0.016207	NA	2.93632e-05	0.00222844	NA	-0.377823	-0.298479	NA	0.00120003	0.0416972	NA	0.600842	0.491024	0.893148	-0.0301467	0.0281689	-0.00489219	0.887361	0.835007	0.975746	0.262416	0.343873	0.132754	-0.0526011	0.035917	0.0551255	0.680252	0.748822	0.515906	0.00238036	0.167967	NA	-0.241588	-0.130871	NA	0.0439947	0.568826	NA	0.403125	0.0273331
rs150471391	G	A	0.919332	0.044958	NA	0.0183166	-0.347156	NA	0.982928	0.304387	NA	0.705987	0.371255	NA	0.0635225	0.155638	NA	0.924169	0.768372	NA	0.804899	0.00622293	0.0646128	0.0236679	0.186216	0.115174	0.954861	0.0884648	0.369603	0.78374	0.116139	0.0521968	0.0242151	0.107139	0.132399	0.94864	0.487385	0.330212	0.103902	0.466817	NA	-0.267652	-0.134849	NA	0.464496	0.822962	NA	0.0130038	0.128462
rs150696510	G	A	0.983737	0.197292	NA	0.00186604	0.0998246	NA	0.996438	0.609588	NA	0.969057	0.936634	NA	0.00346322	-0.00723017	NA	0.99317	0.987403	NA	0.00654008	2.18047e-07	0.00175223	-0.122791	-0.156466	-0.0914336	0.0918135	1.58831e-05	0.0349069	0.0656096	0.00871465	0.00682188	-0.0696681	-0.0783186	-0.081371	0.373018	0.111644	0.0945352	0.723196	0.292154	NA	0.0291098	0.0963576	NA	0.930317	0.705784	NA	0.00245406	0.00642703
rs150713614	G	A	0.295861	0.386999	NA	0.20602	-0.135174	NA	0.709388	0.777464	NA	0.551607	0.955202	NA	-0.114602	0.0105581	NA	0.864401	0.990344	NA	0.075518	0.573283	0.86389	-0.186108	0.0332713	-0.0102288	0.400195	0.875535	0.969629	0.748038	0.320888	0.222697	0.0262905	0.0623114	0.0799935	0.93788	0.729685	0.639765	0.794947	0.618856	NA	-0.0434057	0.0988743	NA	0.951578	0.894736	NA	0.487193	0.988684
rs150834051	C	T	0.00156162	1.15265e-06	NA	-0.0979357	-0.13432	NA	0.0320164	7.02434e-05	NA	0.0134564	1.56138e-06	NA	-0.0775933	-0.153279	NA	0.14772	9.16345e-05	NA	0.000107929	0.158476	0.00474064	-0.0834482	-0.021373	-0.0416483	0.00362985	0.5542	0.0729777	0.0695213	0.000413505	0.00615864	-0.0334303	-0.0526599	-0.0404008	0.383215	0.0111364	0.0877421	0.379308	0.0524835	NA	-0.024238	-0.0591819	NA	0.773133	0.331258	NA	7.25147e-05	0.118646
rs150920920	GT	G	0.341058	0.0725598	NA	-0.0549138	0.0917671	NA	0.746375	0.392436	NA	0.747331	0.955046	NA	-0.0191012	-0.00340549	NA	0.937642	0.990344	NA	0.0129653	0.00252319	0.0978286	-0.073837	-0.0633439	-0.0324253	0.14467	0.0458678	0.452227	0.000416702	0.000185382	0.202176	-0.088831	-0.0762163	-0.0244924	0.0112079	0.00574907	0.615615	0.132007	0.844622	NA	0.0713417	-0.0112918	NA	0.514644	0.965136	NA	0.0202116	0.736168
rs150924830	T	C	0.198773	0.137911	NA	0.0925492	0.0942941	NA	0.611623	0.523571	NA	0.00705367	0.855104	NA	0.200184	0.0129656	NA	0.0967726	0.967431	NA	0.273152	0.531324	0.0298701	-0.0541218	-0.0211875	-0.0682673	0.690813	0.85484	0.242136	0.376263	0.643957	0.858789	-0.0362265	-0.0145322	-0.00566964	0.771439	0.903249	0.968055	0.000308309	0.245585	NA	0.227599	0.0804226	NA	0.00880094	0.664278	NA	1.70908e-05	0.00734036
rs150951691	T	C	0.979807	0.906567	NA	-0.00159897	-0.00644344	NA	0.995399	0.979261	NA	0.774061	0.783443	NA	0.0186066	-0.0173724	NA	0.946089	0.948611	NA	0.838175	0.905187	0.0551554	-0.0070214	-0.00269921	-0.0425717	0.963077	0.978941	0.340078	0.388601	0.920009	0.544511	0.0243437	-0.00224649	-0.0134963	0.778777	0.983075	0.860338	0.4112	0.039497	NA	-0.0448556	0.133569	NA	0.792917	0.283635	NA	0.00230887	0.23224
rs151040664	TA	T	0.293895	0.777316	NA	0.176382	0.0483889	NA	0.707359	0.946949	NA	0.118553	0.989289	NA	0.295377	-0.00235795	NA	0.49146	0.997771	NA	0.245325	0.171892	0.668942	-0.126074	0.102305	-0.0330918	0.664145	0.574327	0.911872	0.604124	0.705592	0.654178	0.053143	-0.029774	0.0323538	0.888738	0.923984	0.907185	0.680649	0.0726065	NA	0.0726814	0.335842	NA	0.915119	0.392543	NA	0.99069	0.850987
rs151157058	T	G	0.96804	0.275444	NA	0.00182816	-0.0456973	NA	0.992879	0.692147	NA	0.957125	0.506213	NA	0.00253468	-0.0323766	NA	0.990719	0.842524	NA	0.805674	0.33692	0.939923	0.00640194	0.016923	-0.00126833	0.954997	0.742827	0.98791	0.599599	0.164877	0.684948	-0.011593	0.022603	0.00678994	0.886559	0.563999	0.916999	0.239757	0.30922	NA	-0.0497786	-0.0464545	NA	0.657693	0.720653	NA	0.0661416	0.00157985
rs151262667	G	A	0.944454	0.975093	NA	-0.0182345	-0.0066628	NA	0.988579	0.994643	NA	0.175633	0.316941	NA	0.306131	-0.241651	NA	0.579363	0.726322	NA	0.179969	0.211768	0.840702	-0.148787	-0.104995	-0.0147725	0.585487	0.626781	0.964157	0.448184	0.327238	0.111769	-0.0716832	-0.073664	-0.133707	0.81335	0.733924	0.480035	0.82967	0.89915	NA	0.0469036	-0.0279528	NA	0.960432	0.977363	NA	0.646333	0.350724
rs151268394	C	CTCCA	0.638742	0.277058	NA	-0.0304749	-0.0657011	NA	0.901428	0.693362	NA	0.0613863	NA	NA	0.129369	NA	NA	0.359515	NA	NA	0.925429	0.520244	0.317061	0.00351151	0.0160463	0.0248755	0.984331	0.850271	0.726327	0.0730619	0.0404	0.821123	0.0558303	0.0502538	0.00568814	0.393864	0.287076	0.958783	0.940125	0.7478	NA	-0.00434108	0.0230329	NA	0.987967	0.937833	NA	0.0853123	0.490398
rs151268394	CTCCA	C	NA	NA	NA	NA	NA	NA	NA	NA	NA	NA	0.963724	NA	NA	-0.0031471	NA	NA	0.991867	NA	NA	NA	NA	NA	NA	NA	NA	NA	NA	NA	NA	NA	NA	NA	NA	NA	NA	NA	NA	NA	NA	NA	NA	NA	NA	NA	NA	NA	NA
rs151282341	AT	A	0.771232	0.948142	NA	-0.0354748	-0.00663878	NA	0.945252	0.98934	NA	0.812458	0.746241	NA	-0.0311438	-0.0412284	NA	0.956683	0.937035	NA	0.567945	0.584227	0.130213	0.036844	-0.0244186	-0.0607274	0.872685	0.879887	0.511299	0.675909	0.957225	0.580281	-0.0229541	0.00222252	-0.0227689	0.914028	0.990719	0.878595	0.153977	0.385753	NA	-0.151886	-0.105681	NA	0.547533	0.776448	NA	0.791462	0.182654
rs1518047	G	A	0.693101	0.0768121	NA	-0.038863	-0.146525	NA	0.920198	0.403213	NA	0.599688	0.145648	NA	0.0509889	0.15303	NA	0.886608	0.535063	NA	0.383557	0.468548	0.898137	0.054825	0.0327098	0.00533083	0.775304	0.824205	0.977209	0.716659	0.458394	0.309402	0.0199846	-0.0322195	-0.0422531	0.928484	0.818727	0.720653	0.267674	0.483952	NA	-0.0989112	-0.0696436	NA	0.685803	0.831372	NA	0.771911	0.819019
rs1518048	T	C	0.630937	0.623446	NA	0.0826254	0.0809918	NA	0.898843	0.896473	NA	0.466373	0.897832	NA	0.14544	0.0228121	NA	0.822576	0.977117	NA	0.301123	0.0878146	0.670248	0.102776	0.105609	0.0248642	0.714176	0.428787	0.912288	0.840093	0.214297	0.41368	0.0154196	0.0786268	0.0469582	0.963875	0.629716	0.794223	0.989529	0.688161	NA	-0.00201273	-0.0793727	NA	0.997864	0.917997	NA	0.69216	0.912555
rs1537620	A	G	0.0424785	0.040983	NA	0.118623	0.109972	NA	0.29545	0.289354	NA	0.474749	0.720444	NA	0.0460664	0.0224328	NA	0.826875	0.92973	NA	0.126737	0.292183	0.976053	0.0591908	0.0289244	-0.000808411	0.50583	0.705784	0.994896	0.779241	0.532521	0.823155	-0.00926269	-0.0165704	-0.00599298	0.947464	0.855493	0.959133	0.0293948	0.429495	NA	0.119688	0.0492459	NA	0.239791	0.803426	NA	0.923455	0.915331
rs1537621	T	C	0.239867	0.113505	NA	-0.110644	0.133383	NA	0.657814	0.482811	NA	0.198605	0.17144	NA	0.12249	0.141322	NA	0.611517	0.573706	NA	0.0424911	0.74523	0.699133	0.112966	0.013099	0.0149436	0.295505	0.936659	0.921622	0.728165	0.65724	0.160923	-0.0171596	0.0174204	0.0540477	0.931553	0.907685	0.558232	0.107813	0.457939	NA	-0.130499	-0.0713355	NA	0.472269	0.81862	NA	0.00225445	0.0101661
rs1537622	T	C	0.16099	0.94208	NA	0.15538	-0.00631208	NA	0.558277	0.988239	NA	0.918123	0.754309	NA	-0.0110887	0.0331553	NA	0.982716	0.939761	NA	0.609453	0.449873	0.131591	-0.0292952	-0.0300132	-0.0583874	0.891353	0.814369	0.513946	0.718353	0.189639	0.664004	-0.0186045	-0.0496317	-0.0173226	0.92895	0.599627	0.910112	0.636658	0.422119	NA	-0.0447335	-0.0887697	NA	0.900978	0.798628	NA	0.623648	0.855771
rs1538333	A	T	0.410519	0.79698	NA	0.0375203	-0.0107622	NA	0.792446	0.951928	NA	0.685294	0.174047	NA	-0.0193567	-0.06578	NA	0.917202	0.577538	NA	0.869302	0.351159	0.221769	-0.00513223	0.0195701	-0.0248307	0.970854	0.754942	0.638989	0.320347	0.693962	0.833196	0.0261407	0.00816923	0.00436345	0.729259	0.920198	0.961616	0.92578	0.487292	NA	0.00386367	0.0315538	NA	0.984451	0.832986	NA	0.0317028	0.276391
rs1545092	C	T	0.543465	0.379915	NA	0.10773	-0.118204	NA	0.859683	0.773349	NA	0.966179	0.263507	NA	-0.00738605	-0.191323	NA	0.992503	0.681109	NA	0.170372	0.0292172	0.6793	0.145943	0.164396	-0.0307067	0.572115	0.238656	0.914869	0.592621	0.102576	0.431564	0.0484074	0.117302	0.0513283	0.88397	0.461277	0.804175	0.337427	0.241641	NA	0.131233	-0.187441	NA	0.743176	0.659677	NA	0.0128984	0.325956
rs1547295	A	C	0.277715	0.453993	NA	0.159248	0.0914212	NA	0.693573	0.816764	NA	0.982234	0.292612	NA	0.00311826	0.163403	NA	0.996162	0.706152	NA	0.130858	0.635495	0.631108	-0.125539	0.0289875	0.0271931	0.512346	0.900622	0.898843	0.687921	0.691062	0.091591	0.0324397	-0.0219556	-0.101673	0.917844	0.919439	0.437641	0.298187	0.495872	NA	-0.13141	0.093827	NA	0.711714	0.837135	NA	0.796339	0.16347
rs1547296	G	A	0.479499	0.00394044	NA	0.163817	0.538569	NA	0.829014	0.0639351	NA	0.0352962	0.0944344	NA	0.453458	0.383579	NA	0.266122	0.444335	NA	0.536692	0.717056	0.193776	0.0767939	-0.0318724	0.112233	0.856741	0.92856	0.605613	0.639857	0.705673	0.871392	-0.0507634	0.0321006	-0.0140864	0.901829	0.924023	0.971246	0.0927658	0.163238	NA	0.303748	0.304502	NA	0.440636	0.561517	NA	0.878504	0.860581
rs1556639	G	C	0.327284	0.890957	NA	0.156623	0.0161894	NA	0.733941	0.975622	NA	0.438991	0.131089	NA	-0.115396	-0.240944	NA	0.808419	0.512807	NA	0.0868123	0.24946	0.240478	-0.184382	-0.0836805	-0.0880203	0.42663	0.668466	0.65839	0.38491	0.656597	0.77885	-0.0752361	-0.0313347	-0.0197251	0.776148	0.907657	0.947464	0.0254271	0.84464	NA	-0.2755	0.0293797	NA	0.219268	0.965136	NA	0.977504	0.174828
rs1556640	T	C	7.37587e-05	9.10459e-05	NA	0.317054	0.284025	NA	0.00262916	0.0031405	NA	0.00348776	0.149985	NA	0.249383	0.118938	NA	0.0584433	0.541487	NA	0.374534	0.118562	0.830834	0.047915	-0.0562689	-0.0072646	0.770165	0.49146	0.960733	0.499631	0.68273	0.947132	-0.0305248	-0.0143905	0.00233234	0.83869	0.916107	0.989103	0.0020857	0.095937	NA	0.213972	0.131065	NA	0.0397306	0.448159	NA	0.00118662	0.571044
rs1556837	A	G	0.842547	0.89118	NA	0.0385008	0.0231889	NA	0.96454	0.975622	NA	0.896484	0.110159	NA	-0.0269509	0.364994	NA	0.97683	0.477065	NA	0.424409	0.679929	0.129058	0.0840495	-0.0276046	0.107495	0.800127	0.914869	0.509387	0.953524	0.0243964	0.715451	-0.00505445	0.166699	0.0264982	0.990344	0.213835	0.928004	0.630029	0.969456	NA	-0.0813303	-0.00813078	NA	0.89847	0.993248	NA	0.587158	0.059132
rs1561121	C	A	0.265506	0.811801	NA	-0.169925	-0.0383569	NA	0.68376	0.956542	NA	0.242306	0.258752	NA	-0.227077	-0.243374	NA	0.660476	0.677466	NA	0.210725	0.282023	0.783036	0.175426	0.10575	0.0256922	0.625336	0.697047	0.948451	0.925845	0.708053	0.529324	0.0115105	0.0348706	0.0537503	0.984451	0.925239	0.85417	0.509649	0.180902	NA	-0.118575	-0.311615	NA	0.84436	0.58689	NA	0.41194	0.828741
rs1572045	T	C	0.125251	0.0370456	NA	0.153558	0.1728	NA	0.503346	0.273776	NA	0.0545619	0.130305	NA	0.177324	0.15541	NA	0.338198	0.511399	NA	0.0173666	0.295286	0.0829711	-0.119175	-0.0354015	-0.0543118	0.173431	0.708806	0.418653	0.556889	0.0542308	0.0261433	-0.0240233	-0.058824	-0.0710865	0.866971	0.337341	0.222898	0.241786	0.874335	NA	0.0943606	0.016342	NA	0.659783	0.972083	NA	8.86127e-08	0.000208823
rs1579609	C	T	0.0917941	0.501161	NA	-0.144303	-0.0499516	NA	0.438037	0.839865	NA	0.0111765	0.523516	NA	-0.208943	0.0553486	NA	0.131911	0.851768	NA	0.348364	0.0431836	6.84518e-05	0.0517844	0.0746537	0.146561	0.752436	0.298343	0.00247129	0.431882	0.0700652	0.175684	0.0347017	0.0682457	0.0502591	0.804175	0.384654	0.579429	0.162447	0.133464	NA	-0.0995951	-0.131173	NA	0.560376	0.516989	NA	0.071831	0.077239
rs1579610	A	C	0.671442	0.837423	NA	0.030819	0.013253	NA	0.912549	0.962896	NA	0.250958	0.77293	NA	0.0835988	-0.0216006	NA	0.669963	0.945612	NA	0.278479	0.506452	0.295235	-0.0473774	-0.0199291	-0.0305643	0.693996	0.842648	0.708738	0.558714	0.00224848	0.0883242	-0.0209409	-0.0916126	-0.0506907	0.868078	0.0419961	0.430085	0.424129	0.291406	NA	-0.0498105	0.0797583	NA	0.799938	0.705112	NA	0.856449	0.351736
rs1589136	G	A	0.00990374	0.120058	NA	0.294985	0.161434	NA	0.121618	0.494319	NA	0.330159	0.257087	NA	-0.115867	0.127825	NA	0.736414	0.675628	NA	0.901046	0.902434	0.364287	-0.0088366	-0.00597966	-0.0405472	0.978157	0.978528	0.763392	0.78959	0.0975514	0.609648	0.0154384	-0.0762284	-0.0249705	0.950471	0.451866	0.891353	0.161234	0.32325	NA	0.144549	0.116918	NA	0.558613	0.73093	NA	0.0031899	0.0483859
rs1589137	C	A	0.136988	0.519459	NA	-0.249268	0.10646	NA	0.52274	0.849832	NA	0.794498	0.497271	NA	0.0507243	0.141999	NA	0.951561	0.837916	NA	0.296501	0.258098	0.813663	0.0949335	0.0642515	0.0144754	0.710042	0.676839	0.957036	0.171052	0.44872	0.401786	0.106038	-0.0435225	-0.0463984	0.573171	0.813571	0.787021	0.487121	0.338243	NA	-0.104005	-0.168679	NA	0.832986	0.743777	NA	0.649358	0.54187
rs1591157	G	A	0.058435	0.000109802	NA	0.0999149	0.179639	NA	0.350307	0.00368082	NA	0.00100371	2.54043e-05	NA	0.177237	0.231124	NA	0.0224595	0.00106279	NA	6.46475e-22	3.15231e-41	2.79427e-41	0.382905	0.409328	0.381107	2.47081e-19	3.00274e-38	2.70328e-38	7.21381e-23	1.49869e-49	1.77619e-38	0.332025	0.430114	0.380323	3.01791e-20	2.01723e-46	1.57107e-35	1.81334e-12	0.0158927	NA	0.325404	0.130552	NA	2.87147e-10	0.163892	NA	3.91047e-16	8.03287e-18
rs1628131	G	A	1.96674e-05	3.76224e-07	NA	-0.817122	-0.813663	NA	0.000843302	2.57111e-05	NA	0.000950386	1.17921e-05	NA	-0.558529	-0.839127	NA	0.0216259	0.000546904	NA	0.124513	0.00208612	0.00430193	-0.178391	-0.255152	-0.233407	0.502102	0.0397306	0.068297	0.000448342	0.0209564	0.000322227	-0.358889	-0.208927	-0.289607	0.0119293	0.194942	0.00912671	0.000112058	0.000999122	NA	-0.643996	-0.621678	NA	0.00374429	0.0223924	NA	0.381247	0.00642834
rs1628976	C	T	0.0904665	0.936789	NA	0.191425	-0.00803218	NA	0.435012	0.987403	NA	0.438619	0.373206	NA	0.0899454	0.108427	NA	0.808196	0.769483	NA	0.637917	0.902225	0.952974	-0.0280261	-0.00464	-0.0021156	0.90127	0.9785	0.990205	0.664785	0.941937	0.37112	0.0202651	-0.00267617	0.0345777	0.910396	0.988216	0.768222	0.123973	0.186924	NA	-0.147865	0.166269	NA	0.501398	0.595596	NA	0.160794	0.769955
rs1656893	G	A	0.440077	0.661042	NA	0.0642544	0.0327274	NA	0.809151	0.908829	NA	0.281589	0.965681	NA	0.0928668	0.00387454	NA	0.696528	0.992499	NA	0.074609	0.231596	0.271058	-0.0942579	-0.0454213	-0.0402335	0.397752	0.649486	0.689134	0.516874	0.115544	0.281653	-0.0295064	-0.0578246	-0.0394217	0.848304	0.48637	0.696551	0.368395	0.514214	NA	0.0673747	0.0559426	NA	0.766288	0.847008	NA	0.00100724	0.00191538
rs16797	C	T	0.254659	0.31751	NA	-0.218621	-0.173287	NA	0.673019	0.726541	NA	0.257611	0.691978	NA	0.234913	0.0838127	NA	0.676403	0.919592	NA	0.458755	0.226405	0.149286	-0.0661739	-0.0801902	-0.0860018	0.818944	0.644067	0.540461	0.174946	0.136035	0.675684	-0.108566	-0.0886481	0.0236518	0.578531	0.521469	0.914028	0.553899	0.722336	NA	0.110212	-0.0782148	NA	0.86541	0.930109	NA	0.988789	0.714833
rs17066538	G	C	0.0520338	0.0589363	NA	0.158039	0.138968	NA	0.329791	0.352094	NA	0.912459	0.0824238	NA	-0.0091566	0.148357	NA	0.981047	0.417368	NA	0.114595	8.34165e-05	9.42094e-06	-0.0875029	-0.153553	-0.168211	0.484931	0.00293122	0.000448698	0.00341671	2.10041e-06	0.00122676	-0.135288	-0.172764	-0.122518	0.0575486	0.000120082	0.0264562	0.593604	0.720558	NA	-0.0394066	0.0300757	NA	0.884524	0.92973	NA	0.000205196	1.02568e-06
rs17066622	G	T	0.845313	0.127976	NA	0.0202232	-0.141883	NA	0.965323	0.507737	NA	0.818562	0.214653	NA	-0.0257539	0.146877	NA	0.958206	0.630328	NA	0.489106	0.104575	0.00703437	0.048572	0.0794591	0.127112	0.833805	0.465572	0.0966963	0.83437	0.0792953	0.00226107	0.0126824	0.0814543	0.148849	0.962171	0.409166	0.0421802	0.415717	0.0691933	NA	0.0739466	0.19093	NA	0.795316	0.382515	NA	0.282138	0.0330128
rs17066624	C	T	0.735062	0.238569	NA	-0.0566418	-0.213492	NA	0.934113	0.656588	NA	0.465241	0.395103	NA	-0.12709	-0.151698	NA	0.822085	0.782822	NA	0.0546762	0.483528	0.59958	0.219824	0.0608654	-0.0444413	0.338533	0.831066	0.886559	0.526935	0.87581	0.502929	0.0713504	0.0130045	0.0500765	0.853063	0.972599	0.840736	0.079907	0.341431	NA	0.257481	-0.172652	NA	0.410378	0.746517	NA	0.92003	0.0364052
rs17066628	C	T	0.837162	0.399022	NA	0.0389938	0.145692	NA	0.962891	0.785111	NA	0.979048	0.375802	NA	-0.0048659	-0.175611	NA	0.995316	0.77116	NA	0.599323	0.893912	0.304044	0.0728918	-0.0129247	0.0948321	0.88644	0.97606	0.71674	0.0658287	0.94686	0.170375	0.211462	-0.00589063	0.13611	0.373547	0.989089	0.572115	0.00481796	0.0832559	NA	0.469806	-0.330746	NA	0.073602	0.41901	NA	0.727791	0.212267
rs17066649	T	C	0.0653878	0.873754	NA	-0.138016	0.0110225	NA	0.372265	0.971717	NA	0.519369	0.908514	NA	0.0511427	0.00945024	NA	0.84981	0.979691	NA	0.616825	0.375991	0.500708	-0.0224743	0.0284501	0.0209525	0.893846	0.771264	0.839578	0.32813	0.960838	0.384208	-0.0366279	-0.00152382	-0.0270414	0.734387	0.991356	0.7757	0.170159	0.295786	NA	-0.091437	-0.0807583	NA	0.571724	0.7093	NA	0.0246315	0.0062741
rs17066658	C	T	0.030107	0.0547544	NA	-0.148255	-0.114929	NA	0.243329	0.33878	NA	0.36499	0.717124	NA	-0.0623186	-0.024466	NA	0.764008	0.928572	NA	0.232075	0.75495	0.230098	0.0513657	-0.00945597	-0.0324495	0.649849	0.939953	0.64813	0.728155	0.682249	0.467179	0.0122204	0.0112287	-0.0196456	0.931553	0.915807	0.823214	0.404123	0.710269	NA	-0.0494669	-0.0244079	NA	0.788547	0.926199	NA	0.522656	0.402033
rs17066662	C	T	0.187394	0.771662	NA	0.0896423	0.017293	NA	0.596262	0.945336	NA	0.243322	0.204423	NA	-0.0799381	0.0857262	NA	0.661291	0.618189	NA	0.854604	0.177152	0.105333	0.00785499	-0.0408166	-0.0437422	0.967404	0.581871	0.46707	0.608199	0.855237	0.0180376	-0.0179134	-0.00502144	-0.0636735	0.89076	0.967443	0.177357	0.735073	0.555926	NA	-0.0199942	-0.038608	NA	0.934113	0.866568	NA	0.0010707	0.000356425
rs17066681	G	A	0.147728	0.598482	NA	0.20885	-0.0671161	NA	0.538591	0.886233	NA	0.779603	0.666151	NA	-0.0343189	0.0594949	NA	0.947527	0.910826	NA	0.50014	0.994744	0.810562	-0.0693089	-0.000464022	0.0137008	0.839228	0.998921	0.956316	0.728213	0.727213	0.170393	-0.0316296	-0.0219797	0.0928082	0.931553	0.931337	0.57213	0.331448	0.776054	NA	-0.113903	-0.040087	NA	0.737908	0.946651	NA	0.463799	0.597397
rs17066690	A	C	0.104902	0.453848	NA	-0.288086	-0.105321	NA	0.466236	0.816732	NA	0.491048	0.141593	NA	0.108768	-0.264904	NA	0.835007	0.529434	NA	0.275651	0.167667	0.129908	0.118004	0.107373	0.109624	0.692325	0.568555	0.510789	0.192672	0.298177	0.0306207	0.121556	0.0709219	0.140713	0.604145	0.711714	0.245938	0.437543	0.0812991	NA	-0.120702	-0.296307	NA	0.807455	0.414126	NA	0.266324	0.0507765
rs17066693	C	T	1.23378e-05	0.0395212	NA	-0.3413	-0.151529	NA	0.000568088	0.283742	NA	9.94403e-07	3.18802e-05	NA	-0.397557	-0.34566	NA	6.15695e-05	0.00128593	NA	4.49925e-08	1.87881e-12	1.28305e-16	-0.265244	-0.230782	-0.262383	3.7193e-06	2.95249e-10	3.0321e-14	3.18648e-07	1.84545e-14	2.20678e-19	-0.205955	-0.244268	-0.284495	2.2356e-05	3.66227e-12	6.86607e-17	0.0196532	0.367798	NA	-0.153888	-0.0663687	NA	0.187208	0.765856	NA	7.10671e-07	0.00120768
rs17066775	G	A	0.295613	0.0394647	NA	-0.200546	-0.318339	NA	0.709149	0.283567	NA	0.678149	0.24943	NA	-0.0777043	-0.225904	NA	0.91461	0.668466	NA	0.160359	0.0805861	0.0693032	-0.163304	-0.135072	-0.124571	0.557438	0.412152	0.382645	0.579518	0.754897	0.585474	-0.0528794	-0.0212778	0.0388195	0.87841	0.939953	0.880481	0.893592	0.316017	NA	-0.0218182	-0.175122	NA	0.975882	0.72603	NA	0.791885	0.582062
rs17066882	T	C	0.225169	0.288574	NA	0.0457051	0.0340614	NA	0.642889	0.702911	NA	0.886846	0.0383388	NA	-0.00543032	0.0784523	NA	0.974929	0.279129	NA	0.790498	0.125364	0.896351	0.00468466	0.0185894	-0.00149895	0.950717	0.503413	0.976794	0.78466	0.646328	0.171234	0.00408045	0.00531999	0.0160101	0.949077	0.904244	0.573273	0.419716	0.646432	NA	-0.026008	0.0174202	NA	0.797689	0.904263	NA	0.0223998	0.00521636
rs17066884	C	G	0.0647592	0.00170682	NA	0.0987794	0.14855	NA	0.370131	0.0342434	NA	0.00286331	0.0694368	NA	0.163782	0.101977	NA	0.0505949	0.382904	NA	0.321797	0.40358	0.663791	-0.0280963	-0.0169675	-0.00833413	0.730225	0.78844	0.909986	0.944211	0.450851	0.0581914	0.00170339	-0.0147262	-0.035798	0.988565	0.815082	0.349785	0.000177104	0.0257062	NA	0.1667	0.117672	NA	0.00553817	0.220569	NA	0.014665	0.0559422
rs17066886	C	T	0.637534	0.398454	NA	-0.0838399	0.144791	NA	0.901157	0.784866	NA	0.581689	0.380184	NA	0.104123	0.15272	NA	0.879005	0.773562	NA	0.83383	0.68754	0.405494	0.023828	0.0297629	0.0742891	0.961888	0.917708	0.789183	0.67841	0.422099	0.812591	0.0400388	-0.0683712	0.0206482	0.914791	0.798624	0.95669	0.36497	0.440268	NA	0.131628	0.141352	NA	0.764008	0.809279	NA	0.0556578	0.57844
rs17066895	G	A	0.245855	0.057367	NA	-0.0985835	-0.134048	NA	0.664529	0.347208	NA	0.452361	0.393012	NA	-0.0617286	0.0735333	NA	0.815975	0.781631	NA	0.167278	0.900929	0.00152635	0.0700491	-0.00426909	-0.105221	0.56792	0.978109	0.0314808	0.0409513	0.00435702	0.0312556	-0.0885681	-0.0960095	-0.0760875	0.28932	0.0686287	0.248903	0.0390152	0.398068	NA	-0.164034	-0.072816	NA	0.281792	0.784789	NA	3.81339e-14	4.36432e-13
rs17066942	G	A	0.500164	0.305167	NA	-0.0977456	-0.13879	NA	0.839228	0.717367	NA	0.98649	0.259995	NA	0.00249889	0.181808	NA	0.99706	0.678432	NA	0.391852	0.829667	0.284164	0.0970993	0.015568	-0.0674307	0.781128	0.960432	0.699088	0.25114	0.104134	0.946217	-0.0991968	-0.107658	-0.0046705	0.670245	0.464964	0.988993	0.014536	0.115316	NA	-0.349651	-0.260097	NA	0.154987	0.485838	NA	0.941271	0.271828
rs17066953	G	A	0.698374	0.656431	NA	0.0714093	0.0737211	NA	0.921285	0.907657	NA	0.000480502	0.938201	NA	0.647168	0.0165891	NA	0.0125584	0.98752	NA	0.0360231	0.00825704	0.793459	0.265868	-0.21193	0.0190804	0.269277	0.108025	0.951388	0.544272	0.576591	0.478997	0.0595571	0.0430784	-0.0563781	0.860221	0.877044	0.828702	0.786579	0.373615	NA	-0.0490352	0.177986	NA	0.949782	0.769732	NA	0.0877118	0.0621493
rs17067054	C	A	0.43774	0.270023	NA	-0.132925	-0.189003	NA	0.807625	0.688315	NA	0.510891	0.0962198	NA	0.139711	0.34753	NA	0.845106	0.448781	NA	0.678201	0.270389	0.186741	0.0488401	-0.0983349	0.108995	0.91461	0.688777	0.595503	0.445027	0.853597	0.573137	0.0887045	-0.014942	-0.0444316	0.811872	0.967279	0.875499	0.00825088	0.949411	NA	-0.405321	-0.0122421	NA	0.108004	0.989674	NA	0.489571	0.86212
rs17090838	T	A	0.190018	0.321493	NA	0.223773	0.164244	NA	0.599963	0.730088	NA	0.949485	0.944077	NA	0.0124057	0.0161098	NA	0.989674	0.988509	NA	0.150848	0.407533	0.887284	0.143351	-0.0594842	0.00940309	0.543024	0.790382	0.97499	0.161966	0.75766	0.689536	0.108511	0.0221935	0.0270592	0.559375	0.940678	0.91865	0.771909	0.337245	NA	-0.0527848	0.220092	NA	0.94537	0.743092	NA	0.780332	0.524818
rs17201635	G	A	0.358662	0.731906	NA	-0.147001	-0.0566706	NA	0.760172	0.933217	NA	0.831911	0.689496	NA	0.0361478	0.0672709	NA	0.961119	0.918634	NA	0.626467	0.315632	0.920862	-0.0604617	0.0818243	0.00852306	0.897192	0.725711	0.983453	0.138449	0.859271	0.845176	0.160197	0.0158014	0.0146279	0.524422	0.968271	0.965323	0.732747	0.347965	NA	-0.0487768	0.167416	NA	0.93349	0.751967	NA	0.773967	0.859761
rs17203483	G	A	0.13939	0.0306015	NA	0.240191	0.324428	NA	0.525645	0.245906	NA	0.0835887	0.627916	NA	0.263724	-0.0930341	NA	0.419475	0.897759	NA	0.100832	0.793904	0.937649	-0.174969	-0.0181267	0.0051615	0.45744	0.951468	0.98752	0.730401	0.352987	0.925253	-0.0277358	-0.0617348	0.00626871	0.932512	0.756429	0.98431	0.613845	0.00239153	NA	0.0730294	0.420324	NA	0.89287	0.0441353	NA	0.734045	0.447457
rs17261354	G	C	0.279372	0.602844	NA	0.168208	0.0717501	NA	0.694877	0.888206	NA	0.464625	0.955959	NA	0.115523	-0.00875615	NA	0.821912	0.990509	NA	0.142605	0.220441	0.288491	0.135542	-0.0800055	-0.0564699	0.530797	0.6376	0.702911	0.739324	0.551023	0.671482	0.0242109	-0.035858	-0.0249895	0.935093	0.864031	0.912549	0.0291468	0.575746	NA	0.285741	0.0867517	NA	0.238418	0.876719	NA	0.738674	0.239016
rs17261591	C	T	0.663795	0.929742	NA	0.066669	0.0131841	NA	0.909986	0.985278	NA	0.426471	0.347776	NA	0.125195	-0.146076	NA	0.801207	0.751769	NA	0.888433	0.298969	0.96789	-0.013589	-0.0722607	-0.00261537	0.975199	0.711925	0.992842	0.349927	0.573993	0.257801	-0.0820705	-0.0349119	-0.0720862	0.753916	0.875785	0.67652	0.361146	0.979497	NA	-0.116182	-0.00448436	NA	0.761341	0.995324	NA	0.223418	0.17368
rs17264332	A	G	0.955918	0.926272	NA	-0.00428738	0.00635125	NA	0.990509	0.984484	NA	0.0253957	0.855609	NA	-0.170493	0.0147743	NA	0.21912	0.967443	NA	0.485511	0.46102	0.765049	-0.036885	0.0241207	0.00962916	0.83232	0.820103	0.943295	0.0688733	0.574471	0.929689	-0.0745451	-0.0181296	-0.00291502	0.381505	0.875997	0.985278	0.504154	0.05626	NA	-0.0464262	-0.150459	NA	0.841378	0.343332	NA	0.616965	0.0238097
rs17265251	T	C	0.676529	0.445565	NA	-0.0757729	-0.117541	NA	0.914066	0.812236	NA	0.678202	0.0887915	NA	0.071606	-0.301688	NA	0.91461	0.431355	NA	0.904664	0.352768	0.580015	-0.0105697	-0.0550684	-0.0348703	0.978838	0.756241	0.878524	0.548043	0.277973	0.622229	-0.051076	-0.0673515	-0.029518	0.862423	0.693698	0.896148	0.202108	0.585957	NA	0.189103	-0.0983297	NA	0.615575	0.880756	NA	0.780198	0.45371
rs17265342	C	G	0.459629	0.925559	NA	0.0759019	0.00832201	NA	0.819507	0.984401	NA	0.153868	0.657196	NA	0.149896	-0.0460425	NA	0.547312	0.907678	NA	0.149256	0.342158	0.148222	-0.0875529	-0.0410008	-0.0582779	0.540428	0.747324	0.539165	0.167719	0.0255532	0.0191154	-0.0727854	-0.0906448	-0.0949638	0.568661	0.219774	0.183799	0.672895	0.97133	NA	0.0360427	-0.00372897	NA	0.912805	0.993814	NA	0.0573318	0.0013797
rs1737096	G	A	9.41307e-169	5.80112e-179	NA	0.741487	0.687302	NA	9.71366e-165	7.18365e-175	NA	6.47122e-167	8.68553e-151	NA	0.747294	0.726346	NA	5.72388e-163	5.37773e-147	NA	0.752664	0.153824	0.124482	-0.00581574	-0.018131	-0.01848	0.939131	0.547207	0.502102	0.0581365	0.0254485	0.00600994	0.0299983	0.0275155	0.0337632	0.349643	0.219391	0.0863449	6.26576e-166	8.40692e-88	NA	0.647699	0.507593	NA	4.84939e-162	2.60261e-84	NA	6.78998e-229	7.61285e-189
rs17589010	A	G	0.949948	0.574156	NA	0.00629315	-0.0484661	NA	0.989702	0.875865	NA	0.479759	0.472242	NA	0.0684458	-0.073574	NA	0.829086	0.825713	NA	0.158768	0.662869	0.139531	-0.0704846	0.0156592	-0.0488955	0.554638	0.909563	0.525915	0.397568	0.606813	0.539785	0.0378402	-0.0180916	0.0221078	0.784281	0.890003	0.857929	0.905876	0.613325	NA	0.0097271	-0.0499345	NA	0.979074	0.892611	NA	0.616574	0.38247
rs1759676	C	T	0.198732	0.308036	NA	0.278924	-0.193959	NA	0.611622	0.719902	NA	0.990391	0.574339	NA	0.00262546	-0.122786	NA	0.997971	0.87592	NA	0.851424	0.878242	0.747769	-0.029456	-0.0182759	-0.0350146	0.966645	0.97302	0.937833	0.932848	0.027301	0.358292	0.0117455	-0.241401	-0.0950221	0.986342	0.229217	0.759673	0.875933	0.957193	NA	0.0343137	0.00987559	NA	0.972599	0.990719	NA	0.651394	0.790606
rs1759678	T	G	0.125625	0.00295119	NA	-0.102401	-0.178822	NA	0.503794	0.0516905	NA	0.367138	0.222161	NA	-0.0593205	-0.0814221	NA	0.765535	0.63916	NA	0.613745	0.192115	0.0951732	0.022032	0.0427736	0.0541675	0.892809	0.603132	0.446042	0.678637	0.0374139	0.134086	0.0157437	0.0665346	0.0483496	0.914866	0.275711	0.517906	0.152437	0.863993	NA	-0.0856147	0.0108841	NA	0.54544	0.969635	NA	0.168072	0.444754
rs17613612	T	C	0.223795	0.606726	NA	0.199875	0.0890031	NA	0.640853	0.890001	NA	0.859139	0.0224734	NA	-0.0345867	0.500657	NA	0.968246	0.20349	NA	0.541981	0.664309	0.582141	-0.0513708	0.0255943	-0.0325316	0.859035	0.910222	0.879221	0.478212	0.876414	0.346238	0.0545452	0.00898813	-0.0593607	0.828259	0.972652	0.750306	0.194825	0.544546	NA	0.204454	-0.101368	NA	0.606627	0.860338	NA	0.493041	0.262535
rs17724268	A	G	0.513431	0.96345	NA	0.12667	-0.00795258	NA	0.846571	0.991854	NA	0.492919	0.193846	NA	0.156877	0.270093	NA	0.835526	0.605651	NA	0.0263915	0.182428	0.147414	0.237127	0.0938373	-0.0946967	0.224397	0.58953	0.537913	0.481379	0.417457	0.937169	0.0625096	-0.0543474	0.00531086	0.830016	0.796298	0.987403	0.430611	0.486306	NA	-0.139426	0.156694	NA	0.803826	0.832701	NA	0.0693107	0.398533
rs17724708	C	T	0.0559889	0.399704	NA	-0.113263	0.0471925	NA	0.342514	0.785565	NA	0.303291	0.156845	NA	-0.0673108	-0.0887197	NA	0.715809	0.551837	NA	0.0196225	0.489226	0.680935	-0.0991859	-0.0202368	0.0119385	0.187058	0.833909	0.915166	0.298291	0.19503	0.454939	-0.0381812	-0.0374969	-0.0210471	0.711718	0.606833	0.817092	0.38463	0.788738	NA	-0.0472519	-0.0165563	NA	0.775932	0.950369	NA	0.189026	0.397196
rs17779870	T	C	0.225378	0.0604515	NA	0.19132	0.257228	NA	0.642972	0.356538	NA	0.320294	0.421244	NA	0.163447	-0.145115	NA	0.729259	0.798366	NA	0.299208	0.882046	0.0947034	-0.113961	0.0108777	0.108149	0.712131	0.973601	0.445093	0.973049	0.759296	0.62459	0.00334319	0.0220247	0.0382395	0.994131	0.941137	0.896941	0.740658	0.697261	NA	0.0462281	0.0622915	NA	0.935404	0.921112	NA	0.302351	0.993467
rs17780048	C	T	0.652442	0.182642	NA	-0.0271608	-0.0711381	NA	0.906694	0.589544	NA	0.638208	0.965038	NA	0.0291431	-0.00281942	NA	0.901377	0.992382	NA	0.679366	0.965235	0.138904	0.0138393	-0.00100844	-0.0327716	0.914869	0.992382	0.524967	0.607311	0.784726	0.145944	0.0149325	0.00604118	-0.0323704	0.890247	0.949077	0.535784	0.667402	0.325429	NA	-0.0225939	-0.0594802	NA	0.911239	0.732525	NA	0.598505	0.0744696
rs17780429	G	A	0.0949456	0.680242	NA	0.291529	-0.0586948	NA	0.445695	0.914869	NA	0.0998478	0.927316	NA	0.258058	-0.0146444	NA	0.455864	0.984765	NA	0.0199907	0.767387	0.150733	0.220504	-0.0178988	0.0853472	0.188995	0.944214	0.542895	0.925771	0.544237	0.270501	0.00717681	0.0361557	0.0664812	0.984451	0.860188	0.688797	0.444049	0.966783	NA	-0.10457	-0.00660696	NA	0.811546	0.992692	NA	0.688239	0.112984
rs17781283	G	A	0.132623	0.250913	NA	-0.134033	-0.097194	NA	0.515822	0.669923	NA	0.0610706	0.96832	NA	-0.161841	0.00379706	NA	0.35865	0.992964	NA	0.28002	0.998517	0.58093	0.0643829	7.79062e-05	0.0218849	0.695231	0.999791	0.878904	0.0720979	0.785014	0.198324	0.0901977	0.0104883	0.0511079	0.3911	0.949087	0.611175	0.0299996	0.452926	NA	-0.169296	-0.0734038	NA	0.242868	0.816305	NA	0.626293	0.177768
rs180911284	C	T	0.0308395	0.847639	NA	0.15627	-0.0116929	NA	0.24702	0.965704	NA	0.0833923	0.83916	NA	0.128783	0.0153481	NA	0.419169	0.963495	NA	0.871847	0.0176267	0.345304	-0.00758868	-0.0735973	-0.0293055	0.971302	0.175068	0.749706	0.44157	0.85562	0.320872	-0.0283694	0.00557709	-0.0299618	0.810178	0.967443	0.729685	0.156085	0.602313	NA	0.0957544	0.0374118	NA	0.550633	0.888093	NA	0.1486	0.932614
rs1811972	T	C	0.273881	0.12764	NA	0.0951974	0.125691	NA	0.691374	0.507224	NA	0.589641	0.728018	NA	0.0458209	0.030161	NA	0.88256	0.931553	NA	0.0349696	0.336549	0.0120458	0.143227	0.0435257	0.109102	0.265139	0.742615	0.13824	0.0713893	0.282458	0.137906	0.100703	0.0475606	0.0665881	0.389028	0.697644	0.523571	0.389336	0.00333756	NA	0.0687967	0.246142	NA	0.779416	0.056517	NA	0.00825586	0.0838708
rs181271758	A	T	0.185059	0.716591	NA	-0.275646	-0.0681422	NA	0.592947	0.928484	NA	0.0212093	0.256189	NA	-0.411968	-0.303714	NA	0.196292	0.674609	NA	0.176184	0.793773	0.898816	-0.207225	0.0247174	0.0107873	0.580154	0.951452	0.977343	0.946464	0.821625	0.249804	0.00821415	0.0231288	-0.114309	0.98901	0.958783	0.668878	0.55796	0.441541	NA	-0.0944651	-0.15697	NA	0.867882	0.810148	NA	0.694059	0.970401
rs181476542	C	T	0.0876069	0.810081	NA	-0.0914856	-0.0116337	NA	0.428661	0.956167	NA	0.118338	0.0548628	NA	0.0831306	0.106448	NA	0.491298	0.339145	NA	0.867937	0.00600638	0.0446476	0.00528184	-0.0603905	-0.0417297	0.970449	0.0863257	0.303413	0.388151	0.0276263	0.151516	-0.0229418	-0.0454261	-0.0297991	0.778425	0.23031	0.544167	0.968512	0.823028	NA	0.00182632	0.0120374	NA	0.993018	0.959095	NA	0.00448106	4.63664e-05
rs181503262	T	A	0.395235	0.182944	NA	-0.0508459	0.0737801	NA	0.782992	0.589957	NA	0.0703365	0.0724513	NA	-0.110657	0.114782	NA	0.385599	0.392059	NA	0.604719	0.723314	0.287829	0.0201443	0.00951703	-0.0281188	0.888934	0.930317	0.702617	0.80747	0.815802	0.761769	0.00818278	0.0061659	-0.00827183	0.955638	0.957597	0.942058	0.63151	0.35163	NA	-0.024842	0.0569147	NA	0.898843	0.755354	NA	0.766811	0.146035
rs181735216	G	C	0.00214028	0.00926303	NA	0.149405	0.118503	NA	0.0404264	0.116458	NA	0.334227	0.000131945	NA	0.0474721	0.19719	NA	0.740368	0.00430825	NA	0.787858	0.533274	0.521991	-0.0089197	0.0140175	0.0140943	0.949943	0.855593	0.850986	0.0768532	0.95219	0.405624	-0.050158	-0.00129838	0.0180762	0.403326	0.989951	0.789223	0.00011394	0.958615	NA	0.171891	0.00262803	NA	0.00380104	0.991	NA	0.807857	0.719211
rs181787013	A	G	0.827148	0.581992	NA	0.021444	-0.0439203	NA	0.960041	0.879216	NA	0.637187	0.0816952	NA	0.0455876	-0.165283	NA	0.901054	0.415496	NA	0.425667	0.499087	0.948159	0.0462401	-0.0284332	-0.00270546	0.800718	0.838514	0.98934	0.00358697	0.582971	0.106872	-0.151507	0.0211682	-0.0648546	0.0596857	0.879534	0.470232	0.00539347	0.969855	NA	-0.220054	-0.00339737	NA	0.0798523	0.993359	NA	0.838113	0.268555
rs181919717	G	A	0.0359535	0.609311	NA	-0.306985	-0.0684573	NA	0.26895	0.891302	NA	0.0185959	0.730012	NA	0.357452	-0.0532524	NA	0.180496	0.932312	NA	0.823841	0.99216	0.0140064	-0.0204516	0.000615203	0.162833	0.959322	0.998417	0.151136	0.0577955	0.620257	0.28467	0.156631	0.0313619	0.0677386	0.348643	0.895167	0.699429	0.888468	0.112247	NA	0.0167201	-0.226867	NA	0.975199	0.480553	NA	0.488641	0.353889
rs1821714	A	C	0.350594	0.653944	NA	0.0804274	0.0338649	NA	0.754594	0.907185	NA	0.967326	0.151312	NA	0.00350491	0.120742	NA	0.992759	0.543785	NA	0.111918	0.0715639	0.56318	0.0873031	0.0680777	0.0208139	0.480067	0.389431	0.86992	0.109266	0.563779	0.0666907	0.0735545	0.0207769	0.068107	0.475327	0.870141	0.375533	0.51575	0.11	NA	-0.0470507	0.133354	NA	0.847746	0.476896	NA	0.755292	0.387982
rs182483026	A	G	0.487971	0.970523	NA	-0.132212	-0.00594719	NA	0.833238	0.993567	NA	0.562813	0.611709	NA	0.106318	-0.10925	NA	0.869765	0.892157	NA	0.883276	0.575579	0.2519	0.0163159	-0.0501774	0.0879602	0.973962	0.876636	0.670531	0.353375	0.718498	0.898938	0.106022	-0.0283602	-0.0098394	0.756611	0.928956	0.977363	0.794688	0.235358	NA	-0.0433256	-0.230523	NA	0.951573	0.653364	NA	0.0189177	0.275246
rs182766951	C	T	0.600669	0.23394	NA	-0.0873444	0.163902	NA	0.88728	0.651814	NA	0.0971705	0.345035	NA	0.263871	0.173462	NA	0.451102	0.749575	NA	0.716544	0.211061	0.16382	0.0369726	0.0758014	0.0812788	0.928484	0.625736	0.562139	0.704094	0.145073	0.0281589	0.0296518	0.0897608	0.139313	0.923479	0.534524	0.233164	0.196047	0.150218	NA	0.170512	0.222366	NA	0.608406	0.542075	NA	0.176943	0.0447129
rs182921420	A	G	0.0453079	0.994295	NA	0.152776	0.000498054	NA	0.305436	0.998812	NA	0.180161	0.865431	NA	0.104432	-0.0132587	NA	0.585802	0.969864	NA	0.982642	0.111861	0.0992032	-0.000931186	-0.0461598	-0.0445628	0.99625	0.480067	0.454569	0.137551	0.0588868	0.0318552	-0.051649	-0.0532231	-0.0603038	0.523049	0.352036	0.25135	0.67762	0.740469	NA	-0.0277292	0.0263076	NA	0.914522	0.935341	NA	7.17086e-10	6.13643e-05
rs1829311	T	C	0.311608	0.695601	NA	0.146658	-0.0522058	NA	0.722307	0.92065	NA	0.0864539	0.0319658	NA	0.217933	0.323824	NA	0.426015	0.251868	NA	0.343689	0.768204	0.536205	0.0871875	-0.0181451	-0.0391462	0.748615	0.944332	0.85667	0.137651	0.392605	0.316132	0.11226	0.0509293	-0.0581017	0.523218	0.781325	0.72608	0.0666116	0.511127	NA	0.221402	0.0873041	NA	0.375348	0.845201	NA	0.0924251	0.45387
rs1829312	G	A	0.978758	0.119461	NA	0.00184988	-0.101548	NA	0.995295	0.493149	NA	0.196933	0.701301	NA	-0.0938991	-0.0272345	NA	0.609093	0.922155	NA	0.000114707	0.0104968	0.019466	-0.189012	-0.089006	-0.0754938	0.00382248	0.12637	0.185939	0.0251189	0.00251788	0.0120747	-0.0891738	-0.0982324	-0.0813724	0.217541	0.0458116	0.13832	0.0125564	0.00235069	NA	-0.160378	-0.220749	NA	0.141913	0.0435373	NA	8.10696e-08	1.72988e-05
rs182932261	G	A	0.697228	0.905225	NA	0.0099763	-0.00271675	NA	0.921112	0.978941	NA	0.138214	0.0300467	NA	0.0385429	0.0581447	NA	0.523945	0.243059	NA	0.0358074	0.000714037	0.000609969	-0.0304514	-0.0336782	-0.0326602	0.26847	0.0171757	0.0151552	7.50515e-05	0.00133367	1.22782e-05	-0.0485342	-0.0307998	-0.0418641	0.00267094	0.0283279	0.000566058	0.44263	0.362624	NA	0.0171812	0.0232948	NA	0.810562	0.762222	NA	2.20228e-27	2.59593e-24
rs183130870	T	C	0.00162669	0.0277861	NA	0.1064	0.0684156	NA	0.0329683	0.230903	NA	0.0483553	0.01388	NA	0.0662323	0.0861111	NA	0.317124	0.150402	NA	0.0125676	0.0450765	0.0510986	0.0621636	0.0354581	0.0338638	0.141918	0.304723	0.326909	0.104706	0.00706419	0.0443959	0.0344378	0.0457425	0.0338975	0.465755	0.0968097	0.302566	0.0409523	1.28696e-06	NA	0.0612911	0.160787	NA	0.28932	7.73627e-05	NA	0.00748909	0.00118307
rs183506865	G	A	NA	NA	NA	NA	NA	NA	NA	NA	NA	NA	0.760289	NA	NA	-0.0520424	NA	NA	0.941365	NA	0.598516	NA	0.678968	0.0527416	NA	-0.0266997	0.886233	NA	0.914866	NA	NA	0.742261	NA	NA	0.0211339	NA	NA	0.935699	NA	0.232684	NA	NA	-0.164791	NA	NA	0.650427	NA	0.223726	0.846052
rs183506865	A	G	0.169955	0.0890356	NA	0.222252	0.24797	NA	0.571245	0.431826	NA	0.489596	NA	NA	-0.112111	NA	NA	0.834063	NA	NA	NA	0.206399	NA	NA	-0.0819071	NA	NA	0.619934	NA	0.773786	0.174622	NA	0.0246006	0.0847193	NA	0.946085	0.578272	NA	0.983113	NA	NA	0.00302537	NA	NA	0.996324	NA	NA	NA	NA
rs183605585	C	G	0.00477578	0.887485	NA	-0.207551	-0.00887497	NA	0.0732972	0.975043	NA	0.0772389	0.866551	NA	-0.12716	0.0123148	NA	0.404218	0.970135	NA	0.409476	0.0077468	0.138857	0.0301247	0.0653819	0.0360448	0.791741	0.102996	0.524967	0.0377783	2.46808e-05	0.0919849	0.0619409	0.0996611	0.039763	0.277175	0.00103603	0.438474	0.476855	0.573688	NA	-0.0440333	-0.0406223	NA	0.827712	0.875686	NA	1.39975e-05	0.0857508
rs183635993	G	C	0.491279	0.181881	NA	-0.0819625	-0.139787	NA	0.835179	0.588489	NA	0.876102	0.835028	NA	-0.0178564	0.0271539	NA	0.972599	0.96226	NA	0.349674	0.144308	0.0571887	0.0594819	0.0615422	-0.0789581	0.753688	0.533628	0.346603	0.769392	0.450357	0.918439	0.0157826	0.0311064	-0.00448268	0.944451	0.814703	0.98274	0.616973	0.791666	NA	-0.0506229	-0.0326548	NA	0.893934	0.95109	NA	0.911276	0.831026
rs1836846	C	G	0.0191033	0.603385	NA	-0.111091	0.0215283	NA	0.18375	0.888511	NA	0.241593	0.792315	NA	0.0558167	0.0127456	NA	0.65966	0.951156	NA	0.0598864	0.438296	0.590586	0.0465307	-0.0133295	-0.00880508	0.354622	0.807977	0.88295	0.571938	0.374019	0.516776	0.011873	-0.014379	-0.0104471	0.875064	0.769964	0.848264	0.0838233	0.284434	NA	0.0697983	-0.0506101	NA	0.419835	0.699237	NA	0.937452	0.126804
rs183825975	T	C	0.0143181	0.156443	NA	-1.06039	0.440586	NA	NA	NA	NA	0.509359	0.204217	NA	-0.272115	-0.532813	NA	NA	NA	NA	0.527865	0.296583	0.326377	0.12933	0.122642	-0.122663	NA	NA	NA	0.342323	0.182867	0.382548	0.159842	0.187476	0.109013	NA	NA	NA	0.629571	0.03062	NA	-0.22417	-1.03512	NA	NA	NA	NA	0.287571	0.489394
rs183852118	C	T	0.10845	0.793958	NA	0.104544	0.0151518	NA	0.473654	0.951472	NA	0.687564	0.16013	NA	0.0284577	0.0981626	NA	0.91772	0.556969	NA	0.514831	0.31726	0.939201	-0.0301473	0.0316042	-0.00227273	0.847233	0.726437	0.987717	0.624109	0.0629226	0.46604	-0.0188791	0.0566779	-0.0218657	0.896776	0.364255	0.822464	0.3386	0.153621	NA	0.0548066	0.0952595	NA	0.744117	0.546801	NA	0.415192	0.232586
rs184141700	T	A	0.477168	0.614976	NA	-0.16475	-0.086209	NA	0.827746	0.893304	NA	0.910372	0.361056	NA	-0.0280655	-0.206606	NA	0.980339	0.761341	NA	0.801748	0.634801	0.125585	0.0339555	-0.0454627	-0.11572	0.953496	0.900159	0.503739	0.678082	0.814295	0.415174	0.0485179	-0.0188141	-0.0705836	0.91461	0.957148	0.795014	0.968694	0.752355	NA	0.00832595	0.0697734	NA	0.993123	0.939056	NA	0.00731826	0.968802
rs184200385	C	T	0.292204	0.77835	NA	-0.143171	-0.0350342	NA	0.705784	0.947363	NA	0.167689	0.503918	NA	-0.183978	-0.0949696	NA	0.568599	0.841191	NA	0.0927778	0.496861	0.227287	0.133823	0.0393149	0.0676761	0.440636	0.837538	0.644948	0.919231	0.717326	0.0491836	0.00814129	0.0210868	0.11162	0.982928	0.928696	0.319953	0.3018	0.437796	NA	-0.128504	-0.10162	NA	0.714766	0.807703	NA	0.158458	0.309252
rs184396865	T	C	0.27263	0.374406	NA	-0.246711	-0.167094	NA	0.690338	0.77009	NA	0.965031	0.290623	NA	-0.00871269	-0.254182	NA	0.992382	0.704605	NA	0.106504	0.0638051	0.11474	0.156145	0.144212	0.101792	0.469546	0.367028	0.485139	0.0268036	0.130512	0.00495734	0.211055	0.11006	0.188162	0.226563	0.511523	0.0751932	0.300008	0.679813	NA	-0.216114	0.0894392	NA	0.712925	0.914869	NA	0.124578	0.558916
rs184424507	C	T	0.667451	0.628785	NA	-0.0671489	-0.0674518	NA	0.911249	0.898103	NA	0.2766	0.38098	NA	-0.170278	-0.148536	NA	0.692884	0.77403	NA	0.493464	0.0376619	0.222058	0.0605782	0.134221	0.0769586	0.835784	0.276764	0.63916	0.850711	0.175931	0.677793	0.0149552	0.0850236	-0.0236846	0.966612	0.579598	0.914604	0.418166	0.710185	NA	0.121001	0.0678556	NA	0.796798	0.926151	NA	0.828731	0.871625
rs184465911	A	G	0.671626	0.371827	NA	-0.0504176	-0.100006	NA	0.912698	0.768648	NA	0.253144	0.316268	NA	-0.142874	0.111042	NA	0.671825	0.726162	NA	0.902902	0.471217	0.796114	-0.0106895	0.0434224	-0.0160691	0.978627	0.825509	0.951838	0.915668	0.818733	0.261527	-0.00805623	-0.0135428	-0.0629814	0.982101	0.958206	0.679582	0.234166	0.794448	NA	-0.133233	0.0333444	NA	0.652239	0.951561	NA	0.506258	0.0337049
rs184603277	G	A	0.710781	0.673074	NA	-0.0241298	-0.0254983	NA	0.926343	0.91288	NA	0.884801	NA	NA	-0.0100368	NA	NA	0.97452	NA	NA	0.121281	0.142347	0.247277	0.0581904	-0.0366791	-0.0286966	0.496708	0.53061	0.666017	0.795498	0.945246	0.260872	0.00807551	-0.00168653	-0.0283481	0.951584	0.988796	0.678934	0.678775	0.770174	NA	-0.0239715	0.0208632	NA	0.914866	0.944815	NA	0.356136	0.992189
rs184603277	A	G	NA	NA	NA	NA	NA	NA	NA	NA	NA	NA	0.213064	NA	NA	0.0866062	NA	NA	0.628059	NA	NA	NA	NA	NA	NA	NA	NA	NA	NA	NA	NA	NA	NA	NA	NA	NA	NA	NA	NA	NA	NA	NA	NA	NA	NA	NA	NA	NA	NA
rs184625007	G	A	0.867578	0.0994075	NA	0.0103854	0.0922004	NA	0.97034	0.455043	NA	0.873506	0.85483	NA	0.00973135	0.0119185	NA	0.971643	0.967404	NA	0.167271	0.0146873	0.0505684	0.0566732	0.0673555	0.0520657	0.56792	0.156026	0.324926	0.871117	0.557499	0.134998	-0.00548285	0.0157994	-0.0399993	0.971191	0.867425	0.519582	0.672808	0.868349	NA	0.0220626	-0.0102423	NA	0.912805	0.970591	NA	0.00603808	0.0868831
rs184955617	C	T	0.486545	0.254866	NA	-0.114271	-0.147901	NA	0.832763	0.673181	NA	0.805988	0.806839	NA	-0.0386099	0.0423761	NA	0.955084	0.955262	NA	0.838967	0.61325	0.206131	-0.0193632	0.0323944	0.078686	0.963445	0.892608	0.619824	0.340061	0.971938	0.433685	0.0808174	-0.0020682	-0.0494847	0.745424	0.993996	0.805617	0.836406	0.118318	NA	0.0288251	-0.240905	NA	0.962689	0.491298	NA	0.875533	0.534746
rs185163215	G	A	0.717167	0.16365	NA	-0.0953774	0.279031	NA	NA	0.561936	NA	0.398546	0.675641	NA	-0.203325	-0.11524	NA	0.784916	0.914028	NA	0.925838	0.786912	0.719811	-0.0113816	0.0235923	0.0272031	0.984451	0.949837	0.929425	0.898413	0.755647	0.605623	0.013712	-0.0250116	0.0381186	0.977252	0.940033	0.889392	0.643667	0.485926	NA	0.102511	-0.189841	NA	0.90322	0.832591	NA	0.229332	0.928263
rs185291446	G	A	0.168037	0.730357	NA	-0.248423	-0.0606227	NA	0.568844	0.932512	NA	0.861575	0.250726	NA	-0.0296191	0.280699	NA	0.96914	0.669709	NA	0.611998	0.501687	0.907988	-0.057331	0.0551526	0.0102258	0.892251	0.840013	0.979544	0.887981	0.154208	0.980475	0.0141995	0.114668	0.00188608	0.975089	0.547755	0.995614	0.934731	0.205494	NA	0.0148051	-0.237576	NA	0.986914	0.619148	NA	0.554832	0.104135
rs185461384	C	T	0.717258	0.852009	NA	-0.042537	-0.0177205	NA	0.928646	0.966756	NA	0.0629251	0.431421	NA	-0.202846	0.0862457	NA	0.364255	0.804175	NA	0.825672	0.659015	0.106276	0.0126413	0.018345	0.0605779	0.959828	0.908315	0.469207	0.973881	0.516049	0.103979	0.00157166	-0.0247716	0.0594925	0.994258	0.847878	0.464644	0.558623	0.937256	NA	-0.0551478	0.00984345	NA	0.868078	0.987422	NA	0.884859	0.866994
rs185469604	G	C	0.612339	0.256946	NA	0.114735	0.187754	NA	0.892422	0.675371	NA	0.53638	0.0269054	NA	0.14321	0.484653	NA	0.856711	0.227144	NA	0.115258	0.609139	0.00763937	-0.186439	-0.0372304	-0.18269	0.48574	0.891214	0.102182	0.0959173	0.619923	0.253573	-0.140528	-0.035513	-0.0796866	0.448112	0.895116	0.67205	0.0723798	0.820683	NA	0.355355	0.0501573	NA	0.391888	0.958753	NA	0.354098	0.755811
rs1855600	G	A	0.912229	0.775467	NA	0.01825	0.0451634	NA	0.980991	0.946427	NA	0.817632	0.867648	NA	0.0391147	0.0293854	NA	0.958017	0.970353	NA	0.228791	0.101909	0.184847	0.104815	0.0925187	0.0703952	0.646606	0.460114	0.592732	0.724588	0.0380728	0.798349	0.0245108	0.114974	0.0135581	0.930699	0.278313	0.952405	0.130116	0.298975	NA	-0.218399	-0.18838	NA	0.511173	0.711925	NA	0.31097	0.69981
rs1855985	C	T	0.19424	0.0635685	NA	0.122683	-0.157699	NA	0.605933	0.366288	NA	0.638108	0.931117	NA	-0.0472118	0.00887672	NA	0.901375	0.98573	NA	0.0382792	0.294191	0.921827	-0.131817	0.0464136	-0.00400672	0.279129	0.707862	0.983524	0.759539	0.877414	0.86586	-0.016276	0.00666535	0.00698646	0.941157	0.972692	0.969942	0.0837639	0.595354	NA	0.138324	0.0502798	NA	0.419741	0.885275	NA	0.657601	0.787714
rs185604505	A	T	0.738803	0.778356	NA	0.0662246	0.0467887	NA	0.935034	0.947363	NA	0.73894	0.895084	NA	-0.0726949	-0.02387	NA	0.935045	0.976441	NA	0.632901	0.0280438	0.120194	-0.0649242	0.185305	0.127624	0.899437	0.232619	0.49471	0.603031	0.366111	0.408306	-0.0519345	0.0736283	0.065096	0.888221	0.764937	0.790912	0.906353	0.886342	NA	0.0204983	0.0267654	NA	0.979247	0.974843	NA	0.446846	0.274281
rs186278374	C	T	0.463725	0.855027	NA	-0.193764	-0.0346832	NA	0.821583	0.967404	NA	0.357823	0.11701	NA	0.200771	0.339416	NA	0.75933	0.488981	NA	0.0172787	0.20554	0.736671	-0.237424	-0.093645	-0.0239584	0.172781	0.61919	0.934555	0.496691	0.899286	0.178525	-0.0684889	0.00907752	-0.0985093	0.837433	0.977446	0.583495	0.520425	0.283284	NA	0.121199	-0.196833	NA	0.850412	0.698449	NA	0.187096	0.918501
rs186364453	G	T	0.00236483	0.00786833	NA	0.149254	0.1221	NA	0.043747	0.104174	NA	0.00512782	0.000651225	NA	0.138745	0.177903	NA	0.0769069	0.0159436	NA	0.00242534	0.0432074	0.0067681	0.100643	0.0454739	0.0599065	0.04456	0.298388	0.0940426	0.186727	0.0146238	0.284287	0.03756	0.0528524	0.0233653	0.595503	0.155655	0.699092	0.000365372	0.0225237	NA	0.160113	0.115922	NA	0.0100544	0.203826	NA	0.089899	0.742748
rs186833539	C	T	0.809311	0.254695	NA	0.0163855	-0.0655686	NA	0.956066	0.673057	NA	0.0681145	0.389572	NA	-0.122717	-0.0562245	NA	0.379602	0.779487	NA	0.625659	0.0458608	0.0544652	0.0179506	0.0512771	0.047004	0.897113	0.307559	0.337895	0.794109	0.000641459	0.000991511	0.00828818	0.0835164	0.0806995	0.951472	0.0157731	0.0222752	0.295787	0.43183	NA	-0.0596313	-0.0520584	NA	0.7093	0.804175	NA	0.35188	0.0363111
rs186851243	C	T	0.0150788	0.0229319	NA	0.243472	0.188014	NA	0.158429	0.205775	NA	0.748195	0.538344	NA	0.0304362	-0.063739	NA	0.93788	0.857149	NA	0.0731274	0.785907	0.227309	0.08142	0.00861114	0.0367594	0.393872	0.949523	0.644948	0.963388	0.626668	0.986388	0.00184104	0.0142062	-0.000517795	0.991854	0.897208	0.99706	0.196485	0.578061	NA	0.112773	0.0571155	NA	0.608837	0.877753	NA	0.0191222	0.676351
rs186991828	T	A	0.00607383	0.0949466	NA	-0.39013	-0.227874	NA	0.0870123	0.445695	NA	0.825374	0.686966	NA	-0.0359955	0.0586116	NA	0.959828	0.917496	NA	0.121146	0.688782	0.154761	-0.168273	-0.0274414	-0.0952002	0.496511	0.91816	0.548649	0.744575	0.154562	0.0517418	-0.0277775	-0.0830881	-0.133116	0.936462	0.548228	0.328714	0.794066	0.734101	NA	0.0348924	0.0524095	NA	0.951472	0.933823	NA	0.210865	0.0505415
rs186992152	G	A	0.5485	0.692454	NA	-0.0774038	0.0503676	NA	0.862646	0.919847	NA	0.0434275	0.606465	NA	-0.255812	-0.0671496	NA	0.29917	0.889912	NA	0.918277	0.0290181	0.0045393	0.0091559	-0.137929	-0.176851	0.982732	0.237683	0.0706381	0.158779	0.0197626	0.720504	-0.112847	-0.140793	-0.0209824	0.554638	0.187902	0.92973	0.897182	0.758133	NA	0.0151794	0.0393383	NA	0.976964	0.940777	NA	0.00381548	0.00570692
rs187105337	G	C	0.413616	0.530652	NA	0.0329999	0.0226454	NA	0.794223	0.854711	NA	0.791608	0.404394	NA	-0.0107224	0.0351053	NA	0.95109	0.788633	NA	0.765503	0.948162	0.338568	-0.00713337	0.00112105	0.0162115	0.94357	0.98934	0.744117	0.625264	0.32754	0.671422	0.00983257	0.0161822	0.00722973	0.897113	0.733997	0.912549	0.263442	0.532779	NA	0.039542	0.0257704	NA	0.68104	0.855512	NA	0.000918258	0.0801247
rs187412717	A	C	0.186001	0.368683	NA	-0.110387	-0.0643726	NA	0.594485	0.766395	NA	0.507911	0.395284	NA	-0.0546151	-0.0743408	NA	0.84337	0.782992	NA	0.424445	0.938243	0.907146	-0.0429048	-0.0029012	-0.00416784	0.800127	0.98752	0.97933	0.217369	0.43771	0.424708	0.0541602	-0.0274128	-0.0274523	0.633795	0.807594	0.800303	0.0295291	0.0206697	NA	-0.155591	-0.185577	NA	0.240561	0.193409	NA	0.145948	0.0546186
rs187631885	C	A	0.010749	6.15136e-05	NA	0.192738	0.255297	NA	0.128506	0.002259	NA	0.028617	0.0256209	NA	0.171667	0.172029	NA	0.235681	0.220234	NA	1.42486e-05	2.8489e-06	5.00031e-05	-0.164071	-0.120372	-0.104084	0.000638361	0.000158058	0.00189589	0.175024	0.000153052	1.08894e-09	-0.0437013	-0.0997588	-0.157791	0.578578	0.00487218	1.19021e-07	5.37053e-06	0.0573314	NA	0.298533	0.147532	NA	0.000275038	0.347062	NA	7.74861e-09	2.20028e-09
rs187636963	A	T	0.478494	0.480174	NA	-0.0367998	0.0328837	NA	0.828335	0.829278	NA	0.444101	0.580974	NA	-0.0405596	0.0292461	NA	0.811546	0.878904	NA	0.280475	0.0595101	0.317498	0.0344976	0.0405137	0.0207603	0.695491	0.353442	0.726541	0.0654461	0.03743	0.40284	0.0497257	0.0445208	0.0174407	0.372475	0.275796	0.787915	0.617077	0.63705	NA	-0.0221779	0.0238795	NA	0.893955	0.901054	NA	0.0363746	0.021585
rs1878658	A	G	0.399298	0.0127208	NA	0.0745063	0.20597	NA	0.785253	0.142944	NA	0.045058	0.642888	NA	0.187016	-0.0437029	NA	0.304707	0.902982	NA	0.105339	0.398824	0.515664	-0.0843753	-0.0291369	-0.0211216	0.46707	0.785045	0.847746	0.523657	0.744107	0.996039	-0.0276924	0.0109669	-0.000166326	0.851807	0.936238	0.999244	0.0512885	0.350524	NA	0.156534	0.0839728	NA	0.327368	0.754494	NA	0.73628	0.355848
rs188544657	G	A	0.65657	0.024316	NA	-0.0427765	-0.192838	NA	0.907657	0.213427	NA	0.502205	0.90499	NA	-0.0688962	-0.0115196	NA	0.840221	0.978941	NA	0.870166	0.997159	0.95702	-0.00809078	0.00013209	0.00187176	0.97099	0.999457	0.990719	0.0300186	0.14998	0.19447	0.0898543	0.049484	0.0458396	0.242959	0.541487	0.606341	0.959651	0.480042	NA	0.00418496	0.0667548	NA	0.99124	0.829186	NA	0.877328	0.650878
rs188787054	C	T	0.855639	0.948243	NA	0.00995833	-0.00321715	NA	0.967443	0.98934	NA	0.834748	0.110795	NA	-0.0110326	-0.0890112	NA	0.96223	0.47775	NA	0.00596061	0.00764308	1.93357e-05	0.100511	0.0660127	0.100389	0.0858671	0.102209	0.000829655	0.645733	1.89591e-05	5.40742e-06	0.0143679	0.104124	0.105768	0.903929	0.00081406	0.000276699	0.570374	0.513119	NA	-0.0273577	0.0360805	NA	0.874128	0.846349	NA	4.73477e-22	1.78042e-12
rs1889135	T	A	0.107711	0.472023	NA	-0.152113	-0.059688	NA	0.472206	0.825713	NA	0.00992676	0.401648	NA	-0.255715	-0.0852292	NA	0.121877	0.786885	NA	0.221257	0.168098	0.224411	-0.0670195	-0.049468	-0.0426334	0.638382	0.568866	0.641934	0.0828264	0.710519	0.621671	-0.0787621	-0.0131763	-0.0171225	0.418319	0.92625	0.895919	0.945357	0.942279	NA	-0.00602792	-0.00719059	NA	0.988823	0.988278	NA	0.181051	0.0731896
rs1890370	T	C	0.0388041	0.253807	NA	-0.490804	-0.233066	NA	0.280882	0.672401	NA	0.672908	0.361852	NA	-0.101458	-0.22941	NA	0.912805	0.761867	NA	0.845093	0.758724	0.659177	-0.0238403	0.0231394	0.0329771	0.965314	0.940974	0.908315	0.634197	0.360644	0.0311389	0.0453016	0.0709721	0.148532	0.899787	0.761043	0.248444	0.285617	0.300026	NA	-0.226515	-0.245022	NA	0.70038	0.712925	NA	0.385787	0.878073
rs189152393	T	A	0.69902	0.687054	NA	-0.0406001	0.0390067	NA	0.921583	0.917496	NA	0.562596	0.459508	NA	0.0680189	-0.0896601	NA	0.869723	0.819395	NA	0.895565	0.594483	0.189226	-0.00781495	0.0200743	-0.0467337	0.976496	0.884992	0.599067	0.98288	0.938157	0.812843	-0.000999004	-0.0028376	-0.00917918	0.996309	0.98752	0.95669	0.426517	0.37529	NA	0.0766823	0.0988697	NA	0.801244	0.770781	NA	0.299105	0.129269
rs189231076	T	C	0.202914	0.343675	NA	0.163945	-0.107625	NA	0.61671	0.748615	NA	0.161696	0.448344	NA	-0.190728	-0.101284	NA	0.559307	0.813384	NA	0.292446	0.429591	0.619837	0.0943882	0.0491983	-0.032942	0.706011	0.803475	0.895116	0.647608	0.828316	0.0679995	-0.0322738	0.0132142	-0.109498	0.904981	0.960268	0.379371	0.687953	0.0644897	NA	-0.0474665	-0.233792	NA	0.917864	0.369204	NA	0.590681	0.583645
rs189707482	G	T	0.124406	0.485183	NA	-0.134694	0.0597578	NA	0.502099	0.832049	NA	0.309428	0.294814	NA	-0.0955839	0.0978012	NA	0.720653	0.708446	NA	0.184732	7.69116e-10	9.23127e-08	0.0713512	0.225322	0.189715	0.592574	8.65829e-08	7.22934e-06	2.89864e-05	1.91421e-11	8.5851e-07	0.191327	0.24351	0.182722	0.00118759	2.69978e-09	5.38556e-05	0.306635	0.472166	NA	0.0806567	-0.0632802	NA	0.71869	0.825713	NA	0.43131	0.304162
rs190121909	A	G	0.881168	0.208864	NA	-0.0175443	0.119838	NA	0.973334	0.622839	NA	0.82168	0.611158	NA	-0.0248855	0.0560474	NA	0.958783	0.891937	NA	0.691181	0.960415	0.419316	0.0229105	0.00205905	0.0303462	0.919454	0.991356	0.797566	0.734541	0.582484	0.356548	0.0162022	0.0211374	0.0338626	0.933895	0.879308	0.758641	0.947548	0.214173	NA	-0.00622393	-0.153831	NA	0.989216	0.629606	NA	0.649801	0.022455
rs190392291	T	C	0.000237579	0.00746732	NA	0.303551	0.198075	NA	0.00708229	0.100663	NA	0.0073154	0.0049244	NA	0.217884	0.23871	NA	0.0991767	0.0747852	NA	0.894795	0.0333427	0.000878293	0.00790106	0.0856961	0.124602	0.976396	0.258346	0.0203215	0.250251	0.00218539	4.11436e-05	0.054825	0.113405	0.151649	0.669395	0.0410655	0.00160824	8.82474e-07	0.086648	NA	0.360134	0.138533	NA	5.53029e-05	0.426384	NA	0.174798	0.172232
rs190653431	A	G	0.878035	0.492312	NA	0.0412714	-0.152871	NA	0.97293	0.835334	NA	0.369776	0.196187	NA	0.211707	0.331066	NA	NA	0.608545	NA	0.321936	0.0800408	0.0257916	0.106248	-0.136403	-0.174406	0.730225	0.410827	0.220995	0.0172942	0.0361807	0.347068	-0.244337	-0.159364	-0.0751484	0.172847	0.270062	0.751103	0.217178	0.967444	NA	0.264992	-0.0100707	NA	0.633654	0.992759	NA	0.602896	0.882086
rs190688283	C	T	0.98328	0.711242	NA	0.00100191	-0.016322	NA	0.99633	0.92657	NA	0.657159	0.972895	NA	0.0226016	-0.00169785	NA	0.907678	0.994054	NA	0.984012	0.304234	0.105261	0.000679672	0.0247431	0.0392174	0.996464	0.716841	0.46694	0.0554934	0.558562	0.83286	0.0545936	-0.0138439	0.004997	0.341047	0.868078	0.961468	0.112677	0.285268	NA	0.0707255	0.054337	NA	0.481337	0.700121	NA	0.228662	0.71687
rs190852921	A	C	0.938268	0.666286	NA	-0.0120032	-0.0570153	NA	0.98752	0.910826	NA	0.356806	0.923858	NA	-0.149973	0.0147126	NA	0.758783	0.984097	NA	0.695182	0.0672142	0.00174842	0.0332199	-0.102551	-0.161347	0.920607	0.377096	0.0348648	0.394587	0.64499	0.00120011	0.0554281	0.026347	-0.180155	0.782571	0.903753	0.0260175	0.434666	0.321473	NA	-0.104578	-0.144345	NA	0.805867	0.730088	NA	0.0759659	0.892431
rs190935708	A	G	0.770805	0.195577	NA	0.00936437	0.0378025	NA	0.945053	0.607472	NA	0.851814	0.858737	NA	0.00613059	-0.00601651	NA	0.966741	0.968055	NA	0.998472	0.475752	0.914609	3.7573e-05	0.00974601	-0.00142355	0.999791	0.827319	0.981795	0.434248	0.11849	0.3612	0.0132089	-0.0208385	-0.0120786	0.805784	0.491446	0.761341	0.223415	0.93904	NA	0.0350071	0.0024788	NA	0.640365	0.987695	NA	0.0276341	0.689165
rs1913469	C	G	0.15582	0.750901	NA	-0.183225	0.0384802	NA	0.550316	0.93885	NA	0.126421	0.537486	NA	0.216367	0.0809257	NA	0.50539	0.856845	NA	0.715619	0.929869	0.530441	-0.0301209	-0.0052672	-0.0361522	0.928087	0.985278	0.854635	0.80018	0.4377	0.245503	0.0197897	-0.0434026	-0.0668154	0.95286	0.807594	0.664245	0.739513	0.168712	NA	0.0369361	0.195909	NA	0.935093	0.569419	NA	0.282573	0.594225
rs191680197	C	T	0.269273	0.611112	NA	-0.0847032	-0.0367523	NA	0.687734	0.891908	NA	0.683827	0.640298	NA	0.0322168	0.037685	NA	0.916665	0.90203	NA	0.560435	0.942999	0.839008	0.0253241	-0.0020781	0.00565751	0.868789	0.988317	0.963445	0.372167	0.926289	0.693038	-0.0338255	-0.00269807	0.0111137	0.768744	0.984484	0.920166	0.348767	0.38243	NA	0.0648267	-0.0696031	NA	0.752911	0.774771	NA	0.400489	0.409446
rs191842838	C	T	0.376427	0.393636	NA	0.178031	-0.143738	NA	0.771515	0.781818	NA	0.0874417	0.376229	NA	0.327846	0.182259	NA	0.428224	0.771439	NA	0.535871	0.793458	0.452828	-0.0623286	-0.0186209	0.0518268	0.85667	0.951388	0.816285	0.24839	0.381261	0.19693	0.103961	0.0612506	0.0888264	0.667215	0.774082	0.609093	0.944015	0.859386	NA	0.0127481	0.0387859	NA	0.988509	0.968287	NA	0.747722	0.804878
rs192032591	C	T	0.539369	0.314012	NA	-0.117689	0.149325	NA	0.857841	0.724272	NA	0.35361	0.368546	NA	-0.189505	-0.178399	NA	0.75664	0.766336	NA	0.506941	0.688718	0.1155	-0.0745751	-0.0350941	-0.121463	0.842761	0.918132	0.486318	0.263418	0.486235	0.186735	-0.111232	0.0543384	0.110694	0.68104	0.832701	0.595503	0.0974568	0.866175	NA	-0.26919	-0.0344163	NA	0.451691	0.970017	NA	0.0840605	0.0272493
rs192293807	T	C	0.182963	0.239768	NA	-0.134772	0.103926	NA	0.589972	0.657693	NA	0.984358	0.663497	NA	0.00200277	-0.0462908	NA	0.996464	0.909802	NA	0.449143	0.413296	0.12	-0.0392682	-0.0313921	-0.055351	0.813894	0.794223	0.494261	0.0179401	0.0204549	0.0183749	-0.109114	-0.0811841	-0.0831997	0.176819	0.191862	0.179257	0.0129095	0.0671949	NA	-0.219341	-0.187601	NA	0.144305	0.377096	NA	0.421334	0.712128
rs192560245	A	T	0.211108	0.775599	NA	0.215529	-0.0541705	NA	0.625736	0.946427	NA	0.413726	0.716119	NA	0.162771	0.0829796	NA	0.794223	0.928376	NA	0.503828	0.544107	0.056033	-0.103946	-0.0797325	-0.223608	0.841152	0.860084	0.342651	0.944501	0.944001	0.122066	0.0103236	0.00889654	-0.199216	0.988579	0.988509	0.498209	0.581308	0.0830597	NA	0.111531	0.384836	NA	0.878904	0.418654	NA	0.275323	0.70331
rs192779512	C	A	0.00681939	0.538794	NA	-0.175392	-0.0371345	NA	0.0945218	0.85749	NA	0.167725	NA	NA	-0.095378	NA	NA	0.568661	NA	NA	0.409731	0.553004	0.986593	0.0308711	0.014831	-0.000416404	0.791931	0.865137	0.997109	0.440636	0.834187	0.643292	0.0240531	-0.005145	0.0116611	0.809451	0.962049	0.903096	0.043452	0.259596	NA	-0.11651	0.0808503	NA	0.299207	0.678219	NA	0.835822	0.902292
rs192779512	A	C	NA	NA	NA	NA	NA	NA	NA	NA	NA	NA	0.739867	NA	NA	-0.0229507	NA	NA	0.935157	NA	NA	NA	NA	NA	NA	NA	NA	NA	NA	NA	NA	NA	NA	NA	NA	NA	NA	NA	NA	NA	NA	NA	NA	NA	NA	NA	NA	NA	NA
rs193121519	G	T	0.0337773	1.04018e-05	NA	-0.164223	-0.309974	NA	0.260216	0.000490777	NA	0.0763777	0.176802	NA	-0.130946	-0.106254	NA	0.40219	0.581172	NA	0.30309	0.200447	0.575662	-0.0550876	-0.045158	-0.0193781	0.715584	0.613769	0.87671	0.961514	0.505059	0.613028	0.00225582	-0.0232395	-0.0178264	0.99159	0.841874	0.8926	0.000277718	0.0021516	NA	-0.246497	-0.228767	NA	0.00808425	0.040603	NA	0.244014	0.789397
rs1931867	C	T	0.0179863	0.0106008	NA	0.215988	0.20566	NA	0.177106	0.127349	NA	0.684274	0.984751	NA	0.0381482	-0.00171138	NA	0.916773	0.9965	NA	0.143154	0.00751839	0.00928792	-0.0696997	-0.0860881	-0.0850979	0.531946	0.101065	0.116671	0.396773	0.00678862	0.143612	-0.0347118	-0.0907256	-0.0478747	0.783873	0.0942431	0.532417	0.0279101	0.781117	NA	0.180227	-0.0263168	NA	0.231801	0.947824	NA	2.4313e-06	1.36732e-06
rs1953759	T	C	0.697501	0.0608697	NA	0.156132	0.601613	NA	NA	NA	NA	0.221149	0.467369	NA	0.376761	0.270583	NA	NA	NA	NA	0.0153872	0.406798	0.730422	0.380049	0.0973704	0.0387044	0.160363	0.789964	0.932512	0.427823	0.419903	0.219433	-0.0995688	0.0804594	0.123551	0.802262	0.797787	0.636391	0.276896	0.477075	NA	0.321247	0.23551	NA	NA	NA	NA	0.967748	0.822971
rs1953760	C	A	0.447992	0.0688648	NA	0.160535	0.332031	NA	0.813164	0.381505	NA	0.149177	0.603058	NA	0.295551	-0.124204	NA	0.540347	0.88824	NA	0.179336	0.0135531	0.760382	0.129242	-0.160445	-0.0184536	0.584624	0.148417	0.941365	0.837744	0.0460358	0.582557	0.0157759	0.112591	0.0311684	0.962942	0.308321	0.879308	0.711841	0.585235	NA	-0.0708727	0.106002	NA	0.926696	0.880481	NA	0.806008	0.274048
rs1989582	G	A	0.426307	0.0730672	NA	0.0747941	0.141682	NA	0.801114	0.393864	NA	0.66722	0.744109	NA	0.0404609	-0.0310615	NA	0.911143	0.936238	NA	0.260184	0.507314	0.655498	-0.0666568	0.0280145	-0.0175531	0.678577	0.843063	0.907338	0.912077	0.681819	0.841613	-0.00556075	0.0162439	-0.00816848	0.980924	0.915685	0.96438	0.0830919	0.472933	NA	0.15008	0.0692068	NA	0.418654	0.826034	NA	0.357954	0.917737
rs199563968	AC	A	0.552982	0.325154	NA	-0.0828003	-0.136846	NA	0.865137	0.732374	NA	0.692823	0.610337	NA	-0.0681618	-0.0921046	NA	0.920019	0.891518	NA	0.725921	0.318754	0.772624	-0.0395201	0.0805449	0.0231034	0.931005	0.727784	0.945529	0.941602	0.246874	0.820905	0.00662302	-0.0851481	-0.0189802	0.988139	0.665713	0.958783	0.121591	0.119758	NA	-0.237827	-0.23035	NA	0.497418	0.493759	NA	0.504501	0.769408
rs199626215	C	CA	0.616323	0.0707373	NA	0.060673	-0.195799	NA	0.893783	0.386918	NA	0.175635	0.728375	NA	-0.17453	0.0423513	NA	0.579363	0.931553	NA	0.553841	0.564534	0.14738	0.0397793	0.0267626	0.0591875	0.865403	0.870637	0.53789	0.755382	0.495253	0.230474	-0.0187419	-0.0303103	0.0560037	0.939992	0.836682	0.648397	0.261771	0.489117	NA	-0.119452	-0.0848283	NA	0.679634	0.833805	NA	0.493305	0.0746004
rs199715497	G	GACAT	0.746194	0.948576	NA	-0.092514	-0.0129873	NA	NA	0.989392	NA	0.806974	0.716838	NA	-0.061164	-0.0947449	NA	NA	NA	NA	0.61986	0.620024	0.137215	0.0673693	0.0548576	0.160903	0.895116	0.895127	0.522877	0.75153	0.885232	0.82113	-0.036344	0.0165581	-0.0257239	0.938921	0.974673	0.958783	0.663103	0.343399	NA	0.0975727	0.234935	NA	NA	NA	NA	0.663685	0.118944
rs1997692	C	T	0.110383	0.407036	NA	-0.326475	-0.166227	NA	0.477298	0.790102	NA	0.104647	0.51601	NA	-0.34075	0.126461	NA	0.465695	0.847866	NA	0.557628	0.80773	0.941376	-0.0891307	-0.0277918	0.00702195	0.867555	0.955656	0.988111	0.675044	0.29471	0.619872	-0.0638378	0.117466	-0.0548861	0.913572	0.708357	0.895116	0.112201	0.495969	NA	-0.297379	0.142284	NA	0.480508	0.837166	NA	0.830942	0.731739
rs199771846	AT	A	0.134287	0.00290157	NA	-0.243335	-0.418864	NA	0.518233	0.0510599	NA	0.335151	0.0549952	NA	-0.156074	-0.336237	NA	0.741376	0.339743	NA	0.610701	0.574213	0.545076	0.0607893	-0.0403113	-0.0349585	0.891671	0.87588	0.860594	0.716737	0.137832	0.428805	-0.0343711	-0.0968401	-0.0580791	0.928484	0.523429	0.802927	0.0441481	0.971687	NA	-0.28901	0.00554352	NA	0.301708	0.993847	NA	0.173905	0.00186801
rs199889871	C	CTATA	0.812305	0.705919	NA	-0.0193457	-0.0279342	NA	0.956634	0.924155	NA	0.0494935	0.0570355	NA	-0.159229	0.166731	NA	0.321153	0.345979	NA	0.656957	0.450806	0.635357	-0.0256104	0.0278898	-0.0169524	0.907665	0.815082	0.900538	0.134737	0.487603	0.587215	0.0725964	0.0273155	-0.0198017	0.519161	0.832986	0.881471	0.867641	0.703502	NA	-0.0117329	0.0321984	NA	0.970353	0.923192	NA	0.12551	0.0855262
rs199902297	T	TTGTACC	0.632169	0.513767	NA	-0.0623569	-0.083384	NA	0.899115	0.846758	NA	0.990012	0.124382	NA	0.00178249	-0.226715	NA	0.997971	0.502055	NA	0.0310355	0.955313	0.909108	-0.199043	-0.00358764	-0.00723125	0.24808	0.990344	0.979928	0.339482	0.548132	0.85152	0.0717538	0.0395079	0.0119136	0.744914	0.862469	0.966645	0.123792	0.410268	NA	0.190949	0.1299	NA	0.500982	0.792391	NA	0.480369	0.0638804
rs199936608	CT	C	0.363889	0.645544	NA	0.129415	-0.068232	NA	0.763307	0.903922	NA	0.588325	0.747883	NA	0.0856712	0.0446285	NA	0.881944	0.937855	NA	0.1106	0.755595	0.960798	-0.207382	0.02463	0.00394356	0.477417	0.94003	0.991356	0.792339	0.999838	0.215652	-0.0309781	1.66655e-05	-0.107553	0.951156	0.999943	0.631504	0.287426	0.00787593	NA	0.14289	0.402508	NA	0.70225	0.104174	NA	0.311352	0.167359
rs200027334	AACTAAACACTCTT	A	0.000110152	0.000181648	NA	0.419423	0.349948	NA	0.00368963	0.00565099	NA	3.14519e-09	0.0170203	NA	0.662891	0.266105	NA	3.20292e-07	0.171187	NA	0.159667	0.0968656	0.00509927	0.116207	0.100626	0.167861	0.556203	0.450265	0.0765954	0.00887231	0.352576	0.00285887	0.180724	0.054319	0.170495	0.113046	0.756115	0.0505453	4.30681e-08	0.0116059	NA	0.487274	0.249292	NA	3.56975e-06	0.135223	NA	0.281911	0.925099
rs200184634	A	AC	0.308531	0.00216954	NA	-0.0464498	-0.127986	NA	0.720239	0.040842	NA	0.00208196	0.156407	NA	-0.145045	-0.0689499	NA	0.0396952	0.55119	NA	0.235675	0.549708	0.314285	-0.0308222	-0.0105483	-0.0169425	0.653503	0.863369	0.724569	0.102539	0.0601708	0.000663557	-0.0360449	-0.0306096	-0.0569412	0.461194	0.355524	0.0161688	0.19912	0.237686	NA	-0.0543107	-0.0539596	NA	0.612029	0.65541	NA	0.0743881	0.540497
rs200194497	AT	A	0.285267	0.696349	NA	-0.165218	-0.0513455	NA	0.700121	0.920834	NA	0.29465	0.0977914	NA	-0.170994	-0.28716	NA	0.708261	0.452227	NA	0.407924	0.400055	0.821718	-0.0723758	0.0671552	-0.016057	0.790542	0.785924	0.958783	0.440551	0.233684	0.439066	0.0579452	-0.0914897	-0.0574167	0.809412	0.651475	0.80844	0.703816	0.00209326	NA	-0.0510707	-0.458075	NA	0.923353	0.0398298	NA	0.578201	0.471056
rs200467818	TACA	T	1.70874e-07	0.000305856	NA	0.795766	0.500374	NA	1.27161e-05	0.0087511	NA	2.46505e-06	0.0130462	NA	0.670702	0.416221	NA	0.000138248	0.145043	NA	0.988361	0.120272	0.154015	-0.00145517	0.100174	0.085622	0.997542	0.494862	0.547588	0.354851	0.195729	0.321209	0.0766832	0.0863411	0.0659308	0.757619	0.607793	0.730062	0.00403736	0.000826271	NA	0.381645	0.530003	NA	0.0650812	0.0192546	NA	0.133842	0.771991
rs200468323	C	CA	0.950364	0.000244038	NA	0.00318706	-0.17276	NA	0.989792	0.00725388	NA	0.271998	0.314392	NA	-0.0582395	-0.0534361	NA	0.689896	0.724638	NA	0.487289	0.224158	0.140552	0.0243046	-0.0308431	-0.0353425	0.832986	0.641476	0.527585	0.53487	0.855635	0.0520961	-0.017715	0.00442952	-0.0477226	0.856489	0.967443	0.329864	0.141248	0.0041483	NA	-0.0692387	-0.148284	NA	0.528655	0.0665232	NA	0.200257	0.929566
rs200585994	C	CAT	NA	0.904704	NA	NA	-0.0215796	NA	NA	0.978838	NA	0.0516683	0.126851	NA	-0.357395	-0.280631	NA	0.328516	0.506017	NA	0.293906	0.00289603	0.75922	-0.143986	-0.324923	0.0338105	0.707359	0.0510129	0.941135	0.25565	0.416323	0.0643583	0.145775	-0.0879036	-0.185305	0.673972	0.795729	0.368725	0.986136	0.736887	NA	-0.00310119	-0.0734094	NA	0.997034	0.934555	NA	0.790703	0.472966
rs200585994	CAT	C	0.574073	NA	NA	-0.115944	NA	NA	0.875821	NA	NA	NA	NA	NA	NA	NA	NA	NA	NA	NA	NA	NA	NA	NA	NA	NA	NA	NA	NA	NA	NA	NA	NA	NA	NA	NA	NA	NA	NA	NA	NA	NA	NA	NA	NA	NA	NA	NA	NA
rs200628503	AC	A	0.707528	0.463931	NA	-0.0166416	0.0297783	NA	0.924955	0.821655	NA	0.633803	0.905546	NA	-0.0216798	-0.00548568	NA	0.899741	0.978953	NA	0.493718	0.636929	0.564993	0.0207283	0.00998233	-0.0116945	0.835836	0.901054	0.870926	0.176973	0.770704	0.81466	0.035331	0.00603162	0.00475005	0.581511	0.944993	0.95727	0.18689	0.632388	NA	-0.0523635	-0.0217721	NA	0.595596	0.899204	NA	0.944497	0.266519
rs200706434	G	A	0.380695	0.000332351	NA	-0.0334676	-0.125505	NA	0.773852	0.00937487	NA	0.329422	0.0231563	NA	-0.0391128	-0.0915071	NA	0.735539	0.207015	NA	0.250734	0.121417	0.00489845	-0.0331704	-0.0304043	-0.0540848	0.669709	0.497009	0.0744999	0.969458	0.0212993	0.158091	-0.000905791	-0.0447098	-0.0270352	0.993248	0.196888	0.55353	0.0134458	0.143428	NA	-0.083117	-0.0560663	NA	0.14767	0.532292	NA	1.62432e-05	0.0239768
rs200820567	A	T	0.329613	0.68638	NA	0.103836	-0.0367081	NA	0.735806	0.917496	NA	0.604128	0.984563	NA	0.0542356	-0.00206852	NA	0.888738	0.996464	NA	0.00158921	0.000485411	0.0500845	-0.183708	-0.131345	-0.0749445	0.0324638	0.0126493	0.323293	0.23338	0.0189109	0.00362115	-0.0566201	-0.0946953	-0.112645	0.651163	0.182409	0.0600447	0.537953	0.209483	NA	0.0590256	-0.124475	NA	0.857149	0.623483	NA	0.245201	0.871821
rs200858731	TA	T	0.714185	0.435986	NA	-0.164754	-0.424906	NA	NA	NA	NA	0.951735	0.828244	NA	-0.0301744	0.120563	NA	NA	NA	NA	0.64735	0.511632	0.0644045	0.152325	0.156897	0.363765	NA	NA	NA	0.237897	0.845999	0.0406502	0.259616	0.0375271	0.342945	NA	NA	NA	0.40469	0.999464	NA	-0.436785	-0.000272141	NA	NA	NA	NA	0.69129	0.220307
rs200914109	AATATAC	A	0.759587	0.954782	NA	-0.0729461	-0.0118853	NA	0.941157	0.990344	NA	0.235837	0.548205	NA	-0.293863	-0.165196	NA	0.653564	0.862518	NA	0.0327103	0.196443	0.385104	0.284649	0.146017	0.0878916	0.255347	0.608837	0.776148	0.211014	0.401876	0.0167815	-0.170574	0.0979562	0.262477	0.625707	0.787094	0.169668	0.710944	0.0174833	NA	0.0788102	-0.511451	NA	0.926421	0.174202	NA	0.290081	0.143332
rs201137598	G	A	0.0043465	0.520733	NA	-0.342607	-0.0650602	NA	0.0685307	0.850455	NA	0.0794995	0.872294	NA	-0.192751	-0.0198048	NA	0.409444	0.971302	NA	0.479688	0.063648	0.782509	-0.0574009	-0.106881	-0.0156907	0.829086	0.366575	0.948342	0.955713	0.276924	0.40596	-0.00413827	0.0594524	-0.0482151	0.990509	0.693081	0.789527	0.703384	0.515784	NA	-0.0368389	-0.0664522	NA	0.923122	0.847746	NA	0.167919	0.0318461
rs201173211	T	TCA	0.896171	0.148271	NA	0.023954	-0.294191	NA	0.976666	0.539261	NA	0.704405	0.987951	NA	-0.0773996	-0.00295659	NA	0.923619	0.997397	NA	0.327477	0.95483	0.966332	0.149681	0.00640487	-0.00389134	0.733993	0.990344	0.992503	0.231906	0.796133	0.577387	-0.131512	0.0251539	0.0542062	0.649684	0.951838	0.877458	0.926963	0.650914	NA	0.0153802	0.0795369	NA	0.984626	0.905968	NA	0.881085	0.237528
rs201187524	T	C	0.0131399	0.205025	NA	0.177401	-0.0868114	NA	0.145671	0.618615	NA	0.138838	0.252965	NA	-0.1089	0.0892931	NA	0.524967	0.671564	NA	0.633797	0.302135	0.580757	0.0202827	0.0312343	-0.0162247	0.899741	0.715004	0.878779	0.37016	0.129204	0.0773364	0.0328458	0.0443256	0.0514268	0.767373	0.509571	0.404525	0.724341	0.470538	NA	0.0235072	-0.0552729	NA	0.930656	0.825133	NA	0.582287	0.416993
rs201218541	A	T	0.592415	0.339817	NA	-0.0250965	0.0417686	NA	0.883865	0.745177	NA	0.647251	0.0864934	NA	-0.0225856	0.0838494	NA	0.904681	0.426091	NA	0.357267	0.216495	0.296894	-0.0336498	-0.031155	-0.0251867	0.758958	0.632557	0.710352	0.0505655	0.583063	0.733548	-0.0594452	-0.0130311	-0.00829257	0.324926	0.879631	0.933791	0.203098	0.617946	NA	0.0545995	0.0237193	NA	0.616778	0.894194	NA	0.916379	0.526793
rs201261669	C	T	0.996928	0.196663	NA	0.000872584	0.225527	NA	0.999457	0.608837	NA	0.13385	0.936693	NA	-0.295701	0.0155176	NA	0.517522	0.987403	NA	0.660309	0.158069	0.103981	0.0386758	0.0904199	0.10068	0.908587	0.553501	0.464644	0.050028	0.160098	0.395329	0.159385	0.0888523	0.0535712	0.323266	0.556912	0.782992	0.17988	0.189617	NA	-0.218693	-0.271037	NA	0.585472	0.599607	NA	0.167507	0.625423
rs201272506	T	TC	0.0152464	0.00213521	NA	-0.0752431	-0.085124	NA	0.159567	0.0403911	NA	0.194145	0.167987	NA	-0.0410112	-0.0443042	NA	0.605848	0.568827	NA	0.271786	0.624793	0.14555	0.023824	0.00745455	0.0215334	0.689782	0.897036	0.534916	0.476009	0.769088	0.0751626	0.0131987	-0.00439797	0.0263297	0.827393	0.944451	0.399157	0.0146548	0.0245976	NA	-0.0674052	-0.0686921	NA	0.155878	0.214623	NA	0.017805	0.146092
rs2014631	C	G	0.333975	0.372804	NA	-0.0868666	0.0745393	NA	0.740153	0.769392	NA	0.209331	0.169563	NA	-0.114458	-0.139001	NA	0.623354	0.570611	NA	0.848417	0.484594	0.719316	-0.0128344	-0.031566	0.0162924	0.966009	0.831728	0.929241	0.938958	0.826402	0.711928	-0.00437612	-0.00994829	-0.0168042	0.987695	0.959841	0.926721	0.845701	0.802937	NA	-0.0156592	0.0227677	NA	0.965344	0.95389	NA	0.100482	0.492857
rs201536973	AT	A	0.787046	0.000245894	NA	0.0103157	0.128136	NA	0.949837	0.00728808	NA	0.404295	0.336932	NA	0.0334841	0.0386607	NA	0.788633	0.742827	NA	0.262648	0.0339532	0.000969668	0.0323208	0.041627	0.0633271	0.680437	0.261019	0.0219624	0.0479292	0.0132345	0.0209934	0.0467756	0.048049	0.0441783	0.315566	0.146326	0.195199	0.000934018	0.2473	NA	0.111048	0.0443432	NA	0.0213004	0.666045	NA	5.30035e-05	2.77834e-08
rs201544262	C	CA	0.00860112	0.719498	NA	-0.464482	-0.0636009	NA	0.110809	0.929332	NA	0.87904	0.759316	NA	0.0243714	0.0673927	NA	0.97312	0.941142	NA	0.221566	0.658823	0.650265	-0.104552	-0.0257829	-0.0260155	0.638732	0.908238	0.905767	0.876267	0.767713	0.800665	-0.0111924	0.0166312	-0.0140806	0.972652	0.944249	0.953107	0.192317	0.479905	NA	-0.207928	-0.134384	NA	0.603388	0.829137	NA	0.519178	0.545044
rs201545989	AC	A	0.282922	0.820727	NA	-0.0756546	-0.014667	NA	0.69821	0.958753	NA	0.193676	0.301394	NA	-0.0946723	-0.0798004	NA	0.605516	0.714347	NA	0.590376	0.458722	0.28716	-0.0216436	0.0201086	0.0293013	0.882876	0.818934	0.702148	0.2086	0.986763	0.531509	0.0433748	0.000441653	-0.016656	0.622378	0.997118	0.854933	0.330554	0.574539	NA	-0.0628163	-0.0409564	NA	0.736896	0.876079	NA	0.303253	0.65656
rs201640758	AC	A	0.585515	0.180098	NA	0.0466314	0.103257	NA	0.880505	0.585734	NA	0.439929	0.235328	NA	0.065298	-0.106112	NA	0.809012	0.653364	NA	0.260456	0.784666	0.357214	0.0554891	-0.00921041	0.0308629	0.678855	0.949077	0.758949	0.698058	0.298293	0.932929	-0.0155798	-0.0324849	-0.00277863	0.92125	0.711718	0.986358	0.724984	0.850037	NA	0.0267402	0.0153827	NA	0.930786	0.966419	NA	0.623685	0.975141
rs201728197	TAC	T	0.760408	0.161955	NA	0.0240717	-0.097157	NA	0.941365	0.559375	NA	0.027664	0.517622	NA	-0.179181	-0.0529638	NA	0.230338	0.84868	NA	0.0688307	0.379152	0.125765	-0.0987135	-0.0328092	-0.0561553	0.381505	0.773133	0.504136	0.176795	0.0956105	0.0289151	-0.0595185	-0.0603301	-0.0784956	0.581172	0.447232	0.237198	0.105275	0.219305	NA	-0.109417	-0.0887583	NA	0.466953	0.636391	NA	0.0562717	0.0581278
rs201782376	T	C	0.0985439	0.00217428	NA	0.073974	0.1267	NA	0.453171	0.0409063	NA	0.102536	0.420917	NA	0.0766431	0.0381845	NA	0.461194	0.798209	NA	0.012341	0.000156126	0.831889	0.0834658	0.0916008	0.00487082	0.140126	0.00495474	0.961119	0.406791	0.0767279	0.00184353	0.0238666	0.0415305	0.0722521	0.789964	0.40309	0.0363516	0.429103	0.0854173	NA	0.0308627	0.0761543	NA	0.803232	0.423346	NA	0.00415169	0.702638
rs201792635	AAGAC	A	0.899931	0.631588	NA	-0.0191214	-0.0709817	NA	0.977743	0.898843	NA	0.621853	0.172974	NA	-0.0728596	0.223831	NA	0.89607	0.575955	NA	0.960917	0.650166	0.552337	-0.0046079	0.0288366	-0.0376723	0.991371	0.905722	0.864756	0.231825	0.721219	0.935932	0.0912615	0.0216339	0.00517727	0.649684	0.929746	0.987196	0.47306	0.563087	NA	-0.0957177	-0.0972447	NA	0.826074	0.869863	NA	0.92898	0.150673
rs201960328	G	A	0.954351	0.902693	NA	0.0230639	-0.0475553	NA	NA	NA	NA	0.632405	0.831763	NA	-0.204696	-0.101923	NA	NA	NA	NA	0.190875	0.994284	0.690593	-0.283767	-0.00104675	-0.0580763	NA	NA	NA	0.334684	0.668932	0.434871	-0.242969	0.0794894	0.106297	NA	NA	NA	0.558173	0.124673	NA	0.195506	0.509131	NA	NA	NA	NA	0.707238	0.734392
rs201972148	A	AT	0.622062	0.770044	NA	0.0224296	-0.0123494	NA	0.89607	0.944775	NA	0.463398	0.136784	NA	-0.0351759	0.0726692	NA	0.821465	0.522429	NA	0.0438255	0.0207125	0.0175722	-0.067949	-0.0565539	-0.0549747	0.300565	0.193705	0.174801	0.0663993	0.00211866	0.00184435	-0.0535251	-0.0726426	-0.0724725	0.374766	0.0401896	0.0363516	0.0637217	0.660024	NA	0.0741561	0.0198852	NA	0.366791	0.90858	NA	8.47234e-05	7.50603e-05
rs202165040	A	AT	0.173071	0.808932	NA	-0.125548	-0.0219335	NA	0.576145	0.955946	NA	0.617361	0.793873	NA	0.0465316	-0.0260279	NA	0.893956	0.951468	NA	0.649275	0.565149	0.599434	-0.0329236	-0.0268003	0.0254116	0.905422	0.870932	0.886492	0.0639426	0.720719	0.442139	0.111033	0.0165162	0.0336388	0.367465	0.929746	0.810332	0.652961	0.768242	NA	0.0378906	0.0283666	NA	0.906746	0.944332	NA	0.91812	0.646996
rs202190483	G	A	0.969009	0.758074	NA	0.00753225	-0.0505939	NA	0.99317	0.940777	NA	0.0876584	0.92474	NA	0.346776	-0.0198906	NA	0.4287	0.98431	NA	0.0160045	0.65942	0.334017	0.241779	0.0330317	0.0637895	0.164553	0.908315	0.740192	0.717728	0.086139	0.00891482	-0.0302544	0.117047	0.169403	0.928731	0.425038	0.113457	0.32559	0.631484	NA	0.174715	0.0900701	NA	0.73253	0.898843	NA	0.0916463	0.158998
rs202213320	C	CT	0.935136	0.271007	NA	-0.0161181	-0.235239	NA	0.987037	0.689074	NA	0.572674	0.258795	NA	-0.125764	0.282715	NA	0.87537	0.677501	NA	0.870881	0.346656	0.761086	0.0285678	0.112146	0.03193	0.971099	0.750737	0.941733	0.227697	0.90386	0.767815	0.154653	0.0142035	-0.0369677	0.64533	0.978719	0.944285	0.38109	0.0426649	NA	0.171026	0.401647	NA	0.774041	0.296148	NA	0.185853	0.318626
rs2027276	A	C	0.451905	0.937016	NA	-0.153536	0.0152521	NA	0.815848	0.987403	NA	0.856539	0.825269	NA	-0.0377804	0.0516835	NA	0.967589	0.959828	NA	0.849112	0.163286	0.123805	-0.0218419	0.124356	-0.130712	0.966107	0.561517	0.500982	0.695478	0.130854	0.533123	-0.0387339	-0.120172	-0.0471836	0.92065	0.512346	0.855572	0.268337	0.0525858	NA	0.213593	0.396464	NA	0.686401	0.331734	NA	0.426658	0.391638
rs203691	A	G	0.795585	0.796335	NA	0.0426138	-0.0342141	NA	0.951584	0.951848	NA	0.784786	0.0383192	NA	0.0354403	-0.293294	NA	0.949077	0.279129	NA	0.648981	0.0863733	0.757024	0.0472625	-0.128522	-0.0210343	0.905394	0.425787	0.940569	0.97841	0.850614	0.851253	0.00298492	0.0146247	-0.0137637	0.995219	0.966576	0.966645	0.44437	0.292547	NA	0.0993958	-0.156579	NA	0.811707	0.706125	NA	0.770475	0.481792
rs203692	A	G	0.304393	0.588014	NA	-0.166325	0.0874644	NA	0.716841	0.881832	NA	0.341157	0.735261	NA	0.1689	-0.0591387	NA	0.746431	0.934141	NA	0.00724751	0.193695	0.240564	0.319613	0.0924926	0.0783803	0.0986234	0.605516	0.65839	0.207309	0.231902	0.0273383	0.12551	0.0912413	0.147878	0.620886	0.649684	0.229278	0.506254	0.974813	NA	0.103048	-0.00501485	NA	0.842524	0.994526	NA	0.788525	0.148018
rs203693	T	A	0.245078	0.454289	NA	-0.162092	-0.10189	NA	0.664022	0.81689	NA	0.899124	0.251955	NA	-0.0191972	-0.175085	NA	0.977363	0.670595	NA	0.556343	0.603951	0.828801	0.0479408	-0.0289677	0.0113858	0.866645	0.888718	0.960284	0.558487	0.671183	0.0828166	0.0415942	0.0243541	0.0940119	0.868078	0.912521	0.418313	0.984373	0.91722	NA	-0.00287799	0.014927	NA	0.996464	0.982663	NA	0.544946	0.337214
rs203694	C	T	0.479932	0.041066	NA	-0.121732	0.313953	NA	0.829139	0.289547	NA	0.371801	0.312408	NA	-0.162113	0.173327	NA	0.768648	0.723049	NA	0.549603	0.00528488	0.0567486	0.0572523	0.180726	0.126456	0.863336	0.0785828	0.345098	0.715339	0.173435	0.939076	-0.029583	0.0825101	0.00526228	0.927928	0.576713	0.987695	0.752102	0.145084	NA	-0.0501563	0.268927	NA	0.939026	0.534524	NA	0.0038677	0.10207
rs203695	C	T	0.108263	0.395303	NA	0.261407	-0.108155	NA	0.473134	0.782992	NA	0.321721	0.276104	NA	-0.16738	0.175556	NA	0.730218	0.692561	NA	0.928515	0.215414	0.138694	0.00717382	0.07325	0.0882186	0.985031	0.631184	0.524897	0.24596	0.881076	0.963443	0.0828871	0.00845103	0.00270733	0.664668	0.973334	0.991854	0.320241	0.451365	NA	0.138575	0.124908	NA	0.729259	0.815486	NA	0.0143273	0.140357
rs203696	T	A	0.62032	0.267235	NA	-0.0432609	-0.0891808	NA	0.895167	0.685511	NA	0.0731782	0.00913775	NA	-0.153483	-0.223273	NA	0.39396	0.11537	NA	0.619659	0.943931	0.483892	0.0309173	0.00308153	0.0290959	0.895082	0.988509	0.831363	0.483226	0.853044	0.807235	0.0371394	0.00847116	-0.00998752	0.830988	0.967188	0.955492	0.274558	0.76038	NA	-0.0892141	-0.0278855	NA	0.691795	0.941365	NA	0.355042	0.116055
rs203697	C	T	0.948174	0.732624	NA	-0.0144881	0.0671155	NA	0.98934	0.933412	NA	0.98038	0.849185	NA	-0.00640893	0.04519	NA	0.995606	0.966114	NA	0.549817	0.956578	0.841776	0.0862695	-0.00550953	0.0204163	0.863377	0.990706	0.964406	0.787086	0.186538	0.0695433	0.0352077	0.118375	0.160575	0.949837	0.595346	0.38325	0.536374	0.0652336	NA	0.123231	0.37534	NA	0.856711	0.371779	NA	0.160037	0.678647
rs2048687	C	T	0.521202	0.034077	NA	-0.0564352	-0.171799	NA	0.850591	0.261613	NA	0.0840356	0.535102	NA	-0.166884	-0.060005	NA	0.420388	0.856607	NA	0.863242	0.527735	0.460806	0.00820472	-0.0211042	0.0243197	0.969533	0.853288	0.820028	0.448556	0.214281	0.941463	-0.0315233	-0.0396036	0.00239606	0.813526	0.629716	0.988111	0.162914	0.791921	NA	-0.111789	-0.0234651	NA	0.561012	0.951116	NA	0.908116	0.586665
rs2056223	G	C	0.956682	0.46911	NA	-0.00452687	-0.0563881	NA	0.990719	0.824663	NA	0.97791	0.371417	NA	-0.00239485	0.0744057	NA	0.995084	0.768476	NA	0.412025	0.591674	0.0992129	0.039781	0.0173215	0.0541161	0.793177	0.883451	0.454569	0.264102	0.120066	0.533002	0.0452217	0.0529725	-0.0206661	0.682065	0.494319	0.855512	0.297019	0.310972	NA	-0.0807019	-0.0871435	NA	0.710458	0.721766	NA	0.0111471	0.248959
rs2056224	C	T	0.80339	0.621465	NA	0.02076	0.038505	NA	0.95405	0.895768	NA	0.569438	0.864453	NA	-0.0490047	0.0141952	NA	0.873615	0.969688	NA	0.134253	0.0232709	0.0291944	-0.0726742	-0.0732422	-0.0715944	0.51822	0.207673	0.238533	0.596421	0.0878198	0.00103223	-0.0214598	-0.0581547	-0.108601	0.885606	0.428787	0.0229753	0.152108	0.904705	NA	0.111054	0.0103175	NA	0.54502	0.978838	NA	0.284904	0.727951
rs2068008	A	G	0.461011	0.189959	NA	0.0742802	-0.108975	NA	0.820103	0.599963	NA	0.184856	0.908987	NA	0.122629	-0.0115892	NA	0.592732	0.979901	NA	0.45448	0.762798	0.860862	0.0375279	0.0102056	0.00549215	0.817014	0.942505	0.96887	0.380943	0.40135	0.654274	0.0358129	0.0256516	0.0143318	0.774011	0.786599	0.907185	0.316843	0.953661	NA	0.0803833	-0.00602272	NA	0.726322	0.990344	NA	0.728488	0.0998546
rs2069311	C	A	0.0271735	0.684956	NA	-0.55798	-0.0885214	NA	0.228473	0.916999	NA	0.192922	0.177759	NA	-0.336587	-0.392442	NA	0.604378	0.582216	NA	0.0433273	0.596869	0.727854	-0.273613	0.0469554	0.030494	0.298907	0.885846	0.931553	0.763908	0.581591	0.0916296	-0.0349578	-0.0505629	0.138397	0.94268	0.878936	0.437757	0.720102	0.940583	NA	-0.0753145	-0.0155517	NA	0.929588	0.988035	NA	0.780732	0.977407
rs2090108	C	T	0.910655	0.442005	NA	-0.014776	0.0904509	NA	0.980462	0.810332	NA	0.589915	0.462628	NA	-0.0672688	0.104729	NA	0.882738	0.820864	NA	0.620178	0.09028	0.031378	0.0445033	0.0983047	0.119077	0.895143	0.434799	0.249355	0.414297	0.148749	0.0593158	0.05702	0.0815863	0.103428	0.794443	0.539696	0.352998	0.922008	0.903997	NA	0.0117177	0.0164339	NA	0.983599	0.978719	NA	0.876178	0.979536
rs2095390	T	G	0.24387	0.663729	NA	0.134589	0.0480575	NA	0.662135	0.909956	NA	0.651051	0.609467	NA	0.0607035	0.0685241	NA	0.906016	0.891353	NA	0.951753	0.544051	0.62697	-0.00337771	-0.0240195	-0.0185382	0.989899	0.86008	0.897208	0.200063	0.397731	0.723975	-0.0629438	-0.0335312	0.014116	0.613406	0.784415	0.930533	0.479551	0.338065	NA	0.0822761	0.122768	NA	0.829035	0.74373	NA	0.501608	0.0888945
rs2095391	T	G	0.778376	0.403912	NA	-0.0325169	-0.0920098	NA	0.947363	0.788547	NA	0.399357	0.0869664	NA	-0.11291	-0.229148	NA	0.785295	0.426943	NA	0.0790539	0.00820511	0.415216	-0.0976684	-0.104214	-0.0310817	0.408508	0.107519	0.795014	0.824949	0.528336	0.971163	0.0108574	0.0249119	-0.00144199	0.959779	0.853635	0.993814	0.0155104	0.25347	NA	0.28102	-0.146113	NA	0.161158	0.67205	NA	0.855441	0.678039
rs2137868	G	A	0.999927	0.66587	NA	-9.10477e-06	0.0367779	NA	0.999943	0.91072	NA	0.609093	0.558218	NA	0.0517197	0.0594506	NA	0.891214	0.867886	NA	0.984291	0.598903	0.826561	-0.00120443	0.0226095	0.00956405	0.996464	0.886251	0.959888	0.894354	0.52043	0.250221	0.00691827	-0.0261355	0.0482517	0.976211	0.850412	0.669395	0.859719	0.0106541	NA	0.0150099	0.252132	NA	0.968389	0.127718	NA	0.244914	0.40037
rs2137869	C	G	0.825509	0.613378	NA	0.0294376	-0.0683829	NA	0.959828	0.892611	NA	0.61834	0.696862	NA	0.0775967	0.0587755	NA	0.894387	0.921112	NA	0.353399	0.700654	0.730347	-0.09397	-0.028624	0.025004	0.756611	0.921949	0.932512	0.0536466	0.627937	0.25373	-0.166638	0.0363167	-0.0756335	0.335229	0.897759	0.672257	0.531337	0.558142	NA	0.0839019	-0.0938413	NA	0.85484	0.867886	NA	0.327465	0.0405608
rs2152010	G	A	0.817909	0.565011	NA	0.0490333	0.102414	NA	0.958152	0.870926	NA	0.774193	0.310096	NA	0.0589905	0.202283	NA	0.946089	0.721119	NA	0.323694	0.469795	0.582539	-0.0919571	-0.0455348	-0.0358826	0.731236	0.824811	0.879308	0.139599	0.585622	0.0488371	-0.116422	-0.0341873	-0.111515	0.526008	0.880528	0.318933	0.83321	0.503836	NA	0.0410468	-0.148377	NA	0.961616	0.841152	NA	0.171596	0.876103
rs2152011	A	C	0.37753	0.998391	NA	0.0682043	-0.000148809	NA	0.772225	0.999787	NA	0.353247	0.149438	NA	0.072151	-0.117596	NA	0.756583	0.540676	NA	0.951545	0.545516	0.640435	-0.00349155	-0.0240784	0.0177479	0.989899	0.860951	0.90203	0.729548	0.758809	0.639398	-0.0165349	0.0111415	-0.0179832	0.932095	0.940993	0.901644	0.84886	0.232234	NA	0.014137	-0.0951676	NA	0.96606	0.649849	NA	0.202482	0.402158
rs2152012	T	C	0.613227	0.640525	NA	-0.0389719	-0.0343962	NA	0.892608	0.902032	NA	0.781482	0.108854	NA	0.0216375	-0.130689	NA	0.94791	0.474435	NA	0.0605941	0.0370918	0.406696	0.107917	0.0832081	-0.0314207	0.356901	0.274054	0.789935	0.199092	0.0033182	0.164234	0.0613866	0.106839	-0.0534079	0.612029	0.0563029	0.562709	0.108927	0.457378	NA	-0.118567	-0.0592534	NA	0.474534	0.818381	NA	0.784993	0.841713
rs2152013	G	C	0.555715	0.0375906	NA	0.0429316	0.132812	NA	0.866568	0.276617	NA	0.92431	0.452862	NA	0.00717088	-0.0554169	NA	0.984273	0.816285	NA	0.0800655	0.0329701	0.00392048	0.0899623	0.0723441	0.0973187	0.410886	0.256608	0.0637115	0.459064	0.00142421	0.00433247	0.0321943	0.10168	0.0938947	0.819141	0.0297507	0.0684659	0.00773919	0.163432	NA	0.168388	0.0998997	NA	0.10296	0.561712	NA	1.13812e-17	2.7715e-15
rs2152655	C	T	0.811294	0.427517	NA	-0.0190029	-0.0566356	NA	0.956433	0.801956	NA	0.115731	0.0821715	NA	-0.129801	-0.146907	NA	0.486761	0.416538	NA	0.988238	0.0393862	0.368981	-0.00085753	-0.0925773	-0.0373646	0.997521	0.283286	0.766613	0.0515551	0.220275	0.0569584	-0.100555	-0.0558324	-0.0761536	0.328201	0.637406	0.345835	0.106907	0.00426541	NA	-0.116495	-0.227894	NA	0.47025	0.067839	NA	0.00063025	0.0213394
rs2175890	A	C	0.0295393	0.0787711	NA	-0.435576	0.304917	NA	0.240588	0.407846	NA	0.677519	0.873217	NA	-0.101629	-0.0336746	NA	0.914519	0.971542	NA	0.0225827	0.443566	0.567525	-0.249351	-0.0556797	0.0395618	0.204008	0.811172	0.872418	0.199679	0.79952	0.336294	0.114139	-0.0176678	-0.0743693	0.612744	0.952736	0.742335	0.458292	0.560095	NA	0.136548	0.13012	NA	0.818727	0.868646	NA	0.734867	0.747594
rs2175891	T	G	0.016628	0.186872	NA	0.133944	0.0664341	NA	0.168694	0.595596	NA	0.124811	0.00623821	NA	0.0883788	0.160208	NA	0.502459	0.0885882	NA	0.0767911	4.74089e-06	6.16948e-06	0.0692838	0.128246	0.119942	0.403154	0.000245432	0.000310308	0.000675792	1.01396e-05	5.79867e-08	0.120003	0.115373	0.148819	0.0163959	0.000480707	4.68708e-06	0.22726	0.663151	NA	0.0608292	0.0258213	NA	0.644948	0.90972	NA	0.0114756	3.30678e-05
rs2206068	T	C	0.00425287	4.5986e-05	NA	0.425126	0.577337	NA	0.0676569	0.00176849	NA	8.22938e-06	0.00308094	NA	0.780808	0.52371	NA	0.000399318	0.0534153	NA	0.562963	0.770619	0.231368	0.0675354	0.0213531	0.0827448	0.869802	0.944993	0.649368	0.0565673	0.262995	0.266621	0.156392	0.0817793	0.0719703	0.344602	0.680735	0.684786	0.0107027	0.019167	NA	0.374823	0.334588	NA	0.128076	0.184054	NA	0.0546012	0.00402577
rs2206350	G	A	0.149371	0.314176	NA	0.0600373	-0.0387154	NA	0.540562	0.724469	NA	0.828405	0.0214049	NA	-0.00900798	-0.0983523	NA	0.960268	0.197335	NA	0.565156	0.228711	0.203303	-0.0177767	-0.0252037	-0.0258695	0.870932	0.646453	0.617033	0.58004	0.184947	0.0264548	0.014531	-0.0266261	-0.0452441	0.878524	0.592756	0.224688	0.181224	0.768732	NA	0.0478293	-0.0119637	NA	0.587408	0.944451	NA	0.000136692	0.137455
rs2206351	T	G	0.290573	0.261999	NA	0.280614	0.265317	NA	NA	0.679771	NA	0.475589	0.6813	NA	-0.191185	0.113477	NA	NA	NA	NA	0.903576	0.204323	0.61174	-0.0150984	-0.0991251	-0.0384394	0.978719	0.618097	0.892157	0.12997	0.54619	0.491096	0.156107	0.0480395	-0.056861	0.51099	0.861566	0.835051	0.481531	0.790533	NA	0.158254	-0.0754134	NA	0.83007	NA	NA	0.206013	0.612007
rs2230926	T	G	0.39156	0.903846	NA	0.14375	0.0180772	NA	0.780945	0.978719	NA	0.440827	0.785337	NA	-0.119111	-0.0494166	NA	0.809627	0.94917	NA	0.579115	0.0113863	0.394532	0.0441112	0.130881	0.0425252	0.878171	0.133501	0.782553	0.821241	0.0470688	0.882205	0.0151683	0.107	-0.0075605	0.958783	0.311892	0.973616	0.290434	0.914272	NA	0.157689	0.0190213	NA	0.704451	0.981645	NA	0.295129	0.673783
rs2235437	T	C	0.349613	0.0765998	NA	-0.137563	-0.282705	NA	0.753629	0.402748	NA	0.00847412	0.0106608	NA	-0.44992	-0.416795	NA	0.109771	0.127773	NA	0.663527	0.951	0.450103	0.044444	0.00440529	-0.0570124	0.909813	0.989818	0.814537	0.255354	0.348721	0.761462	-0.10601	-0.0692277	0.0226828	0.673571	0.752849	0.941916	0.966392	0.492328	NA	-0.00576864	-0.113263	NA	0.992503	0.835334	NA	0.194189	0.136885
rs2278487	C	G	0.840595	0.108417	NA	-0.0282148	0.199341	NA	0.964147	0.473598	NA	0.202822	0.594014	NA	-0.178171	0.0735566	NA	0.616583	0.884706	NA	0.576416	0.895091	0.0416834	-0.0450461	0.00706514	0.0990666	0.876954	0.976441	0.292184	0.952375	0.758851	0.201358	-0.00378984	0.0160994	0.0654394	0.989982	0.941004	0.614676	0.0851523	0.484916	NA	0.216002	0.102361	NA	0.422832	0.831968	NA	0.0261427	0.390959
rs2327832	A	G	0.0178615	0.503422	NA	-0.300959	0.0724857	NA	0.176438	0.840889	NA	0.238708	0.647257	NA	0.146166	-0.0558547	NA	0.656749	0.904681	NA	0.278713	0.483509	0.110912	-0.0770472	0.0326703	-0.0814816	0.694325	0.831066	0.477886	0.0485787	0.216815	0.529259	-0.118868	-0.0576169	-0.0289067	0.317909	0.633234	0.85417	0.771362	0.96607	NA	-0.0309219	0.00516608	NA	0.945252	0.992503	NA	0.942471	0.261483
rs2327864	C	T	0.0462038	0.0214703	NA	0.561741	0.579732	NA	0.308983	0.197616	NA	0.27327	0.972492	NA	0.252706	0.00846913	NA	0.690943	0.994054	NA	0.382754	0.502471	0.831397	-0.107333	-0.0599464	0.015366	0.774811	0.840376	0.960944	0.802036	0.956135	0.0736296	-0.0282864	-0.00460037	-0.15794	0.953535	0.99053	0.395288	0.974796	0.776257	NA	-0.0065772	-0.0650473	NA	0.994526	0.946677	NA	0.376886	0.393622
rs2327871	A	G	0.390845	0.0414185	NA	0.0995708	0.213696	NA	0.780442	0.291086	NA	0.302138	0.395099	NA	0.124913	-0.104531	NA	0.715004	0.782822	NA	0.328573	0.0873759	0.381938	0.0655383	-0.0790589	0.0405401	0.73475	0.428038	0.774433	0.472036	0.81689	0.207923	-0.0421262	0.0104948	0.0583842	0.825713	0.957812	0.621589	0.0928055	0.309329	NA	0.179981	0.117211	NA	0.440636	0.720653	NA	0.279146	0.082736
rs2327872	G	T	0.488687	0.0523787	NA	0.0363239	0.0917373	NA	0.833574	0.330921	NA	0.0144209	0.00204661	NA	0.13326	0.168455	NA	0.154212	0.0392316	NA	0.0140913	1.02333e-07	1.78416e-05	-0.0779462	-0.128727	-0.103827	0.151709	7.96991e-06	0.000774127	0.000133577	4.66736e-06	1.90249e-08	-0.104674	-0.105074	-0.128917	0.00435291	0.000242612	1.68761e-06	0.0212322	0.0855105	NA	0.10699	0.0946111	NA	0.196458	0.423557	NA	1.90931e-09	9.76955e-11
[truncated: 1,754 more rows]
[truncated: 43 more columns]
