# Supplementary material for: Prioritizing disease and trait causal variants at the TNFAIP3 locus using functional and genomic features
Source: Nat Commun. 2020 Mar 6;11:1237. doi: 10.1038/s41467-020-15022-4 (PMC7060350; doi:10.1038/s41467-020-15022-4)
Supplement: Supplementary file 12 — Supplementary Data 10 [file 41467_2020_15022_MOESM12_ESM.xlsx]

## Sheet: Extended_Data_Table_credible se
rsSNP	Posterior_inclusion_probability	chr6_position_hg19	disease	PMID	credible_set
rs6933404	0.0514943	137959235	All Autoimmune Disease_Combined	our study	1
rs62432712	0.0528735	137964697	All Autoimmune Disease_Combined	our study	1
rs2327832	0.0545598	137973068	All Autoimmune Disease_Combined	our study	1
rs928722	0.0769935	137973832	All Autoimmune Disease_Combined	our study	1
rs35382826	0.250621	137999562	All Autoimmune Disease_Combined	our study	1
rs6927172	0.128879	138002175	All Autoimmune Disease_Combined	our study	1
rs11757201	0.147492	138003822	All Autoimmune Disease_Combined	our study	1
rs17264332	0.140348	138005515	All Autoimmune Disease_Combined	our study	1
rs6920220	0.0892128	138006504	All Autoimmune Disease_Combined	our study	1
rs6933404	0.0549703	137959235	All Autoimmune Disease_Self	our study	2
rs2327832	0.053733	137973068	All Autoimmune Disease_Self	our study	2
rs928722	0.0786863	137973832	All Autoimmune Disease_Self	our study	2
rs35382826	0.0987947	137999562	All Autoimmune Disease_Self	our study	2
rs6927172	0.171873	138002175	All Autoimmune Disease_Self	our study	2
rs11757201	0.184281	138003822	All Autoimmune Disease_Self	our study	2
rs17264332	0.171578	138005515	All Autoimmune Disease_Self	our study	2
rs6920220	0.137212	138006504	All Autoimmune Disease_Self	our study	2
rs112020444	0.00578571	138147490	Allergy_Self	our study	3
rs9494883	0.0518221	138171466	Allergy_Self	our study	3
rs80300819	0.00817718	138171734	Allergy_Self	our study	3
rs5029937	0.00527262	138195151	Allergy_Self	our study	3
rs5029939	0.00539159	138195723	Allergy_Self	our study	3
rs2230926	0.00484125	138196066	Allergy_Self	our study	3
rs5029949	0.111082	138197506	Allergy_Self	our study	3
rs3834310	0.0803272	138199055	Allergy_Self	our study	3
rs9494892	0.0384116	138223489	Allergy_Self	our study	3
rs9494893	0.038456	138223490	Allergy_Self	our study	3
rs7752903	0.00849332	138227364	Allergy_Self	our study	3
rs9494894	0.0445097	138228520	Allergy_Self	our study	3
rs57427648	0.0443583	138228774	Allergy_Self	our study	3
rs75424836	0.00532527	138229183	Allergy_Self	our study	3
rs148314165	0.0332545	138230038	Allergy_Self	our study	3
rs200820567	0.0353474	138230040	Allergy_Self	our study	3
rs7749323	0.00847382	138230389	Allergy_Self	our study	3
rs9494895	0.0478228	138234778	Allergy_Self	our study	3
rs77000060	0.00833019	138237989	Allergy_Self	our study	3
rs6932056	0.00755235	138242437	Allergy_Self	our study	3
rs61117627	0.189874	138243700	Allergy_Self	our study	3
rs58721818	0.168285	138243739	Allergy_Self	our study	3
rs142373084	0.017498	138128493	Eosino	our study	4
rs58905141	0.0218244	138132123	Eosino	our study	4
rs569305282	0.0262634	138135621	Eosino	our study	4
rs77990078	0.0119996	138137012	Eosino	our study	4
rs78515370	0.0164377	138142733	Eosino	our study	4
rs112020444	0.0212148	138147490	Eosino	our study	4
rs80213143	0.0120747	138157728	Eosino	our study	4
rs111425486	0.013594	138160722	Eosino	our study	4
rs113496608	0.0146089	138161666	Eosino	our study	4
rs112975146	0.0136173	138165690	Eosino	our study	4
rs112497003	0.0101301	138166024	Eosino	our study	4
rs111883038	0.0142418	138168028	Eosino	our study	4
rs80126770	0.0126948	138168083	Eosino	our study	4
rs80300819	0.0299135	138171734	Eosino	our study	4
rs5029949	0.0248956	138197506	Eosino	our study	4
rs3834310	0.0203678	138199055	Eosino	our study	4
rs9494892	0.0336405	138223489	Eosino	our study	4
rs9494893	0.0334568	138223490	Eosino	our study	4
rs7752903	0.103883	138227364	Eosino	our study	4
rs9494894	0.0326668	138228520	Eosino	our study	4
rs57427648	0.0357564	138228774	Eosino	our study	4
rs148314165	0.0338992	138230038	Eosino	our study	4
rs200820567	0.0305993	138230040	Eosino	our study	4
rs7749323	0.0988592	138230389	Eosino	our study	4
rs9494895	0.0354652	138234778	Eosino	our study	4
rs77000060	0.0885587	138237989	Eosino	our study	4
rs6932056	0.110092	138242437	Eosino	our study	4
rs58721818	0.0141353	138243739	Eosino	our study	4
rs17781283	0.0237125	138262773	Eosino	our study	4
rs6920220	0.2209	138006504	Rheumatoid_arthritis	25363779	5
rs11757201	0.2209	138003822	Rheumatoid_arthritis	25363779	5
rs17264332	0.1189	138005515	Rheumatoid_arthritis	25363779	5
rs6927172	0.1119	138002175	Rheumatoid_arthritis	25363779	5
rs2327832	0.0877	137973068	Rheumatoid_arthritis	25363779	5
rs6933404	0.0778	137959235	Rheumatoid_arthritis	25363779	5
rs928722	0.0352	137973832	Rheumatoid_arthritis	25363779	5
rs17264332	0.284	138005515	Celiac_disease	25363779	6
rs11757201	0.284	138003822	Celiac_disease	25363779	6
rs6927172	0.1876	138002175	Celiac_disease	25363779	6
rs6920220	0.1132	138006504	Celiac_disease	25363779	6
rs928722	0.0489	137973832	Celiac_disease	25363779	6
rs2327832	0.0418	137973068	Celiac_disease	25363779	6
rs6933404	0.035	137959235	Celiac_disease	25363779	6
rs2230926	0.0912	138196066	Systemic_lupus_erythematosus	25363779	7
rs9494883	0.0912	138171466	Systemic_lupus_erythematosus	25363779	7
rs5029924	0.0912	138187498	Systemic_lupus_erythematosus	25363779	7
rs5029937	0.0912	138195151	Systemic_lupus_erythematosus	25363779	7
rs5029949	0.0912	138197506	Systemic_lupus_erythematosus	25363779	7
rs3834310	0.0912	138199055	Systemic_lupus_erythematosus	25363779	7
rs9494893	0.0912	138223490	Systemic_lupus_erythematosus	25363779	7
rs9494894	0.0912	138228520	Systemic_lupus_erythematosus	25363779	7
rs57427648	0.0912	138228774	Systemic_lupus_erythematosus	25363779	7
rs9494895	0.0912	138234778	Systemic_lupus_erythematosus	25363779	7
rs582757	0.2166	138197824	Psoriasis	25363779	8
rs598493	0.2166	138195402	Psoriasis	25363779	8
rs643177	0.1528	138195693	Psoriasis	25363779	8
rs583522	0.1281	138189884	Psoriasis	25363779	8
rs612217	0.0883	138212961	Psoriasis	25363779	8
rs642627	0.0671	138206783	Psoriasis	25363779	8
rs4895498	0.0287	138236977	Psoriasis	25363779	8
rs6933987	0.0287	138239434	Psoriasis	25363779	8
rs6920220	0.2286	138006504	Ulcerative_colitis	25363779	9
rs6927172	0.2286	138002175	Ulcerative_colitis	25363779	9
rs11757201	0.2286	138003822	Ulcerative_colitis	25363779	9
rs17264332	0.2286	138005515	Ulcerative_colitis	25363779	9
rs2327832	0.0277	137973068	Ulcerative_colitis	25363779	9
rs62432712	0.0974	137964697	Ulcerative_colitis	28658209	10
rs6920220	0.0805	138006504	Ulcerative_colitis	28658209	10
rs11757201	0.0748	138003822	Ulcerative_colitis	28658209	10
rs17264332	0.0736	138005515	Ulcerative_colitis	28658209	10
rs928722	0.0706	137973832	Ulcerative_colitis	28658209	10
rs2327832	0.0674	137973068	Ulcerative_colitis	28658209	10
rs6927172	0.0606	138002175	Ulcerative_colitis	28658209	10
rs6933404	0.0455	137959235	Ulcerative_colitis	28658209	10
rs7768363	0.0217	137989264	Ulcerative_colitis	28658209	10
rs928720	0.0184	137971064	Ulcerative_colitis	28658209	10
rs10782265	0.0173	137988295	Ulcerative_colitis	28658209	10
rs9376291	0.0159	137977513	Ulcerative_colitis	28658209	10
rs9321626	0.0156	137982245	Ulcerative_colitis	28658209	10
rs2090108	0.0156	137974635	Ulcerative_colitis	28658209	10
rs9376290	0.0153	137977167	Ulcerative_colitis	28658209	10
rs1889135	0.0148	137970525	Ulcerative_colitis	28658209	10
rs928721	0.0145	137970954	Ulcerative_colitis	28658209	10
rs1547295	0.014	137962376	Ulcerative_colitis	28658209	10
rs2137868	0.013	137991460	Ulcerative_colitis	28658209	10
rs9484079	0.0126	137966943	Ulcerative_colitis	28658209	10
rs76854395	0.0126	137963070	Ulcerative_colitis	28658209	10
rs9389530	0.012	137971814	Ulcerative_colitis	28658209	10
rs9385802	0.012	137965077	Ulcerative_colitis	28658209	10
rs9373198	0.0119	137961760	Ulcerative_colitis	28658209	10
rs9402913	0.0119	137991761	Ulcerative_colitis	28658209	10
rs9389526	0.0117	137960862	Ulcerative_colitis	28658209	10
rs9484077	0.0117	137962011	Ulcerative_colitis	28658209	10
rs2152655	0.0116	137993578	Ulcerative_colitis	28658209	10
rs9321624	0.0114	137960054	Ulcerative_colitis	28658209	10
rs9389529	0.0113	137966635	Ulcerative_colitis	28658209	10
rs9402909	0.0105	137963394	Ulcerative_colitis	28658209	10
rs9484078	0.0104	137964825	Ulcerative_colitis	28658209	10
rs9494840	0.0098	137963074	Ulcerative_colitis	28658209	10
rs9389527	0.0097	137963523	Ulcerative_colitis	28658209	10
rs7769192	0.0088	137962655	Ulcerative_colitis	28658209	10
rs9321625	0.0088	137960426	Ulcerative_colitis	28658209	10
rs9402908	0.0078	137959872	Ulcerative_colitis	28658209	10
rs11758213	0.0074	137982944	Ulcerative_colitis	28658209	10
rs1836846	0.3297	138166068	Crohns_disease	28658209	11
rs11964456	0.2031	138160065	Crohns_disease	28658209	11
rs6918329	0.1907	138161013	Crohns_disease	28658209	11
rs9494879	0.1877	138159432	Crohns_disease	28658209	11
rs4548024	0.0268	138165744	Crohns_disease	28658209	11
rs7746779	0.0079	138154501	Crohns_disease	28658209	11
rs61338550	0.004	138151315	Crohns_disease	28658209	11
rs9494844	0.1351	137983469	Crohns_disease	28658209	12
rs1547296	0.1226	137962133	Crohns_disease	28658209	12
rs9402914	0.1137	137996799	Crohns_disease	28658209	12
rs9399223	0.1054	137976047	Crohns_disease	28658209	12
rs9389531	0.1015	137977695	Crohns_disease	28658209	12
rs4142969	0.0958	137969492	Crohns_disease	28658209	12
rs9385803	0.0788	137986983	Crohns_disease	28658209	12
rs12194935	0.0504	137987150	Crohns_disease	28658209	12
rs34605412	0.0382	138000791	Crohns_disease	28658209	12
rs7742214	0.0332	138022804	Crohns_disease	28658209	12
rs202031551	0.0274	138000789	Crohns_disease	28658209	12
rs9376294	0.024	138009859	Crohns_disease	28658209	12
rs72976823	0.0239	138019512	Crohns_disease	28658209	12
rs35926684	0.238	137999562	Rheumatoid_arthritis	30224649	13
rs6920220	0.147	138006504	Rheumatoid_arthritis	30224649	13
rs62432712	0.125	137964697	Rheumatoid_arthritis	30224649	13
rs17264332	0.111	138005515	Rheumatoid_arthritis	30224649	13
rs6927172	0.103	138002175	Rheumatoid_arthritis	30224649	13
rs11757201	0.099	138003822	Rheumatoid_arthritis	30224649	13
rs2327832	0.069	137973068	Rheumatoid_arthritis	30224649	13
rs6933404	0.054	137959235	Rheumatoid_arthritis	30224649	13
rs11314585	0.04	138000487	Rheumatoid_arthritis	30224649	13
rs12665429	0.04	138003605	Type_1_diabetes	30224649	14
rs376951159	0.012	137946264	Type_1_diabetes	30224649	14
rs6918329	0.009	138161013	Type_1_diabetes	30224649	14
rs77027760	0.009	138002061	Type_1_diabetes	30224649	14
rs9376293	0.009	137999286	Type_1_diabetes	30224649	14
rs76227521	0.008	137941813	Type_1_diabetes	30224649	14
rs142761146	0.008	138004508	Type_1_diabetes	30224649	14
rs77080039	0.008	137944988	Type_1_diabetes	30224649	14
rs601705	0.008	138012970	Type_1_diabetes	30224649	14
rs2788289	NA	138142737	Systemic_lupus_erythematosus	21336280	15
rs670369	NA	138147048	Systemic_lupus_erythematosus	21336280	15
rs113496608	NA	138161666	Systemic_lupus_erythematosus	21336280	15
rs80126770	NA	138168083	Systemic_lupus_erythematosus	21336280	15
rs9494883	NA	138171466	Systemic_lupus_erythematosus	21336280	15
rs9494885	NA	138172748	Systemic_lupus_erythematosus	21336280	15
rs7753873	NA	138173422	Systemic_lupus_erythematosus	21336280	15
rs7767264	NA	138177458	Systemic_lupus_erythematosus	21336280	15
rs1008184944	NA	138178293	Systemic_lupus_erythematosus	21336280	15
rs5029924	NA	138187498	Systemic_lupus_erythematosus	21336280	15
rs5029926	NA	138189515	Systemic_lupus_erythematosus	21336280	15
rs5029928	NA	138189942	Systemic_lupus_erythematosus	21336280	15
rs3757173	NA	138190154	Systemic_lupus_erythematosus	21336280	15
rs5029930	NA	138190684	Systemic_lupus_erythematosus	21336280	15
rs719149	NA	138192745	Systemic_lupus_erythematosus	21336280	15
rs719150	NA	138192761	Systemic_lupus_erythematosus	21336280	15
rs5029937	NA	138195151	Systemic_lupus_erythematosus	21336280	15
rs5029939	NA	138195723	Systemic_lupus_erythematosus	21336280	15
rs2230926	NA	138196066	Systemic_lupus_erythematosus	21336280	15
rs7752903	NA	138227364	Systemic_lupus_erythematosus	21336280	15
rs9494894	NA	138228520	Systemic_lupus_erythematosus	21336280	15
rs57427648	NA	138228774	Systemic_lupus_erythematosus	21336280	15
rs148314165	NA	138230039	Systemic_lupus_erythematosus	21336280	15
rs200820567	NA	138230040	Systemic_lupus_erythematosus	21336280	15
rs7749323	NA	138230389	Systemic_lupus_erythematosus	21336280	15
rs77000060	NA	138237989	Systemic_lupus_erythematosus	21336280	15
rs6932056	NA	138242437	Systemic_lupus_erythematosus	21336280	15
rs61117627	NA	138243700	Systemic_lupus_erythematosus	21336280	15
rs58721818	NA	138243739	Systemic_lupus_erythematosus	21336280	15
rs58905141	NA	138132123	Systemic_lupus_erythematosus	26880555	16
rs10499197	NA	138132516	Systemic_lupus_erythematosus	26880555	16
rs677362	NA	138141899	Systemic_lupus_erythematosus	26880555	16
rs78515370	NA	138142733	Systemic_lupus_erythematosus	26880555	16
rs2788289	NA	138142737	Systemic_lupus_erythematosus	26880555	16
rs111883038	NA	138168028	Systemic_lupus_erythematosus	26880555	16
rs80126770	NA	138168083	Systemic_lupus_erythematosus	26880555	16
rs7753873	NA	138173422	Systemic_lupus_erythematosus	26880555	16
rs5029924	NA	138187498	Systemic_lupus_erythematosus	26880555	16
rs57087937	NA	138190529	Systemic_lupus_erythematosus	26880555	16
rs5029937	NA	138195151	Systemic_lupus_erythematosus	26880555	16
rs5029939	NA	138195723	Systemic_lupus_erythematosus	26880555	16
rs2230926	NA	138196066	Systemic_lupus_erythematosus	26880555	16
rs5029949	NA	138197506	Systemic_lupus_erythematosus	26880555	16
rs7752903	NA	138227364	Systemic_lupus_erythematosus	26880555	16
rs9494894	NA	138228520	Systemic_lupus_erythematosus	26880555	16
rs117480515	NA	138230040	Systemic_lupus_erythematosus	26880555	16
rs7749323	NA	138230389	Systemic_lupus_erythematosus	26880555	16
rs61117627	NA	138243700	Systemic_lupus_erythematosus	26880555	16
rs58721818	NA	138243739	Systemic_lupus_erythematosus	26880555	16
