# Supplementary material for: Prioritizing disease and trait causal variants at the TNFAIP3 locus using functional and genomic features
Source: Nat Commun. 2020 Mar 6;11:1237. doi: 10.1038/s41467-020-15022-4 (PMC7060350; doi:10.1038/s41467-020-15022-4)
Supplement: Supplementary file 13 — Supplementary Data 11 [file 41467_2020_15022_MOESM13_ESM.xlsx]

## Sheet: Sheet1
primer name	sequence
ATAC-seq (X indicates i5 or i7 barcode sequence)
custom_nextera_primer_F	AATGATACGGCGACCACCGAGATCTACACXXXXXXXXTCGTCGGCAGCGTC
custom_nextera_primer_R	CAAGCAGAAGACGGCATACGAGATXXXXXXXXGTCTCGTGGGCTCGG
CRISPR
sgOPTI_GA_left	TATCTTGTGGAAAGGACGAAACACCG
sgOPTI_GA_right	GTTTAAGAGCTATGCTGGAAACAGCATAG
sgSAM_GA_left	TATCTTGTGGAAAGGACGAAACACCG
sgSAM_GA_right	gttttagagctaggccAACATGAGGATC
sgOPTI_library_amp_F	GGCTTTATATATCTTGTGGAAAGGACGAAACACCG
sgOPTI_library_amp_R	CTTATTTAAACTTGCTATGCTGTTTCCAGCATAGCTCTTAAAC
sgSAM_library_amp_F	GGCTTTATATATCTTGTGGAAAGGACGAAACACCG
sgSAM_library_amp_R	GTGATCCTCATGTTGGCCTAGCTCTAAAAC
MPRA. Note, (N1:25252525)(N1)… code for IDT to order oligos with equal mixing of nucleotides to create DNA barcodes; X indicates illumina multiplexing barcode
MPRA_v3_F	GCCAGAACATTTCTCTGGCCTAACTGGCCGCTTGACG
MPRA_v3_20I_R	CCGACTAGCTTGGCCGCCGACGCTCTTCCGATCT(N1:25252525)(N1)(N1)(N1)(N1)(N1)(N1)(N1)(N1)(N1)(N1)(N1)(N1)(N1)(N1)(N1)(N1)(N1)(N1)(N1)TCTAGAGGTTCGTCGACGCGATCGCAGGAGCCGCAGTG
TNFAIP3 promoter sequence	AGAGTCACGTGACTTTGGAAAGTCCCGTGGAAATCCCCGGGCCTACAACCCGCATACAACTGAAACGGGGCAAAGCAGACTGCGCAGTCTGCAGTCTTCGTGGCGGGCCAAGCGAGCTTGGAGCCCGCGGGGGCGGAGCGGTGAGAGCGGCCGCCAAG
GFP_BiotinCapture_1	CGCCGTAGGTGAAGGTGGTCACGAGGGTGGGCCAG/3BioTEG/
GFP_BiotinCapture_2	CCAGGATGTTGCCGTCCTCCTTGAAGTCGATGCCC/3BioTEG/
GFP_BiotinCapture_3	CCTCGATGTTGTGGCGGGTCTTGAAGTTCACCTTG/3BioTEG/
MPRA_v3_Amp2Sc_R	CCGACTAGCTTGGCCGC
MPRA_v3_TruSeq_Amp2Sa_F	GTGACTGGAGTTCAGACGTGTGCTCTTCCGATCTAACTGGCCGCTTGACG
TrueSeq_Universal_Adapter	AATGATACGGCGACCACCGAGATCTACACTCTTTCCCTACACGACGCTCTTCCGATCT
Illumina_Multiplex	CAAGCAGAAGACGGCATACGAGATXXXXXXXXGTGACTGGAGTTCAGACGTGTGC
